# Supplementary material for: Ascertaining cells’ synaptic connections and RNA expression simultaneously with barcoded rabies virus libraries
Source: Nat Commun. 2022 Nov 16;13:6993. doi: 10.1038/s41467-022-34334-1 (PMC9668842; doi:10.1038/s41467-022-34334-1)
Supplement: Supplementary file 3 — Supplementary Data 1 [file 41467_2022_34334_MOESM3_ESM.xlsx]

## Sheet: Sheet1
Supplementary Data Table 1: Oligonucleotides used in this study
publication name	sequence(5'->3')	description
B19_barcode_F	ACCTGTGGCGCCACTGCNNNNNNNNNNCTTTTCAGTCGAGAAAAAAACATTAGATCAGAAGAACAAC	Barcoding primers for pSPBN-GFP plasmid
B19_barcode_R	ACCTGTGGCGCCACCGGNNNNNNNNNNTAGCTTACTTGTACAGCTCGTCCATGCCGAGAGTGATC	Barcoding primers for pSPBN-GFP plasmid
B19_UMI_F	AAGCAGTGGTATCAACGCAGAGTACNNNNNNNNNNNNATCACTCTCGGCATGGACGAGCTGTACAAGTAA	UMI hybridization probe for barcode counting from rabies plasmids and RNA genomes
P5-TSO_Hybrid	AATGATACGGCGACCACCGAGATCTACACGCCTGTCCGCGGAAGCAGTGGTATCAACGCAGAGT*A*C	P5-containing primer for amplifcation/sequencing of RV plasmids/genomes
P7i1-L5UTR_seq	CAAGCAGAAGACGGCATACGAGATCGTGATGTGACTGGAGTTCAGACGTGTGCTCTTCCGATCTGTTGCCAGTTGTTCTTCTGATCTAATG	P7-containing primer for amplifcation/sequencing of RV plasmids/genomes
Read1CustomSeqB	GCCTGTCCGCGGAAGCAGTGGTATCAACGCAGAGTAC	Custom Illumina Read1 primer
P7i1-GFP	CAAGCAGAAGACGGCATACGAGATTCGCCTTAGTGACTGGAGTTCAGACGTGTGCTCTTCCGATCTGGCATGGACGAGCTGTACAAGTAAGCTA	P7-containing primer for amplifcation/sequencing of RV mRNA after 10x capture
P5-10x_Hybrid	AATGATACGGCGACCACCGAGATCTACACTCTTTCCCTACACGACGCTCTTCCGATCT	P5-containing primer for amplifcation/sequencing of mRNA after 10x capture
P7i1-TCB_CreOn	CAAGCAGAAGACGGCATACGAGATTCGCCTTAGTGACTGGAGTTCAGACGTGTGCTCTTCCGATCTCCTCCCACAACGAGGACTACACCATCGT	P7-containing primer for amplifcation/sequencing of recombined rAAV TVA-mCherry mRNA
P7i2-TCB_CreOn	CAAGCAGAAGACGGCATACGAGATCTAGTACGGTGACTGGAGTTCAGACGTGTGCTCTTCCGATCTCCTCCCACAACGAGGACTACACCATCGT	P7-containing primer for amplifcation/sequencing of recombined rAAV TVA-mCherry mRNA
P7i3-TCB_CreOn	CAAGCAGAAGACGGCATACGAGATTTCTGCCTGTGACTGGAGTTCAGACGTGTGCTCTTCCGATCTCCTCCCACAACGAGGACTACACCATCGT	P7-containing primer for amplifcation/sequencing of recombined rAAV TVA-mCherry mRNA
P7i4-TCB_CreOn	CAAGCAGAAGACGGCATACGAGATGCTCAGGAGTGACTGGAGTTCAGACGTGTGCTCTTCCGATCTCCTCCCACAACGAGGACTACACCATCGT	P7-containing primer for amplifcation/sequencing of recombined rAAV TVA-mCherry mRNA
P7i5-TCB_CreOn	CAAGCAGAAGACGGCATACGAGATAGGAGTCCGTGACTGGAGTTCAGACGTGTGCTCTTCCGATCTCCTCCCACAACGAGGACTACACCATCGT	P7-containing primer for amplifcation/sequencing of recombined rAAV TVA-mCherry mRNA
P7i6-TCB_CreOn	CAAGCAGAAGACGGCATACGAGATCATGCCTAGTGACTGGAGTTCAGACGTGTGCTCTTCCGATCTCCTCCCACAACGAGGACTACACCATCGT	P7-containing primer for amplifcation/sequencing of recombined rAAV TVA-mCherry mRNA
P7i7-TCB_CreOn	CAAGCAGAAGACGGCATACGAGATGTAGAGAGGTGACTGGAGTTCAGACGTGTGCTCTTCCGATCTCCTCCCACAACGAGGACTACACCATCGT	P7-containing primer for amplifcation/sequencing of recombined rAAV TVA-mCherry mRNA
P7i8-TCB_CreOn	CAAGCAGAAGACGGCATACGAGATCCTCTCTGGTGACTGGAGTTCAGACGTGTGCTCTTCCGATCTCCTCCCACAACGAGGACTACACCATCGT	P7-containing primer for amplifcation/sequencing of recombined rAAV TVA-mCherry mRNA
P7i9-TCB_CreOn	CAAGCAGAAGACGGCATACGAGATAGCGTAGCGTGACTGGAGTTCAGACGTGTGCTCTTCCGATCTCCTCCCACAACGAGGACTACACCATCGT	P7-containing primer for amplifcation/sequencing of recombined rAAV TVA-mCherry mRNA
P7i10-TCB_CreOn	CAAGCAGAAGACGGCATACGAGATCAGCCTCGGTGACTGGAGTTCAGACGTGTGCTCTTCCGATCTCCTCCCACAACGAGGACTACACCATCGT	P7-containing primer for amplifcation/sequencing of recombined rAAV TVA-mCherry mRNA
