# Supplementary material for: Ascertaining cells’ synaptic connections and RNA expression simultaneously with barcoded rabies virus libraries
Source: Nat Commun. 2022 Nov 16;13:6993. doi: 10.1038/s41467-022-34334-1 (PMC9668842; doi:10.1038/s41467-022-34334-1)
Supplement: Supplementary file 4 — Supplementary Data 2 [file 41467_2022_34334_MOESM4_ESM.xlsx]

## Sheet: Sheet1
Supplementary Data Table 2: Sequencing Summary Across Experiments
			Reads (x1000)			UMIs (x1000)			Genes (x1000)
Experiment	10x	FACS	Range	Median	Mean	Range	Median	Mean	Range	Median	Mean
No RG	V2	No	3.9-805.5	41.7	81.5	1.5-92.3	7.3	12.7	0.17-9.5	2.9	3.5
SCC (SBARRO)	V3	Yes	0.6-5957.8	30.2	53	501-291	11.1	17.6	0.049-11.7	3.8	3.8
SCC (Control)	V3	No	1.2-833.2	41.2	54.7	0.97-159.9	13.3	18.1	0.29-11.6	4.5	4.6
