# Supplementary material for: Ascertaining cells’ synaptic connections and RNA expression simultaneously with barcoded rabies virus libraries
Source: Nat Commun. 2022 Nov 16;13:6993. doi: 10.1038/s41467-022-34334-1 (PMC9668842; doi:10.1038/s41467-022-34334-1)
Supplement: Supplementary file 6 — Source Data [file 41467_2022_34334_MOESM6_ESM.zip]

Archive with 138 entries (137 files):
- saunders_source_data/
- __MACOSX/._saunders_source_data
- saunders_source_data/Figure_3g_left.csv
- __MACOSX/saunders_source_data/._Figure_3g_left.csv
- saunders_source_data/Figure_3g_right.csv
- __MACOSX/saunders_source_data/._Figure_3g_right.csv
- saunders_source_data/SI_Figure_7a_left.csv
- __MACOSX/saunders_source_data/._SI_Figure_7a_left.csv
- saunders_source_data/Figure_1g.csv
- __MACOSX/saunders_source_data/._Figure_1g.csv
- saunders_source_data/SI_Figure_9e_left.csv
- __MACOSX/saunders_source_data/._SI_Figure_9e_left.csv
- saunders_source_data/Figure_1f.csv
- __MACOSX/saunders_source_data/._Figure_1f.csv
- saunders_source_data/SI_Figure_2c_right.csv
- __MACOSX/saunders_source_data/._SI_Figure_2c_right.csv
- saunders_source_data/SI_Figure_2d_middle.csv
- __MACOSX/saunders_source_data/._SI_Figure_2d_middle.csv
- saunders_source_data/Figure_2c_VBCEditDistances_Raw.csv
- __MACOSX/saunders_source_data/._Figure_2c_VBCEditDistances_Raw.csv
- saunders_source_data/SI_Figure_2e_right.csv
- __MACOSX/saunders_source_data/._SI_Figure_2e_right.csv
- saunders_source_data/.DS_Store
- __MACOSX/saunders_source_data/._.DS_Store
- saunders_source_data/SI_Figure_8c_left.csv
- __MACOSX/saunders_source_data/._SI_Figure_8c_left.csv
- saunders_source_data/Figure_3h.csv
- __MACOSX/saunders_source_data/._Figure_3h.csv
- saunders_source_data/Figure_3j.csv
- __MACOSX/saunders_source_data/._Figure_3j.csv
- saunders_source_data/SI_Figure_2d_left.csv
- __MACOSX/saunders_source_data/._SI_Figure_2d_left.csv
- saunders_source_data/SI_Figure_2e_left.csv
- __MACOSX/saunders_source_data/._SI_Figure_2e_left.csv
- saunders_source_data/SI_Figure_3f_pgf_removed.csv
- __MACOSX/saunders_source_data/._SI_Figure_3f_pgf_removed.csv
- saunders_source_data/SI_Figure_6b.csv
- __MACOSX/saunders_source_data/._SI_Figure_6b.csv
- saunders_source_data/Figure_2g_left.csv
- __MACOSX/saunders_source_data/._Figure_2g_left.csv
- saunders_source_data/SI_Figure_6c.csv
- __MACOSX/saunders_source_data/._SI_Figure_6c.csv
- saunders_source_data/SI_Figure_2b_right.csv
- __MACOSX/saunders_source_data/._SI_Figure_2b_right.csv
- saunders_source_data/Figure_5e_right.csv
- __MACOSX/saunders_source_data/._Figure_5e_right.csv
- saunders_source_data/SI_Figure_7e.csv
- __MACOSX/saunders_source_data/._SI_Figure_7e.csv
- saunders_source_data/SI_Figure_2c_left.csv
- __MACOSX/saunders_source_data/._SI_Figure_2c_left.csv
- saunders_source_data/SI_Figure_2b_left.csv
- __MACOSX/saunders_source_data/._SI_Figure_2b_left.csv
- saunders_source_data/Figure_2e_f.csv
- __MACOSX/saunders_source_data/._Figure_2e_f.csv
- saunders_source_data/SI_Figure_4a_right.csv
- __MACOSX/saunders_source_data/._SI_Figure_4a_right.csv
- saunders_source_data/SI_Figure_2d_right.csv
- __MACOSX/saunders_source_data/._SI_Figure_2d_right.csv
- saunders_source_data/SI_Figure_8c_right.csv
- __MACOSX/saunders_source_data/._SI_Figure_8c_right.csv
- saunders_source_data/Figure_3c_3i_SI_Figures_6a_6e_8e.csv
- __MACOSX/saunders_source_data/._Figure_3c_3i_SI_Figures_6a_6e_8e.csv
- saunders_source_data/SI_Figure_3c_d.csv
- __MACOSX/saunders_source_data/._SI_Figure_3c_d.csv
- saunders_source_data/SI_Figure_2c_middle.csv
- __MACOSX/saunders_source_data/._SI_Figure_2c_middle.csv
- saunders_source_data/Figure_2c_VBCEditDistances_AED.csv
- __MACOSX/saunders_source_data/._Figure_2c_VBCEditDistances_AED.csv
- saunders_source_data/Figure_5d_bottom.csv
- __MACOSX/saunders_source_data/._Figure_5d_bottom.csv
- saunders_source_data/Figure_4b.csv
- __MACOSX/saunders_source_data/._Figure_4b.csv
- saunders_source_data/Figure_5e_left.csv
- __MACOSX/saunders_source_data/._Figure_5e_left.csv
- saunders_source_data/SI_Figure_5e.csv
- __MACOSX/saunders_source_data/._SI_Figure_5e.csv
- saunders_source_data/Figure_5c.csv
- __MACOSX/saunders_source_data/._Figure_5c.csv
- saunders_source_data/SI_Figure_5a.csv
- __MACOSX/saunders_source_data/._SI_Figure_5a.csv
- saunders_source_data/SI_Figure_8f.csv
- __MACOSX/saunders_source_data/._SI_Figure_8f.csv
- saunders_source_data/SI_Figure_9b.csv
- __MACOSX/saunders_source_data/._SI_Figure_9b.csv
- saunders_source_data/Figure_2g_right.csv
- __MACOSX/saunders_source_data/._Figure_2g_right.csv
- saunders_source_data/Figure_2c_VBCSequences.csv
- __MACOSX/saunders_source_data/._Figure_2c_VBCSequences.csv
- saunders_source_data/SI_Figure_3f_all_vbcs.csv
- __MACOSX/saunders_source_data/._SI_Figure_3f_all_vbcs.csv
- saunders_source_data/Figure_4d_right.csv
- __MACOSX/saunders_source_data/._Figure_4d_right.csv
- saunders_source_data/SI_Figure_7a_right.csv
- __MACOSX/saunders_source_data/._SI_Figure_7a_right.csv
- saunders_source_data/SI_Figure_5b.csv
- __MACOSX/saunders_source_data/._SI_Figure_5b.csv
- saunders_source_data/SI_Figure_9a.csv
- __MACOSX/saunders_source_data/._SI_Figure_9a.csv
- saunders_source_data/SI_Figure_2e_middle.csv
- __MACOSX/saunders_source_data/._SI_Figure_2e_middle.csv
- saunders_source_data/SI_Figure_8d.csv
- __MACOSX/saunders_source_data/._SI_Figure_8d.csv
- saunders_source_data/SI_Figure_5c.csv
- __MACOSX/saunders_source_data/._SI_Figure_5c.csv
- saunders_source_data/Figure_5a.csv
- __MACOSX/saunders_source_data/._Figure_5a.csv
- saunders_source_data/Figure_4c_left.csv
- __MACOSX/saunders_source_data/._Figure_4c_left.csv
- saunders_source_data/Figure_3f.csv
- __MACOSX/saunders_source_data/._Figure_3f.csv
- saunders_source_data/SI_Figure_2b_middle.csv
- __MACOSX/saunders_source_data/._SI_Figure_2b_middle.csv
- saunders_source_data/SI_Figure_2a.csv
- __MACOSX/saunders_source_data/._SI_Figure_2a.csv
- saunders_source_data/SI_Figure_3e.csv
- __MACOSX/saunders_source_data/._SI_Figure_3e.csv
- saunders_source_data/SI_Figure_4a_left.csv
- __MACOSX/saunders_source_data/._SI_Figure_4a_left.csv
- saunders_source_data/SI_Figure_4b_c.csv
- __MACOSX/saunders_source_data/._SI_Figure_4b_c.csv
- saunders_source_data/Figure_3e.csv
- __MACOSX/saunders_source_data/._Figure_3e.csv
- saunders_source_data/Figure_4d_left.csv
- __MACOSX/saunders_source_data/._Figure_4d_left.csv
- saunders_source_data/Figure_4c_right.csv
- __MACOSX/saunders_source_data/._Figure_4c_right.csv
- saunders_source_data/Figure_2d.csv
- __MACOSX/saunders_source_data/._Figure_2d.csv
- saunders_source_data/Figure_1h.csv
- __MACOSX/saunders_source_data/._Figure_1h.csv
- saunders_source_data/SI_Figure_3b.csv
- __MACOSX/saunders_source_data/._SI_Figure_3b.csv
- saunders_source_data/SI_Figure_9e_right.csv
- __MACOSX/saunders_source_data/._SI_Figure_9e_right.csv
- saunders_source_data/SI_Figure_3a.csv
- __MACOSX/saunders_source_data/._SI_Figure_3a.csv
- saunders_source_data/Figure_5d_top.csv
- __MACOSX/saunders_source_data/._Figure_5d_top.csv
