# Supplementary material for: Ascertaining cells’ synaptic connections and RNA expression simultaneously with barcoded rabies virus libraries
Source: Nat Commun. 2022 Nov 16;13:6993. doi: 10.1038/s41467-022-34334-1 (PMC9668842; doi:10.1038/s41467-022-34334-1)
Supplement: Supplementary file 6 — Source Data [file 41467_2022_34334_MOESM6_ESM.zip › saunders_source_data/Figure_3g_left.csv]

common_name	n
Astrocyte	23244
Ependyma	978
GABA_Neuron_OlfGC1	13351
GABA_Neuron_OlfGC2	12182
Glu_Neuron	24155
ImmatureNeuron	12857
Interneuron	13399
NPC	10304
Oligodendrocyte	1026
Polydendrocyte	20577
SPN	15781
