# Supplementary material for: Ascertaining cells’ synaptic connections and RNA expression simultaneously with barcoded rabies virus libraries
Source: Nat Commun. 2022 Nov 16;13:6993. doi: 10.1038/s41467-022-34334-1 (PMC9668842; doi:10.1038/s41467-022-34334-1)
Supplement: Supplementary file 6 — Source Data [file 41467_2022_34334_MOESM6_ESM.zip › saunders_source_data/Figure_3g_right.csv]

starter_cell_type	total_cell_count	cell_category	cell_count
Astrocyte	64	Astrocyte	20
Glu_Neuron	382	Astrocyte	53
Interneuron	372	Astrocyte	47
SPN	88	Astrocyte	11
Astrocyte	64	GABA_Neuron_OlfGC2	3
Glu_Neuron	382	GABA_Neuron_OlfGC2	27
Interneuron	372	GABA_Neuron_OlfGC2	18
SPN	88	GABA_Neuron_OlfGC2	5
Astrocyte	64	Glu_Neuron	13
Glu_Neuron	382	Glu_Neuron	119
Interneuron	372	Glu_Neuron	127
SPN	88	Glu_Neuron	22
Astrocyte	64	Interneuron	14
Glu_Neuron	382	Interneuron	100
Interneuron	372	Interneuron	96
SPN	88	Interneuron	30
Astrocyte	64	ImmatureNeuron	1
Glu_Neuron	382	ImmatureNeuron	7
Interneuron	372	ImmatureNeuron	8
SPN	88	ImmatureNeuron	1
Astrocyte	64	Polydendrocyte	3
Glu_Neuron	382	Polydendrocyte	16
Interneuron	372	Polydendrocyte	25
SPN	88	Polydendrocyte	4
Astrocyte	64	SPN	9
Glu_Neuron	382	SPN	56
Interneuron	372	SPN	48
SPN	88	SPN	11
