# Supplementary material for: Ascertaining cells’ synaptic connections and RNA expression simultaneously with barcoded rabies virus libraries
Source: Nat Commun. 2022 Nov 16;13:6993. doi: 10.1038/s41467-022-34334-1 (PMC9668842; doi:10.1038/s41467-022-34334-1)
Supplement: Supplementary file 6 — Source Data [file 41467_2022_34334_MOESM6_ESM.zip › saunders_source_data/SI_Figure_7a_left.csv]

words	library_frequency	num_cells
cheekless_27	3.344507e-03	433
nonadvancement_17	5.012563e-03	245
sgraffiti_26	5.012563e-03	234
ekes_12	3.344507e-03	231
deponents_20	1.673654e-03	205
spectrophotometer_5	5.012563e-03	195
textuary_17	9.132496e-04	189
mannerliness_4	5.012563e-03	188
heron_4	3.344507e-03	185
flatlong_2	5.012563e-03	175
tinguy_2	1.673654e-03	151
futilitarian_29	3.344507e-03	148
scyphae_22	5.012563e-03	147
parrotbill_22	3.344507e-03	140
midshipmanship_2	5.012563e-03	138
bisdiapason_7	2.509430e-03	136
draymen_25	1.255503e-03	135
cows_12	7.176235e-04	121
uncool_8	5.012563e-03	118
booboos_1	5.012563e-03	108
tend_24	2.509430e-03	106
fideist_27	3.344507e-03	105
diaspidine_15	1.255503e-03	103
anadipsia_21	8.371774e-04	102
lipocere_8	2.509430e-03	102
intertestamental_2	1.434732e-03	97
carbomethoxy_18	1.434732e-03	95
maximalism_15	5.012563e-03	95
henwoodite_22	5.012563e-03	92
choanate_27	8.371774e-04	92
own_3	2.008048e-03	92
typholysin_23	1.116081e-03	91
hemiachromatopsia_12	3.344507e-03	91
equivalence_5	1.116081e-03	89
semicylindric_27	2.509430e-03	88
overappreciativeness_12	2.509430e-03	87
uninsidiousness_12	2.509430e-03	87
constablewick_26	1.673654e-03	86
orthochlorite_15	2.509430e-03	77
sabelli_23	1.116081e-03	76
stirra_2	1.116081e-03	74
typonym_6	1.673654e-03	74
sunlands_1	2.509430e-03	72
sarcomata_17	1.434732e-03	71
teariest_4	2.509430e-03	70
repipe_24	1.255503e-03	70
boughy_5	9.132496e-04	67
galumphs_2	8.371774e-04	67
saucerman_28	3.344507e-03	66
earthstar_30	8.371774e-04	65
defused_7	3.344507e-03	62
mandaite_13	1.434732e-03	59
obduce_15	1.434732e-03	59
bawdrick_28	1.116081e-03	58
yapping_21	1.673654e-03	56
uninjurable_8	4.784729e-04	55
unsnaps_27	1.434732e-03	55
cahier_21	1.673654e-03	52
rumourer_25	1.434732e-03	52
tempestical_7	1.673654e-03	52
decriers_27	1.673654e-03	52
subsidiary_9	1.434732e-03	51
acuminate_27	8.371774e-04	51
ceticide_28	1.434732e-03	51
rhemist_11	2.509430e-03	50
petasoses_3	1.004529e-03	50
unboundable_29	2.008048e-03	49
jettisonable_5	1.434732e-03	49
reburial_20	1.116081e-03	49
headroom_11	1.434732e-03	49
marque_17	2.509430e-03	48
modiste_30	1.004529e-03	48
raghouse_27	1.434732e-03	47
officerial_17	5.288252e-04	47
denitrificant_25	2.392651e-04	46
defects_18	6.697980e-04	45
nonconvenable_30	2.008048e-03	44
roove_29	1.673654e-03	44
ataghan_1	7.176235e-04	44
shrimpishness_23	2.008048e-03	44
houses_25	1.434732e-03	43
coenenchymatous_3	6.697980e-04	43
demetricize_22	2.008048e-03	42
wheat_18	1.434732e-03	42
tenaculums_2	7.176235e-04	40
bawdship_30	1.116081e-03	40
brachydactyl_28	1.255503e-03	40
involver_1	6.697980e-04	39
housecarl_1	1.004529e-03	39
pyrogallic_16	9.132496e-04	39
subliterature_20	1.434732e-03	39
unwedging_1	1.434732e-03	38
epitapher_2	5.910215e-04	38
pastose_3	4.567291e-04	38
cholla_17	9.132496e-04	37
unuseableness_15	1.255503e-03	37
isoosmosis_5	1.255503e-03	37
immanently_20	5.023906e-04	37
apprizement_26	1.225576e-04	36
mophead_16	1.004529e-03	36
phosphocreatine_17	7.176235e-04	36
knobstone_7	2.871112e-04	36
unraided_16	7.176235e-04	36
unseditious_4	1.673654e-03	36
frogbit_12	1.673654e-03	36
overtakes_2	1.673654e-03	36
preelects_5	1.255503e-03	35
haematopoiesis_18	1.673654e-03	35
blaewort_19	1.004529e-03	35
dermatotropic_8	9.132496e-04	35
erosive_14	6.697980e-04	35
finds_23	9.132496e-04	34
nonevangelical_28	3.864767e-04	34
unmendaciously_16	5.288252e-04	34
scrobicule_1	7.728040e-04	34
miscellaneously_21	6.697980e-04	34
powwowed_12	1.255503e-03	34
poultryproof_25	2.509430e-03	34
neurospongium_7	8.371774e-04	34
garage_28	1.255503e-03	33
cochaired_10	9.132496e-04	33
livableness_30	1.255503e-03	33
autometamorphosis_13	7.728040e-04	33
nonsynoptically_11	1.255503e-03	33
uncustomary_24	1.116081e-03	33
facticide_21	7.176235e-04	32
afterburning_15	9.132496e-04	32
jubili_15	2.955544e-04	32
geratologous_11	5.288252e-04	32
apostacies_4	1.434732e-03	31
siddhi_13	7.176235e-04	31
carpitis_15	6.279487e-04	31
multitheist_13	5.910215e-04	31
intermeddlesomeness_2	1.116081e-03	31
hypochondriasis_9	6.697980e-04	31
lt_11	1.116081e-03	30
bearing_18	2.008048e-03	30
achroma_29	9.132496e-04	30
luminaria_8	8.371774e-04	30
hellenistically_5	5.581961e-04	29
unconversational_4	5.288252e-04	29
photomapped_23	9.132496e-04	29
palladammine_9	1.896110e-04	29
interspersed_19	5.288252e-04	29
reinstation_7	9.132496e-04	28
gemmery_15	9.132496e-04	28
nonalgebraically_29	1.004529e-03	28
werehare_5	6.279487e-04	28
agrostologic_30	8.371774e-04	28
isobarism_16	8.371774e-04	28
thermotropism_17	8.371774e-04	28
pteridospermaphyta_20	1.004529e-03	28
trabacolo_11	1.255503e-03	28
floccular_24	1.434732e-03	27
tarkhan_1	1.116081e-03	27
nippiest_21	3.045093e-04	27
grails_27	2.008048e-03	27
bellbottle_25	8.371774e-04	27
boulevard_6	4.368757e-04	27
boatels_5	1.861000e-04	27
exclusionary_6	4.784729e-04	27
egestions_16	1.434732e-03	26
selle_1	6.279487e-04	26
wealden_12	1.004529e-03	26
untrusting_10	1.116081e-03	26
nautiform_8	4.186763e-04	26
staphylic_10	2.715938e-04	26
refueling_3	7.728040e-04	26
thalassinid_8	5.581961e-04	26
tryparsamide_12	9.132496e-04	26
camphorate_5	7.728040e-04	25
devolatilisation_27	9.132496e-04	25
demographic_13	9.132496e-04	25
overpinching_22	1.004529e-03	25
perigeum_25	6.697980e-04	25
spadices_13	6.697980e-04	25
affaires_13	6.279487e-04	25
pitying_13	1.255503e-03	24
unridiculed_11	9.132496e-04	24
amidating_16	1.004529e-03	24
pil_23	1.004529e-03	24
unconnived_11	7.176235e-04	23
retin_24	7.728040e-04	23
itonididae_14	1.004529e-03	23
masterworks_4	3.588762e-04	23
balaenidae_13	1.116081e-03	23
syllepsis_21	5.910215e-04	23
bumptiousness_18	7.728040e-04	23
cochleary_23	1.456464e-04	23
mastatrophia_17	5.023906e-04	23
demiurgic_15	5.288252e-04	22
champacol_5	5.288252e-04	22
voraciousness_29	7.176235e-04	22
bobsledder_11	1.434732e-03	22
tulipomaniac_5	3.465033e-04	22
norseling_28	9.132496e-04	22
slightiness_7	1.673654e-03	21
labialismus_16	5.910215e-04	21
hyperbarbarously_14	5.023906e-04	21
quadrateness_27	7.728040e-04	21
adriatic_17	7.176235e-04	21
catallactically_15	8.371774e-04	21
slavonization_28	5.288252e-04	21
ruralism_11	4.784729e-04	21
salutiferous_8	1.116081e-03	21
ruggedization_10	4.019326e-04	21
preclose_5	3.864767e-04	21
sharesmen_24	4.784729e-04	21
antiparasitic_21	2.451001e-04	21
unmedically_10	6.697980e-04	20
accompanable_21	7.176235e-04	20
opacite_24	7.176235e-04	20
menarcheal_21	7.176235e-04	20
meliorator_26	2.008048e-03	20
monoptical_29	6.279487e-04	20
disembowelled_18	4.567291e-04	20
garrulous_17	2.093601e-04	20
navels_9	4.567291e-04	20
cephaloridine_6	4.186763e-04	20
didacts_9	4.186763e-04	20
carices_20	5.288252e-04	20
principulus_8	3.864767e-04	19
superbelief_4	8.371774e-04	19
plectognath_20	4.019326e-04	19
trash_14	1.434732e-03	19
scarfy_6	5.910215e-04	19
pleionian_2	4.784729e-04	19
knightlihood_9	4.784729e-04	19
vilipender_14	1.116081e-03	19
microcolorimetric_5	2.955544e-04	19
flaggelating_20	8.371774e-04	19
poppability_28	5.023906e-04	19
sandier_12	2.283906e-04	19
newsy_17	4.368757e-04	19
unsmelled_19	7.176235e-04	19
engrandizement_3	7.176235e-04	19
alexin_9	1.932570e-04	19
standpat_19	4.567291e-04	18
flaxen_30	4.368757e-04	18
turncap_3	1.116081e-03	18
parasols_12	5.288252e-04	18
uncascaded_11	5.581961e-04	18
vindication_12	2.576677e-04	18
dipsopathy_4	4.368757e-04	18
oversoar_25	8.371774e-04	18
hexahydrite_13	9.132496e-04	18
multifid_28	7.728040e-04	18
sexennial_13	4.019326e-04	18
haff_28	9.663318e-05	18
scutches_8	2.715938e-04	18
ciboules_22	7.728040e-04	18
glade_2	1.004529e-03	17
bricoles_29	3.349551e-04	17
lateens_30	2.184617e-04	17
pridefully_23	1.116081e-03	17
kaliophilite_6	2.050879e-04	17
papier_15	1.434732e-03	17
pustulating_24	6.279487e-04	17
cockloche_19	4.567291e-04	17
peaklike_4	3.140237e-04	17
eliasite_6	1.116081e-03	17
uploop_14	8.371774e-04	17
nonformidably_1	2.283906e-04	17
devaluing_24	8.371774e-04	17
supersesquitertial_26	4.368757e-04	17
heliostatic_2	4.784729e-04	17
heeder_9	1.116081e-03	16
typhlotomy_6	4.567291e-04	16
weathers_14	4.368757e-04	16
tunes_28	2.008048e-03	16
lapboards_16	6.279487e-04	16
melanisms_2	5.910215e-04	16
salangane_8	4.368757e-04	16
actinopteri_16	3.588762e-04	16
unmisanthropical_13	1.499938e-04	16
dramaticism_16	2.955544e-04	16
unstoried_25	7.176235e-04	16
uneagerness_5	3.864767e-04	16
scrapable_27	1.322325e-04	16
filmographies_23	4.567291e-04	15
pipefitter_7	2.451001e-04	15
dn_16	2.451001e-04	15
pleasurelessly_13	1.255503e-03	15
lethargically_1	9.132496e-04	15
incompactly_28	3.864767e-04	15
accorders_3	7.176235e-04	15
hep_21	2.451001e-04	15
brassiest_1	2.871112e-04	15
doubleheaders_25	4.784729e-04	15
sagger_21	1.970460e-04	15
hypernic_27	2.791370e-04	14
sicket_4	1.255503e-03	14
celaeno_20	2.576677e-04	14
alec_23	7.176235e-04	14
preallusion_21	5.023906e-04	14
paradentitis_17	5.581961e-04	14
indeclinably_23	1.004529e-03	14
microspore_19	1.004529e-03	14
overlubricate_2	3.465033e-04	14
postlude_25	2.871112e-04	14
hoddle_29	2.871112e-04	14
sludgier_2	2.644476e-04	14
radiobroadcasted_7	8.371774e-04	14
unappreciating_13	2.644476e-04	14
statical_3	1.763061e-04	14
overbalance_14	4.186763e-04	14
turpitude_29	4.784729e-04	14
episome_29	5.023906e-04	13
sadhu_9	4.567291e-04	13
unbrawny_1	3.864767e-04	13
mislies_25	5.581961e-04	13
importunate_20	5.581961e-04	13
enshawl_15	5.288252e-04	13
backfire_15	1.116081e-03	13
unbreech_8	7.728040e-04	13
adducers_26	3.241518e-04	13
fusilly_19	9.132496e-04	13
hyperangelically_11	7.176235e-04	13
geocoronium_1	7.176235e-04	13
transplace_5	5.288252e-04	13
gruffish_11	4.784729e-04	13
atap_27	4.186763e-04	13
berlin_15	5.910215e-04	13
klipbok_22	1.932570e-04	13
glucoside_2	3.465033e-04	13
cruciferous_7	1.620891e-04	13
misappear_13	5.910215e-04	13
debruises_23	2.791370e-04	13
headmen_1	3.140237e-04	13
eyecup_22	2.512268e-04	13
transshipment_16	2.644476e-04	13
fetlow_11	3.241518e-04	13
browser_4	5.023906e-04	13
browst_26	4.567291e-04	13
effossion_25	3.588762e-04	13
angiography_28	2.715938e-04	13
oversubscribe_21	3.349551e-04	13
timonism_17	2.233159e-04	13
fruitstalk_26	5.288252e-04	12
flagroot_13	5.288252e-04	12
komarch_8	1.794542e-04	12
egoisticalness_3	3.721654e-04	12
ozocerite_4	4.019326e-04	12
pyrotartaric_10	1.339955e-04	12
compatriotic_27	2.392651e-04	12
motioning_15	4.019326e-04	12
animatistic_11	3.864767e-04	12
acceptance_28	4.784729e-04	12
etiolize_8	4.784729e-04	12
slinkier_16	2.576677e-04	12
brazilein_25	9.132496e-04	12
indivinity_13	4.368757e-04	12
peculates_19	6.697980e-04	12
generalities_26	4.567291e-04	12
corneagen_29	1.732666e-04	12
waging_20	5.910215e-04	12
necrotically_16	2.576677e-04	12
multisensual_8	4.368757e-04	12
uang_23	2.451001e-04	12
subtunnel_1	2.791370e-04	12
subapically_30	2.644476e-04	12
postcommunion_20	2.955544e-04	12
extrasolar_12	2.093601e-04	12
relict_24	1.932570e-04	12
clannish_14	2.715938e-04	12
mislikingly_28	7.176235e-04	12
larvicide_11	6.203719e-05	12
substantive_24	5.288252e-04	12
aidful_2	4.019326e-04	12
unimmanent_9	4.186763e-04	12
quinovatannic_9	2.392651e-04	12
ectocinerea_10	4.784729e-04	12
antanandro_4	2.009865e-04	12
expedient_20	4.784729e-04	12
parovariotomy_24	2.451001e-04	12
unperemptorily_8	6.697980e-04	12
typhlopid_2	2.644476e-04	12
pangium_9	4.186763e-04	11
pluffy_2	2.512268e-04	11
inbringing_1	4.368757e-04	11
romancist_5	4.186763e-04	11
embays_9	1.732666e-04	11
reproached_23	6.697980e-04	11
dispair_15	6.697980e-04	11
bacach_28	1.116081e-03	11
corita_19	8.371774e-04	11
nares_16	4.368757e-04	11
porogamic_29	2.509430e-03	11
earliness_9	5.023906e-04	11
uninvertible_11	4.784729e-04	11
cetene_19	2.392651e-04	11
alcohate_4	3.721654e-04	11
plaintful_10	2.512268e-04	11
tocharian_22	5.910215e-04	11
pucker_6	3.241518e-04	11
unwanton_18	4.019326e-04	11
unsegmental_15	5.910215e-04	11
guessive_23	1.015134e-04	11
incienso_11	4.784729e-04	11
ebeneous_14	1.546086e-04	11
telphermen_25	4.368757e-04	11
koklas_3	2.576677e-04	11
crotalidae_26	2.138141e-04	11
embarque_28	3.349551e-04	11
supernormal_7	4.784729e-04	11
weaned_22	9.852785e-05	11
brewer_24	1.272113e-04	10
montanize_1	3.465033e-04	10
sunkie_23	5.581961e-04	10
fecit_24	2.871112e-04	10
apopyle_24	4.186763e-04	10
digresses_27	3.241518e-04	10
sore_6	4.567291e-04	10
reverification_19	2.392651e-04	10
periegesis_7	3.465033e-04	10
tuliplike_28	4.368757e-04	10
backfilling_24	5.288252e-04	10
sacramentalis_25	4.019326e-04	10
agrostographical_1	2.715938e-04	10
diglossia_8	2.451001e-04	10
perisclerotic_12	3.045093e-04	10
her_21	3.349551e-04	10
gipsied_3	5.180451e-05	10
mb_1	2.093601e-04	10
misusages_30	7.176235e-04	10
dineuric_2	2.512268e-04	10
mainprise_29	5.023906e-04	10
aftermaths_24	2.512268e-04	10
eudipleural_25	3.140237e-04	10
imagism_4	3.045093e-04	10
hysterotraumatism_28	2.337014e-04	10
strobotron_25	5.023906e-04	10
pungence_7	2.233159e-04	10
lecythi_12	3.140237e-04	10
espying_27	1.703302e-04	10
nonpalliatively_4	4.186763e-04	10
mounds_22	6.697980e-04	10
resshot_12	3.241518e-04	10
jaspoid_5	9.392396e-05	10
elysian_30	3.140237e-04	10
chinoleine_21	1.255503e-03	10
dictyosiphonaceae_20	1.896110e-04	10
squaretoed_25	1.415440e-04	10
marmosets_27	1.322325e-04	10
microphytal_29	2.791370e-04	10
redneck_15	5.581961e-04	10
hulkier_23	2.791370e-04	10
demisacrilege_3	1.570242e-04	10
nonconductor_19	2.871112e-04	10
mischosen_1	6.568631e-05	10
emboitement_5	2.644476e-04	10
zeuctocoelomic_12	1.827167e-04	10
dowcote_15	2.233159e-04	10
peises_16	4.068879e-05	9
battologize_9	3.465033e-04	9
unreversibly_2	3.349551e-04	9
vetchier_3	3.721654e-04	9
lamented_20	2.337014e-04	9
doctorization_17	3.241518e-04	9
unsharable_19	1.932570e-04	9
pringle_28	2.138141e-04	9
inevitability_10	2.233159e-04	9
cacodemon_20	1.970460e-04	9
foozlers_2	2.009865e-04	9
hopbine_13	2.715938e-04	9
swayableness_6	2.138141e-04	9
kinetoscope_4	1.794542e-04	9
unplanished_26	4.186763e-04	9
nonorchestrally_12	4.019326e-04	9
interobjective_2	3.864767e-04	9
djave_9	1.674916e-04	9
camuses_27	2.644476e-04	9
gasket_16	3.721654e-04	9
toddled_24	4.186763e-04	9
indicatorinae_18	1.305153e-04	9
hunfysh_24	2.050879e-04	9
cubistically_9	3.864767e-04	9
backtender_1	1.703302e-04	9
concho_6	2.512268e-04	9
joyant_9	4.019326e-04	9
floatplane_1	2.337014e-04	9
nonsympathetically_7	3.465033e-04	9
faxing_12	2.715938e-04	9
obeche_11	2.576677e-04	9
trial_1	3.349551e-04	9
symbolism_28	2.644476e-04	9
chloroiodide_20	2.184617e-04	9
asclepiadeous_3	5.946767e-05	9
pornocracy_26	1.322325e-04	9
hematocyte_8	1.896110e-04	9
cosign_10	1.827167e-04	9
thema_14	1.069128e-04	9
overderisiveness_11	4.368757e-04	8
aliyahaliyahs_30	3.588762e-04	8
universeful_4	1.522662e-04	8
gallbladder_3	2.124784e-05	8
unremarkable_20	1.168575e-04	8
westlandways_20	2.050879e-04	8
chalcotrichite_25	7.728040e-04	8
sherbets_15	4.019326e-04	8
coprosma_11	3.864767e-04	8
torteaux_4	2.392651e-04	8
cecidiologist_21	3.045093e-04	8
fulgora_6	2.955544e-04	8
coprostasis_18	5.910215e-04	8
neuropathist_11	2.184617e-04	8
network_15	2.138141e-04	8
trochus_2	2.337014e-04	8
minchery_28	1.477881e-04	8
betuckered_27	5.023906e-04	8
ignitable_17	1.861000e-04	8
unvivid_20	1.827167e-04	8
tazia_17	3.864767e-04	8
turgite_10	2.715938e-04	8
requisitioner_2	3.588762e-04	8
lacustrian_2	2.715938e-04	8
anthraflavic_11	1.305153e-04	8
aspersively_2	2.451001e-04	8
fliping_11	2.871112e-04	8
victimizing_7	9.053947e-05	8
apprest_18	3.349551e-04	8
crayfish_29	2.184617e-04	8
calycophora_4	5.023906e-04	8
uncalamitously_24	1.896110e-04	8
loanwords_20	1.288422e-04	8
brombenzamide_3	1.322325e-04	8
trumpets_7	3.241518e-04	8
clarke_30	2.644476e-04	8
unreprievably_17	3.465033e-04	8
nonerroneous_3	1.499938e-04	8
reeligibleness_20	3.588762e-04	8
unconventionalism_8	3.241518e-04	8
unserved_17	2.392651e-04	8
cixo_10	5.000042e-05	8
yellowwood_6	1.827167e-04	7
thomasite_11	2.283906e-04	7
arboriculture_20	1.288422e-04	7
goodwillie_14	1.763061e-04	7
constrictors_29	2.233159e-04	7
uneasy_16	3.465033e-04	7
undeliberately_13	2.283906e-04	7
slaloms_2	3.864767e-04	7
girtline_21	2.283906e-04	7
acotyledonous_19	9.663318e-05	7
prebesetting_3	2.451001e-04	7
labiovelar_12	1.763061e-04	7
logrolls_20	3.721654e-04	7
dioxan_20	3.864767e-04	7
diffusionist_20	1.861000e-04	7
lanai_9	3.864767e-04	7
acetochloral_25	2.138141e-04	7
scraggliest_16	1.376664e-04	7
phloeoterma_27	1.256213e-04	7
graphomotor_11	2.337014e-04	7
taigle_30	2.451001e-04	7
trow_14	2.644476e-04	7
reanalyzely_27	3.349551e-04	7
bravest_25	1.794542e-04	7
anagogies_25	4.368757e-04	7
attaste_16	2.138141e-04	7
cancellus_6	1.970460e-04	7
enigmaticalness_4	2.009865e-04	7
bordered_16	4.186763e-04	7
gerontoxon_6	2.955544e-04	7
antipragmaticism_25	3.349551e-04	7
copyholds_18	9.132496e-04	7
ledidae_3	9.132496e-04	7
moism_27	7.176235e-04	7
adenovirus_2	1.703302e-04	7
laurocerasus_16	1.456464e-04	7
micropetalous_18	6.360770e-05	7
beadwork_11	1.196397e-04	7
variantly_5	3.241518e-04	7
cyclizing_11	4.784729e-04	7
unroted_12	1.395783e-04	7
oki_17	5.946767e-05	7
rifeness_23	1.732666e-04	7
darking_9	3.721654e-04	7
precurtain_21	7.730729e-05	7
nan_2	1.456464e-04	7
inescapableness_11	2.392651e-04	7
freebooter_12	1.763061e-04	7
onomatophobia_25	5.742884e-05	7
fulltime_3	2.138141e-04	7
rakija_26	1.395783e-04	7
wrested_11	1.522662e-04	7
rhodophyceous_28	2.093601e-04	7
dramaticism_10	3.140237e-04	7
pawing_5	2.009865e-04	7
airs_4	5.581961e-04	7
quizzee_27	1.036063e-04	6
tss_11	1.015134e-04	6
zoospore_6	1.896110e-04	6
chevet_4	2.715938e-04	6
manicotti_21	3.588762e-04	6
bpi_21	2.576677e-04	6
tormentry_17	1.703302e-04	6
craggedly_5	9.950332e-05	6
connubial_21	1.240705e-04	6
chloroma_6	3.241518e-04	6
floorage_26	1.339955e-04	6
arsoite_16	1.703302e-04	6
joinering_16	1.456464e-04	6
prefabricated_18	3.349551e-04	6
ergatocrat_17	2.512268e-04	6
subjudgeship_5	3.588762e-04	6
urotoxies_13	2.093601e-04	6
isorrhythmic_18	5.288252e-04	6
curship_4	2.715938e-04	6
preendorsed_14	3.465033e-04	6
unpassionateness_7	1.434732e-03	6
applause_15	2.955544e-04	6
undulant_28	1.435659e-04	6
juddering_20	2.871112e-04	6
appealable_8	2.093601e-04	6
unbudging_10	4.784729e-04	6
raceways_9	4.186763e-04	6
flummeries_3	3.721654e-04	6
viscidity_29	4.368757e-04	6
fructiferous_8	1.570242e-04	6
transfigures_26	2.715938e-04	6
aidable_16	7.176235e-04	6
someone_14	1.703302e-04	6
environage_28	7.913337e-05	6
humist_19	6.360770e-05	6
fireroom_17	2.576677e-04	6
bromising_23	7.027960e-05	6
ultrasmart_8	2.009865e-04	6
affirm_23	1.932570e-04	6
selenitish_15	2.715938e-04	6
dag_21	5.261818e-05	6
dyemaking_21	3.140237e-04	6
reno_8	5.288252e-04	6
excluder_22	1.395783e-04	6
uncalm_8	1.080623e-04	6
digged_21	8.305718e-05	6
janes_24	8.445304e-05	6
extraperitoneal_24	2.093601e-04	6
phillyrea_24	2.392651e-04	6
columnarized_3	1.570242e-04	6
haematophilina_15	3.045093e-04	6
ampul_7	4.187552e-05	6
snivelled_8	2.233159e-04	6
stomatopathy_11	1.647460e-04	6
zootomy_1	6.836729e-05	6
appertain_18	3.140237e-04	6
unapplicableness_30	2.451001e-04	6
sarmatier_20	1.435659e-04	6
untreasured_27	9.136252e-05	6
corticin_6	3.721654e-04	6
oliprance_16	9.305434e-05	6
chindi_18	1.155144e-04	6
crackdown_2	9.852785e-05	6
overanalytically_22	3.241518e-04	6
overshoes_10	1.647460e-04	6
hometowns_24	2.451001e-04	6
planorbidae_5	1.570242e-04	6
radiosterilize_28	1.196397e-04	6
vivo_26	1.116642e-04	6
stagnantly_8	1.322325e-04	6
ingrately_27	1.168575e-04	6
deftest_12	1.456464e-04	5
hellhole_30	3.588762e-04	5
anosia_14	1.570242e-04	5
nonprivileged_17	3.465033e-04	5
interpretational_12	2.050879e-04	5
fusty_21	1.763061e-04	5
incarve_24	1.376664e-04	5
wolfs_20	1.129187e-04	5
plugman_1	2.138141e-04	5
protopteridae_27	4.350700e-05	5
spirochaeta_3	2.791370e-04	5
unwearable_30	2.644476e-04	5
abortionist_16	7.176235e-04	5
nonmusicalness_6	6.279487e-04	5
unbegged_2	3.864767e-04	5
shores_6	1.499938e-04	5
nibbing_14	2.392651e-04	5
carrotweed_30	2.283906e-04	5
arthrotomy_6	7.335742e-05	5
definitized_30	1.456464e-04	5
wifelet_25	3.465033e-04	5
beweary_18	3.465033e-04	5
nathanael_6	1.080623e-04	5
transpalmar_29	2.576677e-04	5
hemipodan_22	2.512268e-04	5
metallograph_22	3.588762e-04	5
taenidia_7	1.763061e-04	5
frothily_8	1.570242e-04	5
cabanas_10	6.242250e-05	5
asbestinize_19	1.827167e-04	5
uncynical_22	2.184617e-04	5
aseismic_25	1.794542e-04	5
oversevere_8	3.349551e-04	5
subinflammation_26	1.620891e-04	5
calathidium_23	4.567291e-04	5
confectionary_3	1.305153e-04	5
thalassiophytous_9	2.050879e-04	5
metromalacia_20	1.827167e-04	5
pennate_14	2.093601e-04	5
aedile_9	1.092368e-04	5
patriotism_13	2.009865e-04	5
discandy_10	2.233159e-04	5
daguerreotyped_20	2.512268e-04	5
monodelphic_13	2.392651e-04	5
musily_28	1.499938e-04	5
cotyttia_30	3.588762e-04	5
ethylic_23	1.358061e-04	5
nonprevention_24	2.512268e-04	5
exemptionist_17	2.791370e-04	5
camp_13	3.721654e-04	5
hauynophyre_20	1.288422e-04	5
unquietest_19	5.023906e-04	5
crystallise_25	9.480999e-05	5
calliphoridae_12	2.392651e-04	5
octaploid_22	7.127644e-05	5
nottoway_21	1.794542e-04	5
antineuralgic_6	2.791370e-04	5
donsky_1	4.466716e-05	5
internationalize_30	9.305434e-05	5
communally_17	1.004983e-04	5
traumata_4	2.093601e-04	5
down_22	7.730729e-05	5
confiscated_24	1.763061e-04	5
ciliolum_14	1.155144e-04	5
unprecarious_8	6.697980e-04	5
unprecipitousness_22	2.233159e-04	5
eurygnathous_18	5.288252e-04	5
heteradenia_4	8.973112e-05	5
propulsor_23	1.827167e-04	5
cylinderlike_25	1.522662e-04	5
lupulic_17	3.349551e-04	5
inhearse_7	4.205073e-05	5
endore_30	8.815695e-05	5
buckled_16	2.093601e-04	5
peromyscus_20	1.970460e-04	5
ferial_1	5.000042e-05	5
adiadokokinesi_27	1.647460e-04	5
fribbleism_27	1.142018e-04	5
intercausative_25	2.644476e-04	5
hectar_29	4.631384e-05	5
nullificator_26	1.570242e-04	5
retromorphosis_16	9.950332e-05	5
viceroys_28	1.395783e-04	5
repriever_6	1.647460e-04	5
endemiological_11	2.392651e-04	4
almerian_14	1.196397e-04	4
encyclopaedian_14	2.008048e-03	4
aphaeretic_1	1.456464e-04	4
fluoborite_4	8.893707e-05	4
polyposis_30	1.272113e-04	4
erwin_11	9.136252e-05	4
synonymicon_10	1.015134e-04	4
exacerbatingly_13	2.715938e-04	4
exhorters_27	3.045093e-04	4
medino_30	1.272113e-04	4
steeplejack_19	2.955544e-04	4
bubastite_30	1.703302e-04	4
biune_18	9.480999e-05	4
societism_26	1.004983e-04	4
tabic_26	2.512268e-04	4
disabling_2	6.790537e-05	4
ululative_6	7.282587e-05	4
episiohematoma_11	1.522662e-04	4
heterotopia_8	1.104372e-04	4
retractor_29	3.045093e-04	4
buckbean_14	2.009865e-04	4
maksoorah_24	3.588762e-04	4
ypurinan_5	1.339955e-04	4
deplumation_6	1.182323e-04	4
unimpassionedness_29	1.522662e-04	4
reindicate_10	7.230196e-05	4
mosquitofish_15	1.647460e-04	4
sighless_25	7.851517e-05	4
flaggelation_12	9.852785e-05	4
wuss_25	1.620891e-04	4
bulbocapnin_8	1.225576e-04	4
interzooecial_4	1.861000e-04	4
durmast_22	1.155144e-04	4
lpm_28	2.871112e-04	4
millpool_6	1.046855e-04	4
heteroecy_26	8.815695e-05	4
systematized_30	2.283906e-04	4
hypoergic_8	3.045093e-04	4
unbudgeably_29	1.015134e-04	4
rickle_25	2.512268e-04	4
straightabout_22	2.233159e-04	4
woundless_10	1.570242e-04	4
metabiosis_8	8.305718e-05	4
soogan_5	1.827167e-04	4
porous_17	1.932570e-04	4
resynchronizing_10	1.376664e-04	4
acrylic_23	1.647460e-04	4
extollation_15	1.288422e-04	4
kasolite_1	1.322325e-04	4
metalammonium_28	1.322325e-04	4
stackyard_26	2.715938e-04	4
restrike_4	5.583364e-05	4
superfidel_28	3.111511e-05	4
sleighed_20	1.036063e-04	4
porchless_17	8.039945e-05	4
unsealer_6	4.368757e-04	4
atacamenan_7	1.522662e-04	4
ampullula_14	3.140237e-04	4
dentine_1	1.435659e-04	4
nonanesthetic_19	7.230196e-05	4
dialectologic_18	2.184617e-04	4
ascaridia_18	1.240705e-04	4
demonisms_22	8.445304e-05	4
unpoignard_13	3.054767e-05	4
subcontrarily_14	7.027960e-05	4
safehold_18	1.025492e-04	4
smarty_23	1.810855e-05	4
oxmanship_7	1.057874e-04	4
eulogious_6	1.025492e-04	4
cabernet_8	2.715938e-04	4
pudencies_1	2.138141e-04	4
crizzel_3	1.225576e-04	4
lymhpangiophlebitis_29	2.138141e-04	4
liberationist_25	3.910560e-05	4
generalate_2	1.703302e-04	4
aguaji_6	1.861000e-04	4
unwinders_24	4.368757e-04	4
queaziest_14	6.442315e-05	4
aciculums_30	6.979156e-05	4
bewailed_30	1.703302e-04	4
liny_18	4.808658e-05	4
nonreturn_1	1.522662e-04	4
misfiles_25	3.895403e-05	4
tonsor_3	1.794542e-04	4
monocarboxylic_19	1.395783e-04	3
dolesman_5	1.499938e-04	3
wettable_5	8.305718e-05	3
heptarchal_2	1.456464e-04	3
girlish_28	7.335742e-05	3
preambitious_1	3.465033e-04	3
unaustere_6	2.576677e-04	3
lagarto_2	1.376664e-04	3
lobaria_21	4.486656e-05	3
cancerogenic_28	4.568230e-05	3
intracerebrally_24	3.027164e-05	3
ejaculum_9	1.861000e-04	3
gatewise_17	5.843048e-05	3
enlight_12	1.595164e-04	3
subangled_21	8.305718e-05	3
armaria_7	1.595164e-04	3
paleoecologist_26	4.718356e-05	3
unfunereally_16	7.282587e-05	3
kenneled_20	1.732666e-04	3
antieducationalist_5	1.703302e-04	3
unsedulousness_28	1.415440e-04	3
reposoir_1	6.525979e-05	3
unpocketed_13	8.893707e-05	3
unlarcenously_28	1.456464e-04	3
nonchallenging_7	1.395783e-04	3
flavian_30	3.210918e-05	3
seemingly_5	8.445304e-05	3
tubhunter_2	9.472468e-06	3
charta_11	8.516871e-05	3
curdly_2	1.847471e-05	3
alochia_17	1.620891e-04	3
transfers_14	6.054236e-05	3
tapermaking_25	1.155144e-04	3
jaina_7	2.392651e-04	3
antritis_6	3.835932e-05	3
mamoty_25	1.129187e-04	3
hooly_7	1.155144e-04	3
coestablishment_5	1.080623e-04	3
beastie_15	1.155144e-04	3
polythionic_26	8.374929e-05	3
exhaustingly_25	1.827167e-04	3
grogging_27	3.865439e-05	3
laichs_29	1.210811e-04	3
doublehandedness_14	9.136252e-05	3
scribbleomania_24	9.757132e-05	3
spandril_3	2.955544e-04	3
fearers_7	8.893707e-05	3
prudentialism_29	5.742884e-05	3
cerrero_29	2.955937e-05	3
unburied_11	7.282587e-05	3
sambhur_7	1.546086e-04	3
isogenic_11	8.104781e-05	3
dismeasured_28	4.466716e-05	3
tuberoid_7	1.129187e-04	3
glides_3	7.556358e-05	3
raquet_4	6.128066e-05	3
tictoc_13	7.178554e-05	3
byronite_22	1.861000e-04	3
basella_2	1.339955e-04	3
respondeat_29	8.516871e-05	3
iodinophile_10	6.054236e-05	3
leptotrichia_27	1.358061e-04	3
theorized_15	1.595164e-04	3
scriver_13	2.955544e-04	3
thermodynam_19	2.184617e-04	3
railwayed_21	3.349551e-04	3
lithological_20	1.227140e-05	3
defeature_12	7.176235e-04	3
mishappen_29	7.613601e-05	3
mycorhiza_10	1.827167e-04	3
chimneyman_22	4.674466e-05	3
caingin_20	6.744964e-05	3
struggling_23	3.563885e-05	3
ravine_22	1.827167e-04	3
hypericism_28	2.199174e-05	3
navigerous_25	1.932570e-04	3
consound_8	2.791721e-05	3
drachma_22	1.322325e-04	3
effusion_21	2.512268e-04	3
pitchpot_25	4.187552e-05	3
seining_30	9.663318e-05	3
chartings_2	1.433704e-05	3
overjoyfully_8	6.401283e-05	3
phages_30	1.477881e-04	3
ceratothecae_19	1.620891e-04	3
proggers_9	1.477881e-04	3
kilted_19	2.715938e-04	3
demonstratively_29	2.370334e-05	3
blastophitic_20	9.392396e-05	3
hyperinsulinism_30	5.581961e-04	3
spiritlessness_11	1.518166e-05	3
siphonostomous_20	2.199174e-05	3
militated_17	1.794542e-04	3
alexipharmical_12	1.794542e-04	3
furify_27	1.546086e-04	3
urethrocystitis_20	1.046855e-04	3
exsequatur_4	1.794542e-04	3
stoorey_3	1.477881e-04	3
pyrometallurgical_29	3.722277e-05	3
crouchingly_17	8.104781e-05	3
tenth_23	9.571290e-05	3
feeblemindedly_30	4.331947e-05	3
homopolymer_1	1.518166e-05	3
colarin_15	1.477881e-04	3
transcendence_2	1.225576e-04	3
sphygmoid_8	1.339955e-04	3
sulfonamic_11	8.445304e-05	3
cloglike_9	5.050292e-05	3
pseudacusis_18	6.979156e-05	3
hamletization_25	4.186763e-04	3
subapparent_30	7.613601e-05	3
skewered_11	1.456464e-04	2
ceratodus_23	1.435659e-04	2
stripteasers_19	1.182323e-04	2
empirism_15	1.435659e-04	2
heptahedrons_8	4.926514e-05	2
emancipators_16	1.499938e-04	2
mitises_30	7.671718e-05	2
charterer_12	1.522662e-04	2
unfertility_12	7.389680e-05	2
nightgowns_3	7.556358e-05	2
corroboratory_7	1.703302e-04	2
unmanipulatable_14	1.339955e-04	2
chudic_26	6.483877e-05	2
unimpeached_30	6.699999e-05	2
nigeria_21	1.142018e-04	2
copperization_4	6.483877e-05	2
tridecylic_30	8.815695e-05	2
metastasized_1	8.973112e-05	2
innumerably_10	9.136252e-05	2
actinisms_19	6.697980e-04	2
intermessenger_30	2.284141e-05	2
ironworked_13	8.739041e-05	2
heinz_7	1.080623e-04	2
consentient_7	3.514042e-05	2
fruitwise_25	1.395783e-04	2
undelayingly_12	8.445304e-05	2
grounding_30	1.827167e-04	2
directest_5	1.272113e-04	2
redimensioning_27	8.305718e-05	2
charrette_30	2.009865e-04	2
pregreeting_24	1.104372e-04	2
triact_29	5.317497e-05	2
friendliness_5	1.046855e-04	2
safrol_11	1.415440e-04	2
sirkeer_6	2.644476e-04	2
synovias_5	6.242250e-05	2
eightyfold_26	3.956747e-05	2
vasectomize_19	2.009865e-04	2
metallify_17	7.613601e-05	2
bogyisms_17	4.240558e-05	2
leucomaine_2	1.794542e-04	2
unde_3	9.480999e-05	2
galloglass_29	6.744964e-05	2
study_29	1.057874e-04	2
cotice_23	3.477564e-05	2
gadarene_17	1.703302e-04	2
tendovaginitis_7	1.797897e-05	2
catties_30	1.970460e-04	2
wreathwort_26	2.076494e-05	2
aromatize_13	6.655630e-05	2
hackbarrow_14	5.261818e-05	2
nonprotesting_16	4.631384e-05	2
fortieths_29	4.388697e-05	2
varve_3	1.182323e-04	2
maitlandite_3	2.512268e-04	2
cymaise_15	6.165660e-05	2
choicelessness_12	1.955299e-05	2
flurr_10	1.499938e-04	2
lams_8	1.499938e-04	2
shanked_3	1.772530e-05	2
menhirs_17	3.140237e-04	2
cuneator_10	2.331837e-05	2
unthinkable_12	2.184617e-04	2
endothecal_24	2.610443e-05	2
pedicle_22	1.732666e-04	2
bumblebeefishes_16	2.451001e-04	2
deice_27	6.090927e-05	2
dunal_5	1.415440e-04	2
anaudia_19	6.360770e-05	2
eluviums_21	3.576568e-05	2
shares_27	5.742884e-05	2
amulae_18	2.342708e-05	2
syrupiness_10	1.046855e-04	2
nell_5	2.283906e-04	2
ringle_5	7.556358e-05	2
reinvestment_26	3.910560e-05	2
orthotolidin_30	7.913337e-05	2
negotiability_30	2.451001e-04	2
theophrastaceous_23	2.415917e-05	2
tawgi_4	5.317497e-05	2
unspiritualized_12	2.644476e-04	2
smocked_5	4.808658e-05	2
tenacities_27	1.069128e-04	2
upheave_29	4.331947e-05	2
praline_11	2.791370e-04	2
skeletonising_9	2.512268e-04	2
octants_27	1.477881e-04	2
localizes_21	1.907066e-05	2
xanthoura_21	1.116642e-04	2
gouging_10	4.902483e-05	2
glaciered_25	1.546086e-04	2
kand_17	1.395783e-04	2
blockheadishness_9	3.241518e-04	2
mowt_23	8.374929e-05	2
fanger_29	1.376664e-04	2
dialysepalous_22	1.046855e-04	2
altercation_2	2.783988e-05	2
rachitomy_21	1.142018e-04	2
hepatophlebitis_18	2.283906e-04	2
millraces_18	3.305977e-05	2
nonsupervision_6	8.739041e-05	2
pyrotartrate_6	1.970460e-04	2
monisms_9	1.004529e-03	2
crinal_1	9.589969e-06	2
nothosaur_22	9.305434e-05	2
advisership_22	4.567291e-04	2
teretiscapular_29	5.911788e-05	2
uncharge_10	1.477881e-04	2
premedieval_28	4.808658e-05	2
cissampelos_3	3.018073e-05	2
siecles_18	8.445304e-05	2
automatization_17	1.395783e-04	2
trochees_22	1.312046e-05	2
associated_10	1.615797e-05	2
lunule_24	4.696308e-05	2
overnobly_9	2.018119e-05	2
probates_14	5.614555e-05	2
raptness_2	1.080623e-04	2
maledicted_27	2.284141e-05	2
lipless_9	1.358061e-04	2
quadrupeds_2	1.570242e-04	2
misbehaver_13	4.977866e-06	2
paradisical_26	9.136252e-05	2
lare_26	1.970460e-04	2
stodging_18	3.835932e-05	2
dorsothoracic_22	1.305153e-04	2
propenyl_14	5.677995e-05	2
nonthermally_26	1.046855e-04	2
novatrix_8	1.772530e-05	2
chiral_15	8.663707e-05	2
shapen_7	7.178554e-05	2
misnumbered_27	1.116642e-04	2
naves_10	5.153886e-05	2
hendecahedral_4	1.004983e-04	1
dimmy_15	5.000042e-05	1
superdelicately_15	1.647460e-04	1
burgout_17	1.435659e-04	1
germy_28	5.552518e-05	1
beginning_11	4.249604e-06	1
venatically_8	9.950332e-05	1
lignitic_5	5.646097e-05	1
boles_8	3.465573e-05	1
glede_4	3.453664e-05	1
subcivilizations_3	5.461990e-05	1
gorillalike_14	2.955937e-05	1
ranger_14	3.910560e-05	1
intersaluted_30	2.283906e-04	1
telephoners_15	1.546086e-04	1
reproducibly_11	7.976139e-05	1
lacksense_7	3.884931e-06	1
prefectural_12	1.196397e-04	1
hopeful_20	1.732666e-04	1
frousty_7	9.220067e-05	1
nonrationalism_8	8.663707e-05	1
versor_22	3.628214e-05	1
perisomal_23	4.276647e-05	1
engaol_5	2.644476e-04	1
thyroidectomized_14	4.763079e-05	1
misapply_3	6.790537e-05	1
correal_21	1.712138e-05	1
rolls_13	1.674916e-04	1
outcaviling_11	1.628890e-05	1
astrophotometer_27	5.677995e-05	1
garrisoned_8	1.004983e-04	1
antefixes_13	3.764100e-05	1
dt_20	9.663318e-05	1
urocele_23	2.018119e-05	1
multiversion_12	2.404358e-05	1
truckster_7	7.613601e-05	1
semispan_9	1.142018e-04	1
aerosphere_23	4.740612e-05	1
aestuation_5	5.742884e-05	1
deckers_29	5.646097e-05	1
swelled_11	2.042730e-05	1
melanoplakia_23	5.911788e-05	1
monocratis_30	1.129187e-04	1
comatulid_19	1.675042e-05	1
anarthria_20	1.196397e-04	1
uncarnivorousness_30	8.104781e-05	1
unchastities_2	9.103524e-06	1
demetallize_2	3.778250e-05	1
correlating_12	7.127644e-05	1
paleobotany_29	1.262597e-05	1
photophone_5	5.877217e-05	1
salthouse_20	2.964657e-05	1
undermaker_3	3.453664e-05	1
tabers_27	1.882068e-05	1
commerceless_25	2.273806e-05	1
ottrelife_29	5.234413e-05	1
anhydrated_19	6.836729e-05	1
eschatology_6	3.821347e-05	1
monopteron_2	1.861000e-04	1
misspoken_11	1.015134e-04	1
urceolate_1	7.671718e-05	1
longroot_5	1.703302e-04	1
nonscience_26	9.136252e-05	1
testamentalness_1	2.768649e-05	1
sylvestrine_28	4.187552e-05	1
quincies_17	4.902483e-05	1
nonspiritedness_1	1.703302e-04	1
limacelle_25	9.480999e-05	1
nondeclarative_23	4.085419e-05	1
overdevoted_5	2.115838e-05	1
valvula_9	3.477564e-05	1
mycophagy_17	2.337014e-04	1
filmiest_29	3.241991e-05	1
millier_23	1.700550e-05	1
banyai_1	2.184832e-05	1
opinions_25	4.446952e-05	1
unequiaxed_25	3.884931e-06	1
sloopman_5	5.646097e-05	1
remultiplying_13	8.663707e-05	1
coff_21	1.036063e-04	1
obeisantly_23	8.170671e-05	1
polymagnet_30	2.576677e-04	1
noctivagation_21	5.809274e-05	1
opacifies_27	1.810855e-05	1
desoxymorphine_14	4.831776e-05	1
physiologian_25	5.317497e-05	1
bothersome_9;irreclaimableness_13	1.005033e-06	1
legitimatization_23	5.023906e-04	1
unmoral_21	3.514042e-05	1
intrapontine_6	1.178227e-05	1
areoles_14	1.196397e-04	1
concussion_23	2.050879e-04	1
rhamnitol_10	1.673654e-03	1
decarburised_11	1.142077e-05	1
bethorning_14	1.994094e-05	1
semicabalistic_22	8.981493e-06	1
favaginous_17	5.982164e-05	1
porteligature_3	6.883555e-05	1
