# Supplementary material for: Ascertaining cells’ synaptic connections and RNA expression simultaneously with barcoded rabies virus libraries
Source: Nat Commun. 2022 Nov 16;13:6993. doi: 10.1038/s41467-022-34334-1 (PMC9668842; doi:10.1038/s41467-022-34334-1)
Supplement: Supplementary file 6 — Source Data [file 41467_2022_34334_MOESM6_ESM.zip › saunders_source_data/Figure_1g.csv]

file_type	total.unique.bc	depth
Maxi_Plate	389106	0.67 M UMIs
Non_Pseudotyped	189297	0.67 M UMIs
Pipeline_Product	663102	0.67 M UMIs
Pseudotyped_Concatenated	129499	0.67 M UMIs
Pseudotyped_Concatenated_UMI_all	1293511	8.2M UMIs
