# Supplementary material for: Ascertaining cells’ synaptic connections and RNA expression simultaneously with barcoded rabies virus libraries
Source: Nat Commun. 2022 Nov 16;13:6993. doi: 10.1038/s41467-022-34334-1 (PMC9668842; doi:10.1038/s41467-022-34334-1)
Supplement: Supplementary file 6 — Source Data [file 41467_2022_34334_MOESM6_ESM.zip › saunders_source_data/SI_Figure_9e_left.csv]

common_name_detailed	log2.diff.exp	fishers.pval
Interneuron_Pvalb	4.02114474	5.076584e-09
Interneuron_Pvalb	0.46015970	1.000000e+00
Interneuron_Pvalb	-0.26460672	1.000000e+00
Interneuron_Pvalb	0.38871158	1.000000e+00
Interneuron_Pvalb	-0.73675252	1.000000e+00
Interneuron_Pvalb	1.99054833	9.702634e-03
Interneuron_Pvalb	-0.95226560	1.000000e+00
Interneuron_Pvalb	-0.37324898	1.000000e+00
Interneuron_Pvalb	-1.31758100	1.000000e+00
Interneuron_Pvalb	0.80488920	1.000000e+00
Interneuron_Pvalb	-0.77992326	6.850822e-01
Interneuron_Pvalb	-0.76650966	1.000000e+00
Interneuron_Pvalb	-1.82759800	1.408669e-01
Interneuron_Pvalb	-0.94437743	5.238095e-01
Interneuron_Pvalb	0.49623369	1.000000e+00
Interneuron_Pvalb	0.24989910	1.000000e+00
Interneuron_Pvalb	-0.68475076	1.000000e+00
Interneuron_Pvalb	0.88819860	1.000000e+00
Interneuron_Pvalb	3.93820986	9.505615e-06
Interneuron_Pvalb	-0.57640846	7.063903e-01
Interneuron_Pvalb	0.72122618	6.371863e-01
Interneuron_Pvalb	-0.12309967	1.000000e+00
Interneuron_Pvalb	-0.94052890	1.000000e+00
Interneuron_Pvalb	-0.49251206	6.881680e-01
Interneuron_Pvalb	-1.28005943	1.000000e+00
Interneuron_Pvalb	-1.23393701	5.454545e-01
Interneuron_Pvalb	-1.63239293	2.820513e-01
Interneuron_Pvalb	3.40490070	2.452774e-08
Interneuron_Pvalb	-1.29190975	1.000000e+00
Interneuron_Pvalb	-0.48544991	1.000000e+00
Interneuron_Pvalb	-1.23429142	5.594406e-01
Interneuron_Pvalb	-0.51483918	1.000000e+00
Interneuron_Pvalb	0.42261620	1.000000e+00
Interneuron_Pvalb	3.90402040	1.944045e-06
Interneuron_Pvalb	-1.13769900	6.199095e-01
Interneuron_Pvalb	-2.02827128	5.702633e-02
Interneuron_Pvalb	-0.83426807	4.886763e-01
Interneuron_Pvalb	0.59663103	7.035671e-01
Interneuron_Pvalb	1.12050257	4.283080e-01
Interneuron_Pvalb	0.30982530	1.000000e+00
Interneuron_Pvalb	-0.26082367	1.000000e+00
Interneuron_Pvalb	-0.67088612	1.000000e+00
Interneuron_Pvalb	1.28576094	5.454545e-01
Interneuron_Pvalb	0.58041328	1.000000e+00
Interneuron_Pvalb	-3.00734912	5.212246e-04
Interneuron_Pvalb	-0.52382070	1.000000e+00
Interneuron_Pvalb	0.40586620	1.000000e+00
Interneuron_Pvalb	1.49442583	1.983806e-01
Interneuron_Pvalb	-0.24246214	1.000000e+00
Interneuron_Pvalb	0.50999843	1.000000e+00
Interneuron_Pvalb	1.21990710	3.348416e-01
Interneuron_Pvalb	-0.41229550	1.000000e+00
Interneuron_Pvalb	1.89146146	8.235294e-02
Interneuron_Pvalb	-0.34846840	1.000000e+00
Interneuron_Pvalb	-0.80610870	1.000000e+00
Interneuron_Pvalb	0.22576574	1.000000e+00
Interneuron_Pvalb	-3.52858666	1.032894e-03
Interneuron_Pvalb	-0.69003818	6.668461e-01
Interneuron_Pvalb	-3.17717324	1.117423e-06
Interneuron_Pvalb	-1.82191302	4.000000e-01
Interneuron_Pvalb	-0.52163152	1.000000e+00
Interneuron_Pvalb	1.84656341	1.000000e+00
Interneuron_Pvalb	-0.68801708	1.000000e+00
Interneuron_Pvalb	0.17983440	1.000000e+00
Interneuron_Pvalb	-4.77278910	1.468516e-08
Interneuron_Pvalb	-0.86144315	4.075675e-02
Interneuron_Pvalb	0.46492351	1.000000e+00
Interneuron_Pvalb	0.73553966	1.000000e+00
Interneuron_Pvalb	0.09458073	1.000000e+00
Interneuron_Pvalb	1.00704100	1.000000e+00
Interneuron_Pvalb	0.17389270	1.000000e+00
Interneuron_Pvalb	-3.02090600	1.767396e-02
Interneuron_Pvalb	0.81587140	1.000000e+00
Interneuron_Pvalb	-0.46567895	7.632678e-01
Interneuron_Pvalb	0.17694070	1.000000e+00
Interneuron_Pvalb	0.50866032	1.000000e+00
Interneuron_Pvalb	0.00000000	1.000000e+00
Interneuron_Pvalb	0.75782049	1.000000e+00
Interneuron_Pvalb	-1.71437900	4.905316e-03
Interneuron_Pvalb	0.50724099	1.000000e+00
Interneuron_Pvalb	0.94663370	5.670996e-01
Interneuron_Pvalb	-1.59234340	1.428571e-01
Interneuron_Pvalb	-0.53839628	1.000000e+00
Interneuron_Pvalb	-0.63701753	5.618794e-01
Interneuron_Pvalb	-0.35583746	1.000000e+00
Interneuron_Pvalb	-0.72179120	1.000000e+00
Interneuron_Pvalb	-0.44253316	1.000000e+00
Interneuron_Pvalb	2.73828600	5.797101e-03
Interneuron_Pvalb	2.04717361	2.625004e-05
Interneuron_Pvalb	0.29967068	1.000000e+00
Interneuron_Pvalb	2.84261424	3.232900e-06
Interneuron_Pvalb	-0.41275967	1.000000e+00
Interneuron_Pvalb	-1.42428276	6.542010e-02
Interneuron_Pvalb	0.00000000	1.000000e+00
Interneuron_Pvalb	0.67615553	1.000000e+00
Interneuron_Pvalb	-0.14043071	1.000000e+00
Interneuron_Pvalb	0.98011014	1.000000e+00
Interneuron_Pvalb	-1.87166661	4.000000e-01
Interneuron_Pvalb	-0.31562817	1.000000e+00
Interneuron_Pvalb	-2.04703821	8.597148e-03
Interneuron_Pvalb	-2.57778547	1.152900e-03
