# Supplementary material for: Ascertaining cells’ synaptic connections and RNA expression simultaneously with barcoded rabies virus libraries
Source: Nat Commun. 2022 Nov 16;13:6993. doi: 10.1038/s41467-022-34334-1 (PMC9668842; doi:10.1038/s41467-022-34334-1)
Supplement: Supplementary file 6 — Source Data [file 41467_2022_34334_MOESM6_ESM.zip › saunders_source_data/Figure_1f.csv]

experiment	file_type	n_unique_umibc_pairs	n_count	total_contribution	fraction_contribution	cumsum
170425_plasmidBC_UMI_pSPBN-GFP_Rep2	Pipeline_Product	0	0	0	0.000000e+00	0.00000000
170425_plasmidBC_UMI_pSPBN-GFP_Rep2	Pipeline_Product	1	17137344	17137344	9.760735e-01	0.97607349
170425_plasmidBC_UMI_pSPBN-GFP_Rep2	Pipeline_Product	2	77102	154204	8.782833e-03	0.98485633
170425_plasmidBC_UMI_pSPBN-GFP_Rep2	Pipeline_Product	3	1815	5445	3.101251e-04	0.98516645
170425_plasmidBC_UMI_pSPBN-GFP_Rep2	Pipeline_Product	4	891	3564	2.029910e-04	0.98536944
170425_plasmidBC_UMI_pSPBN-GFP_Rep2	Pipeline_Product	5	445	2225	1.267270e-04	0.98549617
170425_plasmidBC_UMI_pSPBN-GFP_Rep2	Pipeline_Product	6	261	1566	8.919300e-05	0.98558536
170425_plasmidBC_UMI_pSPBN-GFP_Rep2	Pipeline_Product	7	136	952	5.422205e-05	0.98563959
170425_plasmidBC_UMI_pSPBN-GFP_Rep2	Pipeline_Product	8	82	656	3.736310e-05	0.98567695
170425_plasmidBC_UMI_pSPBN-GFP_Rep2	Pipeline_Product	9	48	432	2.460497e-05	0.98570155
170425_plasmidBC_UMI_pSPBN-GFP_Rep2	Pipeline_Product	10	31	310	1.765634e-05	0.98571921
170425_plasmidBC_UMI_pSPBN-GFP_Rep2	Pipeline_Product	11	19	209	1.190379e-05	0.98573111
170425_plasmidBC_UMI_pSPBN-GFP_Rep2	Pipeline_Product	12	18	216	1.230248e-05	0.98574342
170425_plasmidBC_UMI_pSPBN-GFP_Rep2	Pipeline_Product	13	22	286	1.628940e-05	0.98575971
170425_plasmidBC_UMI_pSPBN-GFP_Rep2	Pipeline_Product	14	14	196	1.116336e-05	0.98577087
170425_plasmidBC_UMI_pSPBN-GFP_Rep2	Pipeline_Product	15	11	165	9.397730e-06	0.98578027
170425_plasmidBC_UMI_pSPBN-GFP_Rep2	Pipeline_Product	16	10	160	9.112950e-06	0.98578938
170425_plasmidBC_UMI_pSPBN-GFP_Rep2	Pipeline_Product	17	14	238	1.355551e-05	0.98580294
170425_plasmidBC_UMI_pSPBN-GFP_Rep2	Pipeline_Product	18	7	126	7.176448e-06	0.98581011
170425_plasmidBC_UMI_pSPBN-GFP_Rep2	Pipeline_Product	19	10	190	1.082163e-05	0.98582093
170425_plasmidBC_UMI_pSPBN-GFP_Rep2	Pipeline_Product	20	11	220	1.253031e-05	0.98583346
170425_plasmidBC_UMI_pSPBN-GFP_Rep2	Pipeline_Product	21	7	147	8.372523e-06	0.98584184
170425_plasmidBC_UMI_pSPBN-GFP_Rep2	Pipeline_Product	22	16	352	2.004849e-05	0.98586188
170425_plasmidBC_UMI_pSPBN-GFP_Rep2	Pipeline_Product	23	7	161	9.169906e-06	0.98587105
170425_plasmidBC_UMI_pSPBN-GFP_Rep2	Pipeline_Product	24	5	120	6.834713e-06	0.98587789
170425_plasmidBC_UMI_pSPBN-GFP_Rep2	Pipeline_Product	25	8	200	1.139119e-05	0.98588928
170425_plasmidBC_UMI_pSPBN-GFP_Rep2	Pipeline_Product	26	6	156	8.885126e-06	0.98589817
170425_plasmidBC_UMI_pSPBN-GFP_Rep2	Pipeline_Product	27	5	135	7.689052e-06	0.98590585
170425_plasmidBC_UMI_pSPBN-GFP_Rep2	Pipeline_Product	28	7	196	1.116336e-05	0.98591702
170425_plasmidBC_UMI_pSPBN-GFP_Rep2	Pipeline_Product	29	12	348	1.982067e-05	0.98593684
170425_plasmidBC_UMI_pSPBN-GFP_Rep2	Pipeline_Product	30	11	330	1.879546e-05	0.98595563
170425_plasmidBC_UMI_pSPBN-GFP_Rep2	Pipeline_Product	31	16	496	2.825015e-05	0.98598388
170425_plasmidBC_UMI_pSPBN-GFP_Rep2	Pipeline_Product	32	5	160	9.112950e-06	0.98599300
170425_plasmidBC_UMI_pSPBN-GFP_Rep2	Pipeline_Product	33	9	297	1.691591e-05	0.98600991
170425_plasmidBC_UMI_pSPBN-GFP_Rep2	Pipeline_Product	34	11	374	2.130152e-05	0.98603121
170425_plasmidBC_UMI_pSPBN-GFP_Rep2	Pipeline_Product	35	11	385	2.192804e-05	0.98605314
170425_plasmidBC_UMI_pSPBN-GFP_Rep2	Pipeline_Product	36	8	288	1.640331e-05	0.98606955
170425_plasmidBC_UMI_pSPBN-GFP_Rep2	Pipeline_Product	37	8	296	1.685896e-05	0.98608640
170425_plasmidBC_UMI_pSPBN-GFP_Rep2	Pipeline_Product	38	8	304	1.731461e-05	0.98610372
170425_plasmidBC_UMI_pSPBN-GFP_Rep2	Pipeline_Product	39	8	312	1.777025e-05	0.98612149
170425_plasmidBC_UMI_pSPBN-GFP_Rep2	Pipeline_Product	40	9	360	2.050414e-05	0.98614199
170425_plasmidBC_UMI_pSPBN-GFP_Rep2	Pipeline_Product	41	5	205	1.167597e-05	0.98615367
170425_plasmidBC_UMI_pSPBN-GFP_Rep2	Pipeline_Product	42	11	462	2.631364e-05	0.98617998
170425_plasmidBC_UMI_pSPBN-GFP_Rep2	Pipeline_Product	43	9	387	2.204195e-05	0.98620203
170425_plasmidBC_UMI_pSPBN-GFP_Rep2	Pipeline_Product	44	9	396	2.255455e-05	0.98622458
170425_plasmidBC_UMI_pSPBN-GFP_Rep2	Pipeline_Product	45	13	585	3.331922e-05	0.98625790
170425_plasmidBC_UMI_pSPBN-GFP_Rep2	Pipeline_Product	46	7	322	1.833981e-05	0.98627624
170425_plasmidBC_UMI_pSPBN-GFP_Rep2	Pipeline_Product	47	8	376	2.141543e-05	0.98629765
170425_plasmidBC_UMI_pSPBN-GFP_Rep2	Pipeline_Product	48	11	528	3.007274e-05	0.98632773
170425_plasmidBC_UMI_pSPBN-GFP_Rep2	Pipeline_Product	49	10	490	2.790841e-05	0.98635564
170425_plasmidBC_UMI_pSPBN-GFP_Rep2	Pipeline_Product	50	9	450	2.563017e-05	0.98638127
170425_plasmidBC_UMI_pSPBN-GFP_Rep2	Pipeline_Product	51	13	663	3.776179e-05	0.98641903
170425_plasmidBC_UMI_pSPBN-GFP_Rep2	Pipeline_Product	52	7	364	2.073196e-05	0.98643976
170425_plasmidBC_UMI_pSPBN-GFP_Rep2	Pipeline_Product	53	9	477	2.716798e-05	0.98646693
170425_plasmidBC_UMI_pSPBN-GFP_Rep2	Pipeline_Product	54	10	540	3.075621e-05	0.98649768
170425_plasmidBC_UMI_pSPBN-GFP_Rep2	Pipeline_Product	55	6	330	1.879546e-05	0.98651648
170425_plasmidBC_UMI_pSPBN-GFP_Rep2	Pipeline_Product	56	10	560	3.189533e-05	0.98654837
170425_plasmidBC_UMI_pSPBN-GFP_Rep2	Pipeline_Product	57	7	399	2.272542e-05	0.98657110
170425_plasmidBC_UMI_pSPBN-GFP_Rep2	Pipeline_Product	58	10	580	3.303444e-05	0.98660413
170425_plasmidBC_UMI_pSPBN-GFP_Rep2	Pipeline_Product	59	8	472	2.688320e-05	0.98663102
170425_plasmidBC_UMI_pSPBN-GFP_Rep2	Pipeline_Product	60	7	420	2.392149e-05	0.98665494
170425_plasmidBC_UMI_pSPBN-GFP_Rep2	Pipeline_Product	61	5	305	1.737156e-05	0.98667231
170425_plasmidBC_UMI_pSPBN-GFP_Rep2	Pipeline_Product	62	7	434	2.471888e-05	0.98669703
170425_plasmidBC_UMI_pSPBN-GFP_Rep2	Pipeline_Product	63	6	378	2.152934e-05	0.98671856
170425_plasmidBC_UMI_pSPBN-GFP_Rep2	Pipeline_Product	64	9	576	3.280662e-05	0.98675137
170425_plasmidBC_UMI_pSPBN-GFP_Rep2	Pipeline_Product	65	4	260	1.480854e-05	0.98676617
170425_plasmidBC_UMI_pSPBN-GFP_Rep2	Pipeline_Product	66	9	594	3.383183e-05	0.98680001
170425_plasmidBC_UMI_pSPBN-GFP_Rep2	Pipeline_Product	67	10	670	3.816048e-05	0.98683817
170425_plasmidBC_UMI_pSPBN-GFP_Rep2	Pipeline_Product	68	9	612	3.485703e-05	0.98687302
170425_plasmidBC_UMI_pSPBN-GFP_Rep2	Pipeline_Product	69	4	276	1.571984e-05	0.98688874
170425_plasmidBC_UMI_pSPBN-GFP_Rep2	Pipeline_Product	70	2	140	7.973831e-06	0.98689672
170425_plasmidBC_UMI_pSPBN-GFP_Rep2	Pipeline_Product	71	3	213	1.213161e-05	0.98690885
170425_plasmidBC_UMI_pSPBN-GFP_Rep2	Pipeline_Product	72	6	432	2.460497e-05	0.98693345
170425_plasmidBC_UMI_pSPBN-GFP_Rep2	Pipeline_Product	73	1	73	4.157783e-06	0.98693761
170425_plasmidBC_UMI_pSPBN-GFP_Rep2	Pipeline_Product	74	5	370	2.107370e-05	0.98695869
170425_plasmidBC_UMI_pSPBN-GFP_Rep2	Pipeline_Product	75	8	600	3.417356e-05	0.98699286
170425_plasmidBC_UMI_pSPBN-GFP_Rep2	Pipeline_Product	76	4	304	1.731461e-05	0.98701017
170425_plasmidBC_UMI_pSPBN-GFP_Rep2	Pipeline_Product	77	4	308	1.754243e-05	0.98702772
170425_plasmidBC_UMI_pSPBN-GFP_Rep2	Pipeline_Product	78	7	546	3.109794e-05	0.98705881
170425_plasmidBC_UMI_pSPBN-GFP_Rep2	Pipeline_Product	79	6	474	2.699711e-05	0.98708581
170425_plasmidBC_UMI_pSPBN-GFP_Rep2	Pipeline_Product	80	6	480	2.733885e-05	0.98711315
170425_plasmidBC_UMI_pSPBN-GFP_Rep2	Pipeline_Product	81	2	162	9.226862e-06	0.98712238
170425_plasmidBC_UMI_pSPBN-GFP_Rep2	Pipeline_Product	82	5	410	2.335193e-05	0.98714573
170425_plasmidBC_UMI_pSPBN-GFP_Rep2	Pipeline_Product	83	3	249	1.418203e-05	0.98715991
170425_plasmidBC_UMI_pSPBN-GFP_Rep2	Pipeline_Product	84	2	168	9.568598e-06	0.98716948
170425_plasmidBC_UMI_pSPBN-GFP_Rep2	Pipeline_Product	85	7	595	3.388878e-05	0.98720337
170425_plasmidBC_UMI_pSPBN-GFP_Rep2	Pipeline_Product	86	2	172	9.796421e-06	0.98721316
170425_plasmidBC_UMI_pSPBN-GFP_Rep2	Pipeline_Product	87	8	696	3.964133e-05	0.98725281
170425_plasmidBC_UMI_pSPBN-GFP_Rep2	Pipeline_Product	88	5	440	2.506061e-05	0.98727787
170425_plasmidBC_UMI_pSPBN-GFP_Rep2	Pipeline_Product	89	2	178	1.013816e-05	0.98728800
170425_plasmidBC_UMI_pSPBN-GFP_Rep2	Pipeline_Product	90	9	810	4.613431e-05	0.98733414
170425_plasmidBC_UMI_pSPBN-GFP_Rep2	Pipeline_Product	91	4	364	2.073196e-05	0.98735487
170425_plasmidBC_UMI_pSPBN-GFP_Rep2	Pipeline_Product	92	3	276	1.571984e-05	0.98737059
170425_plasmidBC_UMI_pSPBN-GFP_Rep2	Pipeline_Product	93	7	651	3.707832e-05	0.98740767
170425_plasmidBC_UMI_pSPBN-GFP_Rep2	Pipeline_Product	94	2	188	1.070772e-05	0.98741838
170425_plasmidBC_UMI_pSPBN-GFP_Rep2	Pipeline_Product	95	4	380	2.164326e-05	0.98744002
170425_plasmidBC_UMI_pSPBN-GFP_Rep2	Pipeline_Product	96	5	480	2.733885e-05	0.98746736
170425_plasmidBC_UMI_pSPBN-GFP_Rep2	Pipeline_Product	97	4	388	2.209890e-05	0.98748946
170425_plasmidBC_UMI_pSPBN-GFP_Rep2	Pipeline_Product	98	4	392	2.232673e-05	0.98751178
170425_plasmidBC_UMI_pSPBN-GFP_Rep2	Pipeline_Product	99	6	594	3.383183e-05	0.98754562
170425_plasmidBC_UMI_pSPBN-GFP_Rep2	Pipeline_Product	100	3	300	1.708678e-05	0.98756270
170425_plasmidBC_UMI_pSPBN-GFP_Rep2	Pipeline_Product	101	3	303	1.725765e-05	0.98757996
170425_plasmidBC_UMI_pSPBN-GFP_Rep2	Pipeline_Product	102	2	204	1.161901e-05	0.98759158
170425_plasmidBC_UMI_pSPBN-GFP_Rep2	Pipeline_Product	103	2	206	1.173292e-05	0.98760331
170425_plasmidBC_UMI_pSPBN-GFP_Rep2	Pipeline_Product	104	1	104	5.923418e-06	0.98760924
170425_plasmidBC_UMI_pSPBN-GFP_Rep2	Pipeline_Product	105	2	210	1.196075e-05	0.98762120
170425_plasmidBC_UMI_pSPBN-GFP_Rep2	Pipeline_Product	106	1	106	6.037329e-06	0.98762723
170425_plasmidBC_UMI_pSPBN-GFP_Rep2	Pipeline_Product	107	2	214	1.218857e-05	0.98763942
170425_plasmidBC_UMI_pSPBN-GFP_Rep2	Pipeline_Product	108	3	324	1.845372e-05	0.98765788
170425_plasmidBC_UMI_pSPBN-GFP_Rep2	Pipeline_Product	109	5	545	3.104099e-05	0.98768892
170425_plasmidBC_UMI_pSPBN-GFP_Rep2	Pipeline_Product	110	1	110	6.265153e-06	0.98769518
170425_plasmidBC_UMI_pSPBN-GFP_Rep2	Pipeline_Product	111	2	222	1.264422e-05	0.98770783
170425_plasmidBC_UMI_pSPBN-GFP_Rep2	Pipeline_Product	112	3	336	1.913720e-05	0.98772696
170425_plasmidBC_UMI_pSPBN-GFP_Rep2	Pipeline_Product	113	3	339	1.930806e-05	0.98774627
170425_plasmidBC_UMI_pSPBN-GFP_Rep2	Pipeline_Product	114	4	456	2.597191e-05	0.98777224
170425_plasmidBC_UMI_pSPBN-GFP_Rep2	Pipeline_Product	115	2	230	1.309987e-05	0.98778534
170425_plasmidBC_UMI_pSPBN-GFP_Rep2	Pipeline_Product	116	3	348	1.982067e-05	0.98780516
170425_plasmidBC_UMI_pSPBN-GFP_Rep2	Pipeline_Product	117	8	936	5.331076e-05	0.98785847
170425_plasmidBC_UMI_pSPBN-GFP_Rep2	Pipeline_Product	118	2	236	1.344160e-05	0.98787192
170425_plasmidBC_UMI_pSPBN-GFP_Rep2	Pipeline_Product	119	3	357	2.033327e-05	0.98789225
170425_plasmidBC_UMI_pSPBN-GFP_Rep2	Pipeline_Product	121	3	363	2.067501e-05	0.98791292
170425_plasmidBC_UMI_pSPBN-GFP_Rep2	Pipeline_Product	122	3	366	2.084587e-05	0.98793377
170425_plasmidBC_UMI_pSPBN-GFP_Rep2	Pipeline_Product	123	2	246	1.401116e-05	0.98794778
170425_plasmidBC_UMI_pSPBN-GFP_Rep2	Pipeline_Product	124	1	124	7.062536e-06	0.98795484
170425_plasmidBC_UMI_pSPBN-GFP_Rep2	Pipeline_Product	125	1	125	7.119492e-06	0.98796196
170425_plasmidBC_UMI_pSPBN-GFP_Rep2	Pipeline_Product	126	4	504	2.870579e-05	0.98799067
170425_plasmidBC_UMI_pSPBN-GFP_Rep2	Pipeline_Product	127	3	381	2.170021e-05	0.98801237
170425_plasmidBC_UMI_pSPBN-GFP_Rep2	Pipeline_Product	128	1	128	7.290360e-06	0.98801966
170425_plasmidBC_UMI_pSPBN-GFP_Rep2	Pipeline_Product	129	5	645	3.673658e-05	0.98805640
170425_plasmidBC_UMI_pSPBN-GFP_Rep2	Pipeline_Product	130	2	260	1.480854e-05	0.98807121
170425_plasmidBC_UMI_pSPBN-GFP_Rep2	Pipeline_Product	131	5	655	3.730614e-05	0.98810851
170425_plasmidBC_UMI_pSPBN-GFP_Rep2	Pipeline_Product	132	2	264	1.503637e-05	0.98812355
170425_plasmidBC_UMI_pSPBN-GFP_Rep2	Pipeline_Product	133	2	266	1.515028e-05	0.98813870
170425_plasmidBC_UMI_pSPBN-GFP_Rep2	Pipeline_Product	134	5	670	3.816048e-05	0.98817686
170425_plasmidBC_UMI_pSPBN-GFP_Rep2	Pipeline_Product	135	2	270	1.537810e-05	0.98819224
170425_plasmidBC_UMI_pSPBN-GFP_Rep2	Pipeline_Product	136	2	272	1.549202e-05	0.98820773
170425_plasmidBC_UMI_pSPBN-GFP_Rep2	Pipeline_Product	137	2	274	1.560593e-05	0.98822333
170425_plasmidBC_UMI_pSPBN-GFP_Rep2	Pipeline_Product	140	2	280	1.594766e-05	0.98823928
170425_plasmidBC_UMI_pSPBN-GFP_Rep2	Pipeline_Product	141	6	846	4.818472e-05	0.98828747
170425_plasmidBC_UMI_pSPBN-GFP_Rep2	Pipeline_Product	143	3	429	2.443410e-05	0.98831190
170425_plasmidBC_UMI_pSPBN-GFP_Rep2	Pipeline_Product	145	1	145	8.258611e-06	0.98832016
170425_plasmidBC_UMI_pSPBN-GFP_Rep2	Pipeline_Product	146	1	146	8.315567e-06	0.98832848
170425_plasmidBC_UMI_pSPBN-GFP_Rep2	Pipeline_Product	147	2	294	1.674505e-05	0.98834522
170425_plasmidBC_UMI_pSPBN-GFP_Rep2	Pipeline_Product	148	1	148	8.429479e-06	0.98835365
170425_plasmidBC_UMI_pSPBN-GFP_Rep2	Pipeline_Product	150	1	150	8.543391e-06	0.98836219
170425_plasmidBC_UMI_pSPBN-GFP_Rep2	Pipeline_Product	151	1	151	8.600347e-06	0.98837079
170425_plasmidBC_UMI_pSPBN-GFP_Rep2	Pipeline_Product	152	1	152	8.657303e-06	0.98837945
170425_plasmidBC_UMI_pSPBN-GFP_Rep2	Pipeline_Product	153	1	153	8.714258e-06	0.98838817
170425_plasmidBC_UMI_pSPBN-GFP_Rep2	Pipeline_Product	154	1	154	8.771214e-06	0.98839694
170425_plasmidBC_UMI_pSPBN-GFP_Rep2	Pipeline_Product	156	4	624	3.554051e-05	0.98843248
170425_plasmidBC_UMI_pSPBN-GFP_Rep2	Pipeline_Product	157	2	314	1.788416e-05	0.98845036
170425_plasmidBC_UMI_pSPBN-GFP_Rep2	Pipeline_Product	158	1	158	8.999038e-06	0.98845936
170425_plasmidBC_UMI_pSPBN-GFP_Rep2	Pipeline_Product	159	1	159	9.055994e-06	0.98846842
170425_plasmidBC_UMI_pSPBN-GFP_Rep2	Pipeline_Product	160	1	160	9.112950e-06	0.98847753
170425_plasmidBC_UMI_pSPBN-GFP_Rep2	Pipeline_Product	161	1	161	9.169906e-06	0.98848670
170425_plasmidBC_UMI_pSPBN-GFP_Rep2	Pipeline_Product	163	4	652	3.713527e-05	0.98852383
170425_plasmidBC_UMI_pSPBN-GFP_Rep2	Pipeline_Product	164	1	164	9.340774e-06	0.98853318
170425_plasmidBC_UMI_pSPBN-GFP_Rep2	Pipeline_Product	166	1	166	9.454686e-06	0.98854263
170425_plasmidBC_UMI_pSPBN-GFP_Rep2	Pipeline_Product	167	1	167	9.511642e-06	0.98855214
170425_plasmidBC_UMI_pSPBN-GFP_Rep2	Pipeline_Product	168	3	504	2.870579e-05	0.98858085
170425_plasmidBC_UMI_pSPBN-GFP_Rep2	Pipeline_Product	169	2	338	1.925111e-05	0.98860010
170425_plasmidBC_UMI_pSPBN-GFP_Rep2	Pipeline_Product	170	1	170	9.682509e-06	0.98860978
170425_plasmidBC_UMI_pSPBN-GFP_Rep2	Pipeline_Product	171	2	342	1.947893e-05	0.98862926
170425_plasmidBC_UMI_pSPBN-GFP_Rep2	Pipeline_Product	172	6	1032	5.877853e-05	0.98868804
170425_plasmidBC_UMI_pSPBN-GFP_Rep2	Pipeline_Product	173	1	173	9.853377e-06	0.98869789
170425_plasmidBC_UMI_pSPBN-GFP_Rep2	Pipeline_Product	178	1	178	1.013816e-05	0.98870803
170425_plasmidBC_UMI_pSPBN-GFP_Rep2	Pipeline_Product	179	1	179	1.019511e-05	0.98871822
170425_plasmidBC_UMI_pSPBN-GFP_Rep2	Pipeline_Product	181	1	181	1.030902e-05	0.98872853
170425_plasmidBC_UMI_pSPBN-GFP_Rep2	Pipeline_Product	183	1	183	1.042294e-05	0.98873896
170425_plasmidBC_UMI_pSPBN-GFP_Rep2	Pipeline_Product	185	1	185	1.053685e-05	0.98874949
170425_plasmidBC_UMI_pSPBN-GFP_Rep2	Pipeline_Product	186	1	186	1.059380e-05	0.98876009
170425_plasmidBC_UMI_pSPBN-GFP_Rep2	Pipeline_Product	188	1	188	1.070772e-05	0.98877080
170425_plasmidBC_UMI_pSPBN-GFP_Rep2	Pipeline_Product	190	1	190	1.082163e-05	0.98878162
170425_plasmidBC_UMI_pSPBN-GFP_Rep2	Pipeline_Product	191	1	191	1.087858e-05	0.98879250
170425_plasmidBC_UMI_pSPBN-GFP_Rep2	Pipeline_Product	196	2	392	2.232673e-05	0.98881482
170425_plasmidBC_UMI_pSPBN-GFP_Rep2	Pipeline_Product	198	2	396	2.255455e-05	0.98883738
170425_plasmidBC_UMI_pSPBN-GFP_Rep2	Pipeline_Product	199	1	199	1.133423e-05	0.98884871
170425_plasmidBC_UMI_pSPBN-GFP_Rep2	Pipeline_Product	202	1	202	1.150510e-05	0.98886022
170425_plasmidBC_UMI_pSPBN-GFP_Rep2	Pipeline_Product	203	1	203	1.156206e-05	0.98887178
170425_plasmidBC_UMI_pSPBN-GFP_Rep2	Pipeline_Product	204	1	204	1.161901e-05	0.98888340
170425_plasmidBC_UMI_pSPBN-GFP_Rep2	Pipeline_Product	205	2	410	2.335193e-05	0.98890675
170425_plasmidBC_UMI_pSPBN-GFP_Rep2	Pipeline_Product	208	2	416	2.369367e-05	0.98893044
170425_plasmidBC_UMI_pSPBN-GFP_Rep2	Pipeline_Product	209	1	209	1.190379e-05	0.98894235
170425_plasmidBC_UMI_pSPBN-GFP_Rep2	Pipeline_Product	212	1	212	1.207466e-05	0.98895442
170425_plasmidBC_UMI_pSPBN-GFP_Rep2	Pipeline_Product	214	1	214	1.218857e-05	0.98896661
170425_plasmidBC_UMI_pSPBN-GFP_Rep2	Pipeline_Product	217	1	217	1.235944e-05	0.98897897
170425_plasmidBC_UMI_pSPBN-GFP_Rep2	Pipeline_Product	219	1	219	1.247335e-05	0.98899144
170425_plasmidBC_UMI_pSPBN-GFP_Rep2	Pipeline_Product	221	1	221	1.258726e-05	0.98900403
170425_plasmidBC_UMI_pSPBN-GFP_Rep2	Pipeline_Product	226	1	226	1.287204e-05	0.98901690
170425_plasmidBC_UMI_pSPBN-GFP_Rep2	Pipeline_Product	227	2	454	2.585800e-05	0.98904276
170425_plasmidBC_UMI_pSPBN-GFP_Rep2	Pipeline_Product	229	1	229	1.304291e-05	0.98905580
170425_plasmidBC_UMI_pSPBN-GFP_Rep2	Pipeline_Product	233	1	233	1.327073e-05	0.98906907
170425_plasmidBC_UMI_pSPBN-GFP_Rep2	Pipeline_Product	234	1	234	1.332769e-05	0.98908240
170425_plasmidBC_UMI_pSPBN-GFP_Rep2	Pipeline_Product	235	2	470	2.676929e-05	0.98910917
170425_plasmidBC_UMI_pSPBN-GFP_Rep2	Pipeline_Product	240	1	240	1.366943e-05	0.98912284
170425_plasmidBC_UMI_pSPBN-GFP_Rep2	Pipeline_Product	241	2	482	2.745276e-05	0.98915029
170425_plasmidBC_UMI_pSPBN-GFP_Rep2	Pipeline_Product	245	1	245	1.395420e-05	0.98916425
170425_plasmidBC_UMI_pSPBN-GFP_Rep2	Pipeline_Product	248	1	248	1.412507e-05	0.98917837
170425_plasmidBC_UMI_pSPBN-GFP_Rep2	Pipeline_Product	249	1	249	1.418203e-05	0.98919255
170425_plasmidBC_UMI_pSPBN-GFP_Rep2	Pipeline_Product	250	1	250	1.423898e-05	0.98920679
170425_plasmidBC_UMI_pSPBN-GFP_Rep2	Pipeline_Product	251	1	251	1.429594e-05	0.98922109
170425_plasmidBC_UMI_pSPBN-GFP_Rep2	Pipeline_Product	253	1	253	1.440985e-05	0.98923550
170425_plasmidBC_UMI_pSPBN-GFP_Rep2	Pipeline_Product	254	1	254	1.446681e-05	0.98924997
170425_plasmidBC_UMI_pSPBN-GFP_Rep2	Pipeline_Product	255	2	510	2.904753e-05	0.98927901
170425_plasmidBC_UMI_pSPBN-GFP_Rep2	Pipeline_Product	259	1	259	1.475159e-05	0.98929376
170425_plasmidBC_UMI_pSPBN-GFP_Rep2	Pipeline_Product	265	1	265	1.509332e-05	0.98930886
170425_plasmidBC_UMI_pSPBN-GFP_Rep2	Pipeline_Product	266	1	266	1.515028e-05	0.98932401
170425_plasmidBC_UMI_pSPBN-GFP_Rep2	Pipeline_Product	270	1	270	1.537810e-05	0.98933939
170425_plasmidBC_UMI_pSPBN-GFP_Rep2	Pipeline_Product	272	1	272	1.549202e-05	0.98935488
170425_plasmidBC_UMI_pSPBN-GFP_Rep2	Pipeline_Product	276	2	552	3.143968e-05	0.98938632
170425_plasmidBC_UMI_pSPBN-GFP_Rep2	Pipeline_Product	279	1	279	1.589071e-05	0.98940221
170425_plasmidBC_UMI_pSPBN-GFP_Rep2	Pipeline_Product	280	1	280	1.594766e-05	0.98941816
170425_plasmidBC_UMI_pSPBN-GFP_Rep2	Pipeline_Product	281	1	281	1.600462e-05	0.98943416
170425_plasmidBC_UMI_pSPBN-GFP_Rep2	Pipeline_Product	282	1	282	1.606157e-05	0.98945022
170425_plasmidBC_UMI_pSPBN-GFP_Rep2	Pipeline_Product	284	1	284	1.617549e-05	0.98946640
170425_plasmidBC_UMI_pSPBN-GFP_Rep2	Pipeline_Product	287	3	861	4.903906e-05	0.98951544
170425_plasmidBC_UMI_pSPBN-GFP_Rep2	Pipeline_Product	290	1	290	1.651722e-05	0.98953195
170425_plasmidBC_UMI_pSPBN-GFP_Rep2	Pipeline_Product	294	1	294	1.674505e-05	0.98954870
170425_plasmidBC_UMI_pSPBN-GFP_Rep2	Pipeline_Product	307	1	307	1.748547e-05	0.98956618
170425_plasmidBC_UMI_pSPBN-GFP_Rep2	Pipeline_Product	308	1	308	1.754243e-05	0.98958373
170425_plasmidBC_UMI_pSPBN-GFP_Rep2	Pipeline_Product	311	1	311	1.771330e-05	0.98960144
170425_plasmidBC_UMI_pSPBN-GFP_Rep2	Pipeline_Product	312	1	312	1.777025e-05	0.98961921
170425_plasmidBC_UMI_pSPBN-GFP_Rep2	Pipeline_Product	313	1	313	1.782721e-05	0.98963704
170425_plasmidBC_UMI_pSPBN-GFP_Rep2	Pipeline_Product	322	1	322	1.833981e-05	0.98965538
170425_plasmidBC_UMI_pSPBN-GFP_Rep2	Pipeline_Product	324	1	324	1.845372e-05	0.98967383
170425_plasmidBC_UMI_pSPBN-GFP_Rep2	Pipeline_Product	326	2	652	3.713527e-05	0.98971097
170425_plasmidBC_UMI_pSPBN-GFP_Rep2	Pipeline_Product	338	1	338	1.925111e-05	0.98973022
170425_plasmidBC_UMI_pSPBN-GFP_Rep2	Pipeline_Product	339	1	339	1.930806e-05	0.98974953
170425_plasmidBC_UMI_pSPBN-GFP_Rep2	Pipeline_Product	347	1	347	1.976371e-05	0.98976929
170425_plasmidBC_UMI_pSPBN-GFP_Rep2	Pipeline_Product	350	1	350	1.993458e-05	0.98978922
170425_plasmidBC_UMI_pSPBN-GFP_Rep2	Pipeline_Product	352	1	352	2.004849e-05	0.98980927
170425_plasmidBC_UMI_pSPBN-GFP_Rep2	Pipeline_Product	355	1	355	2.021936e-05	0.98982949
170425_plasmidBC_UMI_pSPBN-GFP_Rep2	Pipeline_Product	356	1	356	2.027631e-05	0.98984977
170425_plasmidBC_UMI_pSPBN-GFP_Rep2	Pipeline_Product	376	1	376	2.141543e-05	0.98987118
170425_plasmidBC_UMI_pSPBN-GFP_Rep2	Pipeline_Product	385	1	385	2.192804e-05	0.98989311
170425_plasmidBC_UMI_pSPBN-GFP_Rep2	Pipeline_Product	397	1	397	2.261151e-05	0.98991572
170425_plasmidBC_UMI_pSPBN-GFP_Rep2	Pipeline_Product	398	1	398	2.266846e-05	0.98993839
170425_plasmidBC_UMI_pSPBN-GFP_Rep2	Pipeline_Product	413	1	413	2.352280e-05	0.98996191
170425_plasmidBC_UMI_pSPBN-GFP_Rep2	Pipeline_Product	417	1	417	2.375063e-05	0.98998567
170425_plasmidBC_UMI_pSPBN-GFP_Rep2	Pipeline_Product	419	1	419	2.386454e-05	0.99000953
170425_plasmidBC_UMI_pSPBN-GFP_Rep2	Pipeline_Product	421	2	842	4.795690e-05	0.99005749
170425_plasmidBC_UMI_pSPBN-GFP_Rep2	Pipeline_Product	432	1	432	2.460497e-05	0.99008209
170425_plasmidBC_UMI_pSPBN-GFP_Rep2	Pipeline_Product	436	2	872	4.966558e-05	0.99013176
170425_plasmidBC_UMI_pSPBN-GFP_Rep2	Pipeline_Product	438	1	438	2.494670e-05	0.99015670
170425_plasmidBC_UMI_pSPBN-GFP_Rep2	Pipeline_Product	444	1	444	2.528844e-05	0.99018199
170425_plasmidBC_UMI_pSPBN-GFP_Rep2	Pipeline_Product	447	1	447	2.545930e-05	0.99020745
170425_plasmidBC_UMI_pSPBN-GFP_Rep2	Pipeline_Product	459	1	459	2.614278e-05	0.99023359
170425_plasmidBC_UMI_pSPBN-GFP_Rep2	Pipeline_Product	472	1	472	2.688320e-05	0.99026048
170425_plasmidBC_UMI_pSPBN-GFP_Rep2	Pipeline_Product	474	1	474	2.699711e-05	0.99028747
170425_plasmidBC_UMI_pSPBN-GFP_Rep2	Pipeline_Product	482	1	482	2.745276e-05	0.99031493
170425_plasmidBC_UMI_pSPBN-GFP_Rep2	Pipeline_Product	484	1	484	2.756667e-05	0.99034249
170425_plasmidBC_UMI_pSPBN-GFP_Rep2	Pipeline_Product	486	1	486	2.768059e-05	0.99037017
170425_plasmidBC_UMI_pSPBN-GFP_Rep2	Pipeline_Product	495	1	495	2.819319e-05	0.99039837
170425_plasmidBC_UMI_pSPBN-GFP_Rep2	Pipeline_Product	501	1	501	2.853492e-05	0.99042690
170425_plasmidBC_UMI_pSPBN-GFP_Rep2	Pipeline_Product	513	1	513	2.921840e-05	0.99045612
170425_plasmidBC_UMI_pSPBN-GFP_Rep2	Pipeline_Product	515	1	515	2.933231e-05	0.99048545
170425_plasmidBC_UMI_pSPBN-GFP_Rep2	Pipeline_Product	521	1	521	2.967404e-05	0.99051513
170425_plasmidBC_UMI_pSPBN-GFP_Rep2	Pipeline_Product	533	1	533	3.035751e-05	0.99054549
170425_plasmidBC_UMI_pSPBN-GFP_Rep2	Pipeline_Product	536	1	536	3.052838e-05	0.99057601
170425_plasmidBC_UMI_pSPBN-GFP_Rep2	Pipeline_Product	540	1	540	3.075621e-05	0.99060677
170425_plasmidBC_UMI_pSPBN-GFP_Rep2	Pipeline_Product	556	1	556	3.166750e-05	0.99063844
170425_plasmidBC_UMI_pSPBN-GFP_Rep2	Pipeline_Product	569	1	569	3.240793e-05	0.99067085
170425_plasmidBC_UMI_pSPBN-GFP_Rep2	Pipeline_Product	580	1	580	3.303444e-05	0.99070388
170425_plasmidBC_UMI_pSPBN-GFP_Rep2	Pipeline_Product	585	1	585	3.331922e-05	0.99073720
170425_plasmidBC_UMI_pSPBN-GFP_Rep2	Pipeline_Product	599	1	599	3.411661e-05	0.99077132
170425_plasmidBC_UMI_pSPBN-GFP_Rep2	Pipeline_Product	608	1	608	3.462921e-05	0.99080594
170425_plasmidBC_UMI_pSPBN-GFP_Rep2	Pipeline_Product	646	1	646	3.679354e-05	0.99084274
170425_plasmidBC_UMI_pSPBN-GFP_Rep2	Pipeline_Product	666	1	666	3.793265e-05	0.99088067
170425_plasmidBC_UMI_pSPBN-GFP_Rep2	Pipeline_Product	674	1	674	3.838830e-05	0.99091906
170425_plasmidBC_UMI_pSPBN-GFP_Rep2	Pipeline_Product	675	1	675	3.844526e-05	0.99095750
170425_plasmidBC_UMI_pSPBN-GFP_Rep2	Pipeline_Product	678	1	678	3.861613e-05	0.99099612
170425_plasmidBC_UMI_pSPBN-GFP_Rep2	Pipeline_Product	690	1	690	3.929960e-05	0.99103542
170425_plasmidBC_UMI_pSPBN-GFP_Rep2	Pipeline_Product	706	1	706	4.021089e-05	0.99107563
170425_plasmidBC_UMI_pSPBN-GFP_Rep2	Pipeline_Product	721	1	721	4.106523e-05	0.99111670
170425_plasmidBC_UMI_pSPBN-GFP_Rep2	Pipeline_Product	726	1	726	4.135001e-05	0.99115805
170425_plasmidBC_UMI_pSPBN-GFP_Rep2	Pipeline_Product	732	1	732	4.169175e-05	0.99119974
170425_plasmidBC_UMI_pSPBN-GFP_Rep2	Pipeline_Product	736	1	736	4.191957e-05	0.99124166
170425_plasmidBC_UMI_pSPBN-GFP_Rep2	Pipeline_Product	741	1	741	4.220435e-05	0.99128386
170425_plasmidBC_UMI_pSPBN-GFP_Rep2	Pipeline_Product	743	1	743	4.231826e-05	0.99132618
170425_plasmidBC_UMI_pSPBN-GFP_Rep2	Pipeline_Product	744	1	744	4.237522e-05	0.99136856
170425_plasmidBC_UMI_pSPBN-GFP_Rep2	Pipeline_Product	773	1	773	4.402694e-05	0.99141258
170425_plasmidBC_UMI_pSPBN-GFP_Rep2	Pipeline_Product	792	1	792	4.510910e-05	0.99145769
170425_plasmidBC_UMI_pSPBN-GFP_Rep2	Pipeline_Product	802	1	802	4.567866e-05	0.99150337
170425_plasmidBC_UMI_pSPBN-GFP_Rep2	Pipeline_Product	807	1	807	4.596344e-05	0.99154933
170425_plasmidBC_UMI_pSPBN-GFP_Rep2	Pipeline_Product	873	1	873	4.972253e-05	0.99159906
170425_plasmidBC_UMI_pSPBN-GFP_Rep2	Pipeline_Product	875	1	875	4.983645e-05	0.99164889
170425_plasmidBC_UMI_pSPBN-GFP_Rep2	Pipeline_Product	883	1	883	5.029209e-05	0.99169918
170425_plasmidBC_UMI_pSPBN-GFP_Rep2	Pipeline_Product	893	1	893	5.086165e-05	0.99175005
170425_plasmidBC_UMI_pSPBN-GFP_Rep2	Pipeline_Product	924	1	924	5.262729e-05	0.99180267
170425_plasmidBC_UMI_pSPBN-GFP_Rep2	Pipeline_Product	955	1	955	5.439292e-05	0.99185707
170425_plasmidBC_UMI_pSPBN-GFP_Rep2	Pipeline_Product	982	1	982	5.593073e-05	0.99191300
170425_plasmidBC_UMI_pSPBN-GFP_Rep2	Pipeline_Product	994	1	994	5.661420e-05	0.99196961
170425_plasmidBC_UMI_pSPBN-GFP_Rep2	Pipeline_Product	1005	1	1005	5.724072e-05	0.99202685
170425_plasmidBC_UMI_pSPBN-GFP_Rep2	Pipeline_Product	1014	1	1014	5.775332e-05	0.99208461
170425_plasmidBC_UMI_pSPBN-GFP_Rep2	Pipeline_Product	1052	1	1052	5.991765e-05	0.99214452
170425_plasmidBC_UMI_pSPBN-GFP_Rep2	Pipeline_Product	1179	1	1179	6.715105e-05	0.99221167
170425_plasmidBC_UMI_pSPBN-GFP_Rep2	Pipeline_Product	1223	1	1223	6.965711e-05	0.99228133
170425_plasmidBC_UMI_pSPBN-GFP_Rep2	Pipeline_Product	1257	1	1257	7.159361e-05	0.99235292
170425_plasmidBC_UMI_pSPBN-GFP_Rep2	Pipeline_Product	1267	1	1267	7.216317e-05	0.99242509
170425_plasmidBC_UMI_pSPBN-GFP_Rep2	Pipeline_Product	1282	1	1282	7.301751e-05	0.99249811
170425_plasmidBC_UMI_pSPBN-GFP_Rep2	Pipeline_Product	1305	1	1305	7.432750e-05	0.99257243
170425_plasmidBC_UMI_pSPBN-GFP_Rep2	Pipeline_Product	1391	1	1391	7.922571e-05	0.99265166
170425_plasmidBC_UMI_pSPBN-GFP_Rep2	Pipeline_Product	1394	1	1394	7.939658e-05	0.99273106
170425_plasmidBC_UMI_pSPBN-GFP_Rep2	Pipeline_Product	1449	1	1449	8.252915e-05	0.99281358
170425_plasmidBC_UMI_pSPBN-GFP_Rep2	Pipeline_Product	1518	1	1518	8.645911e-05	0.99290004
170425_plasmidBC_UMI_pSPBN-GFP_Rep2	Pipeline_Product	1550	1	1550	8.828170e-05	0.99298833
170425_plasmidBC_UMI_pSPBN-GFP_Rep2	Pipeline_Product	1653	1	1653	9.414816e-05	0.99308247
170425_plasmidBC_UMI_pSPBN-GFP_Rep2	Pipeline_Product	1668	1	1668	9.500250e-05	0.99317748
170425_plasmidBC_UMI_pSPBN-GFP_Rep2	Pipeline_Product	1828	1	1828	1.041155e-04	0.99328159
170425_plasmidBC_UMI_pSPBN-GFP_Rep2	Pipeline_Product	2060	1	2060	1.173292e-04	0.99339892
170425_plasmidBC_UMI_pSPBN-GFP_Rep2	Pipeline_Product	2159	1	2159	1.229679e-04	0.99352189
170425_plasmidBC_UMI_pSPBN-GFP_Rep2	Pipeline_Product	2171	1	2171	1.236513e-04	0.99364554
170425_plasmidBC_UMI_pSPBN-GFP_Rep2	Pipeline_Product	2279	1	2279	1.298026e-04	0.99377534
170425_plasmidBC_UMI_pSPBN-GFP_Rep2	Pipeline_Product	2288	1	2288	1.303152e-04	0.99390566
170425_plasmidBC_UMI_pSPBN-GFP_Rep2	Pipeline_Product	2552	1	2552	1.453516e-04	0.99405101
170425_plasmidBC_UMI_pSPBN-GFP_Rep2	Pipeline_Product	2743	1	2743	1.562301e-04	0.99420724
170425_plasmidBC_UMI_pSPBN-GFP_Rep2	Pipeline_Product	2858	1	2858	1.627801e-04	0.99437002
170425_plasmidBC_UMI_pSPBN-GFP_Rep2	Pipeline_Product	2896	1	2896	1.649444e-04	0.99453496
170425_plasmidBC_UMI_pSPBN-GFP_Rep2	Pipeline_Product	2961	1	2961	1.686465e-04	0.99470361
170425_plasmidBC_UMI_pSPBN-GFP_Rep2	Pipeline_Product	3416	1	3416	1.945615e-04	0.99489817
170425_plasmidBC_UMI_pSPBN-GFP_Rep2	Pipeline_Product	3720	1	3720	2.118761e-04	0.99511005
170425_plasmidBC_UMI_pSPBN-GFP_Rep2	Pipeline_Product	4556	1	4556	2.594913e-04	0.99536954
170425_plasmidBC_UMI_pSPBN-GFP_Rep2	Pipeline_Product	5182	1	5182	2.951457e-04	0.99566468
170425_plasmidBC_UMI_pSPBN-GFP_Rep2	Pipeline_Product	7093	1	7093	4.039885e-04	0.99606867
170425_plasmidBC_UMI_pSPBN-GFP_Rep2	Pipeline_Product	7665	1	7665	4.365673e-04	0.99650524
170425_plasmidBC_UMI_pSPBN-GFP_Rep2	Pipeline_Product	7796	1	7796	4.440285e-04	0.99694927
170425_plasmidBC_UMI_pSPBN-GFP_Rep2	Pipeline_Product	9365	1	9365	5.333924e-04	0.99748266
170425_plasmidBC_UMI_pSPBN-GFP_Rep2	Pipeline_Product	9886	1	9886	5.630664e-04	0.99804573
170425_plasmidBC_UMI_pSPBN-GFP_Rep2	Pipeline_Product	10036	1	10036	5.716098e-04	0.99861734
170425_plasmidBC_UMI_pSPBN-GFP_Rep2	Pipeline_Product	10737	1	10737	6.115359e-04	0.99922887
170425_plasmidBC_UMI_pSPBN-GFP_Rep2	Pipeline_Product	13539	1	13539	7.711264e-04	1.00000000
170420_plasmidBC_UMI_pSPBN-GFP_MaxiPrepPlates_Rep2	Maxi_Plate	0	0	0	0.000000e+00	0.00000000
170420_plasmidBC_UMI_pSPBN-GFP_MaxiPrepPlates_Rep2	Maxi_Plate	1	422912	422912	3.233105e-02	0.03233105
170420_plasmidBC_UMI_pSPBN-GFP_MaxiPrepPlates_Rep2	Maxi_Plate	2	64695	129390	9.891691e-03	0.04222274
170420_plasmidBC_UMI_pSPBN-GFP_MaxiPrepPlates_Rep2	Maxi_Plate	3	55665	166995	1.276654e-02	0.05498929
170420_plasmidBC_UMI_pSPBN-GFP_MaxiPrepPlates_Rep2	Maxi_Plate	4	50090	200360	1.531725e-02	0.07030654
170420_plasmidBC_UMI_pSPBN-GFP_MaxiPrepPlates_Rep2	Maxi_Plate	5	45955	229775	1.756599e-02	0.08787253
170420_plasmidBC_UMI_pSPBN-GFP_MaxiPrepPlates_Rep2	Maxi_Plate	6	42042	252252	1.928433e-02	0.10715686
170420_plasmidBC_UMI_pSPBN-GFP_MaxiPrepPlates_Rep2	Maxi_Plate	7	38653	270571	2.068479e-02	0.12784164
170420_plasmidBC_UMI_pSPBN-GFP_MaxiPrepPlates_Rep2	Maxi_Plate	8	35657	285256	2.180744e-02	0.14964908
170420_plasmidBC_UMI_pSPBN-GFP_MaxiPrepPlates_Rep2	Maxi_Plate	9	32618	293562	2.244242e-02	0.17209150
170420_plasmidBC_UMI_pSPBN-GFP_MaxiPrepPlates_Rep2	Maxi_Plate	10	30341	303410	2.319529e-02	0.19528679
170420_plasmidBC_UMI_pSPBN-GFP_MaxiPrepPlates_Rep2	Maxi_Plate	11	27830	306130	2.340323e-02	0.21869001
170420_plasmidBC_UMI_pSPBN-GFP_MaxiPrepPlates_Rep2	Maxi_Plate	12	25738	308856	2.361163e-02	0.24230164
170420_plasmidBC_UMI_pSPBN-GFP_MaxiPrepPlates_Rep2	Maxi_Plate	13	23669	307697	2.352302e-02	0.26582466
170420_plasmidBC_UMI_pSPBN-GFP_MaxiPrepPlates_Rep2	Maxi_Plate	14	21924	306936	2.346484e-02	0.28928951
170420_plasmidBC_UMI_pSPBN-GFP_MaxiPrepPlates_Rep2	Maxi_Plate	15	20647	309705	2.367653e-02	0.31296604
170420_plasmidBC_UMI_pSPBN-GFP_MaxiPrepPlates_Rep2	Maxi_Plate	16	18895	302320	2.311196e-02	0.33607799
170420_plasmidBC_UMI_pSPBN-GFP_MaxiPrepPlates_Rep2	Maxi_Plate	17	17604	299268	2.287864e-02	0.35895663
170420_plasmidBC_UMI_pSPBN-GFP_MaxiPrepPlates_Rep2	Maxi_Plate	18	16088	289584	2.213831e-02	0.38109494
170420_plasmidBC_UMI_pSPBN-GFP_MaxiPrepPlates_Rep2	Maxi_Plate	19	15036	285684	2.184016e-02	0.40293509
170420_plasmidBC_UMI_pSPBN-GFP_MaxiPrepPlates_Rep2	Maxi_Plate	20	13882	277640	2.122520e-02	0.42416030
170420_plasmidBC_UMI_pSPBN-GFP_MaxiPrepPlates_Rep2	Maxi_Plate	21	13034	273714	2.092507e-02	0.44508536
170420_plasmidBC_UMI_pSPBN-GFP_MaxiPrepPlates_Rep2	Maxi_Plate	22	12201	268422	2.052050e-02	0.46560587
170420_plasmidBC_UMI_pSPBN-GFP_MaxiPrepPlates_Rep2	Maxi_Plate	23	11322	260406	1.990769e-02	0.48551355
170420_plasmidBC_UMI_pSPBN-GFP_MaxiPrepPlates_Rep2	Maxi_Plate	24	10263	246312	1.883022e-02	0.50434377
170420_plasmidBC_UMI_pSPBN-GFP_MaxiPrepPlates_Rep2	Maxi_Plate	25	9686	242150	1.851204e-02	0.52285582
170420_plasmidBC_UMI_pSPBN-GFP_MaxiPrepPlates_Rep2	Maxi_Plate	26	9063	235638	1.801421e-02	0.54087002
170420_plasmidBC_UMI_pSPBN-GFP_MaxiPrepPlates_Rep2	Maxi_Plate	27	8346	225342	1.722709e-02	0.55809712
170420_plasmidBC_UMI_pSPBN-GFP_MaxiPrepPlates_Rep2	Maxi_Plate	28	7682	215096	1.644380e-02	0.57454092
170420_plasmidBC_UMI_pSPBN-GFP_MaxiPrepPlates_Rep2	Maxi_Plate	29	7244	210076	1.606003e-02	0.59060094
170420_plasmidBC_UMI_pSPBN-GFP_MaxiPrepPlates_Rep2	Maxi_Plate	30	6814	204420	1.562763e-02	0.60622858
170420_plasmidBC_UMI_pSPBN-GFP_MaxiPrepPlates_Rep2	Maxi_Plate	31	6196	192076	1.468395e-02	0.62091253
170420_plasmidBC_UMI_pSPBN-GFP_MaxiPrepPlates_Rep2	Maxi_Plate	32	5905	188960	1.444574e-02	0.63535827
170420_plasmidBC_UMI_pSPBN-GFP_MaxiPrepPlates_Rep2	Maxi_Plate	33	5493	181269	1.385777e-02	0.64921604
170420_plasmidBC_UMI_pSPBN-GFP_MaxiPrepPlates_Rep2	Maxi_Plate	34	5117	173978	1.330038e-02	0.66251642
170420_plasmidBC_UMI_pSPBN-GFP_MaxiPrepPlates_Rep2	Maxi_Plate	35	4726	165410	1.264537e-02	0.67516179
170420_plasmidBC_UMI_pSPBN-GFP_MaxiPrepPlates_Rep2	Maxi_Plate	36	4628	166608	1.273696e-02	0.68789875
170420_plasmidBC_UMI_pSPBN-GFP_MaxiPrepPlates_Rep2	Maxi_Plate	37	4157	153809	1.175849e-02	0.69965724
170420_plasmidBC_UMI_pSPBN-GFP_MaxiPrepPlates_Rep2	Maxi_Plate	38	3942	149796	1.145170e-02	0.71110895
170420_plasmidBC_UMI_pSPBN-GFP_MaxiPrepPlates_Rep2	Maxi_Plate	39	3708	144612	1.105539e-02	0.72216434
170420_plasmidBC_UMI_pSPBN-GFP_MaxiPrepPlates_Rep2	Maxi_Plate	40	3383	135320	1.034503e-02	0.73250937
170420_plasmidBC_UMI_pSPBN-GFP_MaxiPrepPlates_Rep2	Maxi_Plate	41	3233	132553	1.013350e-02	0.74264287
170420_plasmidBC_UMI_pSPBN-GFP_MaxiPrepPlates_Rep2	Maxi_Plate	42	2966	124572	9.523362e-03	0.75216623
170420_plasmidBC_UMI_pSPBN-GFP_MaxiPrepPlates_Rep2	Maxi_Plate	43	2763	118809	9.082788e-03	0.76124902
170420_plasmidBC_UMI_pSPBN-GFP_MaxiPrepPlates_Rep2	Maxi_Plate	44	2649	116556	8.910549e-03	0.77015957
170420_plasmidBC_UMI_pSPBN-GFP_MaxiPrepPlates_Rep2	Maxi_Plate	45	2400	108000	8.256455e-03	0.77841602
170420_plasmidBC_UMI_pSPBN-GFP_MaxiPrepPlates_Rep2	Maxi_Plate	46	2224	102304	7.821003e-03	0.78623703
170420_plasmidBC_UMI_pSPBN-GFP_MaxiPrepPlates_Rep2	Maxi_Plate	47	2199	103353	7.901198e-03	0.79413822
170420_plasmidBC_UMI_pSPBN-GFP_MaxiPrepPlates_Rep2	Maxi_Plate	48	2070	99360	7.595938e-03	0.80173416
170420_plasmidBC_UMI_pSPBN-GFP_MaxiPrepPlates_Rep2	Maxi_Plate	49	1897	92953	7.106132e-03	0.80884029
170420_plasmidBC_UMI_pSPBN-GFP_MaxiPrepPlates_Rep2	Maxi_Plate	50	1787	89350	6.830687e-03	0.81567098
170420_plasmidBC_UMI_pSPBN-GFP_MaxiPrepPlates_Rep2	Maxi_Plate	51	1787	91137	6.967301e-03	0.82263828
170420_plasmidBC_UMI_pSPBN-GFP_MaxiPrepPlates_Rep2	Maxi_Plate	52	1601	83252	6.364503e-03	0.82900278
170420_plasmidBC_UMI_pSPBN-GFP_MaxiPrepPlates_Rep2	Maxi_Plate	53	1507	79871	6.106030e-03	0.83510882
170420_plasmidBC_UMI_pSPBN-GFP_MaxiPrepPlates_Rep2	Maxi_Plate	54	1451	78354	5.990058e-03	0.84109887
170420_plasmidBC_UMI_pSPBN-GFP_MaxiPrepPlates_Rep2	Maxi_Plate	55	1363	74965	5.730973e-03	0.84682985
170420_plasmidBC_UMI_pSPBN-GFP_MaxiPrepPlates_Rep2	Maxi_Plate	56	1284	71904	5.496964e-03	0.85232681
170420_plasmidBC_UMI_pSPBN-GFP_MaxiPrepPlates_Rep2	Maxi_Plate	57	1143	65151	4.980706e-03	0.85730752
170420_plasmidBC_UMI_pSPBN-GFP_MaxiPrepPlates_Rep2	Maxi_Plate	58	1111	64438	4.926198e-03	0.86223372
170420_plasmidBC_UMI_pSPBN-GFP_MaxiPrepPlates_Rep2	Maxi_Plate	59	1070	63130	4.826204e-03	0.86705992
170420_plasmidBC_UMI_pSPBN-GFP_MaxiPrepPlates_Rep2	Maxi_Plate	60	1029	61740	4.719940e-03	0.87177986
170420_plasmidBC_UMI_pSPBN-GFP_MaxiPrepPlates_Rep2	Maxi_Plate	61	913	55693	4.257655e-03	0.87603751
170420_plasmidBC_UMI_pSPBN-GFP_MaxiPrepPlates_Rep2	Maxi_Plate	62	966	59892	4.578663e-03	0.88061618
170420_plasmidBC_UMI_pSPBN-GFP_MaxiPrepPlates_Rep2	Maxi_Plate	63	864	54432	4.161253e-03	0.88477743
170420_plasmidBC_UMI_pSPBN-GFP_MaxiPrepPlates_Rep2	Maxi_Plate	64	801	51264	3.919064e-03	0.88869649
170420_plasmidBC_UMI_pSPBN-GFP_MaxiPrepPlates_Rep2	Maxi_Plate	65	777	50505	3.861039e-03	0.89255753
170420_plasmidBC_UMI_pSPBN-GFP_MaxiPrepPlates_Rep2	Maxi_Plate	66	719	47454	3.627794e-03	0.89618533
170420_plasmidBC_UMI_pSPBN-GFP_MaxiPrepPlates_Rep2	Maxi_Plate	67	719	48173	3.682761e-03	0.89986809
170420_plasmidBC_UMI_pSPBN-GFP_MaxiPrepPlates_Rep2	Maxi_Plate	68	622	42296	3.233472e-03	0.90310156
170420_plasmidBC_UMI_pSPBN-GFP_MaxiPrepPlates_Rep2	Maxi_Plate	69	607	41883	3.201899e-03	0.90630346
170420_plasmidBC_UMI_pSPBN-GFP_MaxiPrepPlates_Rep2	Maxi_Plate	70	562	39340	3.007490e-03	0.90931095
170420_plasmidBC_UMI_pSPBN-GFP_MaxiPrepPlates_Rep2	Maxi_Plate	71	557	39547	3.023315e-03	0.91233426
170420_plasmidBC_UMI_pSPBN-GFP_MaxiPrepPlates_Rep2	Maxi_Plate	72	503	36216	2.768664e-03	0.91510293
170420_plasmidBC_UMI_pSPBN-GFP_MaxiPrepPlates_Rep2	Maxi_Plate	73	519	37887	2.896410e-03	0.91799934
170420_plasmidBC_UMI_pSPBN-GFP_MaxiPrepPlates_Rep2	Maxi_Plate	74	476	35224	2.692827e-03	0.92069217
170420_plasmidBC_UMI_pSPBN-GFP_MaxiPrepPlates_Rep2	Maxi_Plate	75	462	34650	2.648946e-03	0.92334111
170420_plasmidBC_UMI_pSPBN-GFP_MaxiPrepPlates_Rep2	Maxi_Plate	76	426	32376	2.475102e-03	0.92581621
170420_plasmidBC_UMI_pSPBN-GFP_MaxiPrepPlates_Rep2	Maxi_Plate	77	393	30261	2.313413e-03	0.92812963
170420_plasmidBC_UMI_pSPBN-GFP_MaxiPrepPlates_Rep2	Maxi_Plate	78	420	32760	2.504458e-03	0.93063408
170420_plasmidBC_UMI_pSPBN-GFP_MaxiPrepPlates_Rep2	Maxi_Plate	79	340	26860	2.053411e-03	0.93268750
170420_plasmidBC_UMI_pSPBN-GFP_MaxiPrepPlates_Rep2	Maxi_Plate	80	330	26400	2.018244e-03	0.93470574
170420_plasmidBC_UMI_pSPBN-GFP_MaxiPrepPlates_Rep2	Maxi_Plate	81	335	27135	2.074434e-03	0.93678017
170420_plasmidBC_UMI_pSPBN-GFP_MaxiPrepPlates_Rep2	Maxi_Plate	82	288	23616	1.805411e-03	0.93858559
170420_plasmidBC_UMI_pSPBN-GFP_MaxiPrepPlates_Rep2	Maxi_Plate	83	299	24817	1.897226e-03	0.94048281
170420_plasmidBC_UMI_pSPBN-GFP_MaxiPrepPlates_Rep2	Maxi_Plate	84	262	22008	1.682482e-03	0.94216529
170420_plasmidBC_UMI_pSPBN-GFP_MaxiPrepPlates_Rep2	Maxi_Plate	85	263	22355	1.709010e-03	0.94387430
170420_plasmidBC_UMI_pSPBN-GFP_MaxiPrepPlates_Rep2	Maxi_Plate	86	237	20382	1.558176e-03	0.94543248
170420_plasmidBC_UMI_pSPBN-GFP_MaxiPrepPlates_Rep2	Maxi_Plate	87	259	22533	1.722618e-03	0.94715510
170420_plasmidBC_UMI_pSPBN-GFP_MaxiPrepPlates_Rep2	Maxi_Plate	88	231	20328	1.554048e-03	0.94870915
170420_plasmidBC_UMI_pSPBN-GFP_MaxiPrepPlates_Rep2	Maxi_Plate	89	239	21271	1.626139e-03	0.95033528
170420_plasmidBC_UMI_pSPBN-GFP_MaxiPrepPlates_Rep2	Maxi_Plate	90	219	19710	1.506803e-03	0.95184209
170420_plasmidBC_UMI_pSPBN-GFP_MaxiPrepPlates_Rep2	Maxi_Plate	91	211	19201	1.467891e-03	0.95330998
170420_plasmidBC_UMI_pSPBN-GFP_MaxiPrepPlates_Rep2	Maxi_Plate	92	217	19964	1.526221e-03	0.95483620
170420_plasmidBC_UMI_pSPBN-GFP_MaxiPrepPlates_Rep2	Maxi_Plate	93	214	19902	1.521481e-03	0.95635768
170420_plasmidBC_UMI_pSPBN-GFP_MaxiPrepPlates_Rep2	Maxi_Plate	94	173	16262	1.243208e-03	0.95760089
170420_plasmidBC_UMI_pSPBN-GFP_MaxiPrepPlates_Rep2	Maxi_Plate	95	167	15865	1.212858e-03	0.95881375
170420_plasmidBC_UMI_pSPBN-GFP_MaxiPrepPlates_Rep2	Maxi_Plate	96	163	15648	1.196269e-03	0.96001001
170420_plasmidBC_UMI_pSPBN-GFP_MaxiPrepPlates_Rep2	Maxi_Plate	97	150	14550	1.112328e-03	0.96112234
170420_plasmidBC_UMI_pSPBN-GFP_MaxiPrepPlates_Rep2	Maxi_Plate	98	149	14602	1.116303e-03	0.96223865
170420_plasmidBC_UMI_pSPBN-GFP_MaxiPrepPlates_Rep2	Maxi_Plate	99	155	15345	1.173105e-03	0.96341175
170420_plasmidBC_UMI_pSPBN-GFP_MaxiPrepPlates_Rep2	Maxi_Plate	100	149	14900	1.139085e-03	0.96455084
170420_plasmidBC_UMI_pSPBN-GFP_MaxiPrepPlates_Rep2	Maxi_Plate	101	124	12524	9.574429e-04	0.96550828
170420_plasmidBC_UMI_pSPBN-GFP_MaxiPrepPlates_Rep2	Maxi_Plate	102	113	11526	8.811472e-04	0.96638943
170420_plasmidBC_UMI_pSPBN-GFP_MaxiPrepPlates_Rep2	Maxi_Plate	103	128	13184	1.007899e-03	0.96739732
170420_plasmidBC_UMI_pSPBN-GFP_MaxiPrepPlates_Rep2	Maxi_Plate	104	121	12584	9.620299e-04	0.96835935
170420_plasmidBC_UMI_pSPBN-GFP_MaxiPrepPlates_Rep2	Maxi_Plate	105	118	12390	9.471988e-04	0.96930655
170420_plasmidBC_UMI_pSPBN-GFP_MaxiPrepPlates_Rep2	Maxi_Plate	106	101	10706	8.184593e-04	0.97012501
170420_plasmidBC_UMI_pSPBN-GFP_MaxiPrepPlates_Rep2	Maxi_Plate	107	101	10807	8.261806e-04	0.97095119
170420_plasmidBC_UMI_pSPBN-GFP_MaxiPrepPlates_Rep2	Maxi_Plate	108	95	10260	7.843632e-04	0.97173556
170420_plasmidBC_UMI_pSPBN-GFP_MaxiPrepPlates_Rep2	Maxi_Plate	109	98	10682	8.166245e-04	0.97255218
170420_plasmidBC_UMI_pSPBN-GFP_MaxiPrepPlates_Rep2	Maxi_Plate	110	96	10560	8.072978e-04	0.97335948
170420_plasmidBC_UMI_pSPBN-GFP_MaxiPrepPlates_Rep2	Maxi_Plate	111	83	9213	7.043215e-04	0.97406380
170420_plasmidBC_UMI_pSPBN-GFP_MaxiPrepPlates_Rep2	Maxi_Plate	112	77	8624	6.592932e-04	0.97472309
170420_plasmidBC_UMI_pSPBN-GFP_MaxiPrepPlates_Rep2	Maxi_Plate	113	77	8701	6.651797e-04	0.97538827
170420_plasmidBC_UMI_pSPBN-GFP_MaxiPrepPlates_Rep2	Maxi_Plate	114	83	9462	7.233572e-04	0.97611163
170420_plasmidBC_UMI_pSPBN-GFP_MaxiPrepPlates_Rep2	Maxi_Plate	115	75	8625	6.593696e-04	0.97677100
170420_plasmidBC_UMI_pSPBN-GFP_MaxiPrepPlates_Rep2	Maxi_Plate	116	59	6844	5.232146e-04	0.97729421
170420_plasmidBC_UMI_pSPBN-GFP_MaxiPrepPlates_Rep2	Maxi_Plate	117	68	7956	6.082255e-04	0.97790244
170420_plasmidBC_UMI_pSPBN-GFP_MaxiPrepPlates_Rep2	Maxi_Plate	118	49	5782	4.420261e-04	0.97834447
170420_plasmidBC_UMI_pSPBN-GFP_MaxiPrepPlates_Rep2	Maxi_Plate	119	59	7021	5.367460e-04	0.97888121
170420_plasmidBC_UMI_pSPBN-GFP_MaxiPrepPlates_Rep2	Maxi_Plate	120	60	7200	5.504303e-04	0.97943164
170420_plasmidBC_UMI_pSPBN-GFP_MaxiPrepPlates_Rep2	Maxi_Plate	121	50	6050	4.625144e-04	0.97989416
170420_plasmidBC_UMI_pSPBN-GFP_MaxiPrepPlates_Rep2	Maxi_Plate	122	68	8296	6.342180e-04	0.98052837
170420_plasmidBC_UMI_pSPBN-GFP_MaxiPrepPlates_Rep2	Maxi_Plate	123	50	6150	4.701592e-04	0.98099853
170420_plasmidBC_UMI_pSPBN-GFP_MaxiPrepPlates_Rep2	Maxi_Plate	124	51	6324	4.834613e-04	0.98148200
170420_plasmidBC_UMI_pSPBN-GFP_MaxiPrepPlates_Rep2	Maxi_Plate	125	42	5250	4.013554e-04	0.98188335
170420_plasmidBC_UMI_pSPBN-GFP_MaxiPrepPlates_Rep2	Maxi_Plate	126	27	3402	2.600783e-04	0.98214343
170420_plasmidBC_UMI_pSPBN-GFP_MaxiPrepPlates_Rep2	Maxi_Plate	127	61	7747	5.922477e-04	0.98273568
170420_plasmidBC_UMI_pSPBN-GFP_MaxiPrepPlates_Rep2	Maxi_Plate	128	31	3968	3.033483e-04	0.98303903
170420_plasmidBC_UMI_pSPBN-GFP_MaxiPrepPlates_Rep2	Maxi_Plate	129	46	5934	4.536463e-04	0.98349267
170420_plasmidBC_UMI_pSPBN-GFP_MaxiPrepPlates_Rep2	Maxi_Plate	130	32	4160	3.180264e-04	0.98381070
170420_plasmidBC_UMI_pSPBN-GFP_MaxiPrepPlates_Rep2	Maxi_Plate	131	37	4847	3.705466e-04	0.98418124
170420_plasmidBC_UMI_pSPBN-GFP_MaxiPrepPlates_Rep2	Maxi_Plate	132	35	4620	3.531928e-04	0.98453444
170420_plasmidBC_UMI_pSPBN-GFP_MaxiPrepPlates_Rep2	Maxi_Plate	133	25	3325	2.541918e-04	0.98478863
170420_plasmidBC_UMI_pSPBN-GFP_MaxiPrepPlates_Rep2	Maxi_Plate	134	38	5092	3.892765e-04	0.98517791
170420_plasmidBC_UMI_pSPBN-GFP_MaxiPrepPlates_Rep2	Maxi_Plate	135	31	4185	3.199376e-04	0.98549784
170420_plasmidBC_UMI_pSPBN-GFP_MaxiPrepPlates_Rep2	Maxi_Plate	136	43	5848	4.470717e-04	0.98594491
170420_plasmidBC_UMI_pSPBN-GFP_MaxiPrepPlates_Rep2	Maxi_Plate	137	16	2192	1.675755e-04	0.98611249
170420_plasmidBC_UMI_pSPBN-GFP_MaxiPrepPlates_Rep2	Maxi_Plate	138	25	3450	2.637479e-04	0.98637624
170420_plasmidBC_UMI_pSPBN-GFP_MaxiPrepPlates_Rep2	Maxi_Plate	139	29	4031	3.081645e-04	0.98668440
170420_plasmidBC_UMI_pSPBN-GFP_MaxiPrepPlates_Rep2	Maxi_Plate	140	23	3220	2.461647e-04	0.98693057
170420_plasmidBC_UMI_pSPBN-GFP_MaxiPrepPlates_Rep2	Maxi_Plate	141	24	3384	2.587022e-04	0.98718927
170420_plasmidBC_UMI_pSPBN-GFP_MaxiPrepPlates_Rep2	Maxi_Plate	142	22	3124	2.388256e-04	0.98742810
170420_plasmidBC_UMI_pSPBN-GFP_MaxiPrepPlates_Rep2	Maxi_Plate	143	16	2288	1.749145e-04	0.98760301
170420_plasmidBC_UMI_pSPBN-GFP_MaxiPrepPlates_Rep2	Maxi_Plate	144	27	3888	2.972324e-04	0.98790024
170420_plasmidBC_UMI_pSPBN-GFP_MaxiPrepPlates_Rep2	Maxi_Plate	145	21	3045	2.327862e-04	0.98813303
170420_plasmidBC_UMI_pSPBN-GFP_MaxiPrepPlates_Rep2	Maxi_Plate	146	29	4234	3.236836e-04	0.98845671
170420_plasmidBC_UMI_pSPBN-GFP_MaxiPrepPlates_Rep2	Maxi_Plate	147	23	3381	2.584729e-04	0.98871518
170420_plasmidBC_UMI_pSPBN-GFP_MaxiPrepPlates_Rep2	Maxi_Plate	148	19	2812	2.149736e-04	0.98893016
170420_plasmidBC_UMI_pSPBN-GFP_MaxiPrepPlates_Rep2	Maxi_Plate	149	19	2831	2.164261e-04	0.98914658
170420_plasmidBC_UMI_pSPBN-GFP_MaxiPrepPlates_Rep2	Maxi_Plate	150	18	2700	2.064114e-04	0.98935300
170420_plasmidBC_UMI_pSPBN-GFP_MaxiPrepPlates_Rep2	Maxi_Plate	151	17	2567	1.962437e-04	0.98954924
170420_plasmidBC_UMI_pSPBN-GFP_MaxiPrepPlates_Rep2	Maxi_Plate	152	26	3952	3.021251e-04	0.98985136
170420_plasmidBC_UMI_pSPBN-GFP_MaxiPrepPlates_Rep2	Maxi_Plate	153	17	2601	1.988429e-04	0.99005021
170420_plasmidBC_UMI_pSPBN-GFP_MaxiPrepPlates_Rep2	Maxi_Plate	154	18	2772	2.119157e-04	0.99026212
170420_plasmidBC_UMI_pSPBN-GFP_MaxiPrepPlates_Rep2	Maxi_Plate	155	16	2480	1.895927e-04	0.99045172
170420_plasmidBC_UMI_pSPBN-GFP_MaxiPrepPlates_Rep2	Maxi_Plate	156	17	2652	2.027418e-04	0.99065446
170420_plasmidBC_UMI_pSPBN-GFP_MaxiPrepPlates_Rep2	Maxi_Plate	157	10	1570	1.200244e-04	0.99077448
170420_plasmidBC_UMI_pSPBN-GFP_MaxiPrepPlates_Rep2	Maxi_Plate	158	19	3002	2.294989e-04	0.99100398
170420_plasmidBC_UMI_pSPBN-GFP_MaxiPrepPlates_Rep2	Maxi_Plate	159	12	1908	1.458640e-04	0.99114985
170420_plasmidBC_UMI_pSPBN-GFP_MaxiPrepPlates_Rep2	Maxi_Plate	160	17	2720	2.079403e-04	0.99135779
170420_plasmidBC_UMI_pSPBN-GFP_MaxiPrepPlates_Rep2	Maxi_Plate	161	16	2576	1.969317e-04	0.99155472
170420_plasmidBC_UMI_pSPBN-GFP_MaxiPrepPlates_Rep2	Maxi_Plate	162	11	1782	1.362315e-04	0.99169095
170420_plasmidBC_UMI_pSPBN-GFP_MaxiPrepPlates_Rep2	Maxi_Plate	163	14	2282	1.744558e-04	0.99186540
170420_plasmidBC_UMI_pSPBN-GFP_MaxiPrepPlates_Rep2	Maxi_Plate	164	8	1312	1.003006e-04	0.99196571
170420_plasmidBC_UMI_pSPBN-GFP_MaxiPrepPlates_Rep2	Maxi_Plate	165	9	1485	1.135263e-04	0.99207923
170420_plasmidBC_UMI_pSPBN-GFP_MaxiPrepPlates_Rep2	Maxi_Plate	166	10	1660	1.269048e-04	0.99220614
170420_plasmidBC_UMI_pSPBN-GFP_MaxiPrepPlates_Rep2	Maxi_Plate	167	10	1670	1.276693e-04	0.99233381
170420_plasmidBC_UMI_pSPBN-GFP_MaxiPrepPlates_Rep2	Maxi_Plate	168	9	1512	1.155904e-04	0.99244940
170420_plasmidBC_UMI_pSPBN-GFP_MaxiPrepPlates_Rep2	Maxi_Plate	169	11	1859	1.421180e-04	0.99259151
170420_plasmidBC_UMI_pSPBN-GFP_MaxiPrepPlates_Rep2	Maxi_Plate	170	5	850	6.498136e-05	0.99265650
170420_plasmidBC_UMI_pSPBN-GFP_MaxiPrepPlates_Rep2	Maxi_Plate	171	16	2736	2.091635e-04	0.99286566
170420_plasmidBC_UMI_pSPBN-GFP_MaxiPrepPlates_Rep2	Maxi_Plate	172	11	1892	1.446409e-04	0.99301030
170420_plasmidBC_UMI_pSPBN-GFP_MaxiPrepPlates_Rep2	Maxi_Plate	173	12	2076	1.587074e-04	0.99316901
170420_plasmidBC_UMI_pSPBN-GFP_MaxiPrepPlates_Rep2	Maxi_Plate	174	12	2088	1.596248e-04	0.99332863
170420_plasmidBC_UMI_pSPBN-GFP_MaxiPrepPlates_Rep2	Maxi_Plate	175	4	700	5.351406e-05	0.99338215
170420_plasmidBC_UMI_pSPBN-GFP_MaxiPrepPlates_Rep2	Maxi_Plate	176	12	2112	1.614596e-04	0.99354361
170420_plasmidBC_UMI_pSPBN-GFP_MaxiPrepPlates_Rep2	Maxi_Plate	177	9	1593	1.217827e-04	0.99366539
170420_plasmidBC_UMI_pSPBN-GFP_MaxiPrepPlates_Rep2	Maxi_Plate	178	7	1246	9.525502e-05	0.99376064
170420_plasmidBC_UMI_pSPBN-GFP_MaxiPrepPlates_Rep2	Maxi_Plate	179	7	1253	9.579016e-05	0.99385643
170420_plasmidBC_UMI_pSPBN-GFP_MaxiPrepPlates_Rep2	Maxi_Plate	180	12	2160	1.651291e-04	0.99402156
170420_plasmidBC_UMI_pSPBN-GFP_MaxiPrepPlates_Rep2	Maxi_Plate	181	5	905	6.918603e-05	0.99409075
170420_plasmidBC_UMI_pSPBN-GFP_MaxiPrepPlates_Rep2	Maxi_Plate	182	6	1092	8.348193e-05	0.99417423
170420_plasmidBC_UMI_pSPBN-GFP_MaxiPrepPlates_Rep2	Maxi_Plate	183	6	1098	8.394062e-05	0.99425817
170420_plasmidBC_UMI_pSPBN-GFP_MaxiPrepPlates_Rep2	Maxi_Plate	184	6	1104	8.439931e-05	0.99434257
170420_plasmidBC_UMI_pSPBN-GFP_MaxiPrepPlates_Rep2	Maxi_Plate	185	3	555	4.242900e-05	0.99438500
170420_plasmidBC_UMI_pSPBN-GFP_MaxiPrepPlates_Rep2	Maxi_Plate	186	9	1674	1.279750e-04	0.99451297
170420_plasmidBC_UMI_pSPBN-GFP_MaxiPrepPlates_Rep2	Maxi_Plate	187	4	748	5.718359e-05	0.99457016
170420_plasmidBC_UMI_pSPBN-GFP_MaxiPrepPlates_Rep2	Maxi_Plate	188	3	564	4.311704e-05	0.99461327
170420_plasmidBC_UMI_pSPBN-GFP_MaxiPrepPlates_Rep2	Maxi_Plate	189	6	1134	8.669277e-05	0.99469997
170420_plasmidBC_UMI_pSPBN-GFP_MaxiPrepPlates_Rep2	Maxi_Plate	190	4	760	5.810098e-05	0.99475807
170420_plasmidBC_UMI_pSPBN-GFP_MaxiPrepPlates_Rep2	Maxi_Plate	191	3	573	4.380508e-05	0.99480187
170420_plasmidBC_UMI_pSPBN-GFP_MaxiPrepPlates_Rep2	Maxi_Plate	192	2	384	2.935628e-05	0.99483123
170420_plasmidBC_UMI_pSPBN-GFP_MaxiPrepPlates_Rep2	Maxi_Plate	193	4	772	5.901836e-05	0.99489025
170420_plasmidBC_UMI_pSPBN-GFP_MaxiPrepPlates_Rep2	Maxi_Plate	194	6	1164	8.898623e-05	0.99497923
170420_plasmidBC_UMI_pSPBN-GFP_MaxiPrepPlates_Rep2	Maxi_Plate	195	5	975	7.453744e-05	0.99505377
170420_plasmidBC_UMI_pSPBN-GFP_MaxiPrepPlates_Rep2	Maxi_Plate	196	1	196	1.498394e-05	0.99506876
170420_plasmidBC_UMI_pSPBN-GFP_MaxiPrepPlates_Rep2	Maxi_Plate	197	5	985	7.530192e-05	0.99514406
170420_plasmidBC_UMI_pSPBN-GFP_MaxiPrepPlates_Rep2	Maxi_Plate	198	3	594	4.541050e-05	0.99518947
170420_plasmidBC_UMI_pSPBN-GFP_MaxiPrepPlates_Rep2	Maxi_Plate	199	8	1592	1.217063e-04	0.99531117
170420_plasmidBC_UMI_pSPBN-GFP_MaxiPrepPlates_Rep2	Maxi_Plate	200	5	1000	7.644865e-05	0.99538762
170420_plasmidBC_UMI_pSPBN-GFP_MaxiPrepPlates_Rep2	Maxi_Plate	201	3	603	4.609854e-05	0.99543372
170420_plasmidBC_UMI_pSPBN-GFP_MaxiPrepPlates_Rep2	Maxi_Plate	202	9	1818	1.389837e-04	0.99557271
170420_plasmidBC_UMI_pSPBN-GFP_MaxiPrepPlates_Rep2	Maxi_Plate	203	1	203	1.551908e-05	0.99558822
170420_plasmidBC_UMI_pSPBN-GFP_MaxiPrepPlates_Rep2	Maxi_Plate	204	5	1020	7.797763e-05	0.99566620
170420_plasmidBC_UMI_pSPBN-GFP_MaxiPrepPlates_Rep2	Maxi_Plate	205	6	1230	9.403184e-05	0.99576023
170420_plasmidBC_UMI_pSPBN-GFP_MaxiPrepPlates_Rep2	Maxi_Plate	206	2	412	3.149685e-05	0.99579173
170420_plasmidBC_UMI_pSPBN-GFP_MaxiPrepPlates_Rep2	Maxi_Plate	207	2	414	3.164974e-05	0.99582338
170420_plasmidBC_UMI_pSPBN-GFP_MaxiPrepPlates_Rep2	Maxi_Plate	208	4	832	6.360528e-05	0.99588699
170420_plasmidBC_UMI_pSPBN-GFP_MaxiPrepPlates_Rep2	Maxi_Plate	209	5	1045	7.988884e-05	0.99596687
170420_plasmidBC_UMI_pSPBN-GFP_MaxiPrepPlates_Rep2	Maxi_Plate	210	1	210	1.605422e-05	0.99598293
170420_plasmidBC_UMI_pSPBN-GFP_MaxiPrepPlates_Rep2	Maxi_Plate	211	3	633	4.839200e-05	0.99603132
170420_plasmidBC_UMI_pSPBN-GFP_MaxiPrepPlates_Rep2	Maxi_Plate	212	5	1060	8.103557e-05	0.99611236
170420_plasmidBC_UMI_pSPBN-GFP_MaxiPrepPlates_Rep2	Maxi_Plate	213	2	426	3.256713e-05	0.99614492
170420_plasmidBC_UMI_pSPBN-GFP_MaxiPrepPlates_Rep2	Maxi_Plate	214	3	642	4.908004e-05	0.99619400
170420_plasmidBC_UMI_pSPBN-GFP_MaxiPrepPlates_Rep2	Maxi_Plate	215	4	860	6.574584e-05	0.99625975
170420_plasmidBC_UMI_pSPBN-GFP_MaxiPrepPlates_Rep2	Maxi_Plate	216	2	432	3.302582e-05	0.99629278
170420_plasmidBC_UMI_pSPBN-GFP_MaxiPrepPlates_Rep2	Maxi_Plate	217	2	434	3.317872e-05	0.99632595
170420_plasmidBC_UMI_pSPBN-GFP_MaxiPrepPlates_Rep2	Maxi_Plate	218	2	436	3.333161e-05	0.99635929
170420_plasmidBC_UMI_pSPBN-GFP_MaxiPrepPlates_Rep2	Maxi_Plate	219	2	438	3.348451e-05	0.99639277
170420_plasmidBC_UMI_pSPBN-GFP_MaxiPrepPlates_Rep2	Maxi_Plate	220	4	880	6.727482e-05	0.99646005
170420_plasmidBC_UMI_pSPBN-GFP_MaxiPrepPlates_Rep2	Maxi_Plate	221	2	442	3.379031e-05	0.99649384
170420_plasmidBC_UMI_pSPBN-GFP_MaxiPrepPlates_Rep2	Maxi_Plate	222	4	888	6.788640e-05	0.99656172
170420_plasmidBC_UMI_pSPBN-GFP_MaxiPrepPlates_Rep2	Maxi_Plate	223	3	669	5.114415e-05	0.99661287
170420_plasmidBC_UMI_pSPBN-GFP_MaxiPrepPlates_Rep2	Maxi_Plate	224	2	448	3.424900e-05	0.99664711
170420_plasmidBC_UMI_pSPBN-GFP_MaxiPrepPlates_Rep2	Maxi_Plate	225	4	900	6.880379e-05	0.99671592
170420_plasmidBC_UMI_pSPBN-GFP_MaxiPrepPlates_Rep2	Maxi_Plate	226	1	226	1.727740e-05	0.99673320
170420_plasmidBC_UMI_pSPBN-GFP_MaxiPrepPlates_Rep2	Maxi_Plate	228	1	228	1.743029e-05	0.99675063
170420_plasmidBC_UMI_pSPBN-GFP_MaxiPrepPlates_Rep2	Maxi_Plate	229	5	1145	8.753371e-05	0.99683816
170420_plasmidBC_UMI_pSPBN-GFP_MaxiPrepPlates_Rep2	Maxi_Plate	230	2	460	3.516638e-05	0.99687333
170420_plasmidBC_UMI_pSPBN-GFP_MaxiPrepPlates_Rep2	Maxi_Plate	231	6	1386	1.059578e-04	0.99697928
170420_plasmidBC_UMI_pSPBN-GFP_MaxiPrepPlates_Rep2	Maxi_Plate	232	1	232	1.773609e-05	0.99699702
170420_plasmidBC_UMI_pSPBN-GFP_MaxiPrepPlates_Rep2	Maxi_Plate	233	3	699	5.343761e-05	0.99705046
170420_plasmidBC_UMI_pSPBN-GFP_MaxiPrepPlates_Rep2	Maxi_Plate	234	2	468	3.577797e-05	0.99708624
170420_plasmidBC_UMI_pSPBN-GFP_MaxiPrepPlates_Rep2	Maxi_Plate	235	1	235	1.796543e-05	0.99710420
170420_plasmidBC_UMI_pSPBN-GFP_MaxiPrepPlates_Rep2	Maxi_Plate	236	5	1180	9.020941e-05	0.99719441
170420_plasmidBC_UMI_pSPBN-GFP_MaxiPrepPlates_Rep2	Maxi_Plate	237	1	237	1.811833e-05	0.99721253
170420_plasmidBC_UMI_pSPBN-GFP_MaxiPrepPlates_Rep2	Maxi_Plate	238	2	476	3.638956e-05	0.99724892
170420_plasmidBC_UMI_pSPBN-GFP_MaxiPrepPlates_Rep2	Maxi_Plate	239	1	239	1.827123e-05	0.99726719
170420_plasmidBC_UMI_pSPBN-GFP_MaxiPrepPlates_Rep2	Maxi_Plate	240	1	240	1.834768e-05	0.99728554
170420_plasmidBC_UMI_pSPBN-GFP_MaxiPrepPlates_Rep2	Maxi_Plate	241	1	241	1.842413e-05	0.99730396
170420_plasmidBC_UMI_pSPBN-GFP_MaxiPrepPlates_Rep2	Maxi_Plate	242	1	242	1.850057e-05	0.99732246
170420_plasmidBC_UMI_pSPBN-GFP_MaxiPrepPlates_Rep2	Maxi_Plate	243	5	1215	9.288511e-05	0.99741535
170420_plasmidBC_UMI_pSPBN-GFP_MaxiPrepPlates_Rep2	Maxi_Plate	244	2	488	3.730694e-05	0.99745265
170420_plasmidBC_UMI_pSPBN-GFP_MaxiPrepPlates_Rep2	Maxi_Plate	246	1	246	1.880637e-05	0.99747146
170420_plasmidBC_UMI_pSPBN-GFP_MaxiPrepPlates_Rep2	Maxi_Plate	247	3	741	5.664845e-05	0.99752811
170420_plasmidBC_UMI_pSPBN-GFP_MaxiPrepPlates_Rep2	Maxi_Plate	248	1	248	1.895927e-05	0.99754707
170420_plasmidBC_UMI_pSPBN-GFP_MaxiPrepPlates_Rep2	Maxi_Plate	249	3	747	5.710714e-05	0.99760418
170420_plasmidBC_UMI_pSPBN-GFP_MaxiPrepPlates_Rep2	Maxi_Plate	250	3	750	5.733649e-05	0.99766151
170420_plasmidBC_UMI_pSPBN-GFP_MaxiPrepPlates_Rep2	Maxi_Plate	253	1	253	1.934151e-05	0.99768085
170420_plasmidBC_UMI_pSPBN-GFP_MaxiPrepPlates_Rep2	Maxi_Plate	254	3	762	5.825387e-05	0.99773911
170420_plasmidBC_UMI_pSPBN-GFP_MaxiPrepPlates_Rep2	Maxi_Plate	255	2	510	3.898881e-05	0.99777810
170420_plasmidBC_UMI_pSPBN-GFP_MaxiPrepPlates_Rep2	Maxi_Plate	256	1	256	1.957086e-05	0.99779767
170420_plasmidBC_UMI_pSPBN-GFP_MaxiPrepPlates_Rep2	Maxi_Plate	257	1	257	1.964730e-05	0.99781731
170420_plasmidBC_UMI_pSPBN-GFP_MaxiPrepPlates_Rep2	Maxi_Plate	258	1	258	1.972375e-05	0.99783704
170420_plasmidBC_UMI_pSPBN-GFP_MaxiPrepPlates_Rep2	Maxi_Plate	260	2	520	3.975330e-05	0.99787679
170420_plasmidBC_UMI_pSPBN-GFP_MaxiPrepPlates_Rep2	Maxi_Plate	261	1	261	1.995310e-05	0.99789674
170420_plasmidBC_UMI_pSPBN-GFP_MaxiPrepPlates_Rep2	Maxi_Plate	262	2	524	4.005909e-05	0.99793680
170420_plasmidBC_UMI_pSPBN-GFP_MaxiPrepPlates_Rep2	Maxi_Plate	263	1	263	2.010600e-05	0.99795691
170420_plasmidBC_UMI_pSPBN-GFP_MaxiPrepPlates_Rep2	Maxi_Plate	265	1	265	2.025889e-05	0.99797717
170420_plasmidBC_UMI_pSPBN-GFP_MaxiPrepPlates_Rep2	Maxi_Plate	268	1	268	2.048824e-05	0.99799766
170420_plasmidBC_UMI_pSPBN-GFP_MaxiPrepPlates_Rep2	Maxi_Plate	269	3	807	6.169406e-05	0.99805935
170420_plasmidBC_UMI_pSPBN-GFP_MaxiPrepPlates_Rep2	Maxi_Plate	270	1	270	2.064114e-05	0.99807999
170420_plasmidBC_UMI_pSPBN-GFP_MaxiPrepPlates_Rep2	Maxi_Plate	272	1	272	2.079403e-05	0.99810079
170420_plasmidBC_UMI_pSPBN-GFP_MaxiPrepPlates_Rep2	Maxi_Plate	274	1	274	2.094693e-05	0.99812173
170420_plasmidBC_UMI_pSPBN-GFP_MaxiPrepPlates_Rep2	Maxi_Plate	275	1	275	2.102338e-05	0.99814276
170420_plasmidBC_UMI_pSPBN-GFP_MaxiPrepPlates_Rep2	Maxi_Plate	276	1	276	2.109983e-05	0.99816386
170420_plasmidBC_UMI_pSPBN-GFP_MaxiPrepPlates_Rep2	Maxi_Plate	277	3	831	6.352883e-05	0.99822739
170420_plasmidBC_UMI_pSPBN-GFP_MaxiPrepPlates_Rep2	Maxi_Plate	279	1	279	2.132917e-05	0.99824871
170420_plasmidBC_UMI_pSPBN-GFP_MaxiPrepPlates_Rep2	Maxi_Plate	280	1	280	2.140562e-05	0.99827012
170420_plasmidBC_UMI_pSPBN-GFP_MaxiPrepPlates_Rep2	Maxi_Plate	281	1	281	2.148207e-05	0.99829160
170420_plasmidBC_UMI_pSPBN-GFP_MaxiPrepPlates_Rep2	Maxi_Plate	283	2	566	4.326994e-05	0.99833487
170420_plasmidBC_UMI_pSPBN-GFP_MaxiPrepPlates_Rep2	Maxi_Plate	284	1	284	2.171142e-05	0.99835658
170420_plasmidBC_UMI_pSPBN-GFP_MaxiPrepPlates_Rep2	Maxi_Plate	286	1	286	2.186432e-05	0.99837845
170420_plasmidBC_UMI_pSPBN-GFP_MaxiPrepPlates_Rep2	Maxi_Plate	288	1	288	2.201721e-05	0.99840046
170420_plasmidBC_UMI_pSPBN-GFP_MaxiPrepPlates_Rep2	Maxi_Plate	295	1	295	2.255235e-05	0.99842302
170420_plasmidBC_UMI_pSPBN-GFP_MaxiPrepPlates_Rep2	Maxi_Plate	301	1	301	2.301104e-05	0.99844603
170420_plasmidBC_UMI_pSPBN-GFP_MaxiPrepPlates_Rep2	Maxi_Plate	302	1	302	2.308749e-05	0.99846912
170420_plasmidBC_UMI_pSPBN-GFP_MaxiPrepPlates_Rep2	Maxi_Plate	303	1	303	2.316394e-05	0.99849228
170420_plasmidBC_UMI_pSPBN-GFP_MaxiPrepPlates_Rep2	Maxi_Plate	310	1	310	2.369908e-05	0.99851598
170420_plasmidBC_UMI_pSPBN-GFP_MaxiPrepPlates_Rep2	Maxi_Plate	317	2	634	4.846845e-05	0.99856445
170420_plasmidBC_UMI_pSPBN-GFP_MaxiPrepPlates_Rep2	Maxi_Plate	326	1	326	2.492226e-05	0.99858937
170420_plasmidBC_UMI_pSPBN-GFP_MaxiPrepPlates_Rep2	Maxi_Plate	331	1	331	2.530450e-05	0.99861467
170420_plasmidBC_UMI_pSPBN-GFP_MaxiPrepPlates_Rep2	Maxi_Plate	338	1	338	2.583965e-05	0.99864051
170420_plasmidBC_UMI_pSPBN-GFP_MaxiPrepPlates_Rep2	Maxi_Plate	353	1	353	2.698637e-05	0.99866750
170420_plasmidBC_UMI_pSPBN-GFP_MaxiPrepPlates_Rep2	Maxi_Plate	354	1	354	2.706282e-05	0.99869456
170420_plasmidBC_UMI_pSPBN-GFP_MaxiPrepPlates_Rep2	Maxi_Plate	359	1	359	2.744507e-05	0.99872201
170420_plasmidBC_UMI_pSPBN-GFP_MaxiPrepPlates_Rep2	Maxi_Plate	378	1	378	2.889759e-05	0.99875091
170420_plasmidBC_UMI_pSPBN-GFP_MaxiPrepPlates_Rep2	Maxi_Plate	386	2	772	5.901836e-05	0.99880992
170420_plasmidBC_UMI_pSPBN-GFP_MaxiPrepPlates_Rep2	Maxi_Plate	389	1	389	2.973853e-05	0.99883966
170420_plasmidBC_UMI_pSPBN-GFP_MaxiPrepPlates_Rep2	Maxi_Plate	399	2	798	6.100603e-05	0.99890067
170420_plasmidBC_UMI_pSPBN-GFP_MaxiPrepPlates_Rep2	Maxi_Plate	402	1	402	3.073236e-05	0.99893140
170420_plasmidBC_UMI_pSPBN-GFP_MaxiPrepPlates_Rep2	Maxi_Plate	415	1	415	3.172619e-05	0.99896313
170420_plasmidBC_UMI_pSPBN-GFP_MaxiPrepPlates_Rep2	Maxi_Plate	441	1	441	3.371386e-05	0.99899684
170420_plasmidBC_UMI_pSPBN-GFP_MaxiPrepPlates_Rep2	Maxi_Plate	445	1	445	3.401965e-05	0.99903086
170420_plasmidBC_UMI_pSPBN-GFP_MaxiPrepPlates_Rep2	Maxi_Plate	457	1	457	3.493703e-05	0.99906580
170420_plasmidBC_UMI_pSPBN-GFP_MaxiPrepPlates_Rep2	Maxi_Plate	477	1	477	3.646601e-05	0.99910226
170420_plasmidBC_UMI_pSPBN-GFP_MaxiPrepPlates_Rep2	Maxi_Plate	479	1	479	3.661891e-05	0.99913888
170420_plasmidBC_UMI_pSPBN-GFP_MaxiPrepPlates_Rep2	Maxi_Plate	495	1	495	3.784208e-05	0.99917672
170420_plasmidBC_UMI_pSPBN-GFP_MaxiPrepPlates_Rep2	Maxi_Plate	643	1	643	4.915648e-05	0.99922588
170420_plasmidBC_UMI_pSPBN-GFP_MaxiPrepPlates_Rep2	Maxi_Plate	654	1	654	4.999742e-05	0.99927588
170420_plasmidBC_UMI_pSPBN-GFP_MaxiPrepPlates_Rep2	Maxi_Plate	659	1	659	5.037966e-05	0.99932626
170420_plasmidBC_UMI_pSPBN-GFP_MaxiPrepPlates_Rep2	Maxi_Plate	689	1	689	5.267312e-05	0.99937893
170420_plasmidBC_UMI_pSPBN-GFP_MaxiPrepPlates_Rep2	Maxi_Plate	692	1	692	5.290247e-05	0.99943183
170420_plasmidBC_UMI_pSPBN-GFP_MaxiPrepPlates_Rep2	Maxi_Plate	755	1	755	5.771873e-05	0.99948955
170420_plasmidBC_UMI_pSPBN-GFP_MaxiPrepPlates_Rep2	Maxi_Plate	763	1	763	5.833032e-05	0.99954788
170420_plasmidBC_UMI_pSPBN-GFP_MaxiPrepPlates_Rep2	Maxi_Plate	770	1	770	5.886546e-05	0.99960675
170420_plasmidBC_UMI_pSPBN-GFP_MaxiPrepPlates_Rep2	Maxi_Plate	1218	1	1218	9.311446e-05	0.99969986
170420_plasmidBC_UMI_pSPBN-GFP_MaxiPrepPlates_Rep2	Maxi_Plate	3926	1	3926	3.001374e-04	1.00000000
170330_pSPBN_GFP_v9_v2_B19_15T_3_and_225T_4_day7_Final_RVg	Non_Pseudotyped	0	0	0	0.000000e+00	0.00000000
170330_pSPBN_GFP_v9_v2_B19_15T_3_and_225T_4_day7_Final_RVg	Non_Pseudotyped	1	173747	173747	2.585798e-01	0.25857979
170330_pSPBN_GFP_v9_v2_B19_15T_3_and_225T_4_day7_Final_RVg	Non_Pseudotyped	2	3885	7770	1.156374e-02	0.27014353
170330_pSPBN_GFP_v9_v2_B19_15T_3_and_225T_4_day7_Final_RVg	Non_Pseudotyped	3	1924	5772	8.590206e-03	0.27873373
170330_pSPBN_GFP_v9_v2_B19_15T_3_and_225T_4_day7_Final_RVg	Non_Pseudotyped	4	1312	5248	7.810361e-03	0.28654409
170330_pSPBN_GFP_v9_v2_B19_15T_3_and_225T_4_day7_Final_RVg	Non_Pseudotyped	5	976	4880	7.262683e-03	0.29380678
170330_pSPBN_GFP_v9_v2_B19_15T_3_and_225T_4_day7_Final_RVg	Non_Pseudotyped	6	753	4518	6.723935e-03	0.30053071
170330_pSPBN_GFP_v9_v2_B19_15T_3_and_225T_4_day7_Final_RVg	Non_Pseudotyped	7	608	4256	6.334012e-03	0.30686472
170330_pSPBN_GFP_v9_v2_B19_15T_3_and_225T_4_day7_Final_RVg	Non_Pseudotyped	8	496	3968	5.905395e-03	0.31277012
170330_pSPBN_GFP_v9_v2_B19_15T_3_and_225T_4_day7_Final_RVg	Non_Pseudotyped	9	395	3555	5.290745e-03	0.31806086
170330_pSPBN_GFP_v9_v2_B19_15T_3_and_225T_4_day7_Final_RVg	Non_Pseudotyped	10	338	3380	5.030301e-03	0.32309116
170330_pSPBN_GFP_v9_v2_B19_15T_3_and_225T_4_day7_Final_RVg	Non_Pseudotyped	11	279	3069	4.567454e-03	0.32765862
170330_pSPBN_GFP_v9_v2_B19_15T_3_and_225T_4_day7_Final_RVg	Non_Pseudotyped	12	228	2736	4.071865e-03	0.33173048
170330_pSPBN_GFP_v9_v2_B19_15T_3_and_225T_4_day7_Final_RVg	Non_Pseudotyped	13	208	2704	4.024241e-03	0.33575472
170330_pSPBN_GFP_v9_v2_B19_15T_3_and_225T_4_day7_Final_RVg	Non_Pseudotyped	14	178	2492	3.708731e-03	0.33946345
170330_pSPBN_GFP_v9_v2_B19_15T_3_and_225T_4_day7_Final_RVg	Non_Pseudotyped	15	174	2610	3.884345e-03	0.34334780
170330_pSPBN_GFP_v9_v2_B19_15T_3_and_225T_4_day7_Final_RVg	Non_Pseudotyped	16	162	2592	3.857556e-03	0.34720536
170330_pSPBN_GFP_v9_v2_B19_15T_3_and_225T_4_day7_Final_RVg	Non_Pseudotyped	17	121	2057	3.061340e-03	0.35026670
170330_pSPBN_GFP_v9_v2_B19_15T_3_and_225T_4_day7_Final_RVg	Non_Pseudotyped	18	134	2412	3.589670e-03	0.35385637
170330_pSPBN_GFP_v9_v2_B19_15T_3_and_225T_4_day7_Final_RVg	Non_Pseudotyped	19	128	2432	3.619435e-03	0.35747580
170330_pSPBN_GFP_v9_v2_B19_15T_3_and_225T_4_day7_Final_RVg	Non_Pseudotyped	20	111	2220	3.303925e-03	0.36077973
170330_pSPBN_GFP_v9_v2_B19_15T_3_and_225T_4_day7_Final_RVg	Non_Pseudotyped	21	93	1953	2.906561e-03	0.36368629
170330_pSPBN_GFP_v9_v2_B19_15T_3_and_225T_4_day7_Final_RVg	Non_Pseudotyped	22	92	2024	3.012228e-03	0.36669852
170330_pSPBN_GFP_v9_v2_B19_15T_3_and_225T_4_day7_Final_RVg	Non_Pseudotyped	23	102	2346	3.491446e-03	0.37018996
170330_pSPBN_GFP_v9_v2_B19_15T_3_and_225T_4_day7_Final_RVg	Non_Pseudotyped	24	86	2064	3.071758e-03	0.37326172
170330_pSPBN_GFP_v9_v2_B19_15T_3_and_225T_4_day7_Final_RVg	Non_Pseudotyped	25	76	1900	2.827684e-03	0.37608940
170330_pSPBN_GFP_v9_v2_B19_15T_3_and_225T_4_day7_Final_RVg	Non_Pseudotyped	26	86	2236	3.327737e-03	0.37941714
170330_pSPBN_GFP_v9_v2_B19_15T_3_and_225T_4_day7_Final_RVg	Non_Pseudotyped	27	64	1728	2.571704e-03	0.38198884
170330_pSPBN_GFP_v9_v2_B19_15T_3_and_225T_4_day7_Final_RVg	Non_Pseudotyped	28	63	1764	2.625281e-03	0.38461413
170330_pSPBN_GFP_v9_v2_B19_15T_3_and_225T_4_day7_Final_RVg	Non_Pseudotyped	29	49	1421	2.114810e-03	0.38672894
170330_pSPBN_GFP_v9_v2_B19_15T_3_and_225T_4_day7_Final_RVg	Non_Pseudotyped	30	64	1920	2.857449e-03	0.38958638
170330_pSPBN_GFP_v9_v2_B19_15T_3_and_225T_4_day7_Final_RVg	Non_Pseudotyped	31	45	1395	2.076115e-03	0.39166250
170330_pSPBN_GFP_v9_v2_B19_15T_3_and_225T_4_day7_Final_RVg	Non_Pseudotyped	32	57	1824	2.714577e-03	0.39437708
170330_pSPBN_GFP_v9_v2_B19_15T_3_and_225T_4_day7_Final_RVg	Non_Pseudotyped	33	57	1881	2.799407e-03	0.39717648
170330_pSPBN_GFP_v9_v2_B19_15T_3_and_225T_4_day7_Final_RVg	Non_Pseudotyped	34	59	2006	2.985439e-03	0.40016192
170330_pSPBN_GFP_v9_v2_B19_15T_3_and_225T_4_day7_Final_RVg	Non_Pseudotyped	35	40	1400	2.083557e-03	0.40224548
170330_pSPBN_GFP_v9_v2_B19_15T_3_and_225T_4_day7_Final_RVg	Non_Pseudotyped	36	35	1260	1.875201e-03	0.40412068
170330_pSPBN_GFP_v9_v2_B19_15T_3_and_225T_4_day7_Final_RVg	Non_Pseudotyped	37	33	1221	1.817159e-03	0.40593784
170330_pSPBN_GFP_v9_v2_B19_15T_3_and_225T_4_day7_Final_RVg	Non_Pseudotyped	38	37	1406	2.092486e-03	0.40803032
170330_pSPBN_GFP_v9_v2_B19_15T_3_and_225T_4_day7_Final_RVg	Non_Pseudotyped	39	34	1326	1.973426e-03	0.41000375
170330_pSPBN_GFP_v9_v2_B19_15T_3_and_225T_4_day7_Final_RVg	Non_Pseudotyped	40	36	1440	2.143087e-03	0.41214684
170330_pSPBN_GFP_v9_v2_B19_15T_3_and_225T_4_day7_Final_RVg	Non_Pseudotyped	41	30	1230	1.830553e-03	0.41397739
170330_pSPBN_GFP_v9_v2_B19_15T_3_and_225T_4_day7_Final_RVg	Non_Pseudotyped	42	39	1638	2.437761e-03	0.41641515
170330_pSPBN_GFP_v9_v2_B19_15T_3_and_225T_4_day7_Final_RVg	Non_Pseudotyped	43	34	1462	2.175828e-03	0.41859098
170330_pSPBN_GFP_v9_v2_B19_15T_3_and_225T_4_day7_Final_RVg	Non_Pseudotyped	44	38	1672	2.488362e-03	0.42107934
170330_pSPBN_GFP_v9_v2_B19_15T_3_and_225T_4_day7_Final_RVg	Non_Pseudotyped	45	40	1800	2.678858e-03	0.42375820
170330_pSPBN_GFP_v9_v2_B19_15T_3_and_225T_4_day7_Final_RVg	Non_Pseudotyped	46	27	1242	1.848412e-03	0.42560661
170330_pSPBN_GFP_v9_v2_B19_15T_3_and_225T_4_day7_Final_RVg	Non_Pseudotyped	47	30	1410	2.098439e-03	0.42770505
170330_pSPBN_GFP_v9_v2_B19_15T_3_and_225T_4_day7_Final_RVg	Non_Pseudotyped	48	25	1200	1.785906e-03	0.42949096
170330_pSPBN_GFP_v9_v2_B19_15T_3_and_225T_4_day7_Final_RVg	Non_Pseudotyped	49	25	1225	1.823112e-03	0.43131407
170330_pSPBN_GFP_v9_v2_B19_15T_3_and_225T_4_day7_Final_RVg	Non_Pseudotyped	50	28	1400	2.083557e-03	0.43339763
170330_pSPBN_GFP_v9_v2_B19_15T_3_and_225T_4_day7_Final_RVg	Non_Pseudotyped	51	26	1326	1.973426e-03	0.43537105
170330_pSPBN_GFP_v9_v2_B19_15T_3_and_225T_4_day7_Final_RVg	Non_Pseudotyped	52	24	1248	1.857342e-03	0.43722839
170330_pSPBN_GFP_v9_v2_B19_15T_3_and_225T_4_day7_Final_RVg	Non_Pseudotyped	53	24	1272	1.893060e-03	0.43912145
170330_pSPBN_GFP_v9_v2_B19_15T_3_and_225T_4_day7_Final_RVg	Non_Pseudotyped	54	25	1350	2.009144e-03	0.44113060
170330_pSPBN_GFP_v9_v2_B19_15T_3_and_225T_4_day7_Final_RVg	Non_Pseudotyped	55	19	1045	1.555226e-03	0.44268582
170330_pSPBN_GFP_v9_v2_B19_15T_3_and_225T_4_day7_Final_RVg	Non_Pseudotyped	56	18	1008	1.500161e-03	0.44418598
170330_pSPBN_GFP_v9_v2_B19_15T_3_and_225T_4_day7_Final_RVg	Non_Pseudotyped	57	23	1311	1.951102e-03	0.44613709
170330_pSPBN_GFP_v9_v2_B19_15T_3_and_225T_4_day7_Final_RVg	Non_Pseudotyped	58	17	986	1.467419e-03	0.44760451
170330_pSPBN_GFP_v9_v2_B19_15T_3_and_225T_4_day7_Final_RVg	Non_Pseudotyped	59	15	885	1.317105e-03	0.44892161
170330_pSPBN_GFP_v9_v2_B19_15T_3_and_225T_4_day7_Final_RVg	Non_Pseudotyped	60	13	780	1.160839e-03	0.45008245
170330_pSPBN_GFP_v9_v2_B19_15T_3_and_225T_4_day7_Final_RVg	Non_Pseudotyped	61	19	1159	1.724887e-03	0.45180734
170330_pSPBN_GFP_v9_v2_B19_15T_3_and_225T_4_day7_Final_RVg	Non_Pseudotyped	62	8	496	7.381743e-04	0.45254551
170330_pSPBN_GFP_v9_v2_B19_15T_3_and_225T_4_day7_Final_RVg	Non_Pseudotyped	63	17	1071	1.593921e-03	0.45413943
170330_pSPBN_GFP_v9_v2_B19_15T_3_and_225T_4_day7_Final_RVg	Non_Pseudotyped	64	24	1536	2.285959e-03	0.45642539
170330_pSPBN_GFP_v9_v2_B19_15T_3_and_225T_4_day7_Final_RVg	Non_Pseudotyped	65	16	1040	1.547785e-03	0.45797318
170330_pSPBN_GFP_v9_v2_B19_15T_3_and_225T_4_day7_Final_RVg	Non_Pseudotyped	66	14	924	1.375147e-03	0.45934832
170330_pSPBN_GFP_v9_v2_B19_15T_3_and_225T_4_day7_Final_RVg	Non_Pseudotyped	67	19	1273	1.894548e-03	0.46124287
170330_pSPBN_GFP_v9_v2_B19_15T_3_and_225T_4_day7_Final_RVg	Non_Pseudotyped	68	14	952	1.416818e-03	0.46265969
170330_pSPBN_GFP_v9_v2_B19_15T_3_and_225T_4_day7_Final_RVg	Non_Pseudotyped	69	14	966	1.437654e-03	0.46409734
170330_pSPBN_GFP_v9_v2_B19_15T_3_and_225T_4_day7_Final_RVg	Non_Pseudotyped	70	14	980	1.458490e-03	0.46555583
170330_pSPBN_GFP_v9_v2_B19_15T_3_and_225T_4_day7_Final_RVg	Non_Pseudotyped	71	14	994	1.479325e-03	0.46703516
170330_pSPBN_GFP_v9_v2_B19_15T_3_and_225T_4_day7_Final_RVg	Non_Pseudotyped	72	13	936	1.393006e-03	0.46842816
170330_pSPBN_GFP_v9_v2_B19_15T_3_and_225T_4_day7_Final_RVg	Non_Pseudotyped	73	14	1022	1.520996e-03	0.46994916
170330_pSPBN_GFP_v9_v2_B19_15T_3_and_225T_4_day7_Final_RVg	Non_Pseudotyped	74	17	1258	1.872224e-03	0.47182139
170330_pSPBN_GFP_v9_v2_B19_15T_3_and_225T_4_day7_Final_RVg	Non_Pseudotyped	75	13	975	1.451048e-03	0.47327243
170330_pSPBN_GFP_v9_v2_B19_15T_3_and_225T_4_day7_Final_RVg	Non_Pseudotyped	76	14	1064	1.583503e-03	0.47485594
170330_pSPBN_GFP_v9_v2_B19_15T_3_and_225T_4_day7_Final_RVg	Non_Pseudotyped	77	13	1001	1.489743e-03	0.47634568
170330_pSPBN_GFP_v9_v2_B19_15T_3_and_225T_4_day7_Final_RVg	Non_Pseudotyped	78	12	936	1.393006e-03	0.47773869
170330_pSPBN_GFP_v9_v2_B19_15T_3_and_225T_4_day7_Final_RVg	Non_Pseudotyped	79	9	711	1.058149e-03	0.47879684
170330_pSPBN_GFP_v9_v2_B19_15T_3_and_225T_4_day7_Final_RVg	Non_Pseudotyped	80	14	1120	1.666845e-03	0.48046368
170330_pSPBN_GFP_v9_v2_B19_15T_3_and_225T_4_day7_Final_RVg	Non_Pseudotyped	81	12	972	1.446584e-03	0.48191026
170330_pSPBN_GFP_v9_v2_B19_15T_3_and_225T_4_day7_Final_RVg	Non_Pseudotyped	82	14	1148	1.708516e-03	0.48361878
170330_pSPBN_GFP_v9_v2_B19_15T_3_and_225T_4_day7_Final_RVg	Non_Pseudotyped	83	8	664	9.882011e-04	0.48460698
170330_pSPBN_GFP_v9_v2_B19_15T_3_and_225T_4_day7_Final_RVg	Non_Pseudotyped	84	7	588	8.750938e-04	0.48548208
170330_pSPBN_GFP_v9_v2_B19_15T_3_and_225T_4_day7_Final_RVg	Non_Pseudotyped	85	10	850	1.265016e-03	0.48674709
170330_pSPBN_GFP_v9_v2_B19_15T_3_and_225T_4_day7_Final_RVg	Non_Pseudotyped	86	10	860	1.279899e-03	0.48802699
170330_pSPBN_GFP_v9_v2_B19_15T_3_and_225T_4_day7_Final_RVg	Non_Pseudotyped	87	14	1218	1.812694e-03	0.48983969
170330_pSPBN_GFP_v9_v2_B19_15T_3_and_225T_4_day7_Final_RVg	Non_Pseudotyped	88	3	264	3.928992e-04	0.49023258
170330_pSPBN_GFP_v9_v2_B19_15T_3_and_225T_4_day7_Final_RVg	Non_Pseudotyped	89	12	1068	1.589456e-03	0.49182204
170330_pSPBN_GFP_v9_v2_B19_15T_3_and_225T_4_day7_Final_RVg	Non_Pseudotyped	90	9	810	1.205486e-03	0.49302753
170330_pSPBN_GFP_v9_v2_B19_15T_3_and_225T_4_day7_Final_RVg	Non_Pseudotyped	91	12	1092	1.625174e-03	0.49465270
170330_pSPBN_GFP_v9_v2_B19_15T_3_and_225T_4_day7_Final_RVg	Non_Pseudotyped	92	9	828	1.232275e-03	0.49588498
170330_pSPBN_GFP_v9_v2_B19_15T_3_and_225T_4_day7_Final_RVg	Non_Pseudotyped	93	11	1023	1.522485e-03	0.49740746
170330_pSPBN_GFP_v9_v2_B19_15T_3_and_225T_4_day7_Final_RVg	Non_Pseudotyped	94	6	564	8.393756e-04	0.49824684
170330_pSPBN_GFP_v9_v2_B19_15T_3_and_225T_4_day7_Final_RVg	Non_Pseudotyped	95	11	1045	1.555226e-03	0.49980206
170330_pSPBN_GFP_v9_v2_B19_15T_3_and_225T_4_day7_Final_RVg	Non_Pseudotyped	96	10	960	1.428725e-03	0.50123079
170330_pSPBN_GFP_v9_v2_B19_15T_3_and_225T_4_day7_Final_RVg	Non_Pseudotyped	97	2	194	2.887214e-04	0.50151951
170330_pSPBN_GFP_v9_v2_B19_15T_3_and_225T_4_day7_Final_RVg	Non_Pseudotyped	98	13	1274	1.896036e-03	0.50341554
170330_pSPBN_GFP_v9_v2_B19_15T_3_and_225T_4_day7_Final_RVg	Non_Pseudotyped	99	7	693	1.031361e-03	0.50444691
170330_pSPBN_GFP_v9_v2_B19_15T_3_and_225T_4_day7_Final_RVg	Non_Pseudotyped	100	9	900	1.339429e-03	0.50578633
170330_pSPBN_GFP_v9_v2_B19_15T_3_and_225T_4_day7_Final_RVg	Non_Pseudotyped	101	9	909	1.352824e-03	0.50713916
170330_pSPBN_GFP_v9_v2_B19_15T_3_and_225T_4_day7_Final_RVg	Non_Pseudotyped	102	15	1530	2.277030e-03	0.50941619
170330_pSPBN_GFP_v9_v2_B19_15T_3_and_225T_4_day7_Final_RVg	Non_Pseudotyped	103	12	1236	1.839483e-03	0.51125567
170330_pSPBN_GFP_v9_v2_B19_15T_3_and_225T_4_day7_Final_RVg	Non_Pseudotyped	104	7	728	1.083449e-03	0.51233912
170330_pSPBN_GFP_v9_v2_B19_15T_3_and_225T_4_day7_Final_RVg	Non_Pseudotyped	105	8	840	1.250134e-03	0.51358925
170330_pSPBN_GFP_v9_v2_B19_15T_3_and_225T_4_day7_Final_RVg	Non_Pseudotyped	106	6	636	9.465300e-04	0.51453578
170330_pSPBN_GFP_v9_v2_B19_15T_3_and_225T_4_day7_Final_RVg	Non_Pseudotyped	107	4	428	6.369730e-04	0.51517276
170330_pSPBN_GFP_v9_v2_B19_15T_3_and_225T_4_day7_Final_RVg	Non_Pseudotyped	108	7	756	1.125121e-03	0.51629788
170330_pSPBN_GFP_v9_v2_B19_15T_3_and_225T_4_day7_Final_RVg	Non_Pseudotyped	109	11	1199	1.784417e-03	0.51808229
170330_pSPBN_GFP_v9_v2_B19_15T_3_and_225T_4_day7_Final_RVg	Non_Pseudotyped	110	16	1760	2.619328e-03	0.52070162
170330_pSPBN_GFP_v9_v2_B19_15T_3_and_225T_4_day7_Final_RVg	Non_Pseudotyped	111	7	777	1.156374e-03	0.52185800
170330_pSPBN_GFP_v9_v2_B19_15T_3_and_225T_4_day7_Final_RVg	Non_Pseudotyped	112	4	448	6.667381e-04	0.52252473
170330_pSPBN_GFP_v9_v2_B19_15T_3_and_225T_4_day7_Final_RVg	Non_Pseudotyped	113	8	904	1.345382e-03	0.52387012
170330_pSPBN_GFP_v9_v2_B19_15T_3_and_225T_4_day7_Final_RVg	Non_Pseudotyped	114	4	456	6.786441e-04	0.52454876
170330_pSPBN_GFP_v9_v2_B19_15T_3_and_225T_4_day7_Final_RVg	Non_Pseudotyped	115	6	690	1.026896e-03	0.52557566
170330_pSPBN_GFP_v9_v2_B19_15T_3_and_225T_4_day7_Final_RVg	Non_Pseudotyped	116	11	1276	1.899013e-03	0.52747467
170330_pSPBN_GFP_v9_v2_B19_15T_3_and_225T_4_day7_Final_RVg	Non_Pseudotyped	117	5	585	8.706290e-04	0.52834530
170330_pSPBN_GFP_v9_v2_B19_15T_3_and_225T_4_day7_Final_RVg	Non_Pseudotyped	118	10	1180	1.756141e-03	0.53010144
170330_pSPBN_GFP_v9_v2_B19_15T_3_and_225T_4_day7_Final_RVg	Non_Pseudotyped	119	3	357	5.313069e-04	0.53063275
170330_pSPBN_GFP_v9_v2_B19_15T_3_and_225T_4_day7_Final_RVg	Non_Pseudotyped	120	7	840	1.250134e-03	0.53188288
170330_pSPBN_GFP_v9_v2_B19_15T_3_and_225T_4_day7_Final_RVg	Non_Pseudotyped	121	5	605	9.003941e-04	0.53278327
170330_pSPBN_GFP_v9_v2_B19_15T_3_and_225T_4_day7_Final_RVg	Non_Pseudotyped	122	5	610	9.078354e-04	0.53369111
170330_pSPBN_GFP_v9_v2_B19_15T_3_and_225T_4_day7_Final_RVg	Non_Pseudotyped	123	5	615	9.152766e-04	0.53460639
170330_pSPBN_GFP_v9_v2_B19_15T_3_and_225T_4_day7_Final_RVg	Non_Pseudotyped	124	7	868	1.291805e-03	0.53589819
170330_pSPBN_GFP_v9_v2_B19_15T_3_and_225T_4_day7_Final_RVg	Non_Pseudotyped	125	11	1375	2.046350e-03	0.53794454
170330_pSPBN_GFP_v9_v2_B19_15T_3_and_225T_4_day7_Final_RVg	Non_Pseudotyped	126	3	378	5.625603e-04	0.53850710
170330_pSPBN_GFP_v9_v2_B19_15T_3_and_225T_4_day7_Final_RVg	Non_Pseudotyped	127	8	1016	1.512067e-03	0.54001917
170330_pSPBN_GFP_v9_v2_B19_15T_3_and_225T_4_day7_Final_RVg	Non_Pseudotyped	128	5	640	9.524830e-04	0.54097165
170330_pSPBN_GFP_v9_v2_B19_15T_3_and_225T_4_day7_Final_RVg	Non_Pseudotyped	129	4	516	7.679394e-04	0.54173959
170330_pSPBN_GFP_v9_v2_B19_15T_3_and_225T_4_day7_Final_RVg	Non_Pseudotyped	130	6	780	1.160839e-03	0.54290043
170330_pSPBN_GFP_v9_v2_B19_15T_3_and_225T_4_day7_Final_RVg	Non_Pseudotyped	131	5	655	9.748068e-04	0.54387524
170330_pSPBN_GFP_v9_v2_B19_15T_3_and_225T_4_day7_Final_RVg	Non_Pseudotyped	132	4	528	7.857985e-04	0.54466104
170330_pSPBN_GFP_v9_v2_B19_15T_3_and_225T_4_day7_Final_RVg	Non_Pseudotyped	133	6	798	1.187627e-03	0.54584866
170330_pSPBN_GFP_v9_v2_B19_15T_3_and_225T_4_day7_Final_RVg	Non_Pseudotyped	134	6	804	1.196557e-03	0.54704522
170330_pSPBN_GFP_v9_v2_B19_15T_3_and_225T_4_day7_Final_RVg	Non_Pseudotyped	135	5	675	1.004572e-03	0.54804979
170330_pSPBN_GFP_v9_v2_B19_15T_3_and_225T_4_day7_Final_RVg	Non_Pseudotyped	136	2	272	4.048053e-04	0.54845460
170330_pSPBN_GFP_v9_v2_B19_15T_3_and_225T_4_day7_Final_RVg	Non_Pseudotyped	137	5	685	1.019454e-03	0.54947405
170330_pSPBN_GFP_v9_v2_B19_15T_3_and_225T_4_day7_Final_RVg	Non_Pseudotyped	138	5	690	1.026896e-03	0.55050095
170330_pSPBN_GFP_v9_v2_B19_15T_3_and_225T_4_day7_Final_RVg	Non_Pseudotyped	139	1	139	2.068674e-04	0.55070781
170330_pSPBN_GFP_v9_v2_B19_15T_3_and_225T_4_day7_Final_RVg	Non_Pseudotyped	140	5	700	1.041778e-03	0.55174959
170330_pSPBN_GFP_v9_v2_B19_15T_3_and_225T_4_day7_Final_RVg	Non_Pseudotyped	141	14	1974	2.937815e-03	0.55468741
170330_pSPBN_GFP_v9_v2_B19_15T_3_and_225T_4_day7_Final_RVg	Non_Pseudotyped	142	2	284	4.226643e-04	0.55511007
170330_pSPBN_GFP_v9_v2_B19_15T_3_and_225T_4_day7_Final_RVg	Non_Pseudotyped	143	4	572	8.512817e-04	0.55596135
170330_pSPBN_GFP_v9_v2_B19_15T_3_and_225T_4_day7_Final_RVg	Non_Pseudotyped	144	2	288	4.286174e-04	0.55638997
170330_pSPBN_GFP_v9_v2_B19_15T_3_and_225T_4_day7_Final_RVg	Non_Pseudotyped	145	6	870	1.294782e-03	0.55768475
170330_pSPBN_GFP_v9_v2_B19_15T_3_and_225T_4_day7_Final_RVg	Non_Pseudotyped	146	2	292	4.345704e-04	0.55811932
170330_pSPBN_GFP_v9_v2_B19_15T_3_and_225T_4_day7_Final_RVg	Non_Pseudotyped	147	8	1176	1.750188e-03	0.55986951
170330_pSPBN_GFP_v9_v2_B19_15T_3_and_225T_4_day7_Final_RVg	Non_Pseudotyped	148	4	592	8.810468e-04	0.56075056
170330_pSPBN_GFP_v9_v2_B19_15T_3_and_225T_4_day7_Final_RVg	Non_Pseudotyped	149	2	298	4.434999e-04	0.56119406
170330_pSPBN_GFP_v9_v2_B19_15T_3_and_225T_4_day7_Final_RVg	Non_Pseudotyped	150	6	900	1.339429e-03	0.56253349
170330_pSPBN_GFP_v9_v2_B19_15T_3_and_225T_4_day7_Final_RVg	Non_Pseudotyped	151	3	453	6.741794e-04	0.56320767
170330_pSPBN_GFP_v9_v2_B19_15T_3_and_225T_4_day7_Final_RVg	Non_Pseudotyped	152	1	152	2.262147e-04	0.56343388
170330_pSPBN_GFP_v9_v2_B19_15T_3_and_225T_4_day7_Final_RVg	Non_Pseudotyped	153	2	306	4.554059e-04	0.56388929
170330_pSPBN_GFP_v9_v2_B19_15T_3_and_225T_4_day7_Final_RVg	Non_Pseudotyped	154	4	616	9.167649e-04	0.56480605
170330_pSPBN_GFP_v9_v2_B19_15T_3_and_225T_4_day7_Final_RVg	Non_Pseudotyped	155	3	465	6.920384e-04	0.56549809
170330_pSPBN_GFP_v9_v2_B19_15T_3_and_225T_4_day7_Final_RVg	Non_Pseudotyped	156	3	468	6.965032e-04	0.56619459
170330_pSPBN_GFP_v9_v2_B19_15T_3_and_225T_4_day7_Final_RVg	Non_Pseudotyped	157	4	628	9.346239e-04	0.56712922
170330_pSPBN_GFP_v9_v2_B19_15T_3_and_225T_4_day7_Final_RVg	Non_Pseudotyped	158	1	158	2.351442e-04	0.56736436
170330_pSPBN_GFP_v9_v2_B19_15T_3_and_225T_4_day7_Final_RVg	Non_Pseudotyped	159	6	954	1.419795e-03	0.56878416
170330_pSPBN_GFP_v9_v2_B19_15T_3_and_225T_4_day7_Final_RVg	Non_Pseudotyped	160	3	480	7.143623e-04	0.56949852
170330_pSPBN_GFP_v9_v2_B19_15T_3_and_225T_4_day7_Final_RVg	Non_Pseudotyped	161	1	161	2.396090e-04	0.56973813
170330_pSPBN_GFP_v9_v2_B19_15T_3_and_225T_4_day7_Final_RVg	Non_Pseudotyped	163	6	978	1.455513e-03	0.57119364
170330_pSPBN_GFP_v9_v2_B19_15T_3_and_225T_4_day7_Final_RVg	Non_Pseudotyped	164	1	164	2.440738e-04	0.57143771
170330_pSPBN_GFP_v9_v2_B19_15T_3_and_225T_4_day7_Final_RVg	Non_Pseudotyped	165	3	495	7.366861e-04	0.57217440
170330_pSPBN_GFP_v9_v2_B19_15T_3_and_225T_4_day7_Final_RVg	Non_Pseudotyped	166	4	664	9.882011e-04	0.57316260
170330_pSPBN_GFP_v9_v2_B19_15T_3_and_225T_4_day7_Final_RVg	Non_Pseudotyped	167	4	668	9.941541e-04	0.57415675
170330_pSPBN_GFP_v9_v2_B19_15T_3_and_225T_4_day7_Final_RVg	Non_Pseudotyped	168	3	504	7.500804e-04	0.57490684
170330_pSPBN_GFP_v9_v2_B19_15T_3_and_225T_4_day7_Final_RVg	Non_Pseudotyped	169	5	845	1.257575e-03	0.57616441
170330_pSPBN_GFP_v9_v2_B19_15T_3_and_225T_4_day7_Final_RVg	Non_Pseudotyped	170	3	510	7.590099e-04	0.57692342
170330_pSPBN_GFP_v9_v2_B19_15T_3_and_225T_4_day7_Final_RVg	Non_Pseudotyped	171	2	342	5.089831e-04	0.57743240
170330_pSPBN_GFP_v9_v2_B19_15T_3_and_225T_4_day7_Final_RVg	Non_Pseudotyped	172	7	1204	1.791859e-03	0.57922426
170330_pSPBN_GFP_v9_v2_B19_15T_3_and_225T_4_day7_Final_RVg	Non_Pseudotyped	173	2	346	5.149361e-04	0.57973920
170330_pSPBN_GFP_v9_v2_B19_15T_3_and_225T_4_day7_Final_RVg	Non_Pseudotyped	174	5	870	1.294782e-03	0.58103398
170330_pSPBN_GFP_v9_v2_B19_15T_3_and_225T_4_day7_Final_RVg	Non_Pseudotyped	175	3	525	7.813337e-04	0.58181531
170330_pSPBN_GFP_v9_v2_B19_15T_3_and_225T_4_day7_Final_RVg	Non_Pseudotyped	176	3	528	7.857985e-04	0.58260111
170330_pSPBN_GFP_v9_v2_B19_15T_3_and_225T_4_day7_Final_RVg	Non_Pseudotyped	177	1	177	2.634211e-04	0.58286453
170330_pSPBN_GFP_v9_v2_B19_15T_3_and_225T_4_day7_Final_RVg	Non_Pseudotyped	178	2	356	5.298187e-04	0.58339435
170330_pSPBN_GFP_v9_v2_B19_15T_3_and_225T_4_day7_Final_RVg	Non_Pseudotyped	179	2	358	5.327952e-04	0.58392715
170330_pSPBN_GFP_v9_v2_B19_15T_3_and_225T_4_day7_Final_RVg	Non_Pseudotyped	180	3	540	8.036575e-04	0.58473080
170330_pSPBN_GFP_v9_v2_B19_15T_3_and_225T_4_day7_Final_RVg	Non_Pseudotyped	181	4	724	1.077496e-03	0.58580830
170330_pSPBN_GFP_v9_v2_B19_15T_3_and_225T_4_day7_Final_RVg	Non_Pseudotyped	182	1	182	2.708624e-04	0.58607916
170330_pSPBN_GFP_v9_v2_B19_15T_3_and_225T_4_day7_Final_RVg	Non_Pseudotyped	183	2	366	5.447012e-04	0.58662386
170330_pSPBN_GFP_v9_v2_B19_15T_3_and_225T_4_day7_Final_RVg	Non_Pseudotyped	184	4	736	1.095355e-03	0.58771922
170330_pSPBN_GFP_v9_v2_B19_15T_3_and_225T_4_day7_Final_RVg	Non_Pseudotyped	185	5	925	1.376636e-03	0.58909586
170330_pSPBN_GFP_v9_v2_B19_15T_3_and_225T_4_day7_Final_RVg	Non_Pseudotyped	186	1	186	2.768154e-04	0.58937267
170330_pSPBN_GFP_v9_v2_B19_15T_3_and_225T_4_day7_Final_RVg	Non_Pseudotyped	187	2	374	5.566073e-04	0.58992928
170330_pSPBN_GFP_v9_v2_B19_15T_3_and_225T_4_day7_Final_RVg	Non_Pseudotyped	188	4	752	1.119168e-03	0.59104845
170330_pSPBN_GFP_v9_v2_B19_15T_3_and_225T_4_day7_Final_RVg	Non_Pseudotyped	189	3	567	8.438404e-04	0.59189229
170330_pSPBN_GFP_v9_v2_B19_15T_3_and_225T_4_day7_Final_RVg	Non_Pseudotyped	190	1	190	2.827684e-04	0.59217505
170330_pSPBN_GFP_v9_v2_B19_15T_3_and_225T_4_day7_Final_RVg	Non_Pseudotyped	191	3	573	8.527699e-04	0.59302782
170330_pSPBN_GFP_v9_v2_B19_15T_3_and_225T_4_day7_Final_RVg	Non_Pseudotyped	192	3	576	8.572347e-04	0.59388506
170330_pSPBN_GFP_v9_v2_B19_15T_3_and_225T_4_day7_Final_RVg	Non_Pseudotyped	193	1	193	2.872332e-04	0.59417229
170330_pSPBN_GFP_v9_v2_B19_15T_3_and_225T_4_day7_Final_RVg	Non_Pseudotyped	194	3	582	8.661642e-04	0.59503846
170330_pSPBN_GFP_v9_v2_B19_15T_3_and_225T_4_day7_Final_RVg	Non_Pseudotyped	195	2	390	5.804193e-04	0.59561888
170330_pSPBN_GFP_v9_v2_B19_15T_3_and_225T_4_day7_Final_RVg	Non_Pseudotyped	196	4	784	1.166792e-03	0.59678567
170330_pSPBN_GFP_v9_v2_B19_15T_3_and_225T_4_day7_Final_RVg	Non_Pseudotyped	197	3	591	8.795585e-04	0.59766523
170330_pSPBN_GFP_v9_v2_B19_15T_3_and_225T_4_day7_Final_RVg	Non_Pseudotyped	198	3	594	8.840233e-04	0.59854925
170330_pSPBN_GFP_v9_v2_B19_15T_3_and_225T_4_day7_Final_RVg	Non_Pseudotyped	199	2	398	5.923254e-04	0.59914157
170330_pSPBN_GFP_v9_v2_B19_15T_3_and_225T_4_day7_Final_RVg	Non_Pseudotyped	200	1	200	2.976509e-04	0.59943923
170330_pSPBN_GFP_v9_v2_B19_15T_3_and_225T_4_day7_Final_RVg	Non_Pseudotyped	201	2	402	5.982784e-04	0.60003750
170330_pSPBN_GFP_v9_v2_B19_15T_3_and_225T_4_day7_Final_RVg	Non_Pseudotyped	202	3	606	9.018823e-04	0.60093939
170330_pSPBN_GFP_v9_v2_B19_15T_3_and_225T_4_day7_Final_RVg	Non_Pseudotyped	203	2	406	6.042314e-04	0.60154362
170330_pSPBN_GFP_v9_v2_B19_15T_3_and_225T_4_day7_Final_RVg	Non_Pseudotyped	204	4	816	1.214416e-03	0.60275803
170330_pSPBN_GFP_v9_v2_B19_15T_3_and_225T_4_day7_Final_RVg	Non_Pseudotyped	205	2	410	6.101844e-04	0.60336822
170330_pSPBN_GFP_v9_v2_B19_15T_3_and_225T_4_day7_Final_RVg	Non_Pseudotyped	206	2	412	6.131609e-04	0.60398138
170330_pSPBN_GFP_v9_v2_B19_15T_3_and_225T_4_day7_Final_RVg	Non_Pseudotyped	207	1	207	3.080687e-04	0.60428945
170330_pSPBN_GFP_v9_v2_B19_15T_3_and_225T_4_day7_Final_RVg	Non_Pseudotyped	208	3	624	9.286709e-04	0.60521812
170330_pSPBN_GFP_v9_v2_B19_15T_3_and_225T_4_day7_Final_RVg	Non_Pseudotyped	210	4	840	1.250134e-03	0.60646825
170330_pSPBN_GFP_v9_v2_B19_15T_3_and_225T_4_day7_Final_RVg	Non_Pseudotyped	211	4	844	1.256087e-03	0.60772434
170330_pSPBN_GFP_v9_v2_B19_15T_3_and_225T_4_day7_Final_RVg	Non_Pseudotyped	212	3	636	9.465300e-04	0.60867087
170330_pSPBN_GFP_v9_v2_B19_15T_3_and_225T_4_day7_Final_RVg	Non_Pseudotyped	214	1	214	3.184865e-04	0.60898936
170330_pSPBN_GFP_v9_v2_B19_15T_3_and_225T_4_day7_Final_RVg	Non_Pseudotyped	215	2	430	6.399495e-04	0.60962931
170330_pSPBN_GFP_v9_v2_B19_15T_3_and_225T_4_day7_Final_RVg	Non_Pseudotyped	216	3	648	9.643890e-04	0.61059369
170330_pSPBN_GFP_v9_v2_B19_15T_3_and_225T_4_day7_Final_RVg	Non_Pseudotyped	217	3	651	9.688538e-04	0.61156255
170330_pSPBN_GFP_v9_v2_B19_15T_3_and_225T_4_day7_Final_RVg	Non_Pseudotyped	218	1	218	3.244395e-04	0.61188699
170330_pSPBN_GFP_v9_v2_B19_15T_3_and_225T_4_day7_Final_RVg	Non_Pseudotyped	219	3	657	9.777833e-04	0.61286477
170330_pSPBN_GFP_v9_v2_B19_15T_3_and_225T_4_day7_Final_RVg	Non_Pseudotyped	220	2	440	6.548321e-04	0.61351960
170330_pSPBN_GFP_v9_v2_B19_15T_3_and_225T_4_day7_Final_RVg	Non_Pseudotyped	221	2	442	6.578086e-04	0.61417741
170330_pSPBN_GFP_v9_v2_B19_15T_3_and_225T_4_day7_Final_RVg	Non_Pseudotyped	222	1	222	3.303925e-04	0.61450780
170330_pSPBN_GFP_v9_v2_B19_15T_3_and_225T_4_day7_Final_RVg	Non_Pseudotyped	223	2	446	6.637616e-04	0.61517157
170330_pSPBN_GFP_v9_v2_B19_15T_3_and_225T_4_day7_Final_RVg	Non_Pseudotyped	224	3	672	1.000107e-03	0.61617167
170330_pSPBN_GFP_v9_v2_B19_15T_3_and_225T_4_day7_Final_RVg	Non_Pseudotyped	225	1	225	3.348573e-04	0.61650653
170330_pSPBN_GFP_v9_v2_B19_15T_3_and_225T_4_day7_Final_RVg	Non_Pseudotyped	226	3	678	1.009037e-03	0.61751557
170330_pSPBN_GFP_v9_v2_B19_15T_3_and_225T_4_day7_Final_RVg	Non_Pseudotyped	228	2	456	6.786441e-04	0.61819421
170330_pSPBN_GFP_v9_v2_B19_15T_3_and_225T_4_day7_Final_RVg	Non_Pseudotyped	230	3	690	1.026896e-03	0.61922111
170330_pSPBN_GFP_v9_v2_B19_15T_3_and_225T_4_day7_Final_RVg	Non_Pseudotyped	231	3	693	1.031361e-03	0.62025247
170330_pSPBN_GFP_v9_v2_B19_15T_3_and_225T_4_day7_Final_RVg	Non_Pseudotyped	232	2	464	6.905502e-04	0.62094302
170330_pSPBN_GFP_v9_v2_B19_15T_3_and_225T_4_day7_Final_RVg	Non_Pseudotyped	233	3	699	1.040290e-03	0.62198331
170330_pSPBN_GFP_v9_v2_B19_15T_3_and_225T_4_day7_Final_RVg	Non_Pseudotyped	234	2	468	6.965032e-04	0.62267981
170330_pSPBN_GFP_v9_v2_B19_15T_3_and_225T_4_day7_Final_RVg	Non_Pseudotyped	235	1	235	3.497399e-04	0.62302955
170330_pSPBN_GFP_v9_v2_B19_15T_3_and_225T_4_day7_Final_RVg	Non_Pseudotyped	236	2	472	7.024562e-04	0.62373201
170330_pSPBN_GFP_v9_v2_B19_15T_3_and_225T_4_day7_Final_RVg	Non_Pseudotyped	238	1	238	3.542046e-04	0.62408621
170330_pSPBN_GFP_v9_v2_B19_15T_3_and_225T_4_day7_Final_RVg	Non_Pseudotyped	239	4	956	1.422771e-03	0.62550898
170330_pSPBN_GFP_v9_v2_B19_15T_3_and_225T_4_day7_Final_RVg	Non_Pseudotyped	240	8	1920	2.857449e-03	0.62836643
170330_pSPBN_GFP_v9_v2_B19_15T_3_and_225T_4_day7_Final_RVg	Non_Pseudotyped	241	3	723	1.076008e-03	0.62944244
170330_pSPBN_GFP_v9_v2_B19_15T_3_and_225T_4_day7_Final_RVg	Non_Pseudotyped	243	1	243	3.616459e-04	0.62980409
170330_pSPBN_GFP_v9_v2_B19_15T_3_and_225T_4_day7_Final_RVg	Non_Pseudotyped	245	1	245	3.646224e-04	0.63016871
170330_pSPBN_GFP_v9_v2_B19_15T_3_and_225T_4_day7_Final_RVg	Non_Pseudotyped	248	2	496	7.381743e-04	0.63090688
170330_pSPBN_GFP_v9_v2_B19_15T_3_and_225T_4_day7_Final_RVg	Non_Pseudotyped	249	4	996	1.482302e-03	0.63238918
170330_pSPBN_GFP_v9_v2_B19_15T_3_and_225T_4_day7_Final_RVg	Non_Pseudotyped	250	2	500	7.441273e-04	0.63313331
170330_pSPBN_GFP_v9_v2_B19_15T_3_and_225T_4_day7_Final_RVg	Non_Pseudotyped	251	1	251	3.735519e-04	0.63350686
170330_pSPBN_GFP_v9_v2_B19_15T_3_and_225T_4_day7_Final_RVg	Non_Pseudotyped	252	4	1008	1.500161e-03	0.63500702
170330_pSPBN_GFP_v9_v2_B19_15T_3_and_225T_4_day7_Final_RVg	Non_Pseudotyped	254	1	254	3.780167e-04	0.63538504
170330_pSPBN_GFP_v9_v2_B19_15T_3_and_225T_4_day7_Final_RVg	Non_Pseudotyped	255	3	765	1.138515e-03	0.63652356
170330_pSPBN_GFP_v9_v2_B19_15T_3_and_225T_4_day7_Final_RVg	Non_Pseudotyped	256	1	256	3.809932e-04	0.63690455
170330_pSPBN_GFP_v9_v2_B19_15T_3_and_225T_4_day7_Final_RVg	Non_Pseudotyped	257	3	771	1.147444e-03	0.63805199
170330_pSPBN_GFP_v9_v2_B19_15T_3_and_225T_4_day7_Final_RVg	Non_Pseudotyped	258	3	774	1.151909e-03	0.63920390
170330_pSPBN_GFP_v9_v2_B19_15T_3_and_225T_4_day7_Final_RVg	Non_Pseudotyped	259	2	518	7.709159e-04	0.63997482
170330_pSPBN_GFP_v9_v2_B19_15T_3_and_225T_4_day7_Final_RVg	Non_Pseudotyped	260	3	780	1.160839e-03	0.64113566
170330_pSPBN_GFP_v9_v2_B19_15T_3_and_225T_4_day7_Final_RVg	Non_Pseudotyped	262	1	262	3.899227e-04	0.64152558
170330_pSPBN_GFP_v9_v2_B19_15T_3_and_225T_4_day7_Final_RVg	Non_Pseudotyped	263	2	526	7.828220e-04	0.64230840
170330_pSPBN_GFP_v9_v2_B19_15T_3_and_225T_4_day7_Final_RVg	Non_Pseudotyped	264	1	264	3.928992e-04	0.64270130
170330_pSPBN_GFP_v9_v2_B19_15T_3_and_225T_4_day7_Final_RVg	Non_Pseudotyped	265	1	265	3.943875e-04	0.64309569
170330_pSPBN_GFP_v9_v2_B19_15T_3_and_225T_4_day7_Final_RVg	Non_Pseudotyped	266	2	532	7.917515e-04	0.64388744
170330_pSPBN_GFP_v9_v2_B19_15T_3_and_225T_4_day7_Final_RVg	Non_Pseudotyped	267	1	267	3.973640e-04	0.64428480
170330_pSPBN_GFP_v9_v2_B19_15T_3_and_225T_4_day7_Final_RVg	Non_Pseudotyped	268	1	268	3.988523e-04	0.64468366
170330_pSPBN_GFP_v9_v2_B19_15T_3_and_225T_4_day7_Final_RVg	Non_Pseudotyped	269	2	538	8.006810e-04	0.64548434
170330_pSPBN_GFP_v9_v2_B19_15T_3_and_225T_4_day7_Final_RVg	Non_Pseudotyped	270	2	540	8.036575e-04	0.64628800
170330_pSPBN_GFP_v9_v2_B19_15T_3_and_225T_4_day7_Final_RVg	Non_Pseudotyped	271	1	271	4.033170e-04	0.64669131
170330_pSPBN_GFP_v9_v2_B19_15T_3_and_225T_4_day7_Final_RVg	Non_Pseudotyped	272	4	1088	1.619221e-03	0.64831053
170330_pSPBN_GFP_v9_v2_B19_15T_3_and_225T_4_day7_Final_RVg	Non_Pseudotyped	273	2	546	8.125871e-04	0.64912312
170330_pSPBN_GFP_v9_v2_B19_15T_3_and_225T_4_day7_Final_RVg	Non_Pseudotyped	274	1	274	4.077818e-04	0.64953090
170330_pSPBN_GFP_v9_v2_B19_15T_3_and_225T_4_day7_Final_RVg	Non_Pseudotyped	275	1	275	4.092700e-04	0.64994017
170330_pSPBN_GFP_v9_v2_B19_15T_3_and_225T_4_day7_Final_RVg	Non_Pseudotyped	276	2	552	8.215166e-04	0.65076169
170330_pSPBN_GFP_v9_v2_B19_15T_3_and_225T_4_day7_Final_RVg	Non_Pseudotyped	277	2	554	8.244931e-04	0.65158618
170330_pSPBN_GFP_v9_v2_B19_15T_3_and_225T_4_day7_Final_RVg	Non_Pseudotyped	279	1	279	4.152231e-04	0.65200140
170330_pSPBN_GFP_v9_v2_B19_15T_3_and_225T_4_day7_Final_RVg	Non_Pseudotyped	280	3	840	1.250134e-03	0.65325154
170330_pSPBN_GFP_v9_v2_B19_15T_3_and_225T_4_day7_Final_RVg	Non_Pseudotyped	282	1	282	4.196878e-04	0.65367123
170330_pSPBN_GFP_v9_v2_B19_15T_3_and_225T_4_day7_Final_RVg	Non_Pseudotyped	283	2	566	8.423522e-04	0.65451358
170330_pSPBN_GFP_v9_v2_B19_15T_3_and_225T_4_day7_Final_RVg	Non_Pseudotyped	285	3	855	1.272458e-03	0.65578604
170330_pSPBN_GFP_v9_v2_B19_15T_3_and_225T_4_day7_Final_RVg	Non_Pseudotyped	286	5	1430	2.128204e-03	0.65791424
170330_pSPBN_GFP_v9_v2_B19_15T_3_and_225T_4_day7_Final_RVg	Non_Pseudotyped	287	1	287	4.271291e-04	0.65834137
170330_pSPBN_GFP_v9_v2_B19_15T_3_and_225T_4_day7_Final_RVg	Non_Pseudotyped	288	4	1152	1.714469e-03	0.66005584
170330_pSPBN_GFP_v9_v2_B19_15T_3_and_225T_4_day7_Final_RVg	Non_Pseudotyped	289	1	289	4.301056e-04	0.66048594
170330_pSPBN_GFP_v9_v2_B19_15T_3_and_225T_4_day7_Final_RVg	Non_Pseudotyped	290	1	290	4.315939e-04	0.66091754
170330_pSPBN_GFP_v9_v2_B19_15T_3_and_225T_4_day7_Final_RVg	Non_Pseudotyped	291	1	291	4.330821e-04	0.66135062
170330_pSPBN_GFP_v9_v2_B19_15T_3_and_225T_4_day7_Final_RVg	Non_Pseudotyped	292	3	876	1.303711e-03	0.66265433
170330_pSPBN_GFP_v9_v2_B19_15T_3_and_225T_4_day7_Final_RVg	Non_Pseudotyped	293	4	1172	1.744235e-03	0.66439857
170330_pSPBN_GFP_v9_v2_B19_15T_3_and_225T_4_day7_Final_RVg	Non_Pseudotyped	294	2	588	8.750938e-04	0.66527366
170330_pSPBN_GFP_v9_v2_B19_15T_3_and_225T_4_day7_Final_RVg	Non_Pseudotyped	295	3	885	1.317105e-03	0.66659077
170330_pSPBN_GFP_v9_v2_B19_15T_3_and_225T_4_day7_Final_RVg	Non_Pseudotyped	296	2	592	8.810468e-04	0.66747181
170330_pSPBN_GFP_v9_v2_B19_15T_3_and_225T_4_day7_Final_RVg	Non_Pseudotyped	297	1	297	4.420116e-04	0.66791382
170330_pSPBN_GFP_v9_v2_B19_15T_3_and_225T_4_day7_Final_RVg	Non_Pseudotyped	301	1	301	4.479647e-04	0.66836179
170330_pSPBN_GFP_v9_v2_B19_15T_3_and_225T_4_day7_Final_RVg	Non_Pseudotyped	303	1	303	4.509412e-04	0.66881273
170330_pSPBN_GFP_v9_v2_B19_15T_3_and_225T_4_day7_Final_RVg	Non_Pseudotyped	304	1	304	4.524294e-04	0.66926516
170330_pSPBN_GFP_v9_v2_B19_15T_3_and_225T_4_day7_Final_RVg	Non_Pseudotyped	305	4	1220	1.815671e-03	0.67108083
170330_pSPBN_GFP_v9_v2_B19_15T_3_and_225T_4_day7_Final_RVg	Non_Pseudotyped	309	1	309	4.598707e-04	0.67154070
170330_pSPBN_GFP_v9_v2_B19_15T_3_and_225T_4_day7_Final_RVg	Non_Pseudotyped	310	1	310	4.613590e-04	0.67200206
170330_pSPBN_GFP_v9_v2_B19_15T_3_and_225T_4_day7_Final_RVg	Non_Pseudotyped	312	1	312	4.643355e-04	0.67246640
170330_pSPBN_GFP_v9_v2_B19_15T_3_and_225T_4_day7_Final_RVg	Non_Pseudotyped	313	1	313	4.658237e-04	0.67293222
170330_pSPBN_GFP_v9_v2_B19_15T_3_and_225T_4_day7_Final_RVg	Non_Pseudotyped	314	1	314	4.673120e-04	0.67339953
170330_pSPBN_GFP_v9_v2_B19_15T_3_and_225T_4_day7_Final_RVg	Non_Pseudotyped	316	1	316	4.702885e-04	0.67386982
170330_pSPBN_GFP_v9_v2_B19_15T_3_and_225T_4_day7_Final_RVg	Non_Pseudotyped	317	1	317	4.717767e-04	0.67434160
170330_pSPBN_GFP_v9_v2_B19_15T_3_and_225T_4_day7_Final_RVg	Non_Pseudotyped	319	1	319	4.747532e-04	0.67481635
170330_pSPBN_GFP_v9_v2_B19_15T_3_and_225T_4_day7_Final_RVg	Non_Pseudotyped	321	1	321	4.777298e-04	0.67529408
170330_pSPBN_GFP_v9_v2_B19_15T_3_and_225T_4_day7_Final_RVg	Non_Pseudotyped	323	1	323	4.807063e-04	0.67577479
170330_pSPBN_GFP_v9_v2_B19_15T_3_and_225T_4_day7_Final_RVg	Non_Pseudotyped	324	2	648	9.643890e-04	0.67673917
170330_pSPBN_GFP_v9_v2_B19_15T_3_and_225T_4_day7_Final_RVg	Non_Pseudotyped	325	2	650	9.673656e-04	0.67770654
170330_pSPBN_GFP_v9_v2_B19_15T_3_and_225T_4_day7_Final_RVg	Non_Pseudotyped	328	1	328	4.881475e-04	0.67819469
170330_pSPBN_GFP_v9_v2_B19_15T_3_and_225T_4_day7_Final_RVg	Non_Pseudotyped	330	1	330	4.911240e-04	0.67868581
170330_pSPBN_GFP_v9_v2_B19_15T_3_and_225T_4_day7_Final_RVg	Non_Pseudotyped	331	1	331	4.926123e-04	0.67917842
170330_pSPBN_GFP_v9_v2_B19_15T_3_and_225T_4_day7_Final_RVg	Non_Pseudotyped	332	2	664	9.882011e-04	0.68016662
170330_pSPBN_GFP_v9_v2_B19_15T_3_and_225T_4_day7_Final_RVg	Non_Pseudotyped	335	1	335	4.985653e-04	0.68066519
170330_pSPBN_GFP_v9_v2_B19_15T_3_and_225T_4_day7_Final_RVg	Non_Pseudotyped	337	2	674	1.003084e-03	0.68166827
170330_pSPBN_GFP_v9_v2_B19_15T_3_and_225T_4_day7_Final_RVg	Non_Pseudotyped	338	2	676	1.006060e-03	0.68267433
170330_pSPBN_GFP_v9_v2_B19_15T_3_and_225T_4_day7_Final_RVg	Non_Pseudotyped	340	1	340	5.060066e-04	0.68318034
170330_pSPBN_GFP_v9_v2_B19_15T_3_and_225T_4_day7_Final_RVg	Non_Pseudotyped	341	1	341	5.074949e-04	0.68368784
170330_pSPBN_GFP_v9_v2_B19_15T_3_and_225T_4_day7_Final_RVg	Non_Pseudotyped	342	2	684	1.017966e-03	0.68470580
170330_pSPBN_GFP_v9_v2_B19_15T_3_and_225T_4_day7_Final_RVg	Non_Pseudotyped	344	1	344	5.119596e-04	0.68521776
170330_pSPBN_GFP_v9_v2_B19_15T_3_and_225T_4_day7_Final_RVg	Non_Pseudotyped	345	2	690	1.026896e-03	0.68624466
170330_pSPBN_GFP_v9_v2_B19_15T_3_and_225T_4_day7_Final_RVg	Non_Pseudotyped	348	2	696	1.035825e-03	0.68728048
170330_pSPBN_GFP_v9_v2_B19_15T_3_and_225T_4_day7_Final_RVg	Non_Pseudotyped	349	2	698	1.038802e-03	0.68831928
170330_pSPBN_GFP_v9_v2_B19_15T_3_and_225T_4_day7_Final_RVg	Non_Pseudotyped	350	3	1050	1.562667e-03	0.68988195
170330_pSPBN_GFP_v9_v2_B19_15T_3_and_225T_4_day7_Final_RVg	Non_Pseudotyped	352	1	352	5.238657e-04	0.69040582
170330_pSPBN_GFP_v9_v2_B19_15T_3_and_225T_4_day7_Final_RVg	Non_Pseudotyped	353	3	1059	1.576062e-03	0.69198188
170330_pSPBN_GFP_v9_v2_B19_15T_3_and_225T_4_day7_Final_RVg	Non_Pseudotyped	354	1	354	5.268422e-04	0.69250872
170330_pSPBN_GFP_v9_v2_B19_15T_3_and_225T_4_day7_Final_RVg	Non_Pseudotyped	355	1	355	5.283304e-04	0.69303705
170330_pSPBN_GFP_v9_v2_B19_15T_3_and_225T_4_day7_Final_RVg	Non_Pseudotyped	356	1	356	5.298187e-04	0.69356687
170330_pSPBN_GFP_v9_v2_B19_15T_3_and_225T_4_day7_Final_RVg	Non_Pseudotyped	357	2	714	1.062614e-03	0.69462948
170330_pSPBN_GFP_v9_v2_B19_15T_3_and_225T_4_day7_Final_RVg	Non_Pseudotyped	358	1	358	5.327952e-04	0.69516228
170330_pSPBN_GFP_v9_v2_B19_15T_3_and_225T_4_day7_Final_RVg	Non_Pseudotyped	359	1	359	5.342834e-04	0.69569656
170330_pSPBN_GFP_v9_v2_B19_15T_3_and_225T_4_day7_Final_RVg	Non_Pseudotyped	361	1	361	5.372599e-04	0.69623382
170330_pSPBN_GFP_v9_v2_B19_15T_3_and_225T_4_day7_Final_RVg	Non_Pseudotyped	364	2	728	1.083449e-03	0.69731727
170330_pSPBN_GFP_v9_v2_B19_15T_3_and_225T_4_day7_Final_RVg	Non_Pseudotyped	366	1	366	5.447012e-04	0.69786197
170330_pSPBN_GFP_v9_v2_B19_15T_3_and_225T_4_day7_Final_RVg	Non_Pseudotyped	367	1	367	5.461895e-04	0.69840816
170330_pSPBN_GFP_v9_v2_B19_15T_3_and_225T_4_day7_Final_RVg	Non_Pseudotyped	368	1	368	5.476777e-04	0.69895584
170330_pSPBN_GFP_v9_v2_B19_15T_3_and_225T_4_day7_Final_RVg	Non_Pseudotyped	371	2	742	1.104285e-03	0.70006013
170330_pSPBN_GFP_v9_v2_B19_15T_3_and_225T_4_day7_Final_RVg	Non_Pseudotyped	373	1	373	5.551190e-04	0.70061524
170330_pSPBN_GFP_v9_v2_B19_15T_3_and_225T_4_day7_Final_RVg	Non_Pseudotyped	374	2	748	1.113215e-03	0.70172846
170330_pSPBN_GFP_v9_v2_B19_15T_3_and_225T_4_day7_Final_RVg	Non_Pseudotyped	375	1	375	5.580955e-04	0.70228655
170330_pSPBN_GFP_v9_v2_B19_15T_3_and_225T_4_day7_Final_RVg	Non_Pseudotyped	377	2	754	1.122144e-03	0.70340870
170330_pSPBN_GFP_v9_v2_B19_15T_3_and_225T_4_day7_Final_RVg	Non_Pseudotyped	378	1	378	5.625603e-04	0.70397126
170330_pSPBN_GFP_v9_v2_B19_15T_3_and_225T_4_day7_Final_RVg	Non_Pseudotyped	379	1	379	5.640485e-04	0.70453531
170330_pSPBN_GFP_v9_v2_B19_15T_3_and_225T_4_day7_Final_RVg	Non_Pseudotyped	382	1	382	5.685133e-04	0.70510382
170330_pSPBN_GFP_v9_v2_B19_15T_3_and_225T_4_day7_Final_RVg	Non_Pseudotyped	383	2	766	1.140003e-03	0.70624382
170330_pSPBN_GFP_v9_v2_B19_15T_3_and_225T_4_day7_Final_RVg	Non_Pseudotyped	385	1	385	5.729781e-04	0.70681680
170330_pSPBN_GFP_v9_v2_B19_15T_3_and_225T_4_day7_Final_RVg	Non_Pseudotyped	387	4	1548	2.303818e-03	0.70912062
170330_pSPBN_GFP_v9_v2_B19_15T_3_and_225T_4_day7_Final_RVg	Non_Pseudotyped	388	1	388	5.774428e-04	0.70969806
170330_pSPBN_GFP_v9_v2_B19_15T_3_and_225T_4_day7_Final_RVg	Non_Pseudotyped	390	1	390	5.804193e-04	0.71027848
170330_pSPBN_GFP_v9_v2_B19_15T_3_and_225T_4_day7_Final_RVg	Non_Pseudotyped	392	1	392	5.833958e-04	0.71086188
170330_pSPBN_GFP_v9_v2_B19_15T_3_and_225T_4_day7_Final_RVg	Non_Pseudotyped	395	1	395	5.878606e-04	0.71144974
170330_pSPBN_GFP_v9_v2_B19_15T_3_and_225T_4_day7_Final_RVg	Non_Pseudotyped	396	1	396	5.893489e-04	0.71203909
170330_pSPBN_GFP_v9_v2_B19_15T_3_and_225T_4_day7_Final_RVg	Non_Pseudotyped	398	1	398	5.923254e-04	0.71263141
170330_pSPBN_GFP_v9_v2_B19_15T_3_and_225T_4_day7_Final_RVg	Non_Pseudotyped	399	1	399	5.938136e-04	0.71322523
170330_pSPBN_GFP_v9_v2_B19_15T_3_and_225T_4_day7_Final_RVg	Non_Pseudotyped	400	1	400	5.953019e-04	0.71382053
170330_pSPBN_GFP_v9_v2_B19_15T_3_and_225T_4_day7_Final_RVg	Non_Pseudotyped	404	1	404	6.012549e-04	0.71442178
170330_pSPBN_GFP_v9_v2_B19_15T_3_and_225T_4_day7_Final_RVg	Non_Pseudotyped	406	2	812	1.208463e-03	0.71563025
170330_pSPBN_GFP_v9_v2_B19_15T_3_and_225T_4_day7_Final_RVg	Non_Pseudotyped	407	1	407	6.057197e-04	0.71623597
170330_pSPBN_GFP_v9_v2_B19_15T_3_and_225T_4_day7_Final_RVg	Non_Pseudotyped	409	2	818	1.217392e-03	0.71745336
170330_pSPBN_GFP_v9_v2_B19_15T_3_and_225T_4_day7_Final_RVg	Non_Pseudotyped	410	1	410	6.101844e-04	0.71806354
170330_pSPBN_GFP_v9_v2_B19_15T_3_and_225T_4_day7_Final_RVg	Non_Pseudotyped	413	2	826	1.229298e-03	0.71929284
170330_pSPBN_GFP_v9_v2_B19_15T_3_and_225T_4_day7_Final_RVg	Non_Pseudotyped	414	1	414	6.161374e-04	0.71990898
170330_pSPBN_GFP_v9_v2_B19_15T_3_and_225T_4_day7_Final_RVg	Non_Pseudotyped	417	1	417	6.206022e-04	0.72052958
170330_pSPBN_GFP_v9_v2_B19_15T_3_and_225T_4_day7_Final_RVg	Non_Pseudotyped	418	1	418	6.220905e-04	0.72115167
170330_pSPBN_GFP_v9_v2_B19_15T_3_and_225T_4_day7_Final_RVg	Non_Pseudotyped	426	1	426	6.339965e-04	0.72178567
170330_pSPBN_GFP_v9_v2_B19_15T_3_and_225T_4_day7_Final_RVg	Non_Pseudotyped	427	1	427	6.354848e-04	0.72242115
170330_pSPBN_GFP_v9_v2_B19_15T_3_and_225T_4_day7_Final_RVg	Non_Pseudotyped	428	2	856	1.273946e-03	0.72369510
170330_pSPBN_GFP_v9_v2_B19_15T_3_and_225T_4_day7_Final_RVg	Non_Pseudotyped	429	2	858	1.276923e-03	0.72497202
170330_pSPBN_GFP_v9_v2_B19_15T_3_and_225T_4_day7_Final_RVg	Non_Pseudotyped	439	1	439	6.533438e-04	0.72562536
170330_pSPBN_GFP_v9_v2_B19_15T_3_and_225T_4_day7_Final_RVg	Non_Pseudotyped	440	2	880	1.309664e-03	0.72693503
170330_pSPBN_GFP_v9_v2_B19_15T_3_and_225T_4_day7_Final_RVg	Non_Pseudotyped	445	1	445	6.622733e-04	0.72759730
170330_pSPBN_GFP_v9_v2_B19_15T_3_and_225T_4_day7_Final_RVg	Non_Pseudotyped	446	2	892	1.327523e-03	0.72892483
170330_pSPBN_GFP_v9_v2_B19_15T_3_and_225T_4_day7_Final_RVg	Non_Pseudotyped	447	1	447	6.652498e-04	0.72959008
170330_pSPBN_GFP_v9_v2_B19_15T_3_and_225T_4_day7_Final_RVg	Non_Pseudotyped	449	1	449	6.682264e-04	0.73025830
170330_pSPBN_GFP_v9_v2_B19_15T_3_and_225T_4_day7_Final_RVg	Non_Pseudotyped	450	2	900	1.339429e-03	0.73159773
170330_pSPBN_GFP_v9_v2_B19_15T_3_and_225T_4_day7_Final_RVg	Non_Pseudotyped	453	1	453	6.741794e-04	0.73227191
170330_pSPBN_GFP_v9_v2_B19_15T_3_and_225T_4_day7_Final_RVg	Non_Pseudotyped	457	2	914	1.360265e-03	0.73363217
170330_pSPBN_GFP_v9_v2_B19_15T_3_and_225T_4_day7_Final_RVg	Non_Pseudotyped	458	1	458	6.816206e-04	0.73431380
170330_pSPBN_GFP_v9_v2_B19_15T_3_and_225T_4_day7_Final_RVg	Non_Pseudotyped	459	1	459	6.831089e-04	0.73499690
170330_pSPBN_GFP_v9_v2_B19_15T_3_and_225T_4_day7_Final_RVg	Non_Pseudotyped	462	1	462	6.875737e-04	0.73568448
170330_pSPBN_GFP_v9_v2_B19_15T_3_and_225T_4_day7_Final_RVg	Non_Pseudotyped	463	2	926	1.378124e-03	0.73706260
170330_pSPBN_GFP_v9_v2_B19_15T_3_and_225T_4_day7_Final_RVg	Non_Pseudotyped	464	1	464	6.905502e-04	0.73775315
170330_pSPBN_GFP_v9_v2_B19_15T_3_and_225T_4_day7_Final_RVg	Non_Pseudotyped	467	1	467	6.950149e-04	0.73844817
170330_pSPBN_GFP_v9_v2_B19_15T_3_and_225T_4_day7_Final_RVg	Non_Pseudotyped	469	1	469	6.979915e-04	0.73914616
170330_pSPBN_GFP_v9_v2_B19_15T_3_and_225T_4_day7_Final_RVg	Non_Pseudotyped	471	1	471	7.009680e-04	0.73984713
170330_pSPBN_GFP_v9_v2_B19_15T_3_and_225T_4_day7_Final_RVg	Non_Pseudotyped	474	1	474	7.054327e-04	0.74055256
170330_pSPBN_GFP_v9_v2_B19_15T_3_and_225T_4_day7_Final_RVg	Non_Pseudotyped	475	1	475	7.069210e-04	0.74125948
170330_pSPBN_GFP_v9_v2_B19_15T_3_and_225T_4_day7_Final_RVg	Non_Pseudotyped	478	1	478	7.113857e-04	0.74197087
170330_pSPBN_GFP_v9_v2_B19_15T_3_and_225T_4_day7_Final_RVg	Non_Pseudotyped	480	2	960	1.428725e-03	0.74339959
170330_pSPBN_GFP_v9_v2_B19_15T_3_and_225T_4_day7_Final_RVg	Non_Pseudotyped	482	1	482	7.173388e-04	0.74411693
170330_pSPBN_GFP_v9_v2_B19_15T_3_and_225T_4_day7_Final_RVg	Non_Pseudotyped	486	1	486	7.232918e-04	0.74484022
170330_pSPBN_GFP_v9_v2_B19_15T_3_and_225T_4_day7_Final_RVg	Non_Pseudotyped	491	1	491	7.307331e-04	0.74557095
170330_pSPBN_GFP_v9_v2_B19_15T_3_and_225T_4_day7_Final_RVg	Non_Pseudotyped	492	1	492	7.322213e-04	0.74630318
170330_pSPBN_GFP_v9_v2_B19_15T_3_and_225T_4_day7_Final_RVg	Non_Pseudotyped	493	1	493	7.337096e-04	0.74703688
170330_pSPBN_GFP_v9_v2_B19_15T_3_and_225T_4_day7_Final_RVg	Non_Pseudotyped	499	1	499	7.426391e-04	0.74777952
170330_pSPBN_GFP_v9_v2_B19_15T_3_and_225T_4_day7_Final_RVg	Non_Pseudotyped	501	1	501	7.456156e-04	0.74852514
170330_pSPBN_GFP_v9_v2_B19_15T_3_and_225T_4_day7_Final_RVg	Non_Pseudotyped	503	1	503	7.485921e-04	0.74927373
170330_pSPBN_GFP_v9_v2_B19_15T_3_and_225T_4_day7_Final_RVg	Non_Pseudotyped	505	1	505	7.515686e-04	0.75002530
170330_pSPBN_GFP_v9_v2_B19_15T_3_and_225T_4_day7_Final_RVg	Non_Pseudotyped	508	1	508	7.560334e-04	0.75078133
170330_pSPBN_GFP_v9_v2_B19_15T_3_and_225T_4_day7_Final_RVg	Non_Pseudotyped	510	1	510	7.590099e-04	0.75154034
170330_pSPBN_GFP_v9_v2_B19_15T_3_and_225T_4_day7_Final_RVg	Non_Pseudotyped	516	1	516	7.679394e-04	0.75230828
170330_pSPBN_GFP_v9_v2_B19_15T_3_and_225T_4_day7_Final_RVg	Non_Pseudotyped	517	2	1034	1.538855e-03	0.75384714
170330_pSPBN_GFP_v9_v2_B19_15T_3_and_225T_4_day7_Final_RVg	Non_Pseudotyped	522	1	522	7.768690e-04	0.75462401
170330_pSPBN_GFP_v9_v2_B19_15T_3_and_225T_4_day7_Final_RVg	Non_Pseudotyped	524	1	524	7.798455e-04	0.75540385
170330_pSPBN_GFP_v9_v2_B19_15T_3_and_225T_4_day7_Final_RVg	Non_Pseudotyped	525	1	525	7.813337e-04	0.75618519
170330_pSPBN_GFP_v9_v2_B19_15T_3_and_225T_4_day7_Final_RVg	Non_Pseudotyped	532	1	532	7.917515e-04	0.75697694
170330_pSPBN_GFP_v9_v2_B19_15T_3_and_225T_4_day7_Final_RVg	Non_Pseudotyped	538	1	538	8.006810e-04	0.75777762
170330_pSPBN_GFP_v9_v2_B19_15T_3_and_225T_4_day7_Final_RVg	Non_Pseudotyped	539	1	539	8.021693e-04	0.75857979
170330_pSPBN_GFP_v9_v2_B19_15T_3_and_225T_4_day7_Final_RVg	Non_Pseudotyped	547	1	547	8.140753e-04	0.75939386
170330_pSPBN_GFP_v9_v2_B19_15T_3_and_225T_4_day7_Final_RVg	Non_Pseudotyped	549	2	1098	1.634104e-03	0.76102797
170330_pSPBN_GFP_v9_v2_B19_15T_3_and_225T_4_day7_Final_RVg	Non_Pseudotyped	551	1	551	8.200283e-04	0.76184800
170330_pSPBN_GFP_v9_v2_B19_15T_3_and_225T_4_day7_Final_RVg	Non_Pseudotyped	553	3	1659	2.469015e-03	0.76431701
170330_pSPBN_GFP_v9_v2_B19_15T_3_and_225T_4_day7_Final_RVg	Non_Pseudotyped	556	1	556	8.274696e-04	0.76514448
170330_pSPBN_GFP_v9_v2_B19_15T_3_and_225T_4_day7_Final_RVg	Non_Pseudotyped	558	2	1116	1.660892e-03	0.76680537
170330_pSPBN_GFP_v9_v2_B19_15T_3_and_225T_4_day7_Final_RVg	Non_Pseudotyped	564	1	564	8.393756e-04	0.76764475
170330_pSPBN_GFP_v9_v2_B19_15T_3_and_225T_4_day7_Final_RVg	Non_Pseudotyped	569	1	569	8.468169e-04	0.76849156
170330_pSPBN_GFP_v9_v2_B19_15T_3_and_225T_4_day7_Final_RVg	Non_Pseudotyped	570	1	570	8.483052e-04	0.76933987
170330_pSPBN_GFP_v9_v2_B19_15T_3_and_225T_4_day7_Final_RVg	Non_Pseudotyped	580	2	1160	1.726375e-03	0.77106625
170330_pSPBN_GFP_v9_v2_B19_15T_3_and_225T_4_day7_Final_RVg	Non_Pseudotyped	583	1	583	8.676525e-04	0.77193390
170330_pSPBN_GFP_v9_v2_B19_15T_3_and_225T_4_day7_Final_RVg	Non_Pseudotyped	587	1	587	8.736055e-04	0.77280750
170330_pSPBN_GFP_v9_v2_B19_15T_3_and_225T_4_day7_Final_RVg	Non_Pseudotyped	596	2	1192	1.774000e-03	0.77458150
170330_pSPBN_GFP_v9_v2_B19_15T_3_and_225T_4_day7_Final_RVg	Non_Pseudotyped	598	1	598	8.899763e-04	0.77547148
170330_pSPBN_GFP_v9_v2_B19_15T_3_and_225T_4_day7_Final_RVg	Non_Pseudotyped	603	1	603	8.974176e-04	0.77636890
170330_pSPBN_GFP_v9_v2_B19_15T_3_and_225T_4_day7_Final_RVg	Non_Pseudotyped	606	1	606	9.018823e-04	0.77727078
170330_pSPBN_GFP_v9_v2_B19_15T_3_and_225T_4_day7_Final_RVg	Non_Pseudotyped	610	1	610	9.078354e-04	0.77817861
170330_pSPBN_GFP_v9_v2_B19_15T_3_and_225T_4_day7_Final_RVg	Non_Pseudotyped	611	1	611	9.093236e-04	0.77908794
170330_pSPBN_GFP_v9_v2_B19_15T_3_and_225T_4_day7_Final_RVg	Non_Pseudotyped	615	1	615	9.152766e-04	0.78000321
170330_pSPBN_GFP_v9_v2_B19_15T_3_and_225T_4_day7_Final_RVg	Non_Pseudotyped	616	1	616	9.167649e-04	0.78091998
170330_pSPBN_GFP_v9_v2_B19_15T_3_and_225T_4_day7_Final_RVg	Non_Pseudotyped	622	1	622	9.256944e-04	0.78184567
170330_pSPBN_GFP_v9_v2_B19_15T_3_and_225T_4_day7_Final_RVg	Non_Pseudotyped	625	1	625	9.301592e-04	0.78277583
170330_pSPBN_GFP_v9_v2_B19_15T_3_and_225T_4_day7_Final_RVg	Non_Pseudotyped	629	1	629	9.361122e-04	0.78371195
170330_pSPBN_GFP_v9_v2_B19_15T_3_and_225T_4_day7_Final_RVg	Non_Pseudotyped	630	1	630	9.376005e-04	0.78464955
170330_pSPBN_GFP_v9_v2_B19_15T_3_and_225T_4_day7_Final_RVg	Non_Pseudotyped	643	1	643	9.569478e-04	0.78560649
170330_pSPBN_GFP_v9_v2_B19_15T_3_and_225T_4_day7_Final_RVg	Non_Pseudotyped	646	1	646	9.614125e-04	0.78656791
170330_pSPBN_GFP_v9_v2_B19_15T_3_and_225T_4_day7_Final_RVg	Non_Pseudotyped	651	1	651	9.688538e-04	0.78753676
170330_pSPBN_GFP_v9_v2_B19_15T_3_and_225T_4_day7_Final_RVg	Non_Pseudotyped	654	1	654	9.733186e-04	0.78851008
170330_pSPBN_GFP_v9_v2_B19_15T_3_and_225T_4_day7_Final_RVg	Non_Pseudotyped	657	1	657	9.777833e-04	0.78948786
170330_pSPBN_GFP_v9_v2_B19_15T_3_and_225T_4_day7_Final_RVg	Non_Pseudotyped	658	1	658	9.792716e-04	0.79046713
170330_pSPBN_GFP_v9_v2_B19_15T_3_and_225T_4_day7_Final_RVg	Non_Pseudotyped	660	2	1320	1.964496e-03	0.79243163
170330_pSPBN_GFP_v9_v2_B19_15T_3_and_225T_4_day7_Final_RVg	Non_Pseudotyped	668	1	668	9.941541e-04	0.79342578
170330_pSPBN_GFP_v9_v2_B19_15T_3_and_225T_4_day7_Final_RVg	Non_Pseudotyped	669	1	669	9.956424e-04	0.79442143
170330_pSPBN_GFP_v9_v2_B19_15T_3_and_225T_4_day7_Final_RVg	Non_Pseudotyped	671	2	1342	1.997238e-03	0.79641866
170330_pSPBN_GFP_v9_v2_B19_15T_3_and_225T_4_day7_Final_RVg	Non_Pseudotyped	680	1	680	1.012013e-03	0.79743068
170330_pSPBN_GFP_v9_v2_B19_15T_3_and_225T_4_day7_Final_RVg	Non_Pseudotyped	685	1	685	1.019454e-03	0.79845013
170330_pSPBN_GFP_v9_v2_B19_15T_3_and_225T_4_day7_Final_RVg	Non_Pseudotyped	686	1	686	1.020943e-03	0.79947107
170330_pSPBN_GFP_v9_v2_B19_15T_3_and_225T_4_day7_Final_RVg	Non_Pseudotyped	688	1	688	1.023919e-03	0.80049499
170330_pSPBN_GFP_v9_v2_B19_15T_3_and_225T_4_day7_Final_RVg	Non_Pseudotyped	697	1	697	1.037314e-03	0.80153231
170330_pSPBN_GFP_v9_v2_B19_15T_3_and_225T_4_day7_Final_RVg	Non_Pseudotyped	710	1	710	1.056661e-03	0.80258897
170330_pSPBN_GFP_v9_v2_B19_15T_3_and_225T_4_day7_Final_RVg	Non_Pseudotyped	711	1	711	1.058149e-03	0.80364712
170330_pSPBN_GFP_v9_v2_B19_15T_3_and_225T_4_day7_Final_RVg	Non_Pseudotyped	717	1	717	1.067079e-03	0.80471420
170330_pSPBN_GFP_v9_v2_B19_15T_3_and_225T_4_day7_Final_RVg	Non_Pseudotyped	728	1	728	1.083449e-03	0.80579764
170330_pSPBN_GFP_v9_v2_B19_15T_3_and_225T_4_day7_Final_RVg	Non_Pseudotyped	737	1	737	1.096844e-03	0.80689449
170330_pSPBN_GFP_v9_v2_B19_15T_3_and_225T_4_day7_Final_RVg	Non_Pseudotyped	740	1	740	1.101308e-03	0.80799580
170330_pSPBN_GFP_v9_v2_B19_15T_3_and_225T_4_day7_Final_RVg	Non_Pseudotyped	751	2	1502	2.235359e-03	0.81023116
170330_pSPBN_GFP_v9_v2_B19_15T_3_and_225T_4_day7_Final_RVg	Non_Pseudotyped	760	1	760	1.131074e-03	0.81136223
170330_pSPBN_GFP_v9_v2_B19_15T_3_and_225T_4_day7_Final_RVg	Non_Pseudotyped	762	1	762	1.134050e-03	0.81249628
170330_pSPBN_GFP_v9_v2_B19_15T_3_and_225T_4_day7_Final_RVg	Non_Pseudotyped	764	2	1528	2.274053e-03	0.81477033
170330_pSPBN_GFP_v9_v2_B19_15T_3_and_225T_4_day7_Final_RVg	Non_Pseudotyped	776	1	776	1.154886e-03	0.81592522
170330_pSPBN_GFP_v9_v2_B19_15T_3_and_225T_4_day7_Final_RVg	Non_Pseudotyped	778	2	1556	2.315724e-03	0.81824094
170330_pSPBN_GFP_v9_v2_B19_15T_3_and_225T_4_day7_Final_RVg	Non_Pseudotyped	810	1	810	1.205486e-03	0.81944643
170330_pSPBN_GFP_v9_v2_B19_15T_3_and_225T_4_day7_Final_RVg	Non_Pseudotyped	811	1	811	1.206975e-03	0.82065340
170330_pSPBN_GFP_v9_v2_B19_15T_3_and_225T_4_day7_Final_RVg	Non_Pseudotyped	827	1	827	1.230787e-03	0.82188419
170330_pSPBN_GFP_v9_v2_B19_15T_3_and_225T_4_day7_Final_RVg	Non_Pseudotyped	835	1	835	1.242693e-03	0.82312688
170330_pSPBN_GFP_v9_v2_B19_15T_3_and_225T_4_day7_Final_RVg	Non_Pseudotyped	839	1	839	1.248646e-03	0.82437553
170330_pSPBN_GFP_v9_v2_B19_15T_3_and_225T_4_day7_Final_RVg	Non_Pseudotyped	848	1	848	1.262040e-03	0.82563757
170330_pSPBN_GFP_v9_v2_B19_15T_3_and_225T_4_day7_Final_RVg	Non_Pseudotyped	856	1	856	1.273946e-03	0.82691151
170330_pSPBN_GFP_v9_v2_B19_15T_3_and_225T_4_day7_Final_RVg	Non_Pseudotyped	857	1	857	1.275434e-03	0.82818695
170330_pSPBN_GFP_v9_v2_B19_15T_3_and_225T_4_day7_Final_RVg	Non_Pseudotyped	864	1	864	1.285852e-03	0.82947280
170330_pSPBN_GFP_v9_v2_B19_15T_3_and_225T_4_day7_Final_RVg	Non_Pseudotyped	873	1	873	1.299246e-03	0.83077205
170330_pSPBN_GFP_v9_v2_B19_15T_3_and_225T_4_day7_Final_RVg	Non_Pseudotyped	883	1	883	1.314129e-03	0.83208618
170330_pSPBN_GFP_v9_v2_B19_15T_3_and_225T_4_day7_Final_RVg	Non_Pseudotyped	916	1	916	1.363241e-03	0.83344942
170330_pSPBN_GFP_v9_v2_B19_15T_3_and_225T_4_day7_Final_RVg	Non_Pseudotyped	944	1	944	1.404912e-03	0.83485433
170330_pSPBN_GFP_v9_v2_B19_15T_3_and_225T_4_day7_Final_RVg	Non_Pseudotyped	954	1	954	1.419795e-03	0.83627412
170330_pSPBN_GFP_v9_v2_B19_15T_3_and_225T_4_day7_Final_RVg	Non_Pseudotyped	958	1	958	1.425748e-03	0.83769987
170330_pSPBN_GFP_v9_v2_B19_15T_3_and_225T_4_day7_Final_RVg	Non_Pseudotyped	966	1	966	1.437654e-03	0.83913753
170330_pSPBN_GFP_v9_v2_B19_15T_3_and_225T_4_day7_Final_RVg	Non_Pseudotyped	981	1	981	1.459978e-03	0.84059750
170330_pSPBN_GFP_v9_v2_B19_15T_3_and_225T_4_day7_Final_RVg	Non_Pseudotyped	985	1	985	1.465931e-03	0.84206344
170330_pSPBN_GFP_v9_v2_B19_15T_3_and_225T_4_day7_Final_RVg	Non_Pseudotyped	996	1	996	1.482302e-03	0.84354574
170330_pSPBN_GFP_v9_v2_B19_15T_3_and_225T_4_day7_Final_RVg	Non_Pseudotyped	1003	1	1003	1.492719e-03	0.84503846
170330_pSPBN_GFP_v9_v2_B19_15T_3_and_225T_4_day7_Final_RVg	Non_Pseudotyped	1028	1	1028	1.529926e-03	0.84656838
170330_pSPBN_GFP_v9_v2_B19_15T_3_and_225T_4_day7_Final_RVg	Non_Pseudotyped	1040	1	1040	1.547785e-03	0.84811617
170330_pSPBN_GFP_v9_v2_B19_15T_3_and_225T_4_day7_Final_RVg	Non_Pseudotyped	1061	1	1061	1.579038e-03	0.84969521
170330_pSPBN_GFP_v9_v2_B19_15T_3_and_225T_4_day7_Final_RVg	Non_Pseudotyped	1084	1	1084	1.613268e-03	0.85130847
170330_pSPBN_GFP_v9_v2_B19_15T_3_and_225T_4_day7_Final_RVg	Non_Pseudotyped	1101	1	1101	1.638568e-03	0.85294704
170330_pSPBN_GFP_v9_v2_B19_15T_3_and_225T_4_day7_Final_RVg	Non_Pseudotyped	1105	1	1105	1.644521e-03	0.85459156
170330_pSPBN_GFP_v9_v2_B19_15T_3_and_225T_4_day7_Final_RVg	Non_Pseudotyped	1110	1	1110	1.651963e-03	0.85624353
170330_pSPBN_GFP_v9_v2_B19_15T_3_and_225T_4_day7_Final_RVg	Non_Pseudotyped	1122	1	1122	1.669822e-03	0.85791335
170330_pSPBN_GFP_v9_v2_B19_15T_3_and_225T_4_day7_Final_RVg	Non_Pseudotyped	1132	1	1132	1.684704e-03	0.85959805
170330_pSPBN_GFP_v9_v2_B19_15T_3_and_225T_4_day7_Final_RVg	Non_Pseudotyped	1145	1	1145	1.704052e-03	0.86130210
170330_pSPBN_GFP_v9_v2_B19_15T_3_and_225T_4_day7_Final_RVg	Non_Pseudotyped	1172	1	1172	1.744235e-03	0.86304634
170330_pSPBN_GFP_v9_v2_B19_15T_3_and_225T_4_day7_Final_RVg	Non_Pseudotyped	1192	1	1192	1.774000e-03	0.86482034
170330_pSPBN_GFP_v9_v2_B19_15T_3_and_225T_4_day7_Final_RVg	Non_Pseudotyped	1203	1	1203	1.790370e-03	0.86661071
170330_pSPBN_GFP_v9_v2_B19_15T_3_and_225T_4_day7_Final_RVg	Non_Pseudotyped	1206	1	1206	1.794835e-03	0.86840554
170330_pSPBN_GFP_v9_v2_B19_15T_3_and_225T_4_day7_Final_RVg	Non_Pseudotyped	1207	1	1207	1.796323e-03	0.87020187
170330_pSPBN_GFP_v9_v2_B19_15T_3_and_225T_4_day7_Final_RVg	Non_Pseudotyped	1224	1	1224	1.821624e-03	0.87202349
170330_pSPBN_GFP_v9_v2_B19_15T_3_and_225T_4_day7_Final_RVg	Non_Pseudotyped	1237	1	1237	1.840971e-03	0.87386446
170330_pSPBN_GFP_v9_v2_B19_15T_3_and_225T_4_day7_Final_RVg	Non_Pseudotyped	1245	1	1245	1.852877e-03	0.87571734
170330_pSPBN_GFP_v9_v2_B19_15T_3_and_225T_4_day7_Final_RVg	Non_Pseudotyped	1272	1	1272	1.893060e-03	0.87761040
170330_pSPBN_GFP_v9_v2_B19_15T_3_and_225T_4_day7_Final_RVg	Non_Pseudotyped	1301	1	1301	1.936219e-03	0.87954662
170330_pSPBN_GFP_v9_v2_B19_15T_3_and_225T_4_day7_Final_RVg	Non_Pseudotyped	1326	1	1326	1.973426e-03	0.88152004
170330_pSPBN_GFP_v9_v2_B19_15T_3_and_225T_4_day7_Final_RVg	Non_Pseudotyped	1349	1	1349	2.007656e-03	0.88352770
170330_pSPBN_GFP_v9_v2_B19_15T_3_and_225T_4_day7_Final_RVg	Non_Pseudotyped	1350	1	1350	2.009144e-03	0.88553684
170330_pSPBN_GFP_v9_v2_B19_15T_3_and_225T_4_day7_Final_RVg	Non_Pseudotyped	1441	1	1441	2.144575e-03	0.88768142
170330_pSPBN_GFP_v9_v2_B19_15T_3_and_225T_4_day7_Final_RVg	Non_Pseudotyped	1470	1	1470	2.187734e-03	0.88986915
170330_pSPBN_GFP_v9_v2_B19_15T_3_and_225T_4_day7_Final_RVg	Non_Pseudotyped	1493	1	1493	2.221964e-03	0.89209112
170330_pSPBN_GFP_v9_v2_B19_15T_3_and_225T_4_day7_Final_RVg	Non_Pseudotyped	1498	1	1498	2.229406e-03	0.89432052
170330_pSPBN_GFP_v9_v2_B19_15T_3_and_225T_4_day7_Final_RVg	Non_Pseudotyped	1553	1	1553	2.311260e-03	0.89663178
170330_pSPBN_GFP_v9_v2_B19_15T_3_and_225T_4_day7_Final_RVg	Non_Pseudotyped	1645	1	1645	2.448179e-03	0.89907996
170330_pSPBN_GFP_v9_v2_B19_15T_3_and_225T_4_day7_Final_RVg	Non_Pseudotyped	1662	1	1662	2.473479e-03	0.90155344
170330_pSPBN_GFP_v9_v2_B19_15T_3_and_225T_4_day7_Final_RVg	Non_Pseudotyped	1750	1	1750	2.604446e-03	0.90415789
170330_pSPBN_GFP_v9_v2_B19_15T_3_and_225T_4_day7_Final_RVg	Non_Pseudotyped	1784	1	1784	2.655046e-03	0.90681293
170330_pSPBN_GFP_v9_v2_B19_15T_3_and_225T_4_day7_Final_RVg	Non_Pseudotyped	1799	1	1799	2.677370e-03	0.90949030
170330_pSPBN_GFP_v9_v2_B19_15T_3_and_225T_4_day7_Final_RVg	Non_Pseudotyped	1849	1	1849	2.751783e-03	0.91224209
170330_pSPBN_GFP_v9_v2_B19_15T_3_and_225T_4_day7_Final_RVg	Non_Pseudotyped	1862	1	1862	2.771130e-03	0.91501322
170330_pSPBN_GFP_v9_v2_B19_15T_3_and_225T_4_day7_Final_RVg	Non_Pseudotyped	1868	1	1868	2.780060e-03	0.91779328
170330_pSPBN_GFP_v9_v2_B19_15T_3_and_225T_4_day7_Final_RVg	Non_Pseudotyped	1917	1	1917	2.852984e-03	0.92064626
170330_pSPBN_GFP_v9_v2_B19_15T_3_and_225T_4_day7_Final_RVg	Non_Pseudotyped	1959	1	1959	2.915491e-03	0.92356175
170330_pSPBN_GFP_v9_v2_B19_15T_3_and_225T_4_day7_Final_RVg	Non_Pseudotyped	1974	1	1974	2.937815e-03	0.92649957
170330_pSPBN_GFP_v9_v2_B19_15T_3_and_225T_4_day7_Final_RVg	Non_Pseudotyped	1991	1	1991	2.963115e-03	0.92946268
170330_pSPBN_GFP_v9_v2_B19_15T_3_and_225T_4_day7_Final_RVg	Non_Pseudotyped	2033	1	2033	3.025622e-03	0.93248830
170330_pSPBN_GFP_v9_v2_B19_15T_3_and_225T_4_day7_Final_RVg	Non_Pseudotyped	2067	1	2067	3.076222e-03	0.93556452
170330_pSPBN_GFP_v9_v2_B19_15T_3_and_225T_4_day7_Final_RVg	Non_Pseudotyped	2129	1	2129	3.168494e-03	0.93873302
170330_pSPBN_GFP_v9_v2_B19_15T_3_and_225T_4_day7_Final_RVg	Non_Pseudotyped	2199	1	2199	3.272672e-03	0.94200569
170330_pSPBN_GFP_v9_v2_B19_15T_3_and_225T_4_day7_Final_RVg	Non_Pseudotyped	2308	1	2308	3.434892e-03	0.94544058
170330_pSPBN_GFP_v9_v2_B19_15T_3_and_225T_4_day7_Final_RVg	Non_Pseudotyped	2376	1	2376	3.536093e-03	0.94897668
170330_pSPBN_GFP_v9_v2_B19_15T_3_and_225T_4_day7_Final_RVg	Non_Pseudotyped	2502	1	2502	3.723613e-03	0.95270029
170330_pSPBN_GFP_v9_v2_B19_15T_3_and_225T_4_day7_Final_RVg	Non_Pseudotyped	2738	1	2738	4.074841e-03	0.95677513
170330_pSPBN_GFP_v9_v2_B19_15T_3_and_225T_4_day7_Final_RVg	Non_Pseudotyped	2783	1	2783	4.141813e-03	0.96091694
170330_pSPBN_GFP_v9_v2_B19_15T_3_and_225T_4_day7_Final_RVg	Non_Pseudotyped	3049	1	3049	4.537689e-03	0.96545463
170330_pSPBN_GFP_v9_v2_B19_15T_3_and_225T_4_day7_Final_RVg	Non_Pseudotyped	3215	1	3215	4.784739e-03	0.97023937
170330_pSPBN_GFP_v9_v2_B19_15T_3_and_225T_4_day7_Final_RVg	Non_Pseudotyped	3261	1	3261	4.853199e-03	0.97509257
170330_pSPBN_GFP_v9_v2_B19_15T_3_and_225T_4_day7_Final_RVg	Non_Pseudotyped	4492	1	4492	6.685240e-03	0.98177781
170330_pSPBN_GFP_v9_v2_B19_15T_3_and_225T_4_day7_Final_RVg	Non_Pseudotyped	4904	1	4904	7.298401e-03	0.98907621
170330_pSPBN_GFP_v9_v2_B19_15T_3_and_225T_4_day7_Final_RVg	Non_Pseudotyped	7340	1	7340	1.092379e-02	1.00000000
170330_pSPBN_GFP_v9_v2_B19EnvA_15P_BCpooled_day5_Final_RVg_Concatenated	Pseudotyped_Concatenated	0	0	0	0.000000e+00	0.00000000
170330_pSPBN_GFP_v9_v2_B19EnvA_15P_BCpooled_day5_Final_RVg_Concatenated	Pseudotyped_Concatenated	1	1219616	1219616	1.480231e-01	0.14802311
170330_pSPBN_GFP_v9_v2_B19EnvA_15P_BCpooled_day5_Final_RVg_Concatenated	Pseudotyped_Concatenated	2	30614	61228	7.431158e-03	0.15545427
170330_pSPBN_GFP_v9_v2_B19EnvA_15P_BCpooled_day5_Final_RVg_Concatenated	Pseudotyped_Concatenated	3	8290	24870	3.018438e-03	0.15847271
170330_pSPBN_GFP_v9_v2_B19EnvA_15P_BCpooled_day5_Final_RVg_Concatenated	Pseudotyped_Concatenated	4	4437	17748	2.154050e-03	0.16062676
170330_pSPBN_GFP_v9_v2_B19EnvA_15P_BCpooled_day5_Final_RVg_Concatenated	Pseudotyped_Concatenated	5	3003	15015	1.822350e-03	0.16244911
170330_pSPBN_GFP_v9_v2_B19EnvA_15P_BCpooled_day5_Final_RVg_Concatenated	Pseudotyped_Concatenated	6	2271	13626	1.653769e-03	0.16410288
170330_pSPBN_GFP_v9_v2_B19EnvA_15P_BCpooled_day5_Final_RVg_Concatenated	Pseudotyped_Concatenated	7	1764	12348	1.498660e-03	0.16560154
170330_pSPBN_GFP_v9_v2_B19EnvA_15P_BCpooled_day5_Final_RVg_Concatenated	Pseudotyped_Concatenated	8	1370	10960	1.330200e-03	0.16693174
170330_pSPBN_GFP_v9_v2_B19EnvA_15P_BCpooled_day5_Final_RVg_Concatenated	Pseudotyped_Concatenated	9	1213	10917	1.324981e-03	0.16825672
170330_pSPBN_GFP_v9_v2_B19EnvA_15P_BCpooled_day5_Final_RVg_Concatenated	Pseudotyped_Concatenated	10	1023	10230	1.241601e-03	0.16949832
170330_pSPBN_GFP_v9_v2_B19EnvA_15P_BCpooled_day5_Final_RVg_Concatenated	Pseudotyped_Concatenated	11	847	9317	1.130791e-03	0.17062911
170330_pSPBN_GFP_v9_v2_B19EnvA_15P_BCpooled_day5_Final_RVg_Concatenated	Pseudotyped_Concatenated	12	785	9420	1.143292e-03	0.17177240
170330_pSPBN_GFP_v9_v2_B19EnvA_15P_BCpooled_day5_Final_RVg_Concatenated	Pseudotyped_Concatenated	13	712	9256	1.123388e-03	0.17289579
170330_pSPBN_GFP_v9_v2_B19EnvA_15P_BCpooled_day5_Final_RVg_Concatenated	Pseudotyped_Concatenated	14	604	8456	1.026293e-03	0.17392208
170330_pSPBN_GFP_v9_v2_B19EnvA_15P_BCpooled_day5_Final_RVg_Concatenated	Pseudotyped_Concatenated	15	596	8940	1.085035e-03	0.17500712
170330_pSPBN_GFP_v9_v2_B19EnvA_15P_BCpooled_day5_Final_RVg_Concatenated	Pseudotyped_Concatenated	16	491	7856	9.534719e-04	0.17596059
170330_pSPBN_GFP_v9_v2_B19EnvA_15P_BCpooled_day5_Final_RVg_Concatenated	Pseudotyped_Concatenated	17	461	7837	9.511659e-04	0.17691176
170330_pSPBN_GFP_v9_v2_B19EnvA_15P_BCpooled_day5_Final_RVg_Concatenated	Pseudotyped_Concatenated	18	432	7776	9.437624e-04	0.17785552
170330_pSPBN_GFP_v9_v2_B19EnvA_15P_BCpooled_day5_Final_RVg_Concatenated	Pseudotyped_Concatenated	19	387	7353	8.924235e-04	0.17874794
170330_pSPBN_GFP_v9_v2_B19EnvA_15P_BCpooled_day5_Final_RVg_Concatenated	Pseudotyped_Concatenated	20	349	6980	8.471530e-04	0.17959509
170330_pSPBN_GFP_v9_v2_B19EnvA_15P_BCpooled_day5_Final_RVg_Concatenated	Pseudotyped_Concatenated	21	311	6531	7.926585e-04	0.18038775
170330_pSPBN_GFP_v9_v2_B19EnvA_15P_BCpooled_day5_Final_RVg_Concatenated	Pseudotyped_Concatenated	22	326	7172	8.704557e-04	0.18125821
170330_pSPBN_GFP_v9_v2_B19EnvA_15P_BCpooled_day5_Final_RVg_Concatenated	Pseudotyped_Concatenated	23	258	5934	7.202014e-04	0.18197841
170330_pSPBN_GFP_v9_v2_B19EnvA_15P_BCpooled_day5_Final_RVg_Concatenated	Pseudotyped_Concatenated	24	273	6552	7.952072e-04	0.18277362
170330_pSPBN_GFP_v9_v2_B19EnvA_15P_BCpooled_day5_Final_RVg_Concatenated	Pseudotyped_Concatenated	25	268	6700	8.131698e-04	0.18358679
170330_pSPBN_GFP_v9_v2_B19EnvA_15P_BCpooled_day5_Final_RVg_Concatenated	Pseudotyped_Concatenated	26	240	6240	7.573402e-04	0.18434413
170330_pSPBN_GFP_v9_v2_B19EnvA_15P_BCpooled_day5_Final_RVg_Concatenated	Pseudotyped_Concatenated	27	230	6210	7.536991e-04	0.18509783
170330_pSPBN_GFP_v9_v2_B19EnvA_15P_BCpooled_day5_Final_RVg_Concatenated	Pseudotyped_Concatenated	28	234	6552	7.952072e-04	0.18589303
170330_pSPBN_GFP_v9_v2_B19EnvA_15P_BCpooled_day5_Final_RVg_Concatenated	Pseudotyped_Concatenated	29	206	5974	7.250561e-04	0.18661809
170330_pSPBN_GFP_v9_v2_B19EnvA_15P_BCpooled_day5_Final_RVg_Concatenated	Pseudotyped_Concatenated	30	206	6180	7.500581e-04	0.18736815
170330_pSPBN_GFP_v9_v2_B19EnvA_15P_BCpooled_day5_Final_RVg_Concatenated	Pseudotyped_Concatenated	31	158	4898	5.944635e-04	0.18796261
170330_pSPBN_GFP_v9_v2_B19EnvA_15P_BCpooled_day5_Final_RVg_Concatenated	Pseudotyped_Concatenated	32	193	6176	7.495726e-04	0.18871218
170330_pSPBN_GFP_v9_v2_B19EnvA_15P_BCpooled_day5_Final_RVg_Concatenated	Pseudotyped_Concatenated	33	199	6567	7.970277e-04	0.18950921
170330_pSPBN_GFP_v9_v2_B19EnvA_15P_BCpooled_day5_Final_RVg_Concatenated	Pseudotyped_Concatenated	34	173	5882	7.138902e-04	0.19022310
170330_pSPBN_GFP_v9_v2_B19EnvA_15P_BCpooled_day5_Final_RVg_Concatenated	Pseudotyped_Concatenated	35	184	6440	7.816139e-04	0.19100472
170330_pSPBN_GFP_v9_v2_B19EnvA_15P_BCpooled_day5_Final_RVg_Concatenated	Pseudotyped_Concatenated	36	157	5652	6.859754e-04	0.19169069
170330_pSPBN_GFP_v9_v2_B19EnvA_15P_BCpooled_day5_Final_RVg_Concatenated	Pseudotyped_Concatenated	37	183	6771	8.217869e-04	0.19251248
170330_pSPBN_GFP_v9_v2_B19EnvA_15P_BCpooled_day5_Final_RVg_Concatenated	Pseudotyped_Concatenated	38	129	4902	5.949490e-04	0.19310743
170330_pSPBN_GFP_v9_v2_B19EnvA_15P_BCpooled_day5_Final_RVg_Concatenated	Pseudotyped_Concatenated	39	162	6318	7.668069e-04	0.19387423
170330_pSPBN_GFP_v9_v2_B19EnvA_15P_BCpooled_day5_Final_RVg_Concatenated	Pseudotyped_Concatenated	40	136	5440	6.602453e-04	0.19453448
170330_pSPBN_GFP_v9_v2_B19EnvA_15P_BCpooled_day5_Final_RVg_Concatenated	Pseudotyped_Concatenated	41	126	5166	6.269903e-04	0.19516147
170330_pSPBN_GFP_v9_v2_B19EnvA_15P_BCpooled_day5_Final_RVg_Concatenated	Pseudotyped_Concatenated	42	110	4620	5.607230e-04	0.19572219
170330_pSPBN_GFP_v9_v2_B19EnvA_15P_BCpooled_day5_Final_RVg_Concatenated	Pseudotyped_Concatenated	43	111	4773	5.792924e-04	0.19630149
170330_pSPBN_GFP_v9_v2_B19EnvA_15P_BCpooled_day5_Final_RVg_Concatenated	Pseudotyped_Concatenated	44	105	4620	5.607230e-04	0.19686221
170330_pSPBN_GFP_v9_v2_B19EnvA_15P_BCpooled_day5_Final_RVg_Concatenated	Pseudotyped_Concatenated	45	107	4815	5.843899e-04	0.19744660
170330_pSPBN_GFP_v9_v2_B19EnvA_15P_BCpooled_day5_Final_RVg_Concatenated	Pseudotyped_Concatenated	46	116	5336	6.476230e-04	0.19809422
170330_pSPBN_GFP_v9_v2_B19EnvA_15P_BCpooled_day5_Final_RVg_Concatenated	Pseudotyped_Concatenated	47	79	3713	4.506417e-04	0.19854486
170330_pSPBN_GFP_v9_v2_B19EnvA_15P_BCpooled_day5_Final_RVg_Concatenated	Pseudotyped_Concatenated	48	95	4560	5.534409e-04	0.19909830
170330_pSPBN_GFP_v9_v2_B19EnvA_15P_BCpooled_day5_Final_RVg_Concatenated	Pseudotyped_Concatenated	49	111	5439	6.601239e-04	0.19975843
170330_pSPBN_GFP_v9_v2_B19EnvA_15P_BCpooled_day5_Final_RVg_Concatenated	Pseudotyped_Concatenated	50	95	4750	5.765009e-04	0.20033493
170330_pSPBN_GFP_v9_v2_B19EnvA_15P_BCpooled_day5_Final_RVg_Concatenated	Pseudotyped_Concatenated	51	109	5559	6.746882e-04	0.20100962
170330_pSPBN_GFP_v9_v2_B19EnvA_15P_BCpooled_day5_Final_RVg_Concatenated	Pseudotyped_Concatenated	52	90	4680	5.680051e-04	0.20157762
170330_pSPBN_GFP_v9_v2_B19EnvA_15P_BCpooled_day5_Final_RVg_Concatenated	Pseudotyped_Concatenated	53	73	3869	4.695752e-04	0.20204720
170330_pSPBN_GFP_v9_v2_B19EnvA_15P_BCpooled_day5_Final_RVg_Concatenated	Pseudotyped_Concatenated	54	79	4266	5.177585e-04	0.20256496
170330_pSPBN_GFP_v9_v2_B19EnvA_15P_BCpooled_day5_Final_RVg_Concatenated	Pseudotyped_Concatenated	55	79	4345	5.273467e-04	0.20309230
170330_pSPBN_GFP_v9_v2_B19EnvA_15P_BCpooled_day5_Final_RVg_Concatenated	Pseudotyped_Concatenated	56	86	4816	5.845113e-04	0.20367681
170330_pSPBN_GFP_v9_v2_B19EnvA_15P_BCpooled_day5_Final_RVg_Concatenated	Pseudotyped_Concatenated	57	79	4503	5.465229e-04	0.20422334
170330_pSPBN_GFP_v9_v2_B19EnvA_15P_BCpooled_day5_Final_RVg_Concatenated	Pseudotyped_Concatenated	58	68	3944	4.786778e-04	0.20470201
170330_pSPBN_GFP_v9_v2_B19EnvA_15P_BCpooled_day5_Final_RVg_Concatenated	Pseudotyped_Concatenated	59	75	4425	5.370561e-04	0.20523907
170330_pSPBN_GFP_v9_v2_B19EnvA_15P_BCpooled_day5_Final_RVg_Concatenated	Pseudotyped_Concatenated	60	70	4200	5.097482e-04	0.20574882
170330_pSPBN_GFP_v9_v2_B19EnvA_15P_BCpooled_day5_Final_RVg_Concatenated	Pseudotyped_Concatenated	61	55	3355	4.071917e-04	0.20615601
170330_pSPBN_GFP_v9_v2_B19EnvA_15P_BCpooled_day5_Final_RVg_Concatenated	Pseudotyped_Concatenated	62	72	4464	5.417895e-04	0.20669780
170330_pSPBN_GFP_v9_v2_B19EnvA_15P_BCpooled_day5_Final_RVg_Concatenated	Pseudotyped_Concatenated	63	76	4788	5.811130e-04	0.20727891
170330_pSPBN_GFP_v9_v2_B19EnvA_15P_BCpooled_day5_Final_RVg_Concatenated	Pseudotyped_Concatenated	64	67	4288	5.204286e-04	0.20779934
170330_pSPBN_GFP_v9_v2_B19EnvA_15P_BCpooled_day5_Final_RVg_Concatenated	Pseudotyped_Concatenated	65	65	4225	5.127824e-04	0.20831212
170330_pSPBN_GFP_v9_v2_B19EnvA_15P_BCpooled_day5_Final_RVg_Concatenated	Pseudotyped_Concatenated	66	66	4356	5.286817e-04	0.20884081
170330_pSPBN_GFP_v9_v2_B19EnvA_15P_BCpooled_day5_Final_RVg_Concatenated	Pseudotyped_Concatenated	67	84	5628	6.830626e-04	0.20952387
170330_pSPBN_GFP_v9_v2_B19EnvA_15P_BCpooled_day5_Final_RVg_Concatenated	Pseudotyped_Concatenated	68	50	3400	4.126533e-04	0.20993652
170330_pSPBN_GFP_v9_v2_B19EnvA_15P_BCpooled_day5_Final_RVg_Concatenated	Pseudotyped_Concatenated	69	52	3588	4.354706e-04	0.21037199
170330_pSPBN_GFP_v9_v2_B19EnvA_15P_BCpooled_day5_Final_RVg_Concatenated	Pseudotyped_Concatenated	70	62	4340	5.267398e-04	0.21089873
170330_pSPBN_GFP_v9_v2_B19EnvA_15P_BCpooled_day5_Final_RVg_Concatenated	Pseudotyped_Concatenated	71	65	4615	5.601162e-04	0.21145885
170330_pSPBN_GFP_v9_v2_B19EnvA_15P_BCpooled_day5_Final_RVg_Concatenated	Pseudotyped_Concatenated	72	54	3888	4.718812e-04	0.21193073
170330_pSPBN_GFP_v9_v2_B19EnvA_15P_BCpooled_day5_Final_RVg_Concatenated	Pseudotyped_Concatenated	73	51	3723	4.518554e-04	0.21238258
170330_pSPBN_GFP_v9_v2_B19EnvA_15P_BCpooled_day5_Final_RVg_Concatenated	Pseudotyped_Concatenated	74	49	3626	4.400826e-04	0.21282267
170330_pSPBN_GFP_v9_v2_B19EnvA_15P_BCpooled_day5_Final_RVg_Concatenated	Pseudotyped_Concatenated	75	48	3600	4.369270e-04	0.21325959
170330_pSPBN_GFP_v9_v2_B19EnvA_15P_BCpooled_day5_Final_RVg_Concatenated	Pseudotyped_Concatenated	76	46	3496	4.243047e-04	0.21368390
170330_pSPBN_GFP_v9_v2_B19EnvA_15P_BCpooled_day5_Final_RVg_Concatenated	Pseudotyped_Concatenated	77	51	3927	4.766146e-04	0.21416051
170330_pSPBN_GFP_v9_v2_B19EnvA_15P_BCpooled_day5_Final_RVg_Concatenated	Pseudotyped_Concatenated	78	71	5538	6.721394e-04	0.21483265
170330_pSPBN_GFP_v9_v2_B19EnvA_15P_BCpooled_day5_Final_RVg_Concatenated	Pseudotyped_Concatenated	79	50	3950	4.794061e-04	0.21531206
170330_pSPBN_GFP_v9_v2_B19EnvA_15P_BCpooled_day5_Final_RVg_Concatenated	Pseudotyped_Concatenated	80	52	4160	5.048935e-04	0.21581695
170330_pSPBN_GFP_v9_v2_B19EnvA_15P_BCpooled_day5_Final_RVg_Concatenated	Pseudotyped_Concatenated	81	48	3888	4.718812e-04	0.21628883
170330_pSPBN_GFP_v9_v2_B19EnvA_15P_BCpooled_day5_Final_RVg_Concatenated	Pseudotyped_Concatenated	82	56	4592	5.573247e-04	0.21684616
170330_pSPBN_GFP_v9_v2_B19EnvA_15P_BCpooled_day5_Final_RVg_Concatenated	Pseudotyped_Concatenated	83	43	3569	4.331646e-04	0.21727932
170330_pSPBN_GFP_v9_v2_B19EnvA_15P_BCpooled_day5_Final_RVg_Concatenated	Pseudotyped_Concatenated	84	49	4116	4.995532e-04	0.21777888
170330_pSPBN_GFP_v9_v2_B19EnvA_15P_BCpooled_day5_Final_RVg_Concatenated	Pseudotyped_Concatenated	85	46	3910	4.745513e-04	0.21825343
170330_pSPBN_GFP_v9_v2_B19EnvA_15P_BCpooled_day5_Final_RVg_Concatenated	Pseudotyped_Concatenated	86	31	2666	3.235687e-04	0.21857700
170330_pSPBN_GFP_v9_v2_B19EnvA_15P_BCpooled_day5_Final_RVg_Concatenated	Pseudotyped_Concatenated	87	50	4350	5.279535e-04	0.21910495
170330_pSPBN_GFP_v9_v2_B19EnvA_15P_BCpooled_day5_Final_RVg_Concatenated	Pseudotyped_Concatenated	88	43	3784	4.592589e-04	0.21956421
170330_pSPBN_GFP_v9_v2_B19EnvA_15P_BCpooled_day5_Final_RVg_Concatenated	Pseudotyped_Concatenated	89	51	4539	5.508922e-04	0.22011510
170330_pSPBN_GFP_v9_v2_B19EnvA_15P_BCpooled_day5_Final_RVg_Concatenated	Pseudotyped_Concatenated	90	32	2880	3.495416e-04	0.22046464
170330_pSPBN_GFP_v9_v2_B19EnvA_15P_BCpooled_day5_Final_RVg_Concatenated	Pseudotyped_Concatenated	91	34	3094	3.755145e-04	0.22084016
170330_pSPBN_GFP_v9_v2_B19EnvA_15P_BCpooled_day5_Final_RVg_Concatenated	Pseudotyped_Concatenated	92	31	2852	3.461433e-04	0.22118630
170330_pSPBN_GFP_v9_v2_B19EnvA_15P_BCpooled_day5_Final_RVg_Concatenated	Pseudotyped_Concatenated	93	43	3999	4.853531e-04	0.22167165
170330_pSPBN_GFP_v9_v2_B19EnvA_15P_BCpooled_day5_Final_RVg_Concatenated	Pseudotyped_Concatenated	94	38	3572	4.335287e-04	0.22210518
170330_pSPBN_GFP_v9_v2_B19EnvA_15P_BCpooled_day5_Final_RVg_Concatenated	Pseudotyped_Concatenated	95	40	3800	4.612008e-04	0.22256638
170330_pSPBN_GFP_v9_v2_B19EnvA_15P_BCpooled_day5_Final_RVg_Concatenated	Pseudotyped_Concatenated	96	37	3552	4.311013e-04	0.22299748
170330_pSPBN_GFP_v9_v2_B19EnvA_15P_BCpooled_day5_Final_RVg_Concatenated	Pseudotyped_Concatenated	97	40	3880	4.709102e-04	0.22346839
170330_pSPBN_GFP_v9_v2_B19EnvA_15P_BCpooled_day5_Final_RVg_Concatenated	Pseudotyped_Concatenated	98	39	3822	4.638709e-04	0.22393227
170330_pSPBN_GFP_v9_v2_B19EnvA_15P_BCpooled_day5_Final_RVg_Concatenated	Pseudotyped_Concatenated	99	39	3861	4.686042e-04	0.22440087
170330_pSPBN_GFP_v9_v2_B19EnvA_15P_BCpooled_day5_Final_RVg_Concatenated	Pseudotyped_Concatenated	100	36	3600	4.369270e-04	0.22483780
170330_pSPBN_GFP_v9_v2_B19EnvA_15P_BCpooled_day5_Final_RVg_Concatenated	Pseudotyped_Concatenated	101	34	3434	4.167798e-04	0.22525458
170330_pSPBN_GFP_v9_v2_B19EnvA_15P_BCpooled_day5_Final_RVg_Concatenated	Pseudotyped_Concatenated	102	25	2550	3.094900e-04	0.22556407
170330_pSPBN_GFP_v9_v2_B19EnvA_15P_BCpooled_day5_Final_RVg_Concatenated	Pseudotyped_Concatenated	103	28	2884	3.500271e-04	0.22591409
170330_pSPBN_GFP_v9_v2_B19EnvA_15P_BCpooled_day5_Final_RVg_Concatenated	Pseudotyped_Concatenated	104	30	3120	3.786701e-04	0.22629276
170330_pSPBN_GFP_v9_v2_B19EnvA_15P_BCpooled_day5_Final_RVg_Concatenated	Pseudotyped_Concatenated	105	36	3780	4.587734e-04	0.22675154
170330_pSPBN_GFP_v9_v2_B19EnvA_15P_BCpooled_day5_Final_RVg_Concatenated	Pseudotyped_Concatenated	106	39	4134	5.017379e-04	0.22725328
170330_pSPBN_GFP_v9_v2_B19EnvA_15P_BCpooled_day5_Final_RVg_Concatenated	Pseudotyped_Concatenated	107	29	3103	3.766068e-04	0.22762988
170330_pSPBN_GFP_v9_v2_B19EnvA_15P_BCpooled_day5_Final_RVg_Concatenated	Pseudotyped_Concatenated	108	28	3024	3.670187e-04	0.22799690
170330_pSPBN_GFP_v9_v2_B19EnvA_15P_BCpooled_day5_Final_RVg_Concatenated	Pseudotyped_Concatenated	109	30	3270	3.968754e-04	0.22839378
170330_pSPBN_GFP_v9_v2_B19EnvA_15P_BCpooled_day5_Final_RVg_Concatenated	Pseudotyped_Concatenated	110	20	2200	2.670110e-04	0.22866079
170330_pSPBN_GFP_v9_v2_B19EnvA_15P_BCpooled_day5_Final_RVg_Concatenated	Pseudotyped_Concatenated	111	35	3885	4.715171e-04	0.22913230
170330_pSPBN_GFP_v9_v2_B19EnvA_15P_BCpooled_day5_Final_RVg_Concatenated	Pseudotyped_Concatenated	112	23	2576	3.126456e-04	0.22944495
170330_pSPBN_GFP_v9_v2_B19EnvA_15P_BCpooled_day5_Final_RVg_Concatenated	Pseudotyped_Concatenated	113	24	2712	3.291517e-04	0.22977410
170330_pSPBN_GFP_v9_v2_B19EnvA_15P_BCpooled_day5_Final_RVg_Concatenated	Pseudotyped_Concatenated	114	32	3648	4.427527e-04	0.23021685
170330_pSPBN_GFP_v9_v2_B19EnvA_15P_BCpooled_day5_Final_RVg_Concatenated	Pseudotyped_Concatenated	115	26	2990	3.628922e-04	0.23057975
170330_pSPBN_GFP_v9_v2_B19EnvA_15P_BCpooled_day5_Final_RVg_Concatenated	Pseudotyped_Concatenated	116	37	4292	5.209141e-04	0.23110066
170330_pSPBN_GFP_v9_v2_B19EnvA_15P_BCpooled_day5_Final_RVg_Concatenated	Pseudotyped_Concatenated	117	29	3393	4.118037e-04	0.23151246
170330_pSPBN_GFP_v9_v2_B19EnvA_15P_BCpooled_day5_Final_RVg_Concatenated	Pseudotyped_Concatenated	118	31	3658	4.439664e-04	0.23195643
170330_pSPBN_GFP_v9_v2_B19EnvA_15P_BCpooled_day5_Final_RVg_Concatenated	Pseudotyped_Concatenated	119	30	3570	4.332860e-04	0.23238972
170330_pSPBN_GFP_v9_v2_B19EnvA_15P_BCpooled_day5_Final_RVg_Concatenated	Pseudotyped_Concatenated	120	28	3360	4.077986e-04	0.23279752
170330_pSPBN_GFP_v9_v2_B19EnvA_15P_BCpooled_day5_Final_RVg_Concatenated	Pseudotyped_Concatenated	121	30	3630	4.405681e-04	0.23323808
170330_pSPBN_GFP_v9_v2_B19EnvA_15P_BCpooled_day5_Final_RVg_Concatenated	Pseudotyped_Concatenated	122	28	3416	4.145952e-04	0.23365268
170330_pSPBN_GFP_v9_v2_B19EnvA_15P_BCpooled_day5_Final_RVg_Concatenated	Pseudotyped_Concatenated	123	31	3813	4.627786e-04	0.23411546
170330_pSPBN_GFP_v9_v2_B19EnvA_15P_BCpooled_day5_Final_RVg_Concatenated	Pseudotyped_Concatenated	124	47	5828	7.073363e-04	0.23482279
170330_pSPBN_GFP_v9_v2_B19EnvA_15P_BCpooled_day5_Final_RVg_Concatenated	Pseudotyped_Concatenated	125	24	3000	3.641059e-04	0.23518690
170330_pSPBN_GFP_v9_v2_B19EnvA_15P_BCpooled_day5_Final_RVg_Concatenated	Pseudotyped_Concatenated	126	28	3528	4.281885e-04	0.23561509
170330_pSPBN_GFP_v9_v2_B19EnvA_15P_BCpooled_day5_Final_RVg_Concatenated	Pseudotyped_Concatenated	127	29	3683	4.470006e-04	0.23606209
170330_pSPBN_GFP_v9_v2_B19EnvA_15P_BCpooled_day5_Final_RVg_Concatenated	Pseudotyped_Concatenated	128	22	2816	3.417740e-04	0.23640386
170330_pSPBN_GFP_v9_v2_B19EnvA_15P_BCpooled_day5_Final_RVg_Concatenated	Pseudotyped_Concatenated	129	20	2580	3.131310e-04	0.23671699
170330_pSPBN_GFP_v9_v2_B19EnvA_15P_BCpooled_day5_Final_RVg_Concatenated	Pseudotyped_Concatenated	130	20	2600	3.155584e-04	0.23703255
170330_pSPBN_GFP_v9_v2_B19EnvA_15P_BCpooled_day5_Final_RVg_Concatenated	Pseudotyped_Concatenated	131	19	2489	3.020865e-04	0.23733464
170330_pSPBN_GFP_v9_v2_B19EnvA_15P_BCpooled_day5_Final_RVg_Concatenated	Pseudotyped_Concatenated	132	18	2376	2.883718e-04	0.23762301
170330_pSPBN_GFP_v9_v2_B19EnvA_15P_BCpooled_day5_Final_RVg_Concatenated	Pseudotyped_Concatenated	133	26	3458	4.196927e-04	0.23804270
170330_pSPBN_GFP_v9_v2_B19EnvA_15P_BCpooled_day5_Final_RVg_Concatenated	Pseudotyped_Concatenated	134	24	3216	3.903215e-04	0.23843302
170330_pSPBN_GFP_v9_v2_B19EnvA_15P_BCpooled_day5_Final_RVg_Concatenated	Pseudotyped_Concatenated	135	27	3645	4.423886e-04	0.23887541
170330_pSPBN_GFP_v9_v2_B19EnvA_15P_BCpooled_day5_Final_RVg_Concatenated	Pseudotyped_Concatenated	136	27	3672	4.456656e-04	0.23932108
170330_pSPBN_GFP_v9_v2_B19EnvA_15P_BCpooled_day5_Final_RVg_Concatenated	Pseudotyped_Concatenated	137	20	2740	3.325500e-04	0.23965363
170330_pSPBN_GFP_v9_v2_B19EnvA_15P_BCpooled_day5_Final_RVg_Concatenated	Pseudotyped_Concatenated	138	27	3726	4.522195e-04	0.24010585
170330_pSPBN_GFP_v9_v2_B19EnvA_15P_BCpooled_day5_Final_RVg_Concatenated	Pseudotyped_Concatenated	139	26	3614	4.386262e-04	0.24054447
170330_pSPBN_GFP_v9_v2_B19EnvA_15P_BCpooled_day5_Final_RVg_Concatenated	Pseudotyped_Concatenated	140	24	3360	4.077986e-04	0.24095227
170330_pSPBN_GFP_v9_v2_B19EnvA_15P_BCpooled_day5_Final_RVg_Concatenated	Pseudotyped_Concatenated	141	19	2679	3.251465e-04	0.24127742
170330_pSPBN_GFP_v9_v2_B19EnvA_15P_BCpooled_day5_Final_RVg_Concatenated	Pseudotyped_Concatenated	142	17	2414	2.929838e-04	0.24157040
170330_pSPBN_GFP_v9_v2_B19EnvA_15P_BCpooled_day5_Final_RVg_Concatenated	Pseudotyped_Concatenated	143	24	3432	4.165371e-04	0.24198694
170330_pSPBN_GFP_v9_v2_B19EnvA_15P_BCpooled_day5_Final_RVg_Concatenated	Pseudotyped_Concatenated	144	16	2304	2.796333e-04	0.24226657
170330_pSPBN_GFP_v9_v2_B19EnvA_15P_BCpooled_day5_Final_RVg_Concatenated	Pseudotyped_Concatenated	145	22	3190	3.871659e-04	0.24265374
170330_pSPBN_GFP_v9_v2_B19EnvA_15P_BCpooled_day5_Final_RVg_Concatenated	Pseudotyped_Concatenated	146	12	1752	2.126378e-04	0.24286638
170330_pSPBN_GFP_v9_v2_B19EnvA_15P_BCpooled_day5_Final_RVg_Concatenated	Pseudotyped_Concatenated	147	26	3822	4.638709e-04	0.24333025
170330_pSPBN_GFP_v9_v2_B19EnvA_15P_BCpooled_day5_Final_RVg_Concatenated	Pseudotyped_Concatenated	148	26	3848	4.670265e-04	0.24379727
170330_pSPBN_GFP_v9_v2_B19EnvA_15P_BCpooled_day5_Final_RVg_Concatenated	Pseudotyped_Concatenated	149	15	2235	2.712589e-04	0.24406853
170330_pSPBN_GFP_v9_v2_B19EnvA_15P_BCpooled_day5_Final_RVg_Concatenated	Pseudotyped_Concatenated	150	32	4800	5.825694e-04	0.24465110
170330_pSPBN_GFP_v9_v2_B19EnvA_15P_BCpooled_day5_Final_RVg_Concatenated	Pseudotyped_Concatenated	151	14	2114	2.565733e-04	0.24490768
170330_pSPBN_GFP_v9_v2_B19EnvA_15P_BCpooled_day5_Final_RVg_Concatenated	Pseudotyped_Concatenated	152	17	2584	3.136165e-04	0.24522129
170330_pSPBN_GFP_v9_v2_B19EnvA_15P_BCpooled_day5_Final_RVg_Concatenated	Pseudotyped_Concatenated	153	22	3366	4.085268e-04	0.24562982
170330_pSPBN_GFP_v9_v2_B19EnvA_15P_BCpooled_day5_Final_RVg_Concatenated	Pseudotyped_Concatenated	154	17	2618	3.177430e-04	0.24594756
170330_pSPBN_GFP_v9_v2_B19EnvA_15P_BCpooled_day5_Final_RVg_Concatenated	Pseudotyped_Concatenated	155	14	2170	2.633699e-04	0.24621093
170330_pSPBN_GFP_v9_v2_B19EnvA_15P_BCpooled_day5_Final_RVg_Concatenated	Pseudotyped_Concatenated	156	18	2808	3.408031e-04	0.24655174
170330_pSPBN_GFP_v9_v2_B19EnvA_15P_BCpooled_day5_Final_RVg_Concatenated	Pseudotyped_Concatenated	157	22	3454	4.192072e-04	0.24697094
170330_pSPBN_GFP_v9_v2_B19EnvA_15P_BCpooled_day5_Final_RVg_Concatenated	Pseudotyped_Concatenated	158	17	2686	3.259961e-04	0.24729694
170330_pSPBN_GFP_v9_v2_B19EnvA_15P_BCpooled_day5_Final_RVg_Concatenated	Pseudotyped_Concatenated	159	26	4134	5.017379e-04	0.24779868
170330_pSPBN_GFP_v9_v2_B19EnvA_15P_BCpooled_day5_Final_RVg_Concatenated	Pseudotyped_Concatenated	160	13	2080	2.524467e-04	0.24805112
170330_pSPBN_GFP_v9_v2_B19EnvA_15P_BCpooled_day5_Final_RVg_Concatenated	Pseudotyped_Concatenated	161	12	1932	2.344842e-04	0.24828561
170330_pSPBN_GFP_v9_v2_B19EnvA_15P_BCpooled_day5_Final_RVg_Concatenated	Pseudotyped_Concatenated	162	17	2754	3.342492e-04	0.24861986
170330_pSPBN_GFP_v9_v2_B19EnvA_15P_BCpooled_day5_Final_RVg_Concatenated	Pseudotyped_Concatenated	163	18	2934	3.560955e-04	0.24897595
170330_pSPBN_GFP_v9_v2_B19EnvA_15P_BCpooled_day5_Final_RVg_Concatenated	Pseudotyped_Concatenated	164	22	3608	4.378980e-04	0.24941385
170330_pSPBN_GFP_v9_v2_B19EnvA_15P_BCpooled_day5_Final_RVg_Concatenated	Pseudotyped_Concatenated	165	12	1980	2.403099e-04	0.24965416
170330_pSPBN_GFP_v9_v2_B19EnvA_15P_BCpooled_day5_Final_RVg_Concatenated	Pseudotyped_Concatenated	166	14	2324	2.820607e-04	0.24993622
170330_pSPBN_GFP_v9_v2_B19EnvA_15P_BCpooled_day5_Final_RVg_Concatenated	Pseudotyped_Concatenated	167	20	3340	4.053712e-04	0.25034159
170330_pSPBN_GFP_v9_v2_B19EnvA_15P_BCpooled_day5_Final_RVg_Concatenated	Pseudotyped_Concatenated	168	8	1344	1.631194e-04	0.25050471
170330_pSPBN_GFP_v9_v2_B19EnvA_15P_BCpooled_day5_Final_RVg_Concatenated	Pseudotyped_Concatenated	169	13	2197	2.666469e-04	0.25077136
170330_pSPBN_GFP_v9_v2_B19EnvA_15P_BCpooled_day5_Final_RVg_Concatenated	Pseudotyped_Concatenated	170	16	2720	3.301226e-04	0.25110148
170330_pSPBN_GFP_v9_v2_B19EnvA_15P_BCpooled_day5_Final_RVg_Concatenated	Pseudotyped_Concatenated	171	14	2394	2.905565e-04	0.25139204
170330_pSPBN_GFP_v9_v2_B19EnvA_15P_BCpooled_day5_Final_RVg_Concatenated	Pseudotyped_Concatenated	172	26	4472	5.427605e-04	0.25193480
170330_pSPBN_GFP_v9_v2_B19EnvA_15P_BCpooled_day5_Final_RVg_Concatenated	Pseudotyped_Concatenated	173	27	4671	5.669128e-04	0.25250171
170330_pSPBN_GFP_v9_v2_B19EnvA_15P_BCpooled_day5_Final_RVg_Concatenated	Pseudotyped_Concatenated	174	22	3828	4.645991e-04	0.25296631
170330_pSPBN_GFP_v9_v2_B19EnvA_15P_BCpooled_day5_Final_RVg_Concatenated	Pseudotyped_Concatenated	175	16	2800	3.398321e-04	0.25330614
170330_pSPBN_GFP_v9_v2_B19EnvA_15P_BCpooled_day5_Final_RVg_Concatenated	Pseudotyped_Concatenated	176	11	1936	2.349696e-04	0.25354111
170330_pSPBN_GFP_v9_v2_B19EnvA_15P_BCpooled_day5_Final_RVg_Concatenated	Pseudotyped_Concatenated	177	16	2832	3.437159e-04	0.25388483
170330_pSPBN_GFP_v9_v2_B19EnvA_15P_BCpooled_day5_Final_RVg_Concatenated	Pseudotyped_Concatenated	178	10	1780	2.160361e-04	0.25410086
170330_pSPBN_GFP_v9_v2_B19EnvA_15P_BCpooled_day5_Final_RVg_Concatenated	Pseudotyped_Concatenated	179	15	2685	3.258747e-04	0.25442674
170330_pSPBN_GFP_v9_v2_B19EnvA_15P_BCpooled_day5_Final_RVg_Concatenated	Pseudotyped_Concatenated	180	22	3960	4.806197e-04	0.25490736
170330_pSPBN_GFP_v9_v2_B19EnvA_15P_BCpooled_day5_Final_RVg_Concatenated	Pseudotyped_Concatenated	181	22	3982	4.832898e-04	0.25539065
170330_pSPBN_GFP_v9_v2_B19EnvA_15P_BCpooled_day5_Final_RVg_Concatenated	Pseudotyped_Concatenated	182	18	3276	3.976036e-04	0.25578825
170330_pSPBN_GFP_v9_v2_B19EnvA_15P_BCpooled_day5_Final_RVg_Concatenated	Pseudotyped_Concatenated	183	15	2745	3.331569e-04	0.25612141
170330_pSPBN_GFP_v9_v2_B19EnvA_15P_BCpooled_day5_Final_RVg_Concatenated	Pseudotyped_Concatenated	184	14	2576	3.126456e-04	0.25643405
170330_pSPBN_GFP_v9_v2_B19EnvA_15P_BCpooled_day5_Final_RVg_Concatenated	Pseudotyped_Concatenated	185	13	2405	2.918915e-04	0.25672595
170330_pSPBN_GFP_v9_v2_B19EnvA_15P_BCpooled_day5_Final_RVg_Concatenated	Pseudotyped_Concatenated	186	16	2976	3.611930e-04	0.25708714
170330_pSPBN_GFP_v9_v2_B19EnvA_15P_BCpooled_day5_Final_RVg_Concatenated	Pseudotyped_Concatenated	187	17	3179	3.858308e-04	0.25747297
170330_pSPBN_GFP_v9_v2_B19EnvA_15P_BCpooled_day5_Final_RVg_Concatenated	Pseudotyped_Concatenated	188	15	2820	3.422595e-04	0.25781523
170330_pSPBN_GFP_v9_v2_B19EnvA_15P_BCpooled_day5_Final_RVg_Concatenated	Pseudotyped_Concatenated	189	17	3213	3.899574e-04	0.25820519
170330_pSPBN_GFP_v9_v2_B19EnvA_15P_BCpooled_day5_Final_RVg_Concatenated	Pseudotyped_Concatenated	190	14	2660	3.228405e-04	0.25852803
170330_pSPBN_GFP_v9_v2_B19EnvA_15P_BCpooled_day5_Final_RVg_Concatenated	Pseudotyped_Concatenated	191	17	3247	3.940839e-04	0.25892211
170330_pSPBN_GFP_v9_v2_B19EnvA_15P_BCpooled_day5_Final_RVg_Concatenated	Pseudotyped_Concatenated	192	11	2112	2.563305e-04	0.25917844
170330_pSPBN_GFP_v9_v2_B19EnvA_15P_BCpooled_day5_Final_RVg_Concatenated	Pseudotyped_Concatenated	193	8	1544	1.873932e-04	0.25936583
170330_pSPBN_GFP_v9_v2_B19EnvA_15P_BCpooled_day5_Final_RVg_Concatenated	Pseudotyped_Concatenated	194	9	1746	2.119096e-04	0.25957774
170330_pSPBN_GFP_v9_v2_B19EnvA_15P_BCpooled_day5_Final_RVg_Concatenated	Pseudotyped_Concatenated	195	11	2145	2.603357e-04	0.25983808
170330_pSPBN_GFP_v9_v2_B19EnvA_15P_BCpooled_day5_Final_RVg_Concatenated	Pseudotyped_Concatenated	196	14	2744	3.330355e-04	0.26017112
170330_pSPBN_GFP_v9_v2_B19EnvA_15P_BCpooled_day5_Final_RVg_Concatenated	Pseudotyped_Concatenated	197	9	1773	2.151866e-04	0.26038630
170330_pSPBN_GFP_v9_v2_B19EnvA_15P_BCpooled_day5_Final_RVg_Concatenated	Pseudotyped_Concatenated	198	12	2376	2.883718e-04	0.26067467
170330_pSPBN_GFP_v9_v2_B19EnvA_15P_BCpooled_day5_Final_RVg_Concatenated	Pseudotyped_Concatenated	199	23	4577	5.555042e-04	0.26123018
170330_pSPBN_GFP_v9_v2_B19EnvA_15P_BCpooled_day5_Final_RVg_Concatenated	Pseudotyped_Concatenated	200	14	2800	3.398321e-04	0.26157001
170330_pSPBN_GFP_v9_v2_B19EnvA_15P_BCpooled_day5_Final_RVg_Concatenated	Pseudotyped_Concatenated	201	14	2814	3.415313e-04	0.26191154
170330_pSPBN_GFP_v9_v2_B19EnvA_15P_BCpooled_day5_Final_RVg_Concatenated	Pseudotyped_Concatenated	202	15	3030	3.677469e-04	0.26227929
170330_pSPBN_GFP_v9_v2_B19EnvA_15P_BCpooled_day5_Final_RVg_Concatenated	Pseudotyped_Concatenated	203	11	2233	2.710161e-04	0.26255030
170330_pSPBN_GFP_v9_v2_B19EnvA_15P_BCpooled_day5_Final_RVg_Concatenated	Pseudotyped_Concatenated	204	10	2040	2.475920e-04	0.26279790
170330_pSPBN_GFP_v9_v2_B19EnvA_15P_BCpooled_day5_Final_RVg_Concatenated	Pseudotyped_Concatenated	205	11	2255	2.736862e-04	0.26307158
170330_pSPBN_GFP_v9_v2_B19EnvA_15P_BCpooled_day5_Final_RVg_Concatenated	Pseudotyped_Concatenated	206	5	1030	1.250097e-04	0.26319659
170330_pSPBN_GFP_v9_v2_B19EnvA_15P_BCpooled_day5_Final_RVg_Concatenated	Pseudotyped_Concatenated	207	13	2691	3.266030e-04	0.26352320
170330_pSPBN_GFP_v9_v2_B19EnvA_15P_BCpooled_day5_Final_RVg_Concatenated	Pseudotyped_Concatenated	208	14	2912	3.534254e-04	0.26387662
170330_pSPBN_GFP_v9_v2_B19EnvA_15P_BCpooled_day5_Final_RVg_Concatenated	Pseudotyped_Concatenated	209	9	1881	2.282944e-04	0.26410491
170330_pSPBN_GFP_v9_v2_B19EnvA_15P_BCpooled_day5_Final_RVg_Concatenated	Pseudotyped_Concatenated	210	12	2520	3.058489e-04	0.26441076
170330_pSPBN_GFP_v9_v2_B19EnvA_15P_BCpooled_day5_Final_RVg_Concatenated	Pseudotyped_Concatenated	211	7	1477	1.792615e-04	0.26459003
170330_pSPBN_GFP_v9_v2_B19EnvA_15P_BCpooled_day5_Final_RVg_Concatenated	Pseudotyped_Concatenated	212	13	2756	3.344919e-04	0.26492452
170330_pSPBN_GFP_v9_v2_B19EnvA_15P_BCpooled_day5_Final_RVg_Concatenated	Pseudotyped_Concatenated	213	11	2343	2.843667e-04	0.26520888
170330_pSPBN_GFP_v9_v2_B19EnvA_15P_BCpooled_day5_Final_RVg_Concatenated	Pseudotyped_Concatenated	214	10	2140	2.597288e-04	0.26546861
170330_pSPBN_GFP_v9_v2_B19EnvA_15P_BCpooled_day5_Final_RVg_Concatenated	Pseudotyped_Concatenated	215	10	2150	2.609425e-04	0.26572956
170330_pSPBN_GFP_v9_v2_B19EnvA_15P_BCpooled_day5_Final_RVg_Concatenated	Pseudotyped_Concatenated	216	9	1944	2.359406e-04	0.26596550
170330_pSPBN_GFP_v9_v2_B19EnvA_15P_BCpooled_day5_Final_RVg_Concatenated	Pseudotyped_Concatenated	217	11	2387	2.897069e-04	0.26625520
170330_pSPBN_GFP_v9_v2_B19EnvA_15P_BCpooled_day5_Final_RVg_Concatenated	Pseudotyped_Concatenated	218	13	2834	3.439587e-04	0.26659916
170330_pSPBN_GFP_v9_v2_B19EnvA_15P_BCpooled_day5_Final_RVg_Concatenated	Pseudotyped_Concatenated	219	9	1971	2.392176e-04	0.26683838
170330_pSPBN_GFP_v9_v2_B19EnvA_15P_BCpooled_day5_Final_RVg_Concatenated	Pseudotyped_Concatenated	220	10	2200	2.670110e-04	0.26710539
170330_pSPBN_GFP_v9_v2_B19EnvA_15P_BCpooled_day5_Final_RVg_Concatenated	Pseudotyped_Concatenated	221	10	2210	2.682247e-04	0.26737361
170330_pSPBN_GFP_v9_v2_B19EnvA_15P_BCpooled_day5_Final_RVg_Concatenated	Pseudotyped_Concatenated	222	6	1332	1.616630e-04	0.26753528
170330_pSPBN_GFP_v9_v2_B19EnvA_15P_BCpooled_day5_Final_RVg_Concatenated	Pseudotyped_Concatenated	223	16	3568	4.330432e-04	0.26796832
170330_pSPBN_GFP_v9_v2_B19EnvA_15P_BCpooled_day5_Final_RVg_Concatenated	Pseudotyped_Concatenated	224	10	2240	2.718657e-04	0.26824019
170330_pSPBN_GFP_v9_v2_B19EnvA_15P_BCpooled_day5_Final_RVg_Concatenated	Pseudotyped_Concatenated	225	11	2475	3.003873e-04	0.26854057
170330_pSPBN_GFP_v9_v2_B19EnvA_15P_BCpooled_day5_Final_RVg_Concatenated	Pseudotyped_Concatenated	226	16	3616	4.388689e-04	0.26897944
170330_pSPBN_GFP_v9_v2_B19EnvA_15P_BCpooled_day5_Final_RVg_Concatenated	Pseudotyped_Concatenated	227	10	2270	2.755068e-04	0.26925495
170330_pSPBN_GFP_v9_v2_B19EnvA_15P_BCpooled_day5_Final_RVg_Concatenated	Pseudotyped_Concatenated	228	10	2280	2.767205e-04	0.26953167
170330_pSPBN_GFP_v9_v2_B19EnvA_15P_BCpooled_day5_Final_RVg_Concatenated	Pseudotyped_Concatenated	229	11	2519	3.057276e-04	0.26983740
170330_pSPBN_GFP_v9_v2_B19EnvA_15P_BCpooled_day5_Final_RVg_Concatenated	Pseudotyped_Concatenated	230	12	2760	3.349774e-04	0.27017237
170330_pSPBN_GFP_v9_v2_B19EnvA_15P_BCpooled_day5_Final_RVg_Concatenated	Pseudotyped_Concatenated	231	12	2772	3.364338e-04	0.27050881
170330_pSPBN_GFP_v9_v2_B19EnvA_15P_BCpooled_day5_Final_RVg_Concatenated	Pseudotyped_Concatenated	232	7	1624	1.971026e-04	0.27070591
170330_pSPBN_GFP_v9_v2_B19EnvA_15P_BCpooled_day5_Final_RVg_Concatenated	Pseudotyped_Concatenated	233	14	3262	3.959044e-04	0.27110182
170330_pSPBN_GFP_v9_v2_B19EnvA_15P_BCpooled_day5_Final_RVg_Concatenated	Pseudotyped_Concatenated	234	5	1170	1.420013e-04	0.27124382
170330_pSPBN_GFP_v9_v2_B19EnvA_15P_BCpooled_day5_Final_RVg_Concatenated	Pseudotyped_Concatenated	235	10	2350	2.852163e-04	0.27152903
170330_pSPBN_GFP_v9_v2_B19EnvA_15P_BCpooled_day5_Final_RVg_Concatenated	Pseudotyped_Concatenated	236	10	2360	2.864299e-04	0.27181546
170330_pSPBN_GFP_v9_v2_B19EnvA_15P_BCpooled_day5_Final_RVg_Concatenated	Pseudotyped_Concatenated	237	14	3318	4.027011e-04	0.27221816
170330_pSPBN_GFP_v9_v2_B19EnvA_15P_BCpooled_day5_Final_RVg_Concatenated	Pseudotyped_Concatenated	238	9	2142	2.599716e-04	0.27247814
170330_pSPBN_GFP_v9_v2_B19EnvA_15P_BCpooled_day5_Final_RVg_Concatenated	Pseudotyped_Concatenated	239	9	2151	2.610639e-04	0.27273920
170330_pSPBN_GFP_v9_v2_B19EnvA_15P_BCpooled_day5_Final_RVg_Concatenated	Pseudotyped_Concatenated	240	9	2160	2.621562e-04	0.27300136
170330_pSPBN_GFP_v9_v2_B19EnvA_15P_BCpooled_day5_Final_RVg_Concatenated	Pseudotyped_Concatenated	241	7	1687	2.047489e-04	0.27320611
170330_pSPBN_GFP_v9_v2_B19EnvA_15P_BCpooled_day5_Final_RVg_Concatenated	Pseudotyped_Concatenated	242	9	2178	2.643409e-04	0.27347045
170330_pSPBN_GFP_v9_v2_B19EnvA_15P_BCpooled_day5_Final_RVg_Concatenated	Pseudotyped_Concatenated	243	9	2187	2.654332e-04	0.27373588
170330_pSPBN_GFP_v9_v2_B19EnvA_15P_BCpooled_day5_Final_RVg_Concatenated	Pseudotyped_Concatenated	244	9	2196	2.665255e-04	0.27400240
170330_pSPBN_GFP_v9_v2_B19EnvA_15P_BCpooled_day5_Final_RVg_Concatenated	Pseudotyped_Concatenated	245	9	2205	2.676178e-04	0.27427002
170330_pSPBN_GFP_v9_v2_B19EnvA_15P_BCpooled_day5_Final_RVg_Concatenated	Pseudotyped_Concatenated	246	5	1230	1.492834e-04	0.27441931
170330_pSPBN_GFP_v9_v2_B19EnvA_15P_BCpooled_day5_Final_RVg_Concatenated	Pseudotyped_Concatenated	247	6	1482	1.798683e-04	0.27459917
170330_pSPBN_GFP_v9_v2_B19EnvA_15P_BCpooled_day5_Final_RVg_Concatenated	Pseudotyped_Concatenated	248	7	1736	2.106959e-04	0.27480987
170330_pSPBN_GFP_v9_v2_B19EnvA_15P_BCpooled_day5_Final_RVg_Concatenated	Pseudotyped_Concatenated	249	5	1245	1.511039e-04	0.27496097
170330_pSPBN_GFP_v9_v2_B19EnvA_15P_BCpooled_day5_Final_RVg_Concatenated	Pseudotyped_Concatenated	250	11	2750	3.337637e-04	0.27529474
170330_pSPBN_GFP_v9_v2_B19EnvA_15P_BCpooled_day5_Final_RVg_Concatenated	Pseudotyped_Concatenated	251	13	3263	3.960258e-04	0.27569076
170330_pSPBN_GFP_v9_v2_B19EnvA_15P_BCpooled_day5_Final_RVg_Concatenated	Pseudotyped_Concatenated	252	10	2520	3.058489e-04	0.27599661
170330_pSPBN_GFP_v9_v2_B19EnvA_15P_BCpooled_day5_Final_RVg_Concatenated	Pseudotyped_Concatenated	253	9	2277	2.763563e-04	0.27627297
170330_pSPBN_GFP_v9_v2_B19EnvA_15P_BCpooled_day5_Final_RVg_Concatenated	Pseudotyped_Concatenated	254	7	1778	2.157934e-04	0.27648876
170330_pSPBN_GFP_v9_v2_B19EnvA_15P_BCpooled_day5_Final_RVg_Concatenated	Pseudotyped_Concatenated	255	13	3315	4.023370e-04	0.27689110
170330_pSPBN_GFP_v9_v2_B19EnvA_15P_BCpooled_day5_Final_RVg_Concatenated	Pseudotyped_Concatenated	256	10	2560	3.107037e-04	0.27720180
170330_pSPBN_GFP_v9_v2_B19EnvA_15P_BCpooled_day5_Final_RVg_Concatenated	Pseudotyped_Concatenated	257	11	2827	3.431091e-04	0.27754491
170330_pSPBN_GFP_v9_v2_B19EnvA_15P_BCpooled_day5_Final_RVg_Concatenated	Pseudotyped_Concatenated	258	9	2322	2.818179e-04	0.27782673
170330_pSPBN_GFP_v9_v2_B19EnvA_15P_BCpooled_day5_Final_RVg_Concatenated	Pseudotyped_Concatenated	259	13	3367	4.086481e-04	0.27823538
170330_pSPBN_GFP_v9_v2_B19EnvA_15P_BCpooled_day5_Final_RVg_Concatenated	Pseudotyped_Concatenated	260	14	3640	4.417818e-04	0.27867716
170330_pSPBN_GFP_v9_v2_B19EnvA_15P_BCpooled_day5_Final_RVg_Concatenated	Pseudotyped_Concatenated	261	7	1827	2.217405e-04	0.27889890
170330_pSPBN_GFP_v9_v2_B19EnvA_15P_BCpooled_day5_Final_RVg_Concatenated	Pseudotyped_Concatenated	262	6	1572	1.907915e-04	0.27908969
170330_pSPBN_GFP_v9_v2_B19EnvA_15P_BCpooled_day5_Final_RVg_Concatenated	Pseudotyped_Concatenated	263	7	1841	2.234396e-04	0.27931313
170330_pSPBN_GFP_v9_v2_B19EnvA_15P_BCpooled_day5_Final_RVg_Concatenated	Pseudotyped_Concatenated	264	6	1584	1.922479e-04	0.27950538
170330_pSPBN_GFP_v9_v2_B19EnvA_15P_BCpooled_day5_Final_RVg_Concatenated	Pseudotyped_Concatenated	265	8	2120	2.573015e-04	0.27976268
170330_pSPBN_GFP_v9_v2_B19EnvA_15P_BCpooled_day5_Final_RVg_Concatenated	Pseudotyped_Concatenated	266	4	1064	1.291362e-04	0.27989182
170330_pSPBN_GFP_v9_v2_B19EnvA_15P_BCpooled_day5_Final_RVg_Concatenated	Pseudotyped_Concatenated	267	10	2670	3.240542e-04	0.28021587
170330_pSPBN_GFP_v9_v2_B19EnvA_15P_BCpooled_day5_Final_RVg_Concatenated	Pseudotyped_Concatenated	268	10	2680	3.252679e-04	0.28054114
170330_pSPBN_GFP_v9_v2_B19EnvA_15P_BCpooled_day5_Final_RVg_Concatenated	Pseudotyped_Concatenated	269	6	1614	1.958890e-04	0.28073703
170330_pSPBN_GFP_v9_v2_B19EnvA_15P_BCpooled_day5_Final_RVg_Concatenated	Pseudotyped_Concatenated	270	5	1350	1.638476e-04	0.28090088
170330_pSPBN_GFP_v9_v2_B19EnvA_15P_BCpooled_day5_Final_RVg_Concatenated	Pseudotyped_Concatenated	271	4	1084	1.315636e-04	0.28103244
170330_pSPBN_GFP_v9_v2_B19EnvA_15P_BCpooled_day5_Final_RVg_Concatenated	Pseudotyped_Concatenated	272	10	2720	3.301226e-04	0.28136256
170330_pSPBN_GFP_v9_v2_B19EnvA_15P_BCpooled_day5_Final_RVg_Concatenated	Pseudotyped_Concatenated	273	10	2730	3.313363e-04	0.28169390
170330_pSPBN_GFP_v9_v2_B19EnvA_15P_BCpooled_day5_Final_RVg_Concatenated	Pseudotyped_Concatenated	274	6	1644	1.995300e-04	0.28189343
170330_pSPBN_GFP_v9_v2_B19EnvA_15P_BCpooled_day5_Final_RVg_Concatenated	Pseudotyped_Concatenated	275	6	1650	2.002582e-04	0.28209369
170330_pSPBN_GFP_v9_v2_B19EnvA_15P_BCpooled_day5_Final_RVg_Concatenated	Pseudotyped_Concatenated	276	9	2484	3.014797e-04	0.28239517
170330_pSPBN_GFP_v9_v2_B19EnvA_15P_BCpooled_day5_Final_RVg_Concatenated	Pseudotyped_Concatenated	277	9	2493	3.025720e-04	0.28269774
170330_pSPBN_GFP_v9_v2_B19EnvA_15P_BCpooled_day5_Final_RVg_Concatenated	Pseudotyped_Concatenated	278	3	834	1.012214e-04	0.28279896
170330_pSPBN_GFP_v9_v2_B19EnvA_15P_BCpooled_day5_Final_RVg_Concatenated	Pseudotyped_Concatenated	279	4	1116	1.354474e-04	0.28293441
170330_pSPBN_GFP_v9_v2_B19EnvA_15P_BCpooled_day5_Final_RVg_Concatenated	Pseudotyped_Concatenated	280	11	3080	3.738154e-04	0.28330822
170330_pSPBN_GFP_v9_v2_B19EnvA_15P_BCpooled_day5_Final_RVg_Concatenated	Pseudotyped_Concatenated	281	12	3372	4.092550e-04	0.28371748
170330_pSPBN_GFP_v9_v2_B19EnvA_15P_BCpooled_day5_Final_RVg_Concatenated	Pseudotyped_Concatenated	282	7	1974	2.395817e-04	0.28395706
170330_pSPBN_GFP_v9_v2_B19EnvA_15P_BCpooled_day5_Final_RVg_Concatenated	Pseudotyped_Concatenated	283	8	2264	2.747786e-04	0.28423184
170330_pSPBN_GFP_v9_v2_B19EnvA_15P_BCpooled_day5_Final_RVg_Concatenated	Pseudotyped_Concatenated	284	10	2840	3.446869e-04	0.28457652
170330_pSPBN_GFP_v9_v2_B19EnvA_15P_BCpooled_day5_Final_RVg_Concatenated	Pseudotyped_Concatenated	285	9	2565	3.113105e-04	0.28488783
170330_pSPBN_GFP_v9_v2_B19EnvA_15P_BCpooled_day5_Final_RVg_Concatenated	Pseudotyped_Concatenated	286	9	2574	3.124028e-04	0.28520024
170330_pSPBN_GFP_v9_v2_B19EnvA_15P_BCpooled_day5_Final_RVg_Concatenated	Pseudotyped_Concatenated	287	12	3444	4.179935e-04	0.28561823
170330_pSPBN_GFP_v9_v2_B19EnvA_15P_BCpooled_day5_Final_RVg_Concatenated	Pseudotyped_Concatenated	288	2	576	6.990833e-05	0.28568814
170330_pSPBN_GFP_v9_v2_B19EnvA_15P_BCpooled_day5_Final_RVg_Concatenated	Pseudotyped_Concatenated	289	7	2023	2.455287e-04	0.28593367
170330_pSPBN_GFP_v9_v2_B19EnvA_15P_BCpooled_day5_Final_RVg_Concatenated	Pseudotyped_Concatenated	290	8	2320	2.815752e-04	0.28621524
170330_pSPBN_GFP_v9_v2_B19EnvA_15P_BCpooled_day5_Final_RVg_Concatenated	Pseudotyped_Concatenated	291	7	2037	2.472279e-04	0.28646247
170330_pSPBN_GFP_v9_v2_B19EnvA_15P_BCpooled_day5_Final_RVg_Concatenated	Pseudotyped_Concatenated	292	8	2336	2.835171e-04	0.28674599
170330_pSPBN_GFP_v9_v2_B19EnvA_15P_BCpooled_day5_Final_RVg_Concatenated	Pseudotyped_Concatenated	293	8	2344	2.844880e-04	0.28703048
170330_pSPBN_GFP_v9_v2_B19EnvA_15P_BCpooled_day5_Final_RVg_Concatenated	Pseudotyped_Concatenated	294	10	2940	3.568237e-04	0.28738730
170330_pSPBN_GFP_v9_v2_B19EnvA_15P_BCpooled_day5_Final_RVg_Concatenated	Pseudotyped_Concatenated	295	7	2065	2.506262e-04	0.28763793
170330_pSPBN_GFP_v9_v2_B19EnvA_15P_BCpooled_day5_Final_RVg_Concatenated	Pseudotyped_Concatenated	296	11	3256	3.951762e-04	0.28803310
170330_pSPBN_GFP_v9_v2_B19EnvA_15P_BCpooled_day5_Final_RVg_Concatenated	Pseudotyped_Concatenated	297	8	2376	2.883718e-04	0.28832147
170330_pSPBN_GFP_v9_v2_B19EnvA_15P_BCpooled_day5_Final_RVg_Concatenated	Pseudotyped_Concatenated	298	12	3576	4.340142e-04	0.28875549
170330_pSPBN_GFP_v9_v2_B19EnvA_15P_BCpooled_day5_Final_RVg_Concatenated	Pseudotyped_Concatenated	299	5	1495	1.814461e-04	0.28893693
170330_pSPBN_GFP_v9_v2_B19EnvA_15P_BCpooled_day5_Final_RVg_Concatenated	Pseudotyped_Concatenated	300	4	1200	1.456423e-04	0.28908258
170330_pSPBN_GFP_v9_v2_B19EnvA_15P_BCpooled_day5_Final_RVg_Concatenated	Pseudotyped_Concatenated	301	6	1806	2.191917e-04	0.28930177
170330_pSPBN_GFP_v9_v2_B19EnvA_15P_BCpooled_day5_Final_RVg_Concatenated	Pseudotyped_Concatenated	302	5	1510	1.832666e-04	0.28948504
170330_pSPBN_GFP_v9_v2_B19EnvA_15P_BCpooled_day5_Final_RVg_Concatenated	Pseudotyped_Concatenated	303	7	2121	2.574228e-04	0.28974246
170330_pSPBN_GFP_v9_v2_B19EnvA_15P_BCpooled_day5_Final_RVg_Concatenated	Pseudotyped_Concatenated	304	4	1216	1.475842e-04	0.28989004
170330_pSPBN_GFP_v9_v2_B19EnvA_15P_BCpooled_day5_Final_RVg_Concatenated	Pseudotyped_Concatenated	305	11	3355	4.071917e-04	0.29029723
170330_pSPBN_GFP_v9_v2_B19EnvA_15P_BCpooled_day5_Final_RVg_Concatenated	Pseudotyped_Concatenated	306	9	2754	3.342492e-04	0.29063148
170330_pSPBN_GFP_v9_v2_B19EnvA_15P_BCpooled_day5_Final_RVg_Concatenated	Pseudotyped_Concatenated	307	11	3377	4.098618e-04	0.29104135
170330_pSPBN_GFP_v9_v2_B19EnvA_15P_BCpooled_day5_Final_RVg_Concatenated	Pseudotyped_Concatenated	308	6	1848	2.242892e-04	0.29126563
170330_pSPBN_GFP_v9_v2_B19EnvA_15P_BCpooled_day5_Final_RVg_Concatenated	Pseudotyped_Concatenated	309	5	1545	1.875145e-04	0.29145315
170330_pSPBN_GFP_v9_v2_B19EnvA_15P_BCpooled_day5_Final_RVg_Concatenated	Pseudotyped_Concatenated	310	9	2790	3.386185e-04	0.29179177
170330_pSPBN_GFP_v9_v2_B19EnvA_15P_BCpooled_day5_Final_RVg_Concatenated	Pseudotyped_Concatenated	311	8	2488	3.019651e-04	0.29209373
170330_pSPBN_GFP_v9_v2_B19EnvA_15P_BCpooled_day5_Final_RVg_Concatenated	Pseudotyped_Concatenated	312	7	2184	2.650691e-04	0.29235880
170330_pSPBN_GFP_v9_v2_B19EnvA_15P_BCpooled_day5_Final_RVg_Concatenated	Pseudotyped_Concatenated	313	5	1565	1.899419e-04	0.29254874
170330_pSPBN_GFP_v9_v2_B19EnvA_15P_BCpooled_day5_Final_RVg_Concatenated	Pseudotyped_Concatenated	314	6	1884	2.286585e-04	0.29277740
170330_pSPBN_GFP_v9_v2_B19EnvA_15P_BCpooled_day5_Final_RVg_Concatenated	Pseudotyped_Concatenated	315	8	2520	3.058489e-04	0.29308325
170330_pSPBN_GFP_v9_v2_B19EnvA_15P_BCpooled_day5_Final_RVg_Concatenated	Pseudotyped_Concatenated	316	7	2212	2.684674e-04	0.29335172
170330_pSPBN_GFP_v9_v2_B19EnvA_15P_BCpooled_day5_Final_RVg_Concatenated	Pseudotyped_Concatenated	317	5	1585	1.923693e-04	0.29354409
170330_pSPBN_GFP_v9_v2_B19EnvA_15P_BCpooled_day5_Final_RVg_Concatenated	Pseudotyped_Concatenated	318	9	2862	3.473570e-04	0.29389144
170330_pSPBN_GFP_v9_v2_B19EnvA_15P_BCpooled_day5_Final_RVg_Concatenated	Pseudotyped_Concatenated	319	9	2871	3.484493e-04	0.29423989
170330_pSPBN_GFP_v9_v2_B19EnvA_15P_BCpooled_day5_Final_RVg_Concatenated	Pseudotyped_Concatenated	320	11	3520	4.272175e-04	0.29466711
170330_pSPBN_GFP_v9_v2_B19EnvA_15P_BCpooled_day5_Final_RVg_Concatenated	Pseudotyped_Concatenated	321	8	2568	3.116746e-04	0.29497879
170330_pSPBN_GFP_v9_v2_B19EnvA_15P_BCpooled_day5_Final_RVg_Concatenated	Pseudotyped_Concatenated	322	6	1932	2.344842e-04	0.29521327
170330_pSPBN_GFP_v9_v2_B19EnvA_15P_BCpooled_day5_Final_RVg_Concatenated	Pseudotyped_Concatenated	323	10	3230	3.920206e-04	0.29560529
170330_pSPBN_GFP_v9_v2_B19EnvA_15P_BCpooled_day5_Final_RVg_Concatenated	Pseudotyped_Concatenated	324	5	1620	1.966172e-04	0.29580191
170330_pSPBN_GFP_v9_v2_B19EnvA_15P_BCpooled_day5_Final_RVg_Concatenated	Pseudotyped_Concatenated	325	3	975	1.183344e-04	0.29592024
170330_pSPBN_GFP_v9_v2_B19EnvA_15P_BCpooled_day5_Final_RVg_Concatenated	Pseudotyped_Concatenated	326	7	2282	2.769632e-04	0.29619721
170330_pSPBN_GFP_v9_v2_B19EnvA_15P_BCpooled_day5_Final_RVg_Concatenated	Pseudotyped_Concatenated	327	2	654	7.937508e-05	0.29627658
170330_pSPBN_GFP_v9_v2_B19EnvA_15P_BCpooled_day5_Final_RVg_Concatenated	Pseudotyped_Concatenated	328	9	2952	3.582802e-04	0.29663486
170330_pSPBN_GFP_v9_v2_B19EnvA_15P_BCpooled_day5_Final_RVg_Concatenated	Pseudotyped_Concatenated	329	8	2632	3.194422e-04	0.29695430
170330_pSPBN_GFP_v9_v2_B19EnvA_15P_BCpooled_day5_Final_RVg_Concatenated	Pseudotyped_Concatenated	330	9	2970	3.604648e-04	0.29731477
170330_pSPBN_GFP_v9_v2_B19EnvA_15P_BCpooled_day5_Final_RVg_Concatenated	Pseudotyped_Concatenated	331	7	2317	2.812111e-04	0.29759598
170330_pSPBN_GFP_v9_v2_B19EnvA_15P_BCpooled_day5_Final_RVg_Concatenated	Pseudotyped_Concatenated	332	5	1660	2.014719e-04	0.29779745
170330_pSPBN_GFP_v9_v2_B19EnvA_15P_BCpooled_day5_Final_RVg_Concatenated	Pseudotyped_Concatenated	333	5	1665	2.020788e-04	0.29799953
170330_pSPBN_GFP_v9_v2_B19EnvA_15P_BCpooled_day5_Final_RVg_Concatenated	Pseudotyped_Concatenated	334	5	1670	2.026856e-04	0.29820222
170330_pSPBN_GFP_v9_v2_B19EnvA_15P_BCpooled_day5_Final_RVg_Concatenated	Pseudotyped_Concatenated	335	2	670	8.131698e-05	0.29828353
170330_pSPBN_GFP_v9_v2_B19EnvA_15P_BCpooled_day5_Final_RVg_Concatenated	Pseudotyped_Concatenated	336	6	2016	2.446791e-04	0.29852821
170330_pSPBN_GFP_v9_v2_B19EnvA_15P_BCpooled_day5_Final_RVg_Concatenated	Pseudotyped_Concatenated	337	5	1685	2.045061e-04	0.29873272
170330_pSPBN_GFP_v9_v2_B19EnvA_15P_BCpooled_day5_Final_RVg_Concatenated	Pseudotyped_Concatenated	338	2	676	8.204519e-05	0.29881476
170330_pSPBN_GFP_v9_v2_B19EnvA_15P_BCpooled_day5_Final_RVg_Concatenated	Pseudotyped_Concatenated	339	2	678	8.228792e-05	0.29889705
170330_pSPBN_GFP_v9_v2_B19EnvA_15P_BCpooled_day5_Final_RVg_Concatenated	Pseudotyped_Concatenated	340	3	1020	1.237960e-04	0.29902085
170330_pSPBN_GFP_v9_v2_B19EnvA_15P_BCpooled_day5_Final_RVg_Concatenated	Pseudotyped_Concatenated	341	5	1705	2.069335e-04	0.29922778
170330_pSPBN_GFP_v9_v2_B19EnvA_15P_BCpooled_day5_Final_RVg_Concatenated	Pseudotyped_Concatenated	342	8	2736	3.320645e-04	0.29955984
170330_pSPBN_GFP_v9_v2_B19EnvA_15P_BCpooled_day5_Final_RVg_Concatenated	Pseudotyped_Concatenated	343	5	1715	2.081472e-04	0.29976799
170330_pSPBN_GFP_v9_v2_B19EnvA_15P_BCpooled_day5_Final_RVg_Concatenated	Pseudotyped_Concatenated	344	11	3784	4.592589e-04	0.30022725
170330_pSPBN_GFP_v9_v2_B19EnvA_15P_BCpooled_day5_Final_RVg_Concatenated	Pseudotyped_Concatenated	345	6	2070	2.512330e-04	0.30047848
170330_pSPBN_GFP_v9_v2_B19EnvA_15P_BCpooled_day5_Final_RVg_Concatenated	Pseudotyped_Concatenated	346	8	2768	3.359483e-04	0.30081443
170330_pSPBN_GFP_v9_v2_B19EnvA_15P_BCpooled_day5_Final_RVg_Concatenated	Pseudotyped_Concatenated	347	4	1388	1.684596e-04	0.30098289
170330_pSPBN_GFP_v9_v2_B19EnvA_15P_BCpooled_day5_Final_RVg_Concatenated	Pseudotyped_Concatenated	348	1	348	4.223628e-05	0.30102513
170330_pSPBN_GFP_v9_v2_B19EnvA_15P_BCpooled_day5_Final_RVg_Concatenated	Pseudotyped_Concatenated	349	3	1047	1.270729e-04	0.30115220
170330_pSPBN_GFP_v9_v2_B19EnvA_15P_BCpooled_day5_Final_RVg_Concatenated	Pseudotyped_Concatenated	350	6	2100	2.548741e-04	0.30140707
170330_pSPBN_GFP_v9_v2_B19EnvA_15P_BCpooled_day5_Final_RVg_Concatenated	Pseudotyped_Concatenated	351	6	2106	2.556023e-04	0.30166268
170330_pSPBN_GFP_v9_v2_B19EnvA_15P_BCpooled_day5_Final_RVg_Concatenated	Pseudotyped_Concatenated	352	5	1760	2.136088e-04	0.30187629
170330_pSPBN_GFP_v9_v2_B19EnvA_15P_BCpooled_day5_Final_RVg_Concatenated	Pseudotyped_Concatenated	353	3	1059	1.285294e-04	0.30200482
170330_pSPBN_GFP_v9_v2_B19EnvA_15P_BCpooled_day5_Final_RVg_Concatenated	Pseudotyped_Concatenated	354	2	708	8.592898e-05	0.30209074
170330_pSPBN_GFP_v9_v2_B19EnvA_15P_BCpooled_day5_Final_RVg_Concatenated	Pseudotyped_Concatenated	355	3	1065	1.292576e-04	0.30222000
170330_pSPBN_GFP_v9_v2_B19EnvA_15P_BCpooled_day5_Final_RVg_Concatenated	Pseudotyped_Concatenated	356	3	1068	1.296217e-04	0.30234962
170330_pSPBN_GFP_v9_v2_B19EnvA_15P_BCpooled_day5_Final_RVg_Concatenated	Pseudotyped_Concatenated	357	7	2499	3.033002e-04	0.30265292
170330_pSPBN_GFP_v9_v2_B19EnvA_15P_BCpooled_day5_Final_RVg_Concatenated	Pseudotyped_Concatenated	358	5	1790	2.172498e-04	0.30287017
170330_pSPBN_GFP_v9_v2_B19EnvA_15P_BCpooled_day5_Final_RVg_Concatenated	Pseudotyped_Concatenated	359	5	1795	2.178567e-04	0.30308803
170330_pSPBN_GFP_v9_v2_B19EnvA_15P_BCpooled_day5_Final_RVg_Concatenated	Pseudotyped_Concatenated	360	5	1800	2.184635e-04	0.30330649
170330_pSPBN_GFP_v9_v2_B19EnvA_15P_BCpooled_day5_Final_RVg_Concatenated	Pseudotyped_Concatenated	361	3	1083	1.314422e-04	0.30343794
170330_pSPBN_GFP_v9_v2_B19EnvA_15P_BCpooled_day5_Final_RVg_Concatenated	Pseudotyped_Concatenated	362	4	1448	1.757418e-04	0.30361368
170330_pSPBN_GFP_v9_v2_B19EnvA_15P_BCpooled_day5_Final_RVg_Concatenated	Pseudotyped_Concatenated	363	1	363	4.405681e-05	0.30365773
170330_pSPBN_GFP_v9_v2_B19EnvA_15P_BCpooled_day5_Final_RVg_Concatenated	Pseudotyped_Concatenated	364	2	728	8.835636e-05	0.30374609
170330_pSPBN_GFP_v9_v2_B19EnvA_15P_BCpooled_day5_Final_RVg_Concatenated	Pseudotyped_Concatenated	365	4	1460	1.771982e-04	0.30392329
170330_pSPBN_GFP_v9_v2_B19EnvA_15P_BCpooled_day5_Final_RVg_Concatenated	Pseudotyped_Concatenated	366	7	2562	3.109464e-04	0.30423424
170330_pSPBN_GFP_v9_v2_B19EnvA_15P_BCpooled_day5_Final_RVg_Concatenated	Pseudotyped_Concatenated	367	3	1101	1.336269e-04	0.30436786
170330_pSPBN_GFP_v9_v2_B19EnvA_15P_BCpooled_day5_Final_RVg_Concatenated	Pseudotyped_Concatenated	368	5	1840	2.233183e-04	0.30459118
170330_pSPBN_GFP_v9_v2_B19EnvA_15P_BCpooled_day5_Final_RVg_Concatenated	Pseudotyped_Concatenated	369	7	2583	3.134951e-04	0.30490468
170330_pSPBN_GFP_v9_v2_B19EnvA_15P_BCpooled_day5_Final_RVg_Concatenated	Pseudotyped_Concatenated	370	4	1480	1.796256e-04	0.30508430
170330_pSPBN_GFP_v9_v2_B19EnvA_15P_BCpooled_day5_Final_RVg_Concatenated	Pseudotyped_Concatenated	371	2	742	9.005552e-05	0.30517436
170330_pSPBN_GFP_v9_v2_B19EnvA_15P_BCpooled_day5_Final_RVg_Concatenated	Pseudotyped_Concatenated	372	2	744	9.029825e-05	0.30526466
170330_pSPBN_GFP_v9_v2_B19EnvA_15P_BCpooled_day5_Final_RVg_Concatenated	Pseudotyped_Concatenated	373	1	373	4.527050e-05	0.30530993
170330_pSPBN_GFP_v9_v2_B19EnvA_15P_BCpooled_day5_Final_RVg_Concatenated	Pseudotyped_Concatenated	374	9	3366	4.085268e-04	0.30571845
170330_pSPBN_GFP_v9_v2_B19EnvA_15P_BCpooled_day5_Final_RVg_Concatenated	Pseudotyped_Concatenated	375	6	2250	2.730794e-04	0.30599153
170330_pSPBN_GFP_v9_v2_B19EnvA_15P_BCpooled_day5_Final_RVg_Concatenated	Pseudotyped_Concatenated	376	4	1504	1.825384e-04	0.30617407
170330_pSPBN_GFP_v9_v2_B19EnvA_15P_BCpooled_day5_Final_RVg_Concatenated	Pseudotyped_Concatenated	377	5	1885	2.287798e-04	0.30640285
170330_pSPBN_GFP_v9_v2_B19EnvA_15P_BCpooled_day5_Final_RVg_Concatenated	Pseudotyped_Concatenated	378	4	1512	1.835094e-04	0.30658636
170330_pSPBN_GFP_v9_v2_B19EnvA_15P_BCpooled_day5_Final_RVg_Concatenated	Pseudotyped_Concatenated	379	7	2653	3.219910e-04	0.30690835
170330_pSPBN_GFP_v9_v2_B19EnvA_15P_BCpooled_day5_Final_RVg_Concatenated	Pseudotyped_Concatenated	380	4	1520	1.844803e-04	0.30709283
170330_pSPBN_GFP_v9_v2_B19EnvA_15P_BCpooled_day5_Final_RVg_Concatenated	Pseudotyped_Concatenated	381	3	1143	1.387243e-04	0.30723156
170330_pSPBN_GFP_v9_v2_B19EnvA_15P_BCpooled_day5_Final_RVg_Concatenated	Pseudotyped_Concatenated	382	6	2292	2.781769e-04	0.30750973
170330_pSPBN_GFP_v9_v2_B19EnvA_15P_BCpooled_day5_Final_RVg_Concatenated	Pseudotyped_Concatenated	383	1	383	4.648418e-05	0.30755622
170330_pSPBN_GFP_v9_v2_B19EnvA_15P_BCpooled_day5_Final_RVg_Concatenated	Pseudotyped_Concatenated	384	2	768	9.321110e-05	0.30764943
170330_pSPBN_GFP_v9_v2_B19EnvA_15P_BCpooled_day5_Final_RVg_Concatenated	Pseudotyped_Concatenated	385	12	4620	5.607230e-04	0.30821015
170330_pSPBN_GFP_v9_v2_B19EnvA_15P_BCpooled_day5_Final_RVg_Concatenated	Pseudotyped_Concatenated	386	4	1544	1.873932e-04	0.30839754
170330_pSPBN_GFP_v9_v2_B19EnvA_15P_BCpooled_day5_Final_RVg_Concatenated	Pseudotyped_Concatenated	387	3	1161	1.409090e-04	0.30853845
170330_pSPBN_GFP_v9_v2_B19EnvA_15P_BCpooled_day5_Final_RVg_Concatenated	Pseudotyped_Concatenated	388	4	1552	1.883641e-04	0.30872682
170330_pSPBN_GFP_v9_v2_B19EnvA_15P_BCpooled_day5_Final_RVg_Concatenated	Pseudotyped_Concatenated	389	4	1556	1.888496e-04	0.30891567
170330_pSPBN_GFP_v9_v2_B19EnvA_15P_BCpooled_day5_Final_RVg_Concatenated	Pseudotyped_Concatenated	390	6	2340	2.840026e-04	0.30919967
170330_pSPBN_GFP_v9_v2_B19EnvA_15P_BCpooled_day5_Final_RVg_Concatenated	Pseudotyped_Concatenated	391	5	1955	2.372757e-04	0.30943694
170330_pSPBN_GFP_v9_v2_B19EnvA_15P_BCpooled_day5_Final_RVg_Concatenated	Pseudotyped_Concatenated	392	4	1568	1.903060e-04	0.30962725
170330_pSPBN_GFP_v9_v2_B19EnvA_15P_BCpooled_day5_Final_RVg_Concatenated	Pseudotyped_Concatenated	393	3	1179	1.430936e-04	0.30977034
170330_pSPBN_GFP_v9_v2_B19EnvA_15P_BCpooled_day5_Final_RVg_Concatenated	Pseudotyped_Concatenated	394	7	2758	3.347347e-04	0.31010508
170330_pSPBN_GFP_v9_v2_B19EnvA_15P_BCpooled_day5_Final_RVg_Concatenated	Pseudotyped_Concatenated	395	7	2765	3.355842e-04	0.31044066
170330_pSPBN_GFP_v9_v2_B19EnvA_15P_BCpooled_day5_Final_RVg_Concatenated	Pseudotyped_Concatenated	396	9	3564	4.325578e-04	0.31087322
170330_pSPBN_GFP_v9_v2_B19EnvA_15P_BCpooled_day5_Final_RVg_Concatenated	Pseudotyped_Concatenated	397	4	1588	1.927334e-04	0.31106595
170330_pSPBN_GFP_v9_v2_B19EnvA_15P_BCpooled_day5_Final_RVg_Concatenated	Pseudotyped_Concatenated	398	3	1194	1.449141e-04	0.31121087
170330_pSPBN_GFP_v9_v2_B19EnvA_15P_BCpooled_day5_Final_RVg_Concatenated	Pseudotyped_Concatenated	399	5	1995	2.421304e-04	0.31145300
170330_pSPBN_GFP_v9_v2_B19EnvA_15P_BCpooled_day5_Final_RVg_Concatenated	Pseudotyped_Concatenated	400	2	800	9.709490e-05	0.31155009
170330_pSPBN_GFP_v9_v2_B19EnvA_15P_BCpooled_day5_Final_RVg_Concatenated	Pseudotyped_Concatenated	401	5	2005	2.433441e-04	0.31179344
170330_pSPBN_GFP_v9_v2_B19EnvA_15P_BCpooled_day5_Final_RVg_Concatenated	Pseudotyped_Concatenated	402	5	2010	2.439509e-04	0.31203739
170330_pSPBN_GFP_v9_v2_B19EnvA_15P_BCpooled_day5_Final_RVg_Concatenated	Pseudotyped_Concatenated	403	5	2015	2.445578e-04	0.31228195
170330_pSPBN_GFP_v9_v2_B19EnvA_15P_BCpooled_day5_Final_RVg_Concatenated	Pseudotyped_Concatenated	404	4	1616	1.961317e-04	0.31247808
170330_pSPBN_GFP_v9_v2_B19EnvA_15P_BCpooled_day5_Final_RVg_Concatenated	Pseudotyped_Concatenated	405	8	3240	3.932343e-04	0.31287131
170330_pSPBN_GFP_v9_v2_B19EnvA_15P_BCpooled_day5_Final_RVg_Concatenated	Pseudotyped_Concatenated	406	4	1624	1.971026e-04	0.31306841
170330_pSPBN_GFP_v9_v2_B19EnvA_15P_BCpooled_day5_Final_RVg_Concatenated	Pseudotyped_Concatenated	407	4	1628	1.975881e-04	0.31326600
170330_pSPBN_GFP_v9_v2_B19EnvA_15P_BCpooled_day5_Final_RVg_Concatenated	Pseudotyped_Concatenated	408	1	408	4.951840e-05	0.31331552
170330_pSPBN_GFP_v9_v2_B19EnvA_15P_BCpooled_day5_Final_RVg_Concatenated	Pseudotyped_Concatenated	409	4	1636	1.985591e-04	0.31351408
170330_pSPBN_GFP_v9_v2_B19EnvA_15P_BCpooled_day5_Final_RVg_Concatenated	Pseudotyped_Concatenated	410	8	3280	3.980891e-04	0.31391217
170330_pSPBN_GFP_v9_v2_B19EnvA_15P_BCpooled_day5_Final_RVg_Concatenated	Pseudotyped_Concatenated	411	3	1233	1.496475e-04	0.31406182
170330_pSPBN_GFP_v9_v2_B19EnvA_15P_BCpooled_day5_Final_RVg_Concatenated	Pseudotyped_Concatenated	412	2	824	1.000077e-04	0.31416182
170330_pSPBN_GFP_v9_v2_B19EnvA_15P_BCpooled_day5_Final_RVg_Concatenated	Pseudotyped_Concatenated	413	1	413	5.012524e-05	0.31421195
170330_pSPBN_GFP_v9_v2_B19EnvA_15P_BCpooled_day5_Final_RVg_Concatenated	Pseudotyped_Concatenated	414	5	2070	2.512330e-04	0.31446318
170330_pSPBN_GFP_v9_v2_B19EnvA_15P_BCpooled_day5_Final_RVg_Concatenated	Pseudotyped_Concatenated	415	5	2075	2.518399e-04	0.31471502
170330_pSPBN_GFP_v9_v2_B19EnvA_15P_BCpooled_day5_Final_RVg_Concatenated	Pseudotyped_Concatenated	416	5	2080	2.524467e-04	0.31496747
170330_pSPBN_GFP_v9_v2_B19EnvA_15P_BCpooled_day5_Final_RVg_Concatenated	Pseudotyped_Concatenated	417	5	2085	2.530536e-04	0.31522052
170330_pSPBN_GFP_v9_v2_B19EnvA_15P_BCpooled_day5_Final_RVg_Concatenated	Pseudotyped_Concatenated	418	3	1254	1.521963e-04	0.31537272
170330_pSPBN_GFP_v9_v2_B19EnvA_15P_BCpooled_day5_Final_RVg_Concatenated	Pseudotyped_Concatenated	419	4	1676	2.034138e-04	0.31557613
170330_pSPBN_GFP_v9_v2_B19EnvA_15P_BCpooled_day5_Final_RVg_Concatenated	Pseudotyped_Concatenated	420	3	1260	1.529245e-04	0.31572906
170330_pSPBN_GFP_v9_v2_B19EnvA_15P_BCpooled_day5_Final_RVg_Concatenated	Pseudotyped_Concatenated	421	2	842	1.021924e-04	0.31583125
170330_pSPBN_GFP_v9_v2_B19EnvA_15P_BCpooled_day5_Final_RVg_Concatenated	Pseudotyped_Concatenated	422	10	4220	5.121756e-04	0.31634343
170330_pSPBN_GFP_v9_v2_B19EnvA_15P_BCpooled_day5_Final_RVg_Concatenated	Pseudotyped_Concatenated	423	5	2115	2.566946e-04	0.31660012
170330_pSPBN_GFP_v9_v2_B19EnvA_15P_BCpooled_day5_Final_RVg_Concatenated	Pseudotyped_Concatenated	424	1	424	5.146030e-05	0.31665158
170330_pSPBN_GFP_v9_v2_B19EnvA_15P_BCpooled_day5_Final_RVg_Concatenated	Pseudotyped_Concatenated	425	2	850	1.031633e-04	0.31675474
170330_pSPBN_GFP_v9_v2_B19EnvA_15P_BCpooled_day5_Final_RVg_Concatenated	Pseudotyped_Concatenated	426	6	2556	3.102182e-04	0.31706496
170330_pSPBN_GFP_v9_v2_B19EnvA_15P_BCpooled_day5_Final_RVg_Concatenated	Pseudotyped_Concatenated	427	3	1281	1.554732e-04	0.31722044
170330_pSPBN_GFP_v9_v2_B19EnvA_15P_BCpooled_day5_Final_RVg_Concatenated	Pseudotyped_Concatenated	428	5	2140	2.597288e-04	0.31748016
170330_pSPBN_GFP_v9_v2_B19EnvA_15P_BCpooled_day5_Final_RVg_Concatenated	Pseudotyped_Concatenated	429	4	1716	2.082686e-04	0.31768843
170330_pSPBN_GFP_v9_v2_B19EnvA_15P_BCpooled_day5_Final_RVg_Concatenated	Pseudotyped_Concatenated	430	3	1290	1.565655e-04	0.31784500
170330_pSPBN_GFP_v9_v2_B19EnvA_15P_BCpooled_day5_Final_RVg_Concatenated	Pseudotyped_Concatenated	431	5	2155	2.615494e-04	0.31810655
170330_pSPBN_GFP_v9_v2_B19EnvA_15P_BCpooled_day5_Final_RVg_Concatenated	Pseudotyped_Concatenated	432	4	1728	2.097250e-04	0.31831627
170330_pSPBN_GFP_v9_v2_B19EnvA_15P_BCpooled_day5_Final_RVg_Concatenated	Pseudotyped_Concatenated	433	4	1732	2.102105e-04	0.31852648
170330_pSPBN_GFP_v9_v2_B19EnvA_15P_BCpooled_day5_Final_RVg_Concatenated	Pseudotyped_Concatenated	434	5	2170	2.633699e-04	0.31878985
170330_pSPBN_GFP_v9_v2_B19EnvA_15P_BCpooled_day5_Final_RVg_Concatenated	Pseudotyped_Concatenated	435	5	2175	2.639767e-04	0.31905383
170330_pSPBN_GFP_v9_v2_B19EnvA_15P_BCpooled_day5_Final_RVg_Concatenated	Pseudotyped_Concatenated	436	5	2180	2.645836e-04	0.31931841
170330_pSPBN_GFP_v9_v2_B19EnvA_15P_BCpooled_day5_Final_RVg_Concatenated	Pseudotyped_Concatenated	437	7	3059	3.712666e-04	0.31968968
170330_pSPBN_GFP_v9_v2_B19EnvA_15P_BCpooled_day5_Final_RVg_Concatenated	Pseudotyped_Concatenated	438	8	3504	4.252756e-04	0.32011496
170330_pSPBN_GFP_v9_v2_B19EnvA_15P_BCpooled_day5_Final_RVg_Concatenated	Pseudotyped_Concatenated	440	2	880	1.068044e-04	0.32022176
170330_pSPBN_GFP_v9_v2_B19EnvA_15P_BCpooled_day5_Final_RVg_Concatenated	Pseudotyped_Concatenated	441	7	3087	3.746649e-04	0.32059642
170330_pSPBN_GFP_v9_v2_B19EnvA_15P_BCpooled_day5_Final_RVg_Concatenated	Pseudotyped_Concatenated	442	3	1326	1.609348e-04	0.32075736
170330_pSPBN_GFP_v9_v2_B19EnvA_15P_BCpooled_day5_Final_RVg_Concatenated	Pseudotyped_Concatenated	443	2	886	1.075326e-04	0.32086489
170330_pSPBN_GFP_v9_v2_B19EnvA_15P_BCpooled_day5_Final_RVg_Concatenated	Pseudotyped_Concatenated	444	2	888	1.077753e-04	0.32097267
170330_pSPBN_GFP_v9_v2_B19EnvA_15P_BCpooled_day5_Final_RVg_Concatenated	Pseudotyped_Concatenated	445	6	2670	3.240542e-04	0.32129672
170330_pSPBN_GFP_v9_v2_B19EnvA_15P_BCpooled_day5_Final_RVg_Concatenated	Pseudotyped_Concatenated	446	1	446	5.413040e-05	0.32135085
170330_pSPBN_GFP_v9_v2_B19EnvA_15P_BCpooled_day5_Final_RVg_Concatenated	Pseudotyped_Concatenated	447	5	2235	2.712589e-04	0.32162211
170330_pSPBN_GFP_v9_v2_B19EnvA_15P_BCpooled_day5_Final_RVg_Concatenated	Pseudotyped_Concatenated	448	5	2240	2.718657e-04	0.32189398
170330_pSPBN_GFP_v9_v2_B19EnvA_15P_BCpooled_day5_Final_RVg_Concatenated	Pseudotyped_Concatenated	449	4	1796	2.179780e-04	0.32211195
170330_pSPBN_GFP_v9_v2_B19EnvA_15P_BCpooled_day5_Final_RVg_Concatenated	Pseudotyped_Concatenated	450	4	1800	2.184635e-04	0.32233042
170330_pSPBN_GFP_v9_v2_B19EnvA_15P_BCpooled_day5_Final_RVg_Concatenated	Pseudotyped_Concatenated	451	4	1804	2.189490e-04	0.32254937
170330_pSPBN_GFP_v9_v2_B19EnvA_15P_BCpooled_day5_Final_RVg_Concatenated	Pseudotyped_Concatenated	452	3	1356	1.645758e-04	0.32271394
170330_pSPBN_GFP_v9_v2_B19EnvA_15P_BCpooled_day5_Final_RVg_Concatenated	Pseudotyped_Concatenated	453	5	2265	2.748999e-04	0.32298884
170330_pSPBN_GFP_v9_v2_B19EnvA_15P_BCpooled_day5_Final_RVg_Concatenated	Pseudotyped_Concatenated	454	1	454	5.510135e-05	0.32304394
170330_pSPBN_GFP_v9_v2_B19EnvA_15P_BCpooled_day5_Final_RVg_Concatenated	Pseudotyped_Concatenated	455	4	1820	2.208909e-04	0.32326484
170330_pSPBN_GFP_v9_v2_B19EnvA_15P_BCpooled_day5_Final_RVg_Concatenated	Pseudotyped_Concatenated	456	3	1368	1.660323e-04	0.32343087
170330_pSPBN_GFP_v9_v2_B19EnvA_15P_BCpooled_day5_Final_RVg_Concatenated	Pseudotyped_Concatenated	457	3	1371	1.663964e-04	0.32359726
170330_pSPBN_GFP_v9_v2_B19EnvA_15P_BCpooled_day5_Final_RVg_Concatenated	Pseudotyped_Concatenated	458	7	3206	3.891078e-04	0.32398637
170330_pSPBN_GFP_v9_v2_B19EnvA_15P_BCpooled_day5_Final_RVg_Concatenated	Pseudotyped_Concatenated	459	2	918	1.114164e-04	0.32409779
170330_pSPBN_GFP_v9_v2_B19EnvA_15P_BCpooled_day5_Final_RVg_Concatenated	Pseudotyped_Concatenated	460	7	3220	3.908070e-04	0.32448860
170330_pSPBN_GFP_v9_v2_B19EnvA_15P_BCpooled_day5_Final_RVg_Concatenated	Pseudotyped_Concatenated	461	7	3227	3.916565e-04	0.32488025
170330_pSPBN_GFP_v9_v2_B19EnvA_15P_BCpooled_day5_Final_RVg_Concatenated	Pseudotyped_Concatenated	462	7	3234	3.925061e-04	0.32527276
170330_pSPBN_GFP_v9_v2_B19EnvA_15P_BCpooled_day5_Final_RVg_Concatenated	Pseudotyped_Concatenated	463	7	3241	3.933557e-04	0.32566611
170330_pSPBN_GFP_v9_v2_B19EnvA_15P_BCpooled_day5_Final_RVg_Concatenated	Pseudotyped_Concatenated	464	1	464	5.631504e-05	0.32572243
170330_pSPBN_GFP_v9_v2_B19EnvA_15P_BCpooled_day5_Final_RVg_Concatenated	Pseudotyped_Concatenated	465	4	1860	2.257456e-04	0.32594817
170330_pSPBN_GFP_v9_v2_B19EnvA_15P_BCpooled_day5_Final_RVg_Concatenated	Pseudotyped_Concatenated	466	5	2330	2.827889e-04	0.32623096
170330_pSPBN_GFP_v9_v2_B19EnvA_15P_BCpooled_day5_Final_RVg_Concatenated	Pseudotyped_Concatenated	467	4	1868	2.267166e-04	0.32645768
170330_pSPBN_GFP_v9_v2_B19EnvA_15P_BCpooled_day5_Final_RVg_Concatenated	Pseudotyped_Concatenated	468	3	1404	1.704015e-04	0.32662808
170330_pSPBN_GFP_v9_v2_B19EnvA_15P_BCpooled_day5_Final_RVg_Concatenated	Pseudotyped_Concatenated	469	6	2814	3.415313e-04	0.32696961
170330_pSPBN_GFP_v9_v2_B19EnvA_15P_BCpooled_day5_Final_RVg_Concatenated	Pseudotyped_Concatenated	470	4	1880	2.281730e-04	0.32719779
170330_pSPBN_GFP_v9_v2_B19EnvA_15P_BCpooled_day5_Final_RVg_Concatenated	Pseudotyped_Concatenated	471	2	942	1.143292e-04	0.32731211
170330_pSPBN_GFP_v9_v2_B19EnvA_15P_BCpooled_day5_Final_RVg_Concatenated	Pseudotyped_Concatenated	472	2	944	1.145720e-04	0.32742669
170330_pSPBN_GFP_v9_v2_B19EnvA_15P_BCpooled_day5_Final_RVg_Concatenated	Pseudotyped_Concatenated	473	7	3311	4.018515e-04	0.32782854
170330_pSPBN_GFP_v9_v2_B19EnvA_15P_BCpooled_day5_Final_RVg_Concatenated	Pseudotyped_Concatenated	474	5	2370	2.876436e-04	0.32811618
170330_pSPBN_GFP_v9_v2_B19EnvA_15P_BCpooled_day5_Final_RVg_Concatenated	Pseudotyped_Concatenated	475	1	475	5.765009e-05	0.32817383
170330_pSPBN_GFP_v9_v2_B19EnvA_15P_BCpooled_day5_Final_RVg_Concatenated	Pseudotyped_Concatenated	476	1	476	5.777146e-05	0.32823160
170330_pSPBN_GFP_v9_v2_B19EnvA_15P_BCpooled_day5_Final_RVg_Concatenated	Pseudotyped_Concatenated	477	2	954	1.157857e-04	0.32834739
170330_pSPBN_GFP_v9_v2_B19EnvA_15P_BCpooled_day5_Final_RVg_Concatenated	Pseudotyped_Concatenated	478	2	956	1.160284e-04	0.32846342
170330_pSPBN_GFP_v9_v2_B19EnvA_15P_BCpooled_day5_Final_RVg_Concatenated	Pseudotyped_Concatenated	479	1	479	5.813557e-05	0.32852155
170330_pSPBN_GFP_v9_v2_B19EnvA_15P_BCpooled_day5_Final_RVg_Concatenated	Pseudotyped_Concatenated	480	6	2880	3.495416e-04	0.32887109
170330_pSPBN_GFP_v9_v2_B19EnvA_15P_BCpooled_day5_Final_RVg_Concatenated	Pseudotyped_Concatenated	481	8	3848	4.670265e-04	0.32933812
170330_pSPBN_GFP_v9_v2_B19EnvA_15P_BCpooled_day5_Final_RVg_Concatenated	Pseudotyped_Concatenated	482	4	1928	2.339987e-04	0.32957212
170330_pSPBN_GFP_v9_v2_B19EnvA_15P_BCpooled_day5_Final_RVg_Concatenated	Pseudotyped_Concatenated	483	2	966	1.172421e-04	0.32968936
170330_pSPBN_GFP_v9_v2_B19EnvA_15P_BCpooled_day5_Final_RVg_Concatenated	Pseudotyped_Concatenated	484	4	1936	2.349696e-04	0.32992433
170330_pSPBN_GFP_v9_v2_B19EnvA_15P_BCpooled_day5_Final_RVg_Concatenated	Pseudotyped_Concatenated	485	2	970	1.177276e-04	0.33004206
170330_pSPBN_GFP_v9_v2_B19EnvA_15P_BCpooled_day5_Final_RVg_Concatenated	Pseudotyped_Concatenated	486	5	2430	2.949257e-04	0.33033698
170330_pSPBN_GFP_v9_v2_B19EnvA_15P_BCpooled_day5_Final_RVg_Concatenated	Pseudotyped_Concatenated	487	8	3896	4.728521e-04	0.33080984
170330_pSPBN_GFP_v9_v2_B19EnvA_15P_BCpooled_day5_Final_RVg_Concatenated	Pseudotyped_Concatenated	488	1	488	5.922789e-05	0.33086906
170330_pSPBN_GFP_v9_v2_B19EnvA_15P_BCpooled_day5_Final_RVg_Concatenated	Pseudotyped_Concatenated	489	6	2934	3.560955e-04	0.33122516
170330_pSPBN_GFP_v9_v2_B19EnvA_15P_BCpooled_day5_Final_RVg_Concatenated	Pseudotyped_Concatenated	490	1	490	5.947062e-05	0.33128463
170330_pSPBN_GFP_v9_v2_B19EnvA_15P_BCpooled_day5_Final_RVg_Concatenated	Pseudotyped_Concatenated	491	2	982	1.191840e-04	0.33140382
170330_pSPBN_GFP_v9_v2_B19EnvA_15P_BCpooled_day5_Final_RVg_Concatenated	Pseudotyped_Concatenated	492	3	1476	1.791401e-04	0.33158296
170330_pSPBN_GFP_v9_v2_B19EnvA_15P_BCpooled_day5_Final_RVg_Concatenated	Pseudotyped_Concatenated	493	4	1972	2.393389e-04	0.33182229
170330_pSPBN_GFP_v9_v2_B19EnvA_15P_BCpooled_day5_Final_RVg_Concatenated	Pseudotyped_Concatenated	494	2	988	1.199122e-04	0.33194221
170330_pSPBN_GFP_v9_v2_B19EnvA_15P_BCpooled_day5_Final_RVg_Concatenated	Pseudotyped_Concatenated	495	3	1485	1.802324e-04	0.33212244
170330_pSPBN_GFP_v9_v2_B19EnvA_15P_BCpooled_day5_Final_RVg_Concatenated	Pseudotyped_Concatenated	496	1	496	6.019884e-05	0.33218264
170330_pSPBN_GFP_v9_v2_B19EnvA_15P_BCpooled_day5_Final_RVg_Concatenated	Pseudotyped_Concatenated	497	8	3976	4.825616e-04	0.33266520
170330_pSPBN_GFP_v9_v2_B19EnvA_15P_BCpooled_day5_Final_RVg_Concatenated	Pseudotyped_Concatenated	498	1	498	6.044157e-05	0.33272564
170330_pSPBN_GFP_v9_v2_B19EnvA_15P_BCpooled_day5_Final_RVg_Concatenated	Pseudotyped_Concatenated	499	2	998	1.211259e-04	0.33284677
170330_pSPBN_GFP_v9_v2_B19EnvA_15P_BCpooled_day5_Final_RVg_Concatenated	Pseudotyped_Concatenated	500	6	3000	3.641059e-04	0.33321087
170330_pSPBN_GFP_v9_v2_B19EnvA_15P_BCpooled_day5_Final_RVg_Concatenated	Pseudotyped_Concatenated	501	2	1002	1.216114e-04	0.33333248
170330_pSPBN_GFP_v9_v2_B19EnvA_15P_BCpooled_day5_Final_RVg_Concatenated	Pseudotyped_Concatenated	502	2	1004	1.218541e-04	0.33345434
170330_pSPBN_GFP_v9_v2_B19EnvA_15P_BCpooled_day5_Final_RVg_Concatenated	Pseudotyped_Concatenated	503	3	1509	1.831452e-04	0.33363748
170330_pSPBN_GFP_v9_v2_B19EnvA_15P_BCpooled_day5_Final_RVg_Concatenated	Pseudotyped_Concatenated	504	1	504	6.116978e-05	0.33369865
170330_pSPBN_GFP_v9_v2_B19EnvA_15P_BCpooled_day5_Final_RVg_Concatenated	Pseudotyped_Concatenated	505	3	1515	1.838735e-04	0.33388253
170330_pSPBN_GFP_v9_v2_B19EnvA_15P_BCpooled_day5_Final_RVg_Concatenated	Pseudotyped_Concatenated	506	4	2024	2.456501e-04	0.33412818
170330_pSPBN_GFP_v9_v2_B19EnvA_15P_BCpooled_day5_Final_RVg_Concatenated	Pseudotyped_Concatenated	507	4	2028	2.461356e-04	0.33437431
170330_pSPBN_GFP_v9_v2_B19EnvA_15P_BCpooled_day5_Final_RVg_Concatenated	Pseudotyped_Concatenated	508	3	1524	1.849658e-04	0.33455928
170330_pSPBN_GFP_v9_v2_B19EnvA_15P_BCpooled_day5_Final_RVg_Concatenated	Pseudotyped_Concatenated	509	4	2036	2.471065e-04	0.33480638
170330_pSPBN_GFP_v9_v2_B19EnvA_15P_BCpooled_day5_Final_RVg_Concatenated	Pseudotyped_Concatenated	510	2	1020	1.237960e-04	0.33493018
170330_pSPBN_GFP_v9_v2_B19EnvA_15P_BCpooled_day5_Final_RVg_Concatenated	Pseudotyped_Concatenated	511	2	1022	1.240387e-04	0.33505422
170330_pSPBN_GFP_v9_v2_B19EnvA_15P_BCpooled_day5_Final_RVg_Concatenated	Pseudotyped_Concatenated	512	1	512	6.214073e-05	0.33511636
170330_pSPBN_GFP_v9_v2_B19EnvA_15P_BCpooled_day5_Final_RVg_Concatenated	Pseudotyped_Concatenated	513	5	2565	3.113105e-04	0.33542767
170330_pSPBN_GFP_v9_v2_B19EnvA_15P_BCpooled_day5_Final_RVg_Concatenated	Pseudotyped_Concatenated	514	5	2570	3.119174e-04	0.33573959
170330_pSPBN_GFP_v9_v2_B19EnvA_15P_BCpooled_day5_Final_RVg_Concatenated	Pseudotyped_Concatenated	515	4	2060	2.500194e-04	0.33598961
170330_pSPBN_GFP_v9_v2_B19EnvA_15P_BCpooled_day5_Final_RVg_Concatenated	Pseudotyped_Concatenated	516	5	2580	3.131310e-04	0.33630274
170330_pSPBN_GFP_v9_v2_B19EnvA_15P_BCpooled_day5_Final_RVg_Concatenated	Pseudotyped_Concatenated	517	3	1551	1.882427e-04	0.33649098
170330_pSPBN_GFP_v9_v2_B19EnvA_15P_BCpooled_day5_Final_RVg_Concatenated	Pseudotyped_Concatenated	518	1	518	6.286895e-05	0.33655385
170330_pSPBN_GFP_v9_v2_B19EnvA_15P_BCpooled_day5_Final_RVg_Concatenated	Pseudotyped_Concatenated	519	7	3633	4.409322e-04	0.33699478
170330_pSPBN_GFP_v9_v2_B19EnvA_15P_BCpooled_day5_Final_RVg_Concatenated	Pseudotyped_Concatenated	520	1	520	6.311168e-05	0.33705789
170330_pSPBN_GFP_v9_v2_B19EnvA_15P_BCpooled_day5_Final_RVg_Concatenated	Pseudotyped_Concatenated	521	4	2084	2.529322e-04	0.33731083
170330_pSPBN_GFP_v9_v2_B19EnvA_15P_BCpooled_day5_Final_RVg_Concatenated	Pseudotyped_Concatenated	522	3	1566	1.900633e-04	0.33750089
170330_pSPBN_GFP_v9_v2_B19EnvA_15P_BCpooled_day5_Final_RVg_Concatenated	Pseudotyped_Concatenated	523	2	1046	1.269516e-04	0.33762784
170330_pSPBN_GFP_v9_v2_B19EnvA_15P_BCpooled_day5_Final_RVg_Concatenated	Pseudotyped_Concatenated	524	4	2096	2.543886e-04	0.33788223
170330_pSPBN_GFP_v9_v2_B19EnvA_15P_BCpooled_day5_Final_RVg_Concatenated	Pseudotyped_Concatenated	525	2	1050	1.274371e-04	0.33800967
170330_pSPBN_GFP_v9_v2_B19EnvA_15P_BCpooled_day5_Final_RVg_Concatenated	Pseudotyped_Concatenated	526	3	1578	1.915197e-04	0.33820119
170330_pSPBN_GFP_v9_v2_B19EnvA_15P_BCpooled_day5_Final_RVg_Concatenated	Pseudotyped_Concatenated	527	3	1581	1.918838e-04	0.33839307
170330_pSPBN_GFP_v9_v2_B19EnvA_15P_BCpooled_day5_Final_RVg_Concatenated	Pseudotyped_Concatenated	528	1	528	6.408263e-05	0.33845715
170330_pSPBN_GFP_v9_v2_B19EnvA_15P_BCpooled_day5_Final_RVg_Concatenated	Pseudotyped_Concatenated	529	5	2645	3.210200e-04	0.33877817
170330_pSPBN_GFP_v9_v2_B19EnvA_15P_BCpooled_day5_Final_RVg_Concatenated	Pseudotyped_Concatenated	531	3	1593	1.933402e-04	0.33897151
170330_pSPBN_GFP_v9_v2_B19EnvA_15P_BCpooled_day5_Final_RVg_Concatenated	Pseudotyped_Concatenated	532	5	2660	3.228405e-04	0.33929435
170330_pSPBN_GFP_v9_v2_B19EnvA_15P_BCpooled_day5_Final_RVg_Concatenated	Pseudotyped_Concatenated	533	3	1599	1.940684e-04	0.33948842
170330_pSPBN_GFP_v9_v2_B19EnvA_15P_BCpooled_day5_Final_RVg_Concatenated	Pseudotyped_Concatenated	534	2	1068	1.296217e-04	0.33961804
170330_pSPBN_GFP_v9_v2_B19EnvA_15P_BCpooled_day5_Final_RVg_Concatenated	Pseudotyped_Concatenated	535	1	535	6.493221e-05	0.33968298
170330_pSPBN_GFP_v9_v2_B19EnvA_15P_BCpooled_day5_Final_RVg_Concatenated	Pseudotyped_Concatenated	536	5	2680	3.252679e-04	0.34000824
170330_pSPBN_GFP_v9_v2_B19EnvA_15P_BCpooled_day5_Final_RVg_Concatenated	Pseudotyped_Concatenated	537	1	537	6.517495e-05	0.34007342
170330_pSPBN_GFP_v9_v2_B19EnvA_15P_BCpooled_day5_Final_RVg_Concatenated	Pseudotyped_Concatenated	538	2	1076	1.305926e-04	0.34020401
170330_pSPBN_GFP_v9_v2_B19EnvA_15P_BCpooled_day5_Final_RVg_Concatenated	Pseudotyped_Concatenated	539	1	539	6.541769e-05	0.34026943
170330_pSPBN_GFP_v9_v2_B19EnvA_15P_BCpooled_day5_Final_RVg_Concatenated	Pseudotyped_Concatenated	541	3	1623	1.969813e-04	0.34046641
170330_pSPBN_GFP_v9_v2_B19EnvA_15P_BCpooled_day5_Final_RVg_Concatenated	Pseudotyped_Concatenated	543	2	1086	1.318063e-04	0.34059822
170330_pSPBN_GFP_v9_v2_B19EnvA_15P_BCpooled_day5_Final_RVg_Concatenated	Pseudotyped_Concatenated	544	1	544	6.602453e-05	0.34066424
170330_pSPBN_GFP_v9_v2_B19EnvA_15P_BCpooled_day5_Final_RVg_Concatenated	Pseudotyped_Concatenated	545	2	1090	1.322918e-04	0.34079653
170330_pSPBN_GFP_v9_v2_B19EnvA_15P_BCpooled_day5_Final_RVg_Concatenated	Pseudotyped_Concatenated	546	2	1092	1.325345e-04	0.34092907
170330_pSPBN_GFP_v9_v2_B19EnvA_15P_BCpooled_day5_Final_RVg_Concatenated	Pseudotyped_Concatenated	547	2	1094	1.327773e-04	0.34106184
170330_pSPBN_GFP_v9_v2_B19EnvA_15P_BCpooled_day5_Final_RVg_Concatenated	Pseudotyped_Concatenated	548	1	548	6.651000e-05	0.34112835
170330_pSPBN_GFP_v9_v2_B19EnvA_15P_BCpooled_day5_Final_RVg_Concatenated	Pseudotyped_Concatenated	549	8	4392	5.330510e-04	0.34166141
170330_pSPBN_GFP_v9_v2_B19EnvA_15P_BCpooled_day5_Final_RVg_Concatenated	Pseudotyped_Concatenated	550	6	3300	4.005164e-04	0.34206192
170330_pSPBN_GFP_v9_v2_B19EnvA_15P_BCpooled_day5_Final_RVg_Concatenated	Pseudotyped_Concatenated	553	8	4424	5.369348e-04	0.34259886
170330_pSPBN_GFP_v9_v2_B19EnvA_15P_BCpooled_day5_Final_RVg_Concatenated	Pseudotyped_Concatenated	554	2	1108	1.344764e-04	0.34273333
170330_pSPBN_GFP_v9_v2_B19EnvA_15P_BCpooled_day5_Final_RVg_Concatenated	Pseudotyped_Concatenated	555	2	1110	1.347192e-04	0.34286805
170330_pSPBN_GFP_v9_v2_B19EnvA_15P_BCpooled_day5_Final_RVg_Concatenated	Pseudotyped_Concatenated	556	5	2780	3.374048e-04	0.34320546
170330_pSPBN_GFP_v9_v2_B19EnvA_15P_BCpooled_day5_Final_RVg_Concatenated	Pseudotyped_Concatenated	557	3	1671	2.028070e-04	0.34340826
170330_pSPBN_GFP_v9_v2_B19EnvA_15P_BCpooled_day5_Final_RVg_Concatenated	Pseudotyped_Concatenated	558	4	2232	2.708948e-04	0.34367916
170330_pSPBN_GFP_v9_v2_B19EnvA_15P_BCpooled_day5_Final_RVg_Concatenated	Pseudotyped_Concatenated	559	1	559	6.784506e-05	0.34374700
170330_pSPBN_GFP_v9_v2_B19EnvA_15P_BCpooled_day5_Final_RVg_Concatenated	Pseudotyped_Concatenated	560	4	2240	2.718657e-04	0.34401887
170330_pSPBN_GFP_v9_v2_B19EnvA_15P_BCpooled_day5_Final_RVg_Concatenated	Pseudotyped_Concatenated	561	4	2244	2.723512e-04	0.34429122
170330_pSPBN_GFP_v9_v2_B19EnvA_15P_BCpooled_day5_Final_RVg_Concatenated	Pseudotyped_Concatenated	562	6	3372	4.092550e-04	0.34470048
170330_pSPBN_GFP_v9_v2_B19EnvA_15P_BCpooled_day5_Final_RVg_Concatenated	Pseudotyped_Concatenated	563	1	563	6.833053e-05	0.34476881
170330_pSPBN_GFP_v9_v2_B19EnvA_15P_BCpooled_day5_Final_RVg_Concatenated	Pseudotyped_Concatenated	564	4	2256	2.738076e-04	0.34504261
170330_pSPBN_GFP_v9_v2_B19EnvA_15P_BCpooled_day5_Final_RVg_Concatenated	Pseudotyped_Concatenated	565	1	565	6.857327e-05	0.34511119
170330_pSPBN_GFP_v9_v2_B19EnvA_15P_BCpooled_day5_Final_RVg_Concatenated	Pseudotyped_Concatenated	566	2	1132	1.373893e-04	0.34524858
170330_pSPBN_GFP_v9_v2_B19EnvA_15P_BCpooled_day5_Final_RVg_Concatenated	Pseudotyped_Concatenated	567	1	567	6.881601e-05	0.34531739
170330_pSPBN_GFP_v9_v2_B19EnvA_15P_BCpooled_day5_Final_RVg_Concatenated	Pseudotyped_Concatenated	568	9	5112	6.204364e-04	0.34593783
170330_pSPBN_GFP_v9_v2_B19EnvA_15P_BCpooled_day5_Final_RVg_Concatenated	Pseudotyped_Concatenated	569	1	569	6.905875e-05	0.34600689
170330_pSPBN_GFP_v9_v2_B19EnvA_15P_BCpooled_day5_Final_RVg_Concatenated	Pseudotyped_Concatenated	570	1	570	6.918011e-05	0.34607607
170330_pSPBN_GFP_v9_v2_B19EnvA_15P_BCpooled_day5_Final_RVg_Concatenated	Pseudotyped_Concatenated	571	2	1142	1.386030e-04	0.34621467
170330_pSPBN_GFP_v9_v2_B19EnvA_15P_BCpooled_day5_Final_RVg_Concatenated	Pseudotyped_Concatenated	572	3	1716	2.082686e-04	0.34642294
170330_pSPBN_GFP_v9_v2_B19EnvA_15P_BCpooled_day5_Final_RVg_Concatenated	Pseudotyped_Concatenated	573	4	2292	2.781769e-04	0.34670112
170330_pSPBN_GFP_v9_v2_B19EnvA_15P_BCpooled_day5_Final_RVg_Concatenated	Pseudotyped_Concatenated	574	2	1148	1.393312e-04	0.34684045
170330_pSPBN_GFP_v9_v2_B19EnvA_15P_BCpooled_day5_Final_RVg_Concatenated	Pseudotyped_Concatenated	575	5	2875	3.489348e-04	0.34718938
170330_pSPBN_GFP_v9_v2_B19EnvA_15P_BCpooled_day5_Final_RVg_Concatenated	Pseudotyped_Concatenated	576	1	576	6.990833e-05	0.34725929
170330_pSPBN_GFP_v9_v2_B19EnvA_15P_BCpooled_day5_Final_RVg_Concatenated	Pseudotyped_Concatenated	577	6	3462	4.201782e-04	0.34767947
170330_pSPBN_GFP_v9_v2_B19EnvA_15P_BCpooled_day5_Final_RVg_Concatenated	Pseudotyped_Concatenated	578	5	2890	3.507553e-04	0.34803022
170330_pSPBN_GFP_v9_v2_B19EnvA_15P_BCpooled_day5_Final_RVg_Concatenated	Pseudotyped_Concatenated	579	2	1158	1.405449e-04	0.34817077
170330_pSPBN_GFP_v9_v2_B19EnvA_15P_BCpooled_day5_Final_RVg_Concatenated	Pseudotyped_Concatenated	580	2	1160	1.407876e-04	0.34831156
170330_pSPBN_GFP_v9_v2_B19EnvA_15P_BCpooled_day5_Final_RVg_Concatenated	Pseudotyped_Concatenated	581	1	581	7.051517e-05	0.34838207
170330_pSPBN_GFP_v9_v2_B19EnvA_15P_BCpooled_day5_Final_RVg_Concatenated	Pseudotyped_Concatenated	582	2	1164	1.412731e-04	0.34852334
170330_pSPBN_GFP_v9_v2_B19EnvA_15P_BCpooled_day5_Final_RVg_Concatenated	Pseudotyped_Concatenated	583	3	1749	2.122737e-04	0.34873562
170330_pSPBN_GFP_v9_v2_B19EnvA_15P_BCpooled_day5_Final_RVg_Concatenated	Pseudotyped_Concatenated	584	3	1752	2.126378e-04	0.34894826
170330_pSPBN_GFP_v9_v2_B19EnvA_15P_BCpooled_day5_Final_RVg_Concatenated	Pseudotyped_Concatenated	585	3	1755	2.130019e-04	0.34916126
170330_pSPBN_GFP_v9_v2_B19EnvA_15P_BCpooled_day5_Final_RVg_Concatenated	Pseudotyped_Concatenated	586	3	1758	2.133660e-04	0.34937462
170330_pSPBN_GFP_v9_v2_B19EnvA_15P_BCpooled_day5_Final_RVg_Concatenated	Pseudotyped_Concatenated	587	3	1761	2.137301e-04	0.34958835
170330_pSPBN_GFP_v9_v2_B19EnvA_15P_BCpooled_day5_Final_RVg_Concatenated	Pseudotyped_Concatenated	588	2	1176	1.427295e-04	0.34973108
170330_pSPBN_GFP_v9_v2_B19EnvA_15P_BCpooled_day5_Final_RVg_Concatenated	Pseudotyped_Concatenated	589	1	589	7.148612e-05	0.34980257
170330_pSPBN_GFP_v9_v2_B19EnvA_15P_BCpooled_day5_Final_RVg_Concatenated	Pseudotyped_Concatenated	590	3	1770	2.148225e-04	0.35001739
170330_pSPBN_GFP_v9_v2_B19EnvA_15P_BCpooled_day5_Final_RVg_Concatenated	Pseudotyped_Concatenated	591	3	1773	2.151866e-04	0.35023258
170330_pSPBN_GFP_v9_v2_B19EnvA_15P_BCpooled_day5_Final_RVg_Concatenated	Pseudotyped_Concatenated	592	2	1184	1.437004e-04	0.35037628
170330_pSPBN_GFP_v9_v2_B19EnvA_15P_BCpooled_day5_Final_RVg_Concatenated	Pseudotyped_Concatenated	593	4	2372	2.878864e-04	0.35066417
170330_pSPBN_GFP_v9_v2_B19EnvA_15P_BCpooled_day5_Final_RVg_Concatenated	Pseudotyped_Concatenated	595	3	1785	2.166430e-04	0.35088081
170330_pSPBN_GFP_v9_v2_B19EnvA_15P_BCpooled_day5_Final_RVg_Concatenated	Pseudotyped_Concatenated	596	8	4768	5.786856e-04	0.35145949
170330_pSPBN_GFP_v9_v2_B19EnvA_15P_BCpooled_day5_Final_RVg_Concatenated	Pseudotyped_Concatenated	597	1	597	7.245707e-05	0.35153195
170330_pSPBN_GFP_v9_v2_B19EnvA_15P_BCpooled_day5_Final_RVg_Concatenated	Pseudotyped_Concatenated	598	3	1794	2.177353e-04	0.35174969
170330_pSPBN_GFP_v9_v2_B19EnvA_15P_BCpooled_day5_Final_RVg_Concatenated	Pseudotyped_Concatenated	599	4	2396	2.907992e-04	0.35204049
170330_pSPBN_GFP_v9_v2_B19EnvA_15P_BCpooled_day5_Final_RVg_Concatenated	Pseudotyped_Concatenated	600	2	1200	1.456423e-04	0.35218613
170330_pSPBN_GFP_v9_v2_B19EnvA_15P_BCpooled_day5_Final_RVg_Concatenated	Pseudotyped_Concatenated	601	1	601	7.294254e-05	0.35225907
170330_pSPBN_GFP_v9_v2_B19EnvA_15P_BCpooled_day5_Final_RVg_Concatenated	Pseudotyped_Concatenated	602	3	1806	2.191917e-04	0.35247826
170330_pSPBN_GFP_v9_v2_B19EnvA_15P_BCpooled_day5_Final_RVg_Concatenated	Pseudotyped_Concatenated	603	1	603	7.318528e-05	0.35255145
170330_pSPBN_GFP_v9_v2_B19EnvA_15P_BCpooled_day5_Final_RVg_Concatenated	Pseudotyped_Concatenated	604	1	604	7.330665e-05	0.35262475
170330_pSPBN_GFP_v9_v2_B19EnvA_15P_BCpooled_day5_Final_RVg_Concatenated	Pseudotyped_Concatenated	605	1	605	7.342802e-05	0.35269818
170330_pSPBN_GFP_v9_v2_B19EnvA_15P_BCpooled_day5_Final_RVg_Concatenated	Pseudotyped_Concatenated	607	3	1821	2.210123e-04	0.35291919
170330_pSPBN_GFP_v9_v2_B19EnvA_15P_BCpooled_day5_Final_RVg_Concatenated	Pseudotyped_Concatenated	608	4	2432	2.951685e-04	0.35321436
170330_pSPBN_GFP_v9_v2_B19EnvA_15P_BCpooled_day5_Final_RVg_Concatenated	Pseudotyped_Concatenated	609	1	609	7.391349e-05	0.35328828
170330_pSPBN_GFP_v9_v2_B19EnvA_15P_BCpooled_day5_Final_RVg_Concatenated	Pseudotyped_Concatenated	610	2	1220	1.480697e-04	0.35343635
170330_pSPBN_GFP_v9_v2_B19EnvA_15P_BCpooled_day5_Final_RVg_Concatenated	Pseudotyped_Concatenated	612	2	1224	1.485552e-04	0.35358490
170330_pSPBN_GFP_v9_v2_B19EnvA_15P_BCpooled_day5_Final_RVg_Concatenated	Pseudotyped_Concatenated	614	1	614	7.452033e-05	0.35365942
170330_pSPBN_GFP_v9_v2_B19EnvA_15P_BCpooled_day5_Final_RVg_Concatenated	Pseudotyped_Concatenated	615	2	1230	1.492834e-04	0.35380871
170330_pSPBN_GFP_v9_v2_B19EnvA_15P_BCpooled_day5_Final_RVg_Concatenated	Pseudotyped_Concatenated	616	2	1232	1.495261e-04	0.35395823
170330_pSPBN_GFP_v9_v2_B19EnvA_15P_BCpooled_day5_Final_RVg_Concatenated	Pseudotyped_Concatenated	617	1	617	7.488444e-05	0.35403312
170330_pSPBN_GFP_v9_v2_B19EnvA_15P_BCpooled_day5_Final_RVg_Concatenated	Pseudotyped_Concatenated	618	3	1854	2.250174e-04	0.35425813
170330_pSPBN_GFP_v9_v2_B19EnvA_15P_BCpooled_day5_Final_RVg_Concatenated	Pseudotyped_Concatenated	619	1	619	7.512718e-05	0.35433326
170330_pSPBN_GFP_v9_v2_B19EnvA_15P_BCpooled_day5_Final_RVg_Concatenated	Pseudotyped_Concatenated	620	3	1860	2.257456e-04	0.35455901
170330_pSPBN_GFP_v9_v2_B19EnvA_15P_BCpooled_day5_Final_RVg_Concatenated	Pseudotyped_Concatenated	621	4	2484	3.014797e-04	0.35486049
170330_pSPBN_GFP_v9_v2_B19EnvA_15P_BCpooled_day5_Final_RVg_Concatenated	Pseudotyped_Concatenated	622	2	1244	1.509826e-04	0.35501147
170330_pSPBN_GFP_v9_v2_B19EnvA_15P_BCpooled_day5_Final_RVg_Concatenated	Pseudotyped_Concatenated	623	3	1869	2.268380e-04	0.35523831
170330_pSPBN_GFP_v9_v2_B19EnvA_15P_BCpooled_day5_Final_RVg_Concatenated	Pseudotyped_Concatenated	624	1	624	7.573402e-05	0.35531404
170330_pSPBN_GFP_v9_v2_B19EnvA_15P_BCpooled_day5_Final_RVg_Concatenated	Pseudotyped_Concatenated	625	4	2500	3.034216e-04	0.35561746
170330_pSPBN_GFP_v9_v2_B19EnvA_15P_BCpooled_day5_Final_RVg_Concatenated	Pseudotyped_Concatenated	626	4	2504	3.039070e-04	0.35592137
170330_pSPBN_GFP_v9_v2_B19EnvA_15P_BCpooled_day5_Final_RVg_Concatenated	Pseudotyped_Concatenated	627	2	1254	1.521963e-04	0.35607356
170330_pSPBN_GFP_v9_v2_B19EnvA_15P_BCpooled_day5_Final_RVg_Concatenated	Pseudotyped_Concatenated	629	4	2516	3.053634e-04	0.35637893
170330_pSPBN_GFP_v9_v2_B19EnvA_15P_BCpooled_day5_Final_RVg_Concatenated	Pseudotyped_Concatenated	630	2	1260	1.529245e-04	0.35653185
170330_pSPBN_GFP_v9_v2_B19EnvA_15P_BCpooled_day5_Final_RVg_Concatenated	Pseudotyped_Concatenated	631	4	2524	3.063344e-04	0.35683819
170330_pSPBN_GFP_v9_v2_B19EnvA_15P_BCpooled_day5_Final_RVg_Concatenated	Pseudotyped_Concatenated	632	1	632	7.670497e-05	0.35691489
170330_pSPBN_GFP_v9_v2_B19EnvA_15P_BCpooled_day5_Final_RVg_Concatenated	Pseudotyped_Concatenated	633	3	1899	2.304790e-04	0.35714537
170330_pSPBN_GFP_v9_v2_B19EnvA_15P_BCpooled_day5_Final_RVg_Concatenated	Pseudotyped_Concatenated	634	3	1902	2.308431e-04	0.35737621
170330_pSPBN_GFP_v9_v2_B19EnvA_15P_BCpooled_day5_Final_RVg_Concatenated	Pseudotyped_Concatenated	635	6	3810	4.624144e-04	0.35783863
170330_pSPBN_GFP_v9_v2_B19EnvA_15P_BCpooled_day5_Final_RVg_Concatenated	Pseudotyped_Concatenated	636	1	636	7.719044e-05	0.35791582
170330_pSPBN_GFP_v9_v2_B19EnvA_15P_BCpooled_day5_Final_RVg_Concatenated	Pseudotyped_Concatenated	637	3	1911	2.319354e-04	0.35814775
170330_pSPBN_GFP_v9_v2_B19EnvA_15P_BCpooled_day5_Final_RVg_Concatenated	Pseudotyped_Concatenated	639	1	639	7.755455e-05	0.35822531
170330_pSPBN_GFP_v9_v2_B19EnvA_15P_BCpooled_day5_Final_RVg_Concatenated	Pseudotyped_Concatenated	640	1	640	7.767592e-05	0.35830299
170330_pSPBN_GFP_v9_v2_B19EnvA_15P_BCpooled_day5_Final_RVg_Concatenated	Pseudotyped_Concatenated	642	5	3210	3.895933e-04	0.35869258
170330_pSPBN_GFP_v9_v2_B19EnvA_15P_BCpooled_day5_Final_RVg_Concatenated	Pseudotyped_Concatenated	643	1	643	7.804002e-05	0.35877062
170330_pSPBN_GFP_v9_v2_B19EnvA_15P_BCpooled_day5_Final_RVg_Concatenated	Pseudotyped_Concatenated	644	2	1288	1.563228e-04	0.35892694
170330_pSPBN_GFP_v9_v2_B19EnvA_15P_BCpooled_day5_Final_RVg_Concatenated	Pseudotyped_Concatenated	646	5	3230	3.920206e-04	0.35931896
170330_pSPBN_GFP_v9_v2_B19EnvA_15P_BCpooled_day5_Final_RVg_Concatenated	Pseudotyped_Concatenated	647	4	2588	3.141020e-04	0.35963306
170330_pSPBN_GFP_v9_v2_B19EnvA_15P_BCpooled_day5_Final_RVg_Concatenated	Pseudotyped_Concatenated	648	2	1296	1.572937e-04	0.35979036
170330_pSPBN_GFP_v9_v2_B19EnvA_15P_BCpooled_day5_Final_RVg_Concatenated	Pseudotyped_Concatenated	649	4	2596	3.150729e-04	0.36010543
170330_pSPBN_GFP_v9_v2_B19EnvA_15P_BCpooled_day5_Final_RVg_Concatenated	Pseudotyped_Concatenated	650	1	650	7.888960e-05	0.36018432
170330_pSPBN_GFP_v9_v2_B19EnvA_15P_BCpooled_day5_Final_RVg_Concatenated	Pseudotyped_Concatenated	651	4	2604	3.160439e-04	0.36050036
170330_pSPBN_GFP_v9_v2_B19EnvA_15P_BCpooled_day5_Final_RVg_Concatenated	Pseudotyped_Concatenated	652	2	1304	1.582647e-04	0.36065863
170330_pSPBN_GFP_v9_v2_B19EnvA_15P_BCpooled_day5_Final_RVg_Concatenated	Pseudotyped_Concatenated	653	3	1959	2.377611e-04	0.36089639
170330_pSPBN_GFP_v9_v2_B19EnvA_15P_BCpooled_day5_Final_RVg_Concatenated	Pseudotyped_Concatenated	656	2	1312	1.592356e-04	0.36105563
170330_pSPBN_GFP_v9_v2_B19EnvA_15P_BCpooled_day5_Final_RVg_Concatenated	Pseudotyped_Concatenated	660	2	1320	1.602066e-04	0.36121583
170330_pSPBN_GFP_v9_v2_B19EnvA_15P_BCpooled_day5_Final_RVg_Concatenated	Pseudotyped_Concatenated	661	3	1983	2.406740e-04	0.36145651
170330_pSPBN_GFP_v9_v2_B19EnvA_15P_BCpooled_day5_Final_RVg_Concatenated	Pseudotyped_Concatenated	663	3	1989	2.414022e-04	0.36169791
170330_pSPBN_GFP_v9_v2_B19EnvA_15P_BCpooled_day5_Final_RVg_Concatenated	Pseudotyped_Concatenated	664	1	664	8.058876e-05	0.36177850
170330_pSPBN_GFP_v9_v2_B19EnvA_15P_BCpooled_day5_Final_RVg_Concatenated	Pseudotyped_Concatenated	665	4	2660	3.228405e-04	0.36210134
170330_pSPBN_GFP_v9_v2_B19EnvA_15P_BCpooled_day5_Final_RVg_Concatenated	Pseudotyped_Concatenated	666	1	666	8.083150e-05	0.36218217
170330_pSPBN_GFP_v9_v2_B19EnvA_15P_BCpooled_day5_Final_RVg_Concatenated	Pseudotyped_Concatenated	667	2	1334	1.619057e-04	0.36234407
170330_pSPBN_GFP_v9_v2_B19EnvA_15P_BCpooled_day5_Final_RVg_Concatenated	Pseudotyped_Concatenated	668	2	1336	1.621485e-04	0.36250622
170330_pSPBN_GFP_v9_v2_B19EnvA_15P_BCpooled_day5_Final_RVg_Concatenated	Pseudotyped_Concatenated	669	4	2676	3.247824e-04	0.36283101
170330_pSPBN_GFP_v9_v2_B19EnvA_15P_BCpooled_day5_Final_RVg_Concatenated	Pseudotyped_Concatenated	671	2	1342	1.628767e-04	0.36299388
170330_pSPBN_GFP_v9_v2_B19EnvA_15P_BCpooled_day5_Final_RVg_Concatenated	Pseudotyped_Concatenated	672	1	672	8.155971e-05	0.36307544
170330_pSPBN_GFP_v9_v2_B19EnvA_15P_BCpooled_day5_Final_RVg_Concatenated	Pseudotyped_Concatenated	673	3	2019	2.450432e-04	0.36332049
170330_pSPBN_GFP_v9_v2_B19EnvA_15P_BCpooled_day5_Final_RVg_Concatenated	Pseudotyped_Concatenated	674	5	3370	4.090123e-04	0.36372950
170330_pSPBN_GFP_v9_v2_B19EnvA_15P_BCpooled_day5_Final_RVg_Concatenated	Pseudotyped_Concatenated	675	3	2025	2.457715e-04	0.36397527
170330_pSPBN_GFP_v9_v2_B19EnvA_15P_BCpooled_day5_Final_RVg_Concatenated	Pseudotyped_Concatenated	676	7	4732	5.743163e-04	0.36454959
170330_pSPBN_GFP_v9_v2_B19EnvA_15P_BCpooled_day5_Final_RVg_Concatenated	Pseudotyped_Concatenated	677	1	677	8.216656e-05	0.36463175
170330_pSPBN_GFP_v9_v2_B19EnvA_15P_BCpooled_day5_Final_RVg_Concatenated	Pseudotyped_Concatenated	678	1	678	8.228792e-05	0.36471404
170330_pSPBN_GFP_v9_v2_B19EnvA_15P_BCpooled_day5_Final_RVg_Concatenated	Pseudotyped_Concatenated	679	3	2037	2.472279e-04	0.36496127
170330_pSPBN_GFP_v9_v2_B19EnvA_15P_BCpooled_day5_Final_RVg_Concatenated	Pseudotyped_Concatenated	680	6	4080	4.951840e-04	0.36545645
170330_pSPBN_GFP_v9_v2_B19EnvA_15P_BCpooled_day5_Final_RVg_Concatenated	Pseudotyped_Concatenated	681	3	2043	2.479561e-04	0.36570441
170330_pSPBN_GFP_v9_v2_B19EnvA_15P_BCpooled_day5_Final_RVg_Concatenated	Pseudotyped_Concatenated	682	1	682	8.277340e-05	0.36578718
170330_pSPBN_GFP_v9_v2_B19EnvA_15P_BCpooled_day5_Final_RVg_Concatenated	Pseudotyped_Concatenated	683	1	683	8.289477e-05	0.36587008
170330_pSPBN_GFP_v9_v2_B19EnvA_15P_BCpooled_day5_Final_RVg_Concatenated	Pseudotyped_Concatenated	684	4	2736	3.320645e-04	0.36620214
170330_pSPBN_GFP_v9_v2_B19EnvA_15P_BCpooled_day5_Final_RVg_Concatenated	Pseudotyped_Concatenated	685	1	685	8.313751e-05	0.36628528
170330_pSPBN_GFP_v9_v2_B19EnvA_15P_BCpooled_day5_Final_RVg_Concatenated	Pseudotyped_Concatenated	686	5	3430	4.162944e-04	0.36670157
170330_pSPBN_GFP_v9_v2_B19EnvA_15P_BCpooled_day5_Final_RVg_Concatenated	Pseudotyped_Concatenated	688	2	1376	1.670032e-04	0.36686858
170330_pSPBN_GFP_v9_v2_B19EnvA_15P_BCpooled_day5_Final_RVg_Concatenated	Pseudotyped_Concatenated	689	4	2756	3.344919e-04	0.36720307
170330_pSPBN_GFP_v9_v2_B19EnvA_15P_BCpooled_day5_Final_RVg_Concatenated	Pseudotyped_Concatenated	690	1	690	8.374435e-05	0.36728681
170330_pSPBN_GFP_v9_v2_B19EnvA_15P_BCpooled_day5_Final_RVg_Concatenated	Pseudotyped_Concatenated	691	1	691	8.386572e-05	0.36737068
170330_pSPBN_GFP_v9_v2_B19EnvA_15P_BCpooled_day5_Final_RVg_Concatenated	Pseudotyped_Concatenated	692	4	2768	3.359483e-04	0.36770663
170330_pSPBN_GFP_v9_v2_B19EnvA_15P_BCpooled_day5_Final_RVg_Concatenated	Pseudotyped_Concatenated	693	7	4851	5.887592e-04	0.36829539
170330_pSPBN_GFP_v9_v2_B19EnvA_15P_BCpooled_day5_Final_RVg_Concatenated	Pseudotyped_Concatenated	694	2	1388	1.684596e-04	0.36846384
170330_pSPBN_GFP_v9_v2_B19EnvA_15P_BCpooled_day5_Final_RVg_Concatenated	Pseudotyped_Concatenated	695	2	1390	1.687024e-04	0.36863255
170330_pSPBN_GFP_v9_v2_B19EnvA_15P_BCpooled_day5_Final_RVg_Concatenated	Pseudotyped_Concatenated	696	3	2088	2.534177e-04	0.36888596
170330_pSPBN_GFP_v9_v2_B19EnvA_15P_BCpooled_day5_Final_RVg_Concatenated	Pseudotyped_Concatenated	697	2	1394	1.691879e-04	0.36905515
170330_pSPBN_GFP_v9_v2_B19EnvA_15P_BCpooled_day5_Final_RVg_Concatenated	Pseudotyped_Concatenated	699	1	699	8.483667e-05	0.36913999
170330_pSPBN_GFP_v9_v2_B19EnvA_15P_BCpooled_day5_Final_RVg_Concatenated	Pseudotyped_Concatenated	700	1	700	8.495803e-05	0.36922495
170330_pSPBN_GFP_v9_v2_B19EnvA_15P_BCpooled_day5_Final_RVg_Concatenated	Pseudotyped_Concatenated	701	1	701	8.507940e-05	0.36931003
170330_pSPBN_GFP_v9_v2_B19EnvA_15P_BCpooled_day5_Final_RVg_Concatenated	Pseudotyped_Concatenated	702	1	702	8.520077e-05	0.36939523
170330_pSPBN_GFP_v9_v2_B19EnvA_15P_BCpooled_day5_Final_RVg_Concatenated	Pseudotyped_Concatenated	703	1	703	8.532214e-05	0.36948055
170330_pSPBN_GFP_v9_v2_B19EnvA_15P_BCpooled_day5_Final_RVg_Concatenated	Pseudotyped_Concatenated	704	2	1408	1.708870e-04	0.36965144
170330_pSPBN_GFP_v9_v2_B19EnvA_15P_BCpooled_day5_Final_RVg_Concatenated	Pseudotyped_Concatenated	705	4	2820	3.422595e-04	0.36999370
170330_pSPBN_GFP_v9_v2_B19EnvA_15P_BCpooled_day5_Final_RVg_Concatenated	Pseudotyped_Concatenated	706	4	2824	3.427450e-04	0.37033644
170330_pSPBN_GFP_v9_v2_B19EnvA_15P_BCpooled_day5_Final_RVg_Concatenated	Pseudotyped_Concatenated	707	1	707	8.580761e-05	0.37042225
170330_pSPBN_GFP_v9_v2_B19EnvA_15P_BCpooled_day5_Final_RVg_Concatenated	Pseudotyped_Concatenated	708	1	708	8.592898e-05	0.37050818
170330_pSPBN_GFP_v9_v2_B19EnvA_15P_BCpooled_day5_Final_RVg_Concatenated	Pseudotyped_Concatenated	709	1	709	8.605035e-05	0.37059423
170330_pSPBN_GFP_v9_v2_B19EnvA_15P_BCpooled_day5_Final_RVg_Concatenated	Pseudotyped_Concatenated	710	6	4260	5.170303e-04	0.37111126
170330_pSPBN_GFP_v9_v2_B19EnvA_15P_BCpooled_day5_Final_RVg_Concatenated	Pseudotyped_Concatenated	711	4	2844	3.451724e-04	0.37145643
170330_pSPBN_GFP_v9_v2_B19EnvA_15P_BCpooled_day5_Final_RVg_Concatenated	Pseudotyped_Concatenated	712	1	712	8.641446e-05	0.37154285
170330_pSPBN_GFP_v9_v2_B19EnvA_15P_BCpooled_day5_Final_RVg_Concatenated	Pseudotyped_Concatenated	713	1	713	8.653583e-05	0.37162938
170330_pSPBN_GFP_v9_v2_B19EnvA_15P_BCpooled_day5_Final_RVg_Concatenated	Pseudotyped_Concatenated	714	1	714	8.665720e-05	0.37171604
170330_pSPBN_GFP_v9_v2_B19EnvA_15P_BCpooled_day5_Final_RVg_Concatenated	Pseudotyped_Concatenated	715	1	715	8.677856e-05	0.37180282
170330_pSPBN_GFP_v9_v2_B19EnvA_15P_BCpooled_day5_Final_RVg_Concatenated	Pseudotyped_Concatenated	716	3	2148	2.606998e-04	0.37206352
170330_pSPBN_GFP_v9_v2_B19EnvA_15P_BCpooled_day5_Final_RVg_Concatenated	Pseudotyped_Concatenated	718	5	3590	4.357133e-04	0.37249923
170330_pSPBN_GFP_v9_v2_B19EnvA_15P_BCpooled_day5_Final_RVg_Concatenated	Pseudotyped_Concatenated	719	1	719	8.726404e-05	0.37258649
170330_pSPBN_GFP_v9_v2_B19EnvA_15P_BCpooled_day5_Final_RVg_Concatenated	Pseudotyped_Concatenated	720	1	720	8.738541e-05	0.37267388
170330_pSPBN_GFP_v9_v2_B19EnvA_15P_BCpooled_day5_Final_RVg_Concatenated	Pseudotyped_Concatenated	722	4	2888	3.505126e-04	0.37302439
170330_pSPBN_GFP_v9_v2_B19EnvA_15P_BCpooled_day5_Final_RVg_Concatenated	Pseudotyped_Concatenated	723	2	1446	1.754990e-04	0.37319989
170330_pSPBN_GFP_v9_v2_B19EnvA_15P_BCpooled_day5_Final_RVg_Concatenated	Pseudotyped_Concatenated	727	1	727	8.823499e-05	0.37328813
170330_pSPBN_GFP_v9_v2_B19EnvA_15P_BCpooled_day5_Final_RVg_Concatenated	Pseudotyped_Concatenated	728	1	728	8.835636e-05	0.37337648
170330_pSPBN_GFP_v9_v2_B19EnvA_15P_BCpooled_day5_Final_RVg_Concatenated	Pseudotyped_Concatenated	730	1	730	8.859909e-05	0.37346508
170330_pSPBN_GFP_v9_v2_B19EnvA_15P_BCpooled_day5_Final_RVg_Concatenated	Pseudotyped_Concatenated	731	2	1462	1.774409e-04	0.37364252
170330_pSPBN_GFP_v9_v2_B19EnvA_15P_BCpooled_day5_Final_RVg_Concatenated	Pseudotyped_Concatenated	732	4	2928	3.553673e-04	0.37399789
170330_pSPBN_GFP_v9_v2_B19EnvA_15P_BCpooled_day5_Final_RVg_Concatenated	Pseudotyped_Concatenated	733	1	733	8.896320e-05	0.37408685
170330_pSPBN_GFP_v9_v2_B19EnvA_15P_BCpooled_day5_Final_RVg_Concatenated	Pseudotyped_Concatenated	734	2	1468	1.781691e-04	0.37426502
170330_pSPBN_GFP_v9_v2_B19EnvA_15P_BCpooled_day5_Final_RVg_Concatenated	Pseudotyped_Concatenated	735	2	1470	1.784119e-04	0.37444343
170330_pSPBN_GFP_v9_v2_B19EnvA_15P_BCpooled_day5_Final_RVg_Concatenated	Pseudotyped_Concatenated	737	1	737	8.944867e-05	0.37453288
170330_pSPBN_GFP_v9_v2_B19EnvA_15P_BCpooled_day5_Final_RVg_Concatenated	Pseudotyped_Concatenated	738	1	738	8.957004e-05	0.37462245
170330_pSPBN_GFP_v9_v2_B19EnvA_15P_BCpooled_day5_Final_RVg_Concatenated	Pseudotyped_Concatenated	739	1	739	8.969141e-05	0.37471214
170330_pSPBN_GFP_v9_v2_B19EnvA_15P_BCpooled_day5_Final_RVg_Concatenated	Pseudotyped_Concatenated	740	2	1480	1.796256e-04	0.37489177
170330_pSPBN_GFP_v9_v2_B19EnvA_15P_BCpooled_day5_Final_RVg_Concatenated	Pseudotyped_Concatenated	742	2	1484	1.801110e-04	0.37507188
170330_pSPBN_GFP_v9_v2_B19EnvA_15P_BCpooled_day5_Final_RVg_Concatenated	Pseudotyped_Concatenated	743	2	1486	1.803538e-04	0.37525223
170330_pSPBN_GFP_v9_v2_B19EnvA_15P_BCpooled_day5_Final_RVg_Concatenated	Pseudotyped_Concatenated	746	3	2238	2.716230e-04	0.37552386
170330_pSPBN_GFP_v9_v2_B19EnvA_15P_BCpooled_day5_Final_RVg_Concatenated	Pseudotyped_Concatenated	748	3	2244	2.723512e-04	0.37579621
170330_pSPBN_GFP_v9_v2_B19EnvA_15P_BCpooled_day5_Final_RVg_Concatenated	Pseudotyped_Concatenated	749	2	1498	1.818102e-04	0.37597802
170330_pSPBN_GFP_v9_v2_B19EnvA_15P_BCpooled_day5_Final_RVg_Concatenated	Pseudotyped_Concatenated	750	2	1500	1.820529e-04	0.37616007
170330_pSPBN_GFP_v9_v2_B19EnvA_15P_BCpooled_day5_Final_RVg_Concatenated	Pseudotyped_Concatenated	751	1	751	9.114783e-05	0.37625122
170330_pSPBN_GFP_v9_v2_B19EnvA_15P_BCpooled_day5_Final_RVg_Concatenated	Pseudotyped_Concatenated	752	1	752	9.126920e-05	0.37634249
170330_pSPBN_GFP_v9_v2_B19EnvA_15P_BCpooled_day5_Final_RVg_Concatenated	Pseudotyped_Concatenated	753	2	1506	1.827811e-04	0.37652527
170330_pSPBN_GFP_v9_v2_B19EnvA_15P_BCpooled_day5_Final_RVg_Concatenated	Pseudotyped_Concatenated	754	1	754	9.151194e-05	0.37661678
170330_pSPBN_GFP_v9_v2_B19EnvA_15P_BCpooled_day5_Final_RVg_Concatenated	Pseudotyped_Concatenated	755	1	755	9.163331e-05	0.37670842
170330_pSPBN_GFP_v9_v2_B19EnvA_15P_BCpooled_day5_Final_RVg_Concatenated	Pseudotyped_Concatenated	757	2	1514	1.837521e-04	0.37689217
170330_pSPBN_GFP_v9_v2_B19EnvA_15P_BCpooled_day5_Final_RVg_Concatenated	Pseudotyped_Concatenated	758	1	758	9.199741e-05	0.37698416
170330_pSPBN_GFP_v9_v2_B19EnvA_15P_BCpooled_day5_Final_RVg_Concatenated	Pseudotyped_Concatenated	759	1	759	9.211878e-05	0.37707628
170330_pSPBN_GFP_v9_v2_B19EnvA_15P_BCpooled_day5_Final_RVg_Concatenated	Pseudotyped_Concatenated	760	2	1520	1.844803e-04	0.37726076
170330_pSPBN_GFP_v9_v2_B19EnvA_15P_BCpooled_day5_Final_RVg_Concatenated	Pseudotyped_Concatenated	761	2	1522	1.847230e-04	0.37744549
170330_pSPBN_GFP_v9_v2_B19EnvA_15P_BCpooled_day5_Final_RVg_Concatenated	Pseudotyped_Concatenated	762	2	1524	1.849658e-04	0.37763045
170330_pSPBN_GFP_v9_v2_B19EnvA_15P_BCpooled_day5_Final_RVg_Concatenated	Pseudotyped_Concatenated	763	3	2289	2.778128e-04	0.37790827
170330_pSPBN_GFP_v9_v2_B19EnvA_15P_BCpooled_day5_Final_RVg_Concatenated	Pseudotyped_Concatenated	764	4	3056	3.709025e-04	0.37827917
170330_pSPBN_GFP_v9_v2_B19EnvA_15P_BCpooled_day5_Final_RVg_Concatenated	Pseudotyped_Concatenated	765	1	765	9.284699e-05	0.37837201
170330_pSPBN_GFP_v9_v2_B19EnvA_15P_BCpooled_day5_Final_RVg_Concatenated	Pseudotyped_Concatenated	767	2	1534	1.861795e-04	0.37855819
170330_pSPBN_GFP_v9_v2_B19EnvA_15P_BCpooled_day5_Final_RVg_Concatenated	Pseudotyped_Concatenated	768	4	3072	3.728444e-04	0.37893104
170330_pSPBN_GFP_v9_v2_B19EnvA_15P_BCpooled_day5_Final_RVg_Concatenated	Pseudotyped_Concatenated	772	1	772	9.369658e-05	0.37902474
170330_pSPBN_GFP_v9_v2_B19EnvA_15P_BCpooled_day5_Final_RVg_Concatenated	Pseudotyped_Concatenated	773	2	1546	1.876359e-04	0.37921237
170330_pSPBN_GFP_v9_v2_B19EnvA_15P_BCpooled_day5_Final_RVg_Concatenated	Pseudotyped_Concatenated	774	1	774	9.393931e-05	0.37930631
170330_pSPBN_GFP_v9_v2_B19EnvA_15P_BCpooled_day5_Final_RVg_Concatenated	Pseudotyped_Concatenated	775	3	2325	2.821820e-04	0.37958849
170330_pSPBN_GFP_v9_v2_B19EnvA_15P_BCpooled_day5_Final_RVg_Concatenated	Pseudotyped_Concatenated	777	2	1554	1.886068e-04	0.37977710
170330_pSPBN_GFP_v9_v2_B19EnvA_15P_BCpooled_day5_Final_RVg_Concatenated	Pseudotyped_Concatenated	778	1	778	9.442479e-05	0.37987152
170330_pSPBN_GFP_v9_v2_B19EnvA_15P_BCpooled_day5_Final_RVg_Concatenated	Pseudotyped_Concatenated	780	4	3120	3.786701e-04	0.38025019
170330_pSPBN_GFP_v9_v2_B19EnvA_15P_BCpooled_day5_Final_RVg_Concatenated	Pseudotyped_Concatenated	782	2	1564	1.898205e-04	0.38044001
170330_pSPBN_GFP_v9_v2_B19EnvA_15P_BCpooled_day5_Final_RVg_Concatenated	Pseudotyped_Concatenated	783	1	783	9.503163e-05	0.38053505
170330_pSPBN_GFP_v9_v2_B19EnvA_15P_BCpooled_day5_Final_RVg_Concatenated	Pseudotyped_Concatenated	785	2	1570	1.905487e-04	0.38072560
170330_pSPBN_GFP_v9_v2_B19EnvA_15P_BCpooled_day5_Final_RVg_Concatenated	Pseudotyped_Concatenated	787	3	2361	2.865513e-04	0.38101215
170330_pSPBN_GFP_v9_v2_B19EnvA_15P_BCpooled_day5_Final_RVg_Concatenated	Pseudotyped_Concatenated	789	1	789	9.575984e-05	0.38110791
170330_pSPBN_GFP_v9_v2_B19EnvA_15P_BCpooled_day5_Final_RVg_Concatenated	Pseudotyped_Concatenated	790	1	790	9.588121e-05	0.38120379
170330_pSPBN_GFP_v9_v2_B19EnvA_15P_BCpooled_day5_Final_RVg_Concatenated	Pseudotyped_Concatenated	791	1	791	9.600258e-05	0.38129979
170330_pSPBN_GFP_v9_v2_B19EnvA_15P_BCpooled_day5_Final_RVg_Concatenated	Pseudotyped_Concatenated	792	3	2376	2.883718e-04	0.38158816
170330_pSPBN_GFP_v9_v2_B19EnvA_15P_BCpooled_day5_Final_RVg_Concatenated	Pseudotyped_Concatenated	793	2	1586	1.924906e-04	0.38178065
170330_pSPBN_GFP_v9_v2_B19EnvA_15P_BCpooled_day5_Final_RVg_Concatenated	Pseudotyped_Concatenated	795	1	795	9.648805e-05	0.38187714
170330_pSPBN_GFP_v9_v2_B19EnvA_15P_BCpooled_day5_Final_RVg_Concatenated	Pseudotyped_Concatenated	796	4	3184	3.864377e-04	0.38226358
170330_pSPBN_GFP_v9_v2_B19EnvA_15P_BCpooled_day5_Final_RVg_Concatenated	Pseudotyped_Concatenated	797	2	1594	1.934616e-04	0.38245704
170330_pSPBN_GFP_v9_v2_B19EnvA_15P_BCpooled_day5_Final_RVg_Concatenated	Pseudotyped_Concatenated	798	1	798	9.685216e-05	0.38255389
170330_pSPBN_GFP_v9_v2_B19EnvA_15P_BCpooled_day5_Final_RVg_Concatenated	Pseudotyped_Concatenated	800	1	800	9.709490e-05	0.38265099
170330_pSPBN_GFP_v9_v2_B19EnvA_15P_BCpooled_day5_Final_RVg_Concatenated	Pseudotyped_Concatenated	801	2	1602	1.944325e-04	0.38284542
170330_pSPBN_GFP_v9_v2_B19EnvA_15P_BCpooled_day5_Final_RVg_Concatenated	Pseudotyped_Concatenated	802	1	802	9.733763e-05	0.38294276
170330_pSPBN_GFP_v9_v2_B19EnvA_15P_BCpooled_day5_Final_RVg_Concatenated	Pseudotyped_Concatenated	803	3	2409	2.923770e-04	0.38323513
170330_pSPBN_GFP_v9_v2_B19EnvA_15P_BCpooled_day5_Final_RVg_Concatenated	Pseudotyped_Concatenated	804	1	804	9.758037e-05	0.38333271
170330_pSPBN_GFP_v9_v2_B19EnvA_15P_BCpooled_day5_Final_RVg_Concatenated	Pseudotyped_Concatenated	805	1	805	9.770174e-05	0.38343042
170330_pSPBN_GFP_v9_v2_B19EnvA_15P_BCpooled_day5_Final_RVg_Concatenated	Pseudotyped_Concatenated	808	1	808	9.806585e-05	0.38352848
170330_pSPBN_GFP_v9_v2_B19EnvA_15P_BCpooled_day5_Final_RVg_Concatenated	Pseudotyped_Concatenated	810	2	1620	1.966172e-04	0.38372510
170330_pSPBN_GFP_v9_v2_B19EnvA_15P_BCpooled_day5_Final_RVg_Concatenated	Pseudotyped_Concatenated	811	2	1622	1.968599e-04	0.38392196
170330_pSPBN_GFP_v9_v2_B19EnvA_15P_BCpooled_day5_Final_RVg_Concatenated	Pseudotyped_Concatenated	812	1	812	9.855132e-05	0.38402051
170330_pSPBN_GFP_v9_v2_B19EnvA_15P_BCpooled_day5_Final_RVg_Concatenated	Pseudotyped_Concatenated	813	1	813	9.867269e-05	0.38411918
170330_pSPBN_GFP_v9_v2_B19EnvA_15P_BCpooled_day5_Final_RVg_Concatenated	Pseudotyped_Concatenated	814	2	1628	1.975881e-04	0.38431677
170330_pSPBN_GFP_v9_v2_B19EnvA_15P_BCpooled_day5_Final_RVg_Concatenated	Pseudotyped_Concatenated	816	1	816	9.903679e-05	0.38441581
170330_pSPBN_GFP_v9_v2_B19EnvA_15P_BCpooled_day5_Final_RVg_Concatenated	Pseudotyped_Concatenated	817	1	817	9.915816e-05	0.38451497
170330_pSPBN_GFP_v9_v2_B19EnvA_15P_BCpooled_day5_Final_RVg_Concatenated	Pseudotyped_Concatenated	818	2	1636	1.985591e-04	0.38471353
170330_pSPBN_GFP_v9_v2_B19EnvA_15P_BCpooled_day5_Final_RVg_Concatenated	Pseudotyped_Concatenated	819	3	2457	2.982027e-04	0.38501173
170330_pSPBN_GFP_v9_v2_B19EnvA_15P_BCpooled_day5_Final_RVg_Concatenated	Pseudotyped_Concatenated	820	1	820	9.952227e-05	0.38511125
170330_pSPBN_GFP_v9_v2_B19EnvA_15P_BCpooled_day5_Final_RVg_Concatenated	Pseudotyped_Concatenated	821	1	821	9.964364e-05	0.38521089
170330_pSPBN_GFP_v9_v2_B19EnvA_15P_BCpooled_day5_Final_RVg_Concatenated	Pseudotyped_Concatenated	822	2	1644	1.995300e-04	0.38541042
170330_pSPBN_GFP_v9_v2_B19EnvA_15P_BCpooled_day5_Final_RVg_Concatenated	Pseudotyped_Concatenated	823	4	3292	3.995455e-04	0.38580997
170330_pSPBN_GFP_v9_v2_B19EnvA_15P_BCpooled_day5_Final_RVg_Concatenated	Pseudotyped_Concatenated	824	3	2472	3.000232e-04	0.38610999
170330_pSPBN_GFP_v9_v2_B19EnvA_15P_BCpooled_day5_Final_RVg_Concatenated	Pseudotyped_Concatenated	825	1	825	1.001291e-04	0.38621012
170330_pSPBN_GFP_v9_v2_B19EnvA_15P_BCpooled_day5_Final_RVg_Concatenated	Pseudotyped_Concatenated	826	1	826	1.002505e-04	0.38631037
170330_pSPBN_GFP_v9_v2_B19EnvA_15P_BCpooled_day5_Final_RVg_Concatenated	Pseudotyped_Concatenated	829	2	1658	2.012292e-04	0.38651160
170330_pSPBN_GFP_v9_v2_B19EnvA_15P_BCpooled_day5_Final_RVg_Concatenated	Pseudotyped_Concatenated	830	1	830	1.007360e-04	0.38661234
170330_pSPBN_GFP_v9_v2_B19EnvA_15P_BCpooled_day5_Final_RVg_Concatenated	Pseudotyped_Concatenated	831	1	831	1.008573e-04	0.38671319
170330_pSPBN_GFP_v9_v2_B19EnvA_15P_BCpooled_day5_Final_RVg_Concatenated	Pseudotyped_Concatenated	832	1	832	1.009787e-04	0.38681417
170330_pSPBN_GFP_v9_v2_B19EnvA_15P_BCpooled_day5_Final_RVg_Concatenated	Pseudotyped_Concatenated	833	2	1666	2.022001e-04	0.38701637
170330_pSPBN_GFP_v9_v2_B19EnvA_15P_BCpooled_day5_Final_RVg_Concatenated	Pseudotyped_Concatenated	834	1	834	1.012214e-04	0.38711759
170330_pSPBN_GFP_v9_v2_B19EnvA_15P_BCpooled_day5_Final_RVg_Concatenated	Pseudotyped_Concatenated	835	1	835	1.013428e-04	0.38721894
170330_pSPBN_GFP_v9_v2_B19EnvA_15P_BCpooled_day5_Final_RVg_Concatenated	Pseudotyped_Concatenated	836	2	1672	2.029283e-04	0.38742187
170330_pSPBN_GFP_v9_v2_B19EnvA_15P_BCpooled_day5_Final_RVg_Concatenated	Pseudotyped_Concatenated	839	2	1678	2.036565e-04	0.38762552
170330_pSPBN_GFP_v9_v2_B19EnvA_15P_BCpooled_day5_Final_RVg_Concatenated	Pseudotyped_Concatenated	840	2	1680	2.038993e-04	0.38782942
170330_pSPBN_GFP_v9_v2_B19EnvA_15P_BCpooled_day5_Final_RVg_Concatenated	Pseudotyped_Concatenated	841	2	1682	2.041420e-04	0.38803356
170330_pSPBN_GFP_v9_v2_B19EnvA_15P_BCpooled_day5_Final_RVg_Concatenated	Pseudotyped_Concatenated	843	2	1686	2.046275e-04	0.38823819
170330_pSPBN_GFP_v9_v2_B19EnvA_15P_BCpooled_day5_Final_RVg_Concatenated	Pseudotyped_Concatenated	844	1	844	1.024351e-04	0.38834063
170330_pSPBN_GFP_v9_v2_B19EnvA_15P_BCpooled_day5_Final_RVg_Concatenated	Pseudotyped_Concatenated	845	4	3380	4.102259e-04	0.38875085
170330_pSPBN_GFP_v9_v2_B19EnvA_15P_BCpooled_day5_Final_RVg_Concatenated	Pseudotyped_Concatenated	846	1	846	1.026779e-04	0.38885353
170330_pSPBN_GFP_v9_v2_B19EnvA_15P_BCpooled_day5_Final_RVg_Concatenated	Pseudotyped_Concatenated	848	2	1696	2.058412e-04	0.38905937
170330_pSPBN_GFP_v9_v2_B19EnvA_15P_BCpooled_day5_Final_RVg_Concatenated	Pseudotyped_Concatenated	849	1	849	1.030420e-04	0.38916241
170330_pSPBN_GFP_v9_v2_B19EnvA_15P_BCpooled_day5_Final_RVg_Concatenated	Pseudotyped_Concatenated	850	2	1700	2.063267e-04	0.38936874
170330_pSPBN_GFP_v9_v2_B19EnvA_15P_BCpooled_day5_Final_RVg_Concatenated	Pseudotyped_Concatenated	851	1	851	1.032847e-04	0.38947202
170330_pSPBN_GFP_v9_v2_B19EnvA_15P_BCpooled_day5_Final_RVg_Concatenated	Pseudotyped_Concatenated	854	1	854	1.036488e-04	0.38957567
170330_pSPBN_GFP_v9_v2_B19EnvA_15P_BCpooled_day5_Final_RVg_Concatenated	Pseudotyped_Concatenated	855	1	855	1.037702e-04	0.38967944
170330_pSPBN_GFP_v9_v2_B19EnvA_15P_BCpooled_day5_Final_RVg_Concatenated	Pseudotyped_Concatenated	856	3	2568	3.116746e-04	0.38999112
170330_pSPBN_GFP_v9_v2_B19EnvA_15P_BCpooled_day5_Final_RVg_Concatenated	Pseudotyped_Concatenated	857	1	857	1.040129e-04	0.39009513
170330_pSPBN_GFP_v9_v2_B19EnvA_15P_BCpooled_day5_Final_RVg_Concatenated	Pseudotyped_Concatenated	858	3	2574	3.124028e-04	0.39040753
170330_pSPBN_GFP_v9_v2_B19EnvA_15P_BCpooled_day5_Final_RVg_Concatenated	Pseudotyped_Concatenated	859	1	859	1.042556e-04	0.39051179
170330_pSPBN_GFP_v9_v2_B19EnvA_15P_BCpooled_day5_Final_RVg_Concatenated	Pseudotyped_Concatenated	860	4	3440	4.175081e-04	0.39092930
170330_pSPBN_GFP_v9_v2_B19EnvA_15P_BCpooled_day5_Final_RVg_Concatenated	Pseudotyped_Concatenated	862	2	1724	2.092395e-04	0.39113854
170330_pSPBN_GFP_v9_v2_B19EnvA_15P_BCpooled_day5_Final_RVg_Concatenated	Pseudotyped_Concatenated	863	1	863	1.047411e-04	0.39124328
170330_pSPBN_GFP_v9_v2_B19EnvA_15P_BCpooled_day5_Final_RVg_Concatenated	Pseudotyped_Concatenated	864	2	1728	2.097250e-04	0.39145300
170330_pSPBN_GFP_v9_v2_B19EnvA_15P_BCpooled_day5_Final_RVg_Concatenated	Pseudotyped_Concatenated	865	2	1730	2.099677e-04	0.39166297
170330_pSPBN_GFP_v9_v2_B19EnvA_15P_BCpooled_day5_Final_RVg_Concatenated	Pseudotyped_Concatenated	866	1	866	1.051052e-04	0.39176808
170330_pSPBN_GFP_v9_v2_B19EnvA_15P_BCpooled_day5_Final_RVg_Concatenated	Pseudotyped_Concatenated	867	2	1734	2.104532e-04	0.39197853
170330_pSPBN_GFP_v9_v2_B19EnvA_15P_BCpooled_day5_Final_RVg_Concatenated	Pseudotyped_Concatenated	868	2	1736	2.106959e-04	0.39218923
170330_pSPBN_GFP_v9_v2_B19EnvA_15P_BCpooled_day5_Final_RVg_Concatenated	Pseudotyped_Concatenated	871	1	871	1.057121e-04	0.39229494
170330_pSPBN_GFP_v9_v2_B19EnvA_15P_BCpooled_day5_Final_RVg_Concatenated	Pseudotyped_Concatenated	872	1	872	1.058334e-04	0.39240077
170330_pSPBN_GFP_v9_v2_B19EnvA_15P_BCpooled_day5_Final_RVg_Concatenated	Pseudotyped_Concatenated	873	1	873	1.059548e-04	0.39250673
170330_pSPBN_GFP_v9_v2_B19EnvA_15P_BCpooled_day5_Final_RVg_Concatenated	Pseudotyped_Concatenated	874	1	874	1.060762e-04	0.39261280
170330_pSPBN_GFP_v9_v2_B19EnvA_15P_BCpooled_day5_Final_RVg_Concatenated	Pseudotyped_Concatenated	875	3	2625	3.185926e-04	0.39293139
170330_pSPBN_GFP_v9_v2_B19EnvA_15P_BCpooled_day5_Final_RVg_Concatenated	Pseudotyped_Concatenated	876	2	1752	2.126378e-04	0.39314403
170330_pSPBN_GFP_v9_v2_B19EnvA_15P_BCpooled_day5_Final_RVg_Concatenated	Pseudotyped_Concatenated	877	1	877	1.064403e-04	0.39325047
170330_pSPBN_GFP_v9_v2_B19EnvA_15P_BCpooled_day5_Final_RVg_Concatenated	Pseudotyped_Concatenated	880	1	880	1.068044e-04	0.39335728
170330_pSPBN_GFP_v9_v2_B19EnvA_15P_BCpooled_day5_Final_RVg_Concatenated	Pseudotyped_Concatenated	881	1	881	1.069258e-04	0.39346420
170330_pSPBN_GFP_v9_v2_B19EnvA_15P_BCpooled_day5_Final_RVg_Concatenated	Pseudotyped_Concatenated	882	1	882	1.070471e-04	0.39357125
170330_pSPBN_GFP_v9_v2_B19EnvA_15P_BCpooled_day5_Final_RVg_Concatenated	Pseudotyped_Concatenated	883	4	3532	4.286740e-04	0.39399992
170330_pSPBN_GFP_v9_v2_B19EnvA_15P_BCpooled_day5_Final_RVg_Concatenated	Pseudotyped_Concatenated	884	1	884	1.072899e-04	0.39410721
170330_pSPBN_GFP_v9_v2_B19EnvA_15P_BCpooled_day5_Final_RVg_Concatenated	Pseudotyped_Concatenated	885	5	4425	5.370561e-04	0.39464427
170330_pSPBN_GFP_v9_v2_B19EnvA_15P_BCpooled_day5_Final_RVg_Concatenated	Pseudotyped_Concatenated	886	2	1772	2.150652e-04	0.39485933
170330_pSPBN_GFP_v9_v2_B19EnvA_15P_BCpooled_day5_Final_RVg_Concatenated	Pseudotyped_Concatenated	887	2	1774	2.153079e-04	0.39507464
170330_pSPBN_GFP_v9_v2_B19EnvA_15P_BCpooled_day5_Final_RVg_Concatenated	Pseudotyped_Concatenated	888	1	888	1.077753e-04	0.39518242
170330_pSPBN_GFP_v9_v2_B19EnvA_15P_BCpooled_day5_Final_RVg_Concatenated	Pseudotyped_Concatenated	891	4	3564	4.325578e-04	0.39561498
170330_pSPBN_GFP_v9_v2_B19EnvA_15P_BCpooled_day5_Final_RVg_Concatenated	Pseudotyped_Concatenated	892	2	1784	2.165216e-04	0.39583150
170330_pSPBN_GFP_v9_v2_B19EnvA_15P_BCpooled_day5_Final_RVg_Concatenated	Pseudotyped_Concatenated	893	1	893	1.083822e-04	0.39593988
170330_pSPBN_GFP_v9_v2_B19EnvA_15P_BCpooled_day5_Final_RVg_Concatenated	Pseudotyped_Concatenated	895	1	895	1.086249e-04	0.39604850
170330_pSPBN_GFP_v9_v2_B19EnvA_15P_BCpooled_day5_Final_RVg_Concatenated	Pseudotyped_Concatenated	896	3	2688	3.262389e-04	0.39637474
170330_pSPBN_GFP_v9_v2_B19EnvA_15P_BCpooled_day5_Final_RVg_Concatenated	Pseudotyped_Concatenated	897	1	897	1.088677e-04	0.39648361
170330_pSPBN_GFP_v9_v2_B19EnvA_15P_BCpooled_day5_Final_RVg_Concatenated	Pseudotyped_Concatenated	901	1	901	1.093531e-04	0.39659296
170330_pSPBN_GFP_v9_v2_B19EnvA_15P_BCpooled_day5_Final_RVg_Concatenated	Pseudotyped_Concatenated	902	3	2706	3.284235e-04	0.39692139
170330_pSPBN_GFP_v9_v2_B19EnvA_15P_BCpooled_day5_Final_RVg_Concatenated	Pseudotyped_Concatenated	903	4	3612	4.383835e-04	0.39735977
[truncated: 1,145 more rows]
