# Supplementary material for: Ascertaining cells’ synaptic connections and RNA expression simultaneously with barcoded rabies virus libraries
Source: Nat Commun. 2022 Nov 16;13:6993. doi: 10.1038/s41467-022-34334-1 (PMC9668842; doi:10.1038/s41467-022-34334-1)
Supplement: Supplementary file 6 — Source Data [file 41467_2022_34334_MOESM6_ESM.zip › saunders_source_data/SI_Figure_2c_right.csv]

experiment	file_type	n_unique_VBCs	median_n_unique_infections
170312_LF_170424_plasmidBC_UMI_pSPBN-GFP_MaxiPrep_Rep1	Liquid	1	1.0
170312_LF_170424_plasmidBC_UMI_pSPBN-GFP_MaxiPrep_Rep1	Liquid	25	25.0
170312_LF_170424_plasmidBC_UMI_pSPBN-GFP_MaxiPrep_Rep1	Liquid	50	50.0
170312_LF_170424_plasmidBC_UMI_pSPBN-GFP_MaxiPrep_Rep1	Liquid	75	75.0
170312_LF_170424_plasmidBC_UMI_pSPBN-GFP_MaxiPrep_Rep1	Liquid	100	100.0
170312_LF_170424_plasmidBC_UMI_pSPBN-GFP_MaxiPrep_Rep1	Liquid	125	126.0
170312_LF_170424_plasmidBC_UMI_pSPBN-GFP_MaxiPrep_Rep1	Liquid	150	150.5
170312_LF_170424_plasmidBC_UMI_pSPBN-GFP_MaxiPrep_Rep1	Liquid	175	176.5
170312_LF_170424_plasmidBC_UMI_pSPBN-GFP_MaxiPrep_Rep1	Liquid	200	201.0
170312_LF_170424_plasmidBC_UMI_pSPBN-GFP_MaxiPrep_Rep1	Liquid	225	228.0
170312_LF_170424_plasmidBC_UMI_pSPBN-GFP_MaxiPrep_Rep1	Liquid	250	252.5
170312_LF_170424_plasmidBC_UMI_pSPBN-GFP_MaxiPrep_Rep1	Liquid	275	375.0
170312_LF_170424_plasmidBC_UMI_pSPBN-GFP_MaxiPrep_Rep1	Liquid	300	351.0
170312_LF_170424_plasmidBC_UMI_pSPBN-GFP_MaxiPrep_Rep1	Liquid	325	425.0
170312_LF_170424_plasmidBC_UMI_pSPBN-GFP_MaxiPrep_Rep1	Liquid	350	450.0
170312_LF_170424_plasmidBC_UMI_pSPBN-GFP_MaxiPrep_Rep1	Liquid	375	475.0
170312_LF_170424_plasmidBC_UMI_pSPBN-GFP_MaxiPrep_Rep1	Liquid	400	500.0
170312_LF_170424_plasmidBC_UMI_pSPBN-GFP_MaxiPrep_Rep1	Liquid	425	525.0
170312_LF_170424_plasmidBC_UMI_pSPBN-GFP_MaxiPrep_Rep1	Liquid	450	550.0
170312_LF_170424_plasmidBC_UMI_pSPBN-GFP_MaxiPrep_Rep1	Liquid	475	575.0
170312_LF_170424_plasmidBC_UMI_pSPBN-GFP_MaxiPrep_Rep1	Liquid	500	600.0
170312_LF_170424_plasmidBC_UMI_pSPBN-GFP_MaxiPrep_Rep1	Liquid	525	625.0
170312_LF_170424_plasmidBC_UMI_pSPBN-GFP_MaxiPrep_Rep1	Liquid	550	650.0
170312_LF_170424_plasmidBC_UMI_pSPBN-GFP_MaxiPrep_Rep1	Liquid	575	675.0
170312_LF_170424_plasmidBC_UMI_pSPBN-GFP_MaxiPrep_Rep1	Liquid	600	700.0
170312_LF_170424_plasmidBC_UMI_pSPBN-GFP_MaxiPrep_Rep1	Liquid	625	725.0
170312_LF_170424_plasmidBC_UMI_pSPBN-GFP_MaxiPrep_Rep1	Liquid	650	750.0
170312_LF_170424_plasmidBC_UMI_pSPBN-GFP_MaxiPrep_Rep1	Liquid	675	775.0
170312_LF_170424_plasmidBC_UMI_pSPBN-GFP_MaxiPrep_Rep1	Liquid	700	800.0
170312_LF_170424_plasmidBC_UMI_pSPBN-GFP_MaxiPrep_Rep1	Liquid	725	825.0
170312_LF_170424_plasmidBC_UMI_pSPBN-GFP_MaxiPrep_Rep1	Liquid	750	850.0
170312_LF_170424_plasmidBC_UMI_pSPBN-GFP_MaxiPrep_Rep1	Liquid	775	875.0
170312_LF_170424_plasmidBC_UMI_pSPBN-GFP_MaxiPrep_Rep1	Liquid	800	900.0
170312_LF_170424_plasmidBC_UMI_pSPBN-GFP_MaxiPrep_Rep1	Liquid	825	925.0
170312_LF_170424_plasmidBC_UMI_pSPBN-GFP_MaxiPrep_Rep1	Liquid	850	950.0
170312_LF_170424_plasmidBC_UMI_pSPBN-GFP_MaxiPrep_Rep1	Liquid	875	975.0
170312_LF_170424_plasmidBC_UMI_pSPBN-GFP_MaxiPrep_Rep1	Liquid	900	1000.0
170312_LF_170424_plasmidBC_UMI_pSPBN-GFP_MaxiPrep_Rep1	Liquid	925	1025.0
170312_LF_170424_plasmidBC_UMI_pSPBN-GFP_MaxiPrep_Rep1	Liquid	950	1050.0
170312_LF_170424_plasmidBC_UMI_pSPBN-GFP_MaxiPrep_Rep1	Liquid	975	1075.0
170312_LF_170424_plasmidBC_UMI_pSPBN-GFP_MaxiPrep_Rep1	Liquid	1000	1100.0
170312_LF_170424_plasmidBC_UMI_pSPBN-GFP_MaxiPrep_Rep1	Liquid	1100	1200.0
170312_LF_170424_plasmidBC_UMI_pSPBN-GFP_MaxiPrep_Rep1	Liquid	1200	1300.0
170312_LF_170424_plasmidBC_UMI_pSPBN-GFP_MaxiPrep_Rep1	Liquid	1300	1400.0
170312_LF_170424_plasmidBC_UMI_pSPBN-GFP_MaxiPrep_Rep1	Liquid	1400	1500.0
170312_LF_170424_plasmidBC_UMI_pSPBN-GFP_MaxiPrep_Rep1	Liquid	1500	1700.0
170312_LF_170424_plasmidBC_UMI_pSPBN-GFP_MaxiPrep_Rep1	Liquid	1600	1800.0
170312_LF_170424_plasmidBC_UMI_pSPBN-GFP_MaxiPrep_Rep1	Liquid	1700	1900.0
170312_LF_170424_plasmidBC_UMI_pSPBN-GFP_MaxiPrep_Rep1	Liquid	1800	2000.0
170312_LF_170424_plasmidBC_UMI_pSPBN-GFP_MaxiPrep_Rep1	Liquid	1900	2100.0
170312_LF_170424_plasmidBC_UMI_pSPBN-GFP_MaxiPrep_Rep1	Liquid	2000	2250.0
170312_LF_170424_plasmidBC_UMI_pSPBN-GFP_MaxiPrep_Rep1	Liquid	2100	2400.0
170312_LF_170424_plasmidBC_UMI_pSPBN-GFP_MaxiPrep_Rep1	Liquid	2200	2500.0
170312_LF_170424_plasmidBC_UMI_pSPBN-GFP_MaxiPrep_Rep1	Liquid	2300	2600.0
170312_LF_170424_plasmidBC_UMI_pSPBN-GFP_MaxiPrep_Rep1	Liquid	2400	2700.5
170312_LF_170424_plasmidBC_UMI_pSPBN-GFP_MaxiPrep_Rep1	Liquid	2500	2900.0
170312_LF_170424_plasmidBC_UMI_pSPBN-GFP_MaxiPrep_Rep1	Liquid	2600	3000.0
170312_LF_170424_plasmidBC_UMI_pSPBN-GFP_MaxiPrep_Rep1	Liquid	2700	3100.0
170312_LF_170424_plasmidBC_UMI_pSPBN-GFP_MaxiPrep_Rep1	Liquid	2800	3300.0
170312_LF_170424_plasmidBC_UMI_pSPBN-GFP_MaxiPrep_Rep1	Liquid	2900	3400.0
170312_LF_170424_plasmidBC_UMI_pSPBN-GFP_MaxiPrep_Rep1	Liquid	3000	3500.0
170312_LF_170424_plasmidBC_UMI_pSPBN-GFP_MaxiPrep_Rep1	Liquid	3100	3700.0
170312_LF_170424_plasmidBC_UMI_pSPBN-GFP_MaxiPrep_Rep1	Liquid	3200	3800.0
170312_LF_170424_plasmidBC_UMI_pSPBN-GFP_MaxiPrep_Rep1	Liquid	3300	3900.0
170312_LF_170424_plasmidBC_UMI_pSPBN-GFP_MaxiPrep_Rep1	Liquid	3400	4100.0
170312_LF_170424_plasmidBC_UMI_pSPBN-GFP_MaxiPrep_Rep1	Liquid	3500	4200.0
170312_LF_170424_plasmidBC_UMI_pSPBN-GFP_MaxiPrep_Rep1	Liquid	3600	4300.0
170312_LF_170424_plasmidBC_UMI_pSPBN-GFP_MaxiPrep_Rep1	Liquid	3700	4500.0
170312_LF_170424_plasmidBC_UMI_pSPBN-GFP_MaxiPrep_Rep1	Liquid	3800	4600.0
170312_LF_170424_plasmidBC_UMI_pSPBN-GFP_MaxiPrep_Rep1	Liquid	3900	4800.0
170312_LF_170424_plasmidBC_UMI_pSPBN-GFP_MaxiPrep_Rep1	Liquid	4000	4900.0
170312_LF_170424_plasmidBC_UMI_pSPBN-GFP_MaxiPrep_Rep1	Liquid	4100	5100.0
170312_LF_170424_plasmidBC_UMI_pSPBN-GFP_MaxiPrep_Rep1	Liquid	4200	5200.0
170312_LF_170424_plasmidBC_UMI_pSPBN-GFP_MaxiPrep_Rep1	Liquid	4300	5400.0
170312_LF_170424_plasmidBC_UMI_pSPBN-GFP_MaxiPrep_Rep1	Liquid	4400	5500.0
170312_LF_170424_plasmidBC_UMI_pSPBN-GFP_MaxiPrep_Rep1	Liquid	4500	5700.0
170312_LF_170424_plasmidBC_UMI_pSPBN-GFP_MaxiPrep_Rep1	Liquid	4600	5850.0
170312_LF_170424_plasmidBC_UMI_pSPBN-GFP_MaxiPrep_Rep1	Liquid	4700	6000.0
170312_LF_170424_plasmidBC_UMI_pSPBN-GFP_MaxiPrep_Rep1	Liquid	4800	6200.0
170312_LF_170424_plasmidBC_UMI_pSPBN-GFP_MaxiPrep_Rep1	Liquid	4900	6300.0
170312_LF_170424_plasmidBC_UMI_pSPBN-GFP_MaxiPrep_Rep1	Liquid	5000	6500.0
170312_LF_170424_plasmidBC_UMI_pSPBN-GFP_MaxiPrep_Rep1	Liquid	5100	6700.0
170312_LF_170424_plasmidBC_UMI_pSPBN-GFP_MaxiPrep_Rep1	Liquid	5200	6850.0
170312_LF_170424_plasmidBC_UMI_pSPBN-GFP_MaxiPrep_Rep1	Liquid	5300	7000.0
170312_LF_170424_plasmidBC_UMI_pSPBN-GFP_MaxiPrep_Rep1	Liquid	5400	7200.0
170312_LF_170424_plasmidBC_UMI_pSPBN-GFP_MaxiPrep_Rep1	Liquid	5500	7300.5
170312_LF_170424_plasmidBC_UMI_pSPBN-GFP_MaxiPrep_Rep1	Liquid	5600	7500.0
170312_LF_170424_plasmidBC_UMI_pSPBN-GFP_MaxiPrep_Rep1	Liquid	5700	7700.0
170312_LF_170424_plasmidBC_UMI_pSPBN-GFP_MaxiPrep_Rep1	Liquid	5800	7900.0
170312_LF_170424_plasmidBC_UMI_pSPBN-GFP_MaxiPrep_Rep1	Liquid	5900	8000.5
170312_LF_170424_plasmidBC_UMI_pSPBN-GFP_MaxiPrep_Rep1	Liquid	6000	8250.0
170312_LF_170424_plasmidBC_UMI_pSPBN-GFP_MaxiPrep_Rep1	Liquid	6100	8400.0
170312_LF_170424_plasmidBC_UMI_pSPBN-GFP_MaxiPrep_Rep1	Liquid	6200	8650.0
170312_LF_170424_plasmidBC_UMI_pSPBN-GFP_MaxiPrep_Rep1	Liquid	6300	8800.0
170312_LF_170424_plasmidBC_UMI_pSPBN-GFP_MaxiPrep_Rep1	Liquid	6400	9000.0
170312_LF_170424_plasmidBC_UMI_pSPBN-GFP_MaxiPrep_Rep1	Liquid	6500	9201.0
170312_LF_170424_plasmidBC_UMI_pSPBN-GFP_MaxiPrep_Rep1	Liquid	6600	9400.0
170312_LF_170424_plasmidBC_UMI_pSPBN-GFP_MaxiPrep_Rep1	Liquid	6700	9600.0
170312_LF_170424_plasmidBC_UMI_pSPBN-GFP_MaxiPrep_Rep1	Liquid	6800	9800.0
170312_LF_170424_plasmidBC_UMI_pSPBN-GFP_MaxiPrep_Rep1	Liquid	6900	10000.0
170312_LF_170424_plasmidBC_UMI_pSPBN-GFP_MaxiPrep_Rep1	Liquid	7000	10200.0
170312_LF_170424_plasmidBC_UMI_pSPBN-GFP_MaxiPrep_Rep1	Liquid	7100	10400.0
170312_LF_170424_plasmidBC_UMI_pSPBN-GFP_MaxiPrep_Rep1	Liquid	7200	10600.0
170312_LF_170424_plasmidBC_UMI_pSPBN-GFP_MaxiPrep_Rep1	Liquid	7300	10850.0
170312_LF_170424_plasmidBC_UMI_pSPBN-GFP_MaxiPrep_Rep1	Liquid	7400	11050.0
170312_LF_170424_plasmidBC_UMI_pSPBN-GFP_MaxiPrep_Rep1	Liquid	7500	11350.0
170312_LF_170424_plasmidBC_UMI_pSPBN-GFP_MaxiPrep_Rep1	Liquid	7600	11500.0
170312_LF_170424_plasmidBC_UMI_pSPBN-GFP_MaxiPrep_Rep1	Liquid	7700	11800.0
170312_LF_170424_plasmidBC_UMI_pSPBN-GFP_MaxiPrep_Rep1	Liquid	7800	12000.0
170312_LF_170424_plasmidBC_UMI_pSPBN-GFP_MaxiPrep_Rep1	Liquid	7900	12200.0
170312_LF_170424_plasmidBC_UMI_pSPBN-GFP_MaxiPrep_Rep1	Liquid	8000	12500.0
170312_LF_170424_plasmidBC_UMI_pSPBN-GFP_MaxiPrep_Rep1	Liquid	8100	12700.0
170312_LF_170424_plasmidBC_UMI_pSPBN-GFP_MaxiPrep_Rep1	Liquid	8200	13000.0
170312_LF_170424_plasmidBC_UMI_pSPBN-GFP_MaxiPrep_Rep1	Liquid	8300	13200.0
170312_LF_170424_plasmidBC_UMI_pSPBN-GFP_MaxiPrep_Rep1	Liquid	8400	13400.0
170312_LF_170424_plasmidBC_UMI_pSPBN-GFP_MaxiPrep_Rep1	Liquid	8500	13700.0
170312_LF_170424_plasmidBC_UMI_pSPBN-GFP_MaxiPrep_Rep1	Liquid	8600	13900.0
170312_LF_170424_plasmidBC_UMI_pSPBN-GFP_MaxiPrep_Rep1	Liquid	8700	14200.0
170312_LF_170424_plasmidBC_UMI_pSPBN-GFP_MaxiPrep_Rep1	Liquid	8800	14500.0
170312_LF_170424_plasmidBC_UMI_pSPBN-GFP_MaxiPrep_Rep1	Liquid	8900	14750.0
170312_LF_170424_plasmidBC_UMI_pSPBN-GFP_MaxiPrep_Rep1	Liquid	9000	15000.0
170312_LF_170424_plasmidBC_UMI_pSPBN-GFP_MaxiPrep_Rep1	Liquid	9100	15300.0
170312_LF_170424_plasmidBC_UMI_pSPBN-GFP_MaxiPrep_Rep1	Liquid	9200	15600.0
170312_LF_170424_plasmidBC_UMI_pSPBN-GFP_MaxiPrep_Rep1	Liquid	9300	16000.0
170312_LF_170424_plasmidBC_UMI_pSPBN-GFP_MaxiPrep_Rep1	Liquid	9400	16200.0
170312_LF_170424_plasmidBC_UMI_pSPBN-GFP_MaxiPrep_Rep1	Liquid	9500	16450.0
170312_LF_170424_plasmidBC_UMI_pSPBN-GFP_MaxiPrep_Rep1	Liquid	9600	16750.0
170312_LF_170424_plasmidBC_UMI_pSPBN-GFP_MaxiPrep_Rep1	Liquid	9700	17100.0
170312_LF_170424_plasmidBC_UMI_pSPBN-GFP_MaxiPrep_Rep1	Liquid	9800	17400.0
170312_LF_170424_plasmidBC_UMI_pSPBN-GFP_MaxiPrep_Rep1	Liquid	9900	17800.0
170312_LF_170424_plasmidBC_UMI_pSPBN-GFP_MaxiPrep_Rep1	Liquid	10000	18000.0
170312_LF_170424_plasmidBC_UMI_pSPBN-GFP_MaxiPrep_Rep1	Liquid	11000	21600.0
170312_LF_170424_plasmidBC_UMI_pSPBN-GFP_MaxiPrep_Rep1	Liquid	12000	25800.0
170312_LF_170424_plasmidBC_UMI_pSPBN-GFP_MaxiPrep_Rep1	Liquid	13000	31000.0
170312_LF_170424_plasmidBC_UMI_pSPBN-GFP_MaxiPrep_Rep1	Liquid	14000	37100.0
170312_LF_170424_plasmidBC_UMI_pSPBN-GFP_MaxiPrep_Rep1	Liquid	15000	44950.0
170312_LF_170424_plasmidBC_UMI_pSPBN-GFP_MaxiPrep_Rep1	Liquid	16000	55500.0
170312_LF_170424_plasmidBC_UMI_pSPBN-GFP_MaxiPrep_Rep1	Liquid	17000	69000.0
170312_LF_170424_plasmidBC_UMI_pSPBN-GFP_MaxiPrep_Rep1	Liquid	18000	87150.0
170312_LF_170424_plasmidBC_UMI_pSPBN-GFP_MaxiPrep_Rep1	Liquid	19000	111050.0
170312_LF_170424_plasmidBC_UMI_pSPBN-GFP_MaxiPrep_Rep1	Liquid	20000	143500.0
170312_LF_170424_plasmidBC_UMI_pSPBN-GFP_MaxiPrep_Rep1	Liquid	21000	183900.5
170312_LF_170424_plasmidBC_UMI_pSPBN-GFP_MaxiPrep_Rep1	Liquid	22000	232350.0
170312_LF_170424_plasmidBC_UMI_pSPBN-GFP_MaxiPrep_Rep1	Liquid	23000	285650.0
170312_LF_170424_plasmidBC_UMI_pSPBN-GFP_MaxiPrep_Rep1	Liquid	24000	344900.0
170312_LF_170424_plasmidBC_UMI_pSPBN-GFP_MaxiPrep_Rep1	Liquid	25000	405150.0
170312_LF_170424_plasmidBC_UMI_pSPBN-GFP_MaxiPrep_Rep1	Liquid	26000	471050.0
170312_LF_170424_plasmidBC_UMI_pSPBN-GFP_MaxiPrep_Rep1	Liquid	27000	537850.0
170312_LF_170424_plasmidBC_UMI_pSPBN-GFP_MaxiPrep_Rep1	Liquid	28000	605800.0
170312_LF_170424_plasmidBC_UMI_pSPBN-GFP_MaxiPrep_Rep1	Liquid	29000	674850.5
170312_LF_170424_plasmidBC_UMI_pSPBN-GFP_MaxiPrep_Rep1	Liquid	30000	748100.0
170312_LF_170424_plasmidBC_UMI_pSPBN-GFP_MaxiPrep_Rep1	Liquid	31000	819850.0
170312_LF_170424_plasmidBC_UMI_pSPBN-GFP_MaxiPrep_Rep1	Liquid	32000	889300.0
170312_LF_170424_plasmidBC_UMI_pSPBN-GFP_MaxiPrep_Rep1	Liquid	33000	965300.0
170312_LF_170424_plasmidBC_UMI_pSPBN-GFP_MaxiPrep_Rep1	Liquid	34000	1039250.0
170312_LF_170424_plasmidBC_UMI_pSPBN-GFP_MaxiPrep_Rep1	Liquid	35000	1114300.0
170312_LF_170424_plasmidBC_UMI_pSPBN-GFP_MaxiPrep_Rep1	Liquid	36000	1187300.0
170312_LF_170424_plasmidBC_UMI_pSPBN-GFP_MaxiPrep_Rep1	Liquid	37000	1266250.0
170312_LF_170424_plasmidBC_UMI_pSPBN-GFP_MaxiPrep_Rep1	Liquid	38000	1341750.0
170312_LF_170424_plasmidBC_UMI_pSPBN-GFP_MaxiPrep_Rep1	Liquid	39000	1420450.5
170312_LF_170424_plasmidBC_UMI_pSPBN-GFP_MaxiPrep_Rep1	Liquid	40000	1495600.0
170312_LF_170424_plasmidBC_UMI_pSPBN-GFP_MaxiPrep_Rep1	Liquid	41000	1574400.0
170312_LF_170424_plasmidBC_UMI_pSPBN-GFP_MaxiPrep_Rep1	Liquid	42000	1654650.0
170312_LF_170424_plasmidBC_UMI_pSPBN-GFP_MaxiPrep_Rep1	Liquid	43000	1733150.5
170312_LF_170424_plasmidBC_UMI_pSPBN-GFP_MaxiPrep_Rep1	Liquid	44000	1811400.0
170312_LF_170424_plasmidBC_UMI_pSPBN-GFP_MaxiPrep_Rep1	Liquid	45000	1891250.0
170312_LF_170424_plasmidBC_UMI_pSPBN-GFP_MaxiPrep_Rep1	Liquid	46000	1973900.0
170312_LF_170424_plasmidBC_UMI_pSPBN-GFP_MaxiPrep_Rep1	Liquid	47000	2056400.0
170312_LF_170424_plasmidBC_UMI_pSPBN-GFP_MaxiPrep_Rep1	Liquid	48000	2137350.0
170312_LF_170424_plasmidBC_UMI_pSPBN-GFP_MaxiPrep_Rep1	Liquid	49000	2216950.0
170312_LF_170424_plasmidBC_UMI_pSPBN-GFP_MaxiPrep_Rep1	Liquid	50000	2299150.0
170312_LF_170424_plasmidBC_UMI_pSPBN-GFP_MaxiPrep_Rep1	Liquid	75000	4524350.0
170312_LF_170424_plasmidBC_UMI_pSPBN-GFP_MaxiPrep_Rep1	Liquid	100000	7118100.0
170420_plasmidBC_UMI_pSPBN-GFP_MaxiPrepPlates_Rep2	Plate	1	1.0
170420_plasmidBC_UMI_pSPBN-GFP_MaxiPrepPlates_Rep2	Plate	25	25.0
170420_plasmidBC_UMI_pSPBN-GFP_MaxiPrepPlates_Rep2	Plate	50	50.0
170420_plasmidBC_UMI_pSPBN-GFP_MaxiPrepPlates_Rep2	Plate	75	75.0
170420_plasmidBC_UMI_pSPBN-GFP_MaxiPrepPlates_Rep2	Plate	100	100.0
170420_plasmidBC_UMI_pSPBN-GFP_MaxiPrepPlates_Rep2	Plate	125	125.0
170420_plasmidBC_UMI_pSPBN-GFP_MaxiPrepPlates_Rep2	Plate	150	150.0
170420_plasmidBC_UMI_pSPBN-GFP_MaxiPrepPlates_Rep2	Plate	175	175.0
170420_plasmidBC_UMI_pSPBN-GFP_MaxiPrepPlates_Rep2	Plate	200	200.0
170420_plasmidBC_UMI_pSPBN-GFP_MaxiPrepPlates_Rep2	Plate	225	225.0
170420_plasmidBC_UMI_pSPBN-GFP_MaxiPrepPlates_Rep2	Plate	250	250.0
170420_plasmidBC_UMI_pSPBN-GFP_MaxiPrepPlates_Rep2	Plate	275	275.0
170420_plasmidBC_UMI_pSPBN-GFP_MaxiPrepPlates_Rep2	Plate	300	300.0
170420_plasmidBC_UMI_pSPBN-GFP_MaxiPrepPlates_Rep2	Plate	325	325.0
170420_plasmidBC_UMI_pSPBN-GFP_MaxiPrepPlates_Rep2	Plate	350	350.0
170420_plasmidBC_UMI_pSPBN-GFP_MaxiPrepPlates_Rep2	Plate	375	375.0
170420_plasmidBC_UMI_pSPBN-GFP_MaxiPrepPlates_Rep2	Plate	400	400.0
170420_plasmidBC_UMI_pSPBN-GFP_MaxiPrepPlates_Rep2	Plate	425	425.5
170420_plasmidBC_UMI_pSPBN-GFP_MaxiPrepPlates_Rep2	Plate	450	450.0
170420_plasmidBC_UMI_pSPBN-GFP_MaxiPrepPlates_Rep2	Plate	475	475.0
170420_plasmidBC_UMI_pSPBN-GFP_MaxiPrepPlates_Rep2	Plate	500	500.0
170420_plasmidBC_UMI_pSPBN-GFP_MaxiPrepPlates_Rep2	Plate	525	525.0
170420_plasmidBC_UMI_pSPBN-GFP_MaxiPrepPlates_Rep2	Plate	550	550.0
170420_plasmidBC_UMI_pSPBN-GFP_MaxiPrepPlates_Rep2	Plate	575	575.0
170420_plasmidBC_UMI_pSPBN-GFP_MaxiPrepPlates_Rep2	Plate	600	600.0
170420_plasmidBC_UMI_pSPBN-GFP_MaxiPrepPlates_Rep2	Plate	625	625.0
170420_plasmidBC_UMI_pSPBN-GFP_MaxiPrepPlates_Rep2	Plate	650	650.0
170420_plasmidBC_UMI_pSPBN-GFP_MaxiPrepPlates_Rep2	Plate	675	675.0
170420_plasmidBC_UMI_pSPBN-GFP_MaxiPrepPlates_Rep2	Plate	700	700.0
170420_plasmidBC_UMI_pSPBN-GFP_MaxiPrepPlates_Rep2	Plate	725	725.5
170420_plasmidBC_UMI_pSPBN-GFP_MaxiPrepPlates_Rep2	Plate	750	750.5
170420_plasmidBC_UMI_pSPBN-GFP_MaxiPrepPlates_Rep2	Plate	775	775.5
170420_plasmidBC_UMI_pSPBN-GFP_MaxiPrepPlates_Rep2	Plate	800	800.5
170420_plasmidBC_UMI_pSPBN-GFP_MaxiPrepPlates_Rep2	Plate	825	825.5
170420_plasmidBC_UMI_pSPBN-GFP_MaxiPrepPlates_Rep2	Plate	850	851.0
170420_plasmidBC_UMI_pSPBN-GFP_MaxiPrepPlates_Rep2	Plate	875	876.0
170420_plasmidBC_UMI_pSPBN-GFP_MaxiPrepPlates_Rep2	Plate	900	901.0
170420_plasmidBC_UMI_pSPBN-GFP_MaxiPrepPlates_Rep2	Plate	925	925.0
170420_plasmidBC_UMI_pSPBN-GFP_MaxiPrepPlates_Rep2	Plate	950	951.0
170420_plasmidBC_UMI_pSPBN-GFP_MaxiPrepPlates_Rep2	Plate	975	976.0
170420_plasmidBC_UMI_pSPBN-GFP_MaxiPrepPlates_Rep2	Plate	1000	1001.0
170420_plasmidBC_UMI_pSPBN-GFP_MaxiPrepPlates_Rep2	Plate	1100	1102.0
170420_plasmidBC_UMI_pSPBN-GFP_MaxiPrepPlates_Rep2	Plate	1200	1201.0
170420_plasmidBC_UMI_pSPBN-GFP_MaxiPrepPlates_Rep2	Plate	1300	1302.0
170420_plasmidBC_UMI_pSPBN-GFP_MaxiPrepPlates_Rep2	Plate	1400	1402.0
170420_plasmidBC_UMI_pSPBN-GFP_MaxiPrepPlates_Rep2	Plate	1500	1502.0
170420_plasmidBC_UMI_pSPBN-GFP_MaxiPrepPlates_Rep2	Plate	1600	1700.0
170420_plasmidBC_UMI_pSPBN-GFP_MaxiPrepPlates_Rep2	Plate	1700	1800.0
170420_plasmidBC_UMI_pSPBN-GFP_MaxiPrepPlates_Rep2	Plate	1800	1900.5
170420_plasmidBC_UMI_pSPBN-GFP_MaxiPrepPlates_Rep2	Plate	1900	2001.0
170420_plasmidBC_UMI_pSPBN-GFP_MaxiPrepPlates_Rep2	Plate	2000	2100.0
170420_plasmidBC_UMI_pSPBN-GFP_MaxiPrepPlates_Rep2	Plate	2100	2200.0
170420_plasmidBC_UMI_pSPBN-GFP_MaxiPrepPlates_Rep2	Plate	2200	2300.0
170420_plasmidBC_UMI_pSPBN-GFP_MaxiPrepPlates_Rep2	Plate	2300	2400.0
170420_plasmidBC_UMI_pSPBN-GFP_MaxiPrepPlates_Rep2	Plate	2400	2500.0
170420_plasmidBC_UMI_pSPBN-GFP_MaxiPrepPlates_Rep2	Plate	2500	2600.0
170420_plasmidBC_UMI_pSPBN-GFP_MaxiPrepPlates_Rep2	Plate	2600	2700.0
170420_plasmidBC_UMI_pSPBN-GFP_MaxiPrepPlates_Rep2	Plate	2700	2800.0
170420_plasmidBC_UMI_pSPBN-GFP_MaxiPrepPlates_Rep2	Plate	2800	2900.0
170420_plasmidBC_UMI_pSPBN-GFP_MaxiPrepPlates_Rep2	Plate	2900	3000.0
170420_plasmidBC_UMI_pSPBN-GFP_MaxiPrepPlates_Rep2	Plate	3000	3100.0
170420_plasmidBC_UMI_pSPBN-GFP_MaxiPrepPlates_Rep2	Plate	3100	3200.0
170420_plasmidBC_UMI_pSPBN-GFP_MaxiPrepPlates_Rep2	Plate	3200	3300.0
170420_plasmidBC_UMI_pSPBN-GFP_MaxiPrepPlates_Rep2	Plate	3300	3400.0
170420_plasmidBC_UMI_pSPBN-GFP_MaxiPrepPlates_Rep2	Plate	3400	3500.0
170420_plasmidBC_UMI_pSPBN-GFP_MaxiPrepPlates_Rep2	Plate	3500	3600.0
170420_plasmidBC_UMI_pSPBN-GFP_MaxiPrepPlates_Rep2	Plate	3600	3700.0
170420_plasmidBC_UMI_pSPBN-GFP_MaxiPrepPlates_Rep2	Plate	3700	3800.0
170420_plasmidBC_UMI_pSPBN-GFP_MaxiPrepPlates_Rep2	Plate	3800	3900.0
170420_plasmidBC_UMI_pSPBN-GFP_MaxiPrepPlates_Rep2	Plate	3900	4000.0
170420_plasmidBC_UMI_pSPBN-GFP_MaxiPrepPlates_Rep2	Plate	4000	4100.0
170420_plasmidBC_UMI_pSPBN-GFP_MaxiPrepPlates_Rep2	Plate	4100	4200.0
170420_plasmidBC_UMI_pSPBN-GFP_MaxiPrepPlates_Rep2	Plate	4200	4300.0
170420_plasmidBC_UMI_pSPBN-GFP_MaxiPrepPlates_Rep2	Plate	4300	4400.0
170420_plasmidBC_UMI_pSPBN-GFP_MaxiPrepPlates_Rep2	Plate	4400	4500.0
170420_plasmidBC_UMI_pSPBN-GFP_MaxiPrepPlates_Rep2	Plate	4500	4600.0
170420_plasmidBC_UMI_pSPBN-GFP_MaxiPrepPlates_Rep2	Plate	4600	4700.0
170420_plasmidBC_UMI_pSPBN-GFP_MaxiPrepPlates_Rep2	Plate	4700	4800.0
170420_plasmidBC_UMI_pSPBN-GFP_MaxiPrepPlates_Rep2	Plate	4800	4900.0
170420_plasmidBC_UMI_pSPBN-GFP_MaxiPrepPlates_Rep2	Plate	4900	5000.0
170420_plasmidBC_UMI_pSPBN-GFP_MaxiPrepPlates_Rep2	Plate	5000	5100.0
170420_plasmidBC_UMI_pSPBN-GFP_MaxiPrepPlates_Rep2	Plate	5100	5200.0
170420_plasmidBC_UMI_pSPBN-GFP_MaxiPrepPlates_Rep2	Plate	5200	5300.0
170420_plasmidBC_UMI_pSPBN-GFP_MaxiPrepPlates_Rep2	Plate	5300	5400.0
170420_plasmidBC_UMI_pSPBN-GFP_MaxiPrepPlates_Rep2	Plate	5400	5500.0
170420_plasmidBC_UMI_pSPBN-GFP_MaxiPrepPlates_Rep2	Plate	5500	5600.0
170420_plasmidBC_UMI_pSPBN-GFP_MaxiPrepPlates_Rep2	Plate	5600	5700.0
170420_plasmidBC_UMI_pSPBN-GFP_MaxiPrepPlates_Rep2	Plate	5700	5800.0
170420_plasmidBC_UMI_pSPBN-GFP_MaxiPrepPlates_Rep2	Plate	5800	5900.0
170420_plasmidBC_UMI_pSPBN-GFP_MaxiPrepPlates_Rep2	Plate	5900	6000.0
170420_plasmidBC_UMI_pSPBN-GFP_MaxiPrepPlates_Rep2	Plate	6000	6100.0
170420_plasmidBC_UMI_pSPBN-GFP_MaxiPrepPlates_Rep2	Plate	6100	6200.0
170420_plasmidBC_UMI_pSPBN-GFP_MaxiPrepPlates_Rep2	Plate	6200	6300.0
170420_plasmidBC_UMI_pSPBN-GFP_MaxiPrepPlates_Rep2	Plate	6300	6400.0
170420_plasmidBC_UMI_pSPBN-GFP_MaxiPrepPlates_Rep2	Plate	6400	6500.0
170420_plasmidBC_UMI_pSPBN-GFP_MaxiPrepPlates_Rep2	Plate	6500	6600.0
170420_plasmidBC_UMI_pSPBN-GFP_MaxiPrepPlates_Rep2	Plate	6600	6700.0
170420_plasmidBC_UMI_pSPBN-GFP_MaxiPrepPlates_Rep2	Plate	6700	6800.0
170420_plasmidBC_UMI_pSPBN-GFP_MaxiPrepPlates_Rep2	Plate	6800	6900.0
170420_plasmidBC_UMI_pSPBN-GFP_MaxiPrepPlates_Rep2	Plate	6900	7000.0
170420_plasmidBC_UMI_pSPBN-GFP_MaxiPrepPlates_Rep2	Plate	7000	7100.0
170420_plasmidBC_UMI_pSPBN-GFP_MaxiPrepPlates_Rep2	Plate	7100	7200.0
170420_plasmidBC_UMI_pSPBN-GFP_MaxiPrepPlates_Rep2	Plate	7200	7300.0
170420_plasmidBC_UMI_pSPBN-GFP_MaxiPrepPlates_Rep2	Plate	7300	7400.0
170420_plasmidBC_UMI_pSPBN-GFP_MaxiPrepPlates_Rep2	Plate	7400	7500.0
170420_plasmidBC_UMI_pSPBN-GFP_MaxiPrepPlates_Rep2	Plate	7500	7600.0
170420_plasmidBC_UMI_pSPBN-GFP_MaxiPrepPlates_Rep2	Plate	7600	7700.0
170420_plasmidBC_UMI_pSPBN-GFP_MaxiPrepPlates_Rep2	Plate	7700	7800.0
170420_plasmidBC_UMI_pSPBN-GFP_MaxiPrepPlates_Rep2	Plate	7800	7900.0
170420_plasmidBC_UMI_pSPBN-GFP_MaxiPrepPlates_Rep2	Plate	7900	8000.0
170420_plasmidBC_UMI_pSPBN-GFP_MaxiPrepPlates_Rep2	Plate	8000	8100.0
170420_plasmidBC_UMI_pSPBN-GFP_MaxiPrepPlates_Rep2	Plate	8100	8200.0
170420_plasmidBC_UMI_pSPBN-GFP_MaxiPrepPlates_Rep2	Plate	8200	8300.0
170420_plasmidBC_UMI_pSPBN-GFP_MaxiPrepPlates_Rep2	Plate	8300	8400.0
170420_plasmidBC_UMI_pSPBN-GFP_MaxiPrepPlates_Rep2	Plate	8400	8500.0
170420_plasmidBC_UMI_pSPBN-GFP_MaxiPrepPlates_Rep2	Plate	8500	8600.0
170420_plasmidBC_UMI_pSPBN-GFP_MaxiPrepPlates_Rep2	Plate	8600	8700.0
170420_plasmidBC_UMI_pSPBN-GFP_MaxiPrepPlates_Rep2	Plate	8700	8800.5
170420_plasmidBC_UMI_pSPBN-GFP_MaxiPrepPlates_Rep2	Plate	8800	9000.0
170420_plasmidBC_UMI_pSPBN-GFP_MaxiPrepPlates_Rep2	Plate	8900	9000.5
170420_plasmidBC_UMI_pSPBN-GFP_MaxiPrepPlates_Rep2	Plate	9000	9200.0
170420_plasmidBC_UMI_pSPBN-GFP_MaxiPrepPlates_Rep2	Plate	9100	9300.0
170420_plasmidBC_UMI_pSPBN-GFP_MaxiPrepPlates_Rep2	Plate	9200	9400.0
170420_plasmidBC_UMI_pSPBN-GFP_MaxiPrepPlates_Rep2	Plate	9300	9500.0
170420_plasmidBC_UMI_pSPBN-GFP_MaxiPrepPlates_Rep2	Plate	9400	9600.0
170420_plasmidBC_UMI_pSPBN-GFP_MaxiPrepPlates_Rep2	Plate	9500	9700.0
170420_plasmidBC_UMI_pSPBN-GFP_MaxiPrepPlates_Rep2	Plate	9600	9800.0
170420_plasmidBC_UMI_pSPBN-GFP_MaxiPrepPlates_Rep2	Plate	9700	9900.0
170420_plasmidBC_UMI_pSPBN-GFP_MaxiPrepPlates_Rep2	Plate	9800	10000.0
170420_plasmidBC_UMI_pSPBN-GFP_MaxiPrepPlates_Rep2	Plate	9900	10100.0
170420_plasmidBC_UMI_pSPBN-GFP_MaxiPrepPlates_Rep2	Plate	10000	10200.0
170420_plasmidBC_UMI_pSPBN-GFP_MaxiPrepPlates_Rep2	Plate	11000	11200.0
170420_plasmidBC_UMI_pSPBN-GFP_MaxiPrepPlates_Rep2	Plate	12000	12200.0
170420_plasmidBC_UMI_pSPBN-GFP_MaxiPrepPlates_Rep2	Plate	13000	13300.0
170420_plasmidBC_UMI_pSPBN-GFP_MaxiPrepPlates_Rep2	Plate	14000	14300.0
170420_plasmidBC_UMI_pSPBN-GFP_MaxiPrepPlates_Rep2	Plate	15000	15300.0
170420_plasmidBC_UMI_pSPBN-GFP_MaxiPrepPlates_Rep2	Plate	16000	16400.0
170420_plasmidBC_UMI_pSPBN-GFP_MaxiPrepPlates_Rep2	Plate	17000	17400.0
170420_plasmidBC_UMI_pSPBN-GFP_MaxiPrepPlates_Rep2	Plate	18000	18500.0
170420_plasmidBC_UMI_pSPBN-GFP_MaxiPrepPlates_Rep2	Plate	19000	19500.0
170420_plasmidBC_UMI_pSPBN-GFP_MaxiPrepPlates_Rep2	Plate	20000	20600.0
170420_plasmidBC_UMI_pSPBN-GFP_MaxiPrepPlates_Rep2	Plate	21000	21600.0
170420_plasmidBC_UMI_pSPBN-GFP_MaxiPrepPlates_Rep2	Plate	22000	22700.0
170420_plasmidBC_UMI_pSPBN-GFP_MaxiPrepPlates_Rep2	Plate	23000	23700.0
170420_plasmidBC_UMI_pSPBN-GFP_MaxiPrepPlates_Rep2	Plate	24000	24800.0
170420_plasmidBC_UMI_pSPBN-GFP_MaxiPrepPlates_Rep2	Plate	25000	25900.0
170420_plasmidBC_UMI_pSPBN-GFP_MaxiPrepPlates_Rep2	Plate	26000	26900.0
170420_plasmidBC_UMI_pSPBN-GFP_MaxiPrepPlates_Rep2	Plate	27000	28000.0
170420_plasmidBC_UMI_pSPBN-GFP_MaxiPrepPlates_Rep2	Plate	28000	29100.0
170420_plasmidBC_UMI_pSPBN-GFP_MaxiPrepPlates_Rep2	Plate	29000	30200.0
170420_plasmidBC_UMI_pSPBN-GFP_MaxiPrepPlates_Rep2	Plate	30000	31200.0
170420_plasmidBC_UMI_pSPBN-GFP_MaxiPrepPlates_Rep2	Plate	31000	32300.0
170420_plasmidBC_UMI_pSPBN-GFP_MaxiPrepPlates_Rep2	Plate	32000	33400.0
170420_plasmidBC_UMI_pSPBN-GFP_MaxiPrepPlates_Rep2	Plate	33000	34450.0
170420_plasmidBC_UMI_pSPBN-GFP_MaxiPrepPlates_Rep2	Plate	34000	35600.0
170420_plasmidBC_UMI_pSPBN-GFP_MaxiPrepPlates_Rep2	Plate	35000	36600.0
170420_plasmidBC_UMI_pSPBN-GFP_MaxiPrepPlates_Rep2	Plate	36000	37800.0
170420_plasmidBC_UMI_pSPBN-GFP_MaxiPrepPlates_Rep2	Plate	37000	38800.0
170420_plasmidBC_UMI_pSPBN-GFP_MaxiPrepPlates_Rep2	Plate	38000	39900.0
170420_plasmidBC_UMI_pSPBN-GFP_MaxiPrepPlates_Rep2	Plate	39000	41000.0
170420_plasmidBC_UMI_pSPBN-GFP_MaxiPrepPlates_Rep2	Plate	40000	42100.0
170420_plasmidBC_UMI_pSPBN-GFP_MaxiPrepPlates_Rep2	Plate	41000	43250.0
170420_plasmidBC_UMI_pSPBN-GFP_MaxiPrepPlates_Rep2	Plate	42000	44300.0
170420_plasmidBC_UMI_pSPBN-GFP_MaxiPrepPlates_Rep2	Plate	43000	45500.0
170420_plasmidBC_UMI_pSPBN-GFP_MaxiPrepPlates_Rep2	Plate	44000	46600.0
170420_plasmidBC_UMI_pSPBN-GFP_MaxiPrepPlates_Rep2	Plate	45000	47700.0
170420_plasmidBC_UMI_pSPBN-GFP_MaxiPrepPlates_Rep2	Plate	46000	48900.0
170420_plasmidBC_UMI_pSPBN-GFP_MaxiPrepPlates_Rep2	Plate	47000	50000.0
170420_plasmidBC_UMI_pSPBN-GFP_MaxiPrepPlates_Rep2	Plate	48000	51100.0
170420_plasmidBC_UMI_pSPBN-GFP_MaxiPrepPlates_Rep2	Plate	49000	52200.0
170420_plasmidBC_UMI_pSPBN-GFP_MaxiPrepPlates_Rep2	Plate	50000	53350.0
170420_plasmidBC_UMI_pSPBN-GFP_MaxiPrepPlates_Rep2	Plate	75000	82600.0
170420_plasmidBC_UMI_pSPBN-GFP_MaxiPrepPlates_Rep2	Plate	100000	113900.0
