# Supplementary material for: Ascertaining cells’ synaptic connections and RNA expression simultaneously with barcoded rabies virus libraries
Source: Nat Commun. 2022 Nov 16;13:6993. doi: 10.1038/s41467-022-34334-1 (PMC9668842; doi:10.1038/s41467-022-34334-1)
Supplement: Supplementary file 6 — Source Data [file 41467_2022_34334_MOESM6_ESM.zip › saunders_source_data/SI_Figure_2d_middle.csv]

experiment	file_type	n_unique_umibc_pairs	n_count	total_contribution	fraction_contribution	cumsum
170119_pSPBN_GFP_v9_Finala_Maxi_RVg_rep2	G_V1	0	0	0	0.000000e+00	0.00000000
170119_pSPBN_GFP_v9_Finala_Maxi_RVg_rep2	G_V1	1	76371	76371	5.688109e-02	0.05688109
170119_pSPBN_GFP_v9_Finala_Maxi_RVg_rep2	G_V1	2	9111	18222	1.357174e-02	0.07045283
170119_pSPBN_GFP_v9_Finala_Maxi_RVg_rep2	G_V1	3	3748	11244	8.374527e-03	0.07882736
170119_pSPBN_GFP_v9_Finala_Maxi_RVg_rep2	G_V1	4	1985	7940	5.913709e-03	0.08474107
170119_pSPBN_GFP_v9_Finala_Maxi_RVg_rep2	G_V1	5	1297	6485	4.830026e-03	0.08957109
170119_pSPBN_GFP_v9_Finala_Maxi_RVg_rep2	G_V1	6	901	5406	4.026387e-03	0.09359748
170119_pSPBN_GFP_v9_Finala_Maxi_RVg_rep2	G_V1	7	631	4417	3.289780e-03	0.09688726
170119_pSPBN_GFP_v9_Finala_Maxi_RVg_rep2	G_V1	8	487	3896	2.901739e-03	0.09978900
170119_pSPBN_GFP_v9_Finala_Maxi_RVg_rep2	G_V1	9	400	3600	2.681279e-03	0.10247028
170119_pSPBN_GFP_v9_Finala_Maxi_RVg_rep2	G_V1	10	296	2960	2.204607e-03	0.10467488
170119_pSPBN_GFP_v9_Finala_Maxi_RVg_rep2	G_V1	11	273	3003	2.236633e-03	0.10691152
170119_pSPBN_GFP_v9_Finala_Maxi_RVg_rep2	G_V1	12	228	2736	2.037772e-03	0.10894929
170119_pSPBN_GFP_v9_Finala_Maxi_RVg_rep2	G_V1	13	217	2821	2.101080e-03	0.11105037
170119_pSPBN_GFP_v9_Finala_Maxi_RVg_rep2	G_V1	14	179	2506	1.866468e-03	0.11291684
170119_pSPBN_GFP_v9_Finala_Maxi_RVg_rep2	G_V1	15	166	2490	1.854551e-03	0.11477139
170119_pSPBN_GFP_v9_Finala_Maxi_RVg_rep2	G_V1	16	129	2064	1.537266e-03	0.11630865
170119_pSPBN_GFP_v9_Finala_Maxi_RVg_rep2	G_V1	17	117	1989	1.481406e-03	0.11779006
170119_pSPBN_GFP_v9_Finala_Maxi_RVg_rep2	G_V1	18	126	2268	1.689206e-03	0.11947927
170119_pSPBN_GFP_v9_Finala_Maxi_RVg_rep2	G_V1	19	109	2071	1.542480e-03	0.12102175
170119_pSPBN_GFP_v9_Finala_Maxi_RVg_rep2	G_V1	20	99	1980	1.474703e-03	0.12249645
170119_pSPBN_GFP_v9_Finala_Maxi_RVg_rep2	G_V1	21	95	1995	1.485875e-03	0.12398232
170119_pSPBN_GFP_v9_Finala_Maxi_RVg_rep2	G_V1	22	90	1980	1.474703e-03	0.12545703
170119_pSPBN_GFP_v9_Finala_Maxi_RVg_rep2	G_V1	23	66	1518	1.130606e-03	0.12658763
170119_pSPBN_GFP_v9_Finala_Maxi_RVg_rep2	G_V1	24	68	1632	1.215513e-03	0.12780315
170119_pSPBN_GFP_v9_Finala_Maxi_RVg_rep2	G_V1	25	74	1850	1.377879e-03	0.12918103
170119_pSPBN_GFP_v9_Finala_Maxi_RVg_rep2	G_V1	26	54	1404	1.045699e-03	0.13022672
170119_pSPBN_GFP_v9_Finala_Maxi_RVg_rep2	G_V1	27	50	1350	1.005479e-03	0.13123220
170119_pSPBN_GFP_v9_Finala_Maxi_RVg_rep2	G_V1	28	65	1820	1.355535e-03	0.13258774
170119_pSPBN_GFP_v9_Finala_Maxi_RVg_rep2	G_V1	29	50	1450	1.079959e-03	0.13366770
170119_pSPBN_GFP_v9_Finala_Maxi_RVg_rep2	G_V1	30	58	1740	1.295951e-03	0.13496365
170119_pSPBN_GFP_v9_Finala_Maxi_RVg_rep2	G_V1	31	65	2015	1.500771e-03	0.13646442
170119_pSPBN_GFP_v9_Finala_Maxi_RVg_rep2	G_V1	32	50	1600	1.191679e-03	0.13765610
170119_pSPBN_GFP_v9_Finala_Maxi_RVg_rep2	G_V1	33	52	1716	1.278076e-03	0.13893418
170119_pSPBN_GFP_v9_Finala_Maxi_RVg_rep2	G_V1	34	44	1496	1.114220e-03	0.14004840
170119_pSPBN_GFP_v9_Finala_Maxi_RVg_rep2	G_V1	35	35	1225	9.123795e-04	0.14096078
170119_pSPBN_GFP_v9_Finala_Maxi_RVg_rep2	G_V1	36	35	1260	9.384475e-04	0.14189922
170119_pSPBN_GFP_v9_Finala_Maxi_RVg_rep2	G_V1	37	28	1036	7.716124e-04	0.14267084
170119_pSPBN_GFP_v9_Finala_Maxi_RVg_rep2	G_V1	38	28	1064	7.924668e-04	0.14346330
170119_pSPBN_GFP_v9_Finala_Maxi_RVg_rep2	G_V1	39	29	1131	8.423684e-04	0.14430567
170119_pSPBN_GFP_v9_Finala_Maxi_RVg_rep2	G_V1	40	31	1240	9.235515e-04	0.14522922
170119_pSPBN_GFP_v9_Finala_Maxi_RVg_rep2	G_V1	41	32	1312	9.771771e-04	0.14620640
170119_pSPBN_GFP_v9_Finala_Maxi_RVg_rep2	G_V1	42	34	1428	1.063574e-03	0.14726997
170119_pSPBN_GFP_v9_Finala_Maxi_RVg_rep2	G_V1	43	19	817	6.085013e-04	0.14787848
170119_pSPBN_GFP_v9_Finala_Maxi_RVg_rep2	G_V1	44	34	1496	1.114220e-03	0.14899270
170119_pSPBN_GFP_v9_Finala_Maxi_RVg_rep2	G_V1	45	32	1440	1.072511e-03	0.15006521
170119_pSPBN_GFP_v9_Finala_Maxi_RVg_rep2	G_V1	46	28	1288	9.593019e-04	0.15102451
170119_pSPBN_GFP_v9_Finala_Maxi_RVg_rep2	G_V1	47	24	1128	8.401340e-04	0.15186464
170119_pSPBN_GFP_v9_Finala_Maxi_RVg_rep2	G_V1	48	22	1056	7.865084e-04	0.15265115
170119_pSPBN_GFP_v9_Finala_Maxi_RVg_rep2	G_V1	49	24	1176	8.758844e-04	0.15352704
170119_pSPBN_GFP_v9_Finala_Maxi_RVg_rep2	G_V1	50	25	1250	9.309995e-04	0.15445804
170119_pSPBN_GFP_v9_Finala_Maxi_RVg_rep2	G_V1	51	30	1530	1.139543e-03	0.15559758
170119_pSPBN_GFP_v9_Finala_Maxi_RVg_rep2	G_V1	52	25	1300	9.682395e-04	0.15656582
170119_pSPBN_GFP_v9_Finala_Maxi_RVg_rep2	G_V1	53	30	1590	1.184231e-03	0.15775005
170119_pSPBN_GFP_v9_Finala_Maxi_RVg_rep2	G_V1	54	13	702	5.228493e-04	0.15827290
170119_pSPBN_GFP_v9_Finala_Maxi_RVg_rep2	G_V1	55	26	1430	1.065063e-03	0.15933796
170119_pSPBN_GFP_v9_Finala_Maxi_RVg_rep2	G_V1	56	14	784	5.839229e-04	0.15992189
170119_pSPBN_GFP_v9_Finala_Maxi_RVg_rep2	G_V1	57	15	855	6.368037e-04	0.16055869
170119_pSPBN_GFP_v9_Finala_Maxi_RVg_rep2	G_V1	58	24	1392	1.036761e-03	0.16159545
170119_pSPBN_GFP_v9_Finala_Maxi_RVg_rep2	G_V1	59	28	1652	1.230409e-03	0.16282586
170119_pSPBN_GFP_v9_Finala_Maxi_RVg_rep2	G_V1	60	14	840	6.256317e-04	0.16345149
170119_pSPBN_GFP_v9_Finala_Maxi_RVg_rep2	G_V1	61	18	1098	8.177900e-04	0.16426928
170119_pSPBN_GFP_v9_Finala_Maxi_RVg_rep2	G_V1	62	20	1240	9.235515e-04	0.16519283
170119_pSPBN_GFP_v9_Finala_Maxi_RVg_rep2	G_V1	63	19	1197	8.915251e-04	0.16608436
170119_pSPBN_GFP_v9_Finala_Maxi_RVg_rep2	G_V1	64	19	1216	9.056763e-04	0.16699003
170119_pSPBN_GFP_v9_Finala_Maxi_RVg_rep2	G_V1	65	12	780	5.809437e-04	0.16757098
170119_pSPBN_GFP_v9_Finala_Maxi_RVg_rep2	G_V1	66	13	858	6.390381e-04	0.16821002
170119_pSPBN_GFP_v9_Finala_Maxi_RVg_rep2	G_V1	67	10	670	4.990157e-04	0.16870903
170119_pSPBN_GFP_v9_Finala_Maxi_RVg_rep2	G_V1	68	19	1292	9.622811e-04	0.16967131
170119_pSPBN_GFP_v9_Finala_Maxi_RVg_rep2	G_V1	69	16	1104	8.222588e-04	0.17049357
170119_pSPBN_GFP_v9_Finala_Maxi_RVg_rep2	G_V1	70	23	1610	1.199127e-03	0.17169270
170119_pSPBN_GFP_v9_Finala_Maxi_RVg_rep2	G_V1	71	14	994	7.403308e-04	0.17243303
170119_pSPBN_GFP_v9_Finala_Maxi_RVg_rep2	G_V1	72	16	1152	8.580092e-04	0.17329104
170119_pSPBN_GFP_v9_Finala_Maxi_RVg_rep2	G_V1	73	14	1022	7.611852e-04	0.17405222
170119_pSPBN_GFP_v9_Finala_Maxi_RVg_rep2	G_V1	74	17	1258	9.369579e-04	0.17498918
170119_pSPBN_GFP_v9_Finala_Maxi_RVg_rep2	G_V1	75	11	825	6.144597e-04	0.17560364
170119_pSPBN_GFP_v9_Finala_Maxi_RVg_rep2	G_V1	76	19	1444	1.075491e-03	0.17667913
170119_pSPBN_GFP_v9_Finala_Maxi_RVg_rep2	G_V1	77	17	1309	9.749427e-04	0.17765407
170119_pSPBN_GFP_v9_Finala_Maxi_RVg_rep2	G_V1	78	15	1170	8.714156e-04	0.17852549
170119_pSPBN_GFP_v9_Finala_Maxi_RVg_rep2	G_V1	79	15	1185	8.825876e-04	0.17940808
170119_pSPBN_GFP_v9_Finala_Maxi_RVg_rep2	G_V1	80	11	880	6.554237e-04	0.18006350
170119_pSPBN_GFP_v9_Finala_Maxi_RVg_rep2	G_V1	81	12	972	7.239452e-04	0.18078745
170119_pSPBN_GFP_v9_Finala_Maxi_RVg_rep2	G_V1	82	12	984	7.328828e-04	0.18152033
170119_pSPBN_GFP_v9_Finala_Maxi_RVg_rep2	G_V1	83	14	1162	8.654572e-04	0.18238579
170119_pSPBN_GFP_v9_Finala_Maxi_RVg_rep2	G_V1	84	6	504	3.753790e-04	0.18276117
170119_pSPBN_GFP_v9_Finala_Maxi_RVg_rep2	G_V1	85	13	1105	8.230036e-04	0.18358417
170119_pSPBN_GFP_v9_Finala_Maxi_RVg_rep2	G_V1	86	15	1290	9.607915e-04	0.18454496
170119_pSPBN_GFP_v9_Finala_Maxi_RVg_rep2	G_V1	87	17	1479	1.101559e-03	0.18564652
170119_pSPBN_GFP_v9_Finala_Maxi_RVg_rep2	G_V1	88	14	1232	9.175931e-04	0.18656411
170119_pSPBN_GFP_v9_Finala_Maxi_RVg_rep2	G_V1	89	12	1068	7.954460e-04	0.18735956
170119_pSPBN_GFP_v9_Finala_Maxi_RVg_rep2	G_V1	90	11	990	7.373516e-04	0.18809691
170119_pSPBN_GFP_v9_Finala_Maxi_RVg_rep2	G_V1	91	15	1365	1.016651e-03	0.18911356
170119_pSPBN_GFP_v9_Finala_Maxi_RVg_rep2	G_V1	92	8	736	5.481725e-04	0.18966173
170119_pSPBN_GFP_v9_Finala_Maxi_RVg_rep2	G_V1	93	12	1116	8.311964e-04	0.19049293
170119_pSPBN_GFP_v9_Finala_Maxi_RVg_rep2	G_V1	94	9	846	6.301005e-04	0.19112303
170119_pSPBN_GFP_v9_Finala_Maxi_RVg_rep2	G_V1	95	10	950	7.075596e-04	0.19183059
170119_pSPBN_GFP_v9_Finala_Maxi_RVg_rep2	G_V1	96	8	768	5.720061e-04	0.19240260
170119_pSPBN_GFP_v9_Finala_Maxi_RVg_rep2	G_V1	97	13	1261	9.391923e-04	0.19334179
170119_pSPBN_GFP_v9_Finala_Maxi_RVg_rep2	G_V1	98	8	784	5.839229e-04	0.19392571
170119_pSPBN_GFP_v9_Finala_Maxi_RVg_rep2	G_V1	99	10	990	7.373516e-04	0.19466306
170119_pSPBN_GFP_v9_Finala_Maxi_RVg_rep2	G_V1	100	10	1000	7.447996e-04	0.19540786
170119_pSPBN_GFP_v9_Finala_Maxi_RVg_rep2	G_V1	101	12	1212	9.026971e-04	0.19631056
170119_pSPBN_GFP_v9_Finala_Maxi_RVg_rep2	G_V1	102	9	918	6.837261e-04	0.19699429
170119_pSPBN_GFP_v9_Finala_Maxi_RVg_rep2	G_V1	103	7	721	5.370005e-04	0.19753129
170119_pSPBN_GFP_v9_Finala_Maxi_RVg_rep2	G_V1	104	15	1560	1.161887e-03	0.19869317
170119_pSPBN_GFP_v9_Finala_Maxi_RVg_rep2	G_V1	105	6	630	4.692238e-04	0.19916240
170119_pSPBN_GFP_v9_Finala_Maxi_RVg_rep2	G_V1	106	6	636	4.736926e-04	0.19963609
170119_pSPBN_GFP_v9_Finala_Maxi_RVg_rep2	G_V1	107	8	856	6.375485e-04	0.20027364
170119_pSPBN_GFP_v9_Finala_Maxi_RVg_rep2	G_V1	108	9	972	7.239452e-04	0.20099758
170119_pSPBN_GFP_v9_Finala_Maxi_RVg_rep2	G_V1	109	10	1090	8.118316e-04	0.20180942
170119_pSPBN_GFP_v9_Finala_Maxi_RVg_rep2	G_V1	110	14	1540	1.146991e-03	0.20295641
170119_pSPBN_GFP_v9_Finala_Maxi_RVg_rep2	G_V1	111	13	1443	1.074746e-03	0.20403115
170119_pSPBN_GFP_v9_Finala_Maxi_RVg_rep2	G_V1	112	7	784	5.839229e-04	0.20461508
170119_pSPBN_GFP_v9_Finala_Maxi_RVg_rep2	G_V1	113	8	904	6.732989e-04	0.20528838
170119_pSPBN_GFP_v9_Finala_Maxi_RVg_rep2	G_V1	114	8	912	6.792573e-04	0.20596763
170119_pSPBN_GFP_v9_Finala_Maxi_RVg_rep2	G_V1	115	10	1150	8.565196e-04	0.20682415
170119_pSPBN_GFP_v9_Finala_Maxi_RVg_rep2	G_V1	116	6	696	5.183805e-04	0.20734253
170119_pSPBN_GFP_v9_Finala_Maxi_RVg_rep2	G_V1	117	8	936	6.971324e-04	0.20803967
170119_pSPBN_GFP_v9_Finala_Maxi_RVg_rep2	G_V1	118	7	826	6.152045e-04	0.20865487
170119_pSPBN_GFP_v9_Finala_Maxi_RVg_rep2	G_V1	119	11	1309	9.749427e-04	0.20962981
170119_pSPBN_GFP_v9_Finala_Maxi_RVg_rep2	G_V1	120	10	1200	8.937595e-04	0.21052357
170119_pSPBN_GFP_v9_Finala_Maxi_RVg_rep2	G_V1	121	3	363	2.703623e-04	0.21079393
170119_pSPBN_GFP_v9_Finala_Maxi_RVg_rep2	G_V1	122	7	854	6.360589e-04	0.21142999
170119_pSPBN_GFP_v9_Finala_Maxi_RVg_rep2	G_V1	123	6	738	5.496621e-04	0.21197966
170119_pSPBN_GFP_v9_Finala_Maxi_RVg_rep2	G_V1	124	4	496	3.694206e-04	0.21234908
170119_pSPBN_GFP_v9_Finala_Maxi_RVg_rep2	G_V1	125	10	1250	9.309995e-04	0.21328008
170119_pSPBN_GFP_v9_Finala_Maxi_RVg_rep2	G_V1	126	9	1134	8.446028e-04	0.21412468
170119_pSPBN_GFP_v9_Finala_Maxi_RVg_rep2	G_V1	127	3	381	2.837687e-04	0.21440845
170119_pSPBN_GFP_v9_Finala_Maxi_RVg_rep2	G_V1	128	5	640	4.766718e-04	0.21488512
170119_pSPBN_GFP_v9_Finala_Maxi_RVg_rep2	G_V1	129	9	1161	8.647124e-04	0.21574983
170119_pSPBN_GFP_v9_Finala_Maxi_RVg_rep2	G_V1	130	7	910	6.777677e-04	0.21642760
170119_pSPBN_GFP_v9_Finala_Maxi_RVg_rep2	G_V1	131	11	1441	1.073256e-03	0.21750085
170119_pSPBN_GFP_v9_Finala_Maxi_RVg_rep2	G_V1	132	8	1056	7.865084e-04	0.21828736
170119_pSPBN_GFP_v9_Finala_Maxi_RVg_rep2	G_V1	133	7	931	6.934084e-04	0.21898077
170119_pSPBN_GFP_v9_Finala_Maxi_RVg_rep2	G_V1	134	1	134	9.980315e-05	0.21908057
170119_pSPBN_GFP_v9_Finala_Maxi_RVg_rep2	G_V1	135	7	945	7.038356e-04	0.21978441
170119_pSPBN_GFP_v9_Finala_Maxi_RVg_rep2	G_V1	136	8	1088	8.103420e-04	0.22059475
170119_pSPBN_GFP_v9_Finala_Maxi_RVg_rep2	G_V1	137	6	822	6.122253e-04	0.22120698
170119_pSPBN_GFP_v9_Finala_Maxi_RVg_rep2	G_V1	138	13	1794	1.336171e-03	0.22254315
170119_pSPBN_GFP_v9_Finala_Maxi_RVg_rep2	G_V1	139	8	1112	8.282172e-04	0.22337137
170119_pSPBN_GFP_v9_Finala_Maxi_RVg_rep2	G_V1	140	7	980	7.299036e-04	0.22410127
170119_pSPBN_GFP_v9_Finala_Maxi_RVg_rep2	G_V1	141	9	1269	9.451507e-04	0.22504642
170119_pSPBN_GFP_v9_Finala_Maxi_RVg_rep2	G_V1	142	3	426	3.172846e-04	0.22536370
170119_pSPBN_GFP_v9_Finala_Maxi_RVg_rep2	G_V1	143	5	715	5.325317e-04	0.22589624
170119_pSPBN_GFP_v9_Finala_Maxi_RVg_rep2	G_V1	144	7	1008	7.507580e-04	0.22664699
170119_pSPBN_GFP_v9_Finala_Maxi_RVg_rep2	G_V1	145	9	1305	9.719635e-04	0.22761896
170119_pSPBN_GFP_v9_Finala_Maxi_RVg_rep2	G_V1	146	7	1022	7.611852e-04	0.22838014
170119_pSPBN_GFP_v9_Finala_Maxi_RVg_rep2	G_V1	147	3	441	3.284566e-04	0.22870860
170119_pSPBN_GFP_v9_Finala_Maxi_RVg_rep2	G_V1	148	5	740	5.511517e-04	0.22925975
170119_pSPBN_GFP_v9_Finala_Maxi_RVg_rep2	G_V1	149	4	596	4.439006e-04	0.22970365
170119_pSPBN_GFP_v9_Finala_Maxi_RVg_rep2	G_V1	150	7	1050	7.820396e-04	0.23048569
170119_pSPBN_GFP_v9_Finala_Maxi_RVg_rep2	G_V1	151	7	1057	7.872532e-04	0.23127294
170119_pSPBN_GFP_v9_Finala_Maxi_RVg_rep2	G_V1	152	4	608	4.528382e-04	0.23172578
170119_pSPBN_GFP_v9_Finala_Maxi_RVg_rep2	G_V1	153	8	1224	9.116347e-04	0.23263742
170119_pSPBN_GFP_v9_Finala_Maxi_RVg_rep2	G_V1	154	5	770	5.734957e-04	0.23321091
170119_pSPBN_GFP_v9_Finala_Maxi_RVg_rep2	G_V1	155	5	775	5.772197e-04	0.23378813
170119_pSPBN_GFP_v9_Finala_Maxi_RVg_rep2	G_V1	156	11	1716	1.278076e-03	0.23506621
170119_pSPBN_GFP_v9_Finala_Maxi_RVg_rep2	G_V1	157	3	471	3.508006e-04	0.23541701
170119_pSPBN_GFP_v9_Finala_Maxi_RVg_rep2	G_V1	158	8	1264	9.414267e-04	0.23635844
170119_pSPBN_GFP_v9_Finala_Maxi_RVg_rep2	G_V1	159	7	1113	8.289620e-04	0.23718740
170119_pSPBN_GFP_v9_Finala_Maxi_RVg_rep2	G_V1	160	4	640	4.766718e-04	0.23766407
170119_pSPBN_GFP_v9_Finala_Maxi_RVg_rep2	G_V1	161	5	805	5.995637e-04	0.23826363
170119_pSPBN_GFP_v9_Finala_Maxi_RVg_rep2	G_V1	162	8	1296	9.652603e-04	0.23922889
170119_pSPBN_GFP_v9_Finala_Maxi_RVg_rep2	G_V1	163	11	1793	1.335426e-03	0.24056432
170119_pSPBN_GFP_v9_Finala_Maxi_RVg_rep2	G_V1	164	4	656	4.885886e-04	0.24105291
170119_pSPBN_GFP_v9_Finala_Maxi_RVg_rep2	G_V1	165	4	660	4.915678e-04	0.24154448
170119_pSPBN_GFP_v9_Finala_Maxi_RVg_rep2	G_V1	166	6	996	7.418204e-04	0.24228630
170119_pSPBN_GFP_v9_Finala_Maxi_RVg_rep2	G_V1	167	6	1002	7.462892e-04	0.24303259
170119_pSPBN_GFP_v9_Finala_Maxi_RVg_rep2	G_V1	168	3	504	3.753790e-04	0.24340796
170119_pSPBN_GFP_v9_Finala_Maxi_RVg_rep2	G_V1	169	6	1014	7.552268e-04	0.24416319
170119_pSPBN_GFP_v9_Finala_Maxi_RVg_rep2	G_V1	170	7	1190	8.863116e-04	0.24504950
170119_pSPBN_GFP_v9_Finala_Maxi_RVg_rep2	G_V1	171	5	855	6.368037e-04	0.24568631
170119_pSPBN_GFP_v9_Finala_Maxi_RVg_rep2	G_V1	172	4	688	5.124221e-04	0.24619873
170119_pSPBN_GFP_v9_Finala_Maxi_RVg_rep2	G_V1	173	7	1211	9.019523e-04	0.24710068
170119_pSPBN_GFP_v9_Finala_Maxi_RVg_rep2	G_V1	174	7	1218	9.071659e-04	0.24800785
170119_pSPBN_GFP_v9_Finala_Maxi_RVg_rep2	G_V1	175	9	1575	1.173059e-03	0.24918091
170119_pSPBN_GFP_v9_Finala_Maxi_RVg_rep2	G_V1	176	6	1056	7.865084e-04	0.24996742
170119_pSPBN_GFP_v9_Finala_Maxi_RVg_rep2	G_V1	177	4	708	5.273181e-04	0.25049473
170119_pSPBN_GFP_v9_Finala_Maxi_RVg_rep2	G_V1	178	6	1068	7.954460e-04	0.25129018
170119_pSPBN_GFP_v9_Finala_Maxi_RVg_rep2	G_V1	179	5	895	6.665957e-04	0.25195677
170119_pSPBN_GFP_v9_Finala_Maxi_RVg_rep2	G_V1	180	4	720	5.362557e-04	0.25249303
170119_pSPBN_GFP_v9_Finala_Maxi_RVg_rep2	G_V1	181	4	724	5.392349e-04	0.25303227
170119_pSPBN_GFP_v9_Finala_Maxi_RVg_rep2	G_V1	182	7	1274	9.488747e-04	0.25398114
170119_pSPBN_GFP_v9_Finala_Maxi_RVg_rep2	G_V1	183	3	549	4.088950e-04	0.25439004
170119_pSPBN_GFP_v9_Finala_Maxi_RVg_rep2	G_V1	184	5	920	6.852157e-04	0.25507525
170119_pSPBN_GFP_v9_Finala_Maxi_RVg_rep2	G_V1	185	3	555	4.133638e-04	0.25548861
170119_pSPBN_GFP_v9_Finala_Maxi_RVg_rep2	G_V1	186	4	744	5.541309e-04	0.25604275
170119_pSPBN_GFP_v9_Finala_Maxi_RVg_rep2	G_V1	187	8	1496	1.114220e-03	0.25715697
170119_pSPBN_GFP_v9_Finala_Maxi_RVg_rep2	G_V1	188	4	752	5.600893e-04	0.25771706
170119_pSPBN_GFP_v9_Finala_Maxi_RVg_rep2	G_V1	189	6	1134	8.446028e-04	0.25856166
170119_pSPBN_GFP_v9_Finala_Maxi_RVg_rep2	G_V1	190	5	950	7.075596e-04	0.25926922
170119_pSPBN_GFP_v9_Finala_Maxi_RVg_rep2	G_V1	191	1	191	1.422567e-04	0.25941147
170119_pSPBN_GFP_v9_Finala_Maxi_RVg_rep2	G_V1	192	4	768	5.720061e-04	0.25998348
170119_pSPBN_GFP_v9_Finala_Maxi_RVg_rep2	G_V1	193	2	386	2.874927e-04	0.26027097
170119_pSPBN_GFP_v9_Finala_Maxi_RVg_rep2	G_V1	194	4	776	5.779645e-04	0.26084894
170119_pSPBN_GFP_v9_Finala_Maxi_RVg_rep2	G_V1	195	4	780	5.809437e-04	0.26142988
170119_pSPBN_GFP_v9_Finala_Maxi_RVg_rep2	G_V1	196	4	784	5.839229e-04	0.26201380
170119_pSPBN_GFP_v9_Finala_Maxi_RVg_rep2	G_V1	197	6	1182	8.803532e-04	0.26289416
170119_pSPBN_GFP_v9_Finala_Maxi_RVg_rep2	G_V1	198	2	396	2.949407e-04	0.26318910
170119_pSPBN_GFP_v9_Finala_Maxi_RVg_rep2	G_V1	199	9	1791	1.333936e-03	0.26452303
170119_pSPBN_GFP_v9_Finala_Maxi_RVg_rep2	G_V1	200	4	800	5.958397e-04	0.26511887
170119_pSPBN_GFP_v9_Finala_Maxi_RVg_rep2	G_V1	201	4	804	5.988189e-04	0.26571769
170119_pSPBN_GFP_v9_Finala_Maxi_RVg_rep2	G_V1	202	2	404	3.008990e-04	0.26601859
170119_pSPBN_GFP_v9_Finala_Maxi_RVg_rep2	G_V1	203	5	1015	7.559716e-04	0.26677456
170119_pSPBN_GFP_v9_Finala_Maxi_RVg_rep2	G_V1	204	4	816	6.077565e-04	0.26738232
170119_pSPBN_GFP_v9_Finala_Maxi_RVg_rep2	G_V1	205	7	1435	1.068787e-03	0.26845111
170119_pSPBN_GFP_v9_Finala_Maxi_RVg_rep2	G_V1	206	8	1648	1.227430e-03	0.26967854
170119_pSPBN_GFP_v9_Finala_Maxi_RVg_rep2	G_V1	207	5	1035	7.708676e-04	0.27044940
170119_pSPBN_GFP_v9_Finala_Maxi_RVg_rep2	G_V1	208	3	624	4.647550e-04	0.27091416
170119_pSPBN_GFP_v9_Finala_Maxi_RVg_rep2	G_V1	209	1	209	1.556631e-04	0.27106982
170119_pSPBN_GFP_v9_Finala_Maxi_RVg_rep2	G_V1	210	1	210	1.564079e-04	0.27122623
170119_pSPBN_GFP_v9_Finala_Maxi_RVg_rep2	G_V1	211	2	422	3.143054e-04	0.27154054
170119_pSPBN_GFP_v9_Finala_Maxi_RVg_rep2	G_V1	213	3	639	4.759270e-04	0.27201646
170119_pSPBN_GFP_v9_Finala_Maxi_RVg_rep2	G_V1	214	8	1712	1.275097e-03	0.27329156
170119_pSPBN_GFP_v9_Finala_Maxi_RVg_rep2	G_V1	215	5	1075	8.006596e-04	0.27409222
170119_pSPBN_GFP_v9_Finala_Maxi_RVg_rep2	G_V1	216	4	864	6.435069e-04	0.27473573
170119_pSPBN_GFP_v9_Finala_Maxi_RVg_rep2	G_V1	217	6	1302	9.697291e-04	0.27570546
170119_pSPBN_GFP_v9_Finala_Maxi_RVg_rep2	G_V1	218	6	1308	9.741979e-04	0.27667965
170119_pSPBN_GFP_v9_Finala_Maxi_RVg_rep2	G_V1	219	4	876	6.524445e-04	0.27733210
170119_pSPBN_GFP_v9_Finala_Maxi_RVg_rep2	G_V1	220	2	440	3.277118e-04	0.27765981
170119_pSPBN_GFP_v9_Finala_Maxi_RVg_rep2	G_V1	221	4	884	6.584029e-04	0.27831821
170119_pSPBN_GFP_v9_Finala_Maxi_RVg_rep2	G_V1	222	2	444	3.306910e-04	0.27864890
170119_pSPBN_GFP_v9_Finala_Maxi_RVg_rep2	G_V1	223	3	669	4.982709e-04	0.27914717
170119_pSPBN_GFP_v9_Finala_Maxi_RVg_rep2	G_V1	224	4	896	6.673405e-04	0.27981452
170119_pSPBN_GFP_v9_Finala_Maxi_RVg_rep2	G_V1	225	1	225	1.675799e-04	0.27998210
170119_pSPBN_GFP_v9_Finala_Maxi_RVg_rep2	G_V1	226	5	1130	8.416236e-04	0.28082372
170119_pSPBN_GFP_v9_Finala_Maxi_RVg_rep2	G_V1	227	4	908	6.762781e-04	0.28150000
170119_pSPBN_GFP_v9_Finala_Maxi_RVg_rep2	G_V1	228	7	1596	1.188700e-03	0.28268870
170119_pSPBN_GFP_v9_Finala_Maxi_RVg_rep2	G_V1	229	3	687	5.116773e-04	0.28320037
170119_pSPBN_GFP_v9_Finala_Maxi_RVg_rep2	G_V1	230	4	920	6.852157e-04	0.28388559
170119_pSPBN_GFP_v9_Finala_Maxi_RVg_rep2	G_V1	231	2	462	3.440974e-04	0.28422969
170119_pSPBN_GFP_v9_Finala_Maxi_RVg_rep2	G_V1	232	2	464	3.455870e-04	0.28457527
170119_pSPBN_GFP_v9_Finala_Maxi_RVg_rep2	G_V1	233	3	699	5.206149e-04	0.28509589
170119_pSPBN_GFP_v9_Finala_Maxi_RVg_rep2	G_V1	234	3	702	5.228493e-04	0.28561874
170119_pSPBN_GFP_v9_Finala_Maxi_RVg_rep2	G_V1	235	3	705	5.250837e-04	0.28614382
170119_pSPBN_GFP_v9_Finala_Maxi_RVg_rep2	G_V1	236	3	708	5.273181e-04	0.28667114
170119_pSPBN_GFP_v9_Finala_Maxi_RVg_rep2	G_V1	237	2	474	3.530350e-04	0.28702418
170119_pSPBN_GFP_v9_Finala_Maxi_RVg_rep2	G_V1	238	2	476	3.545246e-04	0.28737870
170119_pSPBN_GFP_v9_Finala_Maxi_RVg_rep2	G_V1	239	8	1912	1.424057e-03	0.28880276
170119_pSPBN_GFP_v9_Finala_Maxi_RVg_rep2	G_V1	240	3	720	5.362557e-04	0.28933901
170119_pSPBN_GFP_v9_Finala_Maxi_RVg_rep2	G_V1	241	1	241	1.794967e-04	0.28951851
170119_pSPBN_GFP_v9_Finala_Maxi_RVg_rep2	G_V1	242	6	1452	1.081449e-03	0.29059996
170119_pSPBN_GFP_v9_Finala_Maxi_RVg_rep2	G_V1	243	5	1215	9.049315e-04	0.29150489
170119_pSPBN_GFP_v9_Finala_Maxi_RVg_rep2	G_V1	244	2	488	3.634622e-04	0.29186835
170119_pSPBN_GFP_v9_Finala_Maxi_RVg_rep2	G_V1	245	3	735	5.474277e-04	0.29241578
170119_pSPBN_GFP_v9_Finala_Maxi_RVg_rep2	G_V1	246	1	246	1.832207e-04	0.29259900
170119_pSPBN_GFP_v9_Finala_Maxi_RVg_rep2	G_V1	247	7	1729	1.287759e-03	0.29388676
170119_pSPBN_GFP_v9_Finala_Maxi_RVg_rep2	G_V1	248	3	744	5.541309e-04	0.29444089
170119_pSPBN_GFP_v9_Finala_Maxi_RVg_rep2	G_V1	249	5	1245	9.272755e-04	0.29536817
170119_pSPBN_GFP_v9_Finala_Maxi_RVg_rep2	G_V1	250	2	500	3.723998e-04	0.29574057
170119_pSPBN_GFP_v9_Finala_Maxi_RVg_rep2	G_V1	251	3	753	5.608341e-04	0.29630140
170119_pSPBN_GFP_v9_Finala_Maxi_RVg_rep2	G_V1	252	2	504	3.753790e-04	0.29667678
170119_pSPBN_GFP_v9_Finala_Maxi_RVg_rep2	G_V1	253	5	1265	9.421715e-04	0.29761895
170119_pSPBN_GFP_v9_Finala_Maxi_RVg_rep2	G_V1	254	2	508	3.783582e-04	0.29799731
170119_pSPBN_GFP_v9_Finala_Maxi_RVg_rep2	G_V1	255	2	510	3.798478e-04	0.29837716
170119_pSPBN_GFP_v9_Finala_Maxi_RVg_rep2	G_V1	256	1	256	1.906687e-04	0.29856782
170119_pSPBN_GFP_v9_Finala_Maxi_RVg_rep2	G_V1	257	3	771	5.742405e-04	0.29914207
170119_pSPBN_GFP_v9_Finala_Maxi_RVg_rep2	G_V1	258	3	774	5.764749e-04	0.29971854
170119_pSPBN_GFP_v9_Finala_Maxi_RVg_rep2	G_V1	259	7	1813	1.350322e-03	0.30106886
170119_pSPBN_GFP_v9_Finala_Maxi_RVg_rep2	G_V1	260	2	520	3.872958e-04	0.30145616
170119_pSPBN_GFP_v9_Finala_Maxi_RVg_rep2	G_V1	261	1	261	1.943927e-04	0.30165055
170119_pSPBN_GFP_v9_Finala_Maxi_RVg_rep2	G_V1	262	3	786	5.854125e-04	0.30223596
170119_pSPBN_GFP_v9_Finala_Maxi_RVg_rep2	G_V1	263	2	526	3.917646e-04	0.30262773
170119_pSPBN_GFP_v9_Finala_Maxi_RVg_rep2	G_V1	264	2	528	3.932542e-04	0.30302098
170119_pSPBN_GFP_v9_Finala_Maxi_RVg_rep2	G_V1	265	3	795	5.921157e-04	0.30361310
170119_pSPBN_GFP_v9_Finala_Maxi_RVg_rep2	G_V1	266	3	798	5.943501e-04	0.30420745
170119_pSPBN_GFP_v9_Finala_Maxi_RVg_rep2	G_V1	267	2	534	3.977230e-04	0.30460517
170119_pSPBN_GFP_v9_Finala_Maxi_RVg_rep2	G_V1	268	4	1072	7.984252e-04	0.30540360
170119_pSPBN_GFP_v9_Finala_Maxi_RVg_rep2	G_V1	269	3	807	6.010533e-04	0.30600465
170119_pSPBN_GFP_v9_Finala_Maxi_RVg_rep2	G_V1	270	3	810	6.032877e-04	0.30660794
170119_pSPBN_GFP_v9_Finala_Maxi_RVg_rep2	G_V1	271	4	1084	8.073628e-04	0.30741530
170119_pSPBN_GFP_v9_Finala_Maxi_RVg_rep2	G_V1	272	6	1632	1.215513e-03	0.30863081
170119_pSPBN_GFP_v9_Finala_Maxi_RVg_rep2	G_V1	273	4	1092	8.133212e-04	0.30944413
170119_pSPBN_GFP_v9_Finala_Maxi_RVg_rep2	G_V1	274	3	822	6.122253e-04	0.31005636
170119_pSPBN_GFP_v9_Finala_Maxi_RVg_rep2	G_V1	275	5	1375	1.024099e-03	0.31108046
170119_pSPBN_GFP_v9_Finala_Maxi_RVg_rep2	G_V1	276	5	1380	1.027823e-03	0.31210828
170119_pSPBN_GFP_v9_Finala_Maxi_RVg_rep2	G_V1	277	4	1108	8.252380e-04	0.31293352
170119_pSPBN_GFP_v9_Finala_Maxi_RVg_rep2	G_V1	278	1	278	2.070543e-04	0.31314057
170119_pSPBN_GFP_v9_Finala_Maxi_RVg_rep2	G_V1	279	1	279	2.077991e-04	0.31334837
170119_pSPBN_GFP_v9_Finala_Maxi_RVg_rep2	G_V1	280	2	560	4.170878e-04	0.31376546
170119_pSPBN_GFP_v9_Finala_Maxi_RVg_rep2	G_V1	281	1	281	2.092887e-04	0.31397475
170119_pSPBN_GFP_v9_Finala_Maxi_RVg_rep2	G_V1	282	4	1128	8.401340e-04	0.31481488
170119_pSPBN_GFP_v9_Finala_Maxi_RVg_rep2	G_V1	283	1	283	2.107783e-04	0.31502566
170119_pSPBN_GFP_v9_Finala_Maxi_RVg_rep2	G_V1	284	1	284	2.115231e-04	0.31523719
170119_pSPBN_GFP_v9_Finala_Maxi_RVg_rep2	G_V1	285	3	855	6.368037e-04	0.31587399
170119_pSPBN_GFP_v9_Finala_Maxi_RVg_rep2	G_V1	286	3	858	6.390381e-04	0.31651303
170119_pSPBN_GFP_v9_Finala_Maxi_RVg_rep2	G_V1	287	5	1435	1.068787e-03	0.31758181
170119_pSPBN_GFP_v9_Finala_Maxi_RVg_rep2	G_V1	288	3	864	6.435069e-04	0.31822532
170119_pSPBN_GFP_v9_Finala_Maxi_RVg_rep2	G_V1	289	2	578	4.304942e-04	0.31865582
170119_pSPBN_GFP_v9_Finala_Maxi_RVg_rep2	G_V1	290	1	290	2.159919e-04	0.31887181
170119_pSPBN_GFP_v9_Finala_Maxi_RVg_rep2	G_V1	291	2	582	4.334734e-04	0.31930528
170119_pSPBN_GFP_v9_Finala_Maxi_RVg_rep2	G_V1	292	2	584	4.349630e-04	0.31974024
170119_pSPBN_GFP_v9_Finala_Maxi_RVg_rep2	G_V1	293	6	1758	1.309358e-03	0.32104960
170119_pSPBN_GFP_v9_Finala_Maxi_RVg_rep2	G_V1	294	4	1176	8.758844e-04	0.32192549
170119_pSPBN_GFP_v9_Finala_Maxi_RVg_rep2	G_V1	295	2	590	4.394318e-04	0.32236492
170119_pSPBN_GFP_v9_Finala_Maxi_RVg_rep2	G_V1	296	4	1184	8.818428e-04	0.32324676
170119_pSPBN_GFP_v9_Finala_Maxi_RVg_rep2	G_V1	297	3	891	6.636165e-04	0.32391038
170119_pSPBN_GFP_v9_Finala_Maxi_RVg_rep2	G_V1	298	2	596	4.439006e-04	0.32435428
170119_pSPBN_GFP_v9_Finala_Maxi_RVg_rep2	G_V1	299	4	1196	8.907803e-04	0.32524506
170119_pSPBN_GFP_v9_Finala_Maxi_RVg_rep2	G_V1	300	1	300	2.234399e-04	0.32546850
170119_pSPBN_GFP_v9_Finala_Maxi_RVg_rep2	G_V1	301	1	301	2.241847e-04	0.32569268
170119_pSPBN_GFP_v9_Finala_Maxi_RVg_rep2	G_V1	302	1	302	2.249295e-04	0.32591761
170119_pSPBN_GFP_v9_Finala_Maxi_RVg_rep2	G_V1	303	2	606	4.513486e-04	0.32636896
170119_pSPBN_GFP_v9_Finala_Maxi_RVg_rep2	G_V1	304	2	608	4.528382e-04	0.32682180
170119_pSPBN_GFP_v9_Finala_Maxi_RVg_rep2	G_V1	305	3	915	6.814917e-04	0.32750329
170119_pSPBN_GFP_v9_Finala_Maxi_RVg_rep2	G_V1	306	4	1224	9.116347e-04	0.32841492
170119_pSPBN_GFP_v9_Finala_Maxi_RVg_rep2	G_V1	307	1	307	2.286535e-04	0.32864358
170119_pSPBN_GFP_v9_Finala_Maxi_RVg_rep2	G_V1	308	1	308	2.293983e-04	0.32887298
170119_pSPBN_GFP_v9_Finala_Maxi_RVg_rep2	G_V1	309	4	1236	9.205723e-04	0.32979355
170119_pSPBN_GFP_v9_Finala_Maxi_RVg_rep2	G_V1	310	3	930	6.926636e-04	0.33048621
170119_pSPBN_GFP_v9_Finala_Maxi_RVg_rep2	G_V1	311	3	933	6.948980e-04	0.33118111
170119_pSPBN_GFP_v9_Finala_Maxi_RVg_rep2	G_V1	312	6	1872	1.394265e-03	0.33257538
170119_pSPBN_GFP_v9_Finala_Maxi_RVg_rep2	G_V1	313	1	313	2.331223e-04	0.33280850
170119_pSPBN_GFP_v9_Finala_Maxi_RVg_rep2	G_V1	314	2	628	4.677342e-04	0.33327623
170119_pSPBN_GFP_v9_Finala_Maxi_RVg_rep2	G_V1	315	3	945	7.038356e-04	0.33398007
170119_pSPBN_GFP_v9_Finala_Maxi_RVg_rep2	G_V1	316	1	316	2.353567e-04	0.33421542
170119_pSPBN_GFP_v9_Finala_Maxi_RVg_rep2	G_V1	317	2	634	4.722030e-04	0.33468763
170119_pSPBN_GFP_v9_Finala_Maxi_RVg_rep2	G_V1	318	1	318	2.368463e-04	0.33492447
170119_pSPBN_GFP_v9_Finala_Maxi_RVg_rep2	G_V1	319	3	957	7.127732e-04	0.33563725
170119_pSPBN_GFP_v9_Finala_Maxi_RVg_rep2	G_V1	320	3	960	7.150076e-04	0.33635225
170119_pSPBN_GFP_v9_Finala_Maxi_RVg_rep2	G_V1	321	3	963	7.172420e-04	0.33706950
170119_pSPBN_GFP_v9_Finala_Maxi_RVg_rep2	G_V1	322	3	966	7.194764e-04	0.33778897
170119_pSPBN_GFP_v9_Finala_Maxi_RVg_rep2	G_V1	323	2	646	4.811406e-04	0.33827011
170119_pSPBN_GFP_v9_Finala_Maxi_RVg_rep2	G_V1	324	3	972	7.239452e-04	0.33899406
170119_pSPBN_GFP_v9_Finala_Maxi_RVg_rep2	G_V1	325	3	975	7.261796e-04	0.33972024
170119_pSPBN_GFP_v9_Finala_Maxi_RVg_rep2	G_V1	326	2	652	4.856094e-04	0.34020585
170119_pSPBN_GFP_v9_Finala_Maxi_RVg_rep2	G_V1	327	1	327	2.435495e-04	0.34044940
170119_pSPBN_GFP_v9_Finala_Maxi_RVg_rep2	G_V1	328	4	1312	9.771771e-04	0.34142657
170119_pSPBN_GFP_v9_Finala_Maxi_RVg_rep2	G_V1	331	2	662	4.930574e-04	0.34191963
170119_pSPBN_GFP_v9_Finala_Maxi_RVg_rep2	G_V1	332	2	664	4.945469e-04	0.34241418
170119_pSPBN_GFP_v9_Finala_Maxi_RVg_rep2	G_V1	333	5	1665	1.240091e-03	0.34365427
170119_pSPBN_GFP_v9_Finala_Maxi_RVg_rep2	G_V1	334	1	334	2.487631e-04	0.34390303
170119_pSPBN_GFP_v9_Finala_Maxi_RVg_rep2	G_V1	335	2	670	4.990157e-04	0.34440205
170119_pSPBN_GFP_v9_Finala_Maxi_RVg_rep2	G_V1	336	3	1008	7.507580e-04	0.34515281
170119_pSPBN_GFP_v9_Finala_Maxi_RVg_rep2	G_V1	337	2	674	5.019949e-04	0.34565480
170119_pSPBN_GFP_v9_Finala_Maxi_RVg_rep2	G_V1	338	2	676	5.034845e-04	0.34615829
170119_pSPBN_GFP_v9_Finala_Maxi_RVg_rep2	G_V1	339	2	678	5.049741e-04	0.34666326
170119_pSPBN_GFP_v9_Finala_Maxi_RVg_rep2	G_V1	340	6	2040	1.519391e-03	0.34818265
170119_pSPBN_GFP_v9_Finala_Maxi_RVg_rep2	G_V1	341	2	682	5.079533e-04	0.34869061
170119_pSPBN_GFP_v9_Finala_Maxi_RVg_rep2	G_V1	343	4	1372	1.021865e-03	0.34971247
170119_pSPBN_GFP_v9_Finala_Maxi_RVg_rep2	G_V1	344	3	1032	7.686332e-04	0.35048110
170119_pSPBN_GFP_v9_Finala_Maxi_RVg_rep2	G_V1	345	3	1035	7.708676e-04	0.35125197
170119_pSPBN_GFP_v9_Finala_Maxi_RVg_rep2	G_V1	346	2	692	5.154013e-04	0.35176737
170119_pSPBN_GFP_v9_Finala_Maxi_RVg_rep2	G_V1	347	3	1041	7.753364e-04	0.35254271
170119_pSPBN_GFP_v9_Finala_Maxi_RVg_rep2	G_V1	348	1	348	2.591903e-04	0.35280190
170119_pSPBN_GFP_v9_Finala_Maxi_RVg_rep2	G_V1	349	4	1396	1.039740e-03	0.35384164
170119_pSPBN_GFP_v9_Finala_Maxi_RVg_rep2	G_V1	350	3	1050	7.820396e-04	0.35462368
170119_pSPBN_GFP_v9_Finala_Maxi_RVg_rep2	G_V1	351	2	702	5.228493e-04	0.35514653
170119_pSPBN_GFP_v9_Finala_Maxi_RVg_rep2	G_V1	352	3	1056	7.865084e-04	0.35593304
170119_pSPBN_GFP_v9_Finala_Maxi_RVg_rep2	G_V1	353	4	1412	1.051657e-03	0.35698469
170119_pSPBN_GFP_v9_Finala_Maxi_RVg_rep2	G_V1	354	3	1062	7.909772e-04	0.35777567
170119_pSPBN_GFP_v9_Finala_Maxi_RVg_rep2	G_V1	355	2	710	5.288077e-04	0.35830448
170119_pSPBN_GFP_v9_Finala_Maxi_RVg_rep2	G_V1	356	3	1068	7.954460e-04	0.35909992
170119_pSPBN_GFP_v9_Finala_Maxi_RVg_rep2	G_V1	357	2	714	5.317869e-04	0.35963171
170119_pSPBN_GFP_v9_Finala_Maxi_RVg_rep2	G_V1	358	2	716	5.332765e-04	0.36016499
170119_pSPBN_GFP_v9_Finala_Maxi_RVg_rep2	G_V1	359	4	1436	1.069532e-03	0.36123452
170119_pSPBN_GFP_v9_Finala_Maxi_RVg_rep2	G_V1	360	2	720	5.362557e-04	0.36177078
170119_pSPBN_GFP_v9_Finala_Maxi_RVg_rep2	G_V1	361	1	361	2.688727e-04	0.36203965
170119_pSPBN_GFP_v9_Finala_Maxi_RVg_rep2	G_V1	362	2	724	5.392349e-04	0.36257888
170119_pSPBN_GFP_v9_Finala_Maxi_RVg_rep2	G_V1	363	2	726	5.407245e-04	0.36311961
170119_pSPBN_GFP_v9_Finala_Maxi_RVg_rep2	G_V1	364	3	1092	8.133212e-04	0.36393293
170119_pSPBN_GFP_v9_Finala_Maxi_RVg_rep2	G_V1	365	2	730	5.437037e-04	0.36447663
170119_pSPBN_GFP_v9_Finala_Maxi_RVg_rep2	G_V1	366	5	1830	1.362983e-03	0.36583962
170119_pSPBN_GFP_v9_Finala_Maxi_RVg_rep2	G_V1	367	2	734	5.466829e-04	0.36638630
170119_pSPBN_GFP_v9_Finala_Maxi_RVg_rep2	G_V1	368	1	368	2.740863e-04	0.36666039
170119_pSPBN_GFP_v9_Finala_Maxi_RVg_rep2	G_V1	369	3	1107	8.244932e-04	0.36748488
170119_pSPBN_GFP_v9_Finala_Maxi_RVg_rep2	G_V1	370	2	740	5.511517e-04	0.36803603
170119_pSPBN_GFP_v9_Finala_Maxi_RVg_rep2	G_V1	371	3	1113	8.289620e-04	0.36886499
170119_pSPBN_GFP_v9_Finala_Maxi_RVg_rep2	G_V1	372	4	1488	1.108262e-03	0.36997325
170119_pSPBN_GFP_v9_Finala_Maxi_RVg_rep2	G_V1	373	2	746	5.556205e-04	0.37052887
170119_pSPBN_GFP_v9_Finala_Maxi_RVg_rep2	G_V1	375	2	750	5.585997e-04	0.37108747
170119_pSPBN_GFP_v9_Finala_Maxi_RVg_rep2	G_V1	377	3	1131	8.423684e-04	0.37192984
170119_pSPBN_GFP_v9_Finala_Maxi_RVg_rep2	G_V1	379	2	758	5.645581e-04	0.37249440
170119_pSPBN_GFP_v9_Finala_Maxi_RVg_rep2	G_V1	380	2	760	5.660477e-04	0.37306045
170119_pSPBN_GFP_v9_Finala_Maxi_RVg_rep2	G_V1	381	2	762	5.675373e-04	0.37362799
170119_pSPBN_GFP_v9_Finala_Maxi_RVg_rep2	G_V1	382	1	382	2.845135e-04	0.37391250
170119_pSPBN_GFP_v9_Finala_Maxi_RVg_rep2	G_V1	384	2	768	5.720061e-04	0.37448451
170119_pSPBN_GFP_v9_Finala_Maxi_RVg_rep2	G_V1	385	5	1925	1.433739e-03	0.37591824
170119_pSPBN_GFP_v9_Finala_Maxi_RVg_rep2	G_V1	387	3	1161	8.647124e-04	0.37678296
170119_pSPBN_GFP_v9_Finala_Maxi_RVg_rep2	G_V1	389	3	1167	8.691812e-04	0.37765214
170119_pSPBN_GFP_v9_Finala_Maxi_RVg_rep2	G_V1	390	2	780	5.809437e-04	0.37823308
170119_pSPBN_GFP_v9_Finala_Maxi_RVg_rep2	G_V1	393	1	393	2.927063e-04	0.37852579
170119_pSPBN_GFP_v9_Finala_Maxi_RVg_rep2	G_V1	394	3	1182	8.803532e-04	0.37940614
170119_pSPBN_GFP_v9_Finala_Maxi_RVg_rep2	G_V1	395	1	395	2.941959e-04	0.37970034
170119_pSPBN_GFP_v9_Finala_Maxi_RVg_rep2	G_V1	396	1	396	2.949407e-04	0.37999528
170119_pSPBN_GFP_v9_Finala_Maxi_RVg_rep2	G_V1	397	3	1191	8.870564e-04	0.38088233
170119_pSPBN_GFP_v9_Finala_Maxi_RVg_rep2	G_V1	399	4	1596	1.188700e-03	0.38207103
170119_pSPBN_GFP_v9_Finala_Maxi_RVg_rep2	G_V1	400	1	400	2.979198e-04	0.38236895
170119_pSPBN_GFP_v9_Finala_Maxi_RVg_rep2	G_V1	401	1	401	2.986646e-04	0.38266762
170119_pSPBN_GFP_v9_Finala_Maxi_RVg_rep2	G_V1	402	6	2412	1.796457e-03	0.38446408
170119_pSPBN_GFP_v9_Finala_Maxi_RVg_rep2	G_V1	403	3	1209	9.004627e-04	0.38536454
170119_pSPBN_GFP_v9_Finala_Maxi_RVg_rep2	G_V1	404	1	404	3.008990e-04	0.38566544
170119_pSPBN_GFP_v9_Finala_Maxi_RVg_rep2	G_V1	405	2	810	6.032877e-04	0.38626873
170119_pSPBN_GFP_v9_Finala_Maxi_RVg_rep2	G_V1	406	3	1218	9.071659e-04	0.38717589
170119_pSPBN_GFP_v9_Finala_Maxi_RVg_rep2	G_V1	407	3	1221	9.094003e-04	0.38808529
170119_pSPBN_GFP_v9_Finala_Maxi_RVg_rep2	G_V1	408	1	408	3.038782e-04	0.38838917
170119_pSPBN_GFP_v9_Finala_Maxi_RVg_rep2	G_V1	409	1	409	3.046230e-04	0.38869379
170119_pSPBN_GFP_v9_Finala_Maxi_RVg_rep2	G_V1	410	1	410	3.053678e-04	0.38899916
170119_pSPBN_GFP_v9_Finala_Maxi_RVg_rep2	G_V1	411	4	1644	1.224451e-03	0.39022361
170119_pSPBN_GFP_v9_Finala_Maxi_RVg_rep2	G_V1	412	1	412	3.068574e-04	0.39053047
170119_pSPBN_GFP_v9_Finala_Maxi_RVg_rep2	G_V1	413	1	413	3.076022e-04	0.39083807
170119_pSPBN_GFP_v9_Finala_Maxi_RVg_rep2	G_V1	417	1	417	3.105814e-04	0.39114865
170119_pSPBN_GFP_v9_Finala_Maxi_RVg_rep2	G_V1	421	4	1684	1.254243e-03	0.39240289
170119_pSPBN_GFP_v9_Finala_Maxi_RVg_rep2	G_V1	422	2	844	6.286109e-04	0.39303151
170119_pSPBN_GFP_v9_Finala_Maxi_RVg_rep2	G_V1	423	1	423	3.150502e-04	0.39334656
170119_pSPBN_GFP_v9_Finala_Maxi_RVg_rep2	G_V1	424	2	848	6.315901e-04	0.39397815
170119_pSPBN_GFP_v9_Finala_Maxi_RVg_rep2	G_V1	425	2	850	6.330797e-04	0.39461123
170119_pSPBN_GFP_v9_Finala_Maxi_RVg_rep2	G_V1	427	1	427	3.180294e-04	0.39492926
170119_pSPBN_GFP_v9_Finala_Maxi_RVg_rep2	G_V1	429	1	429	3.195190e-04	0.39524877
170119_pSPBN_GFP_v9_Finala_Maxi_RVg_rep2	G_V1	431	2	862	6.420173e-04	0.39589079
170119_pSPBN_GFP_v9_Finala_Maxi_RVg_rep2	G_V1	432	2	864	6.435069e-04	0.39653430
170119_pSPBN_GFP_v9_Finala_Maxi_RVg_rep2	G_V1	433	1	433	3.224982e-04	0.39685680
170119_pSPBN_GFP_v9_Finala_Maxi_RVg_rep2	G_V1	434	1	434	3.232430e-04	0.39718004
170119_pSPBN_GFP_v9_Finala_Maxi_RVg_rep2	G_V1	435	1	435	3.239878e-04	0.39750403
170119_pSPBN_GFP_v9_Finala_Maxi_RVg_rep2	G_V1	436	3	1308	9.741979e-04	0.39847823
170119_pSPBN_GFP_v9_Finala_Maxi_RVg_rep2	G_V1	437	2	874	6.509549e-04	0.39912918
170119_pSPBN_GFP_v9_Finala_Maxi_RVg_rep2	G_V1	438	3	1314	9.786667e-04	0.40010785
170119_pSPBN_GFP_v9_Finala_Maxi_RVg_rep2	G_V1	439	2	878	6.539341e-04	0.40076178
170119_pSPBN_GFP_v9_Finala_Maxi_RVg_rep2	G_V1	440	2	880	6.554237e-04	0.40141720
170119_pSPBN_GFP_v9_Finala_Maxi_RVg_rep2	G_V1	441	1	441	3.284566e-04	0.40174566
170119_pSPBN_GFP_v9_Finala_Maxi_RVg_rep2	G_V1	442	5	2210	1.646007e-03	0.40339167
170119_pSPBN_GFP_v9_Finala_Maxi_RVg_rep2	G_V1	443	1	443	3.299462e-04	0.40372161
170119_pSPBN_GFP_v9_Finala_Maxi_RVg_rep2	G_V1	444	2	888	6.613821e-04	0.40438300
170119_pSPBN_GFP_v9_Finala_Maxi_RVg_rep2	G_V1	446	1	446	3.321806e-04	0.40471518
170119_pSPBN_GFP_v9_Finala_Maxi_RVg_rep2	G_V1	447	3	1341	9.987763e-04	0.40571395
170119_pSPBN_GFP_v9_Finala_Maxi_RVg_rep2	G_V1	448	2	896	6.673405e-04	0.40638129
170119_pSPBN_GFP_v9_Finala_Maxi_RVg_rep2	G_V1	449	1	449	3.344150e-04	0.40671571
170119_pSPBN_GFP_v9_Finala_Maxi_RVg_rep2	G_V1	450	3	1350	1.005479e-03	0.40772119
170119_pSPBN_GFP_v9_Finala_Maxi_RVg_rep2	G_V1	451	1	451	3.359046e-04	0.40805709
170119_pSPBN_GFP_v9_Finala_Maxi_RVg_rep2	G_V1	452	2	904	6.732989e-04	0.40873039
170119_pSPBN_GFP_v9_Finala_Maxi_RVg_rep2	G_V1	453	1	453	3.373942e-04	0.40906779
170119_pSPBN_GFP_v9_Finala_Maxi_RVg_rep2	G_V1	454	2	908	6.762781e-04	0.40974406
170119_pSPBN_GFP_v9_Finala_Maxi_RVg_rep2	G_V1	457	1	457	3.403734e-04	0.41008444
170119_pSPBN_GFP_v9_Finala_Maxi_RVg_rep2	G_V1	458	3	1374	1.023355e-03	0.41110779
170119_pSPBN_GFP_v9_Finala_Maxi_RVg_rep2	G_V1	459	3	1377	1.025589e-03	0.41213338
170119_pSPBN_GFP_v9_Finala_Maxi_RVg_rep2	G_V1	460	2	920	6.852157e-04	0.41281860
170119_pSPBN_GFP_v9_Finala_Maxi_RVg_rep2	G_V1	461	2	922	6.867053e-04	0.41350530
170119_pSPBN_GFP_v9_Finala_Maxi_RVg_rep2	G_V1	462	1	462	3.440974e-04	0.41384940
170119_pSPBN_GFP_v9_Finala_Maxi_RVg_rep2	G_V1	464	1	464	3.455870e-04	0.41419499
170119_pSPBN_GFP_v9_Finala_Maxi_RVg_rep2	G_V1	466	1	466	3.470766e-04	0.41454206
170119_pSPBN_GFP_v9_Finala_Maxi_RVg_rep2	G_V1	468	1	468	3.485662e-04	0.41489063
170119_pSPBN_GFP_v9_Finala_Maxi_RVg_rep2	G_V1	471	1	471	3.508006e-04	0.41524143
170119_pSPBN_GFP_v9_Finala_Maxi_RVg_rep2	G_V1	474	1	474	3.530350e-04	0.41559447
170119_pSPBN_GFP_v9_Finala_Maxi_RVg_rep2	G_V1	475	2	950	7.075596e-04	0.41630203
170119_pSPBN_GFP_v9_Finala_Maxi_RVg_rep2	G_V1	476	2	952	7.090492e-04	0.41701107
170119_pSPBN_GFP_v9_Finala_Maxi_RVg_rep2	G_V1	477	2	954	7.105388e-04	0.41772161
170119_pSPBN_GFP_v9_Finala_Maxi_RVg_rep2	G_V1	478	1	478	3.560142e-04	0.41807763
170119_pSPBN_GFP_v9_Finala_Maxi_RVg_rep2	G_V1	479	2	958	7.135180e-04	0.41879115
170119_pSPBN_GFP_v9_Finala_Maxi_RVg_rep2	G_V1	481	4	1924	1.432994e-03	0.42022414
170119_pSPBN_GFP_v9_Finala_Maxi_RVg_rep2	G_V1	482	2	964	7.179868e-04	0.42094213
170119_pSPBN_GFP_v9_Finala_Maxi_RVg_rep2	G_V1	483	1	483	3.597382e-04	0.42130187
170119_pSPBN_GFP_v9_Finala_Maxi_RVg_rep2	G_V1	484	2	968	7.209660e-04	0.42202283
170119_pSPBN_GFP_v9_Finala_Maxi_RVg_rep2	G_V1	485	2	970	7.224556e-04	0.42274529
170119_pSPBN_GFP_v9_Finala_Maxi_RVg_rep2	G_V1	487	1	487	3.627174e-04	0.42310800
170119_pSPBN_GFP_v9_Finala_Maxi_RVg_rep2	G_V1	489	2	978	7.284140e-04	0.42383642
170119_pSPBN_GFP_v9_Finala_Maxi_RVg_rep2	G_V1	490	1	490	3.649518e-04	0.42420137
170119_pSPBN_GFP_v9_Finala_Maxi_RVg_rep2	G_V1	491	1	491	3.656966e-04	0.42456707
170119_pSPBN_GFP_v9_Finala_Maxi_RVg_rep2	G_V1	492	1	492	3.664414e-04	0.42493351
170119_pSPBN_GFP_v9_Finala_Maxi_RVg_rep2	G_V1	494	3	1482	1.103793e-03	0.42603730
170119_pSPBN_GFP_v9_Finala_Maxi_RVg_rep2	G_V1	495	1	495	3.686758e-04	0.42640598
170119_pSPBN_GFP_v9_Finala_Maxi_RVg_rep2	G_V1	496	2	992	7.388412e-04	0.42714482
170119_pSPBN_GFP_v9_Finala_Maxi_RVg_rep2	G_V1	497	2	994	7.403308e-04	0.42788515
170119_pSPBN_GFP_v9_Finala_Maxi_RVg_rep2	G_V1	498	1	498	3.709102e-04	0.42825606
170119_pSPBN_GFP_v9_Finala_Maxi_RVg_rep2	G_V1	500	1	500	3.723998e-04	0.42862846
170119_pSPBN_GFP_v9_Finala_Maxi_RVg_rep2	G_V1	502	5	2510	1.869447e-03	0.43049791
170119_pSPBN_GFP_v9_Finala_Maxi_RVg_rep2	G_V1	503	1	503	3.746342e-04	0.43087254
170119_pSPBN_GFP_v9_Finala_Maxi_RVg_rep2	G_V1	505	2	1010	7.522476e-04	0.43162479
170119_pSPBN_GFP_v9_Finala_Maxi_RVg_rep2	G_V1	506	2	1012	7.537372e-04	0.43237853
170119_pSPBN_GFP_v9_Finala_Maxi_RVg_rep2	G_V1	507	1	507	3.776134e-04	0.43275614
170119_pSPBN_GFP_v9_Finala_Maxi_RVg_rep2	G_V1	508	1	508	3.783582e-04	0.43313450
170119_pSPBN_GFP_v9_Finala_Maxi_RVg_rep2	G_V1	510	2	1020	7.596956e-04	0.43389419
170119_pSPBN_GFP_v9_Finala_Maxi_RVg_rep2	G_V1	514	1	514	3.828270e-04	0.43427702
170119_pSPBN_GFP_v9_Finala_Maxi_RVg_rep2	G_V1	515	1	515	3.835718e-04	0.43466059
170119_pSPBN_GFP_v9_Finala_Maxi_RVg_rep2	G_V1	516	2	1032	7.686332e-04	0.43542922
170119_pSPBN_GFP_v9_Finala_Maxi_RVg_rep2	G_V1	517	1	517	3.850614e-04	0.43581429
170119_pSPBN_GFP_v9_Finala_Maxi_RVg_rep2	G_V1	518	4	2072	1.543225e-03	0.43735751
170119_pSPBN_GFP_v9_Finala_Maxi_RVg_rep2	G_V1	520	1	520	3.872958e-04	0.43774481
170119_pSPBN_GFP_v9_Finala_Maxi_RVg_rep2	G_V1	522	1	522	3.887854e-04	0.43813359
170119_pSPBN_GFP_v9_Finala_Maxi_RVg_rep2	G_V1	524	2	1048	7.805500e-04	0.43891414
170119_pSPBN_GFP_v9_Finala_Maxi_RVg_rep2	G_V1	526	1	526	3.917646e-04	0.43930591
170119_pSPBN_GFP_v9_Finala_Maxi_RVg_rep2	G_V1	528	2	1056	7.865084e-04	0.44009241
170119_pSPBN_GFP_v9_Finala_Maxi_RVg_rep2	G_V1	529	1	529	3.939990e-04	0.44048641
170119_pSPBN_GFP_v9_Finala_Maxi_RVg_rep2	G_V1	530	1	530	3.947438e-04	0.44088116
170119_pSPBN_GFP_v9_Finala_Maxi_RVg_rep2	G_V1	531	1	531	3.954886e-04	0.44127665
170119_pSPBN_GFP_v9_Finala_Maxi_RVg_rep2	G_V1	532	1	532	3.962334e-04	0.44167288
170119_pSPBN_GFP_v9_Finala_Maxi_RVg_rep2	G_V1	533	2	1066	7.939564e-04	0.44246684
170119_pSPBN_GFP_v9_Finala_Maxi_RVg_rep2	G_V1	534	1	534	3.977230e-04	0.44286456
170119_pSPBN_GFP_v9_Finala_Maxi_RVg_rep2	G_V1	535	2	1070	7.969356e-04	0.44366149
170119_pSPBN_GFP_v9_Finala_Maxi_RVg_rep2	G_V1	536	2	1072	7.984252e-04	0.44445992
170119_pSPBN_GFP_v9_Finala_Maxi_RVg_rep2	G_V1	537	1	537	3.999574e-04	0.44485988
170119_pSPBN_GFP_v9_Finala_Maxi_RVg_rep2	G_V1	538	5	2690	2.003511e-03	0.44686339
170119_pSPBN_GFP_v9_Finala_Maxi_RVg_rep2	G_V1	539	1	539	4.014470e-04	0.44726484
170119_pSPBN_GFP_v9_Finala_Maxi_RVg_rep2	G_V1	540	1	540	4.021918e-04	0.44766703
170119_pSPBN_GFP_v9_Finala_Maxi_RVg_rep2	G_V1	541	2	1082	8.058732e-04	0.44847290
170119_pSPBN_GFP_v9_Finala_Maxi_RVg_rep2	G_V1	542	1	542	4.036814e-04	0.44887658
170119_pSPBN_GFP_v9_Finala_Maxi_RVg_rep2	G_V1	544	1	544	4.051710e-04	0.44928175
170119_pSPBN_GFP_v9_Finala_Maxi_RVg_rep2	G_V1	545	1	545	4.059158e-04	0.44968767
170119_pSPBN_GFP_v9_Finala_Maxi_RVg_rep2	G_V1	546	1	546	4.066606e-04	0.45009433
170119_pSPBN_GFP_v9_Finala_Maxi_RVg_rep2	G_V1	547	1	547	4.074054e-04	0.45050173
170119_pSPBN_GFP_v9_Finala_Maxi_RVg_rep2	G_V1	548	1	548	4.081502e-04	0.45090988
170119_pSPBN_GFP_v9_Finala_Maxi_RVg_rep2	G_V1	549	2	1098	8.177900e-04	0.45172767
170119_pSPBN_GFP_v9_Finala_Maxi_RVg_rep2	G_V1	550	3	1650	1.228919e-03	0.45295659
170119_pSPBN_GFP_v9_Finala_Maxi_RVg_rep2	G_V1	551	1	551	4.103846e-04	0.45336698
170119_pSPBN_GFP_v9_Finala_Maxi_RVg_rep2	G_V1	552	1	552	4.111294e-04	0.45377811
170119_pSPBN_GFP_v9_Finala_Maxi_RVg_rep2	G_V1	553	2	1106	8.237484e-04	0.45460186
170119_pSPBN_GFP_v9_Finala_Maxi_RVg_rep2	G_V1	554	1	554	4.126190e-04	0.45501448
170119_pSPBN_GFP_v9_Finala_Maxi_RVg_rep2	G_V1	557	2	1114	8.297068e-04	0.45584418
170119_pSPBN_GFP_v9_Finala_Maxi_RVg_rep2	G_V1	558	2	1116	8.311964e-04	0.45667538
170119_pSPBN_GFP_v9_Finala_Maxi_RVg_rep2	G_V1	560	2	1120	8.341756e-04	0.45750955
170119_pSPBN_GFP_v9_Finala_Maxi_RVg_rep2	G_V1	561	1	561	4.178326e-04	0.45792739
170119_pSPBN_GFP_v9_Finala_Maxi_RVg_rep2	G_V1	563	2	1126	8.386444e-04	0.45876603
170119_pSPBN_GFP_v9_Finala_Maxi_RVg_rep2	G_V1	565	1	565	4.208118e-04	0.45918684
170119_pSPBN_GFP_v9_Finala_Maxi_RVg_rep2	G_V1	566	1	566	4.215566e-04	0.45960840
170119_pSPBN_GFP_v9_Finala_Maxi_RVg_rep2	G_V1	568	1	568	4.230462e-04	0.46003145
170119_pSPBN_GFP_v9_Finala_Maxi_RVg_rep2	G_V1	569	4	2276	1.695164e-03	0.46172661
170119_pSPBN_GFP_v9_Finala_Maxi_RVg_rep2	G_V1	571	3	1713	1.275842e-03	0.46300245
170119_pSPBN_GFP_v9_Finala_Maxi_RVg_rep2	G_V1	572	1	572	4.260254e-04	0.46342848
170119_pSPBN_GFP_v9_Finala_Maxi_RVg_rep2	G_V1	573	2	1146	8.535404e-04	0.46428202
170119_pSPBN_GFP_v9_Finala_Maxi_RVg_rep2	G_V1	574	1	574	4.275150e-04	0.46470953
170119_pSPBN_GFP_v9_Finala_Maxi_RVg_rep2	G_V1	575	3	1725	1.284779e-03	0.46599431
170119_pSPBN_GFP_v9_Finala_Maxi_RVg_rep2	G_V1	576	1	576	4.290046e-04	0.46642332
170119_pSPBN_GFP_v9_Finala_Maxi_RVg_rep2	G_V1	577	2	1154	8.594988e-04	0.46728281
170119_pSPBN_GFP_v9_Finala_Maxi_RVg_rep2	G_V1	578	2	1156	8.609884e-04	0.46814380
170119_pSPBN_GFP_v9_Finala_Maxi_RVg_rep2	G_V1	579	1	579	4.312390e-04	0.46857504
170119_pSPBN_GFP_v9_Finala_Maxi_RVg_rep2	G_V1	580	3	1740	1.295951e-03	0.46987099
170119_pSPBN_GFP_v9_Finala_Maxi_RVg_rep2	G_V1	582	2	1164	8.669468e-04	0.47073794
170119_pSPBN_GFP_v9_Finala_Maxi_RVg_rep2	G_V1	585	2	1170	8.714156e-04	0.47160936
170119_pSPBN_GFP_v9_Finala_Maxi_RVg_rep2	G_V1	587	1	587	4.371974e-04	0.47204655
170119_pSPBN_GFP_v9_Finala_Maxi_RVg_rep2	G_V1	589	1	589	4.386870e-04	0.47248524
170119_pSPBN_GFP_v9_Finala_Maxi_RVg_rep2	G_V1	590	1	590	4.394318e-04	0.47292467
170119_pSPBN_GFP_v9_Finala_Maxi_RVg_rep2	G_V1	591	3	1773	1.320530e-03	0.47424520
170119_pSPBN_GFP_v9_Finala_Maxi_RVg_rep2	G_V1	592	1	592	4.409214e-04	0.47468612
170119_pSPBN_GFP_v9_Finala_Maxi_RVg_rep2	G_V1	594	2	1188	8.848220e-04	0.47557094
170119_pSPBN_GFP_v9_Finala_Maxi_RVg_rep2	G_V1	596	2	1192	8.878012e-04	0.47645875
170119_pSPBN_GFP_v9_Finala_Maxi_RVg_rep2	G_V1	597	1	597	4.446454e-04	0.47690339
170119_pSPBN_GFP_v9_Finala_Maxi_RVg_rep2	G_V1	600	2	1200	8.937595e-04	0.47779715
170119_pSPBN_GFP_v9_Finala_Maxi_RVg_rep2	G_V1	601	3	1803	1.342874e-03	0.47914002
170119_pSPBN_GFP_v9_Finala_Maxi_RVg_rep2	G_V1	602	1	602	4.483694e-04	0.47958839
170119_pSPBN_GFP_v9_Finala_Maxi_RVg_rep2	G_V1	604	1	604	4.498590e-04	0.48003825
170119_pSPBN_GFP_v9_Finala_Maxi_RVg_rep2	G_V1	606	2	1212	9.026971e-04	0.48094095
170119_pSPBN_GFP_v9_Finala_Maxi_RVg_rep2	G_V1	607	1	607	4.520934e-04	0.48139304
170119_pSPBN_GFP_v9_Finala_Maxi_RVg_rep2	G_V1	608	1	608	4.528382e-04	0.48184588
170119_pSPBN_GFP_v9_Finala_Maxi_RVg_rep2	G_V1	609	3	1827	1.360749e-03	0.48320663
170119_pSPBN_GFP_v9_Finala_Maxi_RVg_rep2	G_V1	610	3	1830	1.362983e-03	0.48456961
170119_pSPBN_GFP_v9_Finala_Maxi_RVg_rep2	G_V1	612	2	1224	9.116347e-04	0.48548125
170119_pSPBN_GFP_v9_Finala_Maxi_RVg_rep2	G_V1	613	2	1226	9.131243e-04	0.48639437
170119_pSPBN_GFP_v9_Finala_Maxi_RVg_rep2	G_V1	616	2	1232	9.175931e-04	0.48731197
170119_pSPBN_GFP_v9_Finala_Maxi_RVg_rep2	G_V1	618	1	618	4.602862e-04	0.48777225
170119_pSPBN_GFP_v9_Finala_Maxi_RVg_rep2	G_V1	619	2	1238	9.220619e-04	0.48869431
170119_pSPBN_GFP_v9_Finala_Maxi_RVg_rep2	G_V1	622	1	622	4.632654e-04	0.48915758
170119_pSPBN_GFP_v9_Finala_Maxi_RVg_rep2	G_V1	627	2	1254	9.339787e-04	0.49009156
170119_pSPBN_GFP_v9_Finala_Maxi_RVg_rep2	G_V1	629	1	629	4.684790e-04	0.49056004
170119_pSPBN_GFP_v9_Finala_Maxi_RVg_rep2	G_V1	631	1	631	4.699686e-04	0.49103001
170119_pSPBN_GFP_v9_Finala_Maxi_RVg_rep2	G_V1	634	1	634	4.722030e-04	0.49150221
170119_pSPBN_GFP_v9_Finala_Maxi_RVg_rep2	G_V1	636	1	636	4.736926e-04	0.49197590
170119_pSPBN_GFP_v9_Finala_Maxi_RVg_rep2	G_V1	637	2	1274	9.488747e-04	0.49292478
170119_pSPBN_GFP_v9_Finala_Maxi_RVg_rep2	G_V1	639	1	639	4.759270e-04	0.49340070
170119_pSPBN_GFP_v9_Finala_Maxi_RVg_rep2	G_V1	640	1	640	4.766718e-04	0.49387737
170119_pSPBN_GFP_v9_Finala_Maxi_RVg_rep2	G_V1	641	2	1282	9.548331e-04	0.49483221
170119_pSPBN_GFP_v9_Finala_Maxi_RVg_rep2	G_V1	642	1	642	4.781614e-04	0.49531037
170119_pSPBN_GFP_v9_Finala_Maxi_RVg_rep2	G_V1	643	2	1286	9.578123e-04	0.49626818
170119_pSPBN_GFP_v9_Finala_Maxi_RVg_rep2	G_V1	644	1	644	4.796510e-04	0.49674783
170119_pSPBN_GFP_v9_Finala_Maxi_RVg_rep2	G_V1	647	1	647	4.818854e-04	0.49722972
170119_pSPBN_GFP_v9_Finala_Maxi_RVg_rep2	G_V1	649	1	649	4.833750e-04	0.49771309
170119_pSPBN_GFP_v9_Finala_Maxi_RVg_rep2	G_V1	650	1	650	4.841198e-04	0.49819721
170119_pSPBN_GFP_v9_Finala_Maxi_RVg_rep2	G_V1	653	1	653	4.863542e-04	0.49868357
170119_pSPBN_GFP_v9_Finala_Maxi_RVg_rep2	G_V1	654	1	654	4.870990e-04	0.49917067
170119_pSPBN_GFP_v9_Finala_Maxi_RVg_rep2	G_V1	655	2	1310	9.756875e-04	0.50014635
170119_pSPBN_GFP_v9_Finala_Maxi_RVg_rep2	G_V1	659	1	659	4.908230e-04	0.50063718
170119_pSPBN_GFP_v9_Finala_Maxi_RVg_rep2	G_V1	661	1	661	4.923126e-04	0.50112949
170119_pSPBN_GFP_v9_Finala_Maxi_RVg_rep2	G_V1	662	1	662	4.930574e-04	0.50162255
170119_pSPBN_GFP_v9_Finala_Maxi_RVg_rep2	G_V1	664	2	1328	9.890939e-04	0.50261164
170119_pSPBN_GFP_v9_Finala_Maxi_RVg_rep2	G_V1	665	2	1330	9.905835e-04	0.50360222
170119_pSPBN_GFP_v9_Finala_Maxi_RVg_rep2	G_V1	672	1	672	5.005053e-04	0.50410273
170119_pSPBN_GFP_v9_Finala_Maxi_RVg_rep2	G_V1	673	2	1346	1.002500e-03	0.50510523
170119_pSPBN_GFP_v9_Finala_Maxi_RVg_rep2	G_V1	674	1	674	5.019949e-04	0.50560722
170119_pSPBN_GFP_v9_Finala_Maxi_RVg_rep2	G_V1	678	1	678	5.049741e-04	0.50611220
170119_pSPBN_GFP_v9_Finala_Maxi_RVg_rep2	G_V1	680	2	1360	1.012927e-03	0.50712513
170119_pSPBN_GFP_v9_Finala_Maxi_RVg_rep2	G_V1	682	1	682	5.079533e-04	0.50763308
170119_pSPBN_GFP_v9_Finala_Maxi_RVg_rep2	G_V1	685	1	685	5.101877e-04	0.50814327
170119_pSPBN_GFP_v9_Finala_Maxi_RVg_rep2	G_V1	688	1	688	5.124221e-04	0.50865569
170119_pSPBN_GFP_v9_Finala_Maxi_RVg_rep2	G_V1	690	1	690	5.139117e-04	0.50916960
170119_pSPBN_GFP_v9_Finala_Maxi_RVg_rep2	G_V1	693	2	1386	1.032292e-03	0.51020189
170119_pSPBN_GFP_v9_Finala_Maxi_RVg_rep2	G_V1	696	3	2088	1.555142e-03	0.51175703
170119_pSPBN_GFP_v9_Finala_Maxi_RVg_rep2	G_V1	697	1	697	5.191253e-04	0.51227616
170119_pSPBN_GFP_v9_Finala_Maxi_RVg_rep2	G_V1	699	1	699	5.206149e-04	0.51279677
170119_pSPBN_GFP_v9_Finala_Maxi_RVg_rep2	G_V1	701	1	701	5.221045e-04	0.51331888
170119_pSPBN_GFP_v9_Finala_Maxi_RVg_rep2	G_V1	702	1	702	5.228493e-04	0.51384173
170119_pSPBN_GFP_v9_Finala_Maxi_RVg_rep2	G_V1	704	1	704	5.243389e-04	0.51436607
170119_pSPBN_GFP_v9_Finala_Maxi_RVg_rep2	G_V1	705	1	705	5.250837e-04	0.51489115
170119_pSPBN_GFP_v9_Finala_Maxi_RVg_rep2	G_V1	708	1	708	5.273181e-04	0.51541847
170119_pSPBN_GFP_v9_Finala_Maxi_RVg_rep2	G_V1	710	1	710	5.288077e-04	0.51594728
170119_pSPBN_GFP_v9_Finala_Maxi_RVg_rep2	G_V1	711	1	711	5.295525e-04	0.51647683
170119_pSPBN_GFP_v9_Finala_Maxi_RVg_rep2	G_V1	713	1	713	5.310421e-04	0.51700787
170119_pSPBN_GFP_v9_Finala_Maxi_RVg_rep2	G_V1	718	1	718	5.347661e-04	0.51754264
170119_pSPBN_GFP_v9_Finala_Maxi_RVg_rep2	G_V1	719	1	719	5.355109e-04	0.51807815
170119_pSPBN_GFP_v9_Finala_Maxi_RVg_rep2	G_V1	720	1	720	5.362557e-04	0.51861440
170119_pSPBN_GFP_v9_Finala_Maxi_RVg_rep2	G_V1	721	1	721	5.370005e-04	0.51915141
170119_pSPBN_GFP_v9_Finala_Maxi_RVg_rep2	G_V1	722	1	722	5.377453e-04	0.51968915
170119_pSPBN_GFP_v9_Finala_Maxi_RVg_rep2	G_V1	723	1	723	5.384901e-04	0.52022764
170119_pSPBN_GFP_v9_Finala_Maxi_RVg_rep2	G_V1	725	1	725	5.399797e-04	0.52076762
170119_pSPBN_GFP_v9_Finala_Maxi_RVg_rep2	G_V1	729	1	729	5.429589e-04	0.52131058
170119_pSPBN_GFP_v9_Finala_Maxi_RVg_rep2	G_V1	730	1	730	5.437037e-04	0.52185428
170119_pSPBN_GFP_v9_Finala_Maxi_RVg_rep2	G_V1	731	2	1462	1.088897e-03	0.52294318
170119_pSPBN_GFP_v9_Finala_Maxi_RVg_rep2	G_V1	732	1	732	5.451933e-04	0.52348837
170119_pSPBN_GFP_v9_Finala_Maxi_RVg_rep2	G_V1	733	1	733	5.459381e-04	0.52403431
170119_pSPBN_GFP_v9_Finala_Maxi_RVg_rep2	G_V1	734	1	734	5.466829e-04	0.52458099
170119_pSPBN_GFP_v9_Finala_Maxi_RVg_rep2	G_V1	741	1	741	5.518965e-04	0.52513289
170119_pSPBN_GFP_v9_Finala_Maxi_RVg_rep2	G_V1	744	1	744	5.541309e-04	0.52568702
170119_pSPBN_GFP_v9_Finala_Maxi_RVg_rep2	G_V1	745	1	745	5.548757e-04	0.52624190
170119_pSPBN_GFP_v9_Finala_Maxi_RVg_rep2	G_V1	746	2	1492	1.111241e-03	0.52735314
170119_pSPBN_GFP_v9_Finala_Maxi_RVg_rep2	G_V1	748	1	748	5.571101e-04	0.52791025
170119_pSPBN_GFP_v9_Finala_Maxi_RVg_rep2	G_V1	749	1	749	5.578549e-04	0.52846810
170119_pSPBN_GFP_v9_Finala_Maxi_RVg_rep2	G_V1	752	1	752	5.600893e-04	0.52902819
170119_pSPBN_GFP_v9_Finala_Maxi_RVg_rep2	G_V1	753	1	753	5.608341e-04	0.52958903
170119_pSPBN_GFP_v9_Finala_Maxi_RVg_rep2	G_V1	754	2	1508	1.123158e-03	0.53071218
170119_pSPBN_GFP_v9_Finala_Maxi_RVg_rep2	G_V1	756	1	756	5.630685e-04	0.53127525
170119_pSPBN_GFP_v9_Finala_Maxi_RVg_rep2	G_V1	757	1	757	5.638133e-04	0.53183907
170119_pSPBN_GFP_v9_Finala_Maxi_RVg_rep2	G_V1	758	2	1516	1.129116e-03	0.53296818
170119_pSPBN_GFP_v9_Finala_Maxi_RVg_rep2	G_V1	761	1	761	5.667925e-04	0.53353498
170119_pSPBN_GFP_v9_Finala_Maxi_RVg_rep2	G_V1	762	1	762	5.675373e-04	0.53410251
170119_pSPBN_GFP_v9_Finala_Maxi_RVg_rep2	G_V1	767	1	767	5.712613e-04	0.53467377
170119_pSPBN_GFP_v9_Finala_Maxi_RVg_rep2	G_V1	772	4	3088	2.299941e-03	0.53697372
170119_pSPBN_GFP_v9_Finala_Maxi_RVg_rep2	G_V1	776	1	776	5.779645e-04	0.53755168
170119_pSPBN_GFP_v9_Finala_Maxi_RVg_rep2	G_V1	777	1	777	5.787093e-04	0.53813039
170119_pSPBN_GFP_v9_Finala_Maxi_RVg_rep2	G_V1	778	1	778	5.794541e-04	0.53870984
170119_pSPBN_GFP_v9_Finala_Maxi_RVg_rep2	G_V1	779	2	1558	1.160398e-03	0.53987024
170119_pSPBN_GFP_v9_Finala_Maxi_RVg_rep2	G_V1	781	3	2343	1.745066e-03	0.54161531
170119_pSPBN_GFP_v9_Finala_Maxi_RVg_rep2	G_V1	782	1	782	5.824333e-04	0.54219774
170119_pSPBN_GFP_v9_Finala_Maxi_RVg_rep2	G_V1	783	2	1566	1.166356e-03	0.54336410
170119_pSPBN_GFP_v9_Finala_Maxi_RVg_rep2	G_V1	784	1	784	5.839229e-04	0.54394802
170119_pSPBN_GFP_v9_Finala_Maxi_RVg_rep2	G_V1	785	1	785	5.846677e-04	0.54453269
170119_pSPBN_GFP_v9_Finala_Maxi_RVg_rep2	G_V1	786	1	786	5.854125e-04	0.54511810
170119_pSPBN_GFP_v9_Finala_Maxi_RVg_rep2	G_V1	787	1	787	5.861573e-04	0.54570426
170119_pSPBN_GFP_v9_Finala_Maxi_RVg_rep2	G_V1	790	1	790	5.883917e-04	0.54629265
170119_pSPBN_GFP_v9_Finala_Maxi_RVg_rep2	G_V1	791	1	791	5.891365e-04	0.54688178
170119_pSPBN_GFP_v9_Finala_Maxi_RVg_rep2	G_V1	792	1	792	5.898813e-04	0.54747167
170119_pSPBN_GFP_v9_Finala_Maxi_RVg_rep2	G_V1	793	1	793	5.906261e-04	0.54806229
170119_pSPBN_GFP_v9_Finala_Maxi_RVg_rep2	G_V1	794	2	1588	1.182742e-03	0.54924503
170119_pSPBN_GFP_v9_Finala_Maxi_RVg_rep2	G_V1	796	1	796	5.928605e-04	0.54983789
170119_pSPBN_GFP_v9_Finala_Maxi_RVg_rep2	G_V1	798	1	798	5.943501e-04	0.55043224
170119_pSPBN_GFP_v9_Finala_Maxi_RVg_rep2	G_V1	800	1	800	5.958397e-04	0.55102808
170119_pSPBN_GFP_v9_Finala_Maxi_RVg_rep2	G_V1	802	1	802	5.973293e-04	0.55162541
170119_pSPBN_GFP_v9_Finala_Maxi_RVg_rep2	G_V1	803	1	803	5.980741e-04	0.55222349
170119_pSPBN_GFP_v9_Finala_Maxi_RVg_rep2	G_V1	804	2	1608	1.197638e-03	0.55342113
170119_pSPBN_GFP_v9_Finala_Maxi_RVg_rep2	G_V1	805	2	1610	1.199127e-03	0.55462025
170119_pSPBN_GFP_v9_Finala_Maxi_RVg_rep2	G_V1	806	1	806	6.003085e-04	0.55522056
170119_pSPBN_GFP_v9_Finala_Maxi_RVg_rep2	G_V1	810	1	810	6.032877e-04	0.55582385
170119_pSPBN_GFP_v9_Finala_Maxi_RVg_rep2	G_V1	814	2	1628	1.212534e-03	0.55703638
170119_pSPBN_GFP_v9_Finala_Maxi_RVg_rep2	G_V1	816	1	816	6.077565e-04	0.55764414
170119_pSPBN_GFP_v9_Finala_Maxi_RVg_rep2	G_V1	820	2	1640	1.221471e-03	0.55886561
170119_pSPBN_GFP_v9_Finala_Maxi_RVg_rep2	G_V1	823	1	823	6.129701e-04	0.55947858
170119_pSPBN_GFP_v9_Finala_Maxi_RVg_rep2	G_V1	824	1	824	6.137149e-04	0.56009230
170119_pSPBN_GFP_v9_Finala_Maxi_RVg_rep2	G_V1	826	1	826	6.152045e-04	0.56070750
170119_pSPBN_GFP_v9_Finala_Maxi_RVg_rep2	G_V1	827	1	827	6.159493e-04	0.56132345
170119_pSPBN_GFP_v9_Finala_Maxi_RVg_rep2	G_V1	829	1	829	6.174389e-04	0.56194089
170119_pSPBN_GFP_v9_Finala_Maxi_RVg_rep2	G_V1	831	1	831	6.189285e-04	0.56255982
170119_pSPBN_GFP_v9_Finala_Maxi_RVg_rep2	G_V1	838	1	838	6.241421e-04	0.56318396
170119_pSPBN_GFP_v9_Finala_Maxi_RVg_rep2	G_V1	842	1	842	6.271213e-04	0.56381108
170119_pSPBN_GFP_v9_Finala_Maxi_RVg_rep2	G_V1	844	1	844	6.286109e-04	0.56443969
170119_pSPBN_GFP_v9_Finala_Maxi_RVg_rep2	G_V1	846	1	846	6.301005e-04	0.56506979
170119_pSPBN_GFP_v9_Finala_Maxi_RVg_rep2	G_V1	847	1	847	6.308453e-04	0.56570064
170119_pSPBN_GFP_v9_Finala_Maxi_RVg_rep2	G_V1	848	1	848	6.315901e-04	0.56633223
170119_pSPBN_GFP_v9_Finala_Maxi_RVg_rep2	G_V1	852	2	1704	1.269139e-03	0.56760137
170119_pSPBN_GFP_v9_Finala_Maxi_RVg_rep2	G_V1	854	1	854	6.360589e-04	0.56823742
170119_pSPBN_GFP_v9_Finala_Maxi_RVg_rep2	G_V1	860	1	860	6.405277e-04	0.56887795
170119_pSPBN_GFP_v9_Finala_Maxi_RVg_rep2	G_V1	862	1	862	6.420173e-04	0.56951997
170119_pSPBN_GFP_v9_Finala_Maxi_RVg_rep2	G_V1	864	1	864	6.435069e-04	0.57016348
170119_pSPBN_GFP_v9_Finala_Maxi_RVg_rep2	G_V1	865	1	865	6.442517e-04	0.57080773
170119_pSPBN_GFP_v9_Finala_Maxi_RVg_rep2	G_V1	867	1	867	6.457413e-04	0.57145347
170119_pSPBN_GFP_v9_Finala_Maxi_RVg_rep2	G_V1	868	1	868	6.464861e-04	0.57209996
170119_pSPBN_GFP_v9_Finala_Maxi_RVg_rep2	G_V1	871	1	871	6.487205e-04	0.57274868
170119_pSPBN_GFP_v9_Finala_Maxi_RVg_rep2	G_V1	874	1	874	6.509549e-04	0.57339963
170119_pSPBN_GFP_v9_Finala_Maxi_RVg_rep2	G_V1	877	3	2631	1.959568e-03	0.57535920
170119_pSPBN_GFP_v9_Finala_Maxi_RVg_rep2	G_V1	881	1	881	6.561685e-04	0.57601537
170119_pSPBN_GFP_v9_Finala_Maxi_RVg_rep2	G_V1	890	1	890	6.628717e-04	0.57667824
170119_pSPBN_GFP_v9_Finala_Maxi_RVg_rep2	G_V1	891	1	891	6.636165e-04	0.57734185
170119_pSPBN_GFP_v9_Finala_Maxi_RVg_rep2	G_V1	901	1	901	6.710645e-04	0.57801292
170119_pSPBN_GFP_v9_Finala_Maxi_RVg_rep2	G_V1	902	1	902	6.718093e-04	0.57868473
170119_pSPBN_GFP_v9_Finala_Maxi_RVg_rep2	G_V1	903	1	903	6.725541e-04	0.57935728
170119_pSPBN_GFP_v9_Finala_Maxi_RVg_rep2	G_V1	904	1	904	6.732989e-04	0.58003058
170119_pSPBN_GFP_v9_Finala_Maxi_RVg_rep2	G_V1	906	1	906	6.747885e-04	0.58070537
170119_pSPBN_GFP_v9_Finala_Maxi_RVg_rep2	G_V1	908	1	908	6.762781e-04	0.58138165
170119_pSPBN_GFP_v9_Finala_Maxi_RVg_rep2	G_V1	911	2	1822	1.357025e-03	0.58273867
170119_pSPBN_GFP_v9_Finala_Maxi_RVg_rep2	G_V1	912	1	912	6.792573e-04	0.58341793
170119_pSPBN_GFP_v9_Finala_Maxi_RVg_rep2	G_V1	915	1	915	6.814917e-04	0.58409942
170119_pSPBN_GFP_v9_Finala_Maxi_RVg_rep2	G_V1	918	1	918	6.837261e-04	0.58478315
170119_pSPBN_GFP_v9_Finala_Maxi_RVg_rep2	G_V1	920	2	1840	1.370431e-03	0.58615358
170119_pSPBN_GFP_v9_Finala_Maxi_RVg_rep2	G_V1	921	3	2763	2.057881e-03	0.58821146
170119_pSPBN_GFP_v9_Finala_Maxi_RVg_rep2	G_V1	922	1	922	6.867053e-04	0.58889817
170119_pSPBN_GFP_v9_Finala_Maxi_RVg_rep2	G_V1	924	1	924	6.881949e-04	0.58958636
170119_pSPBN_GFP_v9_Finala_Maxi_RVg_rep2	G_V1	925	1	925	6.889397e-04	0.59027530
170119_pSPBN_GFP_v9_Finala_Maxi_RVg_rep2	G_V1	926	1	926	6.896845e-04	0.59096498
170119_pSPBN_GFP_v9_Finala_Maxi_RVg_rep2	G_V1	927	1	927	6.904293e-04	0.59165541
170119_pSPBN_GFP_v9_Finala_Maxi_RVg_rep2	G_V1	929	1	929	6.919188e-04	0.59234733
170119_pSPBN_GFP_v9_Finala_Maxi_RVg_rep2	G_V1	930	1	930	6.926636e-04	0.59304000
170119_pSPBN_GFP_v9_Finala_Maxi_RVg_rep2	G_V1	931	1	931	6.934084e-04	0.59373340
170119_pSPBN_GFP_v9_Finala_Maxi_RVg_rep2	G_V1	933	1	933	6.948980e-04	0.59442830
170119_pSPBN_GFP_v9_Finala_Maxi_RVg_rep2	G_V1	937	1	937	6.978772e-04	0.59512618
170119_pSPBN_GFP_v9_Finala_Maxi_RVg_rep2	G_V1	940	1	940	7.001116e-04	0.59582629
170119_pSPBN_GFP_v9_Finala_Maxi_RVg_rep2	G_V1	941	1	941	7.008564e-04	0.59652715
170119_pSPBN_GFP_v9_Finala_Maxi_RVg_rep2	G_V1	944	2	1888	1.406182e-03	0.59793333
170119_pSPBN_GFP_v9_Finala_Maxi_RVg_rep2	G_V1	948	1	948	7.060700e-04	0.59863940
170119_pSPBN_GFP_v9_Finala_Maxi_RVg_rep2	G_V1	949	1	949	7.068148e-04	0.59934621
170119_pSPBN_GFP_v9_Finala_Maxi_RVg_rep2	G_V1	950	1	950	7.075596e-04	0.60005377
170119_pSPBN_GFP_v9_Finala_Maxi_RVg_rep2	G_V1	952	1	952	7.090492e-04	0.60076282
170119_pSPBN_GFP_v9_Finala_Maxi_RVg_rep2	G_V1	955	3	2865	2.133851e-03	0.60289667
170119_pSPBN_GFP_v9_Finala_Maxi_RVg_rep2	G_V1	956	1	956	7.120284e-04	0.60360870
170119_pSPBN_GFP_v9_Finala_Maxi_RVg_rep2	G_V1	957	2	1914	1.425546e-03	0.60503425
170119_pSPBN_GFP_v9_Finala_Maxi_RVg_rep2	G_V1	959	1	959	7.142628e-04	0.60574851
170119_pSPBN_GFP_v9_Finala_Maxi_RVg_rep2	G_V1	962	1	962	7.164972e-04	0.60646501
170119_pSPBN_GFP_v9_Finala_Maxi_RVg_rep2	G_V1	965	1	965	7.187316e-04	0.60718374
170119_pSPBN_GFP_v9_Finala_Maxi_RVg_rep2	G_V1	967	1	967	7.202212e-04	0.60790396
170119_pSPBN_GFP_v9_Finala_Maxi_RVg_rep2	G_V1	970	1	970	7.224556e-04	0.60862642
170119_pSPBN_GFP_v9_Finala_Maxi_RVg_rep2	G_V1	971	1	971	7.232004e-04	0.60934962
170119_pSPBN_GFP_v9_Finala_Maxi_RVg_rep2	G_V1	973	1	973	7.246900e-04	0.61007431
170119_pSPBN_GFP_v9_Finala_Maxi_RVg_rep2	G_V1	975	1	975	7.261796e-04	0.61080049
170119_pSPBN_GFP_v9_Finala_Maxi_RVg_rep2	G_V1	990	2	1980	1.474703e-03	0.61227519
170119_pSPBN_GFP_v9_Finala_Maxi_RVg_rep2	G_V1	992	1	992	7.388412e-04	0.61301403
170119_pSPBN_GFP_v9_Finala_Maxi_RVg_rep2	G_V1	993	1	993	7.395860e-04	0.61375362
170119_pSPBN_GFP_v9_Finala_Maxi_RVg_rep2	G_V1	996	1	996	7.418204e-04	0.61449544
170119_pSPBN_GFP_v9_Finala_Maxi_RVg_rep2	G_V1	998	1	998	7.433100e-04	0.61523875
170119_pSPBN_GFP_v9_Finala_Maxi_RVg_rep2	G_V1	1013	1	1013	7.544820e-04	0.61599323
170119_pSPBN_GFP_v9_Finala_Maxi_RVg_rep2	G_V1	1014	1	1014	7.552268e-04	0.61674846
170119_pSPBN_GFP_v9_Finala_Maxi_RVg_rep2	G_V1	1020	1	1020	7.596956e-04	0.61750815
170119_pSPBN_GFP_v9_Finala_Maxi_RVg_rep2	G_V1	1023	1	1023	7.619300e-04	0.61827008
170119_pSPBN_GFP_v9_Finala_Maxi_RVg_rep2	G_V1	1029	1	1029	7.663988e-04	0.61903648
170119_pSPBN_GFP_v9_Finala_Maxi_RVg_rep2	G_V1	1036	1	1036	7.716124e-04	0.61980809
170119_pSPBN_GFP_v9_Finala_Maxi_RVg_rep2	G_V1	1040	1	1040	7.745916e-04	0.62058269
170119_pSPBN_GFP_v9_Finala_Maxi_RVg_rep2	G_V1	1041	1	1041	7.753364e-04	0.62135802
170119_pSPBN_GFP_v9_Finala_Maxi_RVg_rep2	G_V1	1046	1	1046	7.790604e-04	0.62213708
170119_pSPBN_GFP_v9_Finala_Maxi_RVg_rep2	G_V1	1047	1	1047	7.798052e-04	0.62291689
170119_pSPBN_GFP_v9_Finala_Maxi_RVg_rep2	G_V1	1050	1	1050	7.820396e-04	0.62369893
170119_pSPBN_GFP_v9_Finala_Maxi_RVg_rep2	G_V1	1055	1	1055	7.857636e-04	0.62448469
170119_pSPBN_GFP_v9_Finala_Maxi_RVg_rep2	G_V1	1058	1	1058	7.879980e-04	0.62527269
170119_pSPBN_GFP_v9_Finala_Maxi_RVg_rep2	G_V1	1060	1	1060	7.894876e-04	0.62606218
170119_pSPBN_GFP_v9_Finala_Maxi_RVg_rep2	G_V1	1064	1	1064	7.924668e-04	0.62685464
170119_pSPBN_GFP_v9_Finala_Maxi_RVg_rep2	G_V1	1068	1	1068	7.954460e-04	0.62765009
170119_pSPBN_GFP_v9_Finala_Maxi_RVg_rep2	G_V1	1074	1	1074	7.999148e-04	0.62845000
170119_pSPBN_GFP_v9_Finala_Maxi_RVg_rep2	G_V1	1075	1	1075	8.006596e-04	0.62925066
170119_pSPBN_GFP_v9_Finala_Maxi_RVg_rep2	G_V1	1077	1	1077	8.021492e-04	0.63005281
170119_pSPBN_GFP_v9_Finala_Maxi_RVg_rep2	G_V1	1078	1	1078	8.028940e-04	0.63085571
170119_pSPBN_GFP_v9_Finala_Maxi_RVg_rep2	G_V1	1079	1	1079	8.036388e-04	0.63165935
170119_pSPBN_GFP_v9_Finala_Maxi_RVg_rep2	G_V1	1086	1	1086	8.088524e-04	0.63246820
170119_pSPBN_GFP_v9_Finala_Maxi_RVg_rep2	G_V1	1094	1	1094	8.148108e-04	0.63328301
170119_pSPBN_GFP_v9_Finala_Maxi_RVg_rep2	G_V1	1105	1	1105	8.230036e-04	0.63410601
170119_pSPBN_GFP_v9_Finala_Maxi_RVg_rep2	G_V1	1113	3	3339	2.486886e-03	0.63659290
170119_pSPBN_GFP_v9_Finala_Maxi_RVg_rep2	G_V1	1117	1	1117	8.319412e-04	0.63742484
170119_pSPBN_GFP_v9_Finala_Maxi_RVg_rep2	G_V1	1119	1	1119	8.334308e-04	0.63825827
170119_pSPBN_GFP_v9_Finala_Maxi_RVg_rep2	G_V1	1121	1	1121	8.349204e-04	0.63909319
170119_pSPBN_GFP_v9_Finala_Maxi_RVg_rep2	G_V1	1122	2	2244	1.671330e-03	0.64076452
170119_pSPBN_GFP_v9_Finala_Maxi_RVg_rep2	G_V1	1123	1	1123	8.364100e-04	0.64160093
170119_pSPBN_GFP_v9_Finala_Maxi_RVg_rep2	G_V1	1124	1	1124	8.371548e-04	0.64243809
170119_pSPBN_GFP_v9_Finala_Maxi_RVg_rep2	G_V1	1126	1	1126	8.386444e-04	0.64327673
170119_pSPBN_GFP_v9_Finala_Maxi_RVg_rep2	G_V1	1131	1	1131	8.423684e-04	0.64411910
170119_pSPBN_GFP_v9_Finala_Maxi_RVg_rep2	G_V1	1132	1	1132	8.431132e-04	0.64496221
170119_pSPBN_GFP_v9_Finala_Maxi_RVg_rep2	G_V1	1133	1	1133	8.438580e-04	0.64580607
170119_pSPBN_GFP_v9_Finala_Maxi_RVg_rep2	G_V1	1135	2	2270	1.690695e-03	0.64749677
170119_pSPBN_GFP_v9_Finala_Maxi_RVg_rep2	G_V1	1136	1	1136	8.460924e-04	0.64834286
170119_pSPBN_GFP_v9_Finala_Maxi_RVg_rep2	G_V1	1139	1	1139	8.483268e-04	0.64919118
170119_pSPBN_GFP_v9_Finala_Maxi_RVg_rep2	G_V1	1141	1	1141	8.498164e-04	0.65004100
170119_pSPBN_GFP_v9_Finala_Maxi_RVg_rep2	G_V1	1150	1	1150	8.565196e-04	0.65089752
170119_pSPBN_GFP_v9_Finala_Maxi_RVg_rep2	G_V1	1152	1	1152	8.580092e-04	0.65175553
170119_pSPBN_GFP_v9_Finala_Maxi_RVg_rep2	G_V1	1154	1	1154	8.594988e-04	0.65261503
170119_pSPBN_GFP_v9_Finala_Maxi_RVg_rep2	G_V1	1157	1	1157	8.617332e-04	0.65347676
170119_pSPBN_GFP_v9_Finala_Maxi_RVg_rep2	G_V1	1160	1	1160	8.639676e-04	0.65434073
170119_pSPBN_GFP_v9_Finala_Maxi_RVg_rep2	G_V1	1168	1	1168	8.699260e-04	0.65521066
170119_pSPBN_GFP_v9_Finala_Maxi_RVg_rep2	G_V1	1171	1	1171	8.721604e-04	0.65608282
170119_pSPBN_GFP_v9_Finala_Maxi_RVg_rep2	G_V1	1172	1	1172	8.729052e-04	0.65695572
170119_pSPBN_GFP_v9_Finala_Maxi_RVg_rep2	G_V1	1177	1	1177	8.766292e-04	0.65783235
170119_pSPBN_GFP_v9_Finala_Maxi_RVg_rep2	G_V1	1181	1	1181	8.796084e-04	0.65871196
170119_pSPBN_GFP_v9_Finala_Maxi_RVg_rep2	G_V1	1186	1	1186	8.833324e-04	0.65959529
170119_pSPBN_GFP_v9_Finala_Maxi_RVg_rep2	G_V1	1189	1	1189	8.855668e-04	0.66048086
170119_pSPBN_GFP_v9_Finala_Maxi_RVg_rep2	G_V1	1193	1	1193	8.885460e-04	0.66136940
170119_pSPBN_GFP_v9_Finala_Maxi_RVg_rep2	G_V1	1194	1	1194	8.892907e-04	0.66225869
170119_pSPBN_GFP_v9_Finala_Maxi_RVg_rep2	G_V1	1203	1	1203	8.959939e-04	0.66315469
170119_pSPBN_GFP_v9_Finala_Maxi_RVg_rep2	G_V1	1206	1	1206	8.982283e-04	0.66405292
170119_pSPBN_GFP_v9_Finala_Maxi_RVg_rep2	G_V1	1207	1	1207	8.989731e-04	0.66495189
170119_pSPBN_GFP_v9_Finala_Maxi_RVg_rep2	G_V1	1209	1	1209	9.004627e-04	0.66585235
170119_pSPBN_GFP_v9_Finala_Maxi_RVg_rep2	G_V1	1211	1	1211	9.019523e-04	0.66675430
170119_pSPBN_GFP_v9_Finala_Maxi_RVg_rep2	G_V1	1213	1	1213	9.034419e-04	0.66765775
170119_pSPBN_GFP_v9_Finala_Maxi_RVg_rep2	G_V1	1214	1	1214	9.041867e-04	0.66856193
170119_pSPBN_GFP_v9_Finala_Maxi_RVg_rep2	G_V1	1219	2	2438	1.815821e-03	0.67037775
170119_pSPBN_GFP_v9_Finala_Maxi_RVg_rep2	G_V1	1221	1	1221	9.094003e-04	0.67128716
170119_pSPBN_GFP_v9_Finala_Maxi_RVg_rep2	G_V1	1223	1	1223	9.108899e-04	0.67219805
170119_pSPBN_GFP_v9_Finala_Maxi_RVg_rep2	G_V1	1226	1	1226	9.131243e-04	0.67311117
170119_pSPBN_GFP_v9_Finala_Maxi_RVg_rep2	G_V1	1229	1	1229	9.153587e-04	0.67402653
170119_pSPBN_GFP_v9_Finala_Maxi_RVg_rep2	G_V1	1234	1	1234	9.190827e-04	0.67494561
170119_pSPBN_GFP_v9_Finala_Maxi_RVg_rep2	G_V1	1238	1	1238	9.220619e-04	0.67586767
170119_pSPBN_GFP_v9_Finala_Maxi_RVg_rep2	G_V1	1240	1	1240	9.235515e-04	0.67679122
170119_pSPBN_GFP_v9_Finala_Maxi_RVg_rep2	G_V1	1241	1	1241	9.242963e-04	0.67771552
170119_pSPBN_GFP_v9_Finala_Maxi_RVg_rep2	G_V1	1244	1	1244	9.265307e-04	0.67864205
170119_pSPBN_GFP_v9_Finala_Maxi_RVg_rep2	G_V1	1247	1	1247	9.287651e-04	0.67957082
170119_pSPBN_GFP_v9_Finala_Maxi_RVg_rep2	G_V1	1249	1	1249	9.302547e-04	0.68050107
170119_pSPBN_GFP_v9_Finala_Maxi_RVg_rep2	G_V1	1255	1	1255	9.347235e-04	0.68143579
170119_pSPBN_GFP_v9_Finala_Maxi_RVg_rep2	G_V1	1258	1	1258	9.369579e-04	0.68237275
170119_pSPBN_GFP_v9_Finala_Maxi_RVg_rep2	G_V1	1262	1	1262	9.399371e-04	0.68331269
170119_pSPBN_GFP_v9_Finala_Maxi_RVg_rep2	G_V1	1268	1	1268	9.444059e-04	0.68425710
170119_pSPBN_GFP_v9_Finala_Maxi_RVg_rep2	G_V1	1274	1	1274	9.488747e-04	0.68520597
170119_pSPBN_GFP_v9_Finala_Maxi_RVg_rep2	G_V1	1280	1	1280	9.533435e-04	0.68615931
170119_pSPBN_GFP_v9_Finala_Maxi_RVg_rep2	G_V1	1291	1	1291	9.615363e-04	0.68712085
170119_pSPBN_GFP_v9_Finala_Maxi_RVg_rep2	G_V1	1298	1	1298	9.667499e-04	0.68808760
170119_pSPBN_GFP_v9_Finala_Maxi_RVg_rep2	G_V1	1306	2	2612	1.945417e-03	0.69003302
170119_pSPBN_GFP_v9_Finala_Maxi_RVg_rep2	G_V1	1313	1	1313	9.779219e-04	0.69101094
170119_pSPBN_GFP_v9_Finala_Maxi_RVg_rep2	G_V1	1315	1	1315	9.794115e-04	0.69199035
170119_pSPBN_GFP_v9_Finala_Maxi_RVg_rep2	G_V1	1316	1	1316	9.801563e-04	0.69297051
170119_pSPBN_GFP_v9_Finala_Maxi_RVg_rep2	G_V1	1317	1	1317	9.809011e-04	0.69395141
170119_pSPBN_GFP_v9_Finala_Maxi_RVg_rep2	G_V1	1321	1	1321	9.838803e-04	0.69493529
170119_pSPBN_GFP_v9_Finala_Maxi_RVg_rep2	G_V1	1324	1	1324	9.861147e-04	0.69592140
170119_pSPBN_GFP_v9_Finala_Maxi_RVg_rep2	G_V1	1326	1	1326	9.876043e-04	0.69690901
170119_pSPBN_GFP_v9_Finala_Maxi_RVg_rep2	G_V1	1328	1	1328	9.890939e-04	0.69789810
170119_pSPBN_GFP_v9_Finala_Maxi_RVg_rep2	G_V1	1329	1	1329	9.898387e-04	0.69888794
170119_pSPBN_GFP_v9_Finala_Maxi_RVg_rep2	G_V1	1330	1	1330	9.905835e-04	0.69987852
170119_pSPBN_GFP_v9_Finala_Maxi_RVg_rep2	G_V1	1342	1	1342	9.995211e-04	0.70087804
170119_pSPBN_GFP_v9_Finala_Maxi_RVg_rep2	G_V1	1346	1	1346	1.002500e-03	0.70188054
170119_pSPBN_GFP_v9_Finala_Maxi_RVg_rep2	G_V1	1353	1	1353	1.007714e-03	0.70288826
170119_pSPBN_GFP_v9_Finala_Maxi_RVg_rep2	G_V1	1356	1	1356	1.009948e-03	0.70389821
170119_pSPBN_GFP_v9_Finala_Maxi_RVg_rep2	G_V1	1365	1	1365	1.016651e-03	0.70491486
170119_pSPBN_GFP_v9_Finala_Maxi_RVg_rep2	G_V1	1383	2	2766	2.060116e-03	0.70697497
170119_pSPBN_GFP_v9_Finala_Maxi_RVg_rep2	G_V1	1390	1	1390	1.035271e-03	0.70801025
170119_pSPBN_GFP_v9_Finala_Maxi_RVg_rep2	G_V1	1391	1	1391	1.036016e-03	0.70904626
170119_pSPBN_GFP_v9_Finala_Maxi_RVg_rep2	G_V1	1392	1	1392	1.036761e-03	0.71008302
170119_pSPBN_GFP_v9_Finala_Maxi_RVg_rep2	G_V1	1395	2	2790	2.077991e-03	0.71216101
170119_pSPBN_GFP_v9_Finala_Maxi_RVg_rep2	G_V1	1400	1	1400	1.042719e-03	0.71320373
170119_pSPBN_GFP_v9_Finala_Maxi_RVg_rep2	G_V1	1402	1	1402	1.044209e-03	0.71424794
170119_pSPBN_GFP_v9_Finala_Maxi_RVg_rep2	G_V1	1407	1	1407	1.047933e-03	0.71529588
170119_pSPBN_GFP_v9_Finala_Maxi_RVg_rep2	G_V1	1414	1	1414	1.053147e-03	0.71634902
170119_pSPBN_GFP_v9_Finala_Maxi_RVg_rep2	G_V1	1417	1	1417	1.055381e-03	0.71740440
170119_pSPBN_GFP_v9_Finala_Maxi_RVg_rep2	G_V1	1418	1	1418	1.056126e-03	0.71846053
170119_pSPBN_GFP_v9_Finala_Maxi_RVg_rep2	G_V1	1421	1	1421	1.058360e-03	0.71951889
170119_pSPBN_GFP_v9_Finala_Maxi_RVg_rep2	G_V1	1427	2	2854	2.125658e-03	0.72164455
170119_pSPBN_GFP_v9_Finala_Maxi_RVg_rep2	G_V1	1431	1	1431	1.065808e-03	0.72271036
170119_pSPBN_GFP_v9_Finala_Maxi_RVg_rep2	G_V1	1447	1	1447	1.077725e-03	0.72378808
170119_pSPBN_GFP_v9_Finala_Maxi_RVg_rep2	G_V1	1450	1	1450	1.079959e-03	0.72486804
170119_pSPBN_GFP_v9_Finala_Maxi_RVg_rep2	G_V1	1454	1	1454	1.082939e-03	0.72595098
170119_pSPBN_GFP_v9_Finala_Maxi_RVg_rep2	G_V1	1460	1	1460	1.087407e-03	0.72703839
170119_pSPBN_GFP_v9_Finala_Maxi_RVg_rep2	G_V1	1467	1	1467	1.092621e-03	0.72813101
170119_pSPBN_GFP_v9_Finala_Maxi_RVg_rep2	G_V1	1472	1	1472	1.096345e-03	0.72922735
170119_pSPBN_GFP_v9_Finala_Maxi_RVg_rep2	G_V1	1473	2	2946	2.194180e-03	0.73142153
170119_pSPBN_GFP_v9_Finala_Maxi_RVg_rep2	G_V1	1478	1	1478	1.100814e-03	0.73252235
170119_pSPBN_GFP_v9_Finala_Maxi_RVg_rep2	G_V1	1481	1	1481	1.103048e-03	0.73362539
170119_pSPBN_GFP_v9_Finala_Maxi_RVg_rep2	G_V1	1482	1	1482	1.103793e-03	0.73472919
170119_pSPBN_GFP_v9_Finala_Maxi_RVg_rep2	G_V1	1486	1	1486	1.106772e-03	0.73583596
170119_pSPBN_GFP_v9_Finala_Maxi_RVg_rep2	G_V1	1490	1	1490	1.109751e-03	0.73694571
170119_pSPBN_GFP_v9_Finala_Maxi_RVg_rep2	G_V1	1497	1	1497	1.114965e-03	0.73806068
170119_pSPBN_GFP_v9_Finala_Maxi_RVg_rep2	G_V1	1503	2	3006	2.238868e-03	0.74029954
170119_pSPBN_GFP_v9_Finala_Maxi_RVg_rep2	G_V1	1504	1	1504	1.120179e-03	0.74141972
170119_pSPBN_GFP_v9_Finala_Maxi_RVg_rep2	G_V1	1512	1	1512	1.126137e-03	0.74254586
170119_pSPBN_GFP_v9_Finala_Maxi_RVg_rep2	G_V1	1517	1	1517	1.129861e-03	0.74367572
170119_pSPBN_GFP_v9_Finala_Maxi_RVg_rep2	G_V1	1548	1	1548	1.152950e-03	0.74482867
170119_pSPBN_GFP_v9_Finala_Maxi_RVg_rep2	G_V1	1550	1	1550	1.154439e-03	0.74598311
170119_pSPBN_GFP_v9_Finala_Maxi_RVg_rep2	G_V1	1556	1	1556	1.158908e-03	0.74714202
170119_pSPBN_GFP_v9_Finala_Maxi_RVg_rep2	G_V1	1561	1	1561	1.162632e-03	0.74830465
170119_pSPBN_GFP_v9_Finala_Maxi_RVg_rep2	G_V1	1562	1	1562	1.163377e-03	0.74946803
170119_pSPBN_GFP_v9_Finala_Maxi_RVg_rep2	G_V1	1564	1	1564	1.164867e-03	0.75063289
170119_pSPBN_GFP_v9_Finala_Maxi_RVg_rep2	G_V1	1576	1	1576	1.173804e-03	0.75180670
170119_pSPBN_GFP_v9_Finala_Maxi_RVg_rep2	G_V1	1577	1	1577	1.174549e-03	0.75298125
170119_pSPBN_GFP_v9_Finala_Maxi_RVg_rep2	G_V1	1592	1	1592	1.185721e-03	0.75416697
170119_pSPBN_GFP_v9_Finala_Maxi_RVg_rep2	G_V1	1606	1	1606	1.196148e-03	0.75536312
170119_pSPBN_GFP_v9_Finala_Maxi_RVg_rep2	G_V1	1617	1	1617	1.204341e-03	0.75656746
170119_pSPBN_GFP_v9_Finala_Maxi_RVg_rep2	G_V1	1620	1	1620	1.206575e-03	0.75777403
170119_pSPBN_GFP_v9_Finala_Maxi_RVg_rep2	G_V1	1636	1	1636	1.218492e-03	0.75899252
170119_pSPBN_GFP_v9_Finala_Maxi_RVg_rep2	G_V1	1637	1	1637	1.219237e-03	0.76021176
170119_pSPBN_GFP_v9_Finala_Maxi_RVg_rep2	G_V1	1644	1	1644	1.224451e-03	0.76143621
170119_pSPBN_GFP_v9_Finala_Maxi_RVg_rep2	G_V1	1651	1	1651	1.229664e-03	0.76266588
170119_pSPBN_GFP_v9_Finala_Maxi_RVg_rep2	G_V1	1674	1	1674	1.246795e-03	0.76391267
170119_pSPBN_GFP_v9_Finala_Maxi_RVg_rep2	G_V1	1689	1	1689	1.257967e-03	0.76517064
170119_pSPBN_GFP_v9_Finala_Maxi_RVg_rep2	G_V1	1692	1	1692	1.260201e-03	0.76643084
170119_pSPBN_GFP_v9_Finala_Maxi_RVg_rep2	G_V1	1736	1	1736	1.292972e-03	0.76772381
170119_pSPBN_GFP_v9_Finala_Maxi_RVg_rep2	G_V1	1738	1	1738	1.294462e-03	0.76901827
170119_pSPBN_GFP_v9_Finala_Maxi_RVg_rep2	G_V1	1741	1	1741	1.296696e-03	0.77031497
170119_pSPBN_GFP_v9_Finala_Maxi_RVg_rep2	G_V1	1762	1	1762	1.312337e-03	0.77162731
170119_pSPBN_GFP_v9_Finala_Maxi_RVg_rep2	G_V1	1767	1	1767	1.316061e-03	0.77294337
170119_pSPBN_GFP_v9_Finala_Maxi_RVg_rep2	G_V1	1792	1	1792	1.334681e-03	0.77427805
170119_pSPBN_GFP_v9_Finala_Maxi_RVg_rep2	G_V1	1797	1	1797	1.338405e-03	0.77561645
170119_pSPBN_GFP_v9_Finala_Maxi_RVg_rep2	G_V1	1799	1	1799	1.339895e-03	0.77695635
170119_pSPBN_GFP_v9_Finala_Maxi_RVg_rep2	G_V1	1802	1	1802	1.342129e-03	0.77829848
170119_pSPBN_GFP_v9_Finala_Maxi_RVg_rep2	G_V1	1816	1	1816	1.352556e-03	0.77965103
170119_pSPBN_GFP_v9_Finala_Maxi_RVg_rep2	G_V1	1825	1	1825	1.359259e-03	0.78101029
170119_pSPBN_GFP_v9_Finala_Maxi_RVg_rep2	G_V1	1829	1	1829	1.362239e-03	0.78237253
170119_pSPBN_GFP_v9_Finala_Maxi_RVg_rep2	G_V1	1834	1	1834	1.365963e-03	0.78373849
170119_pSPBN_GFP_v9_Finala_Maxi_RVg_rep2	G_V1	1840	1	1840	1.370431e-03	0.78510892
170119_pSPBN_GFP_v9_Finala_Maxi_RVg_rep2	G_V1	1848	1	1848	1.376390e-03	0.78648531
170119_pSPBN_GFP_v9_Finala_Maxi_RVg_rep2	G_V1	1879	1	1879	1.399478e-03	0.78788479
170119_pSPBN_GFP_v9_Finala_Maxi_RVg_rep2	G_V1	1881	1	1881	1.400968e-03	0.78928576
170119_pSPBN_GFP_v9_Finala_Maxi_RVg_rep2	G_V1	1888	1	1888	1.406182e-03	0.79069194
170119_pSPBN_GFP_v9_Finala_Maxi_RVg_rep2	G_V1	1912	1	1912	1.424057e-03	0.79211600
170119_pSPBN_GFP_v9_Finala_Maxi_RVg_rep2	G_V1	1919	1	1919	1.429270e-03	0.79354527
170119_pSPBN_GFP_v9_Finala_Maxi_RVg_rep2	G_V1	1926	1	1926	1.434484e-03	0.79497975
170119_pSPBN_GFP_v9_Finala_Maxi_RVg_rep2	G_V1	1930	1	1930	1.437463e-03	0.79641722
170119_pSPBN_GFP_v9_Finala_Maxi_RVg_rep2	G_V1	1936	1	1936	1.441932e-03	0.79785915
170119_pSPBN_GFP_v9_Finala_Maxi_RVg_rep2	G_V1	1946	1	1946	1.449380e-03	0.79930853
170119_pSPBN_GFP_v9_Finala_Maxi_RVg_rep2	G_V1	1977	1	1977	1.472469e-03	0.80078100
170119_pSPBN_GFP_v9_Finala_Maxi_RVg_rep2	G_V1	1978	2	3956	2.946427e-03	0.80372742
170119_pSPBN_GFP_v9_Finala_Maxi_RVg_rep2	G_V1	1980	1	1980	1.474703e-03	0.80520213
170119_pSPBN_GFP_v9_Finala_Maxi_RVg_rep2	G_V1	1981	1	1981	1.475448e-03	0.80667758
170119_pSPBN_GFP_v9_Finala_Maxi_RVg_rep2	G_V1	1991	1	1991	1.482896e-03	0.80816047
170119_pSPBN_GFP_v9_Finala_Maxi_RVg_rep2	G_V1	2003	1	2003	1.491834e-03	0.80965231
170119_pSPBN_GFP_v9_Finala_Maxi_RVg_rep2	G_V1	2008	1	2008	1.495558e-03	0.81114786
170119_pSPBN_GFP_v9_Finala_Maxi_RVg_rep2	G_V1	2021	1	2021	1.505240e-03	0.81265310
170119_pSPBN_GFP_v9_Finala_Maxi_RVg_rep2	G_V1	2035	1	2035	1.515667e-03	0.81416877
170119_pSPBN_GFP_v9_Finala_Maxi_RVg_rep2	G_V1	2059	1	2059	1.533542e-03	0.81570231
170119_pSPBN_GFP_v9_Finala_Maxi_RVg_rep2	G_V1	2060	1	2060	1.534287e-03	0.81723660
170119_pSPBN_GFP_v9_Finala_Maxi_RVg_rep2	G_V1	2085	1	2085	1.552907e-03	0.81878951
170119_pSPBN_GFP_v9_Finala_Maxi_RVg_rep2	G_V1	2089	1	2089	1.555886e-03	0.82034539
170119_pSPBN_GFP_v9_Finala_Maxi_RVg_rep2	G_V1	2098	1	2098	1.562590e-03	0.82190798
170119_pSPBN_GFP_v9_Finala_Maxi_RVg_rep2	G_V1	2103	1	2103	1.566314e-03	0.82347430
170119_pSPBN_GFP_v9_Finala_Maxi_RVg_rep2	G_V1	2105	1	2105	1.567803e-03	0.82504210
170119_pSPBN_GFP_v9_Finala_Maxi_RVg_rep2	G_V1	2137	1	2137	1.591637e-03	0.82663374
170119_pSPBN_GFP_v9_Finala_Maxi_RVg_rep2	G_V1	2139	1	2139	1.593126e-03	0.82822686
170119_pSPBN_GFP_v9_Finala_Maxi_RVg_rep2	G_V1	2143	1	2143	1.596106e-03	0.82982297
170119_pSPBN_GFP_v9_Finala_Maxi_RVg_rep2	G_V1	2154	1	2154	1.604298e-03	0.83142727
170119_pSPBN_GFP_v9_Finala_Maxi_RVg_rep2	G_V1	2166	1	2166	1.613236e-03	0.83304050
170119_pSPBN_GFP_v9_Finala_Maxi_RVg_rep2	G_V1	2195	1	2195	1.634835e-03	0.83467534
170119_pSPBN_GFP_v9_Finala_Maxi_RVg_rep2	G_V1	2203	1	2203	1.640794e-03	0.83631613
170119_pSPBN_GFP_v9_Finala_Maxi_RVg_rep2	G_V1	2227	1	2227	1.658669e-03	0.83797480
170119_pSPBN_GFP_v9_Finala_Maxi_RVg_rep2	G_V1	2235	1	2235	1.664627e-03	0.83963943
170119_pSPBN_GFP_v9_Finala_Maxi_RVg_rep2	G_V1	2248	1	2248	1.674310e-03	0.84131374
170119_pSPBN_GFP_v9_Finala_Maxi_RVg_rep2	G_V1	2266	1	2266	1.687716e-03	0.84300145
170119_pSPBN_GFP_v9_Finala_Maxi_RVg_rep2	G_V1	2283	1	2283	1.700378e-03	0.84470183
170119_pSPBN_GFP_v9_Finala_Maxi_RVg_rep2	G_V1	2305	1	2305	1.716763e-03	0.84641859
170119_pSPBN_GFP_v9_Finala_Maxi_RVg_rep2	G_V1	2333	1	2333	1.737618e-03	0.84815621
170119_pSPBN_GFP_v9_Finala_Maxi_RVg_rep2	G_V1	2349	1	2349	1.749534e-03	0.84990575
170119_pSPBN_GFP_v9_Finala_Maxi_RVg_rep2	G_V1	2358	1	2358	1.756238e-03	0.85166198
170119_pSPBN_GFP_v9_Finala_Maxi_RVg_rep2	G_V1	2364	1	2364	1.760706e-03	0.85342269
170119_pSPBN_GFP_v9_Finala_Maxi_RVg_rep2	G_V1	2365	1	2365	1.761451e-03	0.85518414
170119_pSPBN_GFP_v9_Finala_Maxi_RVg_rep2	G_V1	2371	1	2371	1.765920e-03	0.85695006
170119_pSPBN_GFP_v9_Finala_Maxi_RVg_rep2	G_V1	2404	1	2404	1.790498e-03	0.85874056
170119_pSPBN_GFP_v9_Finala_Maxi_RVg_rep2	G_V1	2421	1	2421	1.803160e-03	0.86054372
170119_pSPBN_GFP_v9_Finala_Maxi_RVg_rep2	G_V1	2427	1	2427	1.807629e-03	0.86235135
170119_pSPBN_GFP_v9_Finala_Maxi_RVg_rep2	G_V1	2467	1	2467	1.837421e-03	0.86418877
170119_pSPBN_GFP_v9_Finala_Maxi_RVg_rep2	G_V1	2478	1	2478	1.845613e-03	0.86603438
170119_pSPBN_GFP_v9_Finala_Maxi_RVg_rep2	G_V1	2519	1	2519	1.876150e-03	0.86791053
170119_pSPBN_GFP_v9_Finala_Maxi_RVg_rep2	G_V1	2555	1	2555	1.902963e-03	0.86981349
170119_pSPBN_GFP_v9_Finala_Maxi_RVg_rep2	G_V1	2567	1	2567	1.911901e-03	0.87172540
170119_pSPBN_GFP_v9_Finala_Maxi_RVg_rep2	G_V1	2586	1	2586	1.926052e-03	0.87365145
170119_pSPBN_GFP_v9_Finala_Maxi_RVg_rep2	G_V1	2627	1	2627	1.956589e-03	0.87560804
170119_pSPBN_GFP_v9_Finala_Maxi_RVg_rep2	G_V1	2682	1	2682	1.997553e-03	0.87760559
170119_pSPBN_GFP_v9_Finala_Maxi_RVg_rep2	G_V1	2710	1	2710	2.018407e-03	0.87962400
170119_pSPBN_GFP_v9_Finala_Maxi_RVg_rep2	G_V1	2780	1	2780	2.070543e-03	0.88169454
170119_pSPBN_GFP_v9_Finala_Maxi_RVg_rep2	G_V1	2789	1	2789	2.077246e-03	0.88377178
170119_pSPBN_GFP_v9_Finala_Maxi_RVg_rep2	G_V1	2823	1	2823	2.102569e-03	0.88587435
170119_pSPBN_GFP_v9_Finala_Maxi_RVg_rep2	G_V1	2869	1	2869	2.136830e-03	0.88801118
170119_pSPBN_GFP_v9_Finala_Maxi_RVg_rep2	G_V1	2880	1	2880	2.145023e-03	0.89015621
170119_pSPBN_GFP_v9_Finala_Maxi_RVg_rep2	G_V1	2902	1	2902	2.161409e-03	0.89231762
170119_pSPBN_GFP_v9_Finala_Maxi_RVg_rep2	G_V1	2910	1	2910	2.167367e-03	0.89448498
170119_pSPBN_GFP_v9_Finala_Maxi_RVg_rep2	G_V1	2917	1	2917	2.172580e-03	0.89665756
170119_pSPBN_GFP_v9_Finala_Maxi_RVg_rep2	G_V1	2931	1	2931	2.183008e-03	0.89884057
170119_pSPBN_GFP_v9_Finala_Maxi_RVg_rep2	G_V1	2993	1	2993	2.229185e-03	0.90106976
170119_pSPBN_GFP_v9_Finala_Maxi_RVg_rep2	G_V1	3048	1	3048	2.270149e-03	0.90333990
170119_pSPBN_GFP_v9_Finala_Maxi_RVg_rep2	G_V1	3052	1	3052	2.273128e-03	0.90561303
170119_pSPBN_GFP_v9_Finala_Maxi_RVg_rep2	G_V1	3083	1	3083	2.296217e-03	0.90790925
170119_pSPBN_GFP_v9_Finala_Maxi_RVg_rep2	G_V1	3104	1	3104	2.311858e-03	0.91022111
170119_pSPBN_GFP_v9_Finala_Maxi_RVg_rep2	G_V1	3113	1	3113	2.318561e-03	0.91253967
170119_pSPBN_GFP_v9_Finala_Maxi_RVg_rep2	G_V1	3118	1	3118	2.322285e-03	0.91486196
170119_pSPBN_GFP_v9_Finala_Maxi_RVg_rep2	G_V1	3142	1	3142	2.340160e-03	0.91720212
170119_pSPBN_GFP_v9_Finala_Maxi_RVg_rep2	G_V1	3146	1	3146	2.343140e-03	0.91954526
170119_pSPBN_GFP_v9_Finala_Maxi_RVg_rep2	G_V1	3159	1	3159	2.352822e-03	0.92189808
170119_pSPBN_GFP_v9_Finala_Maxi_RVg_rep2	G_V1	3181	1	3181	2.369208e-03	0.92426728
170119_pSPBN_GFP_v9_Finala_Maxi_RVg_rep2	G_V1	3192	1	3192	2.377400e-03	0.92664469
170119_pSPBN_GFP_v9_Finala_Maxi_RVg_rep2	G_V1	3221	1	3221	2.399000e-03	0.92904368
170119_pSPBN_GFP_v9_Finala_Maxi_RVg_rep2	G_V1	3300	1	3300	2.457839e-03	0.93150152
170119_pSPBN_GFP_v9_Finala_Maxi_RVg_rep2	G_V1	3303	1	3303	2.460073e-03	0.93396160
170119_pSPBN_GFP_v9_Finala_Maxi_RVg_rep2	G_V1	3371	1	3371	2.510720e-03	0.93647232
170119_pSPBN_GFP_v9_Finala_Maxi_RVg_rep2	G_V1	3410	1	3410	2.539767e-03	0.93901208
170119_pSPBN_GFP_v9_Finala_Maxi_RVg_rep2	G_V1	3431	1	3431	2.555408e-03	0.94156749
170119_pSPBN_GFP_v9_Finala_Maxi_RVg_rep2	G_V1	3552	1	3552	2.645528e-03	0.94421302
170119_pSPBN_GFP_v9_Finala_Maxi_RVg_rep2	G_V1	3610	1	3610	2.688727e-03	0.94690175
170119_pSPBN_GFP_v9_Finala_Maxi_RVg_rep2	G_V1	3638	1	3638	2.709581e-03	0.94961133
170119_pSPBN_GFP_v9_Finala_Maxi_RVg_rep2	G_V1	3642	1	3642	2.712560e-03	0.95232389
170119_pSPBN_GFP_v9_Finala_Maxi_RVg_rep2	G_V1	3683	1	3683	2.743097e-03	0.95506698
170119_pSPBN_GFP_v9_Finala_Maxi_RVg_rep2	G_V1	3699	1	3699	2.755014e-03	0.95782200
170119_pSPBN_GFP_v9_Finala_Maxi_RVg_rep2	G_V1	3773	1	3773	2.810129e-03	0.96063213
170119_pSPBN_GFP_v9_Finala_Maxi_RVg_rep2	G_V1	4211	1	4211	3.136351e-03	0.96376848
170119_pSPBN_GFP_v9_Finala_Maxi_RVg_rep2	G_V1	4332	1	4332	3.226472e-03	0.96699495
170119_pSPBN_GFP_v9_Finala_Maxi_RVg_rep2	G_V1	4623	1	4623	3.443209e-03	0.97043816
170119_pSPBN_GFP_v9_Finala_Maxi_RVg_rep2	G_V1	4715	1	4715	3.511730e-03	0.97394989
170119_pSPBN_GFP_v9_Finala_Maxi_RVg_rep2	G_V1	4759	1	4759	3.544501e-03	0.97749439
170119_pSPBN_GFP_v9_Finala_Maxi_RVg_rep2	G_V1	4876	1	4876	3.631643e-03	0.98112603
170119_pSPBN_GFP_v9_Finala_Maxi_RVg_rep2	G_V1	5113	1	5113	3.808160e-03	0.98493419
170119_pSPBN_GFP_v9_Finala_Maxi_RVg_rep2	G_V1	6506	1	6506	4.845666e-03	0.98977986
170119_pSPBN_GFP_v9_Finala_Maxi_RVg_rep2	G_V1	6583	1	6583	4.903016e-03	0.99468288
170119_pSPBN_GFP_v9_Finala_Maxi_RVg_rep2	G_V1	7139	1	7139	5.317125e-03	1.00000000
170330_pSPBN_GFP_v9_v2_B19_15T_3_and_225T_4_day7_Final_RVg	G_V2	0	0	0	0.000000e+00	0.00000000
170330_pSPBN_GFP_v9_v2_B19_15T_3_and_225T_4_day7_Final_RVg	G_V2	1	403704	403704	3.006786e-01	0.30067859
170330_pSPBN_GFP_v9_v2_B19_15T_3_and_225T_4_day7_Final_RVg	G_V2	2	43341	86682	6.456072e-02	0.36523931
170330_pSPBN_GFP_v9_v2_B19_15T_3_and_225T_4_day7_Final_RVg	G_V2	3	17795	53385	3.976113e-02	0.40500044
170330_pSPBN_GFP_v9_v2_B19_15T_3_and_225T_4_day7_Final_RVg	G_V2	4	10110	40440	3.011970e-02	0.43512013
170330_pSPBN_GFP_v9_v2_B19_15T_3_and_225T_4_day7_Final_RVg	G_V2	5	6554	32770	2.440708e-02	0.45952722
170330_pSPBN_GFP_v9_v2_B19_15T_3_and_225T_4_day7_Final_RVg	G_V2	6	4625	27750	2.066819e-02	0.48019541
170330_pSPBN_GFP_v9_v2_B19_15T_3_and_225T_4_day7_Final_RVg	G_V2	7	3267	22869	1.703282e-02	0.49722823
170330_pSPBN_GFP_v9_v2_B19_15T_3_and_225T_4_day7_Final_RVg	G_V2	8	2504	20032	1.491983e-02	0.51214805
170330_pSPBN_GFP_v9_v2_B19_15T_3_and_225T_4_day7_Final_RVg	G_V2	9	2074	18666	1.390243e-02	0.52605048
170330_pSPBN_GFP_v9_v2_B19_15T_3_and_225T_4_day7_Final_RVg	G_V2	10	1641	16410	1.222216e-02	0.53827265
170330_pSPBN_GFP_v9_v2_B19_15T_3_and_225T_4_day7_Final_RVg	G_V2	11	1355	14905	1.110124e-02	0.54937388
170330_pSPBN_GFP_v9_v2_B19_15T_3_and_225T_4_day7_Final_RVg	G_V2	12	1126	13512	1.006373e-02	0.55943762
170330_pSPBN_GFP_v9_v2_B19_15T_3_and_225T_4_day7_Final_RVg	G_V2	13	936	12168	9.062722e-03	0.56850034
170330_pSPBN_GFP_v9_v2_B19_15T_3_and_225T_4_day7_Final_RVg	G_V2	14	839	11746	8.748416e-03	0.57724875
170330_pSPBN_GFP_v9_v2_B19_15T_3_and_225T_4_day7_Final_RVg	G_V2	15	763	11445	8.524232e-03	0.58577299
170330_pSPBN_GFP_v9_v2_B19_15T_3_and_225T_4_day7_Final_RVg	G_V2	16	630	10080	7.507580e-03	0.59328057
170330_pSPBN_GFP_v9_v2_B19_15T_3_and_225T_4_day7_Final_RVg	G_V2	17	583	9911	7.381709e-03	0.60066228
170330_pSPBN_GFP_v9_v2_B19_15T_3_and_225T_4_day7_Final_RVg	G_V2	18	511	9198	6.850667e-03	0.60751294
170330_pSPBN_GFP_v9_v2_B19_15T_3_and_225T_4_day7_Final_RVg	G_V2	19	444	8436	6.283130e-03	0.61379607
170330_pSPBN_GFP_v9_v2_B19_15T_3_and_225T_4_day7_Final_RVg	G_V2	20	389	7780	5.794541e-03	0.61959061
170330_pSPBN_GFP_v9_v2_B19_15T_3_and_225T_4_day7_Final_RVg	G_V2	21	372	7812	5.818375e-03	0.62540899
170330_pSPBN_GFP_v9_v2_B19_15T_3_and_225T_4_day7_Final_RVg	G_V2	22	298	6556	4.882906e-03	0.63029189
170330_pSPBN_GFP_v9_v2_B19_15T_3_and_225T_4_day7_Final_RVg	G_V2	23	313	7199	5.361812e-03	0.63565371
170330_pSPBN_GFP_v9_v2_B19_15T_3_and_225T_4_day7_Final_RVg	G_V2	24	286	6864	5.112305e-03	0.64076601
170330_pSPBN_GFP_v9_v2_B19_15T_3_and_225T_4_day7_Final_RVg	G_V2	25	244	6100	4.543278e-03	0.64530929
170330_pSPBN_GFP_v9_v2_B19_15T_3_and_225T_4_day7_Final_RVg	G_V2	26	241	6266	4.666914e-03	0.64997620
170330_pSPBN_GFP_v9_v2_B19_15T_3_and_225T_4_day7_Final_RVg	G_V2	27	216	5832	4.343671e-03	0.65431988
170330_pSPBN_GFP_v9_v2_B19_15T_3_and_225T_4_day7_Final_RVg	G_V2	28	191	5348	3.983188e-03	0.65830306
170330_pSPBN_GFP_v9_v2_B19_15T_3_and_225T_4_day7_Final_RVg	G_V2	29	170	4930	3.671862e-03	0.66197493
170330_pSPBN_GFP_v9_v2_B19_15T_3_and_225T_4_day7_Final_RVg	G_V2	30	161	4830	3.597382e-03	0.66557231
170330_pSPBN_GFP_v9_v2_B19_15T_3_and_225T_4_day7_Final_RVg	G_V2	31	155	4805	3.578762e-03	0.66915107
170330_pSPBN_GFP_v9_v2_B19_15T_3_and_225T_4_day7_Final_RVg	G_V2	32	145	4640	3.455870e-03	0.67260694
170330_pSPBN_GFP_v9_v2_B19_15T_3_and_225T_4_day7_Final_RVg	G_V2	33	149	4917	3.662180e-03	0.67626912
170330_pSPBN_GFP_v9_v2_B19_15T_3_and_225T_4_day7_Final_RVg	G_V2	34	121	4114	3.064106e-03	0.67933323
170330_pSPBN_GFP_v9_v2_B19_15T_3_and_225T_4_day7_Final_RVg	G_V2	35	140	4900	3.649518e-03	0.68298274
170330_pSPBN_GFP_v9_v2_B19_15T_3_and_225T_4_day7_Final_RVg	G_V2	36	121	4356	3.244347e-03	0.68622709
170330_pSPBN_GFP_v9_v2_B19_15T_3_and_225T_4_day7_Final_RVg	G_V2	37	100	3700	2.755759e-03	0.68898285
170330_pSPBN_GFP_v9_v2_B19_15T_3_and_225T_4_day7_Final_RVg	G_V2	38	110	4180	3.113262e-03	0.69209611
170330_pSPBN_GFP_v9_v2_B19_15T_3_and_225T_4_day7_Final_RVg	G_V2	39	90	3510	2.614247e-03	0.69471036
170330_pSPBN_GFP_v9_v2_B19_15T_3_and_225T_4_day7_Final_RVg	G_V2	40	93	3720	2.770655e-03	0.69748101
170330_pSPBN_GFP_v9_v2_B19_15T_3_and_225T_4_day7_Final_RVg	G_V2	41	90	3690	2.748311e-03	0.70022932
170330_pSPBN_GFP_v9_v2_B19_15T_3_and_225T_4_day7_Final_RVg	G_V2	42	82	3444	2.565090e-03	0.70279441
170330_pSPBN_GFP_v9_v2_B19_15T_3_and_225T_4_day7_Final_RVg	G_V2	43	71	3053	2.273873e-03	0.70506829
170330_pSPBN_GFP_v9_v2_B19_15T_3_and_225T_4_day7_Final_RVg	G_V2	44	69	3036	2.261212e-03	0.70732950
170330_pSPBN_GFP_v9_v2_B19_15T_3_and_225T_4_day7_Final_RVg	G_V2	45	69	3105	2.312603e-03	0.70964210
170330_pSPBN_GFP_v9_v2_B19_15T_3_and_225T_4_day7_Final_RVg	G_V2	46	61	2806	2.089908e-03	0.71173201
170330_pSPBN_GFP_v9_v2_B19_15T_3_and_225T_4_day7_Final_RVg	G_V2	47	68	3196	2.380380e-03	0.71411239
170330_pSPBN_GFP_v9_v2_B19_15T_3_and_225T_4_day7_Final_RVg	G_V2	48	69	3312	2.466776e-03	0.71657917
170330_pSPBN_GFP_v9_v2_B19_15T_3_and_225T_4_day7_Final_RVg	G_V2	49	56	2744	2.043730e-03	0.71862290
170330_pSPBN_GFP_v9_v2_B19_15T_3_and_225T_4_day7_Final_RVg	G_V2	50	57	2850	2.122679e-03	0.72074557
170330_pSPBN_GFP_v9_v2_B19_15T_3_and_225T_4_day7_Final_RVg	G_V2	51	63	3213	2.393041e-03	0.72313862
170330_pSPBN_GFP_v9_v2_B19_15T_3_and_225T_4_day7_Final_RVg	G_V2	52	56	2912	2.168857e-03	0.72530747
170330_pSPBN_GFP_v9_v2_B19_15T_3_and_225T_4_day7_Final_RVg	G_V2	53	51	2703	2.013193e-03	0.72732067
170330_pSPBN_GFP_v9_v2_B19_15T_3_and_225T_4_day7_Final_RVg	G_V2	54	42	2268	1.689206e-03	0.72900987
170330_pSPBN_GFP_v9_v2_B19_15T_3_and_225T_4_day7_Final_RVg	G_V2	55	46	2530	1.884343e-03	0.73089421
170330_pSPBN_GFP_v9_v2_B19_15T_3_and_225T_4_day7_Final_RVg	G_V2	56	59	3304	2.460818e-03	0.73335503
170330_pSPBN_GFP_v9_v2_B19_15T_3_and_225T_4_day7_Final_RVg	G_V2	57	52	2964	2.207586e-03	0.73556262
170330_pSPBN_GFP_v9_v2_B19_15T_3_and_225T_4_day7_Final_RVg	G_V2	58	37	2146	1.598340e-03	0.73716096
170330_pSPBN_GFP_v9_v2_B19_15T_3_and_225T_4_day7_Final_RVg	G_V2	59	35	2065	1.538011e-03	0.73869897
170330_pSPBN_GFP_v9_v2_B19_15T_3_and_225T_4_day7_Final_RVg	G_V2	60	30	1800	1.340639e-03	0.74003961
170330_pSPBN_GFP_v9_v2_B19_15T_3_and_225T_4_day7_Final_RVg	G_V2	61	54	3294	2.453370e-03	0.74249298
170330_pSPBN_GFP_v9_v2_B19_15T_3_and_225T_4_day7_Final_RVg	G_V2	62	36	2232	1.662393e-03	0.74415537
170330_pSPBN_GFP_v9_v2_B19_15T_3_and_225T_4_day7_Final_RVg	G_V2	63	37	2331	1.736128e-03	0.74589150
170330_pSPBN_GFP_v9_v2_B19_15T_3_and_225T_4_day7_Final_RVg	G_V2	64	36	2304	1.716018e-03	0.74760752
170330_pSPBN_GFP_v9_v2_B19_15T_3_and_225T_4_day7_Final_RVg	G_V2	65	27	1755	1.307123e-03	0.74891464
170330_pSPBN_GFP_v9_v2_B19_15T_3_and_225T_4_day7_Final_RVg	G_V2	66	26	1716	1.278076e-03	0.75019272
170330_pSPBN_GFP_v9_v2_B19_15T_3_and_225T_4_day7_Final_RVg	G_V2	67	32	2144	1.596850e-03	0.75178957
170330_pSPBN_GFP_v9_v2_B19_15T_3_and_225T_4_day7_Final_RVg	G_V2	68	42	2856	2.127148e-03	0.75391672
170330_pSPBN_GFP_v9_v2_B19_15T_3_and_225T_4_day7_Final_RVg	G_V2	69	28	1932	1.438953e-03	0.75535567
170330_pSPBN_GFP_v9_v2_B19_15T_3_and_225T_4_day7_Final_RVg	G_V2	70	33	2310	1.720487e-03	0.75707616
170330_pSPBN_GFP_v9_v2_B19_15T_3_and_225T_4_day7_Final_RVg	G_V2	71	18	1278	9.518539e-04	0.75802801
170330_pSPBN_GFP_v9_v2_B19_15T_3_and_225T_4_day7_Final_RVg	G_V2	72	31	2232	1.662393e-03	0.75969040
170330_pSPBN_GFP_v9_v2_B19_15T_3_and_225T_4_day7_Final_RVg	G_V2	73	30	2190	1.631111e-03	0.76132151
170330_pSPBN_GFP_v9_v2_B19_15T_3_and_225T_4_day7_Final_RVg	G_V2	74	26	1924	1.432994e-03	0.76275451
170330_pSPBN_GFP_v9_v2_B19_15T_3_and_225T_4_day7_Final_RVg	G_V2	75	25	1875	1.396499e-03	0.76415101
170330_pSPBN_GFP_v9_v2_B19_15T_3_and_225T_4_day7_Final_RVg	G_V2	76	32	2432	1.811353e-03	0.76596236
170330_pSPBN_GFP_v9_v2_B19_15T_3_and_225T_4_day7_Final_RVg	G_V2	77	20	1540	1.146991e-03	0.76710935
170330_pSPBN_GFP_v9_v2_B19_15T_3_and_225T_4_day7_Final_RVg	G_V2	78	23	1794	1.336171e-03	0.76844552
170330_pSPBN_GFP_v9_v2_B19_15T_3_and_225T_4_day7_Final_RVg	G_V2	79	23	1817	1.353301e-03	0.76979882
170330_pSPBN_GFP_v9_v2_B19_15T_3_and_225T_4_day7_Final_RVg	G_V2	80	19	1520	1.132095e-03	0.77093092
170330_pSPBN_GFP_v9_v2_B19_15T_3_and_225T_4_day7_Final_RVg	G_V2	81	36	2916	2.171836e-03	0.77310275
170330_pSPBN_GFP_v9_v2_B19_15T_3_and_225T_4_day7_Final_RVg	G_V2	82	17	1394	1.038251e-03	0.77414100
170330_pSPBN_GFP_v9_v2_B19_15T_3_and_225T_4_day7_Final_RVg	G_V2	83	24	1992	1.483641e-03	0.77562464
170330_pSPBN_GFP_v9_v2_B19_15T_3_and_225T_4_day7_Final_RVg	G_V2	84	16	1344	1.001011e-03	0.77662566
170330_pSPBN_GFP_v9_v2_B19_15T_3_and_225T_4_day7_Final_RVg	G_V2	85	17	1445	1.076235e-03	0.77770189
170330_pSPBN_GFP_v9_v2_B19_15T_3_and_225T_4_day7_Final_RVg	G_V2	86	21	1806	1.345108e-03	0.77904700
170330_pSPBN_GFP_v9_v2_B19_15T_3_and_225T_4_day7_Final_RVg	G_V2	87	21	1827	1.360749e-03	0.78040775
170330_pSPBN_GFP_v9_v2_B19_15T_3_and_225T_4_day7_Final_RVg	G_V2	88	22	1936	1.441932e-03	0.78184968
170330_pSPBN_GFP_v9_v2_B19_15T_3_and_225T_4_day7_Final_RVg	G_V2	89	10	890	6.628717e-04	0.78251255
170330_pSPBN_GFP_v9_v2_B19_15T_3_and_225T_4_day7_Final_RVg	G_V2	90	9	810	6.032877e-04	0.78311584
170330_pSPBN_GFP_v9_v2_B19_15T_3_and_225T_4_day7_Final_RVg	G_V2	91	12	1092	8.133212e-04	0.78392916
170330_pSPBN_GFP_v9_v2_B19_15T_3_and_225T_4_day7_Final_RVg	G_V2	92	12	1104	8.222588e-04	0.78475142
170330_pSPBN_GFP_v9_v2_B19_15T_3_and_225T_4_day7_Final_RVg	G_V2	93	17	1581	1.177528e-03	0.78592895
170330_pSPBN_GFP_v9_v2_B19_15T_3_and_225T_4_day7_Final_RVg	G_V2	94	13	1222	9.101451e-04	0.78683909
170330_pSPBN_GFP_v9_v2_B19_15T_3_and_225T_4_day7_Final_RVg	G_V2	95	16	1520	1.132095e-03	0.78797119
170330_pSPBN_GFP_v9_v2_B19_15T_3_and_225T_4_day7_Final_RVg	G_V2	96	7	672	5.005053e-04	0.78847169
170330_pSPBN_GFP_v9_v2_B19_15T_3_and_225T_4_day7_Final_RVg	G_V2	97	19	1843	1.372666e-03	0.78984436
170330_pSPBN_GFP_v9_v2_B19_15T_3_and_225T_4_day7_Final_RVg	G_V2	98	14	1372	1.021865e-03	0.79086622
170330_pSPBN_GFP_v9_v2_B19_15T_3_and_225T_4_day7_Final_RVg	G_V2	99	17	1683	1.253498e-03	0.79211972
170330_pSPBN_GFP_v9_v2_B19_15T_3_and_225T_4_day7_Final_RVg	G_V2	100	14	1400	1.042719e-03	0.79316244
170330_pSPBN_GFP_v9_v2_B19_15T_3_and_225T_4_day7_Final_RVg	G_V2	101	21	2121	1.579720e-03	0.79474216
170330_pSPBN_GFP_v9_v2_B19_15T_3_and_225T_4_day7_Final_RVg	G_V2	102	14	1428	1.063574e-03	0.79580574
170330_pSPBN_GFP_v9_v2_B19_15T_3_and_225T_4_day7_Final_RVg	G_V2	103	12	1236	9.205723e-04	0.79672631
170330_pSPBN_GFP_v9_v2_B19_15T_3_and_225T_4_day7_Final_RVg	G_V2	104	11	1144	8.520508e-04	0.79757836
170330_pSPBN_GFP_v9_v2_B19_15T_3_and_225T_4_day7_Final_RVg	G_V2	105	15	1575	1.173059e-03	0.79875142
170330_pSPBN_GFP_v9_v2_B19_15T_3_and_225T_4_day7_Final_RVg	G_V2	106	4	424	3.157950e-04	0.79906721
170330_pSPBN_GFP_v9_v2_B19_15T_3_and_225T_4_day7_Final_RVg	G_V2	107	10	1070	7.969356e-04	0.79986415
170330_pSPBN_GFP_v9_v2_B19_15T_3_and_225T_4_day7_Final_RVg	G_V2	108	12	1296	9.652603e-04	0.80082941
170330_pSPBN_GFP_v9_v2_B19_15T_3_and_225T_4_day7_Final_RVg	G_V2	109	3	327	2.435495e-04	0.80107296
170330_pSPBN_GFP_v9_v2_B19_15T_3_and_225T_4_day7_Final_RVg	G_V2	110	10	1100	8.192796e-04	0.80189224
170330_pSPBN_GFP_v9_v2_B19_15T_3_and_225T_4_day7_Final_RVg	G_V2	111	9	999	7.440548e-04	0.80263629
170330_pSPBN_GFP_v9_v2_B19_15T_3_and_225T_4_day7_Final_RVg	G_V2	112	7	784	5.839229e-04	0.80322022
170330_pSPBN_GFP_v9_v2_B19_15T_3_and_225T_4_day7_Final_RVg	G_V2	113	14	1582	1.178273e-03	0.80439849
170330_pSPBN_GFP_v9_v2_B19_15T_3_and_225T_4_day7_Final_RVg	G_V2	114	9	1026	7.641644e-04	0.80516265
170330_pSPBN_GFP_v9_v2_B19_15T_3_and_225T_4_day7_Final_RVg	G_V2	115	7	805	5.995637e-04	0.80576222
170330_pSPBN_GFP_v9_v2_B19_15T_3_and_225T_4_day7_Final_RVg	G_V2	116	8	928	6.911740e-04	0.80645339
170330_pSPBN_GFP_v9_v2_B19_15T_3_and_225T_4_day7_Final_RVg	G_V2	117	7	819	6.099909e-04	0.80706338
170330_pSPBN_GFP_v9_v2_B19_15T_3_and_225T_4_day7_Final_RVg	G_V2	118	12	1416	1.054636e-03	0.80811802
170330_pSPBN_GFP_v9_v2_B19_15T_3_and_225T_4_day7_Final_RVg	G_V2	119	7	833	6.204181e-04	0.80873844
170330_pSPBN_GFP_v9_v2_B19_15T_3_and_225T_4_day7_Final_RVg	G_V2	120	6	720	5.362557e-04	0.80927469
170330_pSPBN_GFP_v9_v2_B19_15T_3_and_225T_4_day7_Final_RVg	G_V2	121	10	1210	9.012075e-04	0.81017590
170330_pSPBN_GFP_v9_v2_B19_15T_3_and_225T_4_day7_Final_RVg	G_V2	122	4	488	3.634622e-04	0.81053936
170330_pSPBN_GFP_v9_v2_B19_15T_3_and_225T_4_day7_Final_RVg	G_V2	123	4	492	3.664414e-04	0.81090580
170330_pSPBN_GFP_v9_v2_B19_15T_3_and_225T_4_day7_Final_RVg	G_V2	124	5	620	4.617758e-04	0.81136758
170330_pSPBN_GFP_v9_v2_B19_15T_3_and_225T_4_day7_Final_RVg	G_V2	125	15	1875	1.396499e-03	0.81276408
170330_pSPBN_GFP_v9_v2_B19_15T_3_and_225T_4_day7_Final_RVg	G_V2	126	10	1260	9.384475e-04	0.81370253
170330_pSPBN_GFP_v9_v2_B19_15T_3_and_225T_4_day7_Final_RVg	G_V2	127	5	635	4.729478e-04	0.81417547
170330_pSPBN_GFP_v9_v2_B19_15T_3_and_225T_4_day7_Final_RVg	G_V2	128	9	1152	8.580092e-04	0.81503348
170330_pSPBN_GFP_v9_v2_B19_15T_3_and_225T_4_day7_Final_RVg	G_V2	129	8	1032	7.686332e-04	0.81580212
170330_pSPBN_GFP_v9_v2_B19_15T_3_and_225T_4_day7_Final_RVg	G_V2	130	8	1040	7.745916e-04	0.81657671
170330_pSPBN_GFP_v9_v2_B19_15T_3_and_225T_4_day7_Final_RVg	G_V2	131	5	655	4.878438e-04	0.81706455
170330_pSPBN_GFP_v9_v2_B19_15T_3_and_225T_4_day7_Final_RVg	G_V2	132	3	396	2.949407e-04	0.81735949
170330_pSPBN_GFP_v9_v2_B19_15T_3_and_225T_4_day7_Final_RVg	G_V2	133	4	532	3.962334e-04	0.81775573
170330_pSPBN_GFP_v9_v2_B19_15T_3_and_225T_4_day7_Final_RVg	G_V2	134	8	1072	7.984252e-04	0.81855415
170330_pSPBN_GFP_v9_v2_B19_15T_3_and_225T_4_day7_Final_RVg	G_V2	135	4	540	4.021918e-04	0.81895634
170330_pSPBN_GFP_v9_v2_B19_15T_3_and_225T_4_day7_Final_RVg	G_V2	136	4	544	4.051710e-04	0.81936151
170330_pSPBN_GFP_v9_v2_B19_15T_3_and_225T_4_day7_Final_RVg	G_V2	137	8	1096	8.163004e-04	0.82017781
170330_pSPBN_GFP_v9_v2_B19_15T_3_and_225T_4_day7_Final_RVg	G_V2	138	4	552	4.111294e-04	0.82058894
170330_pSPBN_GFP_v9_v2_B19_15T_3_and_225T_4_day7_Final_RVg	G_V2	139	9	1251	9.317443e-04	0.82152069
170330_pSPBN_GFP_v9_v2_B19_15T_3_and_225T_4_day7_Final_RVg	G_V2	140	8	1120	8.341756e-04	0.82235486
170330_pSPBN_GFP_v9_v2_B19_15T_3_and_225T_4_day7_Final_RVg	G_V2	141	2	282	2.100335e-04	0.82256490
170330_pSPBN_GFP_v9_v2_B19_15T_3_and_225T_4_day7_Final_RVg	G_V2	142	8	1136	8.460924e-04	0.82341099
170330_pSPBN_GFP_v9_v2_B19_15T_3_and_225T_4_day7_Final_RVg	G_V2	143	3	429	3.195190e-04	0.82373051
170330_pSPBN_GFP_v9_v2_B19_15T_3_and_225T_4_day7_Final_RVg	G_V2	144	7	1008	7.507580e-04	0.82448127
170330_pSPBN_GFP_v9_v2_B19_15T_3_and_225T_4_day7_Final_RVg	G_V2	145	6	870	6.479757e-04	0.82512924
170330_pSPBN_GFP_v9_v2_B19_15T_3_and_225T_4_day7_Final_RVg	G_V2	146	2	292	2.174815e-04	0.82534672
170330_pSPBN_GFP_v9_v2_B19_15T_3_and_225T_4_day7_Final_RVg	G_V2	147	5	735	5.474277e-04	0.82589415
170330_pSPBN_GFP_v9_v2_B19_15T_3_and_225T_4_day7_Final_RVg	G_V2	148	2	296	2.204607e-04	0.82611461
170330_pSPBN_GFP_v9_v2_B19_15T_3_and_225T_4_day7_Final_RVg	G_V2	149	10	1490	1.109751e-03	0.82722436
170330_pSPBN_GFP_v9_v2_B19_15T_3_and_225T_4_day7_Final_RVg	G_V2	150	7	1050	7.820396e-04	0.82800640
170330_pSPBN_GFP_v9_v2_B19_15T_3_and_225T_4_day7_Final_RVg	G_V2	151	3	453	3.373942e-04	0.82834380
170330_pSPBN_GFP_v9_v2_B19_15T_3_and_225T_4_day7_Final_RVg	G_V2	152	4	608	4.528382e-04	0.82879663
170330_pSPBN_GFP_v9_v2_B19_15T_3_and_225T_4_day7_Final_RVg	G_V2	153	4	612	4.558174e-04	0.82925245
170330_pSPBN_GFP_v9_v2_B19_15T_3_and_225T_4_day7_Final_RVg	G_V2	154	6	924	6.881949e-04	0.82994065
170330_pSPBN_GFP_v9_v2_B19_15T_3_and_225T_4_day7_Final_RVg	G_V2	155	5	775	5.772197e-04	0.83051787
170330_pSPBN_GFP_v9_v2_B19_15T_3_and_225T_4_day7_Final_RVg	G_V2	156	3	468	3.485662e-04	0.83086643
170330_pSPBN_GFP_v9_v2_B19_15T_3_and_225T_4_day7_Final_RVg	G_V2	157	2	314	2.338671e-04	0.83110030
170330_pSPBN_GFP_v9_v2_B19_15T_3_and_225T_4_day7_Final_RVg	G_V2	158	5	790	5.883917e-04	0.83168869
170330_pSPBN_GFP_v9_v2_B19_15T_3_and_225T_4_day7_Final_RVg	G_V2	159	5	795	5.921157e-04	0.83228081
170330_pSPBN_GFP_v9_v2_B19_15T_3_and_225T_4_day7_Final_RVg	G_V2	160	2	320	2.383359e-04	0.83251914
170330_pSPBN_GFP_v9_v2_B19_15T_3_and_225T_4_day7_Final_RVg	G_V2	161	3	483	3.597382e-04	0.83287888
170330_pSPBN_GFP_v9_v2_B19_15T_3_and_225T_4_day7_Final_RVg	G_V2	162	9	1458	1.085918e-03	0.83396480
170330_pSPBN_GFP_v9_v2_B19_15T_3_and_225T_4_day7_Final_RVg	G_V2	163	4	652	4.856094e-04	0.83445041
170330_pSPBN_GFP_v9_v2_B19_15T_3_and_225T_4_day7_Final_RVg	G_V2	164	2	328	2.442943e-04	0.83469470
170330_pSPBN_GFP_v9_v2_B19_15T_3_and_225T_4_day7_Final_RVg	G_V2	165	4	660	4.915678e-04	0.83518627
170330_pSPBN_GFP_v9_v2_B19_15T_3_and_225T_4_day7_Final_RVg	G_V2	166	1	166	1.236367e-04	0.83530991
170330_pSPBN_GFP_v9_v2_B19_15T_3_and_225T_4_day7_Final_RVg	G_V2	167	6	1002	7.462892e-04	0.83605620
170330_pSPBN_GFP_v9_v2_B19_15T_3_and_225T_4_day7_Final_RVg	G_V2	168	1	168	1.251263e-04	0.83618132
170330_pSPBN_GFP_v9_v2_B19_15T_3_and_225T_4_day7_Final_RVg	G_V2	169	4	676	5.034845e-04	0.83668481
170330_pSPBN_GFP_v9_v2_B19_15T_3_and_225T_4_day7_Final_RVg	G_V2	170	4	680	5.064637e-04	0.83719127
170330_pSPBN_GFP_v9_v2_B19_15T_3_and_225T_4_day7_Final_RVg	G_V2	171	3	513	3.820822e-04	0.83757335
170330_pSPBN_GFP_v9_v2_B19_15T_3_and_225T_4_day7_Final_RVg	G_V2	172	1	172	1.281055e-04	0.83770146
170330_pSPBN_GFP_v9_v2_B19_15T_3_and_225T_4_day7_Final_RVg	G_V2	173	2	346	2.577007e-04	0.83795916
170330_pSPBN_GFP_v9_v2_B19_15T_3_and_225T_4_day7_Final_RVg	G_V2	174	4	696	5.183805e-04	0.83847754
170330_pSPBN_GFP_v9_v2_B19_15T_3_and_225T_4_day7_Final_RVg	G_V2	175	2	350	2.606799e-04	0.83873822
170330_pSPBN_GFP_v9_v2_B19_15T_3_and_225T_4_day7_Final_RVg	G_V2	176	3	528	3.932542e-04	0.83913147
170330_pSPBN_GFP_v9_v2_B19_15T_3_and_225T_4_day7_Final_RVg	G_V2	177	3	531	3.954886e-04	0.83952696
170330_pSPBN_GFP_v9_v2_B19_15T_3_and_225T_4_day7_Final_RVg	G_V2	178	2	356	2.651487e-04	0.83979211
170330_pSPBN_GFP_v9_v2_B19_15T_3_and_225T_4_day7_Final_RVg	G_V2	179	3	537	3.999574e-04	0.84019207
170330_pSPBN_GFP_v9_v2_B19_15T_3_and_225T_4_day7_Final_RVg	G_V2	180	6	1080	8.043836e-04	0.84099645
170330_pSPBN_GFP_v9_v2_B19_15T_3_and_225T_4_day7_Final_RVg	G_V2	181	1	181	1.348087e-04	0.84113126
170330_pSPBN_GFP_v9_v2_B19_15T_3_and_225T_4_day7_Final_RVg	G_V2	182	4	728	5.422141e-04	0.84167348
170330_pSPBN_GFP_v9_v2_B19_15T_3_and_225T_4_day7_Final_RVg	G_V2	183	7	1281	9.540883e-04	0.84262756
170330_pSPBN_GFP_v9_v2_B19_15T_3_and_225T_4_day7_Final_RVg	G_V2	184	2	368	2.740863e-04	0.84290165
170330_pSPBN_GFP_v9_v2_B19_15T_3_and_225T_4_day7_Final_RVg	G_V2	185	3	555	4.133638e-04	0.84331501
170330_pSPBN_GFP_v9_v2_B19_15T_3_and_225T_4_day7_Final_RVg	G_V2	186	5	930	6.926636e-04	0.84400768
170330_pSPBN_GFP_v9_v2_B19_15T_3_and_225T_4_day7_Final_RVg	G_V2	187	6	1122	8.356652e-04	0.84484334
170330_pSPBN_GFP_v9_v2_B19_15T_3_and_225T_4_day7_Final_RVg	G_V2	189	3	567	4.223014e-04	0.84526564
170330_pSPBN_GFP_v9_v2_B19_15T_3_and_225T_4_day7_Final_RVg	G_V2	190	1	190	1.415119e-04	0.84540716
170330_pSPBN_GFP_v9_v2_B19_15T_3_and_225T_4_day7_Final_RVg	G_V2	191	4	764	5.690269e-04	0.84597618
170330_pSPBN_GFP_v9_v2_B19_15T_3_and_225T_4_day7_Final_RVg	G_V2	192	2	384	2.860031e-04	0.84626219
170330_pSPBN_GFP_v9_v2_B19_15T_3_and_225T_4_day7_Final_RVg	G_V2	193	1	193	1.437463e-04	0.84640593
170330_pSPBN_GFP_v9_v2_B19_15T_3_and_225T_4_day7_Final_RVg	G_V2	195	4	780	5.809437e-04	0.84698688
170330_pSPBN_GFP_v9_v2_B19_15T_3_and_225T_4_day7_Final_RVg	G_V2	196	2	392	2.919615e-04	0.84727884
170330_pSPBN_GFP_v9_v2_B19_15T_3_and_225T_4_day7_Final_RVg	G_V2	197	6	1182	8.803532e-04	0.84815919
170330_pSPBN_GFP_v9_v2_B19_15T_3_and_225T_4_day7_Final_RVg	G_V2	198	3	594	4.424110e-04	0.84860160
170330_pSPBN_GFP_v9_v2_B19_15T_3_and_225T_4_day7_Final_RVg	G_V2	199	2	398	2.964302e-04	0.84889803
170330_pSPBN_GFP_v9_v2_B19_15T_3_and_225T_4_day7_Final_RVg	G_V2	200	5	1000	7.447996e-04	0.84964283
170330_pSPBN_GFP_v9_v2_B19_15T_3_and_225T_4_day7_Final_RVg	G_V2	201	1	201	1.497047e-04	0.84979254
170330_pSPBN_GFP_v9_v2_B19_15T_3_and_225T_4_day7_Final_RVg	G_V2	202	2	404	3.008990e-04	0.85009344
170330_pSPBN_GFP_v9_v2_B19_15T_3_and_225T_4_day7_Final_RVg	G_V2	203	4	812	6.047773e-04	0.85069821
170330_pSPBN_GFP_v9_v2_B19_15T_3_and_225T_4_day7_Final_RVg	G_V2	204	1	204	1.519391e-04	0.85085015
170330_pSPBN_GFP_v9_v2_B19_15T_3_and_225T_4_day7_Final_RVg	G_V2	205	3	615	4.580518e-04	0.85130820
170330_pSPBN_GFP_v9_v2_B19_15T_3_and_225T_4_day7_Final_RVg	G_V2	206	8	1648	1.227430e-03	0.85253563
170330_pSPBN_GFP_v9_v2_B19_15T_3_and_225T_4_day7_Final_RVg	G_V2	207	1	207	1.541735e-04	0.85268981
170330_pSPBN_GFP_v9_v2_B19_15T_3_and_225T_4_day7_Final_RVg	G_V2	208	7	1456	1.084428e-03	0.85377423
170330_pSPBN_GFP_v9_v2_B19_15T_3_and_225T_4_day7_Final_RVg	G_V2	209	4	836	6.226525e-04	0.85439689
170330_pSPBN_GFP_v9_v2_B19_15T_3_and_225T_4_day7_Final_RVg	G_V2	210	5	1050	7.820396e-04	0.85517893
170330_pSPBN_GFP_v9_v2_B19_15T_3_and_225T_4_day7_Final_RVg	G_V2	211	1	211	1.571527e-04	0.85533608
170330_pSPBN_GFP_v9_v2_B19_15T_3_and_225T_4_day7_Final_RVg	G_V2	212	2	424	3.157950e-04	0.85565187
170330_pSPBN_GFP_v9_v2_B19_15T_3_and_225T_4_day7_Final_RVg	G_V2	213	3	639	4.759270e-04	0.85612780
170330_pSPBN_GFP_v9_v2_B19_15T_3_and_225T_4_day7_Final_RVg	G_V2	214	2	428	3.187742e-04	0.85644658
170330_pSPBN_GFP_v9_v2_B19_15T_3_and_225T_4_day7_Final_RVg	G_V2	215	4	860	6.405277e-04	0.85708710
170330_pSPBN_GFP_v9_v2_B19_15T_3_and_225T_4_day7_Final_RVg	G_V2	216	1	216	1.608767e-04	0.85724798
170330_pSPBN_GFP_v9_v2_B19_15T_3_and_225T_4_day7_Final_RVg	G_V2	217	4	868	6.464861e-04	0.85789447
170330_pSPBN_GFP_v9_v2_B19_15T_3_and_225T_4_day7_Final_RVg	G_V2	218	1	218	1.623663e-04	0.85805683
170330_pSPBN_GFP_v9_v2_B19_15T_3_and_225T_4_day7_Final_RVg	G_V2	219	1	219	1.631111e-04	0.85821994
170330_pSPBN_GFP_v9_v2_B19_15T_3_and_225T_4_day7_Final_RVg	G_V2	220	3	660	4.915678e-04	0.85871151
170330_pSPBN_GFP_v9_v2_B19_15T_3_and_225T_4_day7_Final_RVg	G_V2	221	2	442	3.292014e-04	0.85904071
170330_pSPBN_GFP_v9_v2_B19_15T_3_and_225T_4_day7_Final_RVg	G_V2	222	5	1110	8.267276e-04	0.85986744
170330_pSPBN_GFP_v9_v2_B19_15T_3_and_225T_4_day7_Final_RVg	G_V2	223	1	223	1.660903e-04	0.86003353
170330_pSPBN_GFP_v9_v2_B19_15T_3_and_225T_4_day7_Final_RVg	G_V2	224	1	224	1.668351e-04	0.86020037
170330_pSPBN_GFP_v9_v2_B19_15T_3_and_225T_4_day7_Final_RVg	G_V2	225	2	450	3.351598e-04	0.86053553
170330_pSPBN_GFP_v9_v2_B19_15T_3_and_225T_4_day7_Final_RVg	G_V2	226	3	678	5.049741e-04	0.86104050
170330_pSPBN_GFP_v9_v2_B19_15T_3_and_225T_4_day7_Final_RVg	G_V2	227	3	681	5.072085e-04	0.86154771
170330_pSPBN_GFP_v9_v2_B19_15T_3_and_225T_4_day7_Final_RVg	G_V2	228	2	456	3.396286e-04	0.86188734
170330_pSPBN_GFP_v9_v2_B19_15T_3_and_225T_4_day7_Final_RVg	G_V2	229	5	1145	8.527956e-04	0.86274013
170330_pSPBN_GFP_v9_v2_B19_15T_3_and_225T_4_day7_Final_RVg	G_V2	230	2	460	3.426078e-04	0.86308274
170330_pSPBN_GFP_v9_v2_B19_15T_3_and_225T_4_day7_Final_RVg	G_V2	231	1	231	1.720487e-04	0.86325479
170330_pSPBN_GFP_v9_v2_B19_15T_3_and_225T_4_day7_Final_RVg	G_V2	232	1	232	1.727935e-04	0.86342758
170330_pSPBN_GFP_v9_v2_B19_15T_3_and_225T_4_day7_Final_RVg	G_V2	233	2	466	3.470766e-04	0.86377466
170330_pSPBN_GFP_v9_v2_B19_15T_3_and_225T_4_day7_Final_RVg	G_V2	234	4	936	6.971324e-04	0.86447179
170330_pSPBN_GFP_v9_v2_B19_15T_3_and_225T_4_day7_Final_RVg	G_V2	235	1	235	1.750279e-04	0.86464682
170330_pSPBN_GFP_v9_v2_B19_15T_3_and_225T_4_day7_Final_RVg	G_V2	236	2	472	3.515454e-04	0.86499837
170330_pSPBN_GFP_v9_v2_B19_15T_3_and_225T_4_day7_Final_RVg	G_V2	237	2	474	3.530350e-04	0.86535140
170330_pSPBN_GFP_v9_v2_B19_15T_3_and_225T_4_day7_Final_RVg	G_V2	239	1	239	1.780071e-04	0.86552941
170330_pSPBN_GFP_v9_v2_B19_15T_3_and_225T_4_day7_Final_RVg	G_V2	240	1	240	1.787519e-04	0.86570816
170330_pSPBN_GFP_v9_v2_B19_15T_3_and_225T_4_day7_Final_RVg	G_V2	241	2	482	3.589934e-04	0.86606715
170330_pSPBN_GFP_v9_v2_B19_15T_3_and_225T_4_day7_Final_RVg	G_V2	242	2	484	3.604830e-04	0.86642764
170330_pSPBN_GFP_v9_v2_B19_15T_3_and_225T_4_day7_Final_RVg	G_V2	245	1	245	1.824759e-04	0.86661011
170330_pSPBN_GFP_v9_v2_B19_15T_3_and_225T_4_day7_Final_RVg	G_V2	246	2	492	3.664414e-04	0.86697655
170330_pSPBN_GFP_v9_v2_B19_15T_3_and_225T_4_day7_Final_RVg	G_V2	247	4	988	7.358620e-04	0.86771241
170330_pSPBN_GFP_v9_v2_B19_15T_3_and_225T_4_day7_Final_RVg	G_V2	248	1	248	1.847103e-04	0.86789713
170330_pSPBN_GFP_v9_v2_B19_15T_3_and_225T_4_day7_Final_RVg	G_V2	249	1	249	1.854551e-04	0.86808258
170330_pSPBN_GFP_v9_v2_B19_15T_3_and_225T_4_day7_Final_RVg	G_V2	250	3	750	5.585997e-04	0.86864118
170330_pSPBN_GFP_v9_v2_B19_15T_3_and_225T_4_day7_Final_RVg	G_V2	251	4	1004	7.477788e-04	0.86938896
170330_pSPBN_GFP_v9_v2_B19_15T_3_and_225T_4_day7_Final_RVg	G_V2	252	1	252	1.876895e-04	0.86957665
170330_pSPBN_GFP_v9_v2_B19_15T_3_and_225T_4_day7_Final_RVg	G_V2	253	3	759	5.653029e-04	0.87014195
170330_pSPBN_GFP_v9_v2_B19_15T_3_and_225T_4_day7_Final_RVg	G_V2	254	2	508	3.783582e-04	0.87052031
170330_pSPBN_GFP_v9_v2_B19_15T_3_and_225T_4_day7_Final_RVg	G_V2	256	1	256	1.906687e-04	0.87071098
170330_pSPBN_GFP_v9_v2_B19_15T_3_and_225T_4_day7_Final_RVg	G_V2	257	2	514	3.828270e-04	0.87109381
170330_pSPBN_GFP_v9_v2_B19_15T_3_and_225T_4_day7_Final_RVg	G_V2	258	1	258	1.921583e-04	0.87128596
170330_pSPBN_GFP_v9_v2_B19_15T_3_and_225T_4_day7_Final_RVg	G_V2	259	2	518	3.858062e-04	0.87167177
170330_pSPBN_GFP_v9_v2_B19_15T_3_and_225T_4_day7_Final_RVg	G_V2	260	1	260	1.936479e-04	0.87186542
170330_pSPBN_GFP_v9_v2_B19_15T_3_and_225T_4_day7_Final_RVg	G_V2	261	2	522	3.887854e-04	0.87225420
170330_pSPBN_GFP_v9_v2_B19_15T_3_and_225T_4_day7_Final_RVg	G_V2	263	3	789	5.876469e-04	0.87284185
170330_pSPBN_GFP_v9_v2_B19_15T_3_and_225T_4_day7_Final_RVg	G_V2	264	1	264	1.966271e-04	0.87303848
170330_pSPBN_GFP_v9_v2_B19_15T_3_and_225T_4_day7_Final_RVg	G_V2	265	1	265	1.973719e-04	0.87323585
170330_pSPBN_GFP_v9_v2_B19_15T_3_and_225T_4_day7_Final_RVg	G_V2	266	1	266	1.981167e-04	0.87343397
170330_pSPBN_GFP_v9_v2_B19_15T_3_and_225T_4_day7_Final_RVg	G_V2	267	2	534	3.977230e-04	0.87383169
170330_pSPBN_GFP_v9_v2_B19_15T_3_and_225T_4_day7_Final_RVg	G_V2	268	2	536	3.992126e-04	0.87423090
170330_pSPBN_GFP_v9_v2_B19_15T_3_and_225T_4_day7_Final_RVg	G_V2	269	1	269	2.003511e-04	0.87443125
170330_pSPBN_GFP_v9_v2_B19_15T_3_and_225T_4_day7_Final_RVg	G_V2	270	1	270	2.010959e-04	0.87463235
170330_pSPBN_GFP_v9_v2_B19_15T_3_and_225T_4_day7_Final_RVg	G_V2	271	3	813	6.055221e-04	0.87523787
170330_pSPBN_GFP_v9_v2_B19_15T_3_and_225T_4_day7_Final_RVg	G_V2	272	1	272	2.025855e-04	0.87544046
170330_pSPBN_GFP_v9_v2_B19_15T_3_and_225T_4_day7_Final_RVg	G_V2	274	3	822	6.122253e-04	0.87605268
170330_pSPBN_GFP_v9_v2_B19_15T_3_and_225T_4_day7_Final_RVg	G_V2	275	3	825	6.144597e-04	0.87666714
170330_pSPBN_GFP_v9_v2_B19_15T_3_and_225T_4_day7_Final_RVg	G_V2	279	5	1395	1.038995e-03	0.87770614
170330_pSPBN_GFP_v9_v2_B19_15T_3_and_225T_4_day7_Final_RVg	G_V2	282	2	564	4.200670e-04	0.87812620
170330_pSPBN_GFP_v9_v2_B19_15T_3_and_225T_4_day7_Final_RVg	G_V2	283	2	566	4.215566e-04	0.87854776
170330_pSPBN_GFP_v9_v2_B19_15T_3_and_225T_4_day7_Final_RVg	G_V2	285	2	570	4.245358e-04	0.87897230
170330_pSPBN_GFP_v9_v2_B19_15T_3_and_225T_4_day7_Final_RVg	G_V2	287	1	287	2.137575e-04	0.87918605
170330_pSPBN_GFP_v9_v2_B19_15T_3_and_225T_4_day7_Final_RVg	G_V2	288	1	288	2.145023e-04	0.87940056
170330_pSPBN_GFP_v9_v2_B19_15T_3_and_225T_4_day7_Final_RVg	G_V2	289	1	289	2.152471e-04	0.87961580
170330_pSPBN_GFP_v9_v2_B19_15T_3_and_225T_4_day7_Final_RVg	G_V2	290	1	290	2.159919e-04	0.87983179
170330_pSPBN_GFP_v9_v2_B19_15T_3_and_225T_4_day7_Final_RVg	G_V2	291	1	291	2.167367e-04	0.88004853
170330_pSPBN_GFP_v9_v2_B19_15T_3_and_225T_4_day7_Final_RVg	G_V2	292	3	876	6.524445e-04	0.88070098
170330_pSPBN_GFP_v9_v2_B19_15T_3_and_225T_4_day7_Final_RVg	G_V2	293	2	586	4.364526e-04	0.88113743
170330_pSPBN_GFP_v9_v2_B19_15T_3_and_225T_4_day7_Final_RVg	G_V2	294	2	588	4.379422e-04	0.88157537
170330_pSPBN_GFP_v9_v2_B19_15T_3_and_225T_4_day7_Final_RVg	G_V2	295	3	885	6.591477e-04	0.88223452
170330_pSPBN_GFP_v9_v2_B19_15T_3_and_225T_4_day7_Final_RVg	G_V2	296	1	296	2.204607e-04	0.88245498
170330_pSPBN_GFP_v9_v2_B19_15T_3_and_225T_4_day7_Final_RVg	G_V2	297	4	1188	8.848220e-04	0.88333980
170330_pSPBN_GFP_v9_v2_B19_15T_3_and_225T_4_day7_Final_RVg	G_V2	298	1	298	2.219503e-04	0.88356175
170330_pSPBN_GFP_v9_v2_B19_15T_3_and_225T_4_day7_Final_RVg	G_V2	299	1	299	2.226951e-04	0.88378445
170330_pSPBN_GFP_v9_v2_B19_15T_3_and_225T_4_day7_Final_RVg	G_V2	300	1	300	2.234399e-04	0.88400789
170330_pSPBN_GFP_v9_v2_B19_15T_3_and_225T_4_day7_Final_RVg	G_V2	302	3	906	6.747885e-04	0.88468267
170330_pSPBN_GFP_v9_v2_B19_15T_3_and_225T_4_day7_Final_RVg	G_V2	303	1	303	2.256743e-04	0.88490835
170330_pSPBN_GFP_v9_v2_B19_15T_3_and_225T_4_day7_Final_RVg	G_V2	304	1	304	2.264191e-04	0.88513477
170330_pSPBN_GFP_v9_v2_B19_15T_3_and_225T_4_day7_Final_RVg	G_V2	305	2	610	4.543278e-04	0.88558910
170330_pSPBN_GFP_v9_v2_B19_15T_3_and_225T_4_day7_Final_RVg	G_V2	306	1	306	2.279087e-04	0.88581700
170330_pSPBN_GFP_v9_v2_B19_15T_3_and_225T_4_day7_Final_RVg	G_V2	308	1	308	2.293983e-04	0.88604640
170330_pSPBN_GFP_v9_v2_B19_15T_3_and_225T_4_day7_Final_RVg	G_V2	310	2	620	4.617758e-04	0.88650818
170330_pSPBN_GFP_v9_v2_B19_15T_3_and_225T_4_day7_Final_RVg	G_V2	311	1	311	2.316327e-04	0.88673981
170330_pSPBN_GFP_v9_v2_B19_15T_3_and_225T_4_day7_Final_RVg	G_V2	316	1	316	2.353567e-04	0.88697517
170330_pSPBN_GFP_v9_v2_B19_15T_3_and_225T_4_day7_Final_RVg	G_V2	317	1	317	2.361015e-04	0.88721127
170330_pSPBN_GFP_v9_v2_B19_15T_3_and_225T_4_day7_Final_RVg	G_V2	318	1	318	2.368463e-04	0.88744812
170330_pSPBN_GFP_v9_v2_B19_15T_3_and_225T_4_day7_Final_RVg	G_V2	319	1	319	2.375911e-04	0.88768571
170330_pSPBN_GFP_v9_v2_B19_15T_3_and_225T_4_day7_Final_RVg	G_V2	320	1	320	2.383359e-04	0.88792404
170330_pSPBN_GFP_v9_v2_B19_15T_3_and_225T_4_day7_Final_RVg	G_V2	322	1	322	2.398255e-04	0.88816387
170330_pSPBN_GFP_v9_v2_B19_15T_3_and_225T_4_day7_Final_RVg	G_V2	323	1	323	2.405703e-04	0.88840444
170330_pSPBN_GFP_v9_v2_B19_15T_3_and_225T_4_day7_Final_RVg	G_V2	324	1	324	2.413151e-04	0.88864575
170330_pSPBN_GFP_v9_v2_B19_15T_3_and_225T_4_day7_Final_RVg	G_V2	326	1	326	2.428047e-04	0.88888856
170330_pSPBN_GFP_v9_v2_B19_15T_3_and_225T_4_day7_Final_RVg	G_V2	329	1	329	2.450391e-04	0.88913360
170330_pSPBN_GFP_v9_v2_B19_15T_3_and_225T_4_day7_Final_RVg	G_V2	332	1	332	2.472735e-04	0.88938087
170330_pSPBN_GFP_v9_v2_B19_15T_3_and_225T_4_day7_Final_RVg	G_V2	334	1	334	2.487631e-04	0.88962963
170330_pSPBN_GFP_v9_v2_B19_15T_3_and_225T_4_day7_Final_RVg	G_V2	336	3	1008	7.507580e-04	0.89038039
170330_pSPBN_GFP_v9_v2_B19_15T_3_and_225T_4_day7_Final_RVg	G_V2	337	2	674	5.019949e-04	0.89088239
170330_pSPBN_GFP_v9_v2_B19_15T_3_and_225T_4_day7_Final_RVg	G_V2	339	1	339	2.524871e-04	0.89113487
170330_pSPBN_GFP_v9_v2_B19_15T_3_and_225T_4_day7_Final_RVg	G_V2	340	1	340	2.532319e-04	0.89138811
170330_pSPBN_GFP_v9_v2_B19_15T_3_and_225T_4_day7_Final_RVg	G_V2	344	2	688	5.124221e-04	0.89190053
170330_pSPBN_GFP_v9_v2_B19_15T_3_and_225T_4_day7_Final_RVg	G_V2	345	1	345	2.569559e-04	0.89215748
170330_pSPBN_GFP_v9_v2_B19_15T_3_and_225T_4_day7_Final_RVg	G_V2	348	1	348	2.591903e-04	0.89241667
170330_pSPBN_GFP_v9_v2_B19_15T_3_and_225T_4_day7_Final_RVg	G_V2	349	1	349	2.599351e-04	0.89267661
170330_pSPBN_GFP_v9_v2_B19_15T_3_and_225T_4_day7_Final_RVg	G_V2	352	2	704	5.243389e-04	0.89320095
170330_pSPBN_GFP_v9_v2_B19_15T_3_and_225T_4_day7_Final_RVg	G_V2	353	1	353	2.629143e-04	0.89346386
170330_pSPBN_GFP_v9_v2_B19_15T_3_and_225T_4_day7_Final_RVg	G_V2	355	2	710	5.288077e-04	0.89399267
170330_pSPBN_GFP_v9_v2_B19_15T_3_and_225T_4_day7_Final_RVg	G_V2	356	3	1068	7.954460e-04	0.89478812
170330_pSPBN_GFP_v9_v2_B19_15T_3_and_225T_4_day7_Final_RVg	G_V2	360	1	360	2.681279e-04	0.89505624
170330_pSPBN_GFP_v9_v2_B19_15T_3_and_225T_4_day7_Final_RVg	G_V2	361	1	361	2.688727e-04	0.89532512
170330_pSPBN_GFP_v9_v2_B19_15T_3_and_225T_4_day7_Final_RVg	G_V2	362	3	1086	8.088524e-04	0.89613397
170330_pSPBN_GFP_v9_v2_B19_15T_3_and_225T_4_day7_Final_RVg	G_V2	364	1	364	2.711071e-04	0.89640508
170330_pSPBN_GFP_v9_v2_B19_15T_3_and_225T_4_day7_Final_RVg	G_V2	366	2	732	5.451933e-04	0.89695027
170330_pSPBN_GFP_v9_v2_B19_15T_3_and_225T_4_day7_Final_RVg	G_V2	368	1	368	2.740863e-04	0.89722436
170330_pSPBN_GFP_v9_v2_B19_15T_3_and_225T_4_day7_Final_RVg	G_V2	369	1	369	2.748311e-04	0.89749919
170330_pSPBN_GFP_v9_v2_B19_15T_3_and_225T_4_day7_Final_RVg	G_V2	372	1	372	2.770655e-04	0.89777625
170330_pSPBN_GFP_v9_v2_B19_15T_3_and_225T_4_day7_Final_RVg	G_V2	375	1	375	2.792999e-04	0.89805555
170330_pSPBN_GFP_v9_v2_B19_15T_3_and_225T_4_day7_Final_RVg	G_V2	377	2	754	5.615789e-04	0.89861713
170330_pSPBN_GFP_v9_v2_B19_15T_3_and_225T_4_day7_Final_RVg	G_V2	378	2	756	5.630685e-04	0.89918020
170330_pSPBN_GFP_v9_v2_B19_15T_3_and_225T_4_day7_Final_RVg	G_V2	384	2	768	5.720061e-04	0.89975221
170330_pSPBN_GFP_v9_v2_B19_15T_3_and_225T_4_day7_Final_RVg	G_V2	389	1	389	2.897271e-04	0.90004193
170330_pSPBN_GFP_v9_v2_B19_15T_3_and_225T_4_day7_Final_RVg	G_V2	390	2	780	5.809437e-04	0.90062288
170330_pSPBN_GFP_v9_v2_B19_15T_3_and_225T_4_day7_Final_RVg	G_V2	392	1	392	2.919615e-04	0.90091484
170330_pSPBN_GFP_v9_v2_B19_15T_3_and_225T_4_day7_Final_RVg	G_V2	393	1	393	2.927063e-04	0.90120754
170330_pSPBN_GFP_v9_v2_B19_15T_3_and_225T_4_day7_Final_RVg	G_V2	395	2	790	5.883917e-04	0.90179594
170330_pSPBN_GFP_v9_v2_B19_15T_3_and_225T_4_day7_Final_RVg	G_V2	396	1	396	2.949407e-04	0.90209088
170330_pSPBN_GFP_v9_v2_B19_15T_3_and_225T_4_day7_Final_RVg	G_V2	399	1	399	2.971750e-04	0.90238805
170330_pSPBN_GFP_v9_v2_B19_15T_3_and_225T_4_day7_Final_RVg	G_V2	401	1	401	2.986646e-04	0.90268672
170330_pSPBN_GFP_v9_v2_B19_15T_3_and_225T_4_day7_Final_RVg	G_V2	404	3	1212	9.026971e-04	0.90358941
170330_pSPBN_GFP_v9_v2_B19_15T_3_and_225T_4_day7_Final_RVg	G_V2	406	1	406	3.023886e-04	0.90389180
170330_pSPBN_GFP_v9_v2_B19_15T_3_and_225T_4_day7_Final_RVg	G_V2	407	2	814	6.062669e-04	0.90449807
170330_pSPBN_GFP_v9_v2_B19_15T_3_and_225T_4_day7_Final_RVg	G_V2	408	1	408	3.038782e-04	0.90480195
170330_pSPBN_GFP_v9_v2_B19_15T_3_and_225T_4_day7_Final_RVg	G_V2	410	1	410	3.053678e-04	0.90510731
170330_pSPBN_GFP_v9_v2_B19_15T_3_and_225T_4_day7_Final_RVg	G_V2	412	1	412	3.068574e-04	0.90541417
170330_pSPBN_GFP_v9_v2_B19_15T_3_and_225T_4_day7_Final_RVg	G_V2	414	1	414	3.083470e-04	0.90572252
170330_pSPBN_GFP_v9_v2_B19_15T_3_and_225T_4_day7_Final_RVg	G_V2	416	1	416	3.098366e-04	0.90603236
170330_pSPBN_GFP_v9_v2_B19_15T_3_and_225T_4_day7_Final_RVg	G_V2	421	4	1684	1.254243e-03	0.90728660
170330_pSPBN_GFP_v9_v2_B19_15T_3_and_225T_4_day7_Final_RVg	G_V2	423	3	1269	9.451507e-04	0.90823175
170330_pSPBN_GFP_v9_v2_B19_15T_3_and_225T_4_day7_Final_RVg	G_V2	424	1	424	3.157950e-04	0.90854754
170330_pSPBN_GFP_v9_v2_B19_15T_3_and_225T_4_day7_Final_RVg	G_V2	426	1	426	3.172846e-04	0.90886483
170330_pSPBN_GFP_v9_v2_B19_15T_3_and_225T_4_day7_Final_RVg	G_V2	427	1	427	3.180294e-04	0.90918286
170330_pSPBN_GFP_v9_v2_B19_15T_3_and_225T_4_day7_Final_RVg	G_V2	430	1	430	3.202638e-04	0.90950312
170330_pSPBN_GFP_v9_v2_B19_15T_3_and_225T_4_day7_Final_RVg	G_V2	433	1	433	3.224982e-04	0.90982562
170330_pSPBN_GFP_v9_v2_B19_15T_3_and_225T_4_day7_Final_RVg	G_V2	435	1	435	3.239878e-04	0.91014961
170330_pSPBN_GFP_v9_v2_B19_15T_3_and_225T_4_day7_Final_RVg	G_V2	438	1	438	3.262222e-04	0.91047583
170330_pSPBN_GFP_v9_v2_B19_15T_3_and_225T_4_day7_Final_RVg	G_V2	442	1	442	3.292014e-04	0.91080503
170330_pSPBN_GFP_v9_v2_B19_15T_3_and_225T_4_day7_Final_RVg	G_V2	448	2	896	6.673405e-04	0.91147237
170330_pSPBN_GFP_v9_v2_B19_15T_3_and_225T_4_day7_Final_RVg	G_V2	450	1	450	3.351598e-04	0.91180753
170330_pSPBN_GFP_v9_v2_B19_15T_3_and_225T_4_day7_Final_RVg	G_V2	452	1	452	3.366494e-04	0.91214418
170330_pSPBN_GFP_v9_v2_B19_15T_3_and_225T_4_day7_Final_RVg	G_V2	454	1	454	3.381390e-04	0.91248232
170330_pSPBN_GFP_v9_v2_B19_15T_3_and_225T_4_day7_Final_RVg	G_V2	462	3	1386	1.032292e-03	0.91351461
170330_pSPBN_GFP_v9_v2_B19_15T_3_and_225T_4_day7_Final_RVg	G_V2	466	1	466	3.470766e-04	0.91386169
170330_pSPBN_GFP_v9_v2_B19_15T_3_and_225T_4_day7_Final_RVg	G_V2	469	1	469	3.493110e-04	0.91421100
170330_pSPBN_GFP_v9_v2_B19_15T_3_and_225T_4_day7_Final_RVg	G_V2	478	1	478	3.560142e-04	0.91456701
170330_pSPBN_GFP_v9_v2_B19_15T_3_and_225T_4_day7_Final_RVg	G_V2	480	1	480	3.575038e-04	0.91492452
170330_pSPBN_GFP_v9_v2_B19_15T_3_and_225T_4_day7_Final_RVg	G_V2	481	1	481	3.582486e-04	0.91528277
170330_pSPBN_GFP_v9_v2_B19_15T_3_and_225T_4_day7_Final_RVg	G_V2	484	1	484	3.604830e-04	0.91564325
170330_pSPBN_GFP_v9_v2_B19_15T_3_and_225T_4_day7_Final_RVg	G_V2	486	1	486	3.619726e-04	0.91600522
170330_pSPBN_GFP_v9_v2_B19_15T_3_and_225T_4_day7_Final_RVg	G_V2	488	1	488	3.634622e-04	0.91636868
170330_pSPBN_GFP_v9_v2_B19_15T_3_and_225T_4_day7_Final_RVg	G_V2	492	2	984	7.328828e-04	0.91710157
170330_pSPBN_GFP_v9_v2_B19_15T_3_and_225T_4_day7_Final_RVg	G_V2	494	1	494	3.679310e-04	0.91746950
170330_pSPBN_GFP_v9_v2_B19_15T_3_and_225T_4_day7_Final_RVg	G_V2	495	2	990	7.373516e-04	0.91820685
170330_pSPBN_GFP_v9_v2_B19_15T_3_and_225T_4_day7_Final_RVg	G_V2	498	1	498	3.709102e-04	0.91857776
170330_pSPBN_GFP_v9_v2_B19_15T_3_and_225T_4_day7_Final_RVg	G_V2	502	1	502	3.738894e-04	0.91895165
170330_pSPBN_GFP_v9_v2_B19_15T_3_and_225T_4_day7_Final_RVg	G_V2	508	1	508	3.783582e-04	0.91933001
170330_pSPBN_GFP_v9_v2_B19_15T_3_and_225T_4_day7_Final_RVg	G_V2	509	1	509	3.791030e-04	0.91970911
170330_pSPBN_GFP_v9_v2_B19_15T_3_and_225T_4_day7_Final_RVg	G_V2	517	1	517	3.850614e-04	0.92009417
170330_pSPBN_GFP_v9_v2_B19_15T_3_and_225T_4_day7_Final_RVg	G_V2	518	2	1036	7.716124e-04	0.92086578
170330_pSPBN_GFP_v9_v2_B19_15T_3_and_225T_4_day7_Final_RVg	G_V2	519	1	519	3.865510e-04	0.92125234
170330_pSPBN_GFP_v9_v2_B19_15T_3_and_225T_4_day7_Final_RVg	G_V2	524	1	524	3.902750e-04	0.92164261
170330_pSPBN_GFP_v9_v2_B19_15T_3_and_225T_4_day7_Final_RVg	G_V2	529	1	529	3.939990e-04	0.92203661
170330_pSPBN_GFP_v9_v2_B19_15T_3_and_225T_4_day7_Final_RVg	G_V2	533	1	533	3.969782e-04	0.92243359
170330_pSPBN_GFP_v9_v2_B19_15T_3_and_225T_4_day7_Final_RVg	G_V2	536	1	536	3.992126e-04	0.92283280
170330_pSPBN_GFP_v9_v2_B19_15T_3_and_225T_4_day7_Final_RVg	G_V2	537	1	537	3.999574e-04	0.92323276
170330_pSPBN_GFP_v9_v2_B19_15T_3_and_225T_4_day7_Final_RVg	G_V2	538	1	538	4.007022e-04	0.92363346
170330_pSPBN_GFP_v9_v2_B19_15T_3_and_225T_4_day7_Final_RVg	G_V2	539	1	539	4.014470e-04	0.92403491
170330_pSPBN_GFP_v9_v2_B19_15T_3_and_225T_4_day7_Final_RVg	G_V2	543	1	543	4.044262e-04	0.92443933
170330_pSPBN_GFP_v9_v2_B19_15T_3_and_225T_4_day7_Final_RVg	G_V2	556	1	556	4.141086e-04	0.92485344
170330_pSPBN_GFP_v9_v2_B19_15T_3_and_225T_4_day7_Final_RVg	G_V2	561	1	561	4.178326e-04	0.92527127
170330_pSPBN_GFP_v9_v2_B19_15T_3_and_225T_4_day7_Final_RVg	G_V2	562	1	562	4.185774e-04	0.92568985
170330_pSPBN_GFP_v9_v2_B19_15T_3_and_225T_4_day7_Final_RVg	G_V2	563	2	1126	8.386444e-04	0.92652850
170330_pSPBN_GFP_v9_v2_B19_15T_3_and_225T_4_day7_Final_RVg	G_V2	567	1	567	4.223014e-04	0.92695080
170330_pSPBN_GFP_v9_v2_B19_15T_3_and_225T_4_day7_Final_RVg	G_V2	569	1	569	4.237910e-04	0.92737459
170330_pSPBN_GFP_v9_v2_B19_15T_3_and_225T_4_day7_Final_RVg	G_V2	570	1	570	4.245358e-04	0.92779912
170330_pSPBN_GFP_v9_v2_B19_15T_3_and_225T_4_day7_Final_RVg	G_V2	573	1	573	4.267702e-04	0.92822589
170330_pSPBN_GFP_v9_v2_B19_15T_3_and_225T_4_day7_Final_RVg	G_V2	579	1	579	4.312390e-04	0.92865713
170330_pSPBN_GFP_v9_v2_B19_15T_3_and_225T_4_day7_Final_RVg	G_V2	580	2	1160	8.639676e-04	0.92952110
170330_pSPBN_GFP_v9_v2_B19_15T_3_and_225T_4_day7_Final_RVg	G_V2	589	1	589	4.386870e-04	0.92995979
170330_pSPBN_GFP_v9_v2_B19_15T_3_and_225T_4_day7_Final_RVg	G_V2	602	1	602	4.483694e-04	0.93040816
170330_pSPBN_GFP_v9_v2_B19_15T_3_and_225T_4_day7_Final_RVg	G_V2	611	1	611	4.550726e-04	0.93086323
170330_pSPBN_GFP_v9_v2_B19_15T_3_and_225T_4_day7_Final_RVg	G_V2	616	1	616	4.587966e-04	0.93132203
170330_pSPBN_GFP_v9_v2_B19_15T_3_and_225T_4_day7_Final_RVg	G_V2	637	1	637	4.744374e-04	0.93179646
170330_pSPBN_GFP_v9_v2_B19_15T_3_and_225T_4_day7_Final_RVg	G_V2	644	1	644	4.796510e-04	0.93227612
170330_pSPBN_GFP_v9_v2_B19_15T_3_and_225T_4_day7_Final_RVg	G_V2	651	1	651	4.848646e-04	0.93276098
170330_pSPBN_GFP_v9_v2_B19_15T_3_and_225T_4_day7_Final_RVg	G_V2	652	1	652	4.856094e-04	0.93324659
170330_pSPBN_GFP_v9_v2_B19_15T_3_and_225T_4_day7_Final_RVg	G_V2	657	1	657	4.893334e-04	0.93373592
170330_pSPBN_GFP_v9_v2_B19_15T_3_and_225T_4_day7_Final_RVg	G_V2	658	1	658	4.900782e-04	0.93422600
170330_pSPBN_GFP_v9_v2_B19_15T_3_and_225T_4_day7_Final_RVg	G_V2	659	1	659	4.908230e-04	0.93471682
170330_pSPBN_GFP_v9_v2_B19_15T_3_and_225T_4_day7_Final_RVg	G_V2	667	1	667	4.967813e-04	0.93521360
170330_pSPBN_GFP_v9_v2_B19_15T_3_and_225T_4_day7_Final_RVg	G_V2	684	1	684	5.094429e-04	0.93572305
170330_pSPBN_GFP_v9_v2_B19_15T_3_and_225T_4_day7_Final_RVg	G_V2	696	1	696	5.183805e-04	0.93624143
170330_pSPBN_GFP_v9_v2_B19_15T_3_and_225T_4_day7_Final_RVg	G_V2	706	1	706	5.258285e-04	0.93676726
170330_pSPBN_GFP_v9_v2_B19_15T_3_and_225T_4_day7_Final_RVg	G_V2	722	1	722	5.377453e-04	0.93730500
170330_pSPBN_GFP_v9_v2_B19_15T_3_and_225T_4_day7_Final_RVg	G_V2	732	1	732	5.451933e-04	0.93785020
170330_pSPBN_GFP_v9_v2_B19_15T_3_and_225T_4_day7_Final_RVg	G_V2	748	1	748	5.571101e-04	0.93840731
170330_pSPBN_GFP_v9_v2_B19_15T_3_and_225T_4_day7_Final_RVg	G_V2	750	1	750	5.585997e-04	0.93896591
170330_pSPBN_GFP_v9_v2_B19_15T_3_and_225T_4_day7_Final_RVg	G_V2	753	1	753	5.608341e-04	0.93952674
170330_pSPBN_GFP_v9_v2_B19_15T_3_and_225T_4_day7_Final_RVg	G_V2	760	1	760	5.660477e-04	0.94009279
170330_pSPBN_GFP_v9_v2_B19_15T_3_and_225T_4_day7_Final_RVg	G_V2	767	1	767	5.712613e-04	0.94066405
170330_pSPBN_GFP_v9_v2_B19_15T_3_and_225T_4_day7_Final_RVg	G_V2	786	1	786	5.854125e-04	0.94124946
170330_pSPBN_GFP_v9_v2_B19_15T_3_and_225T_4_day7_Final_RVg	G_V2	789	1	789	5.876469e-04	0.94183711
170330_pSPBN_GFP_v9_v2_B19_15T_3_and_225T_4_day7_Final_RVg	G_V2	808	1	808	6.017981e-04	0.94243891
170330_pSPBN_GFP_v9_v2_B19_15T_3_and_225T_4_day7_Final_RVg	G_V2	838	1	838	6.241421e-04	0.94306305
170330_pSPBN_GFP_v9_v2_B19_15T_3_and_225T_4_day7_Final_RVg	G_V2	840	1	840	6.256317e-04	0.94368868
170330_pSPBN_GFP_v9_v2_B19_15T_3_and_225T_4_day7_Final_RVg	G_V2	841	1	841	6.263765e-04	0.94431506
170330_pSPBN_GFP_v9_v2_B19_15T_3_and_225T_4_day7_Final_RVg	G_V2	856	2	1712	1.275097e-03	0.94559015
170330_pSPBN_GFP_v9_v2_B19_15T_3_and_225T_4_day7_Final_RVg	G_V2	873	1	873	6.502101e-04	0.94624036
170330_pSPBN_GFP_v9_v2_B19_15T_3_and_225T_4_day7_Final_RVg	G_V2	881	1	881	6.561685e-04	0.94689653
170330_pSPBN_GFP_v9_v2_B19_15T_3_and_225T_4_day7_Final_RVg	G_V2	897	1	897	6.680853e-04	0.94756462
170330_pSPBN_GFP_v9_v2_B19_15T_3_and_225T_4_day7_Final_RVg	G_V2	903	1	903	6.725541e-04	0.94823717
170330_pSPBN_GFP_v9_v2_B19_15T_3_and_225T_4_day7_Final_RVg	G_V2	904	1	904	6.732989e-04	0.94891047
170330_pSPBN_GFP_v9_v2_B19_15T_3_and_225T_4_day7_Final_RVg	G_V2	910	1	910	6.777677e-04	0.94958824
170330_pSPBN_GFP_v9_v2_B19_15T_3_and_225T_4_day7_Final_RVg	G_V2	916	1	916	6.822365e-04	0.95027047
170330_pSPBN_GFP_v9_v2_B19_15T_3_and_225T_4_day7_Final_RVg	G_V2	940	1	940	7.001116e-04	0.95097059
170330_pSPBN_GFP_v9_v2_B19_15T_3_and_225T_4_day7_Final_RVg	G_V2	946	1	946	7.045804e-04	0.95167517
170330_pSPBN_GFP_v9_v2_B19_15T_3_and_225T_4_day7_Final_RVg	G_V2	960	1	960	7.150076e-04	0.95239017
170330_pSPBN_GFP_v9_v2_B19_15T_3_and_225T_4_day7_Final_RVg	G_V2	979	1	979	7.291588e-04	0.95311933
170330_pSPBN_GFP_v9_v2_B19_15T_3_and_225T_4_day7_Final_RVg	G_V2	989	1	989	7.366068e-04	0.95385594
170330_pSPBN_GFP_v9_v2_B19_15T_3_and_225T_4_day7_Final_RVg	G_V2	996	1	996	7.418204e-04	0.95459776
170330_pSPBN_GFP_v9_v2_B19_15T_3_and_225T_4_day7_Final_RVg	G_V2	1031	1	1031	7.678884e-04	0.95536565
170330_pSPBN_GFP_v9_v2_B19_15T_3_and_225T_4_day7_Final_RVg	G_V2	1058	1	1058	7.879980e-04	0.95615365
170330_pSPBN_GFP_v9_v2_B19_15T_3_and_225T_4_day7_Final_RVg	G_V2	1106	1	1106	8.237484e-04	0.95697739
170330_pSPBN_GFP_v9_v2_B19_15T_3_and_225T_4_day7_Final_RVg	G_V2	1130	1	1130	8.416236e-04	0.95781902
170330_pSPBN_GFP_v9_v2_B19_15T_3_and_225T_4_day7_Final_RVg	G_V2	1146	1	1146	8.535404e-04	0.95867256
170330_pSPBN_GFP_v9_v2_B19_15T_3_and_225T_4_day7_Final_RVg	G_V2	1154	1	1154	8.594988e-04	0.95953206
170330_pSPBN_GFP_v9_v2_B19_15T_3_and_225T_4_day7_Final_RVg	G_V2	1204	1	1204	8.967387e-04	0.96042880
170330_pSPBN_GFP_v9_v2_B19_15T_3_and_225T_4_day7_Final_RVg	G_V2	1240	1	1240	9.235515e-04	0.96135235
170330_pSPBN_GFP_v9_v2_B19_15T_3_and_225T_4_day7_Final_RVg	G_V2	1261	1	1261	9.391923e-04	0.96229154
170330_pSPBN_GFP_v9_v2_B19_15T_3_and_225T_4_day7_Final_RVg	G_V2	1339	1	1339	9.972867e-04	0.96328883
170330_pSPBN_GFP_v9_v2_B19_15T_3_and_225T_4_day7_Final_RVg	G_V2	1349	1	1349	1.004735e-03	0.96429356
170330_pSPBN_GFP_v9_v2_B19_15T_3_and_225T_4_day7_Final_RVg	G_V2	1366	1	1366	1.017396e-03	0.96531096
170330_pSPBN_GFP_v9_v2_B19_15T_3_and_225T_4_day7_Final_RVg	G_V2	1417	1	1417	1.055381e-03	0.96636634
170330_pSPBN_GFP_v9_v2_B19_15T_3_and_225T_4_day7_Final_RVg	G_V2	1432	1	1432	1.066553e-03	0.96743289
170330_pSPBN_GFP_v9_v2_B19_15T_3_and_225T_4_day7_Final_RVg	G_V2	1443	1	1443	1.074746e-03	0.96850764
170330_pSPBN_GFP_v9_v2_B19_15T_3_and_225T_4_day7_Final_RVg	G_V2	1467	1	1467	1.092621e-03	0.96960026
170330_pSPBN_GFP_v9_v2_B19_15T_3_and_225T_4_day7_Final_RVg	G_V2	1511	1	1511	1.125392e-03	0.97072565
170330_pSPBN_GFP_v9_v2_B19_15T_3_and_225T_4_day7_Final_RVg	G_V2	1527	1	1527	1.137309e-03	0.97186296
170330_pSPBN_GFP_v9_v2_B19_15T_3_and_225T_4_day7_Final_RVg	G_V2	1530	1	1530	1.139543e-03	0.97300250
170330_pSPBN_GFP_v9_v2_B19_15T_3_and_225T_4_day7_Final_RVg	G_V2	1577	1	1577	1.174549e-03	0.97417705
170330_pSPBN_GFP_v9_v2_B19_15T_3_and_225T_4_day7_Final_RVg	G_V2	1602	1	1602	1.193169e-03	0.97537022
170330_pSPBN_GFP_v9_v2_B19_15T_3_and_225T_4_day7_Final_RVg	G_V2	1603	1	1603	1.193914e-03	0.97656414
170330_pSPBN_GFP_v9_v2_B19_15T_3_and_225T_4_day7_Final_RVg	G_V2	1693	1	1693	1.260946e-03	0.97782508
170330_pSPBN_GFP_v9_v2_B19_15T_3_and_225T_4_day7_Final_RVg	G_V2	1750	1	1750	1.303399e-03	0.97912848
170330_pSPBN_GFP_v9_v2_B19_15T_3_and_225T_4_day7_Final_RVg	G_V2	1799	1	1799	1.339895e-03	0.98046837
170330_pSPBN_GFP_v9_v2_B19_15T_3_and_225T_4_day7_Final_RVg	G_V2	1915	1	1915	1.426291e-03	0.98189467
170330_pSPBN_GFP_v9_v2_B19_15T_3_and_225T_4_day7_Final_RVg	G_V2	2041	1	2041	1.520136e-03	0.98341480
170330_pSPBN_GFP_v9_v2_B19_15T_3_and_225T_4_day7_Final_RVg	G_V2	2133	1	2133	1.588658e-03	0.98500346
170330_pSPBN_GFP_v9_v2_B19_15T_3_and_225T_4_day7_Final_RVg	G_V2	2343	1	2343	1.745066e-03	0.98674853
170330_pSPBN_GFP_v9_v2_B19_15T_3_and_225T_4_day7_Final_RVg	G_V2	2482	1	2482	1.848593e-03	0.98859712
170330_pSPBN_GFP_v9_v2_B19_15T_3_and_225T_4_day7_Final_RVg	G_V2	2491	1	2491	1.855296e-03	0.99045241
170330_pSPBN_GFP_v9_v2_B19_15T_3_and_225T_4_day7_Final_RVg	G_V2	3410	1	3410	2.539767e-03	0.99299218
170330_pSPBN_GFP_v9_v2_B19_15T_3_and_225T_4_day7_Final_RVg	G_V2	3759	1	3759	2.799702e-03	0.99579188
170330_pSPBN_GFP_v9_v2_B19_15T_3_and_225T_4_day7_Final_RVg	G_V2	5650	1	5650	4.208118e-03	1.00000000
