# Supplementary material for: Ascertaining cells’ synaptic connections and RNA expression simultaneously with barcoded rabies virus libraries
Source: Nat Commun. 2022 Nov 16;13:6993. doi: 10.1038/s41467-022-34334-1 (PMC9668842; doi:10.1038/s41467-022-34334-1)
Supplement: Supplementary file 6 — Source Data [file 41467_2022_34334_MOESM6_ESM.zip › saunders_source_data/Figure_2c_VBCEditDistances_Raw.csv]

1	2	3	4	5	6	7	8	9	10	11	12	13	14	15	16	17	18	19	20	21	22	23	24	25	26	27	28	29	30	31	32	33	34	35	36	37	38	39	40	41	42	43	44	45	46	47	48	49	50
0	1	1	1	1	1	1	1	1	1	1	1	1	1	15	1	1	1	1	1	1	14	1	1	14	1	16	1	1	1	1	14	1	1	16	13	1	1	1	1	16	1	2	1	1	1	1	1	1	13
1	0	2	2	2	2	2	2	2	2	2	2	2	2	15	2	2	2	2	2	2	14	2	2	14	2	16	2	2	2	2	14	2	2	16	14	2	2	2	2	16	2	3	2	2	1	2	2	2	14
1	2	0	2	2	2	2	2	2	2	2	2	2	2	14	2	2	2	2	2	2	13	2	2	13	2	15	2	2	2	2	13	2	2	15	14	2	2	2	2	15	2	1	2	2	2	2	2	2	14
1	2	2	0	2	2	2	2	2	2	2	2	2	2	15	2	2	2	2	2	2	14	2	2	14	2	16	2	1	2	2	14	2	2	16	13	2	2	2	2	16	2	3	2	2	2	2	2	2	13
1	2	2	2	0	2	2	2	2	2	2	2	2	2	16	2	2	2	2	2	2	15	2	2	15	2	15	2	2	2	2	15	2	2	17	12	2	2	2	2	17	2	1	2	2	2	2	2	2	12
1	2	2	2	2	0	2	2	2	2	2	2	2	2	15	2	2	2	2	2	2	14	2	2	14	2	16	2	2	2	1	14	2	1	16	14	2	2	2	2	16	2	3	2	2	2	2	2	2	14
1	2	2	2	2	2	0	2	2	2	2	2	2	2	14	2	2	2	2	2	2	13	2	2	13	2	15	2	2	2	2	13	1	2	15	14	2	2	2	2	15	2	3	2	2	2	2	2	2	14
1	2	2	2	2	2	2	0	2	2	2	2	2	2	14	2	2	2	2	2	2	13	2	2	13	2	15	2	2	2	2	15	2	2	15	14	2	2	2	2	15	2	3	2	2	2	2	2	2	14
1	2	2	2	2	2	2	2	0	2	2	2	2	2	16	2	2	2	2	2	2	15	2	2	15	2	17	2	2	2	2	15	2	2	17	12	2	2	2	2	17	2	3	2	1	2	2	2	1	12
1	2	2	2	2	2	2	2	2	0	2	2	2	2	16	2	2	1	1	2	2	15	2	2	15	2	17	2	2	2	2	15	2	2	15	13	2	2	2	2	17	2	3	2	2	2	2	2	2	13
1	2	2	2	2	2	2	2	2	2	0	2	2	2	15	2	2	2	2	2	2	14	2	2	14	2	16	2	2	1	2	14	2	2	16	13	2	2	2	2	16	2	3	2	2	2	2	2	2	13
1	2	2	2	2	2	2	2	2	2	2	0	2	2	15	2	2	2	2	2	2	14	2	2	14	2	16	2	2	2	2	14	2	2	16	13	2	2	2	2	16	1	3	2	2	2	2	1	2	13
1	2	2	2	2	2	2	2	2	2	2	2	0	2	14	2	2	2	2	2	2	13	2	2	13	2	15	2	2	2	2	13	2	2	15	13	2	2	2	1	15	2	3	2	2	2	1	2	2	13
1	2	2	2	2	2	2	2	2	2	2	2	2	0	15	2	2	2	2	2	2	14	2	2	14	2	16	2	2	2	2	14	2	2	16	13	1	2	2	2	16	2	3	2	2	2	2	2	2	12
15	15	14	15	16	15	14	14	16	16	15	15	14	15	0	15	15	16	16	15	16	1	15	14	1	14	1	15	15	15	15	1	15	14	1	14	15	16	15	15	1	15	15	15	16	14	15	14	16	15
1	2	2	2	2	2	2	2	2	2	2	2	2	2	15	0	2	2	2	2	2	14	2	2	14	2	16	2	2	2	2	14	2	2	16	14	2	2	2	2	16	2	3	2	2	2	2	2	2	14
1	2	2	2	2	2	2	2	2	2	2	2	2	2	15	2	0	2	2	2	2	14	2	2	14	1	16	2	2	2	2	14	2	2	16	13	2	2	2	2	16	2	3	1	2	2	2	2	2	13
1	2	2	2	2	2	2	2	2	1	2	2	2	2	16	2	2	0	1	2	2	15	2	2	15	2	17	2	2	2	2	15	2	2	16	12	2	2	2	2	17	2	3	2	2	2	2	2	2	12
1	2	2	2	2	2	2	2	2	1	2	2	2	2	16	2	2	1	0	2	2	15	2	2	15	2	17	2	2	2	2	15	2	2	16	13	2	2	2	2	17	2	3	2	2	2	2	2	2	13
1	2	2	2	2	2	2	2	2	2	2	2	2	2	15	2	2	2	2	0	2	15	2	1	14	2	16	2	2	2	2	14	2	2	16	13	2	2	2	2	16	2	3	2	2	2	2	2	2	13
1	2	2	2	2	2	2	2	2	2	2	2	2	2	16	2	2	2	2	2	0	15	2	2	15	2	17	2	2	2	2	15	2	2	17	14	2	2	2	2	17	2	3	2	2	2	2	2	2	14
14	14	13	14	15	14	13	13	15	15	14	14	13	14	1	14	14	15	15	15	15	0	14	15	2	13	2	14	14	14	14	2	14	13	2	15	14	15	14	14	2	14	14	14	15	13	14	13	15	16
1	2	2	2	2	2	2	2	2	2	2	2	2	2	15	2	2	2	2	2	2	14	0	2	14	2	16	1	2	2	2	14	2	2	16	13	2	2	2	2	16	2	3	2	2	2	2	2	2	13
1	2	2	2	2	2	2	2	2	2	2	2	2	2	14	2	2	2	2	1	2	15	2	0	13	2	15	2	2	2	2	13	2	2	15	12	2	2	2	2	15	2	3	2	2	2	2	2	2	12
14	14	13	14	15	14	13	13	15	15	14	14	13	14	1	14	14	15	15	14	15	2	14	13	0	13	2	14	14	14	14	2	14	13	2	14	14	15	15	14	2	14	14	14	15	13	14	13	15	15
1	2	2	2	2	2	2	2	2	2	2	2	2	2	14	2	1	2	2	2	2	13	2	2	13	0	15	2	2	2	2	13	2	2	15	13	2	2	2	2	15	2	3	1	2	2	2	2	2	13
16	16	15	16	15	16	15	15	17	17	16	16	15	16	1	16	16	17	17	16	17	2	16	15	2	15	0	16	16	16	16	2	16	15	2	13	16	17	16	16	2	16	14	16	17	15	16	15	17	14
1	2	2	2	2	2	2	2	2	2	2	2	2	2	15	2	2	2	2	2	2	14	1	2	14	2	16	0	2	2	2	14	2	2	16	13	2	2	2	2	16	2	3	2	2	2	2	2	2	13
1	2	2	1	2	2	2	2	2	2	2	2	2	2	15	2	2	2	2	2	2	14	2	2	14	2	16	2	0	2	2	14	2	2	16	12	2	2	2	2	16	2	3	2	2	2	2	2	2	12
1	2	2	2	2	2	2	2	2	2	1	2	2	2	15	2	2	2	2	2	2	14	2	2	14	2	16	2	2	0	2	14	2	2	16	13	2	2	2	2	16	2	3	2	2	2	2	2	2	13
1	2	2	2	2	1	2	2	2	2	2	2	2	2	15	2	2	2	2	2	2	14	2	2	14	2	16	2	2	2	0	14	2	1	16	14	2	2	2	2	16	2	3	2	2	2	2	2	2	14
14	14	13	14	15	14	13	15	15	15	14	14	13	14	1	14	14	15	15	14	15	2	14	13	2	13	2	14	14	14	14	0	14	13	2	13	14	15	14	14	2	14	14	14	15	13	14	13	15	14
1	2	2	2	2	2	1	2	2	2	2	2	2	2	15	2	2	2	2	2	2	14	2	2	14	2	16	2	2	2	2	14	0	2	16	14	2	2	2	2	16	2	3	2	2	2	2	2	2	14
1	2	2	2	2	1	2	2	2	2	2	2	2	2	14	2	2	2	2	2	2	13	2	2	13	2	15	2	2	2	1	13	2	0	15	14	2	2	2	2	15	2	3	2	2	2	2	2	2	14
16	16	15	16	17	16	15	15	17	15	16	16	15	16	1	16	16	16	16	16	17	2	16	15	2	15	2	16	16	16	16	2	16	15	0	14	16	17	16	16	2	16	16	16	17	15	16	15	17	15
13	14	14	13	12	14	14	14	12	13	13	13	13	13	14	14	13	12	13	13	14	15	13	12	14	13	13	13	12	13	14	13	14	14	14	0	13	13	13	12	13	13	13	12	13	14	13	12	13	1
1	2	2	2	2	2	2	2	2	2	2	2	2	1	15	2	2	2	2	2	2	14	2	2	14	2	16	2	2	2	2	14	2	2	16	13	0	2	2	2	16	2	3	2	2	2	2	2	2	13
1	2	2	2	2	2	2	2	2	2	2	2	2	2	16	2	2	2	2	2	2	15	2	2	15	2	17	2	2	2	2	15	2	2	17	13	2	0	2	2	16	2	3	2	2	2	2	2	2	13
1	2	2	2	2	2	2	2	2	2	2	2	2	2	15	2	2	2	2	2	2	14	2	2	15	2	16	2	2	2	2	14	2	2	16	13	2	2	0	2	16	2	3	2	2	2	2	2	2	13
1	2	2	2	2	2	2	2	2	2	2	2	1	2	15	2	2	2	2	2	2	14	2	2	14	2	16	2	2	2	2	14	2	2	16	12	2	2	2	0	16	2	3	2	2	2	1	2	2	12
16	16	15	16	17	16	15	15	17	17	16	16	15	16	1	16	16	17	17	16	17	2	16	15	2	15	2	16	16	16	16	2	16	15	2	13	16	16	16	16	0	16	16	16	17	15	16	15	17	14
1	2	2	2	2	2	2	2	2	2	2	1	2	2	15	2	2	2	2	2	2	14	2	2	14	2	16	2	2	2	2	14	2	2	16	13	2	2	2	2	16	0	3	2	2	2	2	1	2	13
2	3	1	3	1	3	3	3	3	3	3	3	3	3	15	3	3	3	3	3	3	14	3	3	14	3	14	3	3	3	3	14	3	3	16	13	3	3	3	3	16	3	0	3	3	3	3	3	3	13
1	2	2	2	2	2	2	2	2	2	2	2	2	2	15	2	1	2	2	2	2	14	2	2	14	1	16	2	2	2	2	14	2	2	16	12	2	2	2	2	16	2	3	0	2	2	2	2	2	12
1	2	2	2	2	2	2	2	1	2	2	2	2	2	16	2	2	2	2	2	2	15	2	2	15	2	17	2	2	2	2	15	2	2	17	13	2	2	2	2	17	2	3	2	0	2	2	2	1	13
1	1	2	2	2	2	2	2	2	2	2	2	2	2	14	2	2	2	2	2	2	13	2	2	13	2	15	2	2	2	2	13	2	2	15	14	2	2	2	2	15	2	3	2	2	0	2	2	2	14
1	2	2	2	2	2	2	2	2	2	2	2	1	2	15	2	2	2	2	2	2	14	2	2	14	2	16	2	2	2	2	14	2	2	16	13	2	2	2	1	16	2	3	2	2	2	0	2	2	13
1	2	2	2	2	2	2	2	2	2	2	1	2	2	14	2	2	2	2	2	2	13	2	2	13	2	15	2	2	2	2	13	2	2	15	12	2	2	2	2	15	1	3	2	2	2	2	0	2	12
1	2	2	2	2	2	2	2	1	2	2	2	2	2	16	2	2	2	2	2	2	15	2	2	15	2	17	2	2	2	2	15	2	2	17	13	2	2	2	2	17	2	3	2	1	2	2	2	0	13
13	14	14	13	12	14	14	14	12	13	13	13	13	12	15	14	13	12	13	13	14	16	13	12	15	13	14	13	12	13	14	14	14	14	15	1	13	13	13	12	14	13	13	12	13	14	13	12	13	0
1	2	2	2	2	2	2	2	2	2	2	2	2	2	15	1	2	2	2	2	2	14	2	2	14	2	16	2	2	2	2	14	2	2	16	14	2	2	2	2	16	2	3	2	2	2	2	2	2	14
1	2	2	2	2	2	2	2	2	2	2	2	2	2	15	2	2	2	2	2	2	14	2	2	15	2	16	2	2	2	2	14	2	2	16	12	2	2	1	2	16	2	3	2	2	2	2	2	2	12
1	2	2	2	2	2	2	1	2	2	2	2	2	2	15	2	2	2	2	2	2	14	2	2	14	2	16	2	2	2	2	15	2	2	16	14	2	2	2	2	16	2	3	2	2	2	2	2	2	14
1	1	2	2	2	2	2	2	2	2	2	2	2	2	15	2	2	2	2	2	2	14	2	2	14	2	16	2	2	2	2	14	2	2	16	14	2	2	2	2	16	2	3	2	2	1	2	2	2	14
1	2	2	2	2	2	2	2	2	2	2	2	2	2	16	2	2	2	2	2	1	15	2	2	15	2	17	2	2	2	2	15	2	2	17	14	2	2	2	2	17	2	3	2	2	2	2	2	2	14
1	2	2	2	2	2	2	2	2	2	2	2	2	2	15	2	2	2	2	1	2	15	2	1	14	2	16	2	2	2	2	14	2	2	16	13	2	2	2	2	16	2	3	2	2	2	2	2	2	13
2	1	3	1	3	3	3	3	3	3	3	3	3	3	15	3	3	3	3	3	3	14	3	3	14	3	16	3	2	3	3	14	3	3	16	14	3	3	3	3	16	3	4	3	3	2	3	3	3	14
2	1	3	3	3	3	3	3	3	1	3	3	3	3	16	3	3	2	2	3	3	15	3	3	15	3	17	3	3	3	3	15	3	3	15	14	3	3	3	3	17	3	4	3	3	2	3	3	3	14
13	14	14	13	12	14	14	14	12	13	13	13	13	13	15	14	13	12	13	13	14	16	12	12	15	13	14	13	12	13	14	14	14	14	15	1	13	13	13	12	14	13	13	12	13	14	13	12	13	2
13	14	14	13	12	14	14	14	12	13	13	13	13	13	13	14	13	12	13	13	14	14	13	12	13	13	12	13	13	13	14	12	14	14	13	1	13	13	13	12	12	13	13	12	13	14	13	12	13	2
1	2	1	2	2	2	2	2	2	2	2	2	2	2	15	2	2	2	2	2	2	14	2	2	14	2	16	2	2	2	2	14	2	2	16	14	2	2	2	2	16	2	2	2	2	2	2	2	2	14
15	15	14	15	16	15	14	14	16	16	15	15	14	14	1	15	15	16	16	15	16	2	15	14	2	14	2	15	15	15	15	2	15	14	2	15	15	16	15	15	2	15	15	15	16	14	15	14	16	14
2	3	1	3	3	3	3	1	3	3	3	3	3	3	13	3	3	3	3	3	3	12	3	3	12	3	14	3	3	3	3	14	3	3	14	15	3	3	3	3	14	3	2	3	3	3	3	3	3	15
13	13	12	13	14	13	12	12	14	14	13	13	12	13	2	13	13	14	14	14	14	1	13	14	1	12	3	13	13	13	13	3	13	12	3	15	13	14	14	13	3	13	13	13	14	12	13	12	14	16
14	15	15	14	13	15	15	13	13	14	14	14	14	14	13	15	14	13	14	14	15	14	14	13	13	14	12	14	13	14	15	14	15	15	13	1	14	14	14	13	12	14	14	13	14	15	14	13	14	2
15	15	14	15	16	15	14	14	16	16	15	15	14	15	1	15	15	16	16	15	16	2	15	14	2	14	2	15	15	14	15	2	15	14	2	15	15	16	15	15	2	15	15	15	16	14	15	14	16	16
15	15	14	15	16	15	14	14	16	16	15	15	14	15	1	14	15	16	16	15	16	2	15	14	2	14	2	15	15	15	15	2	15	14	2	14	15	16	15	15	2	15	15	15	16	14	15	14	16	15
15	15	14	15	16	15	14	14	16	16	15	15	14	15	1	15	15	16	16	15	16	2	15	14	2	14	2	15	15	15	14	2	15	15	2	14	15	16	15	15	2	15	15	15	16	14	15	14	16	15
15	15	14	15	16	15	15	14	16	16	15	15	14	15	1	15	15	16	16	15	16	2	15	14	2	14	2	15	15	15	15	2	15	14	2	14	15	16	15	15	2	15	15	15	16	14	15	14	16	15
2	3	1	3	3	3	3	3	1	3	3	3	3	3	15	3	3	3	3	3	3	14	3	3	14	3	16	3	3	3	3	14	3	3	16	13	3	3	3	3	16	3	2	3	2	3	3	3	2	13
1	2	2	2	2	2	2	2	2	2	2	2	2	2	14	1	2	2	2	2	2	13	2	2	13	2	15	2	2	2	2	13	2	2	15	14	2	2	2	2	15	2	3	2	2	2	2	2	2	14
1	2	2	2	1	2	2	2	2	2	2	2	2	2	16	2	2	2	2	2	2	15	2	2	15	2	16	2	2	2	2	15	2	2	17	13	2	2	2	2	17	2	2	2	2	2	2	2	2	13
1	2	1	2	2	2	2	2	2	2	2	2	2	2	15	2	2	2	2	2	2	14	2	2	14	2	16	2	2	2	2	14	2	2	16	14	2	2	2	2	16	2	2	2	2	2	2	2	2	14
2	1	1	3	3	3	3	3	3	3	3	3	3	3	14	3	3	3	3	3	3	13	3	3	13	3	15	3	3	3	3	13	3	3	15	15	3	3	3	3	15	3	2	3	3	2	3	3	3	15
2	3	1	3	3	3	3	3	3	3	1	3	3	3	14	3	3	3	3	3	3	13	3	3	13	3	15	3	3	2	3	13	3	3	15	14	3	3	3	3	15	3	2	3	3	3	3	3	3	14
2	3	3	3	1	3	3	1	3	3	3	3	3	3	15	3	3	3	3	3	3	14	3	3	14	3	14	3	3	3	3	16	3	3	16	13	3	3	3	3	16	3	2	3	3	3	3	3	3	13
1	2	2	2	2	2	2	2	2	2	2	2	2	2	16	2	2	2	2	2	2	15	2	2	15	2	17	2	2	2	2	15	2	2	17	12	2	1	2	2	15	2	3	2	2	2	2	2	2	12
1	2	2	2	1	2	2	2	2	2	2	2	2	2	16	2	2	2	2	2	2	15	2	2	15	2	16	2	2	2	2	15	2	2	17	13	2	2	2	2	17	2	2	2	2	2	2	2	2	13
15	15	14	15	16	15	14	14	16	16	15	15	14	15	1	15	15	16	16	15	16	2	15	14	1	14	2	15	15	15	15	2	15	14	2	13	15	16	15	15	2	15	15	15	16	14	15	14	16	14
2	1	3	3	3	3	3	3	3	3	3	3	3	3	16	3	3	3	3	3	1	15	3	3	15	3	17	3	3	3	3	15	3	3	17	15	3	3	3	3	17	3	4	3	3	2	3	3	3	15
14	15	13	14	15	14	13	13	15	15	14	14	13	14	1	14	14	15	15	14	15	2	14	13	2	13	2	14	14	14	14	2	14	13	2	13	14	15	14	14	2	14	14	14	15	15	14	13	15	14
14	14	13	14	15	14	13	13	15	15	14	14	13	14	1	14	15	15	15	14	15	2	14	13	2	15	2	14	14	14	14	2	14	13	2	14	14	15	14	14	2	14	14	15	15	13	14	13	15	15
1	2	2	2	2	2	1	2	2	2	2	2	2	2	15	2	2	2	2	2	2	14	2	2	14	2	16	2	2	2	2	14	1	2	16	14	2	2	2	2	16	2	3	2	2	2	2	2	2	14
2	3	1	3	3	1	3	3	3	3	3	3	3	3	14	3	3	3	3	3	3	13	3	3	13	3	15	3	3	3	2	13	3	2	15	15	3	3	3	3	15	3	2	3	3	3	3	3	3	15
1	2	2	2	2	2	2	2	2	2	2	2	2	1	14	2	2	2	2	2	2	13	2	2	13	2	15	2	2	2	2	13	2	2	15	12	1	2	2	2	15	2	3	2	2	2	2	2	2	13
2	3	3	3	1	1	3	3	3	3	3	3	3	3	16	3	3	3	3	3	3	15	3	3	15	3	15	3	3	3	2	15	3	2	17	13	3	3	3	3	17	3	2	3	3	3	3	3	3	13
1	2	2	2	2	2	2	2	2	2	2	2	2	2	14	2	2	2	2	2	2	13	1	2	13	2	15	1	2	2	2	13	2	2	15	12	2	2	2	2	15	2	3	2	2	2	2	2	2	12
2	3	1	3	3	3	3	3	3	3	3	1	3	3	14	3	3	3	3	3	3	13	3	3	13	3	15	3	3	3	3	13	3	3	15	14	3	3	3	3	15	2	2	3	3	3	3	2	3	14
15	15	14	15	14	15	14	14	16	16	15	15	14	15	2	15	15	16	16	15	16	3	15	14	1	14	1	15	15	15	15	3	15	14	3	13	15	16	16	15	3	15	13	15	16	14	15	14	16	14
14	14	15	14	15	14	13	13	15	15	14	14	13	14	1	14	14	15	15	14	15	2	14	13	2	13	2	14	14	14	14	2	14	13	2	13	14	15	14	14	2	14	16	14	15	13	14	13	15	14
14	13	15	14	13	15	15	15	13	14	14	14	14	14	14	15	14	13	14	14	15	15	14	13	14	14	13	14	13	14	15	13	15	15	14	1	14	14	14	13	13	14	14	13	14	14	14	13	14	2
2	3	3	3	3	3	3	1	3	3	1	3	3	3	14	3	3	3	3	3	3	13	3	3	13	3	15	3	3	2	3	15	3	3	15	14	3	3	3	3	15	3	4	3	3	3	3	3	3	14
2	3	3	3	1	3	3	3	3	3	1	3	3	3	16	3	3	3	3	3	3	15	3	3	15	3	15	3	3	2	3	15	3	3	17	12	3	3	3	3	17	3	2	3	3	3	3	3	3	12
2	1	3	3	3	3	2	3	3	3	3	3	3	3	15	3	3	3	3	3	3	14	3	3	14	3	16	3	3	3	3	14	1	3	16	15	3	3	3	3	16	3	4	3	3	2	3	3	3	15
2	3	3	3	1	3	3	3	3	3	3	3	3	1	16	3	3	3	3	3	3	15	3	3	15	3	15	3	3	3	3	15	3	3	17	12	2	3	3	3	17	3	2	3	3	3	3	3	3	11
14	15	15	14	13	15	13	15	13	14	14	14	14	14	13	15	14	13	14	14	15	14	14	13	13	14	12	14	13	14	15	12	14	15	13	1	14	14	14	13	12	14	14	13	14	15	14	13	14	2
16	16	15	16	17	17	15	15	16	17	16	16	15	16	8	17	16	17	17	15	16	8	16	16	9	16	9	16	15	16	17	9	16	17	9	11	16	16	16	16	7	16	16	15	16	15	16	15	15	12
16	16	15	16	17	16	15	15	17	17	16	16	15	16	1	16	16	17	17	16	17	2	16	15	2	15	2	16	16	16	16	2	16	15	2	14	16	16	16	16	1	16	16	16	17	15	16	15	17	15
2	3	1	3	3	3	1	3	3	3	3	3	3	3	13	3	3	3	3	3	3	12	3	3	12	3	14	3	3	3	3	12	2	3	14	15	3	3	3	3	14	3	2	3	3	3	3	3	3	15
2	1	3	3	3	3	1	3	3	3	3	3	3	3	14	3	3	3	3	3	3	13	3	3	13	3	15	3	3	3	3	13	2	3	15	15	3	3	3	3	15	3	4	3	3	2	3	3	3	15
1	2	2	1	2	2	2	2	2	2	2	2	2	2	14	2	2	2	2	2	2	13	2	2	13	2	15	2	1	2	2	13	2	2	15	13	2	2	2	2	15	2	3	2	2	2	2	2	2	13
1	2	2	2	2	2	2	2	2	2	2	2	2	2	16	2	2	2	2	2	1	15	2	2	15	2	17	2	2	2	2	15	2	2	17	14	2	2	2	2	17	2	3	2	2	2	2	2	2	14
1	2	2	2	2	2	2	2	2	2	2	2	2	2	16	2	2	2	2	2	2	15	2	2	15	2	17	2	2	2	2	15	2	2	17	13	2	1	2	2	16	2	3	2	2	2	2	2	2	13
2	3	3	1	3	3	3	3	3	2	3	3	3	3	16	3	3	2	1	3	3	15	3	3	15	3	17	3	2	3	3	15	3	3	16	13	3	3	3	3	17	3	4	3	3	3	3	3	3	13
2	1	3	3	3	1	3	3	3	3	3	3	3	3	15	3	3	3	3	3	3	14	3	3	14	3	16	3	3	3	2	14	3	2	16	15	3	3	3	3	16	3	4	3	3	2	3	3	3	15
15	15	14	15	14	15	14	14	16	16	15	15	14	15	2	15	15	16	16	16	16	1	15	16	3	14	1	15	15	15	15	3	15	14	3	14	15	16	15	15	3	15	13	15	16	14	15	14	16	15
15	15	14	15	16	15	14	14	16	16	15	15	14	15	1	15	15	16	16	14	16	1	15	15	2	14	2	15	15	15	15	2	15	14	2	15	15	16	15	15	2	15	15	15	16	14	15	14	16	16
15	15	14	15	16	15	14	14	16	16	15	15	14	15	1	15	15	16	16	15	16	2	14	14	2	14	2	15	15	15	15	2	15	14	2	15	15	16	15	15	2	15	15	15	16	14	15	14	16	16
15	15	14	15	16	15	14	15	16	16	15	15	14	15	1	15	15	16	16	15	16	2	15	14	2	14	2	15	15	15	15	1	15	14	2	14	15	16	15	15	2	15	15	15	16	14	15	14	16	15
12	13	13	12	11	13	13	13	11	13	12	12	12	12	13	13	12	13	13	12	13	14	12	11	13	12	12	12	11	12	13	12	13	13	14	1	12	12	12	11	12	12	12	11	12	13	12	11	12	2
13	14	14	13	12	14	14	14	12	13	13	13	13	13	14	14	13	12	13	13	14	15	13	12	14	13	13	13	12	13	14	13	14	14	14	1	13	13	12	12	13	13	13	12	13	14	13	12	13	2
13	14	14	13	12	14	14	14	12	13	13	13	13	13	15	14	13	12	13	13	14	16	13	12	15	13	14	13	12	13	14	14	14	14	15	1	13	13	13	12	14	12	13	12	13	14	13	13	13	2
15	15	14	15	16	15	14	14	16	16	14	15	14	15	1	15	15	16	16	15	16	2	15	14	2	14	2	15	15	15	15	2	15	14	2	15	15	16	15	15	2	15	15	15	16	14	15	14	16	16
13	14	14	13	12	14	14	14	12	13	12	13	13	13	15	14	13	12	13	13	14	16	13	12	15	13	14	13	12	13	14	14	14	14	15	1	13	13	13	12	14	13	13	12	13	14	13	12	13	2
2	3	1	2	3	3	3	3	3	3	3	3	3	3	14	3	3	3	3	3	3	13	3	3	13	3	15	3	1	3	3	13	3	3	15	13	3	3	3	3	15	3	2	3	3	3	3	3	3	13
2	3	1	1	3	3	3	3	3	3	3	3	3	3	14	3	3	3	3	3	3	13	3	3	13	3	15	3	2	3	3	13	3	3	15	14	3	3	3	3	15	3	2	3	3	3	3	3	3	14
2	3	1	3	3	3	3	3	3	1	3	3	3	3	15	3	3	2	2	3	3	14	3	3	14	3	16	3	3	3	3	14	3	3	14	14	3	3	3	3	16	3	2	3	3	3	3	3	3	14
2	3	3	3	1	3	3	3	1	3	3	3	3	3	17	3	3	3	3	3	3	16	3	3	16	3	16	3	3	3	3	16	3	3	18	11	3	3	3	3	18	3	2	3	2	3	3	3	2	11
2	3	3	3	3	3	3	1	3	3	3	1	3	3	14	3	3	3	3	3	3	13	3	3	13	3	15	3	3	3	3	15	3	3	15	14	3	3	3	3	15	2	4	3	3	3	3	2	3	14
2	3	3	3	1	3	3	3	3	3	3	1	3	3	16	3	3	3	3	3	3	15	3	3	15	3	15	3	3	3	3	15	3	3	17	12	3	3	3	3	17	2	2	3	3	3	3	2	3	12
2	1	3	3	3	3	3	1	3	3	3	3	3	3	14	3	3	3	3	3	3	13	3	3	13	3	15	3	3	3	3	15	3	3	15	15	3	3	3	3	15	3	4	3	3	2	3	3	3	15
2	1	3	3	3	3	3	3	3	3	3	3	3	3	15	3	3	3	3	1	3	15	3	2	14	3	16	3	3	3	3	14	3	3	16	14	3	3	3	3	16	3	4	3	3	2	3	3	3	14
13	14	14	13	12	14	14	14	12	13	13	13	13	13	15	14	13	12	13	13	14	16	13	12	15	13	14	13	12	12	14	14	14	14	15	1	13	13	13	12	14	13	13	12	13	14	13	12	13	2
16	16	15	16	17	16	15	15	17	17	16	16	15	16	1	16	16	17	17	16	17	2	16	15	2	15	2	16	16	16	16	2	16	15	2	14	16	15	16	16	1	16	16	16	17	15	16	15	17	15
15	15	14	15	16	15	14	14	16	14	15	15	14	15	2	15	15	15	15	16	16	1	15	16	3	14	3	15	15	15	15	3	15	14	1	15	15	16	15	15	3	15	15	15	16	14	15	14	16	16
14	15	13	14	13	15	15	15	13	14	14	14	14	14	13	15	14	13	14	14	15	14	14	13	13	14	12	14	13	14	15	12	15	15	13	1	14	14	14	13	12	14	12	13	14	15	14	13	14	2
14	15	15	14	13	15	15	15	13	14	14	14	14	14	14	13	14	13	14	14	15	15	14	13	14	14	13	14	13	14	15	13	15	15	14	1	14	14	14	13	13	14	14	13	14	15	14	13	14	2
13	14	14	13	12	14	14	14	13	13	13	13	13	13	14	14	13	12	13	13	14	15	13	12	14	13	13	13	12	13	14	13	14	14	14	1	13	13	13	12	13	13	13	12	13	14	13	12	12	2
12	13	13	12	13	13	13	13	11	12	12	12	12	12	13	13	12	11	12	12	13	14	12	11	13	12	14	12	11	12	13	12	13	13	13	1	12	12	12	11	12	12	14	11	12	13	12	11	12	2
2	3	3	3	3	3	1	3	3	3	3	3	3	1	14	3	3	3	3	3	3	13	3	3	13	3	15	3	3	3	3	13	2	3	15	14	2	3	3	3	15	3	4	3	3	3	3	3	3	13
2	3	1	3	3	3	3	3	3	3	3	3	1	3	13	3	3	3	3	3	3	12	3	3	12	3	14	3	3	3	3	12	3	3	14	14	3	3	3	2	14	3	2	3	3	3	2	3	3	14
2	3	3	3	1	3	3	3	3	3	3	3	1	3	15	3	3	3	3	3	3	14	3	3	14	3	14	3	3	3	3	14	3	3	16	12	3	3	3	2	16	3	2	3	3	3	2	3	3	12
2	3	3	3	3	3	3	3	3	3	3	3	1	3	14	3	1	3	3	3	3	13	3	3	13	2	15	3	3	3	3	13	3	3	15	13	3	3	3	2	15	3	4	2	3	3	2	3	3	13
2	3	3	3	3	3	3	3	3	3	3	1	1	3	14	3	3	3	3	3	3	13	3	3	13	3	15	3	3	3	3	13	3	3	15	13	3	3	3	2	15	2	4	3	3	3	2	2	3	13
2	3	1	3	3	3	3	3	3	2	3	3	3	3	15	3	3	2	1	3	3	14	3	3	14	3	16	3	3	3	3	14	3	3	15	14	3	3	3	3	16	3	2	3	3	3	3	3	3	14
2	3	3	2	3	3	3	1	3	3	3	3	3	3	14	3	3	3	3	3	3	13	3	3	13	3	15	3	1	3	3	15	3	3	15	13	3	3	3	3	15	3	4	3	3	3	3	3	3	13
2	3	3	1	3	3	3	3	1	3	3	3	3	3	16	3	3	3	3	3	3	15	3	3	15	3	17	3	2	3	3	15	3	3	17	12	3	3	3	3	17	3	4	3	2	3	3	3	2	12
1	2	2	2	2	2	2	2	2	2	2	2	2	2	14	2	2	2	2	2	2	13	2	2	15	2	15	2	2	2	2	13	2	2	15	13	2	2	1	2	15	2	3	2	2	2	2	2	2	13
2	3	3	1	3	3	3	3	3	3	3	3	3	3	14	3	3	3	3	2	3	15	3	1	13	3	15	3	2	3	3	13	3	3	15	12	3	3	3	3	15	3	4	3	3	3	3	3	3	12
1	2	2	2	2	2	2	1	2	2	2	2	2	2	15	2	2	2	2	2	2	14	2	2	14	2	16	2	2	2	2	15	2	2	16	14	2	2	2	2	16	2	3	2	2	2	2	2	2	14
2	1	3	3	1	3	3	3	3	3	3	3	3	3	16	3	3	3	3	3	3	15	3	3	15	3	15	3	3	3	3	15	3	3	17	13	3	3	3	3	17	3	2	3	3	2	3	3	3	13
15	15	14	15	16	15	14	16	16	14	15	15	14	15	2	15	15	15	15	15	16	3	15	14	3	14	3	15	15	15	15	1	15	14	1	13	15	16	15	15	3	15	15	15	16	14	15	14	16	14
13	14	14	13	12	14	14	14	12	13	13	13	13	12	16	14	13	12	13	13	14	17	12	12	16	13	15	13	12	13	14	15	14	14	16	2	13	13	13	12	15	13	13	12	13	14	13	12	13	1
12	13	13	12	11	13	13	13	11	12	12	12	12	12	13	13	12	11	12	12	13	14	12	11	13	12	12	12	11	12	13	12	13	13	13	1	12	13	12	11	14	12	12	11	12	13	12	11	12	2
14	15	15	14	13	14	15	15	13	14	14	14	14	14	14	15	14	13	14	14	15	15	14	13	14	14	13	14	13	14	13	13	15	14	14	1	14	14	14	13	13	14	14	13	14	15	14	13	14	2
2	3	3	3	3	3	1	3	3	3	1	3	3	3	14	3	3	3	3	3	3	13	3	3	13	3	15	3	3	2	3	13	2	3	15	14	3	3	3	3	15	3	4	3	3	3	3	3	3	14
2	3	3	3	3	3	3	3	1	3	1	3	3	3	16	3	3	3	3	3	3	15	3	3	15	3	17	3	3	2	3	15	3	3	17	12	3	3	3	3	17	3	4	3	2	3	3	3	2	12
2	3	3	3	1	3	1	3	3	3	3	3	3	3	15	3	3	3	3	3	3	14	3	3	14	3	14	3	3	3	3	14	2	3	16	13	3	3	3	3	16	3	2	3	3	3	3	3	3	13
2	3	3	3	3	3	1	3	3	3	3	3	3	3	14	3	3	3	3	3	3	13	1	3	13	3	15	2	3	3	3	13	2	3	15	14	3	3	3	3	15	3	4	3	3	3	3	3	3	14
2	3	3	3	3	3	1	3	2	3	3	3	3	3	15	3	3	3	3	3	3	14	3	3	14	3	16	3	3	3	3	14	2	3	16	14	3	3	3	3	16	3	4	3	1	3	3	3	2	14
2	3	3	3	3	1	3	3	3	3	3	3	1	3	14	3	3	3	3	3	3	13	3	3	13	3	15	3	3	3	2	13	3	2	15	14	3	3	3	2	15	3	4	3	3	3	2	3	3	14
2	3	1	3	3	3	3	3	3	3	3	3	3	1	14	3	3	3	3	3	3	13	3	3	13	3	15	3	3	3	3	13	3	3	15	14	2	3	3	3	15	3	2	3	3	3	3	3	3	13
3	4	2	4	2	2	4	4	4	4	4	4	4	4	15	4	4	4	4	4	4	14	4	4	14	4	14	4	4	4	3	14	4	3	16	14	4	4	4	4	16	4	1	4	4	4	4	4	4	14
2	3	1	3	3	3	3	3	3	3	3	3	3	3	13	3	2	3	3	3	3	12	3	3	12	1	14	3	3	3	3	12	3	3	14	14	3	3	3	3	14	3	2	2	3	3	3	3	3	14
2	3	1	3	3	3	3	3	3	3	3	3	3	3	14	3	3	3	3	3	3	13	3	3	14	3	15	3	3	3	3	13	3	3	15	14	3	3	1	3	15	3	2	3	3	3	3	3	3	14
2	3	3	3	3	1	3	1	3	3	3	3	3	3	14	3	3	3	3	3	3	13	3	3	13	3	15	3	3	3	2	15	3	2	15	15	3	3	3	3	15	3	4	3	3	3	3	3	3	15
2	3	3	3	3	3	3	1	1	3	3	3	3	3	15	3	3	3	3	3	3	14	3	3	14	3	16	3	3	3	3	16	3	3	16	13	3	3	3	3	16	3	4	3	2	3	3	3	2	13
2	3	3	1	1	3	3	3	3	3	3	3	3	3	16	3	3	3	3	3	3	15	3	3	15	3	15	3	2	3	3	15	3	3	17	12	3	3	3	3	17	3	2	3	3	3	3	3	3	12
2	3	3	3	1	3	3	3	3	3	3	3	3	3	16	3	1	3	3	3	3	15	3	3	15	2	15	3	3	3	3	15	3	3	17	12	3	3	3	3	17	3	2	2	3	3	3	3	3	12
2	3	3	3	1	3	3	3	2	3	3	3	3	3	17	3	3	3	3	3	3	16	3	3	16	3	16	3	3	3	3	16	3	3	18	12	3	3	3	3	18	3	2	3	2	3	3	3	1	12
2	3	3	3	1	2	3	3	3	3	3	3	3	3	15	3	3	3	3	3	3	14	3	3	14	3	14	3	3	3	2	14	3	1	16	13	3	3	3	3	16	3	2	3	3	3	3	3	3	13
2	3	3	3	1	3	3	3	3	3	3	3	3	3	15	3	3	3	3	2	3	16	3	1	14	3	14	3	3	3	3	14	3	3	16	11	3	3	3	3	16	3	2	3	3	3	3	3	3	11
2	3	3	3	3	2	3	3	2	3	3	3	3	3	15	3	3	3	3	3	3	14	3	3	14	3	16	3	3	3	2	14	3	1	16	14	3	3	3	3	16	3	4	3	2	3	3	3	1	14
2	3	3	3	3	1	3	3	1	3	3	3	3	3	16	3	3	3	3	3	3	15	3	3	15	3	17	3	3	3	2	15	3	2	17	13	3	3	3	3	17	3	4	3	2	3	3	3	2	13
2	3	3	3	3	1	3	3	3	3	3	3	3	3	14	3	2	3	3	3	3	13	3	3	13	1	15	3	3	3	2	13	3	2	15	14	3	3	3	3	15	3	4	2	3	3	3	3	3	14
2	3	3	3	3	3	3	3	1	3	3	3	3	3	15	3	2	3	3	3	3	14	3	3	14	1	16	3	3	3	3	14	3	3	16	12	3	3	3	3	16	3	4	2	2	3	3	3	2	12
2	3	3	1	3	3	3	3	3	1	3	3	3	3	16	3	3	2	2	3	3	15	3	3	15	3	17	3	2	3	3	15	3	3	15	13	3	3	3	3	17	3	4	3	3	3	3	3	3	13
2	3	2	3	1	3	3	3	3	3	3	3	3	3	16	3	3	3	3	3	3	15	3	3	15	3	15	3	3	3	3	15	3	3	17	13	3	3	3	3	17	3	1	3	3	3	3	3	3	13
2	3	2	3	3	3	3	3	3	1	3	3	3	3	16	3	3	2	2	3	3	15	3	3	15	3	17	3	3	3	3	15	3	3	15	14	3	3	3	3	17	3	3	3	3	3	3	3	3	14
3	4	2	4	2	4	4	4	4	4	4	2	4	4	15	4	4	4	4	4	4	14	4	4	14	4	14	4	4	4	4	14	4	4	16	13	4	4	4	4	16	3	1	4	4	4	4	3	4	13
2	3	3	3	3	3	3	3	3	3	3	1	3	3	15	3	1	3	3	3	3	14	3	3	14	2	16	3	3	3	3	14	3	3	16	13	3	3	3	3	16	2	4	2	3	3	3	2	3	13
2	3	3	3	3	3	3	3	1	3	3	1	3	3	16	3	3	3	3	3	3	15	3	3	15	3	17	3	3	3	3	15	3	3	17	12	3	3	3	3	17	2	4	3	2	3	3	2	2	12
2	1	3	3	3	3	3	3	3	3	3	3	3	1	15	3	3	3	3	3	3	14	3	3	14	3	16	3	3	3	3	14	3	3	16	14	2	3	3	3	16	3	4	3	3	2	3	3	3	13
2	1	3	3	3	2	3	3	3	3	3	3	3	3	15	3	3	3	3	3	3	14	3	3	14	3	16	3	3	3	1	14	3	2	16	15	3	3	3	3	16	3	4	3	3	2	3	3	3	15
2	1	3	3	3	3	3	3	3	2	3	3	3	3	16	3	3	1	2	3	3	15	3	3	15	3	17	3	3	3	3	15	3	3	16	13	3	3	3	3	17	3	4	3	3	2	3	3	3	13
2	3	3	3	3	1	3	3	3	3	3	3	2	3	15	3	3	3	3	3	3	14	3	3	14	3	16	3	3	3	2	14	3	2	16	14	3	3	3	2	16	3	4	3	3	3	1	3	3	14
15	15	14	15	16	15	14	14	16	16	15	15	15	15	1	15	15	16	16	15	16	2	15	14	2	14	2	15	15	15	15	2	15	14	2	13	15	16	15	14	2	15	15	15	16	14	15	14	16	14
16	16	15	16	15	16	15	15	17	17	16	16	15	15	2	16	16	17	17	16	17	3	16	15	3	15	1	16	16	16	16	3	16	15	3	14	16	17	16	16	3	16	14	16	17	15	16	15	17	13
14	14	13	14	15	14	13	13	15	15	14	14	13	13	2	14	14	15	15	15	15	1	14	15	3	13	3	14	14	14	14	3	14	13	3	16	14	15	14	14	3	14	14	14	15	13	14	13	15	15
15	15	14	15	16	15	14	14	16	16	15	15	14	15	1	15	15	16	16	15	16	1	15	15	2	14	2	15	15	15	15	2	15	14	2	15	15	16	15	15	2	15	15	15	16	14	15	14	16	16
15	15	14	15	16	15	14	14	16	16	15	15	14	15	1	15	15	16	16	15	16	2	15	14	2	15	2	15	15	15	15	2	15	14	2	13	15	16	15	15	2	15	15	14	16	14	15	14	16	14
16	16	15	16	17	16	15	15	16	17	16	16	15	16	1	16	16	17	17	16	17	2	16	15	2	15	2	16	16	16	16	2	16	15	2	14	16	17	16	16	2	16	16	16	15	15	16	15	16	15
13	13	12	13	14	13	12	14	14	14	13	13	12	13	2	13	13	14	14	14	14	1	13	14	3	12	3	13	13	13	13	1	13	12	3	14	13	14	13	13	3	13	13	13	14	12	13	12	14	15
15	15	14	15	16	15	14	15	16	16	15	15	14	15	1	15	15	16	16	15	16	2	15	14	2	14	2	15	15	15	15	1	15	14	2	14	15	16	15	15	2	15	15	15	16	14	15	14	16	15
12	13	13	12	11	13	13	13	11	12	12	12	12	12	15	13	12	11	12	13	13	14	12	13	15	12	14	12	11	12	13	14	13	13	15	1	12	12	12	11	14	12	12	11	12	13	12	11	12	2
1	2	2	2	2	2	2	2	2	2	1	2	2	2	14	2	2	2	2	2	2	13	2	2	13	2	15	2	2	1	2	13	2	2	15	12	2	2	2	2	15	2	3	2	2	2	2	2	2	12
[truncated: 136 more columns]
