# Supplementary material for: Ascertaining cells’ synaptic connections and RNA expression simultaneously with barcoded rabies virus libraries
Source: Nat Commun. 2022 Nov 16;13:6993. doi: 10.1038/s41467-022-34334-1 (PMC9668842; doi:10.1038/s41467-022-34334-1)
Supplement: Supplementary file 6 — Source Data [file 41467_2022_34334_MOESM6_ESM.zip › saunders_source_data/SI_Figure_2e_right.csv]

experiment	file_type	n_unique_VBCs	median_n_unique_infections
170330_pSPBN_GFP_v9_v2_B19EnvA_15P_BCpooled_day5_Final_RVg_Concatenated	Pseudotyped_Concatenated	1	1.0
170330_pSPBN_GFP_v9_v2_B19EnvA_15P_BCpooled_day5_Final_RVg_Concatenated	Pseudotyped_Concatenated	25	25.0
170330_pSPBN_GFP_v9_v2_B19EnvA_15P_BCpooled_day5_Final_RVg_Concatenated	Pseudotyped_Concatenated	50	51.0
170330_pSPBN_GFP_v9_v2_B19EnvA_15P_BCpooled_day5_Final_RVg_Concatenated	Pseudotyped_Concatenated	75	76.5
170330_pSPBN_GFP_v9_v2_B19EnvA_15P_BCpooled_day5_Final_RVg_Concatenated	Pseudotyped_Concatenated	100	103.0
170330_pSPBN_GFP_v9_v2_B19EnvA_15P_BCpooled_day5_Final_RVg_Concatenated	Pseudotyped_Concatenated	125	130.0
170330_pSPBN_GFP_v9_v2_B19EnvA_15P_BCpooled_day5_Final_RVg_Concatenated	Pseudotyped_Concatenated	150	155.5
170330_pSPBN_GFP_v9_v2_B19EnvA_15P_BCpooled_day5_Final_RVg_Concatenated	Pseudotyped_Concatenated	175	185.5
170330_pSPBN_GFP_v9_v2_B19EnvA_15P_BCpooled_day5_Final_RVg_Concatenated	Pseudotyped_Concatenated	200	212.0
170330_pSPBN_GFP_v9_v2_B19EnvA_15P_BCpooled_day5_Final_RVg_Concatenated	Pseudotyped_Concatenated	225	241.5
170330_pSPBN_GFP_v9_v2_B19EnvA_15P_BCpooled_day5_Final_RVg_Concatenated	Pseudotyped_Concatenated	250	351.0
170330_pSPBN_GFP_v9_v2_B19EnvA_15P_BCpooled_day5_Final_RVg_Concatenated	Pseudotyped_Concatenated	275	375.0
170330_pSPBN_GFP_v9_v2_B19EnvA_15P_BCpooled_day5_Final_RVg_Concatenated	Pseudotyped_Concatenated	300	400.0
170330_pSPBN_GFP_v9_v2_B19EnvA_15P_BCpooled_day5_Final_RVg_Concatenated	Pseudotyped_Concatenated	325	425.0
170330_pSPBN_GFP_v9_v2_B19EnvA_15P_BCpooled_day5_Final_RVg_Concatenated	Pseudotyped_Concatenated	350	450.0
170330_pSPBN_GFP_v9_v2_B19EnvA_15P_BCpooled_day5_Final_RVg_Concatenated	Pseudotyped_Concatenated	375	475.0
170330_pSPBN_GFP_v9_v2_B19EnvA_15P_BCpooled_day5_Final_RVg_Concatenated	Pseudotyped_Concatenated	400	500.0
170330_pSPBN_GFP_v9_v2_B19EnvA_15P_BCpooled_day5_Final_RVg_Concatenated	Pseudotyped_Concatenated	425	525.0
170330_pSPBN_GFP_v9_v2_B19EnvA_15P_BCpooled_day5_Final_RVg_Concatenated	Pseudotyped_Concatenated	450	550.0
170330_pSPBN_GFP_v9_v2_B19EnvA_15P_BCpooled_day5_Final_RVg_Concatenated	Pseudotyped_Concatenated	475	575.0
170330_pSPBN_GFP_v9_v2_B19EnvA_15P_BCpooled_day5_Final_RVg_Concatenated	Pseudotyped_Concatenated	500	600.0
170330_pSPBN_GFP_v9_v2_B19EnvA_15P_BCpooled_day5_Final_RVg_Concatenated	Pseudotyped_Concatenated	525	625.5
170330_pSPBN_GFP_v9_v2_B19EnvA_15P_BCpooled_day5_Final_RVg_Concatenated	Pseudotyped_Concatenated	550	651.0
170330_pSPBN_GFP_v9_v2_B19EnvA_15P_BCpooled_day5_Final_RVg_Concatenated	Pseudotyped_Concatenated	575	685.5
170330_pSPBN_GFP_v9_v2_B19EnvA_15P_BCpooled_day5_Final_RVg_Concatenated	Pseudotyped_Concatenated	600	801.0
170330_pSPBN_GFP_v9_v2_B19EnvA_15P_BCpooled_day5_Final_RVg_Concatenated	Pseudotyped_Concatenated	625	825.0
170330_pSPBN_GFP_v9_v2_B19EnvA_15P_BCpooled_day5_Final_RVg_Concatenated	Pseudotyped_Concatenated	650	850.0
170330_pSPBN_GFP_v9_v2_B19EnvA_15P_BCpooled_day5_Final_RVg_Concatenated	Pseudotyped_Concatenated	675	875.0
170330_pSPBN_GFP_v9_v2_B19EnvA_15P_BCpooled_day5_Final_RVg_Concatenated	Pseudotyped_Concatenated	700	900.0
170330_pSPBN_GFP_v9_v2_B19EnvA_15P_BCpooled_day5_Final_RVg_Concatenated	Pseudotyped_Concatenated	725	925.0
170330_pSPBN_GFP_v9_v2_B19EnvA_15P_BCpooled_day5_Final_RVg_Concatenated	Pseudotyped_Concatenated	750	950.5
170330_pSPBN_GFP_v9_v2_B19EnvA_15P_BCpooled_day5_Final_RVg_Concatenated	Pseudotyped_Concatenated	775	975.0
170330_pSPBN_GFP_v9_v2_B19EnvA_15P_BCpooled_day5_Final_RVg_Concatenated	Pseudotyped_Concatenated	800	1001.0
170330_pSPBN_GFP_v9_v2_B19EnvA_15P_BCpooled_day5_Final_RVg_Concatenated	Pseudotyped_Concatenated	825	1125.0
170330_pSPBN_GFP_v9_v2_B19EnvA_15P_BCpooled_day5_Final_RVg_Concatenated	Pseudotyped_Concatenated	850	1150.0
170330_pSPBN_GFP_v9_v2_B19EnvA_15P_BCpooled_day5_Final_RVg_Concatenated	Pseudotyped_Concatenated	875	1175.0
170330_pSPBN_GFP_v9_v2_B19EnvA_15P_BCpooled_day5_Final_RVg_Concatenated	Pseudotyped_Concatenated	900	1200.0
170330_pSPBN_GFP_v9_v2_B19EnvA_15P_BCpooled_day5_Final_RVg_Concatenated	Pseudotyped_Concatenated	925	1225.0
170330_pSPBN_GFP_v9_v2_B19EnvA_15P_BCpooled_day5_Final_RVg_Concatenated	Pseudotyped_Concatenated	950	1250.5
170330_pSPBN_GFP_v9_v2_B19EnvA_15P_BCpooled_day5_Final_RVg_Concatenated	Pseudotyped_Concatenated	975	1326.0
170330_pSPBN_GFP_v9_v2_B19EnvA_15P_BCpooled_day5_Final_RVg_Concatenated	Pseudotyped_Concatenated	1000	1307.0
170330_pSPBN_GFP_v9_v2_B19EnvA_15P_BCpooled_day5_Final_RVg_Concatenated	Pseudotyped_Concatenated	1100	1500.0
170330_pSPBN_GFP_v9_v2_B19EnvA_15P_BCpooled_day5_Final_RVg_Concatenated	Pseudotyped_Concatenated	1200	1700.0
170330_pSPBN_GFP_v9_v2_B19EnvA_15P_BCpooled_day5_Final_RVg_Concatenated	Pseudotyped_Concatenated	1300	1900.0
170330_pSPBN_GFP_v9_v2_B19EnvA_15P_BCpooled_day5_Final_RVg_Concatenated	Pseudotyped_Concatenated	1400	2001.0
170330_pSPBN_GFP_v9_v2_B19EnvA_15P_BCpooled_day5_Final_RVg_Concatenated	Pseudotyped_Concatenated	1500	2200.0
170330_pSPBN_GFP_v9_v2_B19EnvA_15P_BCpooled_day5_Final_RVg_Concatenated	Pseudotyped_Concatenated	1600	2400.0
170330_pSPBN_GFP_v9_v2_B19EnvA_15P_BCpooled_day5_Final_RVg_Concatenated	Pseudotyped_Concatenated	1700	2600.0
170330_pSPBN_GFP_v9_v2_B19EnvA_15P_BCpooled_day5_Final_RVg_Concatenated	Pseudotyped_Concatenated	1800	2800.0
170330_pSPBN_GFP_v9_v2_B19EnvA_15P_BCpooled_day5_Final_RVg_Concatenated	Pseudotyped_Concatenated	1900	3000.0
170330_pSPBN_GFP_v9_v2_B19EnvA_15P_BCpooled_day5_Final_RVg_Concatenated	Pseudotyped_Concatenated	2000	3150.5
170330_pSPBN_GFP_v9_v2_B19EnvA_15P_BCpooled_day5_Final_RVg_Concatenated	Pseudotyped_Concatenated	2100	3300.5
170330_pSPBN_GFP_v9_v2_B19EnvA_15P_BCpooled_day5_Final_RVg_Concatenated	Pseudotyped_Concatenated	2200	3600.0
170330_pSPBN_GFP_v9_v2_B19EnvA_15P_BCpooled_day5_Final_RVg_Concatenated	Pseudotyped_Concatenated	2300	3800.0
170330_pSPBN_GFP_v9_v2_B19EnvA_15P_BCpooled_day5_Final_RVg_Concatenated	Pseudotyped_Concatenated	2400	4000.5
170330_pSPBN_GFP_v9_v2_B19EnvA_15P_BCpooled_day5_Final_RVg_Concatenated	Pseudotyped_Concatenated	2500	4200.0
170330_pSPBN_GFP_v9_v2_B19EnvA_15P_BCpooled_day5_Final_RVg_Concatenated	Pseudotyped_Concatenated	2600	4400.0
170330_pSPBN_GFP_v9_v2_B19EnvA_15P_BCpooled_day5_Final_RVg_Concatenated	Pseudotyped_Concatenated	2700	4700.0
170330_pSPBN_GFP_v9_v2_B19EnvA_15P_BCpooled_day5_Final_RVg_Concatenated	Pseudotyped_Concatenated	2800	4900.5
170330_pSPBN_GFP_v9_v2_B19EnvA_15P_BCpooled_day5_Final_RVg_Concatenated	Pseudotyped_Concatenated	2900	5100.0
170330_pSPBN_GFP_v9_v2_B19EnvA_15P_BCpooled_day5_Final_RVg_Concatenated	Pseudotyped_Concatenated	3000	5400.0
170330_pSPBN_GFP_v9_v2_B19EnvA_15P_BCpooled_day5_Final_RVg_Concatenated	Pseudotyped_Concatenated	3100	5600.5
170330_pSPBN_GFP_v9_v2_B19EnvA_15P_BCpooled_day5_Final_RVg_Concatenated	Pseudotyped_Concatenated	3200	5850.5
170330_pSPBN_GFP_v9_v2_B19EnvA_15P_BCpooled_day5_Final_RVg_Concatenated	Pseudotyped_Concatenated	3300	6100.0
170330_pSPBN_GFP_v9_v2_B19EnvA_15P_BCpooled_day5_Final_RVg_Concatenated	Pseudotyped_Concatenated	3400	6250.5
170330_pSPBN_GFP_v9_v2_B19EnvA_15P_BCpooled_day5_Final_RVg_Concatenated	Pseudotyped_Concatenated	3500	6600.0
170330_pSPBN_GFP_v9_v2_B19EnvA_15P_BCpooled_day5_Final_RVg_Concatenated	Pseudotyped_Concatenated	3600	6800.0
170330_pSPBN_GFP_v9_v2_B19EnvA_15P_BCpooled_day5_Final_RVg_Concatenated	Pseudotyped_Concatenated	3700	7050.5
170330_pSPBN_GFP_v9_v2_B19EnvA_15P_BCpooled_day5_Final_RVg_Concatenated	Pseudotyped_Concatenated	3800	7300.0
170330_pSPBN_GFP_v9_v2_B19EnvA_15P_BCpooled_day5_Final_RVg_Concatenated	Pseudotyped_Concatenated	3900	7600.0
170330_pSPBN_GFP_v9_v2_B19EnvA_15P_BCpooled_day5_Final_RVg_Concatenated	Pseudotyped_Concatenated	4000	7800.0
170330_pSPBN_GFP_v9_v2_B19EnvA_15P_BCpooled_day5_Final_RVg_Concatenated	Pseudotyped_Concatenated	4100	8150.5
170330_pSPBN_GFP_v9_v2_B19EnvA_15P_BCpooled_day5_Final_RVg_Concatenated	Pseudotyped_Concatenated	4200	8400.0
170330_pSPBN_GFP_v9_v2_B19EnvA_15P_BCpooled_day5_Final_RVg_Concatenated	Pseudotyped_Concatenated	4300	8700.0
170330_pSPBN_GFP_v9_v2_B19EnvA_15P_BCpooled_day5_Final_RVg_Concatenated	Pseudotyped_Concatenated	4400	8850.0
170330_pSPBN_GFP_v9_v2_B19EnvA_15P_BCpooled_day5_Final_RVg_Concatenated	Pseudotyped_Concatenated	4500	9200.0
170330_pSPBN_GFP_v9_v2_B19EnvA_15P_BCpooled_day5_Final_RVg_Concatenated	Pseudotyped_Concatenated	4600	9401.0
170330_pSPBN_GFP_v9_v2_B19EnvA_15P_BCpooled_day5_Final_RVg_Concatenated	Pseudotyped_Concatenated	4700	9701.0
170330_pSPBN_GFP_v9_v2_B19EnvA_15P_BCpooled_day5_Final_RVg_Concatenated	Pseudotyped_Concatenated	4800	10000.0
170330_pSPBN_GFP_v9_v2_B19EnvA_15P_BCpooled_day5_Final_RVg_Concatenated	Pseudotyped_Concatenated	4900	10201.5
170330_pSPBN_GFP_v9_v2_B19EnvA_15P_BCpooled_day5_Final_RVg_Concatenated	Pseudotyped_Concatenated	5000	10600.5
170330_pSPBN_GFP_v9_v2_B19EnvA_15P_BCpooled_day5_Final_RVg_Concatenated	Pseudotyped_Concatenated	5100	10900.0
170330_pSPBN_GFP_v9_v2_B19EnvA_15P_BCpooled_day5_Final_RVg_Concatenated	Pseudotyped_Concatenated	5200	11150.5
170330_pSPBN_GFP_v9_v2_B19EnvA_15P_BCpooled_day5_Final_RVg_Concatenated	Pseudotyped_Concatenated	5300	11450.0
170330_pSPBN_GFP_v9_v2_B19EnvA_15P_BCpooled_day5_Final_RVg_Concatenated	Pseudotyped_Concatenated	5400	11701.5
170330_pSPBN_GFP_v9_v2_B19EnvA_15P_BCpooled_day5_Final_RVg_Concatenated	Pseudotyped_Concatenated	5500	11900.0
170330_pSPBN_GFP_v9_v2_B19EnvA_15P_BCpooled_day5_Final_RVg_Concatenated	Pseudotyped_Concatenated	5600	12300.5
170330_pSPBN_GFP_v9_v2_B19EnvA_15P_BCpooled_day5_Final_RVg_Concatenated	Pseudotyped_Concatenated	5700	12650.0
170330_pSPBN_GFP_v9_v2_B19EnvA_15P_BCpooled_day5_Final_RVg_Concatenated	Pseudotyped_Concatenated	5800	12900.5
170330_pSPBN_GFP_v9_v2_B19EnvA_15P_BCpooled_day5_Final_RVg_Concatenated	Pseudotyped_Concatenated	5900	13200.0
170330_pSPBN_GFP_v9_v2_B19EnvA_15P_BCpooled_day5_Final_RVg_Concatenated	Pseudotyped_Concatenated	6000	13550.0
170330_pSPBN_GFP_v9_v2_B19EnvA_15P_BCpooled_day5_Final_RVg_Concatenated	Pseudotyped_Concatenated	6100	13700.0
170330_pSPBN_GFP_v9_v2_B19EnvA_15P_BCpooled_day5_Final_RVg_Concatenated	Pseudotyped_Concatenated	6200	14050.5
170330_pSPBN_GFP_v9_v2_B19EnvA_15P_BCpooled_day5_Final_RVg_Concatenated	Pseudotyped_Concatenated	6300	14450.0
170330_pSPBN_GFP_v9_v2_B19EnvA_15P_BCpooled_day5_Final_RVg_Concatenated	Pseudotyped_Concatenated	6400	14801.0
170330_pSPBN_GFP_v9_v2_B19EnvA_15P_BCpooled_day5_Final_RVg_Concatenated	Pseudotyped_Concatenated	6500	15000.0
170330_pSPBN_GFP_v9_v2_B19EnvA_15P_BCpooled_day5_Final_RVg_Concatenated	Pseudotyped_Concatenated	6600	15300.5
170330_pSPBN_GFP_v9_v2_B19EnvA_15P_BCpooled_day5_Final_RVg_Concatenated	Pseudotyped_Concatenated	6700	15800.0
170330_pSPBN_GFP_v9_v2_B19EnvA_15P_BCpooled_day5_Final_RVg_Concatenated	Pseudotyped_Concatenated	6800	16050.5
170330_pSPBN_GFP_v9_v2_B19EnvA_15P_BCpooled_day5_Final_RVg_Concatenated	Pseudotyped_Concatenated	6900	16350.0
170330_pSPBN_GFP_v9_v2_B19EnvA_15P_BCpooled_day5_Final_RVg_Concatenated	Pseudotyped_Concatenated	7000	16601.0
170330_pSPBN_GFP_v9_v2_B19EnvA_15P_BCpooled_day5_Final_RVg_Concatenated	Pseudotyped_Concatenated	7100	16901.0
170330_pSPBN_GFP_v9_v2_B19EnvA_15P_BCpooled_day5_Final_RVg_Concatenated	Pseudotyped_Concatenated	7200	17300.0
170330_pSPBN_GFP_v9_v2_B19EnvA_15P_BCpooled_day5_Final_RVg_Concatenated	Pseudotyped_Concatenated	7300	17650.5
170330_pSPBN_GFP_v9_v2_B19EnvA_15P_BCpooled_day5_Final_RVg_Concatenated	Pseudotyped_Concatenated	7400	17950.5
170330_pSPBN_GFP_v9_v2_B19EnvA_15P_BCpooled_day5_Final_RVg_Concatenated	Pseudotyped_Concatenated	7500	18300.0
170330_pSPBN_GFP_v9_v2_B19EnvA_15P_BCpooled_day5_Final_RVg_Concatenated	Pseudotyped_Concatenated	7600	18550.5
170330_pSPBN_GFP_v9_v2_B19EnvA_15P_BCpooled_day5_Final_RVg_Concatenated	Pseudotyped_Concatenated	7700	19000.0
170330_pSPBN_GFP_v9_v2_B19EnvA_15P_BCpooled_day5_Final_RVg_Concatenated	Pseudotyped_Concatenated	7800	19200.0
170330_pSPBN_GFP_v9_v2_B19EnvA_15P_BCpooled_day5_Final_RVg_Concatenated	Pseudotyped_Concatenated	7900	19600.0
170330_pSPBN_GFP_v9_v2_B19EnvA_15P_BCpooled_day5_Final_RVg_Concatenated	Pseudotyped_Concatenated	8000	19900.5
170330_pSPBN_GFP_v9_v2_B19EnvA_15P_BCpooled_day5_Final_RVg_Concatenated	Pseudotyped_Concatenated	8100	20250.0
170330_pSPBN_GFP_v9_v2_B19EnvA_15P_BCpooled_day5_Final_RVg_Concatenated	Pseudotyped_Concatenated	8200	20600.5
170330_pSPBN_GFP_v9_v2_B19EnvA_15P_BCpooled_day5_Final_RVg_Concatenated	Pseudotyped_Concatenated	8300	20900.0
170330_pSPBN_GFP_v9_v2_B19EnvA_15P_BCpooled_day5_Final_RVg_Concatenated	Pseudotyped_Concatenated	8400	21300.0
170330_pSPBN_GFP_v9_v2_B19EnvA_15P_BCpooled_day5_Final_RVg_Concatenated	Pseudotyped_Concatenated	8500	21650.0
170330_pSPBN_GFP_v9_v2_B19EnvA_15P_BCpooled_day5_Final_RVg_Concatenated	Pseudotyped_Concatenated	8600	22002.0
170330_pSPBN_GFP_v9_v2_B19EnvA_15P_BCpooled_day5_Final_RVg_Concatenated	Pseudotyped_Concatenated	8700	22300.0
170330_pSPBN_GFP_v9_v2_B19EnvA_15P_BCpooled_day5_Final_RVg_Concatenated	Pseudotyped_Concatenated	8800	22700.0
170330_pSPBN_GFP_v9_v2_B19EnvA_15P_BCpooled_day5_Final_RVg_Concatenated	Pseudotyped_Concatenated	8900	23050.0
170330_pSPBN_GFP_v9_v2_B19EnvA_15P_BCpooled_day5_Final_RVg_Concatenated	Pseudotyped_Concatenated	9000	23450.5
170330_pSPBN_GFP_v9_v2_B19EnvA_15P_BCpooled_day5_Final_RVg_Concatenated	Pseudotyped_Concatenated	9100	23750.5
170330_pSPBN_GFP_v9_v2_B19EnvA_15P_BCpooled_day5_Final_RVg_Concatenated	Pseudotyped_Concatenated	9200	24150.5
170330_pSPBN_GFP_v9_v2_B19EnvA_15P_BCpooled_day5_Final_RVg_Concatenated	Pseudotyped_Concatenated	9300	24401.0
170330_pSPBN_GFP_v9_v2_B19EnvA_15P_BCpooled_day5_Final_RVg_Concatenated	Pseudotyped_Concatenated	9400	24850.5
170330_pSPBN_GFP_v9_v2_B19EnvA_15P_BCpooled_day5_Final_RVg_Concatenated	Pseudotyped_Concatenated	9500	25200.0
170330_pSPBN_GFP_v9_v2_B19EnvA_15P_BCpooled_day5_Final_RVg_Concatenated	Pseudotyped_Concatenated	9600	25500.0
170330_pSPBN_GFP_v9_v2_B19EnvA_15P_BCpooled_day5_Final_RVg_Concatenated	Pseudotyped_Concatenated	9700	25950.5
170330_pSPBN_GFP_v9_v2_B19EnvA_15P_BCpooled_day5_Final_RVg_Concatenated	Pseudotyped_Concatenated	9800	26300.0
170330_pSPBN_GFP_v9_v2_B19EnvA_15P_BCpooled_day5_Final_RVg_Concatenated	Pseudotyped_Concatenated	9900	26600.0
170330_pSPBN_GFP_v9_v2_B19EnvA_15P_BCpooled_day5_Final_RVg_Concatenated	Pseudotyped_Concatenated	10000	27000.0
170330_pSPBN_GFP_v9_v2_B19EnvA_15P_BCpooled_day5_Final_RVg_Concatenated	Pseudotyped_Concatenated	11000	30700.5
170330_pSPBN_GFP_v9_v2_B19EnvA_15P_BCpooled_day5_Final_RVg_Concatenated	Pseudotyped_Concatenated	12000	34500.5
170330_pSPBN_GFP_v9_v2_B19EnvA_15P_BCpooled_day5_Final_RVg_Concatenated	Pseudotyped_Concatenated	13000	38500.0
170330_pSPBN_GFP_v9_v2_B19EnvA_15P_BCpooled_day5_Final_RVg_Concatenated	Pseudotyped_Concatenated	14000	42300.0
170330_pSPBN_GFP_v9_v2_B19EnvA_15P_BCpooled_day5_Final_RVg_Concatenated	Pseudotyped_Concatenated	15000	46500.5
170330_pSPBN_GFP_v9_v2_B19EnvA_15P_BCpooled_day5_Final_RVg_Concatenated	Pseudotyped_Concatenated	16000	50900.5
170330_pSPBN_GFP_v9_v2_B19EnvA_15P_BCpooled_day5_Final_RVg_Concatenated	Pseudotyped_Concatenated	17000	54901.0
170330_pSPBN_GFP_v9_v2_B19EnvA_15P_BCpooled_day5_Final_RVg_Concatenated	Pseudotyped_Concatenated	18000	59451.0
170330_pSPBN_GFP_v9_v2_B19EnvA_15P_BCpooled_day5_Final_RVg_Concatenated	Pseudotyped_Concatenated	19000	63600.5
170330_pSPBN_GFP_v9_v2_B19EnvA_15P_BCpooled_day5_Final_RVg_Concatenated	Pseudotyped_Concatenated	20000	68300.5
170330_pSPBN_GFP_v9_v2_B19EnvA_15P_BCpooled_day5_Final_RVg_Concatenated	Pseudotyped_Concatenated	21000	72750.5
170330_pSPBN_GFP_v9_v2_B19EnvA_15P_BCpooled_day5_Final_RVg_Concatenated	Pseudotyped_Concatenated	22000	77250.0
170330_pSPBN_GFP_v9_v2_B19EnvA_15P_BCpooled_day5_Final_RVg_Concatenated	Pseudotyped_Concatenated	23000	81850.0
170330_pSPBN_GFP_v9_v2_B19EnvA_15P_BCpooled_day5_Final_RVg_Concatenated	Pseudotyped_Concatenated	24000	86200.0
170330_pSPBN_GFP_v9_v2_B19EnvA_15P_BCpooled_day5_Final_RVg_Concatenated	Pseudotyped_Concatenated	25000	91300.0
170330_pSPBN_GFP_v9_v2_B19EnvA_15P_BCpooled_day5_Final_RVg_Concatenated	Pseudotyped_Concatenated	26000	96000.0
170330_pSPBN_GFP_v9_v2_B19EnvA_15P_BCpooled_day5_Final_RVg_Concatenated	Pseudotyped_Concatenated	27000	100700.5
170330_pSPBN_GFP_v9_v2_B19EnvA_15P_BCpooled_day5_Final_RVg_Concatenated	Pseudotyped_Concatenated	28000	105850.5
170330_pSPBN_GFP_v9_v2_B19EnvA_15P_BCpooled_day5_Final_RVg_Concatenated	Pseudotyped_Concatenated	29000	110400.0
170330_pSPBN_GFP_v9_v2_B19EnvA_15P_BCpooled_day5_Final_RVg_Concatenated	Pseudotyped_Concatenated	30000	115550.5
170330_pSPBN_GFP_v9_v2_B19EnvA_15P_BCpooled_day5_Final_RVg_Concatenated	Pseudotyped_Concatenated	31000	120400.5
170330_pSPBN_GFP_v9_v2_B19EnvA_15P_BCpooled_day5_Final_RVg_Concatenated	Pseudotyped_Concatenated	32000	125550.5
170330_pSPBN_GFP_v9_v2_B19EnvA_15P_BCpooled_day5_Final_RVg_Concatenated	Pseudotyped_Concatenated	33000	130350.0
170330_pSPBN_GFP_v9_v2_B19EnvA_15P_BCpooled_day5_Final_RVg_Concatenated	Pseudotyped_Concatenated	34000	135150.0
170330_pSPBN_GFP_v9_v2_B19EnvA_15P_BCpooled_day5_Final_RVg_Concatenated	Pseudotyped_Concatenated	35000	140400.0
170330_pSPBN_GFP_v9_v2_B19EnvA_15P_BCpooled_day5_Final_RVg_Concatenated	Pseudotyped_Concatenated	36000	145700.5
170330_pSPBN_GFP_v9_v2_B19EnvA_15P_BCpooled_day5_Final_RVg_Concatenated	Pseudotyped_Concatenated	37000	150800.0
170330_pSPBN_GFP_v9_v2_B19EnvA_15P_BCpooled_day5_Final_RVg_Concatenated	Pseudotyped_Concatenated	38000	156000.5
170330_pSPBN_GFP_v9_v2_B19EnvA_15P_BCpooled_day5_Final_RVg_Concatenated	Pseudotyped_Concatenated	39000	161000.5
170330_pSPBN_GFP_v9_v2_B19EnvA_15P_BCpooled_day5_Final_RVg_Concatenated	Pseudotyped_Concatenated	40000	166450.0
170330_pSPBN_GFP_v9_v2_B19EnvA_15P_BCpooled_day5_Final_RVg_Concatenated	Pseudotyped_Concatenated	41000	171500.0
170330_pSPBN_GFP_v9_v2_B19EnvA_15P_BCpooled_day5_Final_RVg_Concatenated	Pseudotyped_Concatenated	42000	176600.0
170330_pSPBN_GFP_v9_v2_B19EnvA_15P_BCpooled_day5_Final_RVg_Concatenated	Pseudotyped_Concatenated	43000	182000.0
170330_pSPBN_GFP_v9_v2_B19EnvA_15P_BCpooled_day5_Final_RVg_Concatenated	Pseudotyped_Concatenated	44000	187450.0
170330_pSPBN_GFP_v9_v2_B19EnvA_15P_BCpooled_day5_Final_RVg_Concatenated	Pseudotyped_Concatenated	45000	192801.5
170330_pSPBN_GFP_v9_v2_B19EnvA_15P_BCpooled_day5_Final_RVg_Concatenated	Pseudotyped_Concatenated	46000	197950.0
170330_pSPBN_GFP_v9_v2_B19EnvA_15P_BCpooled_day5_Final_RVg_Concatenated	Pseudotyped_Concatenated	47000	203300.0
170330_pSPBN_GFP_v9_v2_B19EnvA_15P_BCpooled_day5_Final_RVg_Concatenated	Pseudotyped_Concatenated	48000	208950.0
170330_pSPBN_GFP_v9_v2_B19EnvA_15P_BCpooled_day5_Final_RVg_Concatenated	Pseudotyped_Concatenated	49000	214300.5
170330_pSPBN_GFP_v9_v2_B19EnvA_15P_BCpooled_day5_Final_RVg_Concatenated	Pseudotyped_Concatenated	50000	219550.5
170330_pSPBN_GFP_v9_v2_B19EnvA_15P_BCpooled_day5_Final_RVg_Concatenated	Pseudotyped_Concatenated	75000	361200.0
170330_pSPBN_GFP_v9_v2_B19EnvA_15P_BCpooled_day5_Final_RVg_Concatenated	Pseudotyped_Concatenated	100000	510750.0
SyntheticLibraries_10	SyntheticLibraries_10	1	1.0
SyntheticLibraries_10	SyntheticLibraries_10	25	25.0
SyntheticLibraries_10	SyntheticLibraries_10	50	50.0
SyntheticLibraries_10	SyntheticLibraries_10	75	75.0
SyntheticLibraries_10	SyntheticLibraries_10	100	100.0
SyntheticLibraries_10	SyntheticLibraries_10	125	125.5
SyntheticLibraries_10	SyntheticLibraries_10	150	151.0
SyntheticLibraries_10	SyntheticLibraries_10	175	176.0
SyntheticLibraries_10	SyntheticLibraries_10	200	201.0
SyntheticLibraries_10	SyntheticLibraries_10	225	226.0
SyntheticLibraries_10	SyntheticLibraries_10	250	252.0
SyntheticLibraries_10	SyntheticLibraries_10	275	277.0
SyntheticLibraries_10	SyntheticLibraries_10	300	303.0
SyntheticLibraries_10	SyntheticLibraries_10	325	329.0
SyntheticLibraries_10	SyntheticLibraries_10	350	354.0
SyntheticLibraries_10	SyntheticLibraries_10	375	379.0
SyntheticLibraries_10	SyntheticLibraries_10	400	405.5
SyntheticLibraries_10	SyntheticLibraries_10	425	431.0
SyntheticLibraries_10	SyntheticLibraries_10	450	456.5
SyntheticLibraries_10	SyntheticLibraries_10	475	481.5
SyntheticLibraries_10	SyntheticLibraries_10	500	508.0
SyntheticLibraries_10	SyntheticLibraries_10	525	533.5
SyntheticLibraries_10	SyntheticLibraries_10	550	561.0
SyntheticLibraries_10	SyntheticLibraries_10	575	587.0
SyntheticLibraries_10	SyntheticLibraries_10	600	611.0
SyntheticLibraries_10	SyntheticLibraries_10	625	637.5
SyntheticLibraries_10	SyntheticLibraries_10	650	708.0
SyntheticLibraries_10	SyntheticLibraries_10	675	691.5
SyntheticLibraries_10	SyntheticLibraries_10	700	802.5
SyntheticLibraries_10	SyntheticLibraries_10	725	825.5
SyntheticLibraries_10	SyntheticLibraries_10	750	850.0
SyntheticLibraries_10	SyntheticLibraries_10	775	875.0
SyntheticLibraries_10	SyntheticLibraries_10	800	900.0
SyntheticLibraries_10	SyntheticLibraries_10	825	925.0
SyntheticLibraries_10	SyntheticLibraries_10	850	950.0
SyntheticLibraries_10	SyntheticLibraries_10	875	975.0
SyntheticLibraries_10	SyntheticLibraries_10	900	1000.0
SyntheticLibraries_10	SyntheticLibraries_10	925	1025.0
SyntheticLibraries_10	SyntheticLibraries_10	950	1050.0
SyntheticLibraries_10	SyntheticLibraries_10	975	1075.0
SyntheticLibraries_10	SyntheticLibraries_10	1000	1100.0
SyntheticLibraries_10	SyntheticLibraries_10	1100	1200.0
SyntheticLibraries_10	SyntheticLibraries_10	1200	1300.0
SyntheticLibraries_10	SyntheticLibraries_10	1300	1400.0
SyntheticLibraries_10	SyntheticLibraries_10	1400	1500.0
SyntheticLibraries_10	SyntheticLibraries_10	1500	1600.0
SyntheticLibraries_10	SyntheticLibraries_10	1600	1701.5
SyntheticLibraries_10	SyntheticLibraries_10	1700	1801.0
SyntheticLibraries_10	SyntheticLibraries_10	1800	2000.0
SyntheticLibraries_10	SyntheticLibraries_10	1900	2100.0
SyntheticLibraries_10	SyntheticLibraries_10	2000	2200.0
SyntheticLibraries_10	SyntheticLibraries_10	2100	2300.0
SyntheticLibraries_10	SyntheticLibraries_10	2200	2400.0
SyntheticLibraries_10	SyntheticLibraries_10	2300	2600.0
SyntheticLibraries_10	SyntheticLibraries_10	2400	2650.5
SyntheticLibraries_10	SyntheticLibraries_10	2500	2800.0
SyntheticLibraries_10	SyntheticLibraries_10	2600	2900.0
SyntheticLibraries_10	SyntheticLibraries_10	2700	3000.0
SyntheticLibraries_10	SyntheticLibraries_10	2800	3101.0
SyntheticLibraries_10	SyntheticLibraries_10	2900	3251.0
SyntheticLibraries_10	SyntheticLibraries_10	3000	3400.0
SyntheticLibraries_10	SyntheticLibraries_10	3100	3500.0
SyntheticLibraries_10	SyntheticLibraries_10	3200	3600.0
SyntheticLibraries_10	SyntheticLibraries_10	3300	3700.0
SyntheticLibraries_10	SyntheticLibraries_10	3400	3900.0
SyntheticLibraries_10	SyntheticLibraries_10	3500	4000.0
SyntheticLibraries_10	SyntheticLibraries_10	3600	4100.0
SyntheticLibraries_10	SyntheticLibraries_10	3700	4200.5
SyntheticLibraries_10	SyntheticLibraries_10	3800	4400.0
SyntheticLibraries_10	SyntheticLibraries_10	3900	4501.0
SyntheticLibraries_10	SyntheticLibraries_10	4000	4600.5
SyntheticLibraries_10	SyntheticLibraries_10	4100	4800.0
SyntheticLibraries_10	SyntheticLibraries_10	4200	4900.0
SyntheticLibraries_10	SyntheticLibraries_10	4300	5000.0
SyntheticLibraries_10	SyntheticLibraries_10	4400	5200.0
SyntheticLibraries_10	SyntheticLibraries_10	4500	5300.0
SyntheticLibraries_10	SyntheticLibraries_10	4600	5400.0
SyntheticLibraries_10	SyntheticLibraries_10	4700	5501.0
SyntheticLibraries_10	SyntheticLibraries_10	4800	5651.0
SyntheticLibraries_10	SyntheticLibraries_10	4900	5800.0
SyntheticLibraries_10	SyntheticLibraries_10	5000	5900.5
SyntheticLibraries_10	SyntheticLibraries_10	5100	6100.0
SyntheticLibraries_10	SyntheticLibraries_10	5200	6200.0
SyntheticLibraries_10	SyntheticLibraries_10	5300	6301.5
SyntheticLibraries_10	SyntheticLibraries_10	5400	6500.0
SyntheticLibraries_10	SyntheticLibraries_10	5500	6600.0
SyntheticLibraries_10	SyntheticLibraries_10	5600	6701.0
SyntheticLibraries_10	SyntheticLibraries_10	5700	6900.0
SyntheticLibraries_10	SyntheticLibraries_10	5800	7000.5
SyntheticLibraries_10	SyntheticLibraries_10	5900	7100.5
SyntheticLibraries_10	SyntheticLibraries_10	6000	7300.0
SyntheticLibraries_10	SyntheticLibraries_10	6100	7401.0
SyntheticLibraries_10	SyntheticLibraries_10	6200	7600.0
SyntheticLibraries_10	SyntheticLibraries_10	6300	7700.0
SyntheticLibraries_10	SyntheticLibraries_10	6400	7900.0
SyntheticLibraries_10	SyntheticLibraries_10	6500	8000.0
SyntheticLibraries_10	SyntheticLibraries_10	6600	8200.0
SyntheticLibraries_10	SyntheticLibraries_10	6700	8301.0
SyntheticLibraries_10	SyntheticLibraries_10	6800	8400.5
SyntheticLibraries_10	SyntheticLibraries_10	6900	8600.0
SyntheticLibraries_10	SyntheticLibraries_10	7000	8700.0
SyntheticLibraries_10	SyntheticLibraries_10	7100	8801.5
SyntheticLibraries_10	SyntheticLibraries_10	7200	9000.0
SyntheticLibraries_10	SyntheticLibraries_10	7300	9200.0
SyntheticLibraries_10	SyntheticLibraries_10	7400	9300.0
SyntheticLibraries_10	SyntheticLibraries_10	7500	9500.0
SyntheticLibraries_10	SyntheticLibraries_10	7600	9600.0
SyntheticLibraries_10	SyntheticLibraries_10	7700	9800.0
SyntheticLibraries_10	SyntheticLibraries_10	7800	9900.0
SyntheticLibraries_10	SyntheticLibraries_10	7900	10100.0
SyntheticLibraries_10	SyntheticLibraries_10	8000	10200.0
SyntheticLibraries_10	SyntheticLibraries_10	8100	10350.0
SyntheticLibraries_10	SyntheticLibraries_10	8200	10500.0
SyntheticLibraries_10	SyntheticLibraries_10	8300	10601.0
SyntheticLibraries_10	SyntheticLibraries_10	8400	10800.0
SyntheticLibraries_10	SyntheticLibraries_10	8500	10900.5
SyntheticLibraries_10	SyntheticLibraries_10	8600	11100.0
SyntheticLibraries_10	SyntheticLibraries_10	8700	11300.0
SyntheticLibraries_10	SyntheticLibraries_10	8800	11400.0
SyntheticLibraries_10	SyntheticLibraries_10	8900	11501.0
SyntheticLibraries_10	SyntheticLibraries_10	9000	11700.0
SyntheticLibraries_10	SyntheticLibraries_10	9100	11900.0
SyntheticLibraries_10	SyntheticLibraries_10	9200	12001.5
SyntheticLibraries_10	SyntheticLibraries_10	9300	12200.0
SyntheticLibraries_10	SyntheticLibraries_10	9400	12300.0
SyntheticLibraries_10	SyntheticLibraries_10	9500	12500.0
SyntheticLibraries_10	SyntheticLibraries_10	9600	12700.0
SyntheticLibraries_10	SyntheticLibraries_10	9700	12800.0
SyntheticLibraries_10	SyntheticLibraries_10	9800	13000.0
SyntheticLibraries_10	SyntheticLibraries_10	9900	13150.5
SyntheticLibraries_10	SyntheticLibraries_10	10000	13300.0
SyntheticLibraries_10	SyntheticLibraries_10	11000	14900.5
SyntheticLibraries_10	SyntheticLibraries_10	12000	16600.0
SyntheticLibraries_10	SyntheticLibraries_10	13000	18301.0
SyntheticLibraries_10	SyntheticLibraries_10	14000	20100.0
SyntheticLibraries_10	SyntheticLibraries_10	15000	21800.0
SyntheticLibraries_10	SyntheticLibraries_10	16000	23701.5
SyntheticLibraries_10	SyntheticLibraries_10	17000	25600.0
SyntheticLibraries_10	SyntheticLibraries_10	18000	27500.0
SyntheticLibraries_10	SyntheticLibraries_10	19000	29500.0
SyntheticLibraries_10	SyntheticLibraries_10	20000	31500.5
SyntheticLibraries_10	SyntheticLibraries_10	21000	33500.0
SyntheticLibraries_10	SyntheticLibraries_10	22000	35600.0
SyntheticLibraries_10	SyntheticLibraries_10	23000	37700.0
SyntheticLibraries_10	SyntheticLibraries_10	24000	39800.5
SyntheticLibraries_10	SyntheticLibraries_10	25000	42000.0
SyntheticLibraries_10	SyntheticLibraries_10	26000	44300.5
SyntheticLibraries_10	SyntheticLibraries_10	27000	46500.0
SyntheticLibraries_10	SyntheticLibraries_10	28000	48700.0
SyntheticLibraries_10	SyntheticLibraries_10	29000	50900.0
SyntheticLibraries_10	SyntheticLibraries_10	30000	53250.0
SyntheticLibraries_10	SyntheticLibraries_10	31000	55700.0
SyntheticLibraries_10	SyntheticLibraries_10	32000	58000.0
SyntheticLibraries_10	SyntheticLibraries_10	33000	60700.0
SyntheticLibraries_10	SyntheticLibraries_10	34000	63100.0
SyntheticLibraries_10	SyntheticLibraries_10	35000	65400.0
SyntheticLibraries_10	SyntheticLibraries_10	36000	68050.5
SyntheticLibraries_10	SyntheticLibraries_10	37000	70751.0
SyntheticLibraries_10	SyntheticLibraries_10	38000	73250.0
SyntheticLibraries_10	SyntheticLibraries_10	39000	75750.5
SyntheticLibraries_10	SyntheticLibraries_10	40000	78350.0
SyntheticLibraries_10	SyntheticLibraries_10	41000	80900.0
SyntheticLibraries_10	SyntheticLibraries_10	42000	83700.5
SyntheticLibraries_10	SyntheticLibraries_10	43000	86350.0
SyntheticLibraries_10	SyntheticLibraries_10	44000	89102.0
SyntheticLibraries_10	SyntheticLibraries_10	45000	91850.0
SyntheticLibraries_10	SyntheticLibraries_10	46000	94700.0
SyntheticLibraries_10	SyntheticLibraries_10	47000	97300.0
SyntheticLibraries_10	SyntheticLibraries_10	48000	100250.0
SyntheticLibraries_10	SyntheticLibraries_10	49000	103150.5
SyntheticLibraries_10	SyntheticLibraries_10	50000	106050.0
SyntheticLibraries_10	SyntheticLibraries_10	75000	184650.5
SyntheticLibraries_10	SyntheticLibraries_10	100000	274250.5
SyntheticLibraries_2	SyntheticLibraries_2	1	1.0
SyntheticLibraries_2	SyntheticLibraries_2	25	25.0
SyntheticLibraries_2	SyntheticLibraries_2	50	50.0
SyntheticLibraries_2	SyntheticLibraries_2	75	76.0
SyntheticLibraries_2	SyntheticLibraries_2	100	102.0
SyntheticLibraries_2	SyntheticLibraries_2	125	127.0
SyntheticLibraries_2	SyntheticLibraries_2	150	153.5
SyntheticLibraries_2	SyntheticLibraries_2	175	178.0
SyntheticLibraries_2	SyntheticLibraries_2	200	206.5
SyntheticLibraries_2	SyntheticLibraries_2	225	232.5
SyntheticLibraries_2	SyntheticLibraries_2	250	260.5
SyntheticLibraries_2	SyntheticLibraries_2	275	287.0
SyntheticLibraries_2	SyntheticLibraries_2	300	314.5
SyntheticLibraries_2	SyntheticLibraries_2	325	425.5
SyntheticLibraries_2	SyntheticLibraries_2	350	450.0
SyntheticLibraries_2	SyntheticLibraries_2	375	475.0
SyntheticLibraries_2	SyntheticLibraries_2	400	500.0
SyntheticLibraries_2	SyntheticLibraries_2	425	525.0
SyntheticLibraries_2	SyntheticLibraries_2	450	550.0
SyntheticLibraries_2	SyntheticLibraries_2	475	575.0
SyntheticLibraries_2	SyntheticLibraries_2	500	600.0
SyntheticLibraries_2	SyntheticLibraries_2	525	625.0
SyntheticLibraries_2	SyntheticLibraries_2	550	650.0
SyntheticLibraries_2	SyntheticLibraries_2	575	675.0
SyntheticLibraries_2	SyntheticLibraries_2	600	700.0
SyntheticLibraries_2	SyntheticLibraries_2	625	725.0
SyntheticLibraries_2	SyntheticLibraries_2	650	750.0
SyntheticLibraries_2	SyntheticLibraries_2	675	775.0
SyntheticLibraries_2	SyntheticLibraries_2	700	800.0
SyntheticLibraries_2	SyntheticLibraries_2	725	825.0
SyntheticLibraries_2	SyntheticLibraries_2	750	851.0
SyntheticLibraries_2	SyntheticLibraries_2	775	877.0
SyntheticLibraries_2	SyntheticLibraries_2	800	1001.0
SyntheticLibraries_2	SyntheticLibraries_2	825	1025.5
SyntheticLibraries_2	SyntheticLibraries_2	850	1051.0
SyntheticLibraries_2	SyntheticLibraries_2	875	1075.0
SyntheticLibraries_2	SyntheticLibraries_2	900	1100.0
SyntheticLibraries_2	SyntheticLibraries_2	925	1125.0
SyntheticLibraries_2	SyntheticLibraries_2	950	1150.0
SyntheticLibraries_2	SyntheticLibraries_2	975	1175.0
SyntheticLibraries_2	SyntheticLibraries_2	1000	1200.0
SyntheticLibraries_2	SyntheticLibraries_2	1100	1301.5
SyntheticLibraries_2	SyntheticLibraries_2	1200	1500.0
SyntheticLibraries_2	SyntheticLibraries_2	1300	1600.0
SyntheticLibraries_2	SyntheticLibraries_2	1400	1800.0
SyntheticLibraries_2	SyntheticLibraries_2	1500	1900.5
SyntheticLibraries_2	SyntheticLibraries_2	1600	2100.0
SyntheticLibraries_2	SyntheticLibraries_2	1700	2200.0
SyntheticLibraries_2	SyntheticLibraries_2	1800	2400.0
SyntheticLibraries_2	SyntheticLibraries_2	1900	2500.0
SyntheticLibraries_2	SyntheticLibraries_2	2000	2700.0
SyntheticLibraries_2	SyntheticLibraries_2	2100	2800.0
SyntheticLibraries_2	SyntheticLibraries_2	2200	3000.0
SyntheticLibraries_2	SyntheticLibraries_2	2300	3200.0
SyntheticLibraries_2	SyntheticLibraries_2	2400	3300.0
SyntheticLibraries_2	SyntheticLibraries_2	2500	3500.0
SyntheticLibraries_2	SyntheticLibraries_2	2600	3700.0
SyntheticLibraries_2	SyntheticLibraries_2	2700	3900.0
SyntheticLibraries_2	SyntheticLibraries_2	2800	4100.0
SyntheticLibraries_2	SyntheticLibraries_2	2900	4200.0
SyntheticLibraries_2	SyntheticLibraries_2	3000	4400.0
SyntheticLibraries_2	SyntheticLibraries_2	3100	4600.0
SyntheticLibraries_2	SyntheticLibraries_2	3200	4800.5
SyntheticLibraries_2	SyntheticLibraries_2	3300	4900.0
SyntheticLibraries_2	SyntheticLibraries_2	3400	5101.0
SyntheticLibraries_2	SyntheticLibraries_2	3500	5300.0
SyntheticLibraries_2	SyntheticLibraries_2	3600	5500.0
SyntheticLibraries_2	SyntheticLibraries_2	3700	5700.5
SyntheticLibraries_2	SyntheticLibraries_2	3800	5901.0
SyntheticLibraries_2	SyntheticLibraries_2	3900	6101.5
SyntheticLibraries_2	SyntheticLibraries_2	4000	6302.5
SyntheticLibraries_2	SyntheticLibraries_2	4100	6501.0
SyntheticLibraries_2	SyntheticLibraries_2	4200	6700.0
SyntheticLibraries_2	SyntheticLibraries_2	4300	6900.0
SyntheticLibraries_2	SyntheticLibraries_2	4400	7101.0
SyntheticLibraries_2	SyntheticLibraries_2	4500	7301.0
SyntheticLibraries_2	SyntheticLibraries_2	4600	7550.0
SyntheticLibraries_2	SyntheticLibraries_2	4700	7800.5
SyntheticLibraries_2	SyntheticLibraries_2	4800	8001.5
SyntheticLibraries_2	SyntheticLibraries_2	4900	8201.0
SyntheticLibraries_2	SyntheticLibraries_2	5000	8401.0
SyntheticLibraries_2	SyntheticLibraries_2	5100	8600.0
SyntheticLibraries_2	SyntheticLibraries_2	5200	8900.5
SyntheticLibraries_2	SyntheticLibraries_2	5300	9100.0
SyntheticLibraries_2	SyntheticLibraries_2	5400	9300.0
SyntheticLibraries_2	SyntheticLibraries_2	5500	9500.5
SyntheticLibraries_2	SyntheticLibraries_2	5600	9700.0
SyntheticLibraries_2	SyntheticLibraries_2	5700	10000.0
SyntheticLibraries_2	SyntheticLibraries_2	5800	10300.0
SyntheticLibraries_2	SyntheticLibraries_2	5900	10450.0
SyntheticLibraries_2	SyntheticLibraries_2	6000	10700.0
SyntheticLibraries_2	SyntheticLibraries_2	6100	10900.0
SyntheticLibraries_2	SyntheticLibraries_2	6200	11100.0
SyntheticLibraries_2	SyntheticLibraries_2	6300	11300.0
SyntheticLibraries_2	SyntheticLibraries_2	6400	11600.5
SyntheticLibraries_2	SyntheticLibraries_2	6500	11901.0
SyntheticLibraries_2	SyntheticLibraries_2	6600	12150.5
SyntheticLibraries_2	SyntheticLibraries_2	6700	12400.0
SyntheticLibraries_2	SyntheticLibraries_2	6800	12601.0
SyntheticLibraries_2	SyntheticLibraries_2	6900	12900.0
SyntheticLibraries_2	SyntheticLibraries_2	7000	13000.0
SyntheticLibraries_2	SyntheticLibraries_2	7100	13400.5
SyntheticLibraries_2	SyntheticLibraries_2	7200	13500.0
SyntheticLibraries_2	SyntheticLibraries_2	7300	13900.5
SyntheticLibraries_2	SyntheticLibraries_2	7400	14100.0
SyntheticLibraries_2	SyntheticLibraries_2	7500	14400.0
SyntheticLibraries_2	SyntheticLibraries_2	7600	14650.5
SyntheticLibraries_2	SyntheticLibraries_2	7700	14850.5
SyntheticLibraries_2	SyntheticLibraries_2	7800	15100.0
SyntheticLibraries_2	SyntheticLibraries_2	7900	15400.0
SyntheticLibraries_2	SyntheticLibraries_2	8000	15700.0
SyntheticLibraries_2	SyntheticLibraries_2	8100	15900.0
SyntheticLibraries_2	SyntheticLibraries_2	8200	16200.5
SyntheticLibraries_2	SyntheticLibraries_2	8300	16400.0
SyntheticLibraries_2	SyntheticLibraries_2	8400	16750.5
SyntheticLibraries_2	SyntheticLibraries_2	8500	16950.0
SyntheticLibraries_2	SyntheticLibraries_2	8600	17150.0
SyntheticLibraries_2	SyntheticLibraries_2	8700	17500.0
SyntheticLibraries_2	SyntheticLibraries_2	8800	17750.5
SyntheticLibraries_2	SyntheticLibraries_2	8900	18100.0
SyntheticLibraries_2	SyntheticLibraries_2	9000	18250.5
SyntheticLibraries_2	SyntheticLibraries_2	9100	18600.5
SyntheticLibraries_2	SyntheticLibraries_2	9200	18900.0
SyntheticLibraries_2	SyntheticLibraries_2	9300	19100.0
SyntheticLibraries_2	SyntheticLibraries_2	9400	19400.5
SyntheticLibraries_2	SyntheticLibraries_2	9500	19700.5
SyntheticLibraries_2	SyntheticLibraries_2	9600	19900.0
SyntheticLibraries_2	SyntheticLibraries_2	9700	20300.0
SyntheticLibraries_2	SyntheticLibraries_2	9800	20550.5
SyntheticLibraries_2	SyntheticLibraries_2	9900	20800.0
SyntheticLibraries_2	SyntheticLibraries_2	10000	21200.0
SyntheticLibraries_2	SyntheticLibraries_2	11000	24000.5
SyntheticLibraries_2	SyntheticLibraries_2	12000	27102.5
SyntheticLibraries_2	SyntheticLibraries_2	13000	30100.0
SyntheticLibraries_2	SyntheticLibraries_2	14000	33400.5
SyntheticLibraries_2	SyntheticLibraries_2	15000	36600.5
SyntheticLibraries_2	SyntheticLibraries_2	16000	39850.0
SyntheticLibraries_2	SyntheticLibraries_2	17000	43400.0
SyntheticLibraries_2	SyntheticLibraries_2	18000	46951.5
SyntheticLibraries_2	SyntheticLibraries_2	19000	50400.0
SyntheticLibraries_2	SyntheticLibraries_2	20000	54100.0
SyntheticLibraries_2	SyntheticLibraries_2	21000	57751.5
SyntheticLibraries_2	SyntheticLibraries_2	22000	61750.0
SyntheticLibraries_2	SyntheticLibraries_2	23000	65300.0
SyntheticLibraries_2	SyntheticLibraries_2	24000	69300.5
SyntheticLibraries_2	SyntheticLibraries_2	25000	73150.0
SyntheticLibraries_2	SyntheticLibraries_2	26000	77250.0
SyntheticLibraries_2	SyntheticLibraries_2	27000	81150.0
SyntheticLibraries_2	SyntheticLibraries_2	28000	85350.0
SyntheticLibraries_2	SyntheticLibraries_2	29000	89350.0
SyntheticLibraries_2	SyntheticLibraries_2	30000	93301.0
SyntheticLibraries_2	SyntheticLibraries_2	31000	97600.0
SyntheticLibraries_2	SyntheticLibraries_2	32000	101850.0
SyntheticLibraries_2	SyntheticLibraries_2	33000	106300.5
SyntheticLibraries_2	SyntheticLibraries_2	34000	110550.0
SyntheticLibraries_2	SyntheticLibraries_2	35000	114750.0
SyntheticLibraries_2	SyntheticLibraries_2	36000	119200.0
SyntheticLibraries_2	SyntheticLibraries_2	37000	123500.0
SyntheticLibraries_2	SyntheticLibraries_2	38000	127850.0
SyntheticLibraries_2	SyntheticLibraries_2	39000	132300.0
SyntheticLibraries_2	SyntheticLibraries_2	40000	137050.0
SyntheticLibraries_2	SyntheticLibraries_2	41000	141800.5
SyntheticLibraries_2	SyntheticLibraries_2	42000	146301.0
SyntheticLibraries_2	SyntheticLibraries_2	43000	150700.0
SyntheticLibraries_2	SyntheticLibraries_2	44000	155450.0
SyntheticLibraries_2	SyntheticLibraries_2	45000	159900.0
SyntheticLibraries_2	SyntheticLibraries_2	46000	164501.0
SyntheticLibraries_2	SyntheticLibraries_2	47000	169500.0
SyntheticLibraries_2	SyntheticLibraries_2	48000	173950.0
SyntheticLibraries_2	SyntheticLibraries_2	49000	178800.0
SyntheticLibraries_2	SyntheticLibraries_2	50000	184050.0
SyntheticLibraries_2	SyntheticLibraries_2	75000	309900.0
SyntheticLibraries_2	SyntheticLibraries_2	100000	445000.0
SyntheticLibraries_5	SyntheticLibraries_5	1	1.0
SyntheticLibraries_5	SyntheticLibraries_5	25	25.0
SyntheticLibraries_5	SyntheticLibraries_5	50	50.0
SyntheticLibraries_5	SyntheticLibraries_5	75	75.0
SyntheticLibraries_5	SyntheticLibraries_5	100	101.0
SyntheticLibraries_5	SyntheticLibraries_5	125	126.0
SyntheticLibraries_5	SyntheticLibraries_5	150	151.0
SyntheticLibraries_5	SyntheticLibraries_5	175	177.0
SyntheticLibraries_5	SyntheticLibraries_5	200	202.0
SyntheticLibraries_5	SyntheticLibraries_5	225	228.0
SyntheticLibraries_5	SyntheticLibraries_5	250	253.0
SyntheticLibraries_5	SyntheticLibraries_5	275	280.0
SyntheticLibraries_5	SyntheticLibraries_5	300	305.5
SyntheticLibraries_5	SyntheticLibraries_5	325	332.5
SyntheticLibraries_5	SyntheticLibraries_5	350	358.5
SyntheticLibraries_5	SyntheticLibraries_5	375	383.0
SyntheticLibraries_5	SyntheticLibraries_5	400	410.0
SyntheticLibraries_5	SyntheticLibraries_5	425	436.5
SyntheticLibraries_5	SyntheticLibraries_5	450	463.0
SyntheticLibraries_5	SyntheticLibraries_5	475	492.5
SyntheticLibraries_5	SyntheticLibraries_5	500	517.5
SyntheticLibraries_5	SyntheticLibraries_5	525	625.0
SyntheticLibraries_5	SyntheticLibraries_5	550	650.0
SyntheticLibraries_5	SyntheticLibraries_5	575	675.0
SyntheticLibraries_5	SyntheticLibraries_5	600	700.0
SyntheticLibraries_5	SyntheticLibraries_5	625	725.0
SyntheticLibraries_5	SyntheticLibraries_5	650	750.0
SyntheticLibraries_5	SyntheticLibraries_5	675	775.0
SyntheticLibraries_5	SyntheticLibraries_5	700	800.0
SyntheticLibraries_5	SyntheticLibraries_5	725	825.0
SyntheticLibraries_5	SyntheticLibraries_5	750	850.0
SyntheticLibraries_5	SyntheticLibraries_5	775	875.0
SyntheticLibraries_5	SyntheticLibraries_5	800	900.0
SyntheticLibraries_5	SyntheticLibraries_5	825	925.0
SyntheticLibraries_5	SyntheticLibraries_5	850	950.0
SyntheticLibraries_5	SyntheticLibraries_5	875	975.0
SyntheticLibraries_5	SyntheticLibraries_5	900	1000.0
SyntheticLibraries_5	SyntheticLibraries_5	925	1025.0
SyntheticLibraries_5	SyntheticLibraries_5	950	1050.0
SyntheticLibraries_5	SyntheticLibraries_5	975	1075.0
SyntheticLibraries_5	SyntheticLibraries_5	1000	1100.0
SyntheticLibraries_5	SyntheticLibraries_5	1100	1200.0
SyntheticLibraries_5	SyntheticLibraries_5	1200	1302.5
SyntheticLibraries_5	SyntheticLibraries_5	1300	1500.0
SyntheticLibraries_5	SyntheticLibraries_5	1400	1600.0
SyntheticLibraries_5	SyntheticLibraries_5	1500	1700.0
SyntheticLibraries_5	SyntheticLibraries_5	1600	1800.0
SyntheticLibraries_5	SyntheticLibraries_5	1700	2000.5
SyntheticLibraries_5	SyntheticLibraries_5	1800	2100.0
SyntheticLibraries_5	SyntheticLibraries_5	1900	2200.0
SyntheticLibraries_5	SyntheticLibraries_5	2000	2300.0
SyntheticLibraries_5	SyntheticLibraries_5	2100	2403.5
SyntheticLibraries_5	SyntheticLibraries_5	2200	2600.0
SyntheticLibraries_5	SyntheticLibraries_5	2300	2700.0
SyntheticLibraries_5	SyntheticLibraries_5	2400	2852.5
SyntheticLibraries_5	SyntheticLibraries_5	2500	3000.0
SyntheticLibraries_5	SyntheticLibraries_5	2600	3100.0
SyntheticLibraries_5	SyntheticLibraries_5	2700	3300.0
SyntheticLibraries_5	SyntheticLibraries_5	2800	3400.0
SyntheticLibraries_5	SyntheticLibraries_5	2900	3500.0
SyntheticLibraries_5	SyntheticLibraries_5	3000	3700.0
SyntheticLibraries_5	SyntheticLibraries_5	3100	3800.0
SyntheticLibraries_5	SyntheticLibraries_5	3200	3900.5
SyntheticLibraries_5	SyntheticLibraries_5	3300	4100.0
SyntheticLibraries_5	SyntheticLibraries_5	3400	4201.5
SyntheticLibraries_5	SyntheticLibraries_5	3500	4400.0
SyntheticLibraries_5	SyntheticLibraries_5	3600	4500.5
SyntheticLibraries_5	SyntheticLibraries_5	3700	4650.5
SyntheticLibraries_5	SyntheticLibraries_5	3800	4800.0
SyntheticLibraries_5	SyntheticLibraries_5	3900	5000.0
SyntheticLibraries_5	SyntheticLibraries_5	4000	5100.0
SyntheticLibraries_5	SyntheticLibraries_5	4100	5300.0
SyntheticLibraries_5	SyntheticLibraries_5	4200	5400.5
SyntheticLibraries_5	SyntheticLibraries_5	4300	5600.0
SyntheticLibraries_5	SyntheticLibraries_5	4400	5700.0
SyntheticLibraries_5	SyntheticLibraries_5	4500	5900.0
SyntheticLibraries_5	SyntheticLibraries_5	4600	6001.0
SyntheticLibraries_5	SyntheticLibraries_5	4700	6200.0
SyntheticLibraries_5	SyntheticLibraries_5	4800	6351.0
SyntheticLibraries_5	SyntheticLibraries_5	4900	6500.0
SyntheticLibraries_5	SyntheticLibraries_5	5000	6700.0
SyntheticLibraries_5	SyntheticLibraries_5	5100	6800.0
SyntheticLibraries_5	SyntheticLibraries_5	5200	7000.0
SyntheticLibraries_5	SyntheticLibraries_5	5300	7100.5
SyntheticLibraries_5	SyntheticLibraries_5	5400	7300.0
SyntheticLibraries_5	SyntheticLibraries_5	5500	7500.0
SyntheticLibraries_5	SyntheticLibraries_5	5600	7600.5
SyntheticLibraries_5	SyntheticLibraries_5	5700	7800.0
SyntheticLibraries_5	SyntheticLibraries_5	5800	8000.0
SyntheticLibraries_5	SyntheticLibraries_5	5900	8101.0
SyntheticLibraries_5	SyntheticLibraries_5	6000	8300.0
SyntheticLibraries_5	SyntheticLibraries_5	6100	8500.0
SyntheticLibraries_5	SyntheticLibraries_5	6200	8600.5
SyntheticLibraries_5	SyntheticLibraries_5	6300	8800.0
SyntheticLibraries_5	SyntheticLibraries_5	6400	9000.0
SyntheticLibraries_5	SyntheticLibraries_5	6500	9200.0
SyntheticLibraries_5	SyntheticLibraries_5	6600	9300.0
SyntheticLibraries_5	SyntheticLibraries_5	6700	9501.0
SyntheticLibraries_5	SyntheticLibraries_5	6800	9700.0
SyntheticLibraries_5	SyntheticLibraries_5	6900	9900.0
SyntheticLibraries_5	SyntheticLibraries_5	7000	10000.0
SyntheticLibraries_5	SyntheticLibraries_5	7100	10200.5
SyntheticLibraries_5	SyntheticLibraries_5	7200	10400.0
SyntheticLibraries_5	SyntheticLibraries_5	7300	10550.5
SyntheticLibraries_5	SyntheticLibraries_5	7400	10750.0
SyntheticLibraries_5	SyntheticLibraries_5	7500	11000.0
SyntheticLibraries_5	SyntheticLibraries_5	7600	11100.0
SyntheticLibraries_5	SyntheticLibraries_5	7700	11300.5
SyntheticLibraries_5	SyntheticLibraries_5	7800	11500.0
SyntheticLibraries_5	SyntheticLibraries_5	7900	11650.0
SyntheticLibraries_5	SyntheticLibraries_5	8000	11851.0
SyntheticLibraries_5	SyntheticLibraries_5	8100	12052.0
SyntheticLibraries_5	SyntheticLibraries_5	8200	12201.0
SyntheticLibraries_5	SyntheticLibraries_5	8300	12400.0
SyntheticLibraries_5	SyntheticLibraries_5	8400	12600.5
SyntheticLibraries_5	SyntheticLibraries_5	8500	12800.0
SyntheticLibraries_5	SyntheticLibraries_5	8600	12900.0
SyntheticLibraries_5	SyntheticLibraries_5	8700	13200.0
SyntheticLibraries_5	SyntheticLibraries_5	8800	13350.0
SyntheticLibraries_5	SyntheticLibraries_5	8900	13550.5
SyntheticLibraries_5	SyntheticLibraries_5	9000	13800.0
SyntheticLibraries_5	SyntheticLibraries_5	9100	14000.0
SyntheticLibraries_5	SyntheticLibraries_5	9200	14200.0
SyntheticLibraries_5	SyntheticLibraries_5	9300	14300.0
SyntheticLibraries_5	SyntheticLibraries_5	9400	14551.0
SyntheticLibraries_5	SyntheticLibraries_5	9500	14701.5
SyntheticLibraries_5	SyntheticLibraries_5	9600	14900.5
SyntheticLibraries_5	SyntheticLibraries_5	9700	15200.0
SyntheticLibraries_5	SyntheticLibraries_5	9800	15350.0
SyntheticLibraries_5	SyntheticLibraries_5	9900	15600.0
SyntheticLibraries_5	SyntheticLibraries_5	10000	15800.5
SyntheticLibraries_5	SyntheticLibraries_5	11000	17750.0
SyntheticLibraries_5	SyntheticLibraries_5	12000	19900.0
SyntheticLibraries_5	SyntheticLibraries_5	13000	22100.5
SyntheticLibraries_5	SyntheticLibraries_5	14000	24400.0
SyntheticLibraries_5	SyntheticLibraries_5	15000	26700.0
SyntheticLibraries_5	SyntheticLibraries_5	16000	29100.5
SyntheticLibraries_5	SyntheticLibraries_5	17000	31500.0
SyntheticLibraries_5	SyntheticLibraries_5	18000	33900.0
SyntheticLibraries_5	SyntheticLibraries_5	19000	36450.0
SyntheticLibraries_5	SyntheticLibraries_5	20000	39150.0
SyntheticLibraries_5	SyntheticLibraries_5	21000	41700.0
SyntheticLibraries_5	SyntheticLibraries_5	22000	44450.0
SyntheticLibraries_5	SyntheticLibraries_5	23000	47250.0
SyntheticLibraries_5	SyntheticLibraries_5	24000	50001.0
SyntheticLibraries_5	SyntheticLibraries_5	25000	52800.0
SyntheticLibraries_5	SyntheticLibraries_5	26000	55700.0
SyntheticLibraries_5	SyntheticLibraries_5	27000	58700.5
SyntheticLibraries_5	SyntheticLibraries_5	28000	61550.0
SyntheticLibraries_5	SyntheticLibraries_5	29000	64550.0
SyntheticLibraries_5	SyntheticLibraries_5	30000	67700.0
SyntheticLibraries_5	SyntheticLibraries_5	31000	70850.0
SyntheticLibraries_5	SyntheticLibraries_5	32000	73700.0
SyntheticLibraries_5	SyntheticLibraries_5	33000	77000.0
SyntheticLibraries_5	SyntheticLibraries_5	34000	80200.0
SyntheticLibraries_5	SyntheticLibraries_5	35000	83450.0
SyntheticLibraries_5	SyntheticLibraries_5	36000	86750.0
SyntheticLibraries_5	SyntheticLibraries_5	37000	89900.0
SyntheticLibraries_5	SyntheticLibraries_5	38000	93400.5
SyntheticLibraries_5	SyntheticLibraries_5	39000	96800.5
SyntheticLibraries_5	SyntheticLibraries_5	40000	100100.0
SyntheticLibraries_5	SyntheticLibraries_5	41000	103500.0
SyntheticLibraries_5	SyntheticLibraries_5	42000	107200.5
SyntheticLibraries_5	SyntheticLibraries_5	43000	110800.0
SyntheticLibraries_5	SyntheticLibraries_5	44000	113900.0
SyntheticLibraries_5	SyntheticLibraries_5	45000	117800.0
SyntheticLibraries_5	SyntheticLibraries_5	46000	121350.5
SyntheticLibraries_5	SyntheticLibraries_5	47000	125001.0
SyntheticLibraries_5	SyntheticLibraries_5	48000	128500.5
SyntheticLibraries_5	SyntheticLibraries_5	49000	132200.5
SyntheticLibraries_5	SyntheticLibraries_5	50000	135950.0
SyntheticLibraries_5	SyntheticLibraries_5	75000	236000.0
SyntheticLibraries_5	SyntheticLibraries_5	100000	347450.0
