# Supplementary material for: Ascertaining cells’ synaptic connections and RNA expression simultaneously with barcoded rabies virus libraries
Source: Nat Commun. 2022 Nov 16;13:6993. doi: 10.1038/s41467-022-34334-1 (PMC9668842; doi:10.1038/s41467-022-34334-1)
Supplement: Supplementary file 6 — Source Data [file 41467_2022_34334_MOESM6_ESM.zip › saunders_source_data/SI_Figure_8c_left.csv]

CBC	AAV_INTERGENIC	TCB_rec	experiment
CCEx11_B19_1_dense_P_L1_CCTACACTCATGGTCA	8	1	CCEx11_B19_1_dense_P
CCEx11_B19_1_dense_P_L1_TCAACGACAGCGTTCG	3	2	CCEx11_B19_1_dense_P
CCEx11_B19_1_dense_P_L1_GTCACGGTCGGTCCGA	0	0	CCEx11_B19_1_dense_P
CCEx11_B19_1_dense_P_L1_TCACAAGCATCTCCCA	7	0	CCEx11_B19_1_dense_P
CCEx11_B19_1_dense_P_L1_GGAACTTCAGTTTACG	0	2	CCEx11_B19_1_dense_P
CCEx11_B19_1_dense_P_L1_TAGAGCTTCGCCAAAT	7	2	CCEx11_B19_1_dense_P
CCEx11_B19_1_dense_P_L1_CCATTCGAGGTAAACT	2	1	CCEx11_B19_1_dense_P
CCEx11_B19_1_dense_P_L1_GGACGTCCAGCTCCGA	0	2	CCEx11_B19_1_dense_P
CCEx11_B19_1_dense_P_L1_CTAGTGACAAGGTTCT	1	2	CCEx11_B19_1_dense_P
CCEx11_B19_1_dense_P_L1_AGAATAGCATTAACCG	16	0	CCEx11_B19_1_dense_P
CCEx11_B19_1_dense_P_L1_ATCTGCCAGCTGAAAT	37	24	CCEx11_B19_1_dense_P
CCEx11_B19_1_dense_P_L1_TTGCCGTGTATTCTCT	5	2	CCEx11_B19_1_dense_P
CCEx11_B19_1_dense_P_L1_TCTGAGATCTTGCAAG	2	0	CCEx11_B19_1_dense_P
CCEx11_B19_1_dense_P_L1_CACAAACTCGATGAGG	95	87	CCEx11_B19_1_dense_P
CCEx11_B19_1_dense_P_L1_TCGAGGCCAATTGCTG	0	0	CCEx11_B19_1_dense_P
CCEx11_B19_1_dense_P_L1_CACATAGAGAGGTTGC	1	0	CCEx11_B19_1_dense_P
CCEx11_B19_1_dense_P_L1_GGGAGATGTAGGACAC	2	1	CCEx11_B19_1_dense_P
CCEx11_B19_1_dense_P_L1_CAGCCGAGTTTGTGTG	0	0	CCEx11_B19_1_dense_P
CCEx11_B19_1_dense_P_L1_TCAATCTTCCGAACGC	2	1	CCEx11_B19_1_dense_P
CCEx11_B19_1_dense_P_L1_CATCAAGCAAGGCTCC	5	2	CCEx11_B19_1_dense_P
CCEx11_B19_1_dense_P_L1_ACGAGCCGTTAGAACA	0	0	CCEx11_B19_1_dense_P
CCEx11_B19_1_dense_P_L1_GTCCTCATCACCCGAG	0	0	CCEx11_B19_1_dense_P
CCEx11_B19_1_dense_P_L1_AGTGGGACAGGGCATA	1	0	CCEx11_B19_1_dense_P
CCEx11_B19_1_dense_P_L1_TACCTTAGTTATCACG	8	1	CCEx11_B19_1_dense_P
CCEx11_B19_1_dense_P_L1_GGACATTGTCATCCCT	4	0	CCEx11_B19_1_dense_P
CCEx11_B19_1_dense_P_L1_AAGCCGCTCTCGGACG	0	0	CCEx11_B19_1_dense_P
CCEx11_B19_1_dense_P_L1_AGATTGCAGTGCTGCC	4	1	CCEx11_B19_1_dense_P
CCEx11_B19_1_dense_P_L1_GATGAGGGTCAAAGAT	4	0	CCEx11_B19_1_dense_P
CCEx11_B19_1_dense_P_L1_GACTAACAGGCTAGGT	1	2	CCEx11_B19_1_dense_P
CCEx11_B19_1_dense_P_L1_GTAACGTTCAGATAAG	10	0	CCEx11_B19_1_dense_P
CCEx11_B19_1_dense_P_L1_ACGATACTCGTATCAG	13	1	CCEx11_B19_1_dense_P
CCEx11_B19_1_dense_P_L1_GGGCATCCAGTTCCCT	0	1	CCEx11_B19_1_dense_P
CCEx11_B19_1_dense_P_L1_CATGCCTGTCCAGTGC	3	0	CCEx11_B19_1_dense_P
CCEx11_B19_1_dense_P_L1_GATCGATAGTCTTGCA	1	1	CCEx11_B19_1_dense_P
CCEx11_B19_1_dense_P_L1_AAATGCCCATAAAGGT	0	0	CCEx11_B19_1_dense_P
CCEx11_B19_1_dense_P_L1_CAGAGAGCAAGCTGGA	1	2	CCEx11_B19_1_dense_P
CCEx11_B19_1_dense_P_L1_GTACTTTCAAGCCGCT	7	0	CCEx11_B19_1_dense_P
CCEx11_B19_1_dense_P_L1_CTAATGGTCGTCTGAA	10	3	CCEx11_B19_1_dense_P
CCEx11_B19_1_dense_P_L1_ACACCGGTCGTATCAG	9	2	CCEx11_B19_1_dense_P
CCEx11_B19_1_dense_P_L1_GATCTAGGTTTACTCT	2	2	CCEx11_B19_1_dense_P
CCEx11_B19_1_dense_P_L1_ATCACGAAGCGTTCCG	8	0	CCEx11_B19_1_dense_P
CCEx11_B19_1_dense_P_L1_GAGGTGAAGCAATATG	3	1	CCEx11_B19_1_dense_P
CCEx11_B19_1_dense_P_L1_GACGGCTGTAAGGGCT	0	1	CCEx11_B19_1_dense_P
CCEx11_B19_1_dense_P_L1_GCGAGAAAGGTAGCCA	8	0	CCEx11_B19_1_dense_P
CCEx11_B19_1_dense_P_L1_TAGTTGGCACGGTAAG	0	2	CCEx11_B19_1_dense_P
CCEx11_B19_1_dense_P_L1_GTGAAGGTCAATCACG	2	0	CCEx11_B19_1_dense_P
CCEx11_B19_1_dense_P_L1_TCGGTAAAGCCCGAAA	0	0	CCEx11_B19_1_dense_P
CCEx11_B19_1_dense_P_L1_CTTACCGAGTTACCCA	0	0	CCEx11_B19_1_dense_P
CCEx11_B19_1_dense_P_L1_AGCGGTCGTGGTAACG	1	1	CCEx11_B19_1_dense_P
CCEx11_B19_1_dense_P_L1_GACTACAGTAGCACGA	2	0	CCEx11_B19_1_dense_P
CCEx11_B19_1_dense_P_L1_CGTAGCGGTCATTAGC	13	4	CCEx11_B19_1_dense_P
CCEx11_B19_1_dense_P_L1_CTAGCCTAGCTCAACT	0	2	CCEx11_B19_1_dense_P
CCEx11_B19_1_dense_P_L1_TAAGAGAGTGAGTGAC	2	0	CCEx11_B19_1_dense_P
CCEx11_B19_1_dense_P_L1_TAGAGCTCAGGGCATA	3	3	CCEx11_B19_1_dense_P
CCEx11_B19_1_dense_P_L1_TACTTGTAGATATACG	1	0	CCEx11_B19_1_dense_P
CCEx11_B19_1_dense_P_L1_TCTGGAACAGTCGTGC	0	0	CCEx11_B19_1_dense_P
CCEx11_B19_1_dense_P_L1_GAGCAGAAGTAGCGGT	3	0	CCEx11_B19_1_dense_P
CCEx11_B19_1_dense_P_L1_GGGACCTTCCCACTTG	0	1	CCEx11_B19_1_dense_P
CCEx11_B19_1_dense_P_L1_GGGAGATGTTTAGGAA	4	0	CCEx11_B19_1_dense_P
CCEx11_B19_1_dense_P_L1_TATTACCCACTGCCAG	2	0	CCEx11_B19_1_dense_P
CCEx11_B19_1_dense_P_L1_CACAGTATCCGAATGT	0	0	CCEx11_B19_1_dense_P
CCEx11_B19_1_dense_P_L1_TGCGGGTAGTGGAGTC	1	1	CCEx11_B19_1_dense_P
CCEx11_B19_1_dense_P_L1_TTTGGTTAGAGACTAT	1	1	CCEx11_B19_1_dense_P
CCEx11_B19_1_dense_P_L1_TGGCTGGGTCACTGGC	5	2	CCEx11_B19_1_dense_P
CCEx11_B19_1_dense_P_L1_AGCGTATTCAGTGCAT	1	0	CCEx11_B19_1_dense_P
CCEx11_B19_1_dense_P_L1_GGATTACGTACCGTAT	1	1	CCEx11_B19_1_dense_P
CCEx11_B19_1_dense_P_L1_GTGGGTCGTGTCTGAT	0	0	CCEx11_B19_1_dense_P
CCEx11_B19_1_dense_P_L1_CGCCAAGCAGGAACGT	0	0	CCEx11_B19_1_dense_P
CCEx11_B19_1_dense_P_L1_TTGGAACCAGTATCTG	1	1	CCEx11_B19_1_dense_P
CCEx11_B19_1_dense_P_L1_TTATGCTTCTACCTGC	0	1	CCEx11_B19_1_dense_P
CCEx11_B19_1_dense_P_L1_CCCAATCCATTCCTCG	3	1	CCEx11_B19_1_dense_P
CCEx11_B19_1_dense_P_L1_GATCGATTCATCGCTC	2	0	CCEx11_B19_1_dense_P
CCEx11_B19_1_dense_P_L1_TTTCCTCCATCGATGT	1	1	CCEx11_B19_1_dense_P
CCEx11_B19_1_dense_P_L1_CTCAGAAGTTGTGGAG	0	0	CCEx11_B19_1_dense_P
CCEx11_B19_1_dense_P_L1_CAGCAGCTCAGTCAGT	3	1	CCEx11_B19_1_dense_P
CCEx11_B19_1_dense_P_L1_GCGGGTTAGCACGCCT	3	1	CCEx11_B19_1_dense_P
CCEx11_B19_1_dense_P_L1_GACAGAGCATAGACTC	1	0	CCEx11_B19_1_dense_P
CCEx11_B19_1_dense_P_L1_GTTCATTGTACCGAGA	0	1	CCEx11_B19_1_dense_P
CCEx11_B19_1_dense_P_L1_AAAGATGCATTGCGGC	9	0	CCEx11_B19_1_dense_P
CCEx11_B19_1_dense_P_L1_GACCTGGAGGTTCCTA	0	2	CCEx11_B19_1_dense_P
CCEx11_B19_1_dense_P_L1_AGAGCGACAGTTCCCT	9	0	CCEx11_B19_1_dense_P
CCEx11_B19_1_dense_P_L1_ACATACGGTCCGACGT	9	3	CCEx11_B19_1_dense_P
CCEx11_B19_1_dense_P_L1_CGTCCATTCACAAACC	0	0	CCEx11_B19_1_dense_P
CCEx11_B19_1_dense_P_L1_GCCTCTAGTCTAGCCG	1	0	CCEx11_B19_1_dense_P
CCEx11_B19_1_dense_P_L1_GCAGTTATCCCAAGAT	0	1	CCEx11_B19_1_dense_P
CCEx11_B19_1_dense_P_L1_GAGTCCGCAGTCGATT	3	0	CCEx11_B19_1_dense_P
CCEx11_B19_1_dense_P_L1_GGGACCTTCCCAGGTG	1	0	CCEx11_B19_1_dense_P
CCEx11_B19_1_dense_P_L1_GCGACCACAGGCGATA	1	0	CCEx11_B19_1_dense_P
CCEx11_B19_1_dense_P_L1_CAACTAGAGTGCGTGA	1	1	CCEx11_B19_1_dense_P
CCEx11_B19_1_dense_P_L1_GGAAAGCTCCTTGACC	3	1	CCEx11_B19_1_dense_P
CCEx11_B19_1_dense_P_L1_CTACGTCAGTGAACAT	0	0	CCEx11_B19_1_dense_P
CCEx11_B19_1_dense_P_L1_TCGAGGCAGTCATGCT	0	1	CCEx11_B19_1_dense_P
CCEx11_B19_1_dense_P_L1_GTACTTTTCAGCTGGC	13	0	CCEx11_B19_1_dense_P
CCEx11_B19_1_dense_P_L1_CTAGCCTTCTCTGTCG	2	1	CCEx11_B19_1_dense_P
CCEx11_B19_1_dense_P_L1_TAAGCGTTCCATGAAC	1	0	CCEx11_B19_1_dense_P
CCEx11_B19_1_dense_P_L1_CTCGGGATCACGCGGT	1	1	CCEx11_B19_1_dense_P
CCEx11_B19_1_dense_P_L1_CATGGCGAGGTGATTA	1	1	CCEx11_B19_1_dense_P
CCEx11_B19_1_dense_P_L1_CACTCCACAGACAAAT	1	0	CCEx11_B19_1_dense_P
CCEx11_B19_1_dense_P_L1_CTAGTGAAGAGCCTAG	0	0	CCEx11_B19_1_dense_P
CCEx11_B19_1_dense_P_L1_AGCGTATAGCGTGTCC	0	2	CCEx11_B19_1_dense_P
CCEx11_B19_1_dense_P_L1_TGGTTCCGTGAGTATA	4	0	CCEx11_B19_1_dense_P
CCEx11_B19_1_dense_P_L1_CGTCCATAGCTAAGAT	2	0	CCEx11_B19_1_dense_P
CCEx11_B19_1_dense_P_L1_GACACGCAGCTATGCT	0	2	CCEx11_B19_1_dense_P
CCEx11_B19_1_dense_P_L1_GCAGCCAAGAATGTTG	1	2	CCEx11_B19_1_dense_P
CCEx11_B19_1_dense_P_L1_AAATGCCTCGTTACAG	2	1	CCEx11_B19_1_dense_P
CCEx11_B19_1_dense_P_L1_AGACGTTCAACTGCGC	0	0	CCEx11_B19_1_dense_P
CCEx11_B19_1_dense_P_L1_TGGTTCCTCTTGACGA	5	1	CCEx11_B19_1_dense_P
CCEx11_B19_1_dense_P_L1_CGTCCATAGTCCGGTC	3	0	CCEx11_B19_1_dense_P
CCEx11_B19_1_dense_P_L1_CAGCTAAAGAAGAAGC	2	0	CCEx11_B19_1_dense_P
CCEx11_B19_1_dense_P_L1_TCAGCAATCAGTTAGC	0	3	CCEx11_B19_1_dense_P
CCEx11_B19_1_dense_P_L1_GACTAACAGATCACGG	8	0	CCEx11_B19_1_dense_P
CCEx11_B19_1_dense_P_L1_TCATTTGTCAGTTCGA	0	0	CCEx11_B19_1_dense_P
CCEx11_B19_1_dense_P_L1_GCGCAGTTCATCTGTT	2	0	CCEx11_B19_1_dense_P
CCEx11_B19_1_dense_P_L1_CTCCTAGGTGACAAAT	5	1	CCEx11_B19_1_dense_P
CCEx11_B19_1_dense_P_L1_CGATGGCTCCACGCAG	5	1	CCEx11_B19_1_dense_P
CCEx11_B19_1_dense_P_L1_GAACATCTCCCAAGAT	0	0	CCEx11_B19_1_dense_P
CCEx11_B19_1_dense_P_L1_TTCGGTCAGCGATGAC	1	0	CCEx11_B19_1_dense_P
CCEx11_B19_1_dense_P_L1_GTCACGGAGTACCGGA	0	1	CCEx11_B19_1_dense_P
CCEx11_B19_1_dense_P_L1_GTCACGGCAACACGCC	0	0	CCEx11_B19_1_dense_P
CCEx11_B19_1_dense_P_L1_CTAACTTCATCGTCGG	6	0	CCEx11_B19_1_dense_P
CCEx11_B19_1_dense_P_L1_ATTGGACCATCGGAAG	1	1	CCEx11_B19_1_dense_P
CCEx11_B19_1_dense_P_L1_GTTACAGAGGATATAC	3	1	CCEx11_B19_1_dense_P
CCEx11_B19_1_dense_P_L1_ACACCAAGTGTGTGCC	0	0	CCEx11_B19_1_dense_P
CCEx11_B19_1_dense_P_L1_TCAGCTCCACAACTGT	0	0	CCEx11_B19_1_dense_P
CCEx11_B19_1_dense_P_L1_TGCCCATTCGATCCCT	2	2	CCEx11_B19_1_dense_P
CCEx11_B19_1_dense_P_L1_CGATCGGTCAGGTTCA	7	2	CCEx11_B19_1_dense_P
CCEx11_B19_1_dense_P_L1_TACGGTACATTGGCGC	0	0	CCEx11_B19_1_dense_P
CCEx11_B19_1_dense_P_L1_GACTAACCATCAGTCA	2	2	CCEx11_B19_1_dense_P
CCEx11_B19_1_dense_P_L1_TGCACCTGTACAGACG	2	2	CCEx11_B19_1_dense_P
CCEx11_B19_1_dense_P_L1_CCCTCCTTCTCATTCA	0	1	CCEx11_B19_1_dense_P
CCEx11_B19_1_dense_P_L1_TCGTACCAGTCCATAC	0	0	CCEx11_B19_1_dense_P
CCEx11_B19_1_dense_P_L1_GTGCTTCGTAAATGAC	1	2	CCEx11_B19_1_dense_P
CCEx11_B19_1_dense_P_L1_TTAACTCAGTTTCCTT	3	2	CCEx11_B19_1_dense_P
CCEx11_B19_1_dense_P_L1_TCACGAATCGGAATCT	0	1	CCEx11_B19_1_dense_P
CCEx11_B19_1_dense_P_L1_CTCGAGGGTTGGAGGT	0	2	CCEx11_B19_1_dense_P
CCEx11_B19_1_dense_P_L1_ACGCCAGCATGATCCA	0	0	CCEx11_B19_1_dense_P
CCEx11_B19_1_dense_P_L1_ATGAGGGGTATTAGCC	2	2	CCEx11_B19_1_dense_P
CCEx11_B19_1_dense_P_L1_CGGGTCAAGACACGAC	1	0	CCEx11_B19_1_dense_P
CCEx11_B19_1_dense_P_L1_AAGTCTGCAAACCTAC	2	0	CCEx11_B19_1_dense_P
CCEx11_B19_1_dense_P_L1_AGAGCGAGTGAGTATA	3	2	CCEx11_B19_1_dense_P
CCEx11_B19_1_dense_P_L1_GTTAAGCCAAAGGAAG	1	2	CCEx11_B19_1_dense_P
CCEx11_B19_1_dense_P_L1_AGTCTTTTCACATAGC	0	2	CCEx11_B19_1_dense_P
CCEx11_B19_1_dense_P_L1_GGACATTAGAGCTTCT	0	0	CCEx11_B19_1_dense_P
CCEx11_B19_1_dense_P_L1_GAATAAGCATCTCGCT	2	3	CCEx11_B19_1_dense_P
CCEx11_B19_1_dense_P_L1_AGATCTGGTTTAGCTG	0	0	CCEx11_B19_1_dense_P
CCEx11_B19_1_dense_P_L1_CGCGGTAAGAAACCGC	0	1	CCEx11_B19_1_dense_P
CCEx11_B19_1_dense_P_L1_GACCTGGTCGTACGGC	0	3	CCEx11_B19_1_dense_P
CCEx11_B19_1_dense_P_L1_GAGTCCGAGATCACGG	2	0	CCEx11_B19_1_dense_P
CCEx11_B19_1_dense_P_L1_CACCAGGTCTCGGACG	0	0	CCEx11_B19_1_dense_P
CCEx11_B19_1_dense_P_L1_ACACCGGCAAGTCTAC	2	0	CCEx11_B19_1_dense_P
CCEx11_B19_1_dense_P_L1_ACACCAAAGCGATAGC	0	0	CCEx11_B19_1_dense_P
CCEx11_B19_1_dense_P_L1_ATGAGGGAGCCACCTG	3	0	CCEx11_B19_1_dense_P
CCEx11_B19_1_dense_P_L1_TAGAGCTGTATTACCG	1	1	CCEx11_B19_1_dense_P
CCEx11_B19_1_dense_P_L1_TAGTGGTAGATGTAAC	2	1	CCEx11_B19_1_dense_P
CCEx11_B19_1_dense_P_L1_GGAAAGCTCCTATGTT	9	1	CCEx11_B19_1_dense_P
CCEx11_B19_1_dense_P_L1_GGTGTTATCTTGTACT	2	1	CCEx11_B19_1_dense_P
CCEx11_B19_1_dense_P_L1_AGCCTAATCAGCAACT	0	0	CCEx11_B19_1_dense_P
CCEx11_B19_1_dense_P_L1_ACTTGTTCATCGATTG	0	1	CCEx11_B19_1_dense_P
CCEx11_B19_1_dense_P_L1_CTTTGCGAGTGTCCAT	5	3	CCEx11_B19_1_dense_P
CCEx11_B19_1_dense_P_L1_TAAGTGCAGTAGGTGC	0	1	CCEx11_B19_1_dense_P
CCEx11_B19_1_dense_P_L1_CCTATTACAGACGCAA	3	0	CCEx11_B19_1_dense_P
CCEx11_B19_1_dense_P_L1_ACCCACTGTGCGAAAC	1	1	CCEx11_B19_1_dense_P
CCEx11_B19_1_dense_P_L1_GCGCCAATCAGCTCTC	0	0	CCEx11_B19_1_dense_P
CCEx11_B19_1_dense_P_L1_CCCAATCAGAATCTCC	2	0	CCEx11_B19_1_dense_P
CCEx11_B19_1_dense_P_L1_GCAATCAGTGAGGGAG	8	1	CCEx11_B19_1_dense_P
CCEx11_B19_1_dense_P_L1_AACCATGTCCTTTACA	1	0	CCEx11_B19_1_dense_P
CCEx11_B19_1_dense_P_L1_AGGTCCGTCGGAATCT	2	0	CCEx11_B19_1_dense_P
CCEx11_B19_1_dense_P_L1_TTGGAACCACGAAATA	0	1	CCEx11_B19_1_dense_P
CCEx11_B19_1_dense_P_L1_CTGAAACTCAGAGACG	1	0	CCEx11_B19_1_dense_P
CCEx11_B19_1_dense_P_L1_CGGTTAACATCGATTG	0	0	CCEx11_B19_1_dense_P
CCEx11_B19_1_dense_P_L1_GACTACAGTACAGTTC	0	2	CCEx11_B19_1_dense_P
CCEx11_B19_1_dense_P_L1_TTCGGTCCACCACGTG	1	1	CCEx11_B19_1_dense_P
CCEx11_B19_1_dense_P_L1_AGTGGGACACCAGTTA	0	0	CCEx11_B19_1_dense_P
CCEx11_B19_1_dense_P_L1_CTACCCAAGTGTGAAT	3	0	CCEx11_B19_1_dense_P
CCEx11_B19_1_dense_P_L1_TTCGAAGTCTCAACTT	3	2	CCEx11_B19_1_dense_P
CCEx11_B19_1_dense_P_L1_ATGAGGGCAGGAATGC	0	2	CCEx11_B19_1_dense_P
CCEx11_B19_1_dense_P_L1_GTGTTAGAGATCGATA	5	0	CCEx11_B19_1_dense_P
CCEx11_B19_1_dense_P_L1_CTGCCTAAGCCGCCTA	0	0	CCEx11_B19_1_dense_P
CCEx11_B19_1_dense_P_L1_CATTCGCAGGCATGGT	0	0	CCEx11_B19_1_dense_P
CCEx11_B19_1_dense_P_L1_TGTGTTTGTGAAATCA	5	2	CCEx11_B19_1_dense_P
CCEx11_B19_1_dense_P_L1_CGTAGGCGTCATATCG	1	0	CCEx11_B19_1_dense_P
CCEx11_B19_1_dense_P_L1_GTCACGGTCGCCATAA	0	0	CCEx11_B19_1_dense_P
CCEx11_B19_1_dense_P_L1_GTCAAGTCACCCTATC	1	0	CCEx11_B19_1_dense_P
CCEx11_B19_1_dense_P_L1_AGCATACTCGTCTGCT	0	0	CCEx11_B19_1_dense_P
CCEx11_B19_1_dense_P_L1_AGCTCTCCAAGGACAC	1	0	CCEx11_B19_1_dense_P
CCEx11_B19_1_dense_P_L1_GGATGTTTCTTAACCT	0	0	CCEx11_B19_1_dense_P
CCEx11_B19_1_dense_P_L1_GGATTACAGTGGAGTC	3	0	CCEx11_B19_1_dense_P
CCEx11_B19_1_dense_P_L1_GTGTGCGTCGAGAGCA	0	0	CCEx11_B19_1_dense_P
CCEx11_B19_1_dense_P_L1_GTGCTTCCATGAACCT	2	0	CCEx11_B19_1_dense_P
CCEx11_B19_1_dense_P_L1_TGGGAAGTCTCGCATC	3	1	CCEx11_B19_1_dense_P
CCEx11_B19_1_dense_P_L1_CCTAGCTCAGCGTAAG	0	0	CCEx11_B19_1_dense_P
CCEx11_B19_1_dense_P_L1_TTTGGTTAGTCGTTTG	0	0	CCEx11_B19_1_dense_P
CCEx11_B19_1_dense_P_L1_TCTTTCCTCTAACTCT	1	0	CCEx11_B19_1_dense_P
CCEx11_B19_1_dense_P_L1_TCTGGAATCCTTGCCA	0	0	CCEx11_B19_1_dense_P
CCEx11_B19_1_dense_P_L1_CAGATCATCCTTTACA	0	0	CCEx11_B19_1_dense_P
CCEx11_B19_1_dense_P_L1_ACTATCTGTTGCGTTA	1	3	CCEx11_B19_1_dense_P
CCEx11_B19_1_dense_P_L1_TCAGATGCAAGTTAAG	0	0	CCEx11_B19_1_dense_P
CCEx11_B19_1_dense_P_L1_CGTAGCGAGGTTACCT	0	1	CCEx11_B19_1_dense_P
CCEx11_B19_1_dense_P_L1_TATTACCGTCTGATCA	4	0	CCEx11_B19_1_dense_P
CCEx11_B19_1_dense_P_L1_CAAGTTGCAAGGCTCC	1	0	CCEx11_B19_1_dense_P
CCEx11_B19_1_dense_P_L1_GAGCAGATCGGTGTTA	1	1	CCEx11_B19_1_dense_P
CCEx11_B19_1_dense_P_L1_TGACAACCAAGCTGTT	0	1	CCEx11_B19_1_dense_P
CCEx11_B19_1_dense_P_L1_TTAGTTCCAGCCAGAA	5	2	CCEx11_B19_1_dense_P
CCEx11_B19_1_dense_P_L1_GATTCAGAGGATGCGT	0	0	CCEx11_B19_1_dense_P
CCEx11_B19_1_dense_P_L1_CGTGTCTTCAATCTCT	6	1	CCEx11_B19_1_dense_P
CCEx11_B19_1_dense_P_L1_TCATTTGAGTTCGCGC	10	12	CCEx11_B19_1_dense_P
CCEx11_B19_1_dense_P_L1_CATCGGGTCGACCAGC	0	1	CCEx11_B19_1_dense_P
CCEx11_B19_1_dense_P_L1_ATAGACCCAGTCACTA	3	0	CCEx11_B19_1_dense_P
CCEx11_B19_1_dense_P_L1_CCGGGATTCATGTGGT	1	1	CCEx11_B19_1_dense_P
CCEx11_B19_1_dense_P_L1_CGATTGAAGCACCGCT	4	0	CCEx11_B19_1_dense_P
CCEx11_B19_1_dense_P_L1_CAACCTCAGCTAACAA	0	0	CCEx11_B19_1_dense_P
CCEx11_B19_1_dense_P_L1_GATCGTATCTTCGAGA	0	1	CCEx11_B19_1_dense_P
CCEx11_B19_1_dense_P_L1_CATTATCTCAACCATG	0	0	CCEx11_B19_1_dense_P
CCEx11_B19_1_dense_P_L1_GTTCATTGTTCGTTGA	0	0	CCEx11_B19_1_dense_P
CCEx11_B19_1_dense_P_L1_ACGATGTAGGACATTA	3	0	CCEx11_B19_1_dense_P
CCEx11_B19_1_dense_P_L1_CTTCTCTGTCTTGTCC	1	0	CCEx11_B19_1_dense_P
CCEx11_B19_1_dense_P_L1_GTTCTCGAGCTAACTC	2	0	CCEx11_B19_1_dense_P
CCEx11_B19_1_dense_P_L1_TGAAAGAAGTTGAGAT	5	1	CCEx11_B19_1_dense_P
CCEx11_B19_1_dense_P_L1_GCACTCTCAGCCTGTG	1	1	CCEx11_B19_1_dense_P
CCEx11_B19_1_dense_P_L1_GAAATGATCCACGTTC	1	0	CCEx11_B19_1_dense_P
CCEx11_B19_1_dense_P_L1_GCGGGTTGTTCCGGCA	0	0	CCEx11_B19_1_dense_P
CCEx11_B19_1_dense_P_L1_TGCCCTAGTCGGGTCT	3	1	CCEx11_B19_1_dense_P
CCEx11_B19_1_dense_P_L1_AGGCCACTCTCCAACC	0	0	CCEx11_B19_1_dense_P
CCEx11_B19_1_dense_P_L1_ACACTGACAATGGAGC	0	0	CCEx11_B19_1_dense_P
CCEx11_B19_1_dense_P_L1_GTCTCGTAGGGCTTCC	0	0	CCEx11_B19_1_dense_P
CCEx11_B19_1_dense_P_L1_CCGGTAGTCATGCAAC	0	2	CCEx11_B19_1_dense_P
CCEx11_B19_1_dense_P_L1_TCAGATGGTTATGCGT	0	0	CCEx11_B19_1_dense_P
CCEx11_B19_1_dense_P_L1_CTGCGGACAGTTAACC	0	0	CCEx11_B19_1_dense_P
CCEx11_B19_1_dense_P_L1_TCGAGGCTCTTACCGC	1	0	CCEx11_B19_1_dense_P
CCEx11_B19_1_dense_P_L1_GCGGGTTGTTTGTTGG	8	0	CCEx11_B19_1_dense_P
CCEx11_B19_1_dense_P_L1_ATCTGCCAGATAGGAG	6	0	CCEx11_B19_1_dense_P
CCEx11_B19_1_dense_P_L1_GATCTAGTCGGATGGA	11	1	CCEx11_B19_1_dense_P
CCEx11_B19_1_dense_P_L1_TTGGCAAAGGCAGGTT	3	0	CCEx11_B19_1_dense_P
CCEx11_B19_1_dense_P_L1_GCAGTTATCCGCAGTG	2	0	CCEx11_B19_1_dense_P
CCEx11_B19_1_dense_P_L1_ACGGAGATCGTGACAT	0	1	CCEx11_B19_1_dense_P
CCEx11_B19_1_dense_P_L1_CATATGGCACGAAGCA	7	0	CCEx11_B19_1_dense_P
CCEx11_B19_1_dense_P_L1_ATCCGAACAACCGCCA	2	1	CCEx11_B19_1_dense_P
CCEx11_B19_1_dense_P_L1_ACACCCTGTAACGTTC	0	0	CCEx11_B19_1_dense_P
CCEx11_B19_1_dense_P_L1_CTGTTTAAGCTCCTTC	1	0	CCEx11_B19_1_dense_P
CCEx11_B19_1_dense_P_L1_CTTCTCTAGATGTAAC	4	0	CCEx11_B19_1_dense_P
CCEx11_B19_1_dense_P_L1_TCGCGTTCACACTGCG	0	0	CCEx11_B19_1_dense_P
CCEx11_B19_1_dense_P_L1_TGGACGCTCTCGCTTG	2	0	CCEx11_B19_1_dense_P
CCEx11_B19_1_dense_P_L1_GCAGTTATCCACGACG	0	0	CCEx11_B19_1_dense_P
CCEx11_B19_1_dense_P_L1_GGGAGATTCATAAAGG	0	0	CCEx11_B19_1_dense_P
CCEx11_B19_1_dense_P_L1_CATATGGGTCTGATCA	6	4	CCEx11_B19_1_dense_P
CCEx11_B19_1_dense_P_L1_GTTAAGCGTCATCCCT	0	0	CCEx11_B19_1_dense_P
CCEx11_B19_1_dense_P_L1_CCTACCACAATAGCAA	0	0	CCEx11_B19_1_dense_P
CCEx11_B19_1_dense_P_L1_GCGCCAATCAATCACG	0	1	CCEx11_B19_1_dense_P
CCEx11_B19_1_dense_P_L1_CATATGGGTTAGATGA	0	1	CCEx11_B19_1_dense_P
CCEx11_B19_1_dense_P_L1_ACGAGGATCTGCAGTA	0	0	CCEx11_B19_1_dense_P
CCEx11_B19_1_dense_P_L1_AGTGTCAAGGACAGCT	0	0	CCEx11_B19_1_dense_P
CCEx11_B19_1_dense_P_L1_AATCCAGCACGCCAGT	0	0	CCEx11_B19_1_dense_P
CCEx11_B19_1_dense_P_L1_GCGGGTTAGGAGCGAG	0	1	CCEx11_B19_1_dense_P
CCEx11_B19_1_dense_P_L1_GCGGGTTTCCATGAAC	2	3	CCEx11_B19_1_dense_P
CCEx11_B19_1_dense_P_L1_GCAGCCACAGTCTTCC	8	0	CCEx11_B19_1_dense_P
CCEx11_B19_1_dense_P_L1_AAGTCTGTCCTCCTAG	0	1	CCEx11_B19_1_dense_P
CCEx11_B19_1_dense_P_L1_ACGAGCCAGTGCGTGA	17	1	CCEx11_B19_1_dense_P
CCEx11_B19_1_dense_P_L1_CACCTTGGTAGCAAAT	5	0	CCEx11_B19_1_dense_P
CCEx11_B19_1_dense_P_L1_GGTGTTACATCCTAGA	3	0	CCEx11_B19_1_dense_P
CCEx11_B19_1_dense_P_L1_TGTGTTTAGTAGCGGT	1	0	CCEx11_B19_1_dense_P
CCEx11_B19_1_dense_P_L1_CACCACTCAGGGTACA	0	0	CCEx11_B19_1_dense_P
CCEx11_B19_1_dense_P_L1_CAGAGAGCATGGTTGT	0	1	CCEx11_B19_1_dense_P
CCEx11_B19_1_dense_P_L1_GAATGAAAGTCCCACG	0	0	CCEx11_B19_1_dense_P
CCEx11_B19_1_dense_P_L1_TCTTTCCCAACAACCT	0	0	CCEx11_B19_1_dense_P
CCEx11_B19_1_dense_P_L1_ACGTCAATCCGCGGTA	1	0	CCEx11_B19_1_dense_P
CCEx11_B19_1_dense_P_L1_ACTGATGTCGGAGGTA	0	0	CCEx11_B19_1_dense_P
CCEx11_B19_1_dense_P_L1_CTCAGAAGTCGGCATC	0	0	CCEx11_B19_1_dense_P
CCEx11_B19_1_dense_P_L1_AGTCTTTCAGTAAGCG	1	1	CCEx11_B19_1_dense_P
CCEx11_B19_1_dense_P_L1_CCCAATCGTGTCGCTG	3	0	CCEx11_B19_1_dense_P
CCEx11_B19_1_dense_P_L1_GGGCACTGTTCCACGG	3	0	CCEx11_B19_1_dense_P
CCEx11_B19_1_dense_P_L1_GCTCCTACACCACCAG	0	0	CCEx11_B19_1_dense_P
CCEx11_B19_1_dense_P_L1_GAACGGATCTTTACAC	0	0	CCEx11_B19_1_dense_P
CCEx11_B19_1_dense_P_L1_TCACGAATCCGCAGTG	2	1	CCEx11_B19_1_dense_P
CCEx11_B19_1_dense_P_L1_GGGACCTGTCCGACGT	0	0	CCEx11_B19_1_dense_P
CCEx11_B19_1_dense_P_L1_ATTCTACAGGTGATAT	0	0	CCEx11_B19_1_dense_P
CCEx11_B19_1_dense_P_L1_CCTACCACATGGTCTA	0	0	CCEx11_B19_1_dense_P
CCEx11_B19_1_dense_P_L1_TCGAGGCCAAATACAG	0	0	CCEx11_B19_1_dense_P
CCEx11_B19_1_dense_P_L1_TCTTTCCCATCCAACA	1	1	CCEx11_B19_1_dense_P
CCEx11_B19_1_dense_P_L1_CAAGTTGGTTCAGACT	0	1	CCEx11_B19_1_dense_P
CCEx11_B19_1_dense_P_L1_GCACATAGTAGAAAGG	0	0	CCEx11_B19_1_dense_P
CCEx11_B19_1_dense_P_L1_CTGAAGTCAATAGAGT	0	0	CCEx11_B19_1_dense_P
CCEx11_B19_1_dense_P_L1_TGCGCAGGTCTAAACC	0	0	CCEx11_B19_1_dense_P
CCEx11_B19_1_dense_P_L1_AGGCCACGTCACTGGC	0	1	CCEx11_B19_1_dense_P
CCEx11_B19_1_dense_P_L1_TTAGGCACAAGGGTCA	1	0	CCEx11_B19_1_dense_P
CCEx11_B19_1_dense_P_L1_CAGGTGCTCTCATTCA	0	0	CCEx11_B19_1_dense_P
CCEx11_B19_1_dense_P_L1_TGCACCTGTGACCAAG	2	1	CCEx11_B19_1_dense_P
CCEx11_B19_1_dense_P_L1_CCACGGATCACTTATC	6	0	CCEx11_B19_1_dense_P
CCEx11_B19_1_dense_P_L1_GTAACTGCAATGAAAC	0	0	CCEx11_B19_1_dense_P
CCEx11_B19_1_dense_P_L1_ACATACGAGCCACGCT	2	0	CCEx11_B19_1_dense_P
CCEx11_B19_1_dense_P_L1_ACACCGGCACGTCTCT	0	0	CCEx11_B19_1_dense_P
CCEx11_B19_1_dense_P_L1_CACAAACTCAACACGT	0	0	CCEx11_B19_1_dense_P
CCEx11_B19_1_dense_P_L1_ACGATGTAGCAGCGTA	4	1	CCEx11_B19_1_dense_P
CCEx11_B19_1_dense_P_L1_GGCTCGAGTCTAGCGC	0	0	CCEx11_B19_1_dense_P
CCEx11_B19_1_dense_P_L1_GCCAAATTCTTTACAC	0	1	CCEx11_B19_1_dense_P
CCEx11_B19_1_dense_P_L1_TGACAACTCCTAGTGA	1	1	CCEx11_B19_1_dense_P
CCEx11_B19_1_dense_P_L1_CTAGTGATCGTCGTTC	2	0	CCEx11_B19_1_dense_P
CCEx11_B19_1_dense_P_L1_GGGCATCTCACAACGT	0	0	CCEx11_B19_1_dense_P
CCEx11_B19_1_dense_P_L1_ATAACGCTCCTATGTT	0	0	CCEx11_B19_1_dense_P
CCEx11_B19_1_dense_P_L1_ACGGCCAAGCTCCCAG	0	1	CCEx11_B19_1_dense_P
CCEx11_B19_1_dense_P_L1_AGCTCCTTCGGCTTGG	0	0	CCEx11_B19_1_dense_P
CCEx11_B19_1_dense_P_L1_TGCCCATGTTGTACAC	5	0	CCEx11_B19_1_dense_P
CCEx11_B19_1_dense_P_L1_GAGTCCGTCCTCAACC	3	0	CCEx11_B19_1_dense_P
CCEx11_B19_1_dense_P_L1_TCCACACAGTATCTCG	0	0	CCEx11_B19_1_dense_P
CCEx11_B19_1_dense_P_L1_CGGAGCTCACCGATAT	0	0	CCEx11_B19_1_dense_P
CCEx11_B19_1_dense_P_L1_GATCGATCAGTCACTA	0	2	CCEx11_B19_1_dense_P
CCEx11_B19_1_dense_P_L1_AACTCTTAGGCCCGTT	3	0	CCEx11_B19_1_dense_P
CCEx11_B19_1_dense_P_L1_ACGGAGAAGACACTAA	0	0	CCEx11_B19_1_dense_P
CCEx11_B19_1_dense_P_L1_AGGGATGAGAGTCTGG	0	3	CCEx11_B19_1_dense_P
CCEx11_B19_1_dense_P_L1_AGTTGGTGTGTGAAAT	2	1	CCEx11_B19_1_dense_P
CCEx11_B19_1_dense_P_L1_GATCGCGAGGCTAGGT	3	0	CCEx11_B19_1_dense_P
CCEx11_B19_1_dense_P_L1_CCATTCGAGGCACATG	0	0	CCEx11_B19_1_dense_P
CCEx11_B19_1_dense_P_L1_GGGTTGCCATTGGCGC	0	0	CCEx11_B19_1_dense_P
CCEx11_B19_1_dense_P_L1_CCAATCCTCCATGCTC	0	0	CCEx11_B19_1_dense_P
CCEx11_B19_1_dense_P_L1_GATCGCGCATTGAGCT	0	0	CCEx11_B19_1_dense_P
CCEx11_B19_1_dense_P_L1_CTTTGCGGTCACCTAA	0	0	CCEx11_B19_1_dense_P
CCEx11_B19_1_dense_P_L1_ATCTGCCAGCTAGTCT	0	1	CCEx11_B19_1_dense_P
CCEx11_B19_1_dense_P_L1_ACGATACAGCTAGGCA	1	0	CCEx11_B19_1_dense_P
CCEx11_B19_1_dense_P_L1_CGCTATCCATGGAATA	0	2	CCEx11_B19_1_dense_P
CCEx11_B19_1_dense_P_L1_ATGCGATTCCTCCTAG	0	0	CCEx11_B19_1_dense_P
CCEx11_B19_1_dense_P_L1_GTGCTTCGTTCTGGTA	2	1	CCEx11_B19_1_dense_P
CCEx11_B19_1_dense_P_L1_GTATCTTGTGCGCTTG	1	1	CCEx11_B19_1_dense_P
CCEx11_B19_1_dense_P_L1_CCAATCCGTGGCAAAC	0	0	CCEx11_B19_1_dense_P
CCEx11_B19_1_dense_P_L1_CGATGGCAGTTTCCTT	0	1	CCEx11_B19_1_dense_P
CCEx11_B19_1_dense_P_L1_CAAGAAAGTTCGTCTC	1	1	CCEx11_B19_1_dense_P
CCEx11_B19_1_dense_P_L1_TGCTACCAGTGGCACA	0	0	CCEx11_B19_1_dense_P
CCEx11_B19_1_dense_P_L1_CGATCGGAGATGCCAG	0	1	CCEx11_B19_1_dense_P
CCEx11_B19_1_dense_P_L1_TCACGAAAGTCGTACT	1	1	CCEx11_B19_1_dense_P
CCEx11_B19_1_dense_P_L1_AGTGTCAGTCATACTG	0	0	CCEx11_B19_1_dense_P
CCEx11_B19_1_dense_P_L1_AGCGGTCAGGCGACAT	0	0	CCEx11_B19_1_dense_P
CCEx11_B19_1_dense_P_L1_TCCCGATAGCATCATC	3	0	CCEx11_B19_1_dense_P
CCEx11_B19_1_dense_P_L1_TTATGCTTCTGTCCGT	0	0	CCEx11_B19_1_dense_P
CCEx11_B19_1_dense_P_L1_ATGGGAGAGTATCGAA	0	2	CCEx11_B19_1_dense_P
CCEx11_B19_1_dense_P_L1_TCGCGTTTCACTTATC	0	0	CCEx11_B19_1_dense_P
CCEx11_B19_1_dense_P_L1_CACAGGCTCAGTTAGC	2	1	CCEx11_B19_1_dense_P
CCEx11_B19_1_dense_P_L1_TACACGACAGCTGTAT	2	0	CCEx11_B19_1_dense_P
CCEx11_B19_1_dense_P_L1_GCTGCAGTCTACCAGA	1	1	CCEx11_B19_1_dense_P
CCEx11_B19_1_dense_P_L1_TACTTACAGGGCTCTC	1	3	CCEx11_B19_1_dense_P
CCEx11_B19_1_dense_P_L1_GCACATACACGAAACG	0	0	CCEx11_B19_1_dense_P
CCEx11_B19_1_dense_P_L1_CGGAGCTAGCCATCGC	0	0	CCEx11_B19_1_dense_P
CCEx11_B19_1_dense_P_L1_GGGTCTGTCAGGCAAG	0	2	CCEx11_B19_1_dense_P
CCEx11_B19_1_dense_P_L1_AGGTCCGCAATACGCT	0	0	CCEx11_B19_1_dense_P
CCEx11_B19_1_dense_P_L1_ACGCCAGAGGATGCGT	2	0	CCEx11_B19_1_dense_P
CCEx11_B19_1_dense_P_L1_CAACCTCCAGATGGGT	0	0	CCEx11_B19_1_dense_P
CCEx11_B19_1_dense_P_L1_GTCTTCGGTCCCGACA	0	0	CCEx11_B19_1_dense_P
CCEx11_B19_1_dense_P_L1_TAGTGGTTCTTACCGC	0	0	CCEx11_B19_1_dense_P
CCEx11_B19_1_dense_P_L1_GAACCTAAGTTCGATC	0	1	CCEx11_B19_1_dense_P
CCEx11_B19_1_dense_P_L1_CCGGGATCAAGACGTG	0	1	CCEx11_B19_1_dense_P
CCEx11_B19_1_dense_P_L1_CGTCACTTCAACCATG	0	0	CCEx11_B19_1_dense_P
CCEx11_B19_1_dense_P_L1_CGCTGGACAAGCGATG	10	10	CCEx11_B19_1_dense_P
CCEx11_B19_1_dense_P_L1_CCCATACGTGAGTATA	0	0	CCEx11_B19_1_dense_P
CCEx11_B19_1_dense_P_L1_CGATGTAGTCTGATTG	0	1	CCEx11_B19_1_dense_P
CCEx11_B19_1_dense_P_L1_CGGACGTAGGGCTTCC	0	1	CCEx11_B19_1_dense_P
CCEx11_B19_1_dense_P_L1_GTGCAGCGTCGCCATG	0	0	CCEx11_B19_1_dense_P
CCEx11_B19_1_dense_P_L1_CATCGAAGTCCTCCAT	0	0	CCEx11_B19_1_dense_P
CCEx11_B19_1_dense_P_L1_CTCGAGGCACACTGCG	1	0	CCEx11_B19_1_dense_P
CCEx11_B19_1_dense_P_L1_AGTGTCATCGTGACAT	0	2	CCEx11_B19_1_dense_P
CCEx11_B19_1_dense_P_L1_CATCAAGAGCTAAGAT	0	2	CCEx11_B19_1_dense_P
CCEx11_B19_1_dense_P_L1_ATGCGATGTAGATTAG	0	1	CCEx11_B19_1_dense_P
CCEx11_B19_1_dense_P_L1_TTTATGCAGCTGAACG	8	0	CCEx11_B19_1_dense_P
CCEx11_B19_1_dense_P_L1_GCGCAGTAGTGTGGCA	0	0	CCEx11_B19_1_dense_P
CCEx11_B19_1_dense_P_L1_CAGGTGCCACTCTGTC	0	0	CCEx11_B19_1_dense_P
CCEx11_B19_1_dense_P_L1_GTCGTAATCGTAGGAG	1	0	CCEx11_B19_1_dense_P
CCEx11_B19_1_dense_P_L1_CCACGGATCGACAGCC	0	0	CCEx11_B19_1_dense_P
CCEx11_B19_1_dense_P_L1_AGCGGTCTCCTACAGA	0	0	CCEx11_B19_1_dense_P
CCEx11_B19_1_dense_P_L1_GTGGGTCCAACCGCCA	0	0	CCEx11_B19_1_dense_P
CCEx11_B19_1_dense_P_L1_TACCTTACATGCATGT	0	0	CCEx11_B19_1_dense_P
CCEx11_B19_1_dense_P_L1_TTTCCTCAGAAGGTTT	2	0	CCEx11_B19_1_dense_P
CCEx11_B19_1_dense_P_L1_GACCTGGTCTAAGCCA	0	0	CCEx11_B19_1_dense_P
CCEx11_B19_1_dense_P_L1_ACCGTAATCCGATATG	0	0	CCEx11_B19_1_dense_P
CCEx11_B19_1_dense_P_L1_CTCATTAGTCCAGTAT	0	0	CCEx11_B19_1_dense_P
CCEx11_B19_1_dense_P_L1_TCATTACAGCCATCGC	0	1	CCEx11_B19_1_dense_P
CCEx11_B19_1_dense_P_L1_CGAACATCAAGCGATG	0	1	CCEx11_B19_1_dense_P
CCEx11_B19_1_dense_P_L1_TGTTCCGCAATCAGAA	0	0	CCEx11_B19_1_dense_P
CCEx11_B19_1_dense_P_L1_TACAGTGAGTTGTCGT	1	1	CCEx11_B19_1_dense_P
CCEx11_B19_1_dense_P_L1_GCATACAGTGATAAAC	0	0	CCEx11_B19_1_dense_P
CCEx11_B19_1_dense_P_L1_GATCGCGCAAGCGCTC	3	1	CCEx11_B19_1_dense_P
CCEx11_B19_1_dense_P_L1_AGTCTTTCACCAACCG	0	1	CCEx11_B19_1_dense_P
CCEx11_B19_1_dense_P_L1_GCTGGGTCAAGTACCT	0	0	CCEx11_B19_1_dense_P
CCEx11_B19_1_dense_P_L1_TAAGCGTCACCCAGTG	0	1	CCEx11_B19_1_dense_P
CCEx11_B19_1_dense_P_L1_ATCACGACACGGTGTC	0	0	CCEx11_B19_1_dense_P
CCEx11_B19_1_dense_P_L1_ATCTGCCGTCCAAGTT	1	0	CCEx11_B19_1_dense_P
CCEx11_B19_1_dense_P_L1_CGGAGCTAGCTAGTTC	0	0	CCEx11_B19_1_dense_P
CCEx11_B19_1_dense_P_L1_CCTACCAGTGGTACAG	0	0	CCEx11_B19_1_dense_P
CCEx11_B19_1_dense_P_L1_CATTATCCATGCCTTC	0	0	CCEx11_B19_1_dense_P
CCEx11_B19_1_dense_P_L1_CACAGGCCAGGTCGTC	0	0	CCEx11_B19_1_dense_P
CCEx11_B19_1_dense_P_L1_ATAACGCTCCGTAGTA	0	0	CCEx11_B19_1_dense_P
CCEx11_B19_1_dense_P_L1_TTGCGTCCATCCGGGT	0	0	CCEx11_B19_1_dense_P
CCEx11_B19_1_dense_P_L1_GGAACTTCACGGATAG	0	0	CCEx11_B19_1_dense_P
CCEx11_B19_1_dense_P_L1_TCTCATACACTATCTT	0	1	CCEx11_B19_1_dense_P
CCEx11_B19_1_dense_P_L1_CAACTAGTCTGCTTGC	0	0	CCEx11_B19_1_dense_P
CCEx11_B19_1_dense_P_L1_TCATTTGGTGCACCAC	0	0	CCEx11_B19_1_dense_P
CCEx11_B19_1_dense_P_L1_CGCGTTTTCATTGCGA	0	1	CCEx11_B19_1_dense_P
CCEx11_B19_1_dense_P_L1_GGCGACTAGAAAGTGG	0	0	CCEx11_B19_1_dense_P
CCEx11_B19_1_dense_P_L1_CTGTGCTCACGCCAGT	0	1	CCEx11_B19_1_dense_P
CCEx11_B19_1_dense_P_L1_AGTCTTTTCAGGTTCA	0	3	CCEx11_B19_1_dense_P
CCEx11_B19_1_dense_P_L1_CTAACTTGTCTAGAGG	0	0	CCEx11_B19_1_dense_P
CCEx11_B19_1_dense_P_L1_CCGTGGAAGATCCCGC	0	0	CCEx11_B19_1_dense_P
CCEx11_B19_1_dense_P_L1_AGCTCCTTCCTGCCAT	0	2	CCEx11_B19_1_dense_P
CCEx11_B19_1_dense_P_L1_ACGGCCAGTCTTGCGG	4	2	CCEx11_B19_1_dense_P
CCEx11_B19_1_dense_P_L1_ACTGTCCCAGACGCCT	7	0	CCEx11_B19_1_dense_P
CCEx11_B19_1_dense_P_L1_ACATCAGCAGATGGGT	1	0	CCEx11_B19_1_dense_P
CCEx11_B19_1_dense_P_L1_AGTGAGGTCTGTGCAA	0	0	CCEx11_B19_1_dense_P
CCEx11_B19_1_dense_P_L1_GGAATAACAAGCCCAC	1	0	CCEx11_B19_1_dense_P
CCEx11_B19_1_dense_P_L1_TCACGAAAGGCATTGG	0	0	CCEx11_B19_1_dense_P
CCEx11_B19_1_dense_P_L1_CTACGTCGTCCTGCTT	0	2	CCEx11_B19_1_dense_P
CCEx11_B19_1_dense_P_L1_GAATAAGAGGGTGTGT	0	0	CCEx11_B19_1_dense_P
CCEx11_B19_1_dense_P_L1_GCTTGAATCTCAACTT	0	0	CCEx11_B19_1_dense_P
CCEx11_B19_1_dense_P_L1_AGTTGGTGTGCAGTAG	0	1	CCEx11_B19_1_dense_P
CCEx11_B19_1_dense_P_L1_TACGGGCAGGTAGCCA	0	0	CCEx11_B19_1_dense_P
CCEx11_B19_1_dense_P_L1_CTCGGGAGTTTCCACC	0	0	CCEx11_B19_1_dense_P
CCEx11_B19_1_dense_P_L1_GTGCTTCGTTTGGGCC	3	0	CCEx11_B19_1_dense_P
CCEx11_B19_1_dense_P_L1_CCTACCATCTTAGAGC	0	1	CCEx11_B19_1_dense_P
CCEx11_B19_1_dense_P_L1_GCTGCTTAGATGTCGG	2	0	CCEx11_B19_1_dense_P
CCEx11_B19_1_dense_P_L1_TCATTACTCTAACCGA	0	1	CCEx11_B19_1_dense_P
CCEx11_B19_1_dense_P_L1_GTGCAGCAGCAGATCG	2	1	CCEx11_B19_1_dense_P
CCEx11_B19_1_dense_P_L1_GGCGTGTCAAGTCATC	0	0	CCEx11_B19_1_dense_P
CCEx11_B19_1_dense_P_L1_CAGCTAACATCGATGT	0	1	CCEx11_B19_1_dense_P
CCEx11_B19_1_dense_P_L1_GCGGGTTTCGTAGATC	0	1	CCEx11_B19_1_dense_P
CCEx11_B19_1_dense_P_L1_CCTACCAGTCAGGACA	1	0	CCEx11_B19_1_dense_P
CCEx11_B19_1_dense_P_L1_ACCCACTCAGCGTTCG	4	0	CCEx11_B19_1_dense_P
CCEx11_B19_1_dense_P_L1_GAACGGAGTTTGTTTC	0	0	CCEx11_B19_1_dense_P
CCEx11_B19_1_dense_P_L1_CACCACTCAGGTCTCG	0	1	CCEx11_B19_1_dense_P
CCEx11_B19_1_dense_P_L1_GTCAAGTTCATCTGTT	0	0	CCEx11_B19_1_dense_P
CCEx11_B19_1_dense_P_L1_GACAGAGCAGACTCGC	0	1	CCEx11_B19_1_dense_P
CCEx11_B19_1_dense_P_L1_CATCAGAAGGAGTACC	1	0	CCEx11_B19_1_dense_P
CCEx11_B19_1_dense_P_L1_CCGTACTGTGTGCCTG	0	1	CCEx11_B19_1_dense_P
CCEx11_B19_1_dense_P_L1_GACCTGGTCCTCGCAT	0	0	CCEx11_B19_1_dense_P
CCEx11_B19_1_dense_P_L1_CGCTATCAGGGAGTAA	0	0	CCEx11_B19_1_dense_P
CCEx11_B19_1_dense_P_L1_TTAGTTCAGTCCGTAT	0	0	CCEx11_B19_1_dense_P
CCEx11_B19_1_dense_P_L1_CACAGGCAGGACGAAA	1	0	CCEx11_B19_1_dense_P
CCEx11_B19_1_dense_P_L1_CTGGTCTTCTGTCAAG	0	1	CCEx11_B19_1_dense_P
CCEx11_B19_1_dense_P_L1_AATCGGTCATGTTGAC	0	4	CCEx11_B19_1_dense_P
CCEx11_B19_1_dense_P_L1_GTGCAGCCAAACGCGA	3	0	CCEx11_B19_1_dense_P
CCEx11_B19_1_dense_P_L1_TCTATTGTCTAACCGA	0	0	CCEx11_B19_1_dense_P
CCEx11_B19_1_dense_P_L1_TGGGCGTAGTTACGGG	0	1	CCEx11_B19_1_dense_P
CCEx11_B19_1_dense_P_L1_TCGCGTTCAGCTGTGC	0	0	CCEx11_B19_1_dense_P
CCEx11_B19_1_dense_P_L1_TTTGTCACACACTGCG	0	0	CCEx11_B19_1_dense_P
CCEx11_B19_1_dense_P_L1_GCGACCAGTCTAAACC	0	0	CCEx11_B19_1_dense_P
CCEx11_B19_1_dense_P_L1_CACCACTCACTGTTAG	0	0	CCEx11_B19_1_dense_P
CCEx11_B19_1_dense_P_L1_ACTGTCCGTCACACGC	0	0	CCEx11_B19_1_dense_P
CCEx11_B19_1_dense_P_L1_CAGTAACGTCATCCCT	0	0	CCEx11_B19_1_dense_P
CCEx11_B19_1_dense_P_L1_ATGTGTGTCTATCCTA	0	0	CCEx11_B19_1_dense_P
CCEx11_B19_1_dense_P_L1_GAGGTGACATTCCTGC	0	0	CCEx11_B19_1_dense_P
CCEx11_B19_1_dense_P_L1_ATCGAGTAGGGCTTGA	0	0	CCEx11_B19_1_dense_P
CCEx11_B19_1_dense_P_L1_CCACCTATCTGCTGTC	0	0	CCEx11_B19_1_dense_P
CCEx11_B19_1_dense_P_L1_TAGCCGGTCCTACAGA	0	0	CCEx11_B19_1_dense_P
CCEx11_B19_1_dense_P_L1_CAGCATAGTCAGATAA	0	0	CCEx11_B19_1_dense_P
CCEx11_B19_1_dense_P_L1_CTGTTTAAGCCGTCGT	5	2	CCEx11_B19_1_dense_P
CCEx11_B19_1_dense_P_L1_GAAACTCAGTGCAAGC	0	2	CCEx11_B19_1_dense_P
CCEx11_B19_1_dense_P_L1_TTAGTTCCAAGCCGCT	0	2	CCEx11_B19_1_dense_P
CCEx11_B19_1_dense_P_L1_TTTATGCGTTCGTGAT	2	2	CCEx11_B19_1_dense_P
CCEx11_B19_1_dense_P_L1_ATTATCCGTACTTGAC	1	0	CCEx11_B19_1_dense_P
CCEx11_B19_1_dense_P_L1_CTCGTACAGGGCTTGA	0	0	CCEx11_B19_1_dense_P
CCEx11_B19_1_dense_P_L1_TGAAAGAAGGCTACGA	0	0	CCEx11_B19_1_dense_P
CCEx11_B19_1_dense_P_L1_AGGCCGTCATTACGAC	0	0	CCEx11_B19_1_dense_P
CCEx11_B19_1_dense_P_L1_AACCGCGGTATATGAG	0	0	CCEx11_B19_1_dense_P
CCEx11_B19_1_dense_P_L1_TTGAACGGTGCAGGTA	0	1	CCEx11_B19_1_dense_P
CCEx11_B19_1_dense_P_L1_AGTAGTCTCCACGACG	0	1	CCEx11_B19_1_dense_P
CCEx11_B19_1_dense_P_L1_TTTCCTCCAAGGTTTC	0	0	CCEx11_B19_1_dense_P
CCEx11_B19_1_dense_P_L1_GTCCTCACACGACTCG	0	1	CCEx11_B19_1_dense_P
CCEx11_B19_1_dense_P_L1_TATCAGGCAAGTCATC	1	0	CCEx11_B19_1_dense_P
CCEx11_B19_1_dense_P_L1_GATCGTAAGTTACCCA	0	0	CCEx11_B19_1_dense_P
CCEx11_B19_1_dense_P_L1_CTAACTTCACTGCCAG	0	0	CCEx11_B19_1_dense_P
CCEx11_B19_1_dense_P_L1_CGAGAAGCACTTCGAA	0	0	CCEx11_B19_1_dense_P
CCEx11_B19_1_dense_P_L1_CTCAGAAAGTGTCCAT	0	0	CCEx11_B19_1_dense_P
CCEx11_B19_1_dense_P_L1_GTCTTCGGTAGCACGA	0	0	CCEx11_B19_1_dense_P
CCEx11_B19_1_dense_P_L1_GCAGTTAAGTAGCCGA	0	0	CCEx11_B19_1_dense_P
CCEx11_B19_1_dense_P_L1_GGATGTTAGGCGACAT	0	1	CCEx11_B19_1_dense_P
CCEx11_B19_1_dense_P_L1_CATGGCGCAAGCCGCT	0	0	CCEx11_B19_1_dense_P
CCEx11_B19_1_dense_P_L1_CATTATCTCCGAGCCA	0	0	CCEx11_B19_1_dense_P
CCEx11_B19_1_dense_P_L1_CTTGGCTCACAGCGTC	14	15	CCEx11_B19_1_dense_P
CCEx11_B19_1_dense_P_L1_GTATCTTTCCGCGTTT	0	0	CCEx11_B19_1_dense_P
CCEx11_B19_1_dense_P_L1_GCGCAACGTTACTGAC	0	0	CCEx11_B19_1_dense_P
CCEx11_B19_1_dense_P_L1_AACTGGTGTACAAGTA	0	0	CCEx11_B19_1_dense_P
CCEx11_B19_1_dense_P_L1_GGTGAAGCACATTCGA	0	0	CCEx11_B19_1_dense_P
CCEx11_B19_1_dense_P_L1_CAGCCGAAGGGAACGG	0	0	CCEx11_B19_1_dense_P
CCEx11_B19_1_dense_P_L1_CTAAGACAGCGTAATA	0	0	CCEx11_B19_1_dense_P
CCEx11_B19_1_dense_P_L1_TGAGCCGTCGATAGAA	0	0	CCEx11_B19_1_dense_P
CCEx11_B19_1_dense_P_L1_GCACATACACGTCTCT	0	0	CCEx11_B19_1_dense_P
CCEx11_B19_1_dense_P_L1_GTTCTCGGTATATGGA	1	1	CCEx11_B19_1_dense_P
CCEx11_B19_1_dense_P_L1_CGGTTAACATGCGCAC	0	0	CCEx11_B19_1_dense_P
CCEx11_B19_1_dense_P_L1_GACGTTAAGATAGTCA	0	0	CCEx11_B19_1_dense_P
CCEx11_B19_1_dense_P_L1_TGAGCCGCAGTAACGG	0	1	CCEx11_B19_1_dense_P
CCEx11_B19_1_dense_P_L1_ACCAGTATCACGGTTA	0	1	CCEx11_B19_1_dense_P
CCEx11_B19_1_dense_P_L1_GCATACAAGACAAGCC	0	1	CCEx11_B19_1_dense_P
CCEx11_B19_1_dense_P_L1_ATTATCCAGTGGGCTA	0	0	CCEx11_B19_1_dense_P
CCEx11_B19_1_dense_P_L1_CGACTTCGTGTTAAGA	0	1	CCEx11_B19_1_dense_P
CCEx11_B19_1_dense_P_L1_CTGCCTACATCGGACC	0	0	CCEx11_B19_1_dense_P
CCEx11_B19_1_dense_P_L1_TCAATCTAGCGTAATA	0	1	CCEx11_B19_1_dense_P
CCEx11_B19_1_dense_P_L1_TTGGCAACACCCAGTG	0	0	CCEx11_B19_1_dense_P
CCEx11_B19_1_dense_P_L1_GGCTCGAAGGGATCTG	0	0	CCEx11_B19_1_dense_P
CCEx11_B19_1_dense_P_L1_TCTTTCCCAATCTACG	0	0	CCEx11_B19_1_dense_P
CCEx11_B19_1_dense_P_L1_GAAATGAGTTTGGCGC	0	0	CCEx11_B19_1_dense_P
CCEx11_B19_1_dense_P_L1_ACGCAGCTCTTGCATT	1	0	CCEx11_B19_1_dense_P
CCEx11_B19_1_dense_P_L1_GCTTGAACATTCCTCG	0	0	CCEx11_B19_1_dense_P
CCEx11_B19_1_dense_P_L1_GGAATAACAAGGGTCA	0	1	CCEx11_B19_1_dense_P
CCEx11_B19_1_dense_P_L1_TGACTAGTCAGCGATT	0	2	CCEx11_B19_1_dense_P
CCEx11_B19_1_dense_P_L1_TGAAAGATCCTCGCAT	0	0	CCEx11_B19_1_dense_P
CCEx11_B19_1_dense_P_L1_CGTCTACGTCCTCTTG	0	2	CCEx11_B19_1_dense_P
CCEx11_B19_1_dense_P_L1_ACTGATGGTTTAAGCC	0	0	CCEx11_B19_1_dense_P
CCEx11_B19_1_dense_P_L1_ATTCTACTCGACGGAA	3	1	CCEx11_B19_1_dense_P
CCEx11_B19_1_dense_P_L1_CAACTAGCATCGGAAG	0	0	CCEx11_B19_1_dense_P
CCEx11_B19_1_dense_P_L1_GGGAGATTCTTTACGT	0	2	CCEx11_B19_1_dense_P
CCEx11_B19_1_dense_P_L1_GTGTGCGAGATGTTAG	0	0	CCEx11_B19_1_dense_P
CCEx11_B19_1_dense_P_L1_AATCGGTCATGTCGAT	0	0	CCEx11_B19_1_dense_P
CCEx11_B19_1_dense_P_L1_TTTGCGCGTCTGATCA	0	0	CCEx11_B19_1_dense_P
CCEx11_B19_1_dense_P_L1_TCCCGATTCCTTTACA	2	0	CCEx11_B19_1_dense_P
CCEx11_B19_1_dense_P_L1_AAAGTAGCATAGACTC	0	0	CCEx11_B19_1_dense_P
CCEx11_B19_1_dense_P_L1_TCTATTGAGGTCGGAT	0	0	CCEx11_B19_1_dense_P
CCEx11_B19_1_dense_P_L1_CGAGCCAAGGACCACA	0	1	CCEx11_B19_1_dense_P
CCEx11_B19_1_dense_P_L1_GATCGCGGTTAAGAAC	0	0	CCEx11_B19_1_dense_P
CCEx11_B19_1_dense_P_L1_CATGGCGCACGCGAAA	0	0	CCEx11_B19_1_dense_P
CCEx11_B19_1_dense_P_L1_CACAAACCATCCAACA	0	0	CCEx11_B19_1_dense_P
CCEx11_B19_1_dense_P_L1_TACTTACAGCTGGAAC	0	0	CCEx11_B19_1_dense_P
CCEx11_B19_1_dense_P_L1_GACCAATGTTGCGCAC	0	0	CCEx11_B19_1_dense_P
CCEx11_B19_1_dense_P_L1_TCCCGATTCCCTGACT	0	0	CCEx11_B19_1_dense_P
CCEx11_B19_1_dense_P_L1_CCTACCACAAGCTGGA	6	0	CCEx11_B19_1_dense_P
CCEx11_B19_1_dense_P_L1_TACGGATCAGCGTAAG	0	1	CCEx11_B19_1_dense_P
CCEx11_B19_1_dense_P_L1_ATGAGGGAGGAGTTTA	0	1	CCEx11_B19_1_dense_P
CCEx11_B19_1_dense_P_L1_TCGGTAAAGGACTGGT	0	1	CCEx11_B19_1_dense_P
CCEx11_B19_1_dense_P_L1_ACGCCGATCAGTTCGA	0	0	CCEx11_B19_1_dense_P
CCEx11_B19_1_dense_P_L1_GTGGGTCGTACCCAAT	0	0	CCEx11_B19_1_dense_P
CCEx11_B19_1_dense_P_L1_GCAAACTGTGCAGTAG	0	1	CCEx11_B19_1_dense_P
CCEx11_B19_1_dense_P_L1_CCTCTGAAGAATTCCC	3	0	CCEx11_B19_1_dense_P
CCEx11_B19_1_dense_P_L1_ACTGTCCAGTGGCACA	0	1	CCEx11_B19_1_dense_P
CCEx11_B19_1_dense_P_L1_GAGCAGATCCGTTGCT	0	0	CCEx11_B19_1_dense_P
CCEx11_B19_1_dense_P_L1_TGACTTTGTAAGGATT	0	1	CCEx11_B19_1_dense_P
CCEx11_B19_1_dense_P_L1_ATCTACTTCATAAAGG	0	0	CCEx11_B19_1_dense_P
CCEx11_B19_1_dense_P_L1_AGCGTCGCAATTGCTG	0	0	CCEx11_B19_1_dense_P
CCEx11_B19_1_dense_P_L1_TACGGATTCCTGCAGG	0	0	CCEx11_B19_1_dense_P
CCEx11_B19_1_dense_P_L1_CACACTCAGATAGTCA	5	2	CCEx11_B19_1_dense_P
CCEx11_B19_1_dense_P_L1_TTTCCTCGTACATCCA	0	0	CCEx11_B19_1_dense_P
CCEx11_B19_1_dense_P_L1_GTGAAGGTCGCGGATC	12	0	CCEx11_B19_1_dense_P
CCEx11_B19_1_dense_P_L1_CCGGTAGCATTCCTGC	0	0	CCEx11_B19_1_dense_P
CCEx11_B19_1_dense_P_L1_GGGCACTTCGTCTGCT	0	2	CCEx11_B19_1_dense_P
CCEx11_B19_1_dense_P_L1_CAAGTTGTCATAAAGG	0	2	CCEx11_B19_1_dense_P
CCEx11_B19_1_dense_P_L1_GAATGAATCAAAGACA	0	0	CCEx11_B19_1_dense_P
CCEx11_B19_1_dense_P_L1_ACTTGTTTCGGAGCAA	0	0	CCEx11_B19_1_dense_P
CCEx11_B19_1_dense_P_L1_TAGAGCTGTGTAATGA	0	0	CCEx11_B19_1_dense_P
CCEx11_B19_1_dense_P_L1_AGTCTTTAGATGGCGT	0	0	CCEx11_B19_1_dense_P
CCEx11_B19_1_dense_P_L1_GGAATAAAGGCTATCT	0	0	CCEx11_B19_1_dense_P
CCEx11_B19_1_dense_P_L1_CTAGTGAGTGCGATAG	2	1	CCEx11_B19_1_dense_P
CCEx11_B19_1_dense_P_L1_CAAGTTGCAGGAATCG	0	0	CCEx11_B19_1_dense_P
CCEx11_B19_1_dense_P_L1_CAGGTGCCAAAGCGGT	0	0	CCEx11_B19_1_dense_P
CCEx11_B19_1_dense_P_L1_GACGCGTAGTCTCCTC	0	1	CCEx11_B19_1_dense_P
CCEx11_B19_1_dense_P_L1_CTCACACTCTTTAGTC	0	0	CCEx11_B19_1_dense_P
CCEx11_B19_1_dense_P_L1_CCAGCGAGTAGCCTCG	0	0	CCEx11_B19_1_dense_P
CCEx11_B19_1_dense_P_L1_AGTCTTTCACCGCTAG	0	0	CCEx11_B19_1_dense_P
CCEx11_B19_1_dense_P_L1_ATAGACCTCATCTGTT	0	0	CCEx11_B19_1_dense_P
CCEx11_B19_1_dense_P_L1_CGTCCATTCAGCTCTC	0	0	CCEx11_B19_1_dense_P
CCEx11_B19_1_dense_P_L1_GACCTGGAGTAAGTAC	0	0	CCEx11_B19_1_dense_P
CCEx11_B19_1_dense_P_L1_TGAGCATAGATGTAAC	0	0	CCEx11_B19_1_dense_P
CCEx11_B19_1_dense_P_L1_TCAGCAAAGATCCCGC	0	1	CCEx11_B19_1_dense_P
CCEx11_B19_1_dense_P_L1_GGATGTTGTTAAGTAG	0	2	CCEx11_B19_1_dense_P
CCEx11_B19_1_dense_P_L1_AAACCTGAGTGGGCTA	1	0	CCEx11_B19_1_dense_P
CCEx11_B19_1_dense_P_L1_TCGGTAACACAACGCC	10	0	CCEx11_B19_1_dense_P
CCEx11_B19_1_dense_P_L1_CGCTTCAAGATCTGAA	0	0	CCEx11_B19_1_dense_P
CCEx11_B19_1_dense_P_L1_AGCCTAAGTTCTGTTT	0	1	CCEx11_B19_1_dense_P
CCEx11_B19_1_dense_P_L1_GGACATTTCGTAGGTT	0	0	CCEx11_B19_1_dense_P
CCEx11_B19_1_dense_P_L1_TTTACTGTCCGGGTGT	2	1	CCEx11_B19_1_dense_P
CCEx11_B19_1_dense_P_L1_GTCCTCACAATACGCT	0	0	CCEx11_B19_1_dense_P
CCEx11_B19_1_dense_P_L1_ATGTGTGCATCCCACT	0	0	CCEx11_B19_1_dense_P
CCEx11_B19_1_dense_P_L1_ACACCAAGTGCGCTTG	0	0	CCEx11_B19_1_dense_P
CCEx11_B19_1_dense_P_L1_GAACGGACAAGGCTCC	0	1	CCEx11_B19_1_dense_P
CCEx11_B19_1_dense_P_L1_GAAGCAGGTCGCCATG	3	0	CCEx11_B19_1_dense_P
CCEx11_B19_1_dense_P_L1_CACATAGGTTCACCTC	0	0	CCEx11_B19_1_dense_P
CCEx11_B19_1_dense_P_L1_TTCGGTCAGGAGCGAG	0	0	CCEx11_B19_1_dense_P
CCEx11_B19_1_dense_P_L1_GAGGTGATCGAATGCT	0	0	CCEx11_B19_1_dense_P
CCEx11_B19_1_dense_P_L1_GGGCATCCATTCTTAC	5	0	CCEx11_B19_1_dense_P
CCEx11_B19_1_dense_P_L1_CACATTTGTTACTGAC	1	0	CCEx11_B19_1_dense_P
CCEx11_B19_1_dense_P_L1_TGTCCCATCCCAACGG	0	0	CCEx11_B19_1_dense_P
CCEx11_B19_1_dense_P_L1_AGTAGTCCACAGATTC	0	0	CCEx11_B19_1_dense_P
CCEx11_B19_1_dense_P_L1_GCTTCCAAGTTAGGTA	0	0	CCEx11_B19_1_dense_P
CCEx11_B19_1_dense_P_L1_CTAACTTTCCGATATG	0	0	CCEx11_B19_1_dense_P
CCEx11_B19_1_dense_P_L1_CTCGAGGCAGGGAGAG	0	0	CCEx11_B19_1_dense_P
CCEx11_B19_1_dense_P_L1_CTGTTTATCATGCATG	0	0	CCEx11_B19_1_dense_P
CCEx11_B19_1_dense_P_L1_GGGTTGCTCTGCAGTA	0	1	CCEx11_B19_1_dense_P
CCEx11_B19_1_dense_P_L1_AGCATACGTACCGAGA	0	0	CCEx11_B19_1_dense_P
CCEx11_B19_1_dense_P_L1_TCAGATGAGAGACTAT	0	0	CCEx11_B19_1_dense_P
CCEx11_B19_1_dense_P_L1_CATGCCTCATTAGCCA	0	0	CCEx11_B19_1_dense_P
CCEx11_B19_1_dense_P_L1_CTGCCTATCGTTACAG	0	4	CCEx11_B19_1_dense_P
CCEx11_B19_1_dense_P_L1_CAAGTTGGTAAGAGAG	0	1	CCEx11_B19_1_dense_P
CCEx11_B19_1_dense_P_L1_AAGTCTGTCCCTTGTG	0	0	CCEx11_B19_1_dense_P
CCEx11_B19_1_dense_P_L1_TGCGCAGTCCTTTCGG	0	0	CCEx11_B19_1_dense_P
CCEx11_B19_1_dense_P_L1_CGAGCCATCCGTTGTC	3	1	CCEx11_B19_1_dense_P
CCEx11_B19_1_dense_P_L1_CACATAGAGATCCGAG	0	0	CCEx11_B19_1_dense_P
CCEx11_B19_1_dense_P_L1_CGTGAGCAGCCTCGTG	1	0	CCEx11_B19_1_dense_P
CCEx11_B19_1_dense_P_L1_GTCACAATCGAGCCCA	0	0	CCEx11_B19_1_dense_P
CCEx11_B19_1_dense_P_L1_CCACCTAGTGTGGTTT	0	1	CCEx11_B19_1_dense_P
CCEx11_B19_1_dense_P_L1_TGGACGCGTAATCACC	0	0	CCEx11_B19_1_dense_P
CCEx11_B19_1_dense_P_L1_GGCTGGTTCTTCGGTC	0	0	CCEx11_B19_1_dense_P
CCEx11_B19_1_dense_P_L1_CACACCTCAAGCCCAC	0	0	CCEx11_B19_1_dense_P
CCEx11_B19_1_dense_P_L1_AGCGGTCAGAATCTCC	0	0	CCEx11_B19_1_dense_P
CCEx11_B19_1_dense_P_L1_GCCTCTAAGGCAATTA	0	0	CCEx11_B19_1_dense_P
CCEx11_B19_1_dense_P_L1_CGTCTACGTCATATCG	0	0	CCEx11_B19_1_dense_P
CCEx11_B19_1_dense_P_L1_GGAAAGCCATGGAATA	0	0	CCEx11_B19_1_dense_P
CCEx11_B19_1_dense_P_L1_GACGGCTTCTCGTATT	0	1	CCEx11_B19_1_dense_P
CCEx11_B19_1_dense_P_L1_ATCTGCCAGCCAGAAC	0	0	CCEx11_B19_1_dense_P
CCEx11_B19_1_dense_P_L1_AGCGGTCCAGTTCATG	0	0	CCEx11_B19_1_dense_P
CCEx11_B19_1_dense_P_L1_GGTGAAGCAGCTATTG	0	0	CCEx11_B19_1_dense_P
CCEx11_B19_1_dense_P_L1_GAGCAGACATGAGCGA	0	0	CCEx11_B19_1_dense_P
CCEx11_B19_1_dense_P_L1_TAAGCGTTCAGGTTCA	0	0	CCEx11_B19_1_dense_P
CCEx11_B19_1_dense_P_L1_GACGCGTTCTATCGCC	0	0	CCEx11_B19_1_dense_P
CCEx11_B19_1_dense_P_L1_GTCAAGTCACGTAAGG	0	1	CCEx11_B19_1_dense_P
CCEx11_B19_1_dense_P_L1_CGCCAAGTCGCCATAA	0	2	CCEx11_B19_1_dense_P
CCEx11_B19_1_dense_P_L1_CAGCAGCTCATCGATG	0	0	CCEx11_B19_1_dense_P
CCEx11_B19_1_dense_P_L1_AGCATACTCATGTGGT	0	0	CCEx11_B19_1_dense_P
CCEx11_B19_1_dense_P_L1_AAACCTGCAGGACGTA	0	0	CCEx11_B19_1_dense_P
CCEx11_B19_1_dense_P_L1_TAGACCACATATACGC	0	0	CCEx11_B19_1_dense_P
CCEx11_B19_1_dense_P_L1_GTCCTCAGTCCGAGTC	0	0	CCEx11_B19_1_dense_P
CCEx11_B19_1_dense_P_L1_GATCAGTAGCCCAACC	0	0	CCEx11_B19_1_dense_P
CCEx11_B19_1_dense_P_L1_TTATGCTTCCGCGGTA	0	1	CCEx11_B19_1_dense_P
CCEx11_B19_1_dense_P_L1_CGTGTCTTCTGTTTGT	0	2	CCEx11_B19_1_dense_P
CCEx11_B19_1_dense_P_L1_ATTGGTGGTGCAGTAG	0	0	CCEx11_B19_1_dense_P
CCEx11_B19_1_dense_P_L1_GACGTGCGTTCACGGC	0	0	CCEx11_B19_1_dense_P
CCEx11_B19_1_dense_P_L1_TCTCTAACAAGTACCT	0	0	CCEx11_B19_1_dense_P
CCEx11_B19_1_dense_P_L1_ATAGACCTCAGCATGT	0	0	CCEx11_B19_1_dense_P
CCEx11_B19_1_dense_P_L1_CCTACCAGTAAACCTC	0	0	CCEx11_B19_1_dense_P
CCEx11_B19_1_dense_P_L1_TGGGCGTGTACAGACG	0	1	CCEx11_B19_1_dense_P
CCEx11_B19_1_dense_P_L1_ATTTCTGTCAGCGACC	0	0	CCEx11_B19_1_dense_P
CCEx11_B19_1_dense_P_L1_TGCCAAAAGCCAGTAG	0	0	CCEx11_B19_1_dense_P
CCEx11_B19_1_dense_P_L1_CTCACACCATTACGAC	0	0	CCEx11_B19_1_dense_P
CCEx11_B19_1_dense_P_L1_CTACATTCACCATCCT	0	0	CCEx11_B19_1_dense_P
CCEx11_B19_1_dense_P_L1_TTCTACACAGCGTTCG	0	0	CCEx11_B19_1_dense_P
CCEx11_B19_1_dense_P_L1_TAAGAGATCACATACG	0	0	CCEx11_B19_1_dense_P
CCEx11_B19_1_dense_P_L1_CATGACAGTCGCGTGT	0	1	CCEx11_B19_1_dense_P
CCEx11_B19_1_dense_P_L1_ACATACGTCCTTGGTC	0	0	CCEx11_B19_1_dense_P
CCEx11_B19_1_dense_P_L1_CGTCACTAGCGCTTAT	0	0	CCEx11_B19_1_dense_P
CCEx11_B19_1_dense_P_L1_CCGTGGATCGGAAACG	0	0	CCEx11_B19_1_dense_P
CCEx11_B19_1_dense_P_L1_TACTTACAGACTTTCG	0	0	CCEx11_B19_1_dense_P
CCEx11_B19_1_dense_P_L1_TCGAGGCCAGGCAGTA	0	2	CCEx11_B19_1_dense_P
CCEx11_B19_1_dense_P_L1_CAGCCGAGTCCCTACT	0	0	CCEx11_B19_1_dense_P
CCEx11_B19_1_dense_P_L1_ACGATACCACACATGT	0	0	CCEx11_B19_1_dense_P
CCEx11_B19_1_dense_P_L1_CATTCGCTCCTTAATC	0	1	CCEx11_B19_1_dense_P
CCEx11_B19_1_dense_P_L1_TGCTACCCACTTAACG	0	0	CCEx11_B19_1_dense_P
CCEx11_B19_1_dense_P_L1_ACGCAGCAGTGGGCTA	0	0	CCEx11_B19_1_dense_P
CCEx11_B19_1_dense_P_L1_GCATGTATCGGTTCGG	0	1	CCEx11_B19_1_dense_P
CCEx11_B19_1_dense_P_L1_GCAAACTCACTTCTGC	0	2	CCEx11_B19_1_dense_P
CCEx11_B19_1_dense_P_L1_CCATGTCGTCATTAGC	0	0	CCEx11_B19_1_dense_P
CCEx11_B19_1_dense_P_L1_TCACAAGCACTATCTT	0	0	CCEx11_B19_1_dense_P
CCEx11_B19_1_dense_P_L1_GCGCAACAGTGGGATC	0	1	CCEx11_B19_1_dense_P
CCEx11_B19_1_dense_P_L1_CGTGTAAGTTTAGCTG	2	0	CCEx11_B19_1_dense_P
CCEx11_B19_1_dense_P_L1_ACTGTCCTCTGCCAGG	0	0	CCEx11_B19_1_dense_P
CCEx11_B19_1_dense_P_L1_CGTCCATGTTGGACCC	0	0	CCEx11_B19_1_dense_P
CCEx11_B19_1_dense_P_L1_CACTCCACACACAGAG	0	0	CCEx11_B19_1_dense_P
CCEx11_B19_1_dense_P_L1_GTACGTACAGTGACAG	0	0	CCEx11_B19_1_dense_P
CCEx11_B19_1_dense_P_L1_ATGAGGGTCAGGTTCA	0	0	CCEx11_B19_1_dense_P
CCEx11_B19_1_dense_P_L1_CCGGTAGGTGCCTGGT	0	0	CCEx11_B19_1_dense_P
CCEx11_B19_1_dense_P_L1_ACTGCTCAGATCCCGC	0	0	CCEx11_B19_1_dense_P
CCEx11_B19_1_dense_P_L1_GCTCTGTAGAGGTTAT	0	0	CCEx11_B19_1_dense_P
CCEx11_B19_1_dense_P_L1_CGAGAAGGTGGCAAAC	0	1	CCEx11_B19_1_dense_P
CCEx11_B19_1_dense_P_L1_ACTGTCCGTGAGCGAT	0	0	CCEx11_B19_1_dense_P
CCEx11_B19_1_dense_P_L1_TCGTAGAAGGGCTTGA	0	0	CCEx11_B19_1_dense_P
CCEx11_B19_1_dense_P_L1_ATCATGGGTATGGTTC	0	0	CCEx11_B19_1_dense_P
CCEx11_B19_1_dense_P_L1_CGAACATGTTCTGAAC	0	0	CCEx11_B19_1_dense_P
CCEx11_B19_1_dense_P_L1_TCTGGAAGTCAATACC	0	0	CCEx11_B19_1_dense_P
CCEx11_B19_1_dense_P_L1_CAAGTTGAGAAGGTTT	0	1	CCEx11_B19_1_dense_P
CCEx11_B19_1_dense_P_L1_AGCGTATAGTGGAGAA	0	1	CCEx11_B19_1_dense_P
CCEx11_B19_1_dense_P_L1_CGGGTCACACCCATGG	0	0	CCEx11_B19_1_dense_P
CCEx11_B19_1_dense_P_L1_GAACGGACAAGGTGTG	3	1	CCEx11_B19_1_dense_P
CCEx11_B19_1_dense_P_L1_GACAGAGGTGCTGTAT	0	0	CCEx11_B19_1_dense_P
CCEx11_B19_1_dense_P_L1_TGCGGGTCACTGAAGG	0	1	CCEx11_B19_1_dense_P
CCEx11_B19_1_dense_P_L1_ATCTACTTCACTATTC	0	1	CCEx11_B19_1_dense_P
CCEx11_B19_1_dense_P_L1_TTCTACATCCGCAGTG	0	0	CCEx11_B19_1_dense_P
CCEx11_B19_1_dense_P_L1_GGGATGAAGTACATGA	3	0	CCEx11_B19_1_dense_P
CCEx11_B19_1_dense_P_L1_TCTTTCCCAAGTCTGT	0	0	CCEx11_B19_1_dense_P
CCEx11_B19_1_dense_P_L1_GCTGGGTCATCCCACT	0	0	CCEx11_B19_1_dense_P
CCEx11_B19_1_dense_P_L1_AATCCAGCACCAGTTA	0	0	CCEx11_B19_1_dense_P
CCEx11_B19_1_dense_P_L1_CACACTCAGCGATTCT	0	0	CCEx11_B19_1_dense_P
CCEx11_B19_1_dense_P_L1_CTACATTTCGGAATCT	0	0	CCEx11_B19_1_dense_P
CCEx11_B19_1_dense_P_L1_GACAGAGAGTAGTGCG	0	1	CCEx11_B19_1_dense_P
CCEx11_B19_1_dense_P_L1_TCAATCTTCCTGTACC	0	0	CCEx11_B19_1_dense_P
CCEx11_B19_1_dense_P_L1_CATGGCGGTATGCTTG	0	1	CCEx11_B19_1_dense_P
CCEx11_B19_1_dense_P_L1_ATTCTACGTAGAGTGC	1	0	CCEx11_B19_1_dense_P
CCEx11_B19_1_dense_P_L1_ATAACGCAGGGCACTA	0	1	CCEx11_B19_1_dense_P
CCEx11_B19_1_dense_P_L1_CTTGGCTAGGAGCGAG	0	0	CCEx11_B19_1_dense_P
CCEx11_B19_1_dense_P_L1_GTGCGGTAGTTGTCGT	0	0	CCEx11_B19_1_dense_P
CCEx11_B19_1_dense_P_L1_GTCTCGTCAATCTACG	0	0	CCEx11_B19_1_dense_P
CCEx11_B19_1_dense_P_L1_TGCACCTGTCAAACTC	0	0	CCEx11_B19_1_dense_P
CCEx11_B19_1_dense_P_L1_CCTTACGCACGGTAGA	0	1	CCEx11_B19_1_dense_P
CCEx11_B19_1_dense_P_L1_AGAGCGAGTACTCAAC	0	0	CCEx11_B19_1_dense_P
CCEx11_B19_1_dense_P_L1_AGTTGGTAGCTGGAAC	0	1	CCEx11_B19_1_dense_P
CCEx11_B19_1_dense_P_L1_GCATGATTCTCCGGTT	0	0	CCEx11_B19_1_dense_P
CCEx11_B19_1_dense_P_L1_CAGCTAACAAGCTGTT	0	0	CCEx11_B19_1_dense_P
CCEx11_B19_1_dense_P_L1_CTAATGGTCCAAATGC	0	0	CCEx11_B19_1_dense_P
CCEx11_B19_1_dense_P_L1_GAACATCTCTACCTGC	0	0	CCEx11_B19_1_dense_P
CCEx11_B19_1_dense_P_L1_AACCATGTCTTAGAGC	0	0	CCEx11_B19_1_dense_P
CCEx11_B19_1_dense_P_L1_CCTTCGATCAGTTTGG	0	0	CCEx11_B19_1_dense_P
CCEx11_B19_1_dense_P_L1_CTCACACTCAGCTGGC	0	2	CCEx11_B19_1_dense_P
CCEx11_B19_1_dense_P_L1_TTGAACGAGATAGGAG	0	0	CCEx11_B19_1_dense_P
CCEx11_B19_1_dense_P_L1_CGTCTACAGGCGCTCT	0	0	CCEx11_B19_1_dense_P
CCEx11_B19_1_dense_P_L1_CGCTGGATCGGAATCT	0	0	CCEx11_B19_1_dense_P
CCEx11_B19_1_dense_P_L1_CGGCTAGTCCCAAGAT	0	0	CCEx11_B19_1_dense_P
CCEx11_B19_1_dense_P_L1_CCTTACGCAGACACTT	0	0	CCEx11_B19_1_dense_P
CCEx11_B19_1_dense_P_L1_GACGTGCGTTCTGTTT	0	0	CCEx11_B19_1_dense_P
CCEx11_B19_1_dense_P_L1_CAGATCACAGATAATG	0	0	CCEx11_B19_1_dense_P
CCEx11_B19_1_dense_P_L1_TAGTTGGAGCGTTGCC	0	0	CCEx11_B19_1_dense_P
CCEx11_B19_1_dense_P_L1_GTGCATATCCTTAATC	0	0	CCEx11_B19_1_dense_P
CCEx11_B19_1_dense_P_L1_AAGTCTGGTTCTGGTA	0	0	CCEx11_B19_1_dense_P
CCEx11_B19_1_dense_P_L1_CCGTTCATCTACGAGT	0	0	CCEx11_B19_1_dense_P
CCEx11_B19_1_dense_P_L1_TGACAACAGCTGTTCA	0	0	CCEx11_B19_1_dense_P
CCEx11_B19_1_dense_P_L1_CTTCTCTGTCATATCG	0	0	CCEx11_B19_1_dense_P
CCEx11_B19_1_dense_P_L1_CACATTTAGCCACGTC	0	1	CCEx11_B19_1_dense_P
CCEx11_B19_1_dense_P_L1_GCACATAGTAGGAGTC	0	1	CCEx11_B19_1_dense_P
CCEx11_B19_1_dense_P_L1_TGACGGCCACTAGTAC	0	0	CCEx11_B19_1_dense_P
CCEx11_B19_1_dense_P_L1_CGTCACTAGTGTACTC	0	1	CCEx11_B19_1_dense_P
CCEx11_B19_1_dense_P_L1_TACTCGCGTTCCAACA	0	0	CCEx11_B19_1_dense_P
CCEx11_B19_1_dense_P_L1_GTACGTATCAAAGACA	0	1	CCEx11_B19_1_dense_P
CCEx11_B19_1_dense_P_L1_TAGACCATCAGGTAAA	0	0	CCEx11_B19_1_dense_P
CCEx11_B19_1_dense_P_L1_GGATGTTTCGCAAGCC	0	0	CCEx11_B19_1_dense_P
CCEx11_B19_1_dense_P_L1_GGTATTGCAGTGGAGT	0	0	CCEx11_B19_1_dense_P
CCEx11_B19_1_dense_P_L1_GATCGCGGTTCAGACT	0	0	CCEx11_B19_1_dense_P
CCEx11_B19_1_dense_P_L1_CGTCAGGCATACTACG	0	0	CCEx11_B19_1_dense_P
CCEx11_B19_1_dense_P_L1_AGCTCCTTCTGCAAGT	1	0	CCEx11_B19_1_dense_P
CCEx11_B19_1_dense_P_L1_CACCTTGAGAATGTGT	0	1	CCEx11_B19_1_dense_P
CCEx11_B19_1_dense_P_L1_GCAATCACATCCCACT	0	0	CCEx11_B19_1_dense_P
CCEx11_B19_1_dense_P_L1_ATTGGACCATAGACTC	0	0	CCEx11_B19_1_dense_P
CCEx11_B19_1_dense_P_L1_AACCGCGCATATACGC	0	0	CCEx11_B19_1_dense_P
CCEx11_B19_1_dense_P_L1_CCTACACTCTGTTTGT	0	0	CCEx11_B19_1_dense_P
CCEx11_B19_1_dense_P_L1_AATCCAGAGTACTTGC	0	0	CCEx11_B19_1_dense_P
CCEx11_B19_1_dense_P_L1_TGTATTCGTATAATGG	1	2	CCEx11_B19_1_dense_P
CCEx11_B19_1_dense_P_L1_GGGCACTGTGTCTGAT	0	1	CCEx11_B19_1_dense_P
CCEx11_B19_1_dense_P_L1_AGAGCTTCATGTAAGA	0	1	CCEx11_B19_1_dense_P
CCEx11_B19_1_dense_P_L1_ATTTCTGAGAAGCCCA	0	0	CCEx11_B19_1_dense_P
CCEx11_B19_1_dense_P_L1_AAGGCAGGTACTCGCG	0	1	CCEx11_B19_1_dense_P
CCEx11_B19_1_dense_P_L1_GTAGGCCCAACGATCT	0	0	CCEx11_B19_1_dense_P
CCEx11_B19_1_dense_P_L1_GCGAGAATCACATAGC	0	0	CCEx11_B19_1_dense_P
CCEx11_B19_1_dense_P_L1_ATCATGGCAACGATGG	0	1	CCEx11_B19_1_dense_P
CCEx11_B19_1_dense_P_L1_AGAATAGTCCTGCAGG	0	0	CCEx11_B19_1_dense_P
CCEx11_B19_1_dense_P_L1_CAGCTGGTCAAGAAGT	0	0	CCEx11_B19_1_dense_P
CCEx11_B19_1_dense_P_L1_ACACCGGGTACGCACC	0	0	CCEx11_B19_1_dense_P
CCEx11_B19_1_dense_P_L1_GATGAGGCATCCCATC	0	0	CCEx11_B19_1_dense_P
CCEx11_B19_1_dense_P_L1_TGCCCTATCTCGATGA	0	0	CCEx11_B19_1_dense_P
CCEx11_B19_1_dense_P_L1_AGCCTAATCTACGAGT	0	1	CCEx11_B19_1_dense_P
CCEx11_B19_1_dense_P_L1_CGCCAAGCAACTGCGC	0	0	CCEx11_B19_1_dense_P
CCEx11_B19_1_dense_P_L1_CGTCCATCATGTCCTC	0	0	CCEx11_B19_1_dense_P
CCEx11_B19_1_dense_P_L1_GACGGCTGTCGTCTTC	0	1	CCEx11_B19_1_dense_P
CCEx11_B19_1_dense_P_L1_TTTACTGTCGGTTCGG	0	0	CCEx11_B19_1_dense_P
CCEx11_B19_1_dense_P_L1_TTCCCAGGTTATGTGC	0	0	CCEx11_B19_1_dense_P
CCEx11_B19_1_dense_P_L1_GTCCTCACAGGTCCAC	0	0	CCEx11_B19_1_dense_P
CCEx11_B19_1_dense_P_L1_TAAGTGCAGCCAACAG	0	0	CCEx11_B19_1_dense_P
CCEx11_B19_1_dense_P_L1_ACACCCTGTCAGAAGC	0	0	CCEx11_B19_1_dense_P
CCEx11_B19_1_dense_P_L1_AGGTCATTCGTACGGC	0	0	CCEx11_B19_1_dense_P
CCEx11_B19_1_dense_P_L1_GACTGCGAGTCAAGCG	0	0	CCEx11_B19_1_dense_P
CCEx11_B19_1_dense_P_L1_CTACCCAAGAGACTTA	0	0	CCEx11_B19_1_dense_P
CCEx11_B19_1_dense_P_L1_TTCGAAGGTGATGCCC	2	0	CCEx11_B19_1_dense_P
CCEx11_B19_1_dense_P_L1_TTGTAGGAGCTGAACG	0	0	CCEx11_B19_1_dense_P
CCEx11_B19_1_dense_P_L1_CGCGGTAAGAAACGCC	0	0	CCEx11_B19_1_dense_P
CCEx11_B19_1_dense_P_L1_CTCGGGACATATGCTG	0	0	CCEx11_B19_1_dense_P
CCEx11_B19_1_dense_P_L1_TACTTACCATTCCTCG	0	0	CCEx11_B19_1_dense_P
CCEx11_B19_1_dense_P_L1_TGACTTTCACAACGTT	0	0	CCEx11_B19_1_dense_P
CCEx11_B19_1_dense_P_L1_GATGCTACAGTTCATG	0	0	CCEx11_B19_1_dense_P
CCEx11_B19_1_dense_P_L1_CGAGCACTCGGCGCAT	0	0	CCEx11_B19_1_dense_P
CCEx11_B19_1_dense_P_L1_GTACTCCTCGCTAGCG	0	0	CCEx11_B19_1_dense_P
CCEx11_B19_1_dense_P_L1_CGTTCTGTCTTAGAGC	0	0	CCEx11_B19_1_dense_P
CCEx11_B19_1_dense_P_L1_CGGTTAAAGTCCATAC	0	0	CCEx11_B19_1_dense_P
CCEx11_B19_1_dense_P_L1_TGACAACAGACCACGA	0	0	CCEx11_B19_1_dense_P
CCEx11_B19_1_dense_P_L1_ATGTGTGCAAACGCGA	0	0	CCEx11_B19_1_dense_P
CCEx11_B19_1_dense_P_L1_AACTCTTCAGGCTGAA	0	0	CCEx11_B19_1_dense_P
CCEx11_B19_1_dense_P_L1_AGGGAGTTCATCTGCC	0	0	CCEx11_B19_1_dense_P
CCEx11_B19_1_dense_P_L1_CGAGAAGTCAAAGACA	0	0	CCEx11_B19_1_dense_P
CCEx11_B19_1_dense_P_L1_CACAAACTCTCTGAGA	0	2	CCEx11_B19_1_dense_P
CCEx11_B19_1_dense_P_L1_TGAGCCGAGGCGACAT	0	1	CCEx11_B19_1_dense_P
CCEx11_B19_1_dense_P_L1_TTCTACAGTTCAGGCC	0	1	CCEx11_B19_1_dense_P
CCEx11_B19_1_dense_P_L1_GAAACTCTCAGTCAGT	7	2	CCEx11_B19_1_dense_P
CCEx11_B19_1_dense_P_L1_ACTGTCCAGTGGTAGC	15	13	CCEx11_B19_1_dense_P
CCEx11_B19_1_dense_P_L1_TGAGGGAGTAGTGAAT	0	2	CCEx11_B19_1_dense_P
CCEx11_B19_1_dense_P_L1_AGGGATGCAACGATCT	0	0	CCEx11_B19_1_dense_P
CCEx11_B19_1_dense_P_L1_GTAACTGCAAGTCTAC	0	0	CCEx11_B19_1_dense_P
CCEx11_B19_1_dense_P_L1_GTATTCTGTGGCAAAC	0	1	CCEx11_B19_1_dense_P
CCEx11_B19_1_dense_P_L1_CGTAGGCTCCTTAATC	1	0	CCEx11_B19_1_dense_P
CCEx11_B19_1_dense_P_L1_GGACGTCCATTAGCCA	0	0	CCEx11_B19_1_dense_P
CCEx11_B19_1_dense_P_L1_CCAATCCAGTCCGGTC	0	0	CCEx11_B19_1_dense_P
CCEx11_B19_1_dense_P_L1_AGCTTGAGTTGGTTTG	0	0	CCEx11_B19_1_dense_P
CCEx11_B19_1_dense_P_L1_AAGGAGCCATCACGTA	0	0	CCEx11_B19_1_dense_P
CCEx11_B19_1_dense_P_L1_AGAGCGATCAGATAAG	0	2	CCEx11_B19_1_dense_P
CCEx11_B19_1_dense_P_L1_TGGCGCATCACGATGT	0	0	CCEx11_B19_1_dense_P
CCEx11_B19_1_dense_P_L1_TTGCCGTAGAGCCTAG	0	0	CCEx11_B19_1_dense_P
CCEx11_B19_1_dense_P_L1_GGAGCAAGTAGCTAAA	0	0	CCEx11_B19_1_dense_P
CCEx11_B19_1_dense_P_L1_TACAGTGAGGCTAGAC	0	0	CCEx11_B19_1_dense_P
CCEx11_B19_1_dense_P_L1_CTCACACTCTGAGTGT	0	0	CCEx11_B19_1_dense_P
CCEx11_B19_1_dense_P_L1_TATGCCCTCGTTTATC	0	0	CCEx11_B19_1_dense_P
CCEx11_B19_1_dense_P_L1_ACACCGGGTCTGGAGA	2	1	CCEx11_B19_1_dense_P
CCEx11_B19_1_dense_P_L1_TCGTACCGTTCGAATC	0	0	CCEx11_B19_1_dense_P
CCEx11_B19_1_dense_P_L1_CTGAAACCAGTCACTA	1	0	CCEx11_B19_1_dense_P
CCEx11_B19_1_dense_P_L1_GATGCTAAGCCTTGAT	0	0	CCEx11_B19_1_dense_P
CCEx11_B19_1_dense_P_L1_TCCACACGTGCCTGTG	0	0	CCEx11_B19_1_dense_P
CCEx11_B19_1_dense_P_L1_TCTCTAACACTACAGT	0	0	CCEx11_B19_1_dense_P
CCEx11_B19_1_dense_P_L1_ACGGAGAAGACGCTTT	0	1	CCEx11_B19_1_dense_P
CCEx11_B19_1_dense_P_L1_AGGGATGTCCTCGCAT	0	0	CCEx11_B19_1_dense_P
CCEx11_B19_1_dense_P_L1_CTCAGAAGTCAAACTC	0	0	CCEx11_B19_1_dense_P
CCEx11_B19_1_dense_P_L1_AGGGATGCAGCTGTGC	0	1	CCEx11_B19_1_dense_P
CCEx11_B19_1_dense_P_L1_TGTTCCGTCAAACCAC	0	0	CCEx11_B19_1_dense_P
CCEx11_B19_1_dense_P_L1_CACCACTGTCAACATC	0	0	CCEx11_B19_1_dense_P
CCEx11_B19_1_dense_P_L1_ACGATGTAGCCAACAG	0	0	CCEx11_B19_1_dense_P
CCEx11_B19_1_dense_P_L1_TCACGAACATACAGCT	0	0	CCEx11_B19_1_dense_P
CCEx11_B19_1_dense_P_L1_TGCGTGGTCAGAGACG	0	1	CCEx11_B19_1_dense_P
CCEx11_B19_1_dense_P_L1_GTTACAGAGGAGCGTT	0	1	CCEx11_B19_1_dense_P
CCEx11_B19_1_dense_P_L1_ACGCAGCAGAAACCAT	0	0	CCEx11_B19_1_dense_P
CCEx11_B19_1_dense_P_L1_GCTTCCAAGACAAGCC	0	0	CCEx11_B19_1_dense_P
CCEx11_B19_1_dense_P_L1_CTGCCTATCGAGGTAG	0	1	CCEx11_B19_1_dense_P
CCEx11_B19_1_dense_P_L1_AGTTGGTGTCTAGTGT	0	2	CCEx11_B19_1_dense_P
CCEx11_B19_1_dense_P_L1_CCAGCGAGTCTGGTCG	0	1	CCEx11_B19_1_dense_P
CCEx11_B19_1_dense_P_L1_ACTGAACTCACCCTCA	0	0	CCEx11_B19_1_dense_P
CCEx11_B19_1_dense_P_L1_GGAATAAAGTATTGGA	0	0	CCEx11_B19_1_dense_P
CCEx11_B19_1_dense_P_L1_AATCCAGTCCATGAAC	0	0	CCEx11_B19_1_dense_P
CCEx11_B19_1_dense_P_L1_GTACGTAGTTAAAGAC	1	0	CCEx11_B19_1_dense_P
CCEx11_B19_1_dense_P_L1_GGTATTGAGCAATATG	4	0	CCEx11_B19_1_dense_P
CCEx11_B19_1_dense_P_L1_TTTGGTTCACGGCGTT	1	0	CCEx11_B19_1_dense_P
CCEx11_B19_1_dense_P_L1_CGAGAAGAGTCTTGCA	0	0	CCEx11_B19_1_dense_P
CCEx11_B19_1_dense_P_L1_TTCTTAGCACGAAGCA	0	0	CCEx11_B19_1_dense_P
CCEx11_B19_1_dense_P_L1_AGTGGGAAGTGGCACA	0	0	CCEx11_B19_1_dense_P
CCEx11_B19_1_dense_P_L1_TAAGCGTCATTGGCGC	0	0	CCEx11_B19_1_dense_P
CCEx11_B19_1_dense_P_L1_TAAGAGAAGTAGGCCA	0	0	CCEx11_B19_1_dense_P
CCEx11_B19_1_dense_P_L1_CACACAACATTGAGCT	0	0	CCEx11_B19_1_dense_P
CCEx11_B19_1_dense_P_L1_CAGTAACGTTACCGAT	3	1	CCEx11_B19_1_dense_P
CCEx11_B19_1_dense_P_L1_CACATAGGTAGCTGCC	0	0	CCEx11_B19_1_dense_P
CCEx11_B19_1_dense_P_L1_TACGGTATCTCTGTCG	0	1	CCEx11_B19_1_dense_P
CCEx11_B19_1_dense_P_L1_TGTTCCGCAATAGAGT	1	0	CCEx11_B19_1_dense_P
CCEx11_B19_1_dense_P_L1_TTGCGTCTCACTCTTA	0	0	CCEx11_B19_1_dense_P
CCEx11_B19_1_dense_P_L1_GTAGTCAGTTCTGTTT	0	0	CCEx11_B19_1_dense_P
CCEx11_B19_1_dense_P_L1_GTGCGGTGTAGTAGTA	0	0	CCEx11_B19_1_dense_P
CCEx11_B19_1_dense_P_L1_AAGTCTGCACTTAACG	0	0	CCEx11_B19_1_dense_P
CCEx11_B19_1_dense_P_L1_CACACAAGTCTGGTCG	0	0	CCEx11_B19_1_dense_P
CCEx11_B19_1_dense_P_L1_GACGCGTCATCATCCC	0	0	CCEx11_B19_1_dense_P
CCEx11_B19_1_dense_P_L1_GGCAATTAGCAAATCA	0	0	CCEx11_B19_1_dense_P
CCEx11_B19_1_dense_P_L1_CAGTAACAGATGGCGT	0	2	CCEx11_B19_1_dense_P
CCEx11_B19_1_dense_P_L1_CTCGTCATCACGACTA	0	0	CCEx11_B19_1_dense_P
CCEx11_B19_1_dense_P_L1_TAAACCGCAGGTGCCT	0	0	CCEx11_B19_1_dense_P
CCEx11_B19_1_dense_P_L1_TCTTTCCGTCCGAAGA	0	0	CCEx11_B19_1_dense_P
CCEx11_B19_1_dense_P_L1_ACTTACTTCGGAGCAA	0	0	CCEx11_B19_1_dense_P
CCEx11_B19_1_dense_P_L1_TCGGGACTCCAACCAA	0	0	CCEx11_B19_1_dense_P
CCEx11_B19_1_dense_P_L1_CAGATCATCCAGGGCT	0	0	CCEx11_B19_1_dense_P
CCEx11_B19_1_dense_P_L1_AGCTTGACAAAGGAAG	0	1	CCEx11_B19_1_dense_P
CCEx11_B19_1_dense_P_L1_TGCGGGTGTAGTGAAT	1	0	CCEx11_B19_1_dense_P
CCEx11_B19_1_dense_P_L1_TGGGAAGAGAGAACAG	0	0	CCEx11_B19_1_dense_P
CCEx11_B19_1_dense_P_L1_TGGTTCCCAGTGGGAT	0	0	CCEx11_B19_1_dense_P
CCEx11_B19_1_dense_P_L1_TATGCCCTCCGAGCCA	0	0	CCEx11_B19_1_dense_P
CCEx11_B19_1_dense_P_L1_CTCACACGTTCCTCCA	0	0	CCEx11_B19_1_dense_P
CCEx11_B19_1_dense_P_L1_GTCACAATCGCTTGTC	0	0	CCEx11_B19_1_dense_P
CCEx11_B19_1_dense_P_L1_GCTGCAGAGATCCCAT	0	0	CCEx11_B19_1_dense_P
CCEx11_B19_1_dense_P_L1_CCTTCGACATTTGCCC	0	0	CCEx11_B19_1_dense_P
CCEx11_B19_1_dense_P_L1_CGTCACTCAAAGTGCG	0	0	CCEx11_B19_1_dense_P
CCEx11_B19_1_dense_P_L1_CTCGTACAGGGTTCCC	0	2	CCEx11_B19_1_dense_P
CCEx11_B19_1_dense_P_L1_ACGGCCACATTTCACT	0	1	CCEx11_B19_1_dense_P
CCEx11_B19_1_dense_P_L1_TGCGGGTAGTGTTGAA	0	0	CCEx11_B19_1_dense_P
CCEx11_B19_1_dense_P_L1_AACCGCGCACCTTGTC	0	0	CCEx11_B19_1_dense_P
CCEx11_B19_1_dense_P_L1_CATGCCTAGCCAGGAT	0	1	CCEx11_B19_1_dense_P
CCEx11_B19_1_dense_P_L1_ATAAGAGCATAGAAAC	0	0	CCEx11_B19_1_dense_P
CCEx11_B19_1_dense_P_L1_ATTACTCCACCAGCAC	0	0	CCEx11_B19_1_dense_P
CCEx11_B19_1_dense_P_L1_ATCTACTAGAGGGCTT	0	1	CCEx11_B19_1_dense_P
CCEx11_B19_1_dense_P_L1_TCGCGAGGTGCTAGCC	0	0	CCEx11_B19_1_dense_P
CCEx11_B19_1_dense_P_L1_TCACGAACATTCACTT	0	2	CCEx11_B19_1_dense_P
CCEx11_B19_1_dense_P_L1_ACTTACTCAACACGCC	1	2	CCEx11_B19_1_dense_P
CCEx11_B19_1_dense_P_L1_CAGATCACACGACGAA	0	0	CCEx11_B19_1_dense_P
CCEx11_B19_1_dense_P_L1_TACACGACAGCCAATT	0	0	CCEx11_B19_1_dense_P
CCEx11_B19_1_dense_P_L1_TTAGGACGTCTAAACC	0	0	CCEx11_B19_1_dense_P
CCEx11_B19_1_dense_P_L1_TTTGCGCTCATCACCC	0	1	CCEx11_B19_1_dense_P
CCEx11_B19_1_dense_P_L1_GCCTCTAGTTCAGTAC	0	1	CCEx11_B19_1_dense_P
CCEx11_B19_1_dense_P_L1_GCGCAGTAGTCAAGCG	0	0	CCEx11_B19_1_dense_P
CCEx11_B19_1_dense_P_L1_TACAGTGCAGCTGTGC	5	0	CCEx11_B19_1_dense_P
CCEx11_B19_1_dense_P_L1_TTCGGTCAGGAATCGC	0	0	CCEx11_B19_1_dense_P
CCEx11_B19_1_dense_P_L1_CTGTGCTCATGATCCA	0	0	CCEx11_B19_1_dense_P
CCEx11_B19_1_dense_P_L1_CACAGGCAGCCAGAAC	0	0	CCEx11_B19_1_dense_P
CCEx11_B19_1_dense_P_L1_GGGAATGAGGGCTTCC	0	0	CCEx11_B19_1_dense_P
CCEx11_B19_1_dense_P_L1_AGTAGTCCACCGATAT	0	0	CCEx11_B19_1_dense_P
CCEx11_B19_1_dense_P_L1_GTGCAGCGTCATACTG	0	0	CCEx11_B19_1_dense_P
CCEx11_B19_1_dense_P_L1_TACACGATCACATAGC	0	0	CCEx11_B19_1_dense_P
CCEx11_B19_1_dense_P_L1_CTGAAGTTCCTAGGGC	0	0	CCEx11_B19_1_dense_P
CCEx11_B19_1_dense_P_L1_AAGGTTCCACTGTGTA	0	0	CCEx11_B19_1_dense_P
CCEx11_B19_1_dense_P_L1_CGATTGAAGATGCGAC	0	0	CCEx11_B19_1_dense_P
CCEx11_B19_1_dense_P_L1_TGTGGTATCATCTGCC	0	0	CCEx11_B19_1_dense_P
CCEx11_B19_1_dense_P_L1_GAATAAGAGAGGACGG	0	2	CCEx11_B19_1_dense_P
CCEx11_B19_1_dense_P_L1_TATCTCAGTGGGTATG	0	0	CCEx11_B19_1_dense_P
CCEx11_B19_1_dense_P_L1_TGCGTGGGTAAACGCG	0	1	CCEx11_B19_1_dense_P
CCEx11_B19_1_dense_P_L1_ATAACGCAGGATCGCA	0	1	CCEx11_B19_1_dense_P
CCEx11_B19_1_dense_P_L1_GCTGCTTCATGAAGTA	0	0	CCEx11_B19_1_dense_P
CCEx11_B19_1_dense_P_L1_CATATTCGTGCACTTA	0	0	CCEx11_B19_1_dense_P
CCEx11_B19_1_dense_P_L1_TTCTCCTGTTCCACAA	0	0	CCEx11_B19_1_dense_P
CCEx11_B19_1_dense_P_L1_ACTGAGTAGGCATGTG	0	1	CCEx11_B19_1_dense_P
CCEx11_B19_1_dense_P_L1_GGGTCTGGTCAAAGAT	0	0	CCEx11_B19_1_dense_P
CCEx11_B19_1_dense_P_L1_TGATTTCAGCATGGCA	0	0	CCEx11_B19_1_dense_P
CCEx11_B19_1_dense_P_L1_GACTACATCCGTACAA	0	0	CCEx11_B19_1_dense_P
CCEx11_B19_1_dense_P_L1_GGGACCTCAGCTTAAC	1	0	CCEx11_B19_1_dense_P
CCEx11_B19_1_dense_P_L1_GATGCTAGTATTACCG	0	0	CCEx11_B19_1_dense_P
CCEx11_B19_1_dense_P_L1_TTCCCAGCAAGCCTAT	0	0	CCEx11_B19_1_dense_P
CCEx11_B19_1_dense_P_L1_CGAACATTCCGATATG	0	0	CCEx11_B19_1_dense_P
CCEx11_B19_1_dense_P_L1_CTGAAACGTAGTACCT	0	0	CCEx11_B19_1_dense_P
CCEx11_B19_1_dense_P_L1_TCAATCTGTGATGATA	0	0	CCEx11_B19_1_dense_P
CCEx11_B19_1_dense_P_L1_AACTCCCCACTCTGTC	0	0	CCEx11_B19_1_dense_P
CCEx11_B19_1_dense_P_L1_ATGCGATTCTTACCGC	0	0	CCEx11_B19_1_dense_P
CCEx11_B19_1_dense_P_L1_GTGTGCGCAAGCTGTT	0	0	CCEx11_B19_1_dense_P
CCEx11_B19_1_dense_P_L1_TGGCGCAGTCGAGTTT	0	1	CCEx11_B19_1_dense_P
CCEx11_B19_1_dense_P_L1_ACTGCTCAGTGATCGG	0	1	CCEx11_B19_1_dense_P
CCEx11_B19_1_dense_P_L1_GGCTCGAAGGATGCGT	0	0	CCEx11_B19_1_dense_P
CCEx11_B19_1_dense_P_L1_GGCAATTAGCGGCTTC	0	0	CCEx11_B19_1_dense_P
CCEx11_B19_1_dense_P_L1_CAGCAGCGTACGAAAT	0	0	CCEx11_B19_1_dense_P
CCEx11_B19_1_dense_P_L1_AACCATGCATTAACCG	0	1	CCEx11_B19_1_dense_P
CCEx11_B19_1_dense_P_L1_CGCGGTAAGCGTTCCG	0	0	CCEx11_B19_1_dense_P
CCEx11_B19_1_dense_P_L1_CCACTACCAAACCTAC	0	0	CCEx11_B19_1_dense_P
CCEx11_B19_1_dense_P_L1_CATCAAGTCCTTTCGG	0	0	CCEx11_B19_1_dense_P
CCEx11_B19_1_dense_P_L1_TGCTACCCACGTGAGA	0	0	CCEx11_B19_1_dense_P
CCEx11_B19_1_dense_P_L1_CCACGGATCACCAGGC	0	0	CCEx11_B19_1_dense_P
CCEx11_B19_1_dense_P_L1_CTCATTACATATACGC	0	0	CCEx11_B19_1_dense_P
CCEx11_B19_1_dense_P_L1_CATATTCTCACCCGAG	0	0	CCEx11_B19_1_dense_P
CCEx11_B19_1_dense_P_L1_GCACTCTAGACAGGCT	0	0	CCEx11_B19_1_dense_P
CCEx11_B19_1_dense_P_L1_AACCATGAGCGGCTTC	1	0	CCEx11_B19_1_dense_P
CCEx11_B19_1_dense_P_L1_TGTGTTTAGATATGGT	0	0	CCEx11_B19_1_dense_P
CCEx11_B19_1_dense_P_L1_CCTATTAAGGCCCTTG	0	0	CCEx11_B19_1_dense_P
CCEx11_B19_1_dense_P_L1_CTACCCATCGTTGCCT	0	0	CCEx11_B19_1_dense_P
CCEx11_B19_1_dense_P_L1_TTGAACGTCGTCCAGG	0	1	CCEx11_B19_1_dense_P
CCEx11_B19_1_dense_P_L1_CTTCTCTTCTAACTTC	0	0	CCEx11_B19_1_dense_P
CCEx11_B19_1_dense_P_L1_AGTGTCAGTCGCATAT	0	0	CCEx11_B19_1_dense_P
CCEx11_B19_1_dense_P_L1_CGAGCACCAAAGGAAG	0	0	CCEx11_B19_1_dense_P
CCEx11_B19_1_dense_P_L1_ACTGTCCGTGCAACTT	0	1	CCEx11_B19_1_dense_P
CCEx11_B19_1_dense_P_L1_TTCCCAGGTAGGCTGA	0	0	CCEx11_B19_1_dense_P
CCEx11_B19_1_dense_P_L1_GGCTCGAAGTGCCAGA	0	0	CCEx11_B19_1_dense_P
CCEx11_B19_1_dense_P_L1_GCACTCTCAATAAGCA	0	0	CCEx11_B19_1_dense_P
CCEx11_B19_1_dense_P_L1_TTTGTCAGTCTCGTTC	0	0	CCEx11_B19_1_dense_P
CCEx11_B19_1_dense_P_L1_TCTCTAAGTTCGGGCT	1	0	CCEx11_B19_1_dense_P
CCEx11_B19_1_dense_P_L1_TTGAACGTCTTCAACT	0	0	CCEx11_B19_1_dense_P
CCEx11_B19_1_dense_P_L1_CCATTCGTCACCCTCA	0	0	CCEx11_B19_1_dense_P
CCEx11_B19_1_dense_P_L1_CATATGGTCAGAGCTT	0	1	CCEx11_B19_1_dense_P
CCEx11_B19_1_dense_P_L1_TGAGGGAGTGCTCTTC	0	0	CCEx11_B19_1_dense_P
CCEx11_B19_1_dense_P_L1_AAAGCAAGTATTAGCC	0	1	CCEx11_B19_1_dense_P
CCEx11_B19_1_dense_P_L1_CGACCTTAGTTCGCAT	0	0	CCEx11_B19_1_dense_P
CCEx11_B19_1_dense_P_L1_GGACGTCGTATGGTTC	0	0	CCEx11_B19_1_dense_P
CCEx11_B19_1_dense_P_L1_GCTTCCAAGGATGGTC	0	0	CCEx11_B19_1_dense_P
CCEx11_B19_1_dense_P_L1_CTACGTCCAGGTTTCA	0	0	CCEx11_B19_1_dense_P
CCEx11_B19_1_dense_P_L1_CCGGTAGCAGTCGATT	0	1	CCEx11_B19_1_dense_P
CCEx11_B19_1_dense_P_L1_GTAGGCCGTAACGACG	0	0	CCEx11_B19_1_dense_P
CCEx11_B19_1_dense_P_L1_TGGCGCACACATCTTT	0	1	CCEx11_B19_1_dense_P
CCEx11_B19_1_dense_P_L1_TACCTATGTGCTTCTC	0	0	CCEx11_B19_1_dense_P
CCEx11_B19_1_dense_P_L1_CATCGGGAGCTTCGCG	0	0	CCEx11_B19_1_dense_P
CCEx11_B19_1_dense_P_L1_CTAGAGTTCCACGTTC	0	0	CCEx11_B19_1_dense_P
CCEx11_B19_1_dense_P_L1_GACGTGCCACGGCTAC	0	0	CCEx11_B19_1_dense_P
CCEx11_B19_1_dense_P_L1_GAATAAGGTAAGTAGT	0	0	CCEx11_B19_1_dense_P
CCEx11_B19_1_dense_P_L1_ATCCACCAGCGCTTAT	0	0	CCEx11_B19_1_dense_P
CCEx11_B19_1_dense_P_L1_CTACGTCCAAGGTTCT	0	0	CCEx11_B19_1_dense_P
CCEx11_B19_1_dense_P_L1_CCACTACCAAACGCGA	0	0	CCEx11_B19_1_dense_P
CCEx11_B19_1_dense_P_L1_ATGGGAGAGATCTGCT	0	0	CCEx11_B19_1_dense_P
CCEx11_B19_1_dense_P_L1_CTCAGAAGTTGCCTCT	0	0	CCEx11_B19_1_dense_P
CCEx11_B19_1_dense_P_L1_TGCGCAGCACAACGCC	0	0	CCEx11_B19_1_dense_P
CCEx11_B19_1_dense_P_L1_TGTTCCGAGAAACGAG	0	0	CCEx11_B19_1_dense_P
CCEx11_B19_1_dense_P_L1_TATCAGGTCTCCCTGA	0	1	CCEx11_B19_1_dense_P
CCEx11_B19_1_dense_P_L1_GCACATACATATACCG	0	1	CCEx11_B19_1_dense_P
CCEx11_B19_1_dense_P_L1_CGCTGGACAGACTCGC	0	0	CCEx11_B19_1_dense_P
CCEx11_B19_1_dense_P_L1_CATTCGCCAATTGCTG	0	0	CCEx11_B19_1_dense_P
CCEx11_B19_1_dense_P_L1_CCCAATCCAAGGACAC	0	1	CCEx11_B19_1_dense_P
CCEx11_B19_1_dense_P_L1_GAGGTGATCCAAATGC	0	0	CCEx11_B19_1_dense_P
CCEx11_B19_1_dense_P_L1_CGTAGCGGTTAAGATG	0	1	CCEx11_B19_1_dense_P
CCEx11_B19_1_dense_P_L1_GAGCAGATCACCTTAT	0	0	CCEx11_B19_1_dense_P
CCEx11_B19_1_dense_P_L1_ACCAGTACAAAGCAAT	0	0	CCEx11_B19_1_dense_P
CCEx11_B19_1_dense_P_L1_GTAGTCATCTGATACG	0	0	CCEx11_B19_1_dense_P
CCEx11_B19_1_dense_P_L1_GAGGTGAGTACGACCC	0	0	CCEx11_B19_1_dense_P
CCEx11_B19_1_dense_P_L1_CAGAATCTCCGTACAA	0	0	CCEx11_B19_1_dense_P
CCEx11_B19_1_dense_P_L1_CGTCCATTCAGTCAGT	0	0	CCEx11_B19_1_dense_P
CCEx11_B19_1_dense_P_L1_CGTTGGGTCAGCTCTC	0	1	CCEx11_B19_1_dense_P
CCEx11_B19_1_dense_P_L1_CTAACTTCACTGTTAG	0	1	CCEx11_B19_1_dense_P
CCEx11_B19_1_dense_P_L1_GGCGACTTCATCTGCC	0	0	CCEx11_B19_1_dense_P
CCEx11_B19_1_dense_P_L1_TCCCGATGTCTGATTG	0	0	CCEx11_B19_1_dense_P
CCEx11_B19_1_dense_P_L1_AAGGAGCGTTAAGTAG	0	0	CCEx11_B19_1_dense_P
CCEx11_B19_1_dense_P_L1_GGGATGAGTTAAGACA	0	0	CCEx11_B19_1_dense_P
CCEx11_B19_1_dense_P_L1_GCGGGTTTCGCACTCT	0	0	CCEx11_B19_1_dense_P
CCEx11_B19_1_dense_P_L1_CTCTGGTCAATGGTCT	0	0	CCEx11_B19_1_dense_P
CCEx11_B19_1_dense_P_L1_GTCTCGTTCGTCGTTC	0	0	CCEx11_B19_1_dense_P
CCEx11_B19_1_dense_P_L1_CAGCTGGCAGCTCGAC	0	0	CCEx11_B19_1_dense_P
CCEx11_B19_1_dense_P_L1_TACGGGCGTATAGTAG	0	1	CCEx11_B19_1_dense_P
CCEx11_B19_1_dense_P_L1_CAGAATCAGTGTCCAT	0	0	CCEx11_B19_1_dense_P
CCEx11_B19_1_dense_P_L1_GCCTCTAGTAATCACC	0	1	CCEx11_B19_1_dense_P
CCEx11_B19_1_dense_P_L1_TTCTACAAGGTGTGGT	0	1	CCEx11_B19_1_dense_P
CCEx11_B19_1_dense_P_L1_AACTTTCTCAGTCCCT	0	0	CCEx11_B19_1_dense_P
CCEx11_B19_1_dense_P_L1_CCTTCGACACATGTGT	1	0	CCEx11_B19_1_dense_P
CCEx11_B19_1_dense_P_L1_CGTCAGGTCACCTTAT	0	0	CCEx11_B19_1_dense_P
CCEx11_B19_1_dense_P_L1_ACAGCTACAGGATCGA	0	0	CCEx11_B19_1_dense_P
CCEx11_B19_1_dense_P_L1_AGGTCATTCTGCTGTC	0	0	CCEx11_B19_1_dense_P
CCEx11_B19_1_dense_P_L1_ATCGAGTGTATTACCG	0	0	CCEx11_B19_1_dense_P
CCEx11_B19_1_dense_P_L1_GTCACGGGTAGGACAC	0	0	CCEx11_B19_1_dense_P
CCEx11_B19_1_dense_P_L1_ACGATGTCAGCTATTG	0	0	CCEx11_B19_1_dense_P
CCEx11_B19_1_dense_P_L1_TCGGGACCAACCGCCA	0	0	CCEx11_B19_1_dense_P
CCEx11_B19_1_dense_P_L1_CTCGGGATCTGTCCGT	0	0	CCEx11_B19_1_dense_P
CCEx11_B19_1_dense_P_L1_CAGCCGAGTGTAAGTA	0	1	CCEx11_B19_1_dense_P
CCEx11_B19_1_dense_P_L1_TCTGGAAAGTGAAGTT	0	1	CCEx11_B19_1_dense_P
CCEx11_B19_1_dense_P_L1_CACATAGCACCAGGTC	0	0	CCEx11_B19_1_dense_P
CCEx11_B19_1_dense_P_L1_CGCTATCAGGGAAACA	0	0	CCEx11_B19_1_dense_P
CCEx11_B19_1_dense_P_L1_CACCAGGAGTTCGCGC	0	0	CCEx11_B19_1_dense_P
CCEx11_B19_1_dense_P_L1_CGTAGCGCAGGTCCAC	0	0	CCEx11_B19_1_dense_P
CCEx11_B19_1_dense_P_L1_ACTGCTCTCTACTCAT	0	0	CCEx11_B19_1_dense_P
CCEx11_B19_1_dense_P_L1_TGCTACCTCACCTCGT	0	0	CCEx11_B19_1_dense_P
CCEx11_B19_1_dense_P_L1_TGGCGCAGTCCATCCT	0	0	CCEx11_B19_1_dense_P
CCEx11_B19_1_dense_P_L1_TACGGTATCATGTCTT	0	0	CCEx11_B19_1_dense_P
CCEx11_B19_1_dense_P_L1_TGCCAAAGTCGACTGC	0	1	CCEx11_B19_1_dense_P
CCEx11_B19_1_dense_P_L1_ACGGCCAAGACCGGAT	0	0	CCEx11_B19_1_dense_P
CCEx11_B19_1_dense_P_L1_AAGACCTAGAGCTATA	0	0	CCEx11_B19_1_dense_P
CCEx11_B19_1_dense_P_L1_CTTTGCGGTAAACCTC	0	1	CCEx11_B19_1_dense_P
CCEx11_B19_1_dense_P_L1_CAAGATCAGAAGGTTT	0	0	CCEx11_B19_1_dense_P
CCEx11_B19_1_dense_P_L1_GCGACCACATTGGCGC	0	0	CCEx11_B19_1_dense_P
CCEx11_B19_1_dense_P_L1_ATCATCTTCATGTGGT	0	0	CCEx11_B19_1_dense_P
CCEx11_B19_1_dense_P_L1_AGGGAGTAGAATTGTG	0	0	CCEx11_B19_1_dense_P
CCEx11_B19_1_dense_P_L1_GATTCAGTCCTCAATT	0	0	CCEx11_B19_1_dense_P
CCEx11_B19_1_dense_P_L1_CAACCAATCATTGCGA	0	0	CCEx11_B19_1_dense_P
CCEx11_B19_1_dense_P_L1_GTGCATAGTTTAGGAA	0	1	CCEx11_B19_1_dense_P
CCEx11_B19_1_dense_P_L1_CCTTTCTCACGGTTTA	0	0	CCEx11_B19_1_dense_P
CCEx11_B19_1_dense_P_L1_CATTCGCTCAGCATGT	0	0	CCEx11_B19_1_dense_P
CCEx11_B19_1_dense_P_L1_GTTCATTGTTCCATGA	0	0	CCEx11_B19_1_dense_P
CCEx11_B19_1_dense_P_L1_AACGTTGAGTACGTAA	0	0	CCEx11_B19_1_dense_P
CCEx11_B19_1_dense_P_L1_GTCCTCATCCTTCAAT	0	1	CCEx11_B19_1_dense_P
CCEx11_B19_1_dense_P_L1_TCCACACAGGTGACCA	0	0	CCEx11_B19_1_dense_P
CCEx11_B19_1_dense_P_L1_TCTGGAAGTTCTGTTT	0	0	CCEx11_B19_1_dense_P
CCEx11_B19_1_dense_P_L1_CAAGTTGAGATGCCAG	0	1	CCEx11_B19_1_dense_P
CCEx11_B19_1_dense_P_L1_ACTGTCCTCTATCGCC	0	0	CCEx11_B19_1_dense_P
CCEx11_B19_1_dense_P_L1_ACGGGTCAGTGTGAAT	0	0	CCEx11_B19_1_dense_P
CCEx11_B19_1_dense_P_L1_CTACCCAAGGAATTAC	0	0	CCEx11_B19_1_dense_P
CCEx11_B19_1_dense_P_L1_GCTGCGAGTTCCTCCA	0	2	CCEx11_B19_1_dense_P
CCEx11_B19_1_dense_P_L1_ATTGGTGGTCGATTGT	2	1	CCEx11_B19_1_dense_P
CCEx11_B19_1_dense_P_L1_CTAACTTCACCAGCAC	0	2	CCEx11_B19_1_dense_P
CCEx11_B19_1_dense_P_L1_TGTTCCGCACCATCCT	0	0	CCEx11_B19_1_dense_P
CCEx11_B19_1_dense_P_L1_CGAGAAGAGGATATAC	0	1	CCEx11_B19_1_dense_P
CCEx11_B19_1_dense_P_L1_AGCTCCTTCAAACCAC	0	0	CCEx11_B19_1_dense_P
CCEx11_B19_1_dense_P_L1_CAGCGACAGGGATACC	0	0	CCEx11_B19_1_dense_P
CCEx11_B19_1_dense_P_L1_ACGGAGAGTATTCGTG	0	0	CCEx11_B19_1_dense_P
CCEx11_B19_1_dense_P_L1_CCCTCCTAGGAATTAC	0	0	CCEx11_B19_1_dense_P
CCEx11_B19_1_dense_P_L1_CAAGAAAGTATGAATG	0	1	CCEx11_B19_1_dense_P
CCEx11_B19_1_dense_P_L1_CACATAGGTCCGAAGA	0	0	CCEx11_B19_1_dense_P
CCEx11_B19_1_dense_P_L1_TGGGAAGTCAACGGCC	0	0	CCEx11_B19_1_dense_P
CCEx11_B19_1_dense_P_L1_TACTTGTCACATAACC	1	1	CCEx11_B19_1_dense_P
CCEx11_B19_1_dense_P_L1_TAAGCGTCACAGACTT	0	0	CCEx11_B19_1_dense_P
CCEx11_B19_1_dense_P_L1_ACAGCCGCAGGCAGTA	0	0	CCEx11_B19_1_dense_P
CCEx11_B19_1_dense_P_L1_GTAGGCCAGGTCGGAT	0	0	CCEx11_B19_1_dense_P
CCEx11_B19_1_dense_P_L1_GGGTTGCGTTCTGTTT	0	0	CCEx11_B19_1_dense_P
CCEx11_B19_1_dense_P_L1_AGGTCCGCAGTCAGAG	0	0	CCEx11_B19_1_dense_P
CCEx11_B19_1_dense_P_L1_TGACGGCTCTTCGAGA	0	0	CCEx11_B19_1_dense_P
CCEx11_B19_1_dense_P_L1_CGTAGGCTCAGCACAT	0	0	CCEx11_B19_1_dense_P
CCEx11_B19_1_dense_P_L1_AACCATGAGATTACCC	0	0	CCEx11_B19_1_dense_P
CCEx11_B19_1_dense_P_L1_AGCGTATAGCGACGTA	0	0	CCEx11_B19_1_dense_P
CCEx11_B19_1_dense_P_L1_GCGAGAAGTCTGATTG	0	0	CCEx11_B19_1_dense_P
CCEx11_B19_1_dense_P_L1_CGTTGGGGTGACAAAT	0	0	CCEx11_B19_1_dense_P
CCEx11_B19_1_dense_P_L1_GTTTCTACAACGATCT	0	0	CCEx11_B19_1_dense_P
CCEx11_B19_1_dense_P_L1_TAGAGCTAGGCAATTA	0	1	CCEx11_B19_1_dense_P
CCEx11_B19_1_dense_P_L1_CAAGTTGAGGCAAAGA	0	0	CCEx11_B19_1_dense_P
CCEx11_B19_1_dense_P_L1_AGAATAGCATGCTGGC	0	0	CCEx11_B19_1_dense_P
CCEx11_B19_1_dense_P_L1_CAGTCCTCAAGGACTG	0	2	CCEx11_B19_1_dense_P
CCEx11_B19_1_dense_P_L1_CCTTTCTGTTAGATGA	0	0	CCEx11_B19_1_dense_P
CCEx11_B19_1_dense_P_L1_TGAAAGACATGCCTTC	0	0	CCEx11_B19_1_dense_P
CCEx11_B19_1_dense_P_L1_TCAGATGTCTAGAGTC	0	0	CCEx11_B19_1_dense_P
CCEx11_B19_1_dense_P_L1_ATAGACCGTTGAACTC	0	0	CCEx11_B19_1_dense_P
CCEx11_B19_1_dense_P_L1_GACAGAGTCCTGCAGG	0	0	CCEx11_B19_1_dense_P
CCEx11_B19_1_dense_P_L1_CATCCACTCTCAAACG	0	0	CCEx11_B19_1_dense_P
CCEx11_B19_1_dense_P_L1_CGTAGGCCACGGCTAC	0	0	CCEx11_B19_1_dense_P
CCEx11_B19_1_dense_P_L1_CGAGAAGTCCAAGCCG	0	1	CCEx11_B19_1_dense_P
CCEx11_B19_1_dense_P_L1_CCAATCCCATTGGTAC	0	1	CCEx11_B19_1_dense_P
CCEx11_B19_1_dense_P_L1_AACTCAGGTTAGTGGG	0	0	CCEx11_B19_1_dense_P
CCEx11_B19_1_dense_P_L1_CCGTACTTCTGGTATG	0	1	CCEx11_B19_1_dense_P
CCEx11_B19_1_dense_P_L1_GGTGCGTTCCCTTGTG	0	0	CCEx11_B19_1_dense_P
CCEx11_B19_1_dense_P_L1_ACCCACTCAGTTAACC	0	0	CCEx11_B19_1_dense_P
CCEx11_B19_1_dense_P_L1_TCAGATGCAGATCCAT	0	0	CCEx11_B19_1_dense_P
CCEx11_B19_1_dense_P_L1_GATCGATCACTGTGTA	0	2	CCEx11_B19_1_dense_P
CCEx11_B19_1_dense_P_L1_CTAAGACGTGATGTGG	1	1	CCEx11_B19_1_dense_P
CCEx11_B19_1_dense_P_L1_ACCGTAATCTGAGTGT	0	0	CCEx11_B19_1_dense_P
CCEx11_B19_1_dense_P_L1_AACTCAGCAGTTTACG	0	2	CCEx11_B19_1_dense_P
CCEx11_B19_1_dense_P_L1_ACGCCGACACAGGCCT	0	0	CCEx11_B19_1_dense_P
CCEx11_B19_1_dense_P_L1_AACTCCCGTTCCACGG	0	0	CCEx11_B19_1_dense_P
CCEx11_B19_1_dense_P_L1_TTTGTCATCAAGGCTT	0	0	CCEx11_B19_1_dense_P
CCEx11_B19_1_dense_P_L1_AGGGTGAAGTCAAGCG	0	2	CCEx11_B19_1_dense_P
CCEx11_B19_1_dense_P_L1_CTGCTGTCATGGTAGG	0	1	CCEx11_B19_1_dense_P
CCEx11_B19_1_dense_P_L1_AATCCAGTCAATAAGG	0	2	CCEx11_B19_1_dense_P
CCEx11_B19_1_dense_P_L1_AAATGCCGTGCAACTT	0	1	CCEx11_B19_1_dense_P
CCEx11_B19_1_dense_P_L1_TTCCCAGCAGACTCGC	0	0	CCEx11_B19_1_dense_P
CCEx11_B19_1_dense_P_L1_TTGAACGCAGCCAATT	0	0	CCEx11_B19_1_dense_P
CCEx11_B19_1_dense_P_L1_TTCGGTCTCAAACGGG	0	0	CCEx11_B19_1_dense_P
CCEx11_B19_1_dense_P_L1_GATCAGTTCAACCAAC	0	1	CCEx11_B19_1_dense_P
CCEx11_B19_1_dense_P_L1_CTGAAACTCACCAGGC	0	0	CCEx11_B19_1_dense_P
CCEx11_B19_1_dense_P_L1_ACCTTTATCCCTCTTT	0	0	CCEx11_B19_1_dense_P
CCEx11_B19_1_dense_P_L1_TCTCATATCGAACTGT	0	0	CCEx11_B19_1_dense_P
CCEx11_B19_1_dense_P_L1_GTTTCTAGTCTCGTTC	0	0	CCEx11_B19_1_dense_P
CCEx11_B19_1_dense_P_L1_ACGGCCATCCAGAAGG	0	0	CCEx11_B19_1_dense_P
CCEx11_B19_1_dense_P_L1_ACGCCAGTCTACTCAT	0	0	CCEx11_B19_1_dense_P
CCEx11_B19_1_dense_P_L1_AAAGATGAGTGGTAAT	0	1	CCEx11_B19_1_dense_P
CCEx11_B19_1_dense_P_L1_TGCTGCTCACGACGAA	0	0	CCEx11_B19_1_dense_P
CCEx11_B19_1_dense_P_L1_ATTGGTGGTTCTCATT	0	0	CCEx11_B19_1_dense_P
CCEx11_B19_1_dense_P_L1_GGGTTGCAGAGTAATC	0	1	CCEx11_B19_1_dense_P
CCEx11_B19_1_dense_P_L1_GGACATTTCTAACTTC	0	0	CCEx11_B19_1_dense_P
CCEx11_B19_1_dense_P_L1_CTTAACTGTTGGGACA	0	0	CCEx11_B19_1_dense_P
CCEx11_B19_1_dense_P_L1_CACAGGCAGTTATCGC	0	0	CCEx11_B19_1_dense_P
CCEx11_B19_1_dense_P_L1_CTTTGCGAGCAATCTC	0	1	CCEx11_B19_1_dense_P
CCEx11_B19_1_dense_P_L1_GACCTGGCATCACGAT	0	0	CCEx11_B19_1_dense_P
CCEx11_B19_1_dense_P_L1_CATCAAGGTACGCACC	0	0	CCEx11_B19_1_dense_P
CCEx11_B19_1_dense_P_L1_TCAATCTTCGTTTAGG	0	0	CCEx11_B19_1_dense_P
CCEx11_B19_1_dense_P_L1_CTGCGGATCCATGAAC	0	0	CCEx11_B19_1_dense_P
CCEx11_B19_1_dense_P_L1_GAAGCAGAGCGACGTA	0	0	CCEx11_B19_1_dense_P
CCEx11_B19_1_dense_P_L1_TTAGGCACATTGGGCC	0	0	CCEx11_B19_1_dense_P
CCEx11_B19_1_dense_P_L1_GCTGGGTTCGACCAGC	0	0	CCEx11_B19_1_dense_P
CCEx11_B19_1_dense_P_L1_GCGGGTTAGACGCTTT	0	0	CCEx11_B19_1_dense_P
CCEx11_B19_1_dense_P_L1_GCATGTACAGGTTTCA	0	0	CCEx11_B19_1_dense_P
CCEx11_B19_1_dense_P_L1_GGACATTGTGACCAAG	0	0	CCEx11_B19_1_dense_P
CCEx11_B19_1_dense_P_L1_CAGTAACCACCGATAT	0	0	CCEx11_B19_1_dense_P
CCEx11_B19_1_dense_P_L1_GTGAAGGCACGGCTAC	0	0	CCEx11_B19_1_dense_P
CCEx11_B19_1_dense_P_L1_CAGCTGGGTCTCCATC	0	0	CCEx11_B19_1_dense_P
CCEx11_B19_1_dense_P_L1_TAAGTGCTCACTCTTA	0	0	CCEx11_B19_1_dense_P
CCEx11_B19_1_dense_P_L1_GTGTGCGCAGATGGCA	0	1	CCEx11_B19_1_dense_P
CCEx11_B19_1_dense_P_L1_CGACCTTTCGATCCCT	0	0	CCEx11_B19_1_dense_P
CCEx11_B19_1_dense_P_L1_AAAGATGTCACCGTAA	0	0	CCEx11_B19_1_dense_P
CCEx11_B19_1_dense_P_L1_CTAACTTAGACAGAGA	0	1	CCEx11_B19_1_dense_P
CCEx11_B19_1_dense_P_L1_GGCTGGTCAACTGCGC	0	0	CCEx11_B19_1_dense_P
CCEx11_B19_1_dense_P_L1_CGGACACCAGTATAAG	0	0	CCEx11_B19_1_dense_P
CCEx11_B19_1_dense_P_L1_CGCGGTAGTCTAGAGG	0	0	CCEx11_B19_1_dense_P
CCEx11_B19_1_dense_P_L1_ACGGGCTCATTCTTAC	0	0	CCEx11_B19_1_dense_P
CCEx11_B19_1_dense_P_L1_CACACAATCATACGGT	0	0	CCEx11_B19_1_dense_P
CCEx11_B19_1_dense_P_L1_CATATGGAGATGGCGT	0	0	CCEx11_B19_1_dense_P
CCEx11_B19_1_dense_P_L1_CTCGGGATCCCTTGCA	0	0	CCEx11_B19_1_dense_P
CCEx11_B19_1_dense_P_L1_AAAGATGTCACAATGC	1	0	CCEx11_B19_1_dense_P
CCEx11_B19_1_dense_P_L1_GTGGGTCTCACGACTA	0	0	CCEx11_B19_1_dense_P
CCEx11_B19_1_dense_P_L1_ATTGGACTCTTGACGA	0	0	CCEx11_B19_1_dense_P
CCEx11_B19_1_dense_P_L1_CGAGCCATCCGGCACA	0	0	CCEx11_B19_1_dense_P
CCEx11_B19_1_dense_P_L1_CAGCGACTCGTACCGG	0	1	CCEx11_B19_1_dense_P
CCEx11_B19_1_dense_P_L1_GCACATATCCCTTGTG	0	0	CCEx11_B19_1_dense_P
CCEx11_B19_1_dense_P_L1_TCTATTGCAGGATCGA	0	0	CCEx11_B19_1_dense_P
CCEx11_B19_1_dense_P_L1_GATCGCGCAAGTAGTA	0	0	CCEx11_B19_1_dense_P
CCEx11_B19_1_dense_P_L1_ATCACGAAGTCAATAG	0	0	CCEx11_B19_1_dense_P
CCEx11_B19_1_dense_P_L1_GAACCTACAGGCTCAC	0	0	CCEx11_B19_1_dense_P
CCEx11_B19_1_dense_P_L1_TGACTAGAGACAAAGG	0	1	CCEx11_B19_1_dense_P
CCEx11_B19_1_dense_P_L1_GTTCATTAGCGCCTTG	0	1	CCEx11_B19_1_dense_P
CCEx11_B19_1_dense_P_L1_GACCAATGTGCAGACA	0	0	CCEx11_B19_1_dense_P
CCEx11_B19_1_dense_P_L1_GTAACGTGTTCATGGT	1	0	CCEx11_B19_1_dense_P
CCEx11_B19_1_dense_P_L1_CTCTAATAGCCTATGT	0	0	CCEx11_B19_1_dense_P
CCEx11_B19_1_dense_P_L1_ACTTTCATCTTCTGGC	0	1	CCEx11_B19_1_dense_P
CCEx11_B19_1_dense_P_L1_GTCACGGGTCGCGGTT	0	0	CCEx11_B19_1_dense_P
CCEx11_B19_1_dense_P_L1_GCGCCAATCAACACCA	0	0	CCEx11_B19_1_dense_P
CCEx11_B19_1_dense_P_L1_CGTTAGATCTTCGGTC	0	1	CCEx11_B19_1_dense_P
CCEx11_B19_1_dense_P_L1_GACACGCGTTGATTGC	0	0	CCEx11_B19_1_dense_P
CCEx11_B19_1_dense_P_L1_CTCACACCACCCATGG	0	0	CCEx11_B19_1_dense_P
CCEx11_B19_1_dense_P_L1_CAAGAAATCCTCTAGC	0	0	CCEx11_B19_1_dense_P
CCEx11_B19_1_dense_P_L1_ACTGATGTCTTGCCGT	0	0	CCEx11_B19_1_dense_P
CCEx11_B19_1_dense_P_L1_ACCAGTAAGCCAGTAG	0	0	CCEx11_B19_1_dense_P
CCEx11_B19_1_dense_P_L1_TGCTACCAGGACATTA	0	0	CCEx11_B19_1_dense_P
CCEx11_B19_1_dense_P_L1_CCTATTAAGTAGATGT	0	0	CCEx11_B19_1_dense_P
CCEx11_B19_1_dense_P_L1_AGAGCTTAGAATGTGT	0	0	CCEx11_B19_1_dense_P
CCEx11_B19_1_dense_P_L1_CACCACTAGGACTGGT	0	0	CCEx11_B19_1_dense_P
CCEx11_B19_1_dense_P_L1_GTAACTGTCAAACCAC	0	1	CCEx11_B19_1_dense_P
CCEx11_B19_1_dense_P_L1_AGCTCCTGTTTGCATG	0	0	CCEx11_B19_1_dense_P
CCEx11_B19_1_dense_P_L1_GTCTCGTTCGGAAACG	0	1	CCEx11_B19_1_dense_P
CCEx11_B19_1_dense_P_L1_CGTAGCGTCAGAGCTT	0	0	CCEx11_B19_1_dense_P
CCEx11_B19_1_dense_P_L1_TTGACTTAGGTAAACT	1	0	CCEx11_B19_1_dense_P
CCEx11_B19_1_dense_P_L1_ACAGCCGTCCCTCAGT	0	0	CCEx11_B19_1_dense_P
CCEx11_B19_1_dense_P_L1_CGCTATCCAGCCTTTC	0	0	CCEx11_B19_1_dense_P
CCEx11_B19_1_dense_P_L1_TTTGCGCTCCCATTAT	0	0	CCEx11_B19_1_dense_P
CCEx11_B19_1_dense_P_L1_GCTCCTACACTGTCGG	0	0	CCEx11_B19_1_dense_P
CCEx11_B19_1_dense_P_L1_TGAGGGAGTAAATGTG	1	1	CCEx11_B19_1_dense_P
CCEx11_B19_1_dense_P_L1_CCTTCCCTCCGCAAGC	0	0	CCEx11_B19_1_dense_P
CCEx11_B19_1_dense_P_L1_GTCACGGCAGATTGCT	0	0	CCEx11_B19_1_dense_P
CCEx11_B19_1_dense_P_L1_AGATTGCTCTGCGACG	0	0	CCEx11_B19_1_dense_P
CCEx11_B19_1_dense_P_L1_AAACGGGTCGCCAAAT	0	0	CCEx11_B19_1_dense_P
CCEx11_B19_1_dense_P_L1_ATGGGAGAGATGTGGC	0	0	CCEx11_B19_1_dense_P
CCEx11_B19_1_dense_P_L1_ACTGCTCCATTCACTT	0	0	CCEx11_B19_1_dense_P
CCEx11_B19_1_dense_P_L1_CATATTCCATCCTAGA	0	0	CCEx11_B19_1_dense_P
CCEx11_B19_1_dense_P_L1_GCAGCCAAGAAGGTTT	0	0	CCEx11_B19_1_dense_P
CCEx11_B19_1_dense_P_L1_CGGAGTCAGATCCTGT	0	0	CCEx11_B19_1_dense_P
CCEx11_B19_1_dense_P_L1_TCCACACGTCCAACTA	0	0	CCEx11_B19_1_dense_P
CCEx11_B19_1_dense_P_L1_CGAGCACGTACAAGTA	0	0	CCEx11_B19_1_dense_P
CCEx11_B19_1_dense_P_L1_CAACCTCTCAGAGGTG	0	0	CCEx11_B19_1_dense_P
CCEx11_B19_1_dense_P_L1_GACCTGGAGGATGCGT	0	0	CCEx11_B19_1_dense_P
CCEx11_B19_1_dense_P_L1_ACAGCCGCAATGGAAT	0	0	CCEx11_B19_1_dense_P
CCEx11_B19_1_dense_P_L1_TACGGATTCGCGTAGC	0	0	CCEx11_B19_1_dense_P
CCEx11_B19_1_dense_P_L1_AGCGTATAGTCGAGTG	0	0	CCEx11_B19_1_dense_P
CCEx11_B19_1_dense_P_L1_GCTTGAAGTTTGGGCC	0	0	CCEx11_B19_1_dense_P
CCEx11_B19_1_dense_P_L1_CATGCCTAGACTAGGC	0	1	CCEx11_B19_1_dense_P
CCEx11_B19_1_dense_P_L1_ATCCACCAGACTAGGC	0	0	CCEx11_B19_1_dense_P
CCEx11_B19_1_dense_P_L1_GGACAAGCAAATTGCC	0	0	CCEx11_B19_1_dense_P
CCEx11_B19_1_dense_P_L1_TTGGCAATCCCAAGTA	0	0	CCEx11_B19_1_dense_P
CCEx11_B19_1_dense_P_L1_AAGGTTCGTGTTTGTG	0	0	CCEx11_B19_1_dense_P
CCEx11_B19_1_dense_P_L1_TTTCCTCAGCCACTAT	0	0	CCEx11_B19_1_dense_P
CCEx11_B19_1_dense_P_L1_ACAGCTACAAGCTGTT	0	1	CCEx11_B19_1_dense_P
CCEx11_B19_1_dense_P_L1_GTGTTAGTCATTGCGA	0	0	CCEx11_B19_1_dense_P
CCEx11_B19_1_dense_P_L1_GTGTGCGCACCATCCT	0	0	CCEx11_B19_1_dense_P
CCEx11_B19_1_dense_P_L1_TACGGATAGTTAACGA	0	0	CCEx11_B19_1_dense_P
CCEx11_B19_1_dense_P_L1_CGTAGGCTCAGTCAGT	0	1	CCEx11_B19_1_dense_P
CCEx11_B19_1_dense_P_L1_GGAATAACATGACGGA	2	0	CCEx11_B19_1_dense_P
CCEx11_B19_1_dense_P_L1_CAAGATCAGCGATTCT	0	0	CCEx11_B19_1_dense_P
CCEx11_B19_1_dense_P_L1_CCTAAAGAGTGTTGAA	0	1	CCEx11_B19_1_dense_P
CCEx11_B19_1_dense_P_L1_CACCAGGGTCTCTCTG	0	0	CCEx11_B19_1_dense_P
CCEx11_B19_1_dense_P_L1_CAGAGAGAGTGCCATT	0	0	CCEx11_B19_1_dense_P
CCEx11_B19_1_dense_P_L1_CTCTACGTCATCTGTT	0	1	CCEx11_B19_1_dense_P
CCEx11_B19_1_dense_P_L1_TCGTACCCAAGTTAAG	0	1	CCEx11_B19_1_dense_P
CCEx11_B19_1_dense_P_L1_CTCGAAATCTGAGTGT	0	0	CCEx11_B19_1_dense_P
CCEx11_B19_1_dense_P_L1_CACAAACAGCGGCTTC	0	0	CCEx11_B19_1_dense_P
CCEx11_B19_1_dense_P_L1_CCTATTAGTTTACTCT	0	1	CCEx11_B19_1_dense_P
CCEx11_B19_1_dense_P_L1_GCTGGGTTCGAGAGCA	0	0	CCEx11_B19_1_dense_P
CCEx11_B19_1_dense_P_L1_ATCCACCAGCGTTTAC	0	0	CCEx11_B19_1_dense_P
CCEx11_B19_1_dense_P_L1_CTGAAACTCCTGCAGG	0	0	CCEx11_B19_1_dense_P
CCEx11_B19_1_dense_P_L1_AAACGGGTCCGCAGTG	0	1	CCEx11_B19_1_dense_P
CCEx11_B19_1_dense_P_L1_GCATGTAGTCTAGTGT	0	0	CCEx11_B19_1_dense_P
CCEx11_B19_1_dense_P_L1_GGGAATGCAATTCCTT	0	3	CCEx11_B19_1_dense_P
CCEx11_B19_1_dense_P_L1_CGCTTCATCAACCAAC	0	0	CCEx11_B19_1_dense_P
CCEx11_B19_1_dense_P_L1_TCGGTAATCTAACTTC	0	0	CCEx11_B19_1_dense_P
CCEx11_B19_1_dense_P_L1_CGGACGTCAACTGCTA	0	2	CCEx11_B19_1_dense_P
CCEx11_B19_1_dense_P_L1_CCGGGATGTATCGCAT	0	0	CCEx11_B19_1_dense_P
CCEx11_B19_1_dense_P_L1_AGGCCGTGTCTTTCAT	0	0	CCEx11_B19_1_dense_P
CCEx11_B19_1_dense_P_L1_CCTTTCTAGCGGATCA	0	0	CCEx11_B19_1_dense_P
CCEx11_B19_1_dense_P_L1_CACAAACTCACTCTTA	0	0	CCEx11_B19_1_dense_P
CCEx11_B19_1_dense_P_L1_GGTGCGTTCTACTTAC	0	0	CCEx11_B19_1_dense_P
CCEx11_B19_1_dense_P_L1_GCATGTACACGACGAA	0	0	CCEx11_B19_1_dense_P
CCEx11_B19_1_dense_P_L1_AACCATGCATACTACG	0	0	CCEx11_B19_1_dense_P
CCEx11_B19_1_dense_P_L1_ACACCCTTCTAAGCCA	0	0	CCEx11_B19_1_dense_P
CCEx11_B19_1_dense_P_L1_GTCACAAGTCTTGCGG	0	2	CCEx11_B19_1_dense_P
CCEx11_B19_1_dense_P_L1_GACCAATCACCATGTA	0	0	CCEx11_B19_1_dense_P
CCEx11_B19_1_dense_P_L1_TAAACCGGTAAATACG	0	0	CCEx11_B19_1_dense_P
CCEx11_B19_1_dense_P_L1_TCTTCGGGTAGGACAC	0	0	CCEx11_B19_1_dense_P
CCEx11_B19_1_dense_P_L1_CATGACAGTATAGTAG	0	0	CCEx11_B19_1_dense_P
CCEx11_B19_1_dense_P_L1_CTTAACTTCCACTGGG	0	0	CCEx11_B19_1_dense_P
CCEx11_B19_1_dense_P_L1_GCCTCTAGTCTACCTC	0	0	CCEx11_B19_1_dense_P
CCEx11_B19_1_dense_P_L1_CGCCAAGGTCCAGTAT	0	0	CCEx11_B19_1_dense_P
CCEx11_B19_1_dense_P_L1_TGACTAGTCCTAGTGA	0	0	CCEx11_B19_1_dense_P
CCEx11_B19_1_dense_P_L1_CTCGAAAGTCGGCATC	0	0	CCEx11_B19_1_dense_P
CCEx11_B19_1_dense_P_L1_GCACATATCCGAGCCA	0	0	CCEx11_B19_1_dense_P
CCEx11_B19_1_dense_P_L1_TCAGCAATCCGTTGTC	0	0	CCEx11_B19_1_dense_P
CCEx11_B19_1_dense_P_L1_GACGCGTCACGAGGTA	0	1	CCEx11_B19_1_dense_P
CCEx11_B19_1_dense_P_L1_GTAGTCAAGGCTAGCA	0	0	CCEx11_B19_1_dense_P
CCEx11_B19_1_dense_P_L1_CCATTCGAGTTAGGTA	1	1	CCEx11_B19_1_dense_P
CCEx11_B19_1_dense_P_L1_TACACGACACAAGTAA	0	0	CCEx11_B19_1_dense_P
CCEx11_B19_1_dense_P_L1_CGAATGTGTCAGCTAT	0	0	CCEx11_B19_1_dense_P
CCEx11_B19_1_dense_P_L1_AAAGTAGCAACACCTA	0	1	CCEx11_B19_1_dense_P
CCEx11_B19_1_dense_P_L1_CTCGTACAGACTGTAA	0	1	CCEx11_B19_1_dense_P
CCEx11_B19_1_dense_P_L1_GTTACAGTCTCTAGGA	0	0	CCEx11_B19_1_dense_P
CCEx11_B19_1_dense_P_L1_TATCTCAAGCTCAACT	0	0	CCEx11_B19_1_dense_P
CCEx11_B19_1_dense_P_L1_AAAGTAGTCGTGGACC	0	1	CCEx11_B19_1_dense_P
CCEx11_B19_1_dense_P_L1_AAATGCCGTCTAGTCA	0	0	CCEx11_B19_1_dense_P
CCEx11_B19_1_dense_P_L1_GGACATTCATAGTAAG	0	0	CCEx11_B19_1_dense_P
CCEx11_B19_1_dense_P_L1_TACAGTGGTAGCGTAG	0	1	CCEx11_B19_1_dense_P
CCEx11_B19_1_dense_P_L1_CAGGTGCCATTACGAC	0	0	CCEx11_B19_1_dense_P
CCEx11_B19_1_dense_P_L1_AGCCTAACATGCTAGT	0	0	CCEx11_B19_1_dense_P
CCEx11_B19_1_dense_P_L1_CCACTACTCATAGCAC	0	1	CCEx11_B19_1_dense_P
CCEx11_B19_1_dense_P_L1_CTGTTTAAGCGTTCCG	0	0	CCEx11_B19_1_dense_P
CCEx11_B19_1_dense_P_L1_TCAACGAGTCTAAAGA	0	1	CCEx11_B19_1_dense_P
CCEx11_B19_1_dense_P_L1_GCGAGAATCTGGGCCA	0	1	CCEx11_B19_1_dense_P
CCEx11_B19_1_dense_P_L1_AACCATGGTCCTCTTG	0	0	CCEx11_B19_1_dense_P
CCEx11_B19_1_dense_P_L1_GCGCAACCACGTTGGC	0	0	CCEx11_B19_1_dense_P
CCEx11_B19_1_dense_P_L1_TGCGGGTTCACCGGGT	0	1	CCEx11_B19_1_dense_P
CCEx11_B19_1_dense_P_L1_CTCATTAAGGGAAACA	0	0	CCEx11_B19_1_dense_P
CCEx11_B19_1_dense_P_L1_ATCATGGTCTGGTATG	0	0	CCEx11_B19_1_dense_P
CCEx11_B19_1_dense_P_L1_CATGGCGCAGGTGCCT	0	0	CCEx11_B19_1_dense_P
CCEx11_B19_1_dense_P_L1_TACCTTAAGATCACGG	0	0	CCEx11_B19_1_dense_P
CCEx11_B19_1_dense_P_L1_TACACGATCTTTAGTC	1	0	CCEx11_B19_1_dense_P
CCEx11_B19_1_dense_P_L1_GCTTGAATCTGTCTAT	0	2	CCEx11_B19_1_dense_P
CCEx11_B19_1_dense_P_L1_CCCATACCAACGATCT	0	0	CCEx11_B19_1_dense_P
CCEx11_B19_1_dense_P_L1_AATCCAGAGCACCGTC	0	0	CCEx11_B19_1_dense_P
CCEx11_B19_1_dense_P_L1_TTGACTTTCATTTGGG	0	1	CCEx11_B19_1_dense_P
CCEx11_B19_1_dense_P_L1_GCAATCAAGACTAGAT	0	0	CCEx11_B19_1_dense_P
CCEx11_B19_1_dense_P_L1_CTGATCCGTAAGGGCT	0	0	CCEx11_B19_1_dense_P
CCEx11_B19_1_dense_P_L1_ATGAGGGGTGAACCTT	1	0	CCEx11_B19_1_dense_P
CCEx11_B19_1_dense_P_L1_AGGGAGTGTCAGAAGC	0	1	CCEx11_B19_1_dense_P
CCEx11_B19_1_dense_P_L1_ACACCGGTCGACCAGC	0	0	CCEx11_B19_1_dense_P
CCEx11_B19_1_dense_P_L1_CTAAGACCAAGACACG	0	0	CCEx11_B19_1_dense_P
CCEx11_B19_1_dense_P_L1_GCATACAGTCAATACC	0	0	CCEx11_B19_1_dense_P
CCEx11_B19_1_dense_P_L1_CTACGTCTCGCCAAAT	0	1	CCEx11_B19_1_dense_P
CCEx11_B19_1_dense_P_L1_GAAATGACATACGCTA	0	0	CCEx11_B19_1_dense_P
CCEx11_B19_1_dense_P_L1_TATGCCCAGGGTGTTG	0	0	CCEx11_B19_1_dense_P
CCEx11_B19_1_dense_P_L1_ATCACGATCAAAGACA	0	1	CCEx11_B19_1_dense_P
CCEx11_B19_1_dense_P_L1_TGACTAGTCTGGTGTA	0	0	CCEx11_B19_1_dense_P
CCEx11_B19_1_dense_P_L1_TGACTAGAGTGGACGT	0	0	CCEx11_B19_1_dense_P
CCEx11_B19_1_dense_P_L1_CTCGTCAGTCGATTGT	0	1	CCEx11_B19_1_dense_P
CCEx11_B19_1_dense_P_L1_GTTAAGCGTGTCAATC	2	0	CCEx11_B19_1_dense_P
CCEx11_B19_1_dense_P_L1_ATGAGGGAGGAATTAC	0	0	CCEx11_B19_1_dense_P
CCEx11_B19_1_dense_P_L1_GCTTCCACAATGCCAT	0	0	CCEx11_B19_1_dense_P
CCEx11_B19_1_dense_P_L1_TCATTACCACCATGTA	0	0	CCEx11_B19_1_dense_P
CCEx11_B19_1_dense_P_L1_TGGTTCCCACAGGTTT	0	0	CCEx11_B19_1_dense_P
CCEx11_B19_1_dense_P_L1_TGGGCGTAGAACTGTA	0	1	CCEx11_B19_1_dense_P
CCEx11_B19_1_dense_P_L1_CATCAGAGTCAGCTAT	0	0	CCEx11_B19_1_dense_P
CCEx11_B19_1_dense_P_L1_GCGCAGTTCCAACCAA	0	0	CCEx11_B19_1_dense_P
CCEx11_B19_1_dense_P_L1_CCATGTCTCTCAAACG	0	0	CCEx11_B19_1_dense_P
CCEx11_B19_1_dense_P_L1_CTACGTCCATCAGTAC	0	0	CCEx11_B19_1_dense_P
CCEx11_B19_1_dense_P_L1_CATCGAATCTCACATT	0	0	CCEx11_B19_1_dense_P
CCEx11_B19_1_dense_P_L1_CATGCCTTCATAACCG	0	0	CCEx11_B19_1_dense_P
CCEx11_B19_1_dense_P_L1_ATCATGGAGGAGTACC	0	0	CCEx11_B19_1_dense_P
CCEx11_B19_1_dense_P_L1_CCACCTAAGATCTGCT	0	0	CCEx11_B19_1_dense_P
CCEx11_B19_1_dense_P_L1_CATTATCAGTAGCCGA	0	0	CCEx11_B19_1_dense_P
CCEx11_B19_1_dense_P_L1_AGTGAGGTCTAGAGTC	0	1	CCEx11_B19_1_dense_P
CCEx11_B19_1_dense_P_L1_CTTAGGAAGAAACCTA	0	0	CCEx11_B19_1_dense_P
CCEx11_B19_1_dense_P_L1_AAGGAGCAGACAGGCT	0	0	CCEx11_B19_1_dense_P
CCEx11_B19_1_dense_P_L1_AGCTTGACAGTAACGG	0	1	CCEx11_B19_1_dense_P
CCEx11_B19_1_dense_P_L1_CTTCTCTCAATACGCT	0	0	CCEx11_B19_1_dense_P
CCEx11_B19_1_dense_P_L1_AGATTGCGTAAGCACG	0	0	CCEx11_B19_1_dense_P
CCEx11_B19_1_dense_P_L1_GCGCAACCAACACCCG	0	1	CCEx11_B19_1_dense_P
CCEx11_B19_1_dense_P_L1_CATCGGGTCGGCCGAT	0	0	CCEx11_B19_1_dense_P
CCEx11_B19_1_dense_P_L1_AGTTGGTTCCGCATCT	0	0	CCEx11_B19_1_dense_P
CCEx11_B19_1_dense_P_L1_GATTCAGGTTCATGGT	0	3	CCEx11_B19_1_dense_P
CCEx11_B19_1_dense_P_L1_CTTACCGTCGCATGAT	0	0	CCEx11_B19_1_dense_P
CCEx11_B19_1_dense_P_L1_TCCACACTCTCGTATT	0	0	CCEx11_B19_1_dense_P
CCEx11_B19_1_dense_P_L1_GACTGCGGTCTCCACT	0	0	CCEx11_B19_1_dense_P
CCEx11_B19_1_dense_P_L1_CCTCTGATCAAGAAGT	0	1	CCEx11_B19_1_dense_P
CCEx11_B19_1_dense_P_L1_GGTGAAGGTCCGCTGA	0	1	CCEx11_B19_1_dense_P
CCEx11_B19_1_dense_P_L1_AAAGCAACAAGAGGCT	0	0	CCEx11_B19_1_dense_P
CCEx11_B19_1_dense_P_L1_CGAATGTTCGATCCCT	0	0	CCEx11_B19_1_dense_P
CCEx11_B19_1_dense_P_L1_TCAGCAACACGAAACG	0	1	CCEx11_B19_1_dense_P
CCEx11_B19_1_dense_P_L1_AACTTTCTCGGATGTT	0	0	CCEx11_B19_1_dense_P
CCEx11_B19_1_dense_P_L1_GGACATTCATGGAATA	0	0	CCEx11_B19_1_dense_P
CCEx11_B19_1_dense_P_L1_TCTGAGAAGGACATTA	0	1	CCEx11_B19_1_dense_P
CCEx11_B19_1_dense_P_L1_AAGGCAGTCGAATGCT	0	1	CCEx11_B19_1_dense_P
CCEx11_B19_1_dense_P_L1_CGTGTAATCCGGCACA	0	0	CCEx11_B19_1_dense_P
CCEx11_B19_1_dense_P_L1_CTCGTACAGGAATGGA	0	0	CCEx11_B19_1_dense_P
CCEx11_B19_1_dense_P_L1_GTCGTAACATTCGACA	0	0	CCEx11_B19_1_dense_P
CCEx11_B19_1_dense_P_L1_AAGCCGCAGCAATCTC	0	0	CCEx11_B19_1_dense_P
CCEx11_B19_1_dense_P_L1_CCGTACTTCTGTACGA	0	1	CCEx11_B19_1_dense_P
CCEx11_B19_1_dense_P_L1_CGCGTTTCAAGCTGGA	0	0	CCEx11_B19_1_dense_P
CCEx11_B19_1_dense_P_L1_CAGCATAAGCCCAATT	0	0	CCEx11_B19_1_dense_P
CCEx11_B19_1_dense_P_L1_CTCACACTCTTAACCT	2	0	CCEx11_B19_1_dense_P
CCEx11_B19_1_dense_P_L1_GCTTCCATCTTTAGGG	0	0	CCEx11_B19_1_dense_P
CCEx11_B19_1_dense_P_L1_GACGGCTCAAACGTGG	0	0	CCEx11_B19_1_dense_P
CCEx11_B19_1_dense_P_L1_TGGGAAGTCACTTCAT	0	0	CCEx11_B19_1_dense_P
CCEx11_B19_1_dense_P_L1_GTGCAGCCAGGGAGAG	0	0	CCEx11_B19_1_dense_P
CCEx11_B19_1_dense_P_L1_AGTGTCAAGCAATATG	0	0	CCEx11_B19_1_dense_P
CCEx11_B19_1_dense_P_L1_TACGGTAAGACTCGGA	0	1	CCEx11_B19_1_dense_P
CCEx11_B19_1_dense_P_L1_TCAGATGTCTTCATGT	0	1	CCEx11_B19_1_dense_P
CCEx11_B19_1_dense_P_L1_CGCTGGACATATACGC	0	0	CCEx11_B19_1_dense_P
CCEx11_B19_1_dense_P_L1_TGTGTTTTCCGGGTGT	0	0	CCEx11_B19_1_dense_P
CCEx11_B19_1_dense_P_L1_TGCTACCAGTACGTAA	0	0	CCEx11_B19_1_dense_P
CCEx11_B19_1_dense_P_L1_GTAGTCAGTGGCTCCA	0	1	CCEx11_B19_1_dense_P
CCEx11_B19_1_dense_P_L1_CAGCGACAGGAGTTTA	0	0	CCEx11_B19_1_dense_P
CCEx11_B19_1_dense_P_L1_GCATGTATCTGGGCCA	0	1	CCEx11_B19_1_dense_P
CCEx11_B19_1_dense_P_L1_GATCGATTCAGTTGAC	0	0	CCEx11_B19_1_dense_P
CCEx11_B19_1_dense_P_L1_CGAACATCAGGCTCAC	0	1	CCEx11_B19_1_dense_P
CCEx11_B19_1_dense_P_L1_CTGCTGTTCTTGCAAG	0	0	CCEx11_B19_1_dense_P
CCEx11_B19_1_dense_P_L1_GCATGATAGGCAAAGA	0	0	CCEx11_B19_1_dense_P
CCEx11_B19_1_dense_P_L1_TCCACACCAATAAGCA	0	0	CCEx11_B19_1_dense_P
CCEx11_B19_1_dense_P_L1_CAGATCATCACCCTCA	0	0	CCEx11_B19_1_dense_P
CCEx11_B19_1_dense_P_L1_CCTTTCTGTAAACGCG	0	0	CCEx11_B19_1_dense_P
CCEx11_B19_1_dense_P_L1_GCTGGGTGTGGGTATG	0	2	CCEx11_B19_1_dense_P
CCEx11_B19_1_dense_P_L1_TCATTACGTCTCTCGT	0	0	CCEx11_B19_1_dense_P
CCEx11_B19_1_dense_P_L1_AAAGCAATCCTTCAAT	0	0	CCEx11_B19_1_dense_P
CCEx11_B19_1_dense_P_L1_AGTCTTTGTCTCTCTG	0	0	CCEx11_B19_1_dense_P
CCEx11_B19_1_dense_P_L1_TACTCGCTCATCGCTC	0	0	CCEx11_B19_1_dense_P
CCEx11_B19_1_dense_P_L1_AAACGGGCACGGCCAT	0	0	CCEx11_B19_1_dense_P
CCEx11_B19_1_dense_P_L1_CGATGTACAAGGCTCC	0	0	CCEx11_B19_1_dense_P
CCEx11_B19_1_dense_P_L1_ACACCCTCACAGGCCT	1	1	CCEx11_B19_1_dense_P
CCEx11_B19_1_dense_P_L1_TACTTGTGTAACGACG	0	0	CCEx11_B19_1_dense_P
CCEx11_B19_1_dense_P_L1_CTCTAATAGTGTTTGC	0	0	CCEx11_B19_1_dense_P
CCEx11_B19_1_dense_P_L1_CTAAGACAGACTGTAA	0	0	CCEx11_B19_1_dense_P
CCEx11_B19_1_dense_P_L1_TTTCCTCCACGGTTTA	0	0	CCEx11_B19_1_dense_P
CCEx11_B19_1_dense_P_L1_GCGCAGTAGCAATATG	0	0	CCEx11_B19_1_dense_P
CCEx11_B19_1_dense_P_L1_CCTCAGTTCGTCACGG	0	0	CCEx11_B19_1_dense_P
CCEx11_B19_1_dense_P_L1_GATGAGGTCCAGATCA	0	0	CCEx11_B19_1_dense_P
CCEx11_B19_1_dense_P_L1_GGAGCAATCGCTAGCG	0	0	CCEx11_B19_1_dense_P
CCEx11_B19_1_dense_P_L1_TCCACACTCGGATGGA	0	0	CCEx11_B19_1_dense_P
CCEx11_B19_1_dense_P_L1_CCGGGATAGACATAAC	0	0	CCEx11_B19_1_dense_P
CCEx11_B19_1_dense_P_L1_TTTATGCTCTCTGTCG	0	1	CCEx11_B19_1_dense_P
CCEx11_B19_1_dense_P_L1_CTTACCGCAGTTCATG	0	0	CCEx11_B19_1_dense_P
CCEx11_B19_1_dense_P_L1_TCCCGATCAGCTTCGG	0	0	CCEx11_B19_1_dense_P
CCEx11_B19_1_dense_P_L1_AGCTCTCTCTTTACGT	0	0	CCEx11_B19_1_dense_P
CCEx11_B19_1_dense_P_L1_ACTGCTCGTATAGGGC	0	0	CCEx11_B19_1_dense_P
CCEx11_B19_1_dense_P_L1_GAAACTCGTCTGATCA	0	0	CCEx11_B19_1_dense_P
CCEx11_B19_1_dense_P_L1_ATAGACCAGCAATATG	0	0	CCEx11_B19_1_dense_P
CCEx11_B19_1_dense_P_L1_AGCTCCTAGGCAATTA	0	0	CCEx11_B19_1_dense_P
CCEx11_B19_1_dense_P_L1_CTACCCATCACTTCAT	0	0	CCEx11_B19_1_dense_P
CCEx11_B19_1_dense_P_L1_CTCGTCAGTCTAGTGT	0	0	CCEx11_B19_1_dense_P
CCEx11_B19_1_dense_P_L1_CGCGTTTGTGGTAACG	0	0	CCEx11_B19_1_dense_P
CCEx11_B19_1_dense_P_L1_ATGAGGGCAGACGTAG	1	0	CCEx11_B19_1_dense_P
CCEx11_B19_1_dense_P_L1_ATTGGACAGCAGGTCA	0	1	CCEx11_B19_1_dense_P
CCEx11_B19_1_dense_P_L1_TCATTTGAGCGCTTAT	0	1	CCEx11_B19_1_dense_P
CCEx11_B19_1_dense_P_L1_TGACAACTCGAATGCT	2	1	CCEx11_B19_1_dense_P
CCEx11_B19_1_dense_P_L1_CTTGGCTTCTGCTTGC	0	1	CCEx11_B19_1_dense_P
CCEx11_B19_1_dense_P_L1_AGCTTGAGTAGGCATG	0	0	CCEx11_B19_1_dense_P
CCEx11_B19_1_dense_P_L1_TTAGGCAAGGGTGTTG	0	0	CCEx11_B19_1_dense_P
CCEx11_B19_1_dense_P_L1_CGCTGGACAGTAAGAT	0	0	CCEx11_B19_1_dense_P
CCEx11_B19_1_dense_P_L1_TTAGTTCGTCACCTAA	0	0	CCEx11_B19_1_dense_P
CCEx11_B19_1_dense_P_L1_ATCTGCCCAGGCTCAC	0	1	CCEx11_B19_1_dense_P
CCEx11_B19_1_dense_P_L1_ACTATCTAGAGTAAGG	0	1	CCEx11_B19_1_dense_P
CCEx11_B19_1_dense_P_L1_ATCACGAGTTGCGCAC	0	0	CCEx11_B19_1_dense_P
CCEx11_B19_1_dense_P_L1_TACTCGCCAGCTGCAC	0	0	CCEx11_B19_1_dense_P
CCEx11_B19_1_dense_P_L1_AGCCTAATCGGAAACG	0	0	CCEx11_B19_1_dense_P
CCEx11_B19_1_dense_P_L1_CTTTGCGCATCCCATC	0	1	CCEx11_B19_1_dense_P
CCEx11_B19_1_dense_P_L1_GATCGATGTGGCAAAC	0	1	CCEx11_B19_1_dense_P
CCEx11_B19_1_dense_P_L1_AAGACCTAGTGCCATT	0	0	CCEx11_B19_1_dense_P
CCEx11_B19_1_dense_P_L1_TCGCGAGCAGGCTGAA	0	0	CCEx11_B19_1_dense_P
CCEx11_B19_1_dense_P_L1_GTGTTAGTCCACGTTC	0	0	CCEx11_B19_1_dense_P
CCEx11_B19_1_dense_P_L1_GTGAAGGAGATGCCAG	0	0	CCEx11_B19_1_dense_P
CCEx11_B19_1_dense_P_L1_GTCATTTTCATGTCCC	0	1	CCEx11_B19_1_dense_P
CCEx11_B19_1_dense_P_L1_GTGTTAGGTTTGGCGC	0	1	CCEx11_B19_1_dense_P
CCEx11_B19_1_dense_P_L1_CGAGAAGCATACTACG	0	0	CCEx11_B19_1_dense_P
CCEx11_B19_1_dense_P_L1_GTCAAGTAGGTCATCT	0	1	CCEx11_B19_1_dense_P
CCEx11_B19_1_dense_P_L1_ACGGGCTTCGGTCCGA	0	0	CCEx11_B19_1_dense_P
CCEx11_B19_1_dense_P_L1_TCGCGTTAGGGTTCCC	0	0	CCEx11_B19_1_dense_P
CCEx11_B19_1_dense_P_L1_TACCTATCATTGGTAC	0	0	CCEx11_B19_1_dense_P
CCEx11_B19_1_dense_P_L1_AGCCTAAGTTGAGTTC	0	0	CCEx11_B19_1_dense_P
CCEx11_B19_1_dense_P_L1_GTGGGTCGTACCAGTT	0	0	CCEx11_B19_1_dense_P
CCEx11_B19_1_dense_P_L1_CTGAAACAGAATTCCC	0	0	CCEx11_B19_1_dense_P
CCEx11_B19_1_dense_P_L1_TTTCCTCCATGGTAGG	0	0	CCEx11_B19_1_dense_P
CCEx11_B19_1_dense_P_L1_TCTCATAAGTCTCCTC	0	0	CCEx11_B19_1_dense_P
CCEx11_B19_1_dense_P_L1_CATGCCTAGCAACGGT	3	0	CCEx11_B19_1_dense_P
CCEx11_B19_1_dense_P_L1_CTGAAACCAGTGGGAT	0	1	CCEx11_B19_1_dense_P
CCEx11_B19_1_dense_P_L1_GGACATTGTGATGATA	0	0	CCEx11_B19_1_dense_P
CCEx11_B19_1_dense_P_L1_TGAAAGATCACCACCT	0	0	CCEx11_B19_1_dense_P
CCEx11_B19_1_dense_P_L1_TTGAACGGTCGCGAAA	0	1	CCEx11_B19_1_dense_P
CCEx11_B19_1_dense_P_L1_TTTGGTTCACCAGCAC	0	1	CCEx11_B19_1_dense_P
CCEx11_B19_1_dense_P_L1_AGAGCGACAGGGAGAG	0	0	CCEx11_B19_1_dense_P
CCEx11_B19_1_dense_P_L1_TATCAGGTCAAGGTAA	0	0	CCEx11_B19_1_dense_P
CCEx11_B19_1_dense_P_L1_GTATCTTAGATCCTGT	0	1	CCEx11_B19_1_dense_P
CCEx11_B19_1_dense_P_L1_ACGAGCCAGTCAAGGC	0	0	CCEx11_B19_1_dense_P
CCEx11_B19_1_dense_P_L1_TGCTGCTTCCAAAGTC	0	0	CCEx11_B19_1_dense_P
CCEx11_B19_1_dense_P_L1_TGTCCCATCTTGTTTG	0	0	CCEx11_B19_1_dense_P
CCEx11_B19_1_dense_P_L1_CTGAAACTCACCTCGT	0	0	CCEx11_B19_1_dense_P
CCEx11_B19_1_dense_P_L1_CAGATCAGTGCTTCTC	0	0	CCEx11_B19_1_dense_P
CCEx11_B19_1_dense_P_L1_CGCTATCCAGATCTGT	0	0	CCEx11_B19_1_dense_P
CCEx11_B19_1_dense_P_L1_CTCAGAATCTGCTGCT	0	0	CCEx11_B19_1_dense_P
CCEx11_B19_1_dense_P_L1_CACCAGGAGGTCATCT	0	0	CCEx11_B19_1_dense_P
CCEx11_B19_1_dense_P_L1_TTTGGTTGTTAGAACA	0	1	CCEx11_B19_1_dense_P
CCEx11_B19_1_dense_P_L1_CTGATCCTCAAGATCC	0	0	CCEx11_B19_1_dense_P
CCEx11_B19_1_dense_P_L1_TGGGCGTGTCGAGTTT	0	1	CCEx11_B19_1_dense_P
CCEx11_B19_1_dense_P_L1_CCAATCCTCAGCAACT	0	0	CCEx11_B19_1_dense_P
CCEx11_B19_1_dense_P_L1_GCAGTTAGTTTACTCT	0	0	CCEx11_B19_1_dense_P
CCEx11_B19_1_dense_P_L1_GGGATGAGTAGGCATG	2	0	CCEx11_B19_1_dense_P
CCEx11_B19_1_dense_P_L1_TACTCATAGAGCCTAG	0	1	CCEx11_B19_1_dense_P
CCEx11_B19_1_dense_P_L1_GTATTCTGTAAAGTCA	5	0	CCEx11_B19_1_dense_P
CCEx11_B19_1_dense_P_L1_GTCTTCGTCAGCAACT	0	0	CCEx11_B19_1_dense_P
CCEx11_B19_1_dense_P_L1_TAGACCACAGTACACT	0	1	CCEx11_B19_1_dense_P
CCEx11_B19_1_dense_P_L1_CAACTAGTCCAGAAGG	0	0	CCEx11_B19_1_dense_P
CCEx11_B19_1_dense_P_L1_ACGAGGACAAGTTCTG	0	1	CCEx11_B19_1_dense_P
CCEx11_B19_1_dense_P_L1_GCGAGAAGTAACGTTC	0	0	CCEx11_B19_1_dense_P
CCEx11_B19_1_dense_P_L1_GTGTTAGCACCAGTTA	0	2	CCEx11_B19_1_dense_P
CCEx11_B19_1_dense_P_L1_CATTCGCTCTTCCTTC	0	0	CCEx11_B19_1_dense_P
CCEx11_B19_1_dense_P_L1_TAAGAGAGTCTGCGGT	0	0	CCEx11_B19_1_dense_P
CCEx11_B19_1_dense_P_L1_GTCTTCGAGCAGGTCA	0	1	CCEx11_B19_1_dense_P
CCEx11_B19_1_dense_P_L1_AGGTCCGTCAAACCAC	0	0	CCEx11_B19_1_dense_P
CCEx11_B19_1_dense_P_L1_CCGGTAGGTCGCATAT	0	0	CCEx11_B19_1_dense_P
CCEx11_B19_1_dense_P_L1_CGTCTACAGGCATGGT	0	0	CCEx11_B19_1_dense_P
CCEx11_B19_1_dense_P_L1_GTACTTTGTCGAACAG	0	0	CCEx11_B19_1_dense_P
CCEx11_B19_1_dense_P_L1_CGTTGGGTCAACTCTT	0	0	CCEx11_B19_1_dense_P
CCEx11_B19_1_dense_P_L1_GTGCAGCCAGACGCAA	0	0	CCEx11_B19_1_dense_P
CCEx11_B19_1_dense_P_L1_TTCTCAATCCATGAGT	0	0	CCEx11_B19_1_dense_P
CCEx11_B19_1_dense_P_L1_CGGACACCATGGGACA	0	0	CCEx11_B19_1_dense_P
CCEx11_B19_1_dense_P_L1_GTACTCCTCGCAAGCC	0	0	CCEx11_B19_1_dense_P
CCEx11_B19_1_dense_P_L1_CACATAGTCCGAATGT	0	0	CCEx11_B19_1_dense_P
CCEx11_B19_1_dense_P_L1_ACACCGGCACCCTATC	0	0	CCEx11_B19_1_dense_P
CCEx11_B19_1_dense_P_L1_AATCGGTTCCCTAATT	0	0	CCEx11_B19_1_dense_P
CCEx11_B19_1_dense_P_L1_CAGCTGGAGTAGGCCA	0	1	CCEx11_B19_1_dense_P
CCEx11_B19_1_dense_P_L1_GAAACTCTCCACGTGG	0	0	CCEx11_B19_1_dense_P
CCEx11_B19_1_dense_P_L1_CACTCCAAGAGGTTGC	0	0	CCEx11_B19_1_dense_P
CCEx11_B19_1_dense_P_L1_CTACATTTCACAGGCC	0	0	CCEx11_B19_1_dense_P
CCEx11_B19_1_dense_P_L1_AAACCTGCATCCTTGC	0	0	CCEx11_B19_1_dense_P
CCEx11_B19_1_dense_P_L1_TTCTTAGGTGTGCCTG	0	0	CCEx11_B19_1_dense_P
CCEx11_B19_1_dense_P_L1_ATCCGAATCGGCGCAT	0	0	CCEx11_B19_1_dense_P
CCEx11_B19_1_dense_P_L1_GGCCGATCATACAGCT	0	0	CCEx11_B19_1_dense_P
CCEx11_B19_1_dense_P_L1_TGGCGCACATTCCTGC	0	0	CCEx11_B19_1_dense_P
CCEx11_B19_1_dense_P_L1_GGGCATCCATCCGGGT	0	0	CCEx11_B19_1_dense_P
CCEx11_B19_1_dense_P_L1_GCTGCAGCACTAAGTC	0	1	CCEx11_B19_1_dense_P
CCEx11_B19_1_dense_P_L1_GATGAAATCACGATGT	0	0	CCEx11_B19_1_dense_P
CCEx11_B19_1_dense_P_L1_GGGCACTCAGTCGATT	0	0	CCEx11_B19_1_dense_P
CCEx11_B19_1_dense_P_L1_CTAACTTAGTTCGCGC	0	0	CCEx11_B19_1_dense_P
CCEx11_B19_1_dense_P_L1_CAGTAACGTGAGTGAC	0	0	CCEx11_B19_1_dense_P
CCEx11_B19_1_dense_P_L1_CCATGTCGTTATGCGT	0	0	CCEx11_B19_1_dense_P
CCEx11_B19_1_dense_P_L1_TTAGGACCAATCTGCA	0	0	CCEx11_B19_1_dense_P
CCEx11_B19_1_dense_P_L1_GTCATTTAGAGCTGGT	0	0	CCEx11_B19_1_dense_P
CCEx11_B19_1_dense_P_L1_GAACCTAAGGTAGCCA	0	0	CCEx11_B19_1_dense_P
CCEx11_B19_1_dense_P_L1_GGCCGATAGCGATATA	0	0	CCEx11_B19_1_dense_P
CCEx11_B19_1_dense_P_L1_TGCCAAAGTACAGACG	0	0	CCEx11_B19_1_dense_P
CCEx11_B19_1_dense_P_L1_CCCTCCTTCACAATGC	0	1	CCEx11_B19_1_dense_P
CCEx11_B19_1_dense_P_L1_CTCTAATCAACGATGG	0	0	CCEx11_B19_1_dense_P
CCEx11_B19_1_dense_P_L1_TGACGGCAGACTAGGC	0	0	CCEx11_B19_1_dense_P
CCEx11_B19_1_dense_P_L1_CAAGAAACAAACTGCT	0	1	CCEx11_B19_1_dense_P
CCEx11_B19_1_dense_P_L1_ATCATCTTCCATGAAC	0	0	CCEx11_B19_1_dense_P
CCEx11_B19_1_dense_P_L1_TGACAACTCGCGATCG	0	0	CCEx11_B19_1_dense_P
CCEx11_B19_1_dense_P_L1_GCTCTGTTCATACGGT	0	0	CCEx11_B19_1_dense_P
CCEx11_B19_1_dense_P_L1_GGACGTCAGAGAACAG	34	1	CCEx11_B19_1_dense_P
CCEx11_B19_1_dense_P_L1_GATCGTATCAACACCA	0	0	CCEx11_B19_1_dense_P
CCEx11_B19_1_dense_P_L1_GACCTGGTCCCATTTA	0	0	CCEx11_B19_1_dense_P
CCEx11_B19_1_dense_P_L1_CGCTTCATCTGGAGCC	0	0	CCEx11_B19_1_dense_P
CCEx11_B19_1_dense_P_L1_ATCTGCCTCATCGGAT	0	0	CCEx11_B19_1_dense_P
CCEx11_B19_1_dense_P_L1_TGCTGCTAGTTTCCTT	0	0	CCEx11_B19_1_dense_P
CCEx11_B19_1_dense_P_L1_CATGGCGAGCCCAATT	0	0	CCEx11_B19_1_dense_P
CCEx11_B19_1_dense_P_L1_CTCGTACGTGTTCGAT	0	0	CCEx11_B19_1_dense_P
CCEx11_B19_1_dense_P_L1_CTTTGCGAGAAGGACA	0	0	CCEx11_B19_1_dense_P
CCEx11_B19_1_dense_P_L1_AGCGTATAGATCCGAG	0	0	CCEx11_B19_1_dense_P
CCEx11_B19_1_dense_P_L1_ACTGCTCGTACATCCA	0	0	CCEx11_B19_1_dense_P
CCEx11_B19_1_dense_P_L1_CTCAGAAGTGAAATCA	3	0	CCEx11_B19_1_dense_P
CCEx11_B19_1_dense_P_L1_CATTCGCCATGCATGT	0	0	CCEx11_B19_1_dense_P
CCEx11_B19_1_dense_P_L1_ACATCAGAGGCCCTCA	0	0	CCEx11_B19_1_dense_P
CCEx11_B19_1_dense_P_L1_TGTCCCAAGATGTCGG	0	0	CCEx11_B19_1_dense_P
CCEx11_B19_1_dense_P_L1_GGAATAATCTTTACAC	0	1	CCEx11_B19_1_dense_P
CCEx11_B19_1_dense_P_L1_GTCGTAATCATATCGG	0	0	CCEx11_B19_1_dense_P
CCEx11_B19_1_dense_P_L1_CCACTACGTCTTCGTC	0	0	CCEx11_B19_1_dense_P
CCEx11_B19_1_dense_P_L1_TACTTACCATTGGTAC	1	0	CCEx11_B19_1_dense_P
CCEx11_B19_1_dense_P_L1_ATAGACCCATCTCCCA	0	0	CCEx11_B19_1_dense_P
CCEx11_B19_1_dense_P_L1_CGGCTAGAGAGTAAGG	0	0	CCEx11_B19_1_dense_P
CCEx11_B19_1_dense_P_L1_TGACAACGTAAGAGAG	0	0	CCEx11_B19_1_dense_P
CCEx11_B19_1_dense_P_L1_TGAGCATGTGCGAAAC	0	2	CCEx11_B19_1_dense_P
CCEx11_B19_1_dense_P_L1_AACTCCCGTACGAAAT	0	1	CCEx11_B19_1_dense_P
CCEx11_B19_1_dense_P_L1_ACGGGTCGTAGCGTAG	0	0	CCEx11_B19_1_dense_P
CCEx11_B19_1_dense_P_L1_TCGGGACAGCTAGGCA	0	0	CCEx11_B19_1_dense_P
CCEx11_B19_1_dense_P_L1_GACTAACTCAGCATGT	0	0	CCEx11_B19_1_dense_P
CCEx11_B19_1_dense_P_L1_GACACGCAGTAATCCC	2	0	CCEx11_B19_1_dense_P
CCEx11_B19_1_dense_P_L1_GACGCGTTCACATACG	0	1	CCEx11_B19_1_dense_P
CCEx11_B19_1_dense_P_L1_CGTCAGGTCCTGCAGG	0	1	CCEx11_B19_1_dense_P
CCEx11_B19_1_dense_P_L1_GTGTTAGGTACAAGTA	0	0	CCEx11_B19_1_dense_P
CCEx11_B19_1_dense_P_L1_TGGTTCCAGGCTCTTA	0	1	CCEx11_B19_1_dense_P
CCEx11_B19_1_dense_P_L1_AAACGGGTCGACGGAA	0	0	CCEx11_B19_1_dense_P
CCEx11_B19_1_dense_P_L1_CATTCGCAGTCATGCT	0	0	CCEx11_B19_1_dense_P
CCEx11_B19_1_dense_P_L1_CCTACACCACGACGAA	0	0	CCEx11_B19_1_dense_P
CCEx11_B19_1_dense_P_L1_CCGTACTGTACAGTGG	0	0	CCEx11_B19_1_dense_P
CCEx11_B19_1_dense_P_L1_CACAGGCAGTGTCTCA	0	1	CCEx11_B19_1_dense_P
CCEx11_B19_1_dense_P_L1_TAGAGCTTCAAACAAG	0	0	CCEx11_B19_1_dense_P
CCEx11_B19_1_dense_P_L1_CACCAGGTCCCTTGCA	0	0	CCEx11_B19_1_dense_P
CCEx11_B19_1_dense_P_L1_AACTCCCCAAGACACG	1	0	CCEx11_B19_1_dense_P
CCEx11_B19_1_dense_P_L1_CACAAACGTAACGACG	0	0	CCEx11_B19_1_dense_P
CCEx11_B19_1_dense_P_L1_TTTACTGGTGCGATAG	0	0	CCEx11_B19_1_dense_P
CCEx11_B19_1_dense_P_L1_GGTGCGTGTTCCACGG	0	0	CCEx11_B19_1_dense_P
CCEx11_B19_1_dense_P_L1_AGAGCTTAGCACAGGT	0	0	CCEx11_B19_1_dense_P
CCEx11_B19_1_dense_P_L1_CCTCTGACACCAACCG	0	0	CCEx11_B19_1_dense_P
CCEx11_B19_1_dense_P_L1_AGAGTGGTCAGTTAGC	0	0	CCEx11_B19_1_dense_P
CCEx11_B19_1_dense_P_L1_TACTCATGTTCAACCA	0	0	CCEx11_B19_1_dense_P
CCEx11_B19_1_dense_P_L1_ATCCACCCATATACGC	0	2	CCEx11_B19_1_dense_P
CCEx11_B19_1_dense_P_L1_CATATTCGTGTGGCTC	0	1	CCEx11_B19_1_dense_P
CCEx11_B19_1_dense_P_L1_TACGGTAAGCTAACTC	0	0	CCEx11_B19_1_dense_P
CCEx11_B19_1_dense_P_L1_GATTCAGCACAGCGTC	0	1	CCEx11_B19_1_dense_P
CCEx11_B19_1_dense_P_L1_TAGTGGTAGACACGAC	0	0	CCEx11_B19_1_dense_P
CCEx11_B19_1_dense_P_L1_GCTTGAATCCAGATCA	0	0	CCEx11_B19_1_dense_P
CCEx11_B19_1_dense_P_L1_CGGACGTTCATACGGT	0	1	CCEx11_B19_1_dense_P
CCEx11_B19_1_dense_P_L1_CACATAGAGTGGTAAT	0	0	CCEx11_B19_1_dense_P
CCEx11_B19_1_dense_P_L1_TGAGCCGAGCCAACAG	0	2	CCEx11_B19_1_dense_P
CCEx11_B19_1_dense_P_L1_CACACCTAGAAGGTGA	0	0	CCEx11_B19_1_dense_P
CCEx11_B19_1_dense_P_L1_CCATGTCAGTCCCACG	0	0	CCEx11_B19_1_dense_P
CCEx11_B19_1_dense_P_L1_TTAGTTCGTGATGATA	0	0	CCEx11_B19_1_dense_P
CCEx11_B19_1_dense_P_L1_CTTAACTAGTTTCCTT	0	0	CCEx11_B19_1_dense_P
CCEx11_B19_1_dense_P_L1_CTTAACTGTAACGTTC	0	0	CCEx11_B19_1_dense_P
CCEx11_B19_1_dense_P_L1_TAGACCATCCCAACGG	0	0	CCEx11_B19_1_dense_P
CCEx11_B19_1_dense_P_L1_AGCTCCTTCCAGTAGT	1	0	CCEx11_B19_1_dense_P
CCEx11_B19_1_dense_P_L1_TCTGAGACAGCCAATT	0	0	CCEx11_B19_1_dense_P
CCEx11_B19_1_dense_P_L1_CGCGTTTTCAGAGCTT	0	0	CCEx11_B19_1_dense_P
CCEx11_B19_1_dense_P_L1_CACAAACCACGAAATA	0	0	CCEx11_B19_1_dense_P
CCEx11_B19_1_dense_P_L1_CCATTCGTCAAAGTAG	0	0	CCEx11_B19_1_dense_P
CCEx11_B19_1_dense_P_L1_TGAAAGAAGTACGTAA	0	0	CCEx11_B19_1_dense_P
CCEx11_B19_1_dense_P_L1_TCAGCAATCGCTGATA	0	1	CCEx11_B19_1_dense_P
CCEx11_B19_1_dense_P_L1_GCCTCTAGTAGCGCAA	0	0	CCEx11_B19_1_dense_P
CCEx11_B19_1_dense_P_L1_GCGGGTTTCAGGTTCA	0	0	CCEx11_B19_1_dense_P
CCEx11_B19_1_dense_P_L1_GCATGATTCAGGCCCA	0	1	CCEx11_B19_1_dense_P
CCEx11_B19_1_dense_P_L1_CGTGAGCCACCCATGG	0	0	CCEx11_B19_1_dense_P
CCEx11_B19_1_dense_P_L1_GAGCAGATCGTAGGAG	0	0	CCEx11_B19_1_dense_P
CCEx11_B19_1_dense_P_L1_CTCGTCAAGAACAATC	0	0	CCEx11_B19_1_dense_P
CCEx11_B19_1_dense_P_L1_AGAGTGGTCCTTTCTC	0	0	CCEx11_B19_1_dense_P
CCEx11_B19_1_dense_P_L1_GACGGCTTCAACACAC	0	0	CCEx11_B19_1_dense_P
CCEx11_B19_1_dense_P_L1_GACTACATCAGTTGAC	0	0	CCEx11_B19_1_dense_P
CCEx11_B19_1_dense_P_L1_GAAACTCTCTCCGGTT	0	0	CCEx11_B19_1_dense_P
CCEx11_B19_1_dense_P_L1_GGACAAGAGTGGACGT	0	1	CCEx11_B19_1_dense_P
CCEx11_B19_1_dense_P_L1_CATATGGAGTGACTCT	0	0	CCEx11_B19_1_dense_P
CCEx11_B19_1_dense_P_L1_AACCGCGAGAATAGGG	0	0	CCEx11_B19_1_dense_P
CCEx11_B19_1_dense_P_L1_CGAACATGTAGCAAAT	0	0	CCEx11_B19_1_dense_P
CCEx11_B19_1_dense_P_L1_AACGTTGCAGGACGTA	0	0	CCEx11_B19_1_dense_P
CCEx11_B19_1_dense_P_L1_AATCCAGGTACCGTTA	0	0	CCEx11_B19_1_dense_P
CCEx11_B19_1_dense_P_L1_ACGATGTTCGGAAATA	0	0	CCEx11_B19_1_dense_P
CCEx11_B19_1_dense_P_L1_ACCCACTAGGAGTTGC	0	0	CCEx11_B19_1_dense_P
CCEx11_B19_1_dense_P_L1_TCTATTGGTTCGTTGA	1	0	CCEx11_B19_1_dense_P
CCEx11_B19_1_dense_P_L1_TTTGCGCAGGTGACCA	0	0	CCEx11_B19_1_dense_P
CCEx11_B19_1_dense_P_L1_ACATACGGTCTCCCTA	0	0	CCEx11_B19_1_dense_P
CCEx11_B19_1_dense_P_L1_GAATAAGTCTTTAGGG	0	0	CCEx11_B19_1_dense_P
CCEx11_B19_1_dense_P_L1_CGGAGCTAGACCTTTG	0	0	CCEx11_B19_1_dense_P
CCEx11_B19_1_dense_P_L1_CGTTAGACACTCTGTC	0	0	CCEx11_B19_1_dense_P
CCEx11_B19_1_dense_P_L1_ACGATACGTCTTCTCG	0	2	CCEx11_B19_1_dense_P
CCEx11_B19_1_dense_P_L1_ATCATCTAGCCACTAT	0	0	CCEx11_B19_1_dense_P
CCEx11_B19_1_dense_P_L1_CCCTCCTTCTGTTGAG	0	0	CCEx11_B19_1_dense_P
CCEx11_B19_1_dense_P_L1_GATTCAGTCCGCGCAA	0	0	CCEx11_B19_1_dense_P
CCEx11_B19_1_dense_P_L1_ATTATCCTCCTATGTT	0	1	CCEx11_B19_1_dense_P
CCEx11_B19_1_dense_P_L1_CGATTGAAGAACTCGG	0	2	CCEx11_B19_1_dense_P
CCEx11_B19_1_dense_P_L1_GCACATACACAGCCCA	0	0	CCEx11_B19_1_dense_P
CCEx11_B19_1_dense_P_L1_CATTCGCCATGCAACT	0	0	CCEx11_B19_1_dense_P
CCEx11_B19_1_dense_P_L1_ATGCGATGTGTTCGAT	0	0	CCEx11_B19_1_dense_P
CCEx11_B19_1_dense_P_L1_GCTTGAAAGATCGATA	0	1	CCEx11_B19_1_dense_P
CCEx11_B19_1_dense_P_L1_AGGGATGCACCTGGTG	0	0	CCEx11_B19_1_dense_P
CCEx11_B19_1_dense_P_L1_AACGTTGGTCCCTTGT	0	0	CCEx11_B19_1_dense_P
CCEx11_B19_1_dense_P_L1_CATTCGCAGGTTACCT	0	0	CCEx11_B19_1_dense_P
CCEx11_B19_1_dense_P_L1_GGCGACTAGGACAGCT	0	1	CCEx11_B19_1_dense_P
CCEx11_B19_1_dense_P_L1_CTGGTCTTCATTATCC	0	0	CCEx11_B19_1_dense_P
CCEx11_B19_1_dense_P_L1_AAAGTAGGTTCAGGCC	0	1	CCEx11_B19_1_dense_P
CCEx11_B19_1_dense_P_L1_AACTTTCTCAGTTTGG	0	0	CCEx11_B19_1_dense_P
CCEx11_B19_1_dense_P_L1_TGAGAGGAGGACACCA	0	1	CCEx11_B19_1_dense_P
CCEx11_B19_1_dense_P_L1_GTAGTCATCTCCTATA	0	1	CCEx11_B19_1_dense_P
CCEx11_B19_1_dense_P_L1_GATCGTATCATACGGT	0	0	CCEx11_B19_1_dense_P
CCEx11_B19_1_dense_P_L1_ACTTACTTCAGAGACG	0	1	CCEx11_B19_1_dense_P
CCEx11_B19_1_dense_P_L1_TTGGAACTCGAGCCCA	0	0	CCEx11_B19_1_dense_P
CCEx11_B19_1_dense_P_L1_CTTTGCGTCCACGACG	0	1	CCEx11_B19_1_dense_P
CCEx11_B19_1_dense_P_L1_CATTATCAGTGATCGG	0	1	CCEx11_B19_1_dense_P
CCEx11_B19_1_dense_P_L1_CGAGCCAGTATTAGCC	0	1	CCEx11_B19_1_dense_P
CCEx11_B19_1_dense_P_L1_AGTAGTCAGATATGCA	0	0	CCEx11_B19_1_dense_P
CCEx11_B19_1_dense_P_L1_AGACGTTTCACATAGC	0	0	CCEx11_B19_1_dense_P
CCEx11_B19_1_dense_P_L1_AGGTCCGGTAGAGTGC	0	1	CCEx11_B19_1_dense_P
CCEx11_B19_1_dense_P_L1_TTCTTAGAGCTGTCTA	0	0	CCEx11_B19_1_dense_P
CCEx11_B19_1_dense_P_L1_GCTTGAATCGTAGGAG	0	0	CCEx11_B19_1_dense_P
CCEx11_B19_1_dense_P_L1_CATTCGCTCATGTCTT	0	1	CCEx11_B19_1_dense_P
CCEx11_B19_1_dense_P_L1_GACCTGGCACCTCGTT	0	0	CCEx11_B19_1_dense_P
CCEx11_B19_1_dense_P_L1_GACGTTAAGCTACCGC	1	0	CCEx11_B19_1_dense_P
CCEx11_B19_1_dense_P_L1_GACTGCGCAGATGGCA	0	0	CCEx11_B19_1_dense_P
CCEx11_B19_1_dense_P_L1_ACTGAACTCAATAAGG	0	0	CCEx11_B19_1_dense_P
CCEx11_B19_1_dense_P_L1_TCTCTAAAGGATGTAT	0	0	CCEx11_B19_1_dense_P
CCEx11_B19_1_dense_P_L1_CACACAATCACTCTTA	0	0	CCEx11_B19_1_dense_P
CCEx11_B19_1_dense_P_L1_TACGGGCCATAGTAAG	0	0	CCEx11_B19_1_dense_P
CCEx11_B19_1_dense_P_L1_CGACCTTAGAAGGTTT	0	1	CCEx11_B19_1_dense_P
CCEx11_B19_1_dense_P_L1_TCAATCTCATGGGACA	0	2	CCEx11_B19_1_dense_P
CCEx11_B19_1_dense_P_L1_AACTCAGCACCGAAAG	0	0	CCEx11_B19_1_dense_P
CCEx11_B19_1_dense_P_L1_GTCCTCAGTCCAAGTT	0	0	CCEx11_B19_1_dense_P
CCEx11_B19_1_dense_P_L1_ATGTGTGGTGTGCGTC	0	0	CCEx11_B19_1_dense_P
CCEx11_B19_1_dense_P_L1_GACCAATGTCATATGC	0	0	CCEx11_B19_1_dense_P
CCEx11_B19_1_dense_P_L1_AGAATAGCATCGGAAG	0	0	CCEx11_B19_1_dense_P
CCEx11_B19_1_dense_P_L1_TGAGCATTCAGGCAAG	0	2	CCEx11_B19_1_dense_P
CCEx11_B19_1_dense_P_L1_TCTTCGGGTAAACACA	0	0	CCEx11_B19_1_dense_P
CCEx11_B19_1_dense_P_L1_AGCGTATCAGGCAGTA	0	0	CCEx11_B19_1_dense_P
CCEx11_B19_1_dense_P_L1_AACTCAGGTCGACTGC	0	1	CCEx11_B19_1_dense_P
CCEx11_B19_1_dense_P_L1_AACGTTGTCAACACAC	0	1	CCEx11_B19_1_dense_P
CCEx11_B19_1_dense_P_L1_CGGGTCAGTGCAGGTA	0	0	CCEx11_B19_1_dense_P
CCEx11_B19_1_dense_P_L1_TGCCCATAGCCCTAAT	0	0	CCEx11_B19_1_dense_P
CCEx11_B19_1_dense_P_L1_TGTATTCAGTGCCATT	0	0	CCEx11_B19_1_dense_P
CCEx11_B19_1_dense_P_L1_CAACCAACACGGTAGA	0	0	CCEx11_B19_1_dense_P
CCEx11_B19_1_dense_P_L1_GCATGTAGTTGGACCC	0	0	CCEx11_B19_1_dense_P
CCEx11_B19_1_dense_P_L1_TGACGGCCACACCGCA	0	0	CCEx11_B19_1_dense_P
CCEx11_B19_1_dense_P_L1_AGGGAGTAGCCAACAG	0	0	CCEx11_B19_1_dense_P
CCEx11_B19_1_dense_P_L1_ACGGAGATCTGTGCAA	0	0	CCEx11_B19_1_dense_P
CCEx11_B19_1_dense_P_L1_CATATTCTCGTCTGCT	0	1	CCEx11_B19_1_dense_P
CCEx11_B19_1_dense_P_L1_TCGGTAAGTTGATTCG	0	0	CCEx11_B19_1_dense_P
CCEx11_B19_1_dense_P_L1_TTCGAAGAGAATTGTG	0	2	CCEx11_B19_1_dense_P
CCEx11_B19_1_dense_P_L1_TGCACCTGTACCGCTG	0	0	CCEx11_B19_1_dense_P
CCEx11_B19_1_dense_P_L1_GTAACTGAGTGACTCT	0	1	CCEx11_B19_1_dense_P
CCEx11_B19_1_dense_P_L1_TACACGATCCTAAGTG	0	0	CCEx11_B19_1_dense_P
CCEx11_B19_1_dense_P_L1_TAGAGCTCATAAAGGT	0	0	CCEx11_B19_1_dense_P
CCEx11_B19_1_dense_P_L1_CACACAAAGCCATCGC	0	0	CCEx11_B19_1_dense_P
CCEx11_B19_1_dense_P_L1_CTGAAGTAGTGCGTGA	0	0	CCEx11_B19_1_dense_P
CCEx11_B19_1_dense_P_L1_CTTTGCGAGTTCGCAT	0	0	CCEx11_B19_1_dense_P
CCEx11_B19_1_dense_P_L1_TAGACCAAGCTGCAAG	0	0	CCEx11_B19_1_dense_P
CCEx11_B19_1_dense_P_L1_GGGAGATTCGCGGATC	0	0	CCEx11_B19_1_dense_P
CCEx11_B19_1_dense_P_L1_CTAACTTTCTGCAAGT	0	0	CCEx11_B19_1_dense_P
CCEx11_B19_1_dense_P_L1_CTTTGCGTCACCCTCA	0	0	CCEx11_B19_1_dense_P
CCEx11_B19_1_dense_P_L1_GTGAAGGCAAGAAAGG	3	7	CCEx11_B19_1_dense_P
CCEx11_B19_1_dense_P_L1_CACCTTGTCGGCGCTA	0	0	CCEx11_B19_1_dense_P
CCEx11_B19_1_dense_P_L1_ACGATGTGTATGCTTG	0	1	CCEx11_B19_1_dense_P
CCEx11_B19_1_dense_P_L1_AACTCCCTCCAACCAA	0	0	CCEx11_B19_1_dense_P
CCEx11_B19_1_dense_P_L1_TGTGTTTTCAGCACAT	0	0	CCEx11_B19_1_dense_P
CCEx11_B19_1_dense_P_L1_GGACAAGAGCCGTCGT	0	1	CCEx11_B19_1_dense_P
CCEx11_B19_1_dense_P_L1_GAAACTCTCTACTCAT	0	0	CCEx11_B19_1_dense_P
CCEx11_B19_1_dense_P_L1_CCCAATCAGTGTACCT	0	0	CCEx11_B19_1_dense_P
CCEx11_B19_1_dense_P_L1_TTTGCGCCAAATACAG	0	0	CCEx11_B19_1_dense_P
CCEx11_B19_1_dense_P_L1_AGCTCTCTCTTACCGC	0	1	CCEx11_B19_1_dense_P
CCEx11_B19_1_dense_P_L1_TCTTTCCCAACTGGCC	0	0	CCEx11_B19_1_dense_P
CCEx11_B19_1_dense_P_L1_TGTGTTTTCGGCATCG	0	0	CCEx11_B19_1_dense_P
CCEx11_B19_1_dense_P_L1_AAACCTGAGCTGAAAT	0	0	CCEx11_B19_1_dense_P
CCEx11_B19_1_dense_P_L1_GAAATGACAAGCGTAG	0	1	CCEx11_B19_1_dense_P
CCEx11_B19_1_dense_P_L1_AACTTTCTCGGGAGTA	0	0	CCEx11_B19_1_dense_P
CCEx11_B19_1_dense_P_L1_TTAGTTCTCTCAAGTG	0	1	CCEx11_B19_1_dense_P
CCEx11_B19_1_dense_P_L1_GGAACTTAGAGGTAGA	0	1	CCEx11_B19_1_dense_P
CCEx11_B19_1_dense_P_L1_TTCTACATCCCTCAGT	0	1	CCEx11_B19_1_dense_P
CCEx11_B19_1_dense_P_L1_TAGCCGGTCCCACTTG	0	0	CCEx11_B19_1_dense_P
CCEx11_B19_1_dense_P_L1_CTCGGGAGTAAACGCG	0	1	CCEx11_B19_1_dense_P
CCEx11_B19_1_dense_P_L1_CGTTGGGAGCAGCGTA	0	0	CCEx11_B19_1_dense_P
CCEx11_B19_1_dense_P_L1_GCTGCTTAGAGGACGG	0	1	CCEx11_B19_1_dense_P
CCEx11_B19_1_dense_P_L1_ACGGGCTAGATATGGT	0	1	CCEx11_B19_1_dense_P
CCEx11_B19_1_dense_P_L1_GGTATTGGTGATAAGT	0	0	CCEx11_B19_1_dense_P
CCEx11_B19_1_dense_P_L1_CCTAGCTAGTCAAGGC	0	0	CCEx11_B19_1_dense_P
CCEx11_B19_1_dense_P_L1_GTCCTCAAGAGTCGGT	0	0	CCEx11_B19_1_dense_P
CCEx11_B19_1_dense_P_L1_TATGCCCTCCTGCAGG	0	1	CCEx11_B19_1_dense_P
CCEx11_B19_1_dense_P_L1_TCGGGACGTGGGTCAA	1	2	CCEx11_B19_1_dense_P
CCEx11_B19_1_dense_P_L1_ATCATCTGTCCGCTGA	0	0	CCEx11_B19_1_dense_P
CCEx11_B19_1_dense_P_L1_GGACGTCAGTACGTTC	0	0	CCEx11_B19_1_dense_P
CCEx11_B19_1_dense_P_L1_CTTAGGATCACAAACC	0	0	CCEx11_B19_1_dense_P
CCEx11_B19_1_dense_P_L1_ACGCCGAAGCGTAATA	0	0	CCEx11_B19_1_dense_P
CCEx11_B19_1_dense_P_L1_TTGGAACAGGATGTAT	0	0	CCEx11_B19_1_dense_P
CCEx11_B19_1_dense_P_L1_CACAGTATCAACGAAA	1	0	CCEx11_B19_1_dense_P
CCEx11_B19_1_dense_P_L1_ATGCGATTCTACTATC	0	0	CCEx11_B19_1_dense_P
CCEx11_B19_1_dense_P_L1_AAGCCGCGTGGCCCTA	0	0	CCEx11_B19_1_dense_P
CCEx11_B19_1_dense_P_L1_GCCAAATAGGATGGAA	0	0	CCEx11_B19_1_dense_P
CCEx11_B19_1_dense_P_L1_TTCTCAACACGGCTAC	0	0	CCEx11_B19_1_dense_P
CCEx11_B19_1_dense_P_L1_ACATCAGGTGAGGGAG	0	0	CCEx11_B19_1_dense_P
CCEx11_B19_1_dense_P_L1_GAAACTCAGCAGATCG	0	0	CCEx11_B19_1_dense_P
CCEx11_B19_1_dense_P_L1_CGATGGCAGGGCACTA	0	0	CCEx11_B19_1_dense_P
CCEx11_B19_1_dense_P_L1_TCGAGGCTCCATGCTC	0	0	CCEx11_B19_1_dense_P
CCEx11_B19_1_dense_P_L1_CGTGAGCCACACAGAG	0	0	CCEx11_B19_1_dense_P
CCEx11_B19_1_dense_P_L1_GCATGTATCTTGCATT	0	0	CCEx11_B19_1_dense_P
CCEx11_B19_1_dense_P_L1_AGCGGTCGTGCACTTA	0	0	CCEx11_B19_1_dense_P
CCEx11_B19_1_dense_P_L1_CTACCCACACCAACCG	0	1	CCEx11_B19_1_dense_P
CCEx11_B19_1_dense_P_L1_TGACAACCAGTATGCT	0	0	CCEx11_B19_1_dense_P
CCEx11_B19_1_dense_P_L1_CTCATTAAGATGTTAG	0	0	CCEx11_B19_1_dense_P
CCEx11_B19_1_dense_P_L1_AGCATACAGACTTGAA	0	0	CCEx11_B19_1_dense_P
CCEx11_B19_1_dense_P_L1_TGTTCCGAGTATGACA	0	0	CCEx11_B19_1_dense_P
CCEx11_B19_1_dense_P_L1_ATCACGACAGATCCAT	6	0	CCEx11_B19_1_dense_P
CCEx11_B19_1_dense_P_L1_GGACAGATCTGTACGA	0	0	CCEx11_B19_1_dense_P
CCEx11_B19_1_dense_P_L1_CTCGAAAGTTAAGATG	0	0	CCEx11_B19_1_dense_P
CCEx11_B19_1_dense_P_L1_GCCAAATAGCCGCCTA	0	0	CCEx11_B19_1_dense_P
CCEx11_B19_1_dense_P_L1_TTGACTTAGCGTGAAC	0	0	CCEx11_B19_1_dense_P
CCEx11_B19_1_dense_P_L1_AGAGTGGTCGGCGGTT	0	2	CCEx11_B19_1_dense_P
CCEx11_B19_1_dense_P_L1_AGCTCCTGTAACGTTC	0	0	CCEx11_B19_1_dense_P
CCEx11_B19_1_dense_P_L1_AGGCCACTCCGTCAAA	0	0	CCEx11_B19_1_dense_P
CCEx11_B19_1_dense_P_L1_GTCCTCAAGATATACG	0	0	CCEx11_B19_1_dense_P
CCEx11_B19_1_dense_P_L1_CTCTGGTCATCCGCGA	0	0	CCEx11_B19_1_dense_P
CCEx11_B19_1_dense_P_L1_TAAGCGTAGCTCCCAG	0	0	CCEx11_B19_1_dense_P
CCEx11_B19_1_dense_P_L1_TCGAGGCCACACTGCG	0	0	CCEx11_B19_1_dense_P
CCEx11_B19_1_dense_P_L1_CAGTAACTCTTTACAC	0	0	CCEx11_B19_1_dense_P
CCEx11_B19_1_dense_P_L1_CCTCTGAGTGCGAAAC	0	0	CCEx11_B19_1_dense_P
CCEx11_B19_1_dense_P_L1_GATGAAACAGGCTCAC	0	0	CCEx11_B19_1_dense_P
CCEx11_B19_1_dense_P_L1_CTTGGCTCACCCAGTG	0	1	CCEx11_B19_1_dense_P
CCEx11_B19_1_dense_P_L1_AAAGTAGCAACTGCGC	0	0	CCEx11_B19_1_dense_P
CCEx11_B19_1_dense_P_L1_CACACAATCACGATGT	0	1	CCEx11_B19_1_dense_P
CCEx11_B19_1_dense_P_L1_AAACCTGTCATGTAGC	0	0	CCEx11_B19_1_dense_P
CCEx11_B19_1_dense_P_L1_CTAGCCTCATCGTCGG	0	1	CCEx11_B19_1_dense_P
CCEx11_B19_1_dense_P_L1_GAGTCCGGTATAGGTA	0	0	CCEx11_B19_1_dense_P
CCEx11_B19_1_dense_P_L1_CAGTAACTCCCATTTA	0	0	CCEx11_B19_1_dense_P
CCEx11_B19_1_dense_P_L1_TCATTACCACGAAAGC	0	1	CCEx11_B19_1_dense_P
CCEx11_B19_1_dense_P_L1_GGAAAGCCAATGCCAT	0	0	CCEx11_B19_1_dense_P
CCEx11_B19_1_dense_P_L1_GTATCTTTCAGGTTCA	0	1	CCEx11_B19_1_dense_P
CCEx11_B19_1_dense_P_L1_GTAACTGCAGGTCTCG	0	0	CCEx11_B19_1_dense_P
CCEx11_B19_1_dense_P_L1_GCAGTTAGTCCTCTTG	0	0	CCEx11_B19_1_dense_P
CCEx11_B19_1_dense_P_L1_GGCAATTGTTGTGGAG	0	0	CCEx11_B19_1_dense_P
CCEx11_B19_1_dense_P_L1_AGAATAGCAATGAATG	0	0	CCEx11_B19_1_dense_P
CCEx11_B19_1_dense_P_L1_CCTCAGTCACACAGAG	0	0	CCEx11_B19_1_dense_P
CCEx11_B19_1_dense_P_L1_ATAAGAGCAAGTAGTA	0	1	CCEx11_B19_1_dense_P
CCEx11_B19_1_dense_P_L1_CTGTGCTCAGCTGCAC	0	0	CCEx11_B19_1_dense_P
CCEx11_B19_1_dense_P_L1_CCACCTAAGGATCGCA	0	0	CCEx11_B19_1_dense_P
CCEx11_B19_1_dense_P_L1_AGATCTGAGCTAGTCT	0	1	CCEx11_B19_1_dense_P
CCEx11_B19_1_dense_P_L1_GAGCAGACACTGTCGG	1	1	CCEx11_B19_1_dense_P
CCEx11_B19_1_dense_P_L1_CCTACACCACCAGGTC	0	0	CCEx11_B19_1_dense_P
CCEx11_B19_1_dense_P_L1_AGGGTGAGTACAGACG	0	1	CCEx11_B19_1_dense_P
CCEx11_B19_1_dense_P_L1_ATTCTACTCCCAACGG	0	1	CCEx11_B19_1_dense_P
CCEx11_B19_1_dense_P_L1_TGTGGTATCAAACAAG	0	1	CCEx11_B19_1_dense_P
CCEx11_B19_1_dense_P_L1_TTTCCTCGTTCCACTC	0	0	CCEx11_B19_1_dense_P
CCEx11_B19_1_dense_P_L1_CTGAAACAGGAATGGA	0	0	CCEx11_B19_1_dense_P
CCEx11_B19_1_dense_P_L1_CATATTCGTGCAGTAG	0	1	CCEx11_B19_1_dense_P
CCEx11_B19_1_dense_P_L1_ACGGGCTGTCATGCAT	0	0	CCEx11_B19_1_dense_P
CCEx11_B19_1_dense_P_L1_CCACTACCACGAAACG	0	0	CCEx11_B19_1_dense_P
CCEx11_B19_1_dense_P_L1_CACAGTATCCCTCAGT	0	0	CCEx11_B19_1_dense_P
CCEx11_B19_1_dense_P_L1_CGGTTAAGTATTCGTG	0	0	CCEx11_B19_1_dense_P
CCEx11_B19_1_dense_P_L1_GCGCAGTAGACTAGAT	0	0	CCEx11_B19_1_dense_P
CCEx11_B19_1_dense_P_L1_TCGCGAGGTTCGGCAC	0	0	CCEx11_B19_1_dense_P
CCEx11_B19_1_dense_P_L1_TACACGAAGGCAATTA	0	2	CCEx11_B19_1_dense_P
CCEx11_B19_1_dense_P_L1_CGCTATCAGAGCTATA	0	0	CCEx11_B19_1_dense_P
CCEx11_B19_1_dense_P_L1_ACACTGAGTCGTGGCT	3	0	CCEx11_B19_1_dense_P
CCEx11_B19_1_dense_P_L1_GGGAATGTCAGCTTAG	0	0	CCEx11_B19_1_dense_P
CCEx11_B19_1_dense_P_L1_AGCAGCCTCTTAGCCC	0	0	CCEx11_B19_1_dense_P
CCEx11_B19_1_dense_P_L1_CTCAGAAAGGGAACGG	0	0	CCEx11_B19_1_dense_P
CCEx11_B19_1_dense_P_L1_GTTCATTTCGATCCCT	0	0	CCEx11_B19_1_dense_P
CCEx11_B19_1_dense_P_L1_TACGGTAGTGTCAATC	0	1	CCEx11_B19_1_dense_P
CCEx11_B19_1_dense_P_L1_GGTGAAGGTTTGTTTC	0	0	CCEx11_B19_1_dense_P
CCEx11_B19_1_dense_P_L1_CATCGAACACGAAAGC	0	1	CCEx11_B19_1_dense_P
CCEx11_B19_1_dense_P_L1_CACCAGGCATCTCGCT	0	0	CCEx11_B19_1_dense_P
CCEx11_B19_1_dense_P_L1_TGTTCCGGTCACAAGG	0	0	CCEx11_B19_1_dense_P
CCEx11_B19_1_dense_P_L1_CGGTTAACAATCCAAC	0	0	CCEx11_B19_1_dense_P
CCEx11_B19_1_dense_P_L1_GTACTCCAGCAGCCTC	0	2	CCEx11_B19_1_dense_P
CCEx11_B19_1_dense_P_L1_AAGGAGCAGGCTAGGT	0	0	CCEx11_B19_1_dense_P
CCEx11_B19_1_dense_P_L1_TCGAGGCCAAAGAATC	0	0	CCEx11_B19_1_dense_P
CCEx11_B19_1_dense_P_L1_TCGTAGAGTGTCGCTG	0	0	CCEx11_B19_1_dense_P
CCEx11_B19_1_dense_P_L1_GCTGCGAGTCCTGCTT	0	0	CCEx11_B19_1_dense_P
CCEx11_B19_1_dense_P_L1_CCCATACAGCGTTCCG	0	1	CCEx11_B19_1_dense_P
CCEx11_B19_1_dense_P_L1_AGATCTGGTCAGCTAT	0	0	CCEx11_B19_1_dense_P
CCEx11_B19_1_dense_P_L1_CATGCCTTCGCACTCT	0	0	CCEx11_B19_1_dense_P
CCEx11_B19_1_dense_P_L1_CGTAGGCAGTTCCACA	0	1	CCEx11_B19_1_dense_P
CCEx11_B19_1_dense_P_L1_CTCTGGTCAGAGCCAA	0	0	CCEx11_B19_1_dense_P
CCEx11_B19_1_dense_P_L1_GCAGTTACATTCTCAT	0	0	CCEx11_B19_1_dense_P
CCEx11_B19_1_dense_P_L1_TTGACTTAGCCTTGAT	0	0	CCEx11_B19_1_dense_P
CCEx11_B19_1_dense_P_L1_CAGCATACATGCCTTC	0	0	CCEx11_B19_1_dense_P
CCEx11_B19_1_dense_P_L1_GGGACCTCACTCTGTC	0	2	CCEx11_B19_1_dense_P
CCEx11_B19_1_dense_P_L1_CACATAGCACTAAGTC	0	0	CCEx11_B19_1_dense_P
CCEx11_B19_1_dense_P_L1_TGCGGGTGTCAGATAA	0	1	CCEx11_B19_1_dense_P
CCEx11_B19_1_dense_P_L1_CTCCTAGCACAGCGTC	0	0	CCEx11_B19_1_dense_P
CCEx11_B19_1_dense_P_L1_ACCGTAAAGCGAGAAA	0	0	CCEx11_B19_1_dense_P
CCEx11_B19_1_dense_P_L1_GCCTCTAAGATGTCGG	0	1	CCEx11_B19_1_dense_P
CCEx11_B19_1_dense_P_L1_CCCATACAGATATGGT	0	0	CCEx11_B19_1_dense_P
CCEx11_B19_1_dense_P_L1_GACCTGGCAAGTCATC	0	0	CCEx11_B19_1_dense_P
CCEx11_B19_1_dense_P_L1_ACCTTTATCACCTCGT	0	1	CCEx11_B19_1_dense_P
CCEx11_B19_1_dense_P_L1_CCACGGACAGATTGCT	0	0	CCEx11_B19_1_dense_P
CCEx11_B19_1_dense_P_L1_TTTACTGCAAGAGGCT	0	0	CCEx11_B19_1_dense_P
CCEx11_B19_1_dense_P_L1_CTGGTCTGTGATGCCC	0	0	CCEx11_B19_1_dense_P
CCEx11_B19_1_dense_P_L1_CTACCCACAACACCTA	0	0	CCEx11_B19_1_dense_P
CCEx11_B19_1_dense_P_L1_GCATGCGCATGTTCCC	1	0	CCEx11_B19_1_dense_P
CCEx11_B19_1_dense_P_L1_CACCAGGAGACTAGAT	0	0	CCEx11_B19_1_dense_P
CCEx11_B19_1_dense_P_L1_CACATTTTCCAGATCA	0	0	CCEx11_B19_1_dense_P
CCEx11_B19_1_dense_P_L1_ATTGGTGGTGTCGCTG	0	0	CCEx11_B19_1_dense_P
CCEx11_B19_1_dense_P_L1_GTCTTCGCACTTACGA	0	1	CCEx11_B19_1_dense_P
CCEx11_B19_1_dense_P_L1_TCTGGAAAGCCTCGTG	0	0	CCEx11_B19_1_dense_P
CCEx11_B19_1_dense_P_L1_CTGCCTAGTTTCCACC	0	1	CCEx11_B19_1_dense_P
CCEx11_B19_1_dense_P_L1_CGTCACTCATGCAACT	0	1	CCEx11_B19_1_dense_P
CCEx11_B19_1_dense_P_L1_TGACTTTGTTATTCTC	0	0	CCEx11_B19_1_dense_P
CCEx11_B19_1_dense_P_L1_AAGACCTCAATGCCAT	1	1	CCEx11_B19_1_dense_P
CCEx11_B19_1_dense_P_L1_ACCCACTTCAGATAAG	0	0	CCEx11_B19_1_dense_P
CCEx11_B19_1_dense_P_L1_TGAGAGGGTCCATCCT	0	1	CCEx11_B19_1_dense_P
CCEx11_B19_1_dense_P_L1_TGCCCATCAATGTAAG	0	0	CCEx11_B19_1_dense_P
CCEx11_B19_1_dense_P_L1_CAGCGACAGGAGTTGC	0	0	CCEx11_B19_1_dense_P
CCEx11_B19_1_dense_P_L1_CGCGTTTAGGATGCGT	0	0	CCEx11_B19_1_dense_P
CCEx11_B19_1_dense_P_L1_CCTACACGTACCGCTG	0	0	CCEx11_B19_1_dense_P
CCEx11_B19_1_dense_P_L1_GTTCATTGTGCAGTAG	0	0	CCEx11_B19_1_dense_P
CCEx11_B19_1_dense_P_L1_GTGAAGGTCACCTCGT	0	0	CCEx11_B19_1_dense_P
CCEx11_B19_1_dense_P_L1_AGGCCACAGTCTCGGC	0	1	CCEx11_B19_1_dense_P
CCEx11_B19_1_dense_P_L1_AAGACCTTCAGCAACT	0	0	CCEx11_B19_1_dense_P
CCEx11_B19_1_dense_P_L1_ACATCAGTCAGCTCGG	0	0	CCEx11_B19_1_dense_P
CCEx11_B19_1_dense_P_L1_TACCTTACATGTTCCC	0	0	CCEx11_B19_1_dense_P
CCEx11_B19_1_dense_P_L1_GTTCTCGTCATCGGAT	0	1	CCEx11_B19_1_dense_P
CCEx11_B19_1_dense_P_L1_ATAACGCAGTGCCAGA	0	0	CCEx11_B19_1_dense_P
CCEx11_B19_1_dense_P_L1_TCACGAAGTTATCGGT	0	0	CCEx11_B19_1_dense_P
CCEx11_B19_1_dense_P_L1_CATCGGGTCGGAATCT	0	1	CCEx11_B19_1_dense_P
CCEx11_B19_1_dense_P_L1_CTAGCCTTCCGTCATC	4	0	CCEx11_B19_1_dense_P
CCEx11_B19_1_dense_P_L1_ACTTGTTGTTATGCGT	0	2	CCEx11_B19_1_dense_P
CCEx11_B19_1_dense_P_L1_TCTCATACACAACTGT	0	0	CCEx11_B19_1_dense_P
CCEx11_B19_1_dense_P_L1_ATAACGCTCATAACCG	0	0	CCEx11_B19_1_dense_P
CCEx11_B19_1_dense_P_L1_AAAGTAGCAATAGCGG	0	0	CCEx11_B19_1_dense_P
CCEx11_B19_1_dense_P_L1_GTACTTTCAGCTTAAC	0	0	CCEx11_B19_1_dense_P
CCEx11_B19_1_dense_P_L1_GTGCATAAGACTGTAA	1	1	CCEx11_B19_1_dense_P
CCEx11_B19_1_dense_P_L1_ACACCGGAGACTAAGT	0	0	CCEx11_B19_1_dense_P
CCEx11_B19_1_dense_P_L1_GTCTCGTGTAAGGGAA	0	1	CCEx11_B19_1_dense_P
CCEx11_B19_1_dense_P_L1_CATGGCGCATGCCTTC	0	2	CCEx11_B19_1_dense_P
CCEx11_B19_1_dense_P_L1_CAAGATCTCTCGCTTG	0	0	CCEx11_B19_1_dense_P
CCEx11_B19_1_dense_P_L1_TGACTTTGTGACTACT	0	0	CCEx11_B19_1_dense_P
CCEx11_B19_1_dense_P_L1_GCTGGGTGTGCGCTTG	0	1	CCEx11_B19_1_dense_P
CCEx11_B19_1_dense_P_L1_TACACGAAGTTTGCGT	0	1	CCEx11_B19_1_dense_P
CCEx11_B19_1_dense_P_L1_AGGTCCGGTCCCGACA	0	0	CCEx11_B19_1_dense_P
CCEx11_B19_1_dense_P_L1_CGAGCACTCAGGCCCA	0	1	CCEx11_B19_1_dense_P
CCEx11_B19_1_dense_P_L1_CATCCACTCTGCAGTA	0	0	CCEx11_B19_1_dense_P
CCEx11_B19_1_dense_P_L1_AAACCTGAGACGCTTT	0	0	CCEx11_B19_1_dense_P
CCEx11_B19_1_dense_P_L1_GACTAACAGAGTTGGC	0	0	CCEx11_B19_1_dense_P
CCEx11_B19_1_dense_P_L1_CGATTGATCAGCACAT	0	0	CCEx11_B19_1_dense_P
CCEx11_B19_1_dense_P_L1_TTGCGTCTCCGGGTGT	5	3	CCEx11_B19_1_dense_P
CCEx11_B19_1_dense_P_L1_GTCTCGTGTTAAGAAC	0	0	CCEx11_B19_1_dense_P
CCEx11_B19_1_dense_P_L1_AAGGTTCGTCATATGC	0	0	CCEx11_B19_1_dense_P
CCEx11_B19_1_dense_P_L1_TCTGGAAAGGAACTGC	0	0	CCEx11_B19_1_dense_P
CCEx11_B19_1_dense_P_L1_GAGCAGATCCTAGAAC	0	0	CCEx11_B19_1_dense_P
CCEx11_B19_1_dense_P_L1_TTTGCGCTCCCTCAGT	0	2	CCEx11_B19_1_dense_P
CCEx11_B19_1_dense_P_L1_CCAATCCGTGCACCAC	0	1	CCEx11_B19_1_dense_P
CCEx11_B19_1_dense_P_L1_TTGACTTTCTAGCACA	0	0	CCEx11_B19_1_dense_P
CCEx11_B19_1_dense_P_L1_GTTTCTAGTTAAGGGC	0	1	CCEx11_B19_1_dense_P
CCEx11_B19_1_dense_P_L1_CAGATCACAGCTGTGC	0	0	CCEx11_B19_1_dense_P
CCEx11_B19_1_dense_P_L1_GGAACTTTCTTCCTTC	0	1	CCEx11_B19_1_dense_P
CCEx11_B19_1_dense_P_L1_GGACAAGCAAGCGAGT	0	0	CCEx11_B19_1_dense_P
CCEx11_B19_1_dense_P_L1_CGGAGCTAGCGCTTAT	0	0	CCEx11_B19_1_dense_P
CCEx11_B19_1_dense_P_L1_CTCACACGTAGATTAG	0	0	CCEx11_B19_1_dense_P
CCEx11_B19_1_dense_P_L1_TATTACCGTCTGCCAG	0	0	CCEx11_B19_1_dense_P
CCEx11_B19_1_dense_P_L1_TTAGTTCTCCAGAGGA	0	1	CCEx11_B19_1_dense_P
CCEx11_B19_1_dense_P_L1_TGCGGGTCATTTCACT	0	1	CCEx11_B19_1_dense_P
CCEx11_B19_1_dense_P_L1_TCCACACCAGAGTGTG	0	0	CCEx11_B19_1_dense_P
CCEx11_B19_1_dense_P_L1_GCCTCTATCGGTTCGG	0	0	CCEx11_B19_1_dense_P
CCEx11_B19_1_dense_P_L1_TTTGGTTAGTGTTAGA	0	0	CCEx11_B19_1_dense_P
CCEx11_B19_1_dense_P_L1_CGTCACTAGCTGAAAT	0	1	CCEx11_B19_1_dense_P
CCEx11_B19_1_dense_P_L1_ATCCACCTCCCGGATG	0	0	CCEx11_B19_1_dense_P
CCEx11_B19_1_dense_P_L1_AAGGAGCGTGAGGCTA	0	0	CCEx11_B19_1_dense_P
CCEx11_B19_1_dense_P_L1_ACGGGCTTCTAACTGG	0	1	CCEx11_B19_1_dense_P
CCEx11_B19_1_dense_P_L1_ACGATACCACAGCCCA	0	1	CCEx11_B19_1_dense_P
CCEx11_B19_1_dense_P_L1_CTGAAACTCGTCCAGG	0	0	CCEx11_B19_1_dense_P
CCEx11_B19_1_dense_P_L1_AACCGCGAGCCACGTC	0	0	CCEx11_B19_1_dense_P
CCEx11_B19_1_dense_P_L1_TGAGCATGTGCCTGGT	0	1	CCEx11_B19_1_dense_P
CCEx11_B19_1_dense_P_L1_CAAGAAAGTCTAGGTT	0	0	CCEx11_B19_1_dense_P
CCEx11_B19_1_dense_P_L1_GTTAAGCTCTGGCGAC	0	0	CCEx11_B19_1_dense_P
CCEx11_B19_1_dense_P_L1_TCTCTAATCTTCTGGC	0	0	CCEx11_B19_1_dense_P
CCEx11_B19_1_dense_P_L1_AGGCCACTCACATACG	0	1	CCEx11_B19_1_dense_P
CCEx11_B19_1_dense_P_L1_TGCCCTACATGCTGGC	1	0	CCEx11_B19_1_dense_P
CCEx11_B19_1_dense_P_L1_TTCTACACACTGCCAG	0	0	CCEx11_B19_1_dense_P
CCEx11_B19_1_dense_P_L1_TCAATCTTCTCGTATT	0	1	CCEx11_B19_1_dense_P
CCEx11_B19_1_dense_P_L1_TTGAACGGTCTGCGGT	0	0	CCEx11_B19_1_dense_P
CCEx11_B19_1_dense_P_L1_CTCCTAGGTTACCGAT	0	0	CCEx11_B19_1_dense_P
CCEx11_B19_1_dense_P_L1_GTACGTATCTCGATGA	0	0	CCEx11_B19_1_dense_P
CCEx11_B19_1_dense_P_L1_CAGGTGCGTGCAGACA	0	1	CCEx11_B19_1_dense_P
CCEx11_B19_1_dense_P_L1_GTCGTAAGTTGACGTT	0	0	CCEx11_B19_1_dense_P
CCEx11_B19_1_dense_P_L1_CCTATTATCGGTCCGA	0	1	CCEx11_B19_1_dense_P
CCEx11_B19_1_dense_P_L1_TGAGCATCAAGTTGTC	0	0	CCEx11_B19_1_dense_P
CCEx11_B19_1_dense_P_L1_AGATTGCAGCTATGCT	0	0	CCEx11_B19_1_dense_P
CCEx11_B19_1_dense_P_L1_CACACCTTCTTCGAGA	0	0	CCEx11_B19_1_dense_P
CCEx11_B19_1_dense_P_L1_GGACATTCACGGCGTT	0	0	CCEx11_B19_1_dense_P
CCEx11_B19_1_dense_P_L1_GCAGCCACATACGCCG	0	0	CCEx11_B19_1_dense_P
CCEx11_B19_1_dense_P_L1_TCTCATACACAGGTTT	0	0	CCEx11_B19_1_dense_P
CCEx11_B19_1_dense_P_L1_TAAGCGTGTCAGATAA	0	0	CCEx11_B19_1_dense_P
CCEx11_B19_1_dense_P_L1_CCGTTCACAATCGGTT	0	0	CCEx11_B19_1_dense_P
CCEx11_B19_1_dense_P_L1_CAAGATCTCGTCCGTT	0	0	CCEx11_B19_1_dense_P
CCEx11_B19_1_dense_P_L1_TGAAAGATCAATCACG	0	0	CCEx11_B19_1_dense_P
CCEx11_B19_1_dense_P_L1_TCACAAGAGAATTGTG	0	0	CCEx11_B19_1_dense_P
CCEx11_B19_1_dense_P_L1_GCACATACAGTTCATG	0	0	CCEx11_B19_1_dense_P
CCEx11_B19_1_dense_P_L1_GCAAACTAGATAGCAT	0	0	CCEx11_B19_1_dense_P
CCEx11_B19_1_dense_P_L1_CACAAACAGGAGTACC	0	0	CCEx11_B19_1_dense_P
CCEx11_B19_1_dense_P_L1_TGACAACCACGTGAGA	0	0	CCEx11_B19_1_dense_P
CCEx11_B19_1_dense_P_L1_TACTTACAGCCATCGC	0	0	CCEx11_B19_1_dense_P
CCEx11_B19_1_dense_P_L1_CACACAAAGGCAGGTT	0	0	CCEx11_B19_1_dense_P
CCEx11_B19_1_dense_P_L1_ACTGCTCCAATCGGTT	0	0	CCEx11_B19_1_dense_P
CCEx11_B19_1_dense_P_L1_TAAGAGACATAAAGGT	0	0	CCEx11_B19_1_dense_P
CCEx11_B19_1_dense_P_L1_CAGCGACTCTATCCCG	0	0	CCEx11_B19_1_dense_P
CCEx11_B19_1_dense_P_L1_GTTCATTGTCTTCTCG	0	1	CCEx11_B19_1_dense_P
CCEx11_B19_1_dense_P_L1_CTCGGGACACATTCGA	0	0	CCEx11_B19_1_dense_P
CCEx11_B19_1_dense_P_L1_TGACGGCTCTTAACCT	0	0	CCEx11_B19_1_dense_P
CCEx11_B19_1_dense_P_L1_CCCAGTTTCAGCTGGC	0	0	CCEx11_B19_1_dense_P
CCEx11_B19_1_dense_P_L1_TCTATTGCAGTCAGCC	0	0	CCEx11_B19_1_dense_P
CCEx11_B19_1_dense_P_L1_ACTGATGTCTGTCCGT	0	0	CCEx11_B19_1_dense_P
CCEx11_B19_1_dense_P_L1_CAAGAAATCGTTGCCT	0	0	CCEx11_B19_1_dense_P
CCEx11_B19_1_dense_P_L1_TGAGAGGAGTTCCACA	0	0	CCEx11_B19_1_dense_P
CCEx11_B19_1_dense_P_L1_TCACAAGGTACAGTGG	0	0	CCEx11_B19_1_dense_P
CCEx11_B19_1_dense_P_L1_TAGTTGGAGTCTCGGC	0	0	CCEx11_B19_1_dense_P
CCEx11_B19_1_dense_P_L1_GGTGTTACACTCGACG	0	0	CCEx11_B19_1_dense_P
CCEx11_B19_1_dense_P_L1_TTGGCAAAGTACGACG	0	0	CCEx11_B19_1_dense_P
CCEx11_B19_1_dense_P_L1_AGCGTCGCATCCGTGG	0	0	CCEx11_B19_1_dense_P
CCEx11_B19_1_dense_P_L1_CCTATTACAGTCGTGC	0	1	CCEx11_B19_1_dense_P
CCEx11_B19_1_dense_P_L1_CGCGTTTAGCATGGCA	0	0	CCEx11_B19_1_dense_P
CCEx11_B19_1_dense_P_L1_CGGCTAGAGCCGATTT	0	0	CCEx11_B19_1_dense_P
CCEx11_B19_1_dense_P_L1_CCTACCATCACTTCAT	3	0	CCEx11_B19_1_dense_P
CCEx11_B19_1_dense_P_L1_CATCGGGCACACCGCA	0	0	CCEx11_B19_1_dense_P
CCEx11_B19_1_dense_P_L1_TCAACGATCAAAGACA	0	0	CCEx11_B19_1_dense_P
CCEx11_B19_1_dense_P_L1_TTTGTCACACTGTGTA	0	2	CCEx11_B19_1_dense_P
CCEx11_B19_1_dense_P_L1_CAGTCCTAGAATTGTG	0	0	CCEx11_B19_1_dense_P
CCEx11_B19_1_dense_P_L1_ACCGTAAGTTGTCGCG	0	0	CCEx11_B19_1_dense_P
CCEx11_B19_1_dense_P_L1_TTAACTCAGGACAGCT	0	0	CCEx11_B19_1_dense_P
CCEx11_B19_1_dense_P_L1_GATCAGTAGATATGCA	0	0	CCEx11_B19_1_dense_P
CCEx11_B19_1_dense_P_L1_ACGGCCACACGGACAA	0	0	CCEx11_B19_1_dense_P
CCEx11_B19_1_dense_P_L1_CGCTTCAGTAATAGCA	0	0	CCEx11_B19_1_dense_P
CCEx11_B19_1_dense_P_L1_TTCGAAGTCATCACCC	0	0	CCEx11_B19_1_dense_P
CCEx11_B19_1_dense_P_L1_TGATTTCCAAAGGCGT	0	0	CCEx11_B19_1_dense_P
CCEx11_B19_1_dense_P_L1_TTAGGACTCCTTTACA	0	0	CCEx11_B19_1_dense_P
CCEx11_B19_1_dense_P_L1_AGCTCCTGTACATGTC	0	0	CCEx11_B19_1_dense_P
CCEx11_B19_1_dense_P_L1_GACGTTAGTCTAGTCA	0	0	CCEx11_B19_1_dense_P
CCEx11_B19_1_dense_P_L1_TGTGGTAGTCAGAAGC	0	0	CCEx11_B19_1_dense_P
CCEx11_B19_1_dense_P_L1_GTGCAGCGTTATCCGA	0	0	CCEx11_B19_1_dense_P
CCEx11_B19_1_dense_P_L1_CCTACACTCAAAGACA	0	0	CCEx11_B19_1_dense_P
CCEx11_B19_1_dense_P_L1_CGTTAGAGTACAGTTC	0	0	CCEx11_B19_1_dense_P
CCEx11_B19_1_dense_P_L1_CATTATCGTCAGCTAT	0	0	CCEx11_B19_1_dense_P
CCEx11_B19_1_dense_P_L1_GCTGGGTCATCCTAGA	0	0	CCEx11_B19_1_dense_P
CCEx11_B19_1_dense_P_L1_TGTATTCTCCGCGCAA	0	0	CCEx11_B19_1_dense_P
CCEx11_B19_1_dense_P_L1_GATCGATTCAGGCCCA	0	0	CCEx11_B19_1_dense_P
CCEx11_B19_1_dense_P_L1_CTAACTTCAGGAATCG	0	0	CCEx11_B19_1_dense_P
CCEx11_B19_1_dense_P_L1_CTAGAGTTCGCAAGCC	0	0	CCEx11_B19_1_dense_P
CCEx11_B19_1_dense_P_L1_AAATGCCGTGGACGAT	0	0	CCEx11_B19_1_dense_P
CCEx11_B19_1_dense_P_L1_GATGCTAGTGGTCTCG	0	1	CCEx11_B19_1_dense_P
CCEx11_B19_1_dense_P_L1_GTCTCGTAGCTCCTCT	0	0	CCEx11_B19_1_dense_P
CCEx11_B19_1_dense_P_L1_CACACAAAGGATGGAA	0	0	CCEx11_B19_1_dense_P
CCEx11_B19_1_dense_P_L1_CTCAGAAGTACGAAAT	0	0	CCEx11_B19_1_dense_P
CCEx11_B19_1_dense_P_L1_AAGGCAGAGGATGGTC	0	0	CCEx11_B19_1_dense_P
CCEx11_B19_1_dense_P_L1_TGCCCATTCGCAAGCC	0	0	CCEx11_B19_1_dense_P
CCEx11_B19_1_dense_P_L1_CGCGTTTCAATGGACG	0	0	CCEx11_B19_1_dense_P
CCEx11_B19_1_dense_P_L1_TCTTTCCGTTACGACT	0	0	CCEx11_B19_1_dense_P
CCEx11_B19_1_dense_P_L1_TGACAACCAATCCAAC	0	0	CCEx11_B19_1_dense_P
CCEx11_B19_1_dense_P_L1_ATAGACCAGTAGTGCG	0	0	CCEx11_B19_1_dense_P
CCEx11_B19_1_dense_P_L1_CACACAAGTAAGGGCT	0	1	CCEx11_B19_1_dense_P
CCEx11_B19_1_dense_P_L1_TGACAACTCAGAGACG	0	0	CCEx11_B19_1_dense_P
CCEx11_B19_1_dense_P_L1_CACATTTGTGCGGTAA	0	0	CCEx11_B19_1_dense_P
CCEx11_B19_1_dense_P_L1_ACTGCTCTCCAAACTG	0	0	CCEx11_B19_1_dense_P
CCEx11_B19_1_dense_P_L1_GACTAACTCTCAAGTG	0	0	CCEx11_B19_1_dense_P
CCEx11_B19_1_dense_P_L1_AGCATACTCAGCTTAG	0	0	CCEx11_B19_1_dense_P
CCEx11_B19_1_dense_P_L1_GCGCAGTTCCTACAGA	0	1	CCEx11_B19_1_dense_P
CCEx11_B19_1_dense_P_L1_TCTTTCCAGGAATGGA	0	1	CCEx11_B19_1_dense_P
CCEx11_B19_1_dense_P_L1_TTCGAAGTCACGGTTA	0	1	CCEx11_B19_1_dense_P
CCEx11_B19_1_dense_P_L1_CTCCTAGCAATTGCTG	0	1	CCEx11_B19_1_dense_P
CCEx11_B19_1_dense_P_L1_CGCTTCAGTCCATGAT	0	0	CCEx11_B19_1_dense_P
CCEx11_B19_1_dense_P_L1_CTTAACTGTTGGTAAA	0	0	CCEx11_B19_1_dense_P
CCEx11_B19_1_dense_P_L1_GGGTCTGCAGAGCCAA	0	0	CCEx11_B19_1_dense_P
CCEx11_B19_1_dense_P_L1_TGACTAGCATTAGGCT	0	1	CCEx11_B19_1_dense_P
CCEx11_B19_1_dense_P_L1_GACCAATTCTGACCTC	0	0	CCEx11_B19_1_dense_P
CCEx11_B19_1_dense_P_L1_CATCGAACACTGTGTA	0	1	CCEx11_B19_1_dense_P
CCEx11_B19_1_dense_P_L1_ATGGGAGTCAGCACAT	0	1	CCEx11_B19_1_dense_P
CCEx11_B19_1_dense_P_L1_GTCCTCAAGACAAAGG	0	2	CCEx11_B19_1_dense_P
CCEx11_B19_1_dense_P_L1_GCTGGGTCAGGAACGT	0	0	CCEx11_B19_1_dense_P
CCEx11_B19_1_dense_P_L1_GCACATACACACCGCA	0	0	CCEx11_B19_1_dense_P
CCEx11_B19_1_dense_P_L1_GTAGGCCGTCCTGCTT	0	0	CCEx11_B19_1_dense_P
CCEx11_B19_1_dense_P_L1_CTCGGGAAGAAGCCCA	0	0	CCEx11_B19_1_dense_P
CCEx11_B19_1_dense_P_L1_AGACGTTCACTGCCAG	0	0	CCEx11_B19_1_dense_P
CCEx11_B19_1_dense_P_L1_AGGTCATTCGTGACAT	0	0	CCEx11_B19_1_dense_P
CCEx11_B19_1_dense_P_L1_TAAACCGGTTCAGACT	0	0	CCEx11_B19_1_dense_P
CCEx11_B19_1_dense_P_L1_CACCACTTCCCTAACC	0	0	CCEx11_B19_1_dense_P
CCEx11_B19_1_dense_P_L1_CAACTAGCAGACAGGT	0	0	CCEx11_B19_1_dense_P
CCEx11_B19_1_dense_P_L1_CACCAGGAGTGTGGCA	0	0	CCEx11_B19_1_dense_P
CCEx11_B19_1_dense_P_L1_AACTCTTTCAAACAAG	0	1	CCEx11_B19_1_dense_P
CCEx11_B19_1_dense_P_L1_TCAGGATCAAATCCGT	0	0	CCEx11_B19_1_dense_P
CCEx11_B19_1_dense_P_L1_ACGCCGACACCTCGTT	0	0	CCEx11_B19_1_dense_P
CCEx11_B19_1_dense_P_L1_GTTCTCGTCTACGAGT	0	0	CCEx11_B19_1_dense_P
CCEx11_B19_1_dense_P_L1_ATCATCTGTCGGCATC	0	1	CCEx11_B19_1_dense_P
CCEx11_B19_1_dense_P_L1_CCTTCCCGTCTCCACT	0	0	CCEx11_B19_1_dense_P
CCEx11_B19_1_dense_P_L1_ATGCGATTCAGTCCCT	0	0	CCEx11_B19_1_dense_P
CCEx11_B19_1_dense_P_L1_GAACGGACAAGCCATT	0	0	CCEx11_B19_1_dense_P
CCEx11_B19_1_dense_P_L1_CGCCAAGAGAACTGTA	0	1	CCEx11_B19_1_dense_P
CCEx11_B19_1_dense_P_L1_ATGAGGGTCAGCGATT	0	0	CCEx11_B19_1_dense_P
CCEx11_B19_1_dense_P_L1_GTAACGTCACACCGCA	0	0	CCEx11_B19_1_dense_P
CCEx11_B19_1_dense_P_L1_TGAAAGAAGCCTTGAT	0	0	CCEx11_B19_1_dense_P
CCEx11_B19_1_dense_P_L1_GGCAATTTCTATCCCG	0	0	CCEx11_B19_1_dense_P
CCEx11_B19_1_dense_P_L1_CTCAGAACAGCTATTG	0	0	CCEx11_B19_1_dense_P
CCEx11_B19_1_dense_P_L1_AGTAGTCAGACCTTTG	0	0	CCEx11_B19_1_dense_P
CCEx11_B19_1_dense_P_L1_TTGGCAATCATTATCC	0	0	CCEx11_B19_1_dense_P
CCEx11_B19_1_dense_P_L1_GCGCCAACACAGATTC	0	1	CCEx11_B19_1_dense_P
CCEx11_B19_1_dense_P_L1_CTCTACGCAGTCGTGC	0	0	CCEx11_B19_1_dense_P
CCEx11_B19_1_dense_P_L1_ATAAGAGAGAGGTACC	0	1	CCEx11_B19_1_dense_P
CCEx11_B19_1_dense_P_L1_TTTATGCGTTAAGGGC	0	1	CCEx11_B19_1_dense_P
CCEx11_B19_1_dense_P_L1_ACACCCTTCCATGAGT	0	0	CCEx11_B19_1_dense_P
CCEx11_B19_1_dense_P_L1_AGCATACGTACACCGC	0	0	CCEx11_B19_1_dense_P
CCEx11_B19_1_dense_P_L1_ACCCACTTCATTTGGG	0	0	CCEx11_B19_1_dense_P
CCEx11_B19_1_dense_P_L1_CACTCCAGTGTCTGAT	0	0	CCEx11_B19_1_dense_P
CCEx11_B19_1_dense_P_L1_GGTATTGGTGTGACCC	0	0	CCEx11_B19_1_dense_P
CCEx11_B19_1_dense_P_L1_TAAACCGCAGGGATTG	0	0	CCEx11_B19_1_dense_P
CCEx11_B19_1_dense_P_L1_ATAAGAGAGCTCCTCT	0	0	CCEx11_B19_1_dense_P
CCEx11_B19_1_dense_P_L1_CTGATAGTCTACTCAT	0	0	CCEx11_B19_1_dense_P
CCEx11_B19_1_dense_P_L1_AAACGGGTCCAGTAGT	0	0	CCEx11_B19_1_dense_P
CCEx11_B19_1_dense_P_L1_GCTTCCAAGCTAGGCA	0	0	CCEx11_B19_1_dense_P
CCEx11_B19_1_dense_P_L1_CAGCTGGCAGGGTATG	0	0	CCEx11_B19_1_dense_P
CCEx11_B19_1_dense_P_L1_CTCGTCACATGGATGG	0	0	CCEx11_B19_1_dense_P
CCEx11_B19_1_dense_P_L1_GGCCGATAGGGTGTTG	0	0	CCEx11_B19_1_dense_P
CCEx11_B19_1_dense_P_L1_GAAATGATCTACGAGT	0	0	CCEx11_B19_1_dense_P
CCEx11_B19_1_dense_P_L1_GAGGTGAAGGATTCGG	0	0	CCEx11_B19_1_dense_P
CCEx11_B19_1_dense_P_L1_CCGTTCAAGAGACTAT	0	0	CCEx11_B19_1_dense_P
CCEx11_B19_1_dense_P_L1_GCAGTTATCGGAGCAA	0	0	CCEx11_B19_1_dense_P
CCEx11_B19_1_dense_P_L1_TATGCCCTCTTGTTTG	0	0	CCEx11_B19_1_dense_P
CCEx11_B19_1_dense_P_L1_ACGATACCACGGCTAC	0	0	CCEx11_B19_1_dense_P
CCEx11_B19_1_dense_P_L1_CACACCTCATGAGCGA	0	0	CCEx11_B19_1_dense_P
CCEx11_B19_1_dense_P_L1_TTCTCCTTCTGCGTAA	0	0	CCEx11_B19_1_dense_P
CCEx11_B19_1_dense_P_L1_ACGCCAGGTCGCGTGT	0	0	CCEx11_B19_1_dense_P
CCEx11_B19_1_dense_P_L1_CCCAGTTTCGTCCGTT	0	0	CCEx11_B19_1_dense_P
CCEx11_B19_1_dense_P_L1_ATCTGCCAGTAAGTAC	0	0	CCEx11_B19_1_dense_P
CCEx11_B19_1_dense_P_L1_GCACTCTTCACGATGT	0	0	CCEx11_B19_1_dense_P
CCEx11_B19_1_dense_P_L1_GCACATATCTCTGCTG	0	0	CCEx11_B19_1_dense_P
CCEx11_B19_1_dense_P_L1_TACCTATCAAACGCGA	0	0	CCEx11_B19_1_dense_P
CCEx11_B19_1_dense_P_L1_AGCTTGAGTCTCCCTA	0	0	CCEx11_B19_1_dense_P
CCEx11_B19_1_dense_P_L1_CATATTCGTTGAGGTG	0	0	CCEx11_B19_1_dense_P
CCEx11_B19_1_dense_P_L1_AAAGTAGAGCTGCCCA	0	0	CCEx11_B19_1_dense_P
[truncated: 20,875 more rows]
