# Supplementary material for: Ascertaining cells’ synaptic connections and RNA expression simultaneously with barcoded rabies virus libraries
Source: Nat Commun. 2022 Nov 16;13:6993. doi: 10.1038/s41467-022-34334-1 (PMC9668842; doi:10.1038/s41467-022-34334-1)
Supplement: Supplementary file 6 — Source Data [file 41467_2022_34334_MOESM6_ESM.zip › saunders_source_data/SI_Figure_2e_left.csv]

file_type	total.unique.bc
Pseudotyped_Concatenated	1293511
SyntheticLibraries_2	1349882
SyntheticLibraries_5	1447022
SyntheticLibraries_10	1553735
