# Supplementary material for: Ascertaining cells’ synaptic connections and RNA expression simultaneously with barcoded rabies virus libraries
Source: Nat Commun. 2022 Nov 16;13:6993. doi: 10.1038/s41467-022-34334-1 (PMC9668842; doi:10.1038/s41467-022-34334-1)
Supplement: Supplementary file 6 — Source Data [file 41467_2022_34334_MOESM6_ESM.zip › saunders_source_data/SI_Figure_3f_pgf_removed.csv]

VBC_1	VBC_2	VBC_pair	n.missing	n.co	n.VBC_1	n.VBC_2	p_value	p_value_bonf	real_or_randomized
TGCTCATAACTCCTGAGTCT	TACTAAAACCTCACCCTAGA	TGCTCATAACTCCTGAGTCT-TACTAAAACCTCACCCTAGA	21241	14	314	264	8.736076e-05	0.82582130	real
TGCTCATAACTCCTGAGTCT	GGCGTTCACATTAACTTATT	TGCTCATAACTCCTGAGTCT-GGCGTTCACATTAACTTATT	21324	13	314	180	7.376728e-06	0.06973221	real
TACTAAAACCTCACCCTAGA	GGCGTTCACATTAACTTATT	TACTAAAACCTCACCCTAGA-GGCGTTCACATTAACTTATT	21369	8	264	180	2.547589e-03	1.00000000	real
TGCTCATAACTCCTGAGTCT	CCATACCACGTGGGGTTTGT	TGCTCATAACTCCTGAGTCT-CCATACCACGTGGGGTTTGT	21026	7	314	472	5.601316e-01	1.00000000	real
TGCTCATAACTCCTGAGTCT	CCCCTAGCAGGTCCGTGGGA	TGCTCATAACTCCTGAGTCT-CCCCTAGCAGGTCCGTGGGA	21243	7	314	255	9.328386e-02	1.00000000	real
GGCGTTCACATTAACTTATT	CTGAGCACTCATATATGAGG	GGCGTTCACATTAACTTATT-CTGAGCACTCATATATGAGG	21349	7	180	283	1.275537e-02	1.00000000	real
TGCTCATAACTCCTGAGTCT	CAGGTACAGGGTAGGGGAAA	TGCTCATAACTCCTGAGTCT-CAGGTACAGGGTAGGGGAAA	21388	6	314	109	7.035363e-03	1.00000000	real
CCCCTAGCAGGTCCGTGGGA	CCATACCACGTGGGGTTTGT	CCCCTAGCAGGTCCGTGGGA-CCATACCACGTGGGGTTTGT	21084	6	255	472	5.101382e-01	1.00000000	real
TACTAAAACCTCACCCTAGA	CCCCTAGCAGGTCCGTGGGA	TACTAAAACCTCACCCTAGA-CCCCTAGCAGGTCCGTGGGA	21292	6	264	255	1.063400e-01	1.00000000	real
TGCTCATAACTCCTGAGTCT	CGTCGTTGCCCTTTGAAAAG	TGCTCATAACTCCTGAGTCT-CGTCGTTGCCCTTTGAAAAG	21379	6	314	118	1.001788e-02	1.00000000	real
TTTAACATCGGAGTTAGATT	TACTAAAACCTCACCCTAGA	TTTAACATCGGAGTTAGATT-TACTAAAACCTCACCCTAGA	21391	6	156	264	1.567386e-02	1.00000000	real
TGCTCATAACTCCTGAGTCT	TCCCTTCCTATAGGGAGGTA	TGCTCATAACTCCTGAGTCT-TCCCTTCCTATAGGGAGGTA	21367	6	314	130	1.526391e-02	1.00000000	real
TACTAAAACCTCACCCTAGA	CATAGCGAGGAGTTGCTAAT	TACTAAAACCTCACCCTAGA-CATAGCGAGGAGTTGCTAAT	21385	5	264	161	5.514165e-02	1.00000000	real
GGCCGCACACTCGCCATGGT	CCATACCACGTGGGGTTTGT	GGCCGCACACTCGCCATGGT-CCATACCACGTGGGGTTTGT	21184	5	154	472	2.686694e-01	1.00000000	real
TATCCAATCATGTGTAGCCG	CTGAGCACTCATATATGAGG	TATCCAATCATGTGTAGCCG-CTGAGCACTCATATATGAGG	21351	5	176	283	9.238682e-02	1.00000000	real
TGCTCATAACTCCTGAGTCT	TCCAGGGCACGATAGGGCGT	TGCTCATAACTCCTGAGTCT-TCCAGGGCACGATAGGGCGT	21283	5	314	213	2.154062e-01	1.00000000	real
TGCTCATAACTCCTGAGTCT	TCTCATGGCCCTATAATTCA	TGCTCATAACTCCTGAGTCT-TCTCATGGCCCTATAATTCA	21333	5	314	163	1.008421e-01	1.00000000	real
TGTTCGAGAAAGGAACGGTT	TGCTCATAACTCCTGAGTCT	TGTTCGAGAAAGGAACGGTT-TGCTCATAACTCCTGAGTCT	21397	5	99	314	1.840837e-02	1.00000000	real
TTTAACATCGGAGTTAGATT	TGCTCATAACTCCTGAGTCT	TTTAACATCGGAGTTAGATT-TGCTCATAACTCCTGAGTCT	21340	5	156	314	8.800367e-02	1.00000000	real
AAGAAGACAGGGCGTGTGAC	AAAAATGGCTTCTTGAGTTA	AAGAAGACAGGGCGTGTGAC-AAAAATGGCTTCTTGAGTTA	21503	4	239	67	8.149582e-03	1.00000000	real
CTGAGCACTCATATATGAGG	AAAAATGGCTTCTTGAGTTA	CTGAGCACTCATATATGAGG-AAAAATGGCTTCTTGAGTTA	21459	4	283	67	1.431477e-02	1.00000000	real
CCATACCACGTGGGGTTTGT	AAGAAGACAGGGCGTGTGAC	CCATACCACGTGGGGTTTGT-AAGAAGACAGGGCGTGTGAC	21098	4	472	239	7.796496e-01	1.00000000	real
CTGAGCACTCATATATGAGG	AAGTCGGGAATTATAGGAGG	CTGAGCACTCATATATGAGG-AAGTCGGGAATTATAGGAGG	21314	4	283	212	3.169830e-01	1.00000000	real
TCTCATGGCCCTATAATTCA	CCATACCACGTGGGGTTTGT	TCTCATGGCCCTATAATTCA-CCATACCACGTGGGGTTTGT	21174	4	163	472	4.961588e-01	1.00000000	real
CTAATTCAGGGATGTTGTTC	CCCCTAGCAGGTCCGTGGGA	CTAATTCAGGGATGTTGTTC-CCCCTAGCAGGTCCGTGGGA	21544	4	10	255	1.770254e-05	0.16734215	real
CTGAGCACTCATATATGAGG	CCCCTAGCAGGTCCGTGGGA	CTGAGCACTCATATATGAGG-CCCCTAGCAGGTCCGTGGGA	21271	4	283	255	4.444402e-01	1.00000000	real
GGCGTTCACATTAACTTATT	CGTCGTTGCCCTTTGAAAAG	GGCGTTCACATTAACTTATT-CGTCGTTGCCCTTTGAAAAG	21511	4	180	118	1.993228e-02	1.00000000	real
TACTAAAACCTCACCCTAGA	CTGAGCACTCATATATGAGG	TACTAAAACCTCACCCTAGA-CTGAGCACTCATATATGAGG	21262	4	264	283	4.704349e-01	1.00000000	real
TGCTCATAACTCCTGAGTCT	CTGAGCACTCATATATGAGG	TGCTCATAACTCCTGAGTCT-CTGAGCACTCATATATGAGG	21212	4	314	283	6.047003e-01	1.00000000	real
TGCTCATAACTCCTGAGTCT	GACATGGTACAGGGGTAGTT	TGCTCATAACTCCTGAGTCT-GACATGGTACAGGGGTAGTT	21394	4	314	101	6.770133e-02	1.00000000	real
TCCCTTCCTATAGGGAGGTA	TATACTTTCCGAGAAGGTAG	TCCCTTCCTATAGGGAGGTA-TATACTTTCCGAGAAGGTAG	21663	4	130	16	6.111932e-06	0.05777609	real
TGCTCATAACTCCTGAGTCT	TATCCAATCATGTGTAGCCG	TGCTCATAACTCCTGAGTCT-TATCCAATCATGTGTAGCCG	21319	4	314	176	2.682896e-01	1.00000000	real
TCTCCCTTAGTCTTCAACCA	AAAAATGGCTTCTTGAGTTA	TCTCCCTTAGTCTTCAACCA-AAAAATGGCTTCTTGAGTTA	21653	3	88	67	3.142754e-03	1.00000000	real
GGCGTTCACATTAACTTATT	AACAAGCAAATTTGAGCGTG	GGCGTTCACATTAACTTATT-AACAAGCAAATTTGAGCGTG	21461	3	180	167	1.717506e-01	1.00000000	real
TACTAAAACCTCACCCTAGA	AACAAGCAAATTTGAGCGTG	TACTAAAACCTCACCCTAGA-AACAAGCAAATTTGAGCGTG	21377	3	264	167	3.454565e-01	1.00000000	real
TCTCATGGCCCTATAATTCA	AACAAGCAAATTTGAGCGTG	TCTCATGGCCCTATAATTCA-AACAAGCAAATTTGAGCGTG	21478	3	163	167	1.402062e-01	1.00000000	real
TGCTCATAACTCCTGAGTCT	AAGCAACCAAATGAAGCAGG	TGCTCATAACTCCTGAGTCT-AAGCAACCAAATGAAGCAGG	21489	3	314	5	1.613370e-04	1.00000000	real
CGCATAATACAATTCGTTGG	AAGTCGGGAATTATAGGAGG	CGCATAATACAATTCGTTGG-AAGTCGGGAATTATAGGAGG	21516	3	80	212	4.887077e-02	1.00000000	real
GGCGTTCACATTAACTTATT	AAGTCGGGAATTATAGGAGG	GGCGTTCACATTAACTTATT-AAGTCGGGAATTATAGGAGG	21416	3	180	212	2.699262e-01	1.00000000	real
TCCAGGGCACGATAGGGCGT	AAGTCGGGAATTATAGGAGG	TCCAGGGCACGATAGGGCGT-AAGTCGGGAATTATAGGAGG	21383	3	213	212	3.585775e-01	1.00000000	real
CTTATAGATCGGCAACTACT	AATACATTAAGGGCGGGCGG	CTTATAGATCGGCAACTACT-AATACATTAAGGGCGGGCGG	21491	3	109	208	9.491936e-02	1.00000000	real
GGCGTTCACATTAACTTATT	AATACATTAAGGGCGGGCGG	GGCGTTCACATTAACTTATT-AATACATTAAGGGCGGGCGG	21420	3	180	208	2.608782e-01	1.00000000	real
TGCTCATAACTCCTGAGTCT	AATACATTAAGGGCGGGCGG	TGCTCATAACTCCTGAGTCT-AATACATTAAGGGCGGGCGG	21286	3	314	208	5.944174e-01	1.00000000	real
TTAGCACCAGACCGGTTTGT	AATACATTAAGGGCGGGCGG	TTAGCACCAGACCGGTTTGT-AATACATTAAGGGCGGGCGG	21594	3	6	208	7.182478e-05	0.67895962	real
TTAGGCAACGGGAGCCGAAT	AATACATTAAGGGCGGGCGG	TTAGGCAACGGGAGCCGAAT-AATACATTAAGGGCGGGCGG	21364	3	236	208	4.080078e-01	1.00000000	real
GGCGTTCACATTAACTTATT	ACACTCCCCTACTGGGCCTC	GGCGTTCACATTAACTTATT-ACACTCCCCTACTGGGCCTC	21586	3	180	42	6.365794e-03	1.00000000	real
CAACCTTGATATGATGAGGG	ACATCTTGACATTCTGTTAT	CAACCTTGATATGATGAGGG-ACATCTTGACATTCTGTTAT	21510	3	32	266	9.074037e-03	1.00000000	real
CACAGATACCGCGGAACTGA	ACATCTTGACATTCTGTTAT	CACAGATACCGCGGAACTGA-ACATCTTGACATTCTGTTAT	21471	3	71	266	6.351447e-02	1.00000000	real
CCATACCACGTGGGGTTTGT	ACATCTTGACATTCTGTTAT	CCATACCACGTGGGGTTTGT-ACATCTTGACATTCTGTTAT	21070	3	472	266	9.346107e-01	1.00000000	real
GGCGTTCACATTAACTTATT	ACATCTTGACATTCTGTTAT	GGCGTTCACATTAACTTATT-ACATCTTGACATTCTGTTAT	21362	3	180	266	3.932214e-01	1.00000000	real
TACTAAAACCTCACCCTAGA	ACATCTTGACATTCTGTTAT	TACTAAAACCTCACCCTAGA-ACATCTTGACATTCTGTTAT	21278	3	264	266	6.423732e-01	1.00000000	real
CATGACCTCCGTATTGGGAA	AGCCCAAACTGAACGTGATG	CATGACCTCCGTATTGGGAA-AGCCCAAACTGAACGTGATG	21631	3	24	153	9.254421e-04	1.00000000	real
TGCTCATAACTCCTGAGTCT	AGCCCAAACTGAACGTGATG	TGCTCATAACTCCTGAGTCT-AGCCCAAACTGAACGTGATG	21341	3	314	153	3.960322e-01	1.00000000	real
TACACCACCAGAAACGGCCC	AGCGATGGGACTTAGCTGCT	TACACCACCAGAAACGGCCC-AGCGATGGGACTTAGCTGCT	21721	3	36	51	1.230828e-04	1.00000000	real
CTGAGCACTCATATATGAGG	AGGTCCCTTCTATGGGATGG	CTGAGCACTCATATATGAGG-AGGTCCCTTCTATGGGATGG	21474	3	283	51	3.388153e-02	1.00000000	real
TACTAAAACCTCACCCTAGA	CAATCCCGGTGATAGCTGGG	TACTAAAACCTCACCCTAGA-CAATCCCGGTGATAGCTGGG	21448	3	264	96	1.216402e-01	1.00000000	real
GGCGTTCACATTAACTTATT	CACCCATAAAGTCGCGGGGT	GGCGTTCACATTAACTTATT-CACCCATAAAGTCGCGGGGT	21583	3	180	45	7.618375e-03	1.00000000	real
TGCTCATAACTCCTGAGTCT	CACGTCTTGATTATAACAGA	TGCTCATAACTCCTGAGTCT-CACGTCTTGATTATAACAGA	21469	3	314	25	7.612958e-03	1.00000000	real
CGTCGTTGCCCTTTGAAAAG	CAGGTACAGGGTAGGGGAAA	CGTCGTTGCCCTTTGAAAAG-CAGGTACAGGGTAGGGGAAA	21581	3	118	109	2.451267e-02	1.00000000	real
GGCGTTCACATTAACTTATT	CAGGTACAGGGTAGGGGAAA	GGCGTTCACATTAACTTATT-CAGGTACAGGGTAGGGGAAA	21519	3	180	109	6.830659e-02	1.00000000	real
CGCAGTTGACGGGCACTTAA	CATAGCGAGGAGTTGCTAAT	CGCAGTTGACGGGCACTTAA-CATAGCGAGGAGTTGCTAAT	21548	3	99	161	4.175898e-02	1.00000000	real
TATCCAATCATGTGTAGCCG	CATAGCGAGGAGTTGCTAAT	TATCCAATCATGTGTAGCCG-CATAGCGAGGAGTTGCTAAT	21471	3	176	161	1.523606e-01	1.00000000	real
TGCTCATAACTCCTGAGTCT	CATAGCGAGGAGTTGCTAAT	TGCTCATAACTCCTGAGTCT-CATAGCGAGGAGTTGCTAAT	21333	3	314	161	4.270937e-01	1.00000000	real
CCATACCACGTGGGGTTTGT	CATCGAGACTCGTCATATAT	CCATACCACGTGGGGTTTGT-CATCGAGACTCGTCATATAT	21300	3	472	36	5.265116e-02	1.00000000	real
TGCTCATAACTCCTGAGTCT	CATTATGTCCGTGTCTCATA	TGCTCATAACTCCTGAGTCT-CATTATGTCCGTGTCTCATA	21421	3	314	73	9.885349e-02	1.00000000	real
GGCGTTCACATTAACTTATT	CCATACCACGTGGGGTTTGT	GGCGTTCACATTAACTTATT-CCATACCACGTGGGGTTTGT	21156	3	180	472	7.641931e-01	1.00000000	real
TCCAGGGCACGATAGGGCGT	CCATACCACGTGGGGTTTGT	TCCAGGGCACGATAGGGCGT-CCATACCACGTGGGGTTTGT	21123	3	213	472	8.524105e-01	1.00000000	real
TACACCACCAGAAACGGCCC	CCCATCAGTCTTATTGCAGC	TACACCACCAGAAACGGCCC-CCCATCAGTCTTATTGCAGC	21741	3	36	31	3.043739e-05	0.28772463	real
GGCGTTCACATTAACTTATT	CCCCTAGCAGGTCCGTGGGA	GGCGTTCACATTAACTTATT-CCCCTAGCAGGTCCGTGGGA	21373	3	180	255	3.682376e-01	1.00000000	real
TACTGCCCGTACGTGCCTAG	CCCCTAGCAGGTCCGTGGGA	TACTGCCCGTACGTGCCTAG-CCCCTAGCAGGTCCGTGGGA	21421	3	132	255	2.148805e-01	1.00000000	real
CTGAGCACTCATATATGAGG	CCGTTAAACAGGGGGTAATT	CTGAGCACTCATATATGAGG-CCGTTAAACAGGGGGTAATT	21493	3	283	32	1.071255e-02	1.00000000	real
TCCAGGGCACGATAGGGCGT	CGCATAATACAATTCGTTGG	TCCAGGGCACGATAGGGCGT-CGCATAATACAATTCGTTGG	21515	3	213	80	4.942744e-02	1.00000000	real
GGCGTTCACATTAACTTATT	CTATTCCCCAGGTTGGGGGG	GGCGTTCACATTAACTTATT-CTATTCCCCAGGTTGGGGGG	21586	3	180	42	6.365794e-03	1.00000000	real
TGCCGGTCTTTCGTTCGGAC	CTGAGCACTCATATATGAGG	TGCCGGTCTTTCGTTCGGAC-CTGAGCACTCATATATGAGG	21446	3	79	283	9.308933e-02	1.00000000	real
TTTAACATCGGAGTTAGATT	CTGATCATGCGCTGATCGGG	TTTAACATCGGAGTTAGATT-CTGATCATGCGCTGATCGGG	21604	3	156	48	6.127801e-03	1.00000000	real
TACTAAAACCTCACCCTAGA	CTGCTGAACCTGCGGGCTGG	TACTAAAACCTCACCCTAGA-CTGCTGAACCTGCGGGCTGG	21446	3	264	98	1.270483e-01	1.00000000	real
TATCCAATCATGTGTAGCCG	CTTATAGATCGGCAACTACT	TATCCAATCATGTGTAGCCG-CTTATAGATCGGCAACTACT	21523	3	176	109	6.482722e-02	1.00000000	real
TACTAAAACCTCACCCTAGA	GCACCAAACCATCGATGAGA	TACTAAAACCTCACCCTAGA-GCACCAAACCATCGATGAGA	21531	3	264	13	9.027046e-04	1.00000000	real
TGCTCATAACTCCTGAGTCT	GGCCGCACACTCGCCATGGT	TGCTCATAACTCCTGAGTCT-GGCCGCACACTCGCCATGGT	21340	3	314	154	3.999414e-01	1.00000000	real
TCCAGGGCACGATAGGGCGT	GGCGTTCACATTAACTTATT	TCCAGGGCACGATAGGGCGT-GGCGTTCACATTAACTTATT	21415	3	213	180	2.721940e-01	1.00000000	real
TGCTCATAACTCCTGAGTCT	GTCCACATGCACGTAGGAAT	TGCTCATAACTCCTGAGTCT-GTCCACATGCACGTAGGAAT	21435	3	314	59	6.144732e-02	1.00000000	real
TCCAGGGCACGATAGGGCGT	TACTAAAACCTCACCCTAGA	TCCAGGGCACGATAGGGCGT-TACTAAAACCTCACCCTAGA	21331	3	213	264	4.943737e-01	1.00000000	real
TCCCTTCCTATAGGGAGGTA	TACTAAAACCTCACCCTAGA	TCCCTTCCTATAGGGAGGTA-TACTAAAACCTCACCCTAGA	21414	3	130	264	2.230242e-01	1.00000000	real
TCTCATGGCCCTATAATTCA	TACTAAAACCTCACCCTAGA	TCTCATGGCCCTATAATTCA-TACTAAAACCTCACCCTAGA	21381	3	163	264	3.320794e-01	1.00000000	real
TGCTCATAACTCCTGAGTCT	TATACTGATAAGGGTGACGG	TGCTCATAACTCCTGAGTCT-TATACTGATAAGGGTGACGG	21436	3	314	58	5.908453e-02	1.00000000	real
TGCTCATAACTCCTGAGTCT	TCAATTGTGAGTACTTCTAC	TGCTCATAACTCCTGAGTCT-TCAATTGTGAGTACTTCTAC	21376	3	314	118	2.576525e-01	1.00000000	real
TCCAGGGCACGATAGGGCGT	TCACCGATAACTGGTATAAT	TCCAGGGCACGATAGGGCGT-TCACCGATAACTGGTATAAT	21411	3	213	184	2.829286e-01	1.00000000	real
TTTAACATCGGAGTTAGATT	TCACCGATAACTGGTATAAT	TTTAACATCGGAGTTAGATT-TCACCGATAACTGGTATAAT	21468	3	156	184	1.564642e-01	1.00000000	real
TTAGGCAACGGGAGCCGAAT	TCCAGGGCACGATAGGGCGT	TTAGGCAACGGGAGCCGAAT-TCCAGGGCACGATAGGGCGT	21359	3	236	213	4.226117e-01	1.00000000	real
ACATCTTGACATTCTGTTAT	AAAAATGGCTTCTTGAGTTA	ACATCTTGACATTCTGTTAT-AAAAATGGCTTCTTGAGTTA	21474	2	266	67	2.080785e-01	1.00000000	real
ACGGACCCCTAATGCTAATC	AAAAATGGCTTCTTGAGTTA	ACGGACCCCTAATGCTAATC-AAAAATGGCTTCTTGAGTTA	21678	2	62	67	1.752942e-02	1.00000000	real
ATTTATCGCCGTTCCACGTA	AAAAATGGCTTCTTGAGTTA	ATTTATCGCCGTTCCACGTA-AAAAATGGCTTCTTGAGTTA	21699	2	41	67	8.193111e-03	1.00000000	real
CAATCCCGGTGATAGCTGGG	AAAAATGGCTTCTTGAGTTA	CAATCCCGGTGATAGCTGGG-AAAAATGGCTTCTTGAGTTA	21644	2	96	67	3.859322e-02	1.00000000	real
GGCCGCACACTCGCCATGGT	AAAAATGGCTTCTTGAGTTA	GGCCGCACACTCGCCATGGT-AAAAATGGCTTCTTGAGTTA	21586	2	154	67	8.746015e-02	1.00000000	real
TGCTCATAACTCCTGAGTCT	AAAAATGGCTTCTTGAGTTA	TGCTCATAACTCCTGAGTCT-AAAAATGGCTTCTTGAGTTA	21426	2	314	67	2.641407e-01	1.00000000	real
TGTTCTACCCGAGGTATACG	AAAAATGGCTTCTTGAGTTA	TGTTCTACCCGAGGTATACG-AAAAATGGCTTCTTGAGTTA	21726	2	14	67	1.150374e-03	1.00000000	real
AGCCCAAACTGAACGTGATG	AAACAGCACAGATGTTCTCA	AGCCCAAACTGAACGTGATG-AAACAGCACAGATGTTCTCA	21613	2	153	41	3.747542e-02	1.00000000	real
GTGGCCTTTACTGCCCAATG	AAACATGAGATTCCAACGAC	GTGGCCTTTACTGCCCAATG-AAACATGAGATTCCAACGAC	21735	2	41	31	1.928616e-03	1.00000000	real
TGCTCATAACTCCTGAGTCT	AAACGTACTCCCAATTGGGG	TGCTCATAACTCCTGAGTCT-AAACGTACTCCCAATTGGGG	21482	2	314	11	1.469045e-02	1.00000000	real
CTAGCAGCTTGGCGTTATAG	AACAAATTTGAGATTTGGGG	CTAGCAGCTTGGCGTTATAG-AACAAATTTGAGATTTGGGG	21787	2	14	6	1.409296e-05	0.13322076	real
ACATCTTGACATTCTGTTAT	AACAAGCAAATTTGAGCGTG	ACATCTTGACATTCTGTTAT-AACAAGCAAATTTGAGCGTG	21374	2	266	167	6.171882e-01	1.00000000	real
CAACCTTGATATGATGAGGG	AACAAGCAAATTTGAGCGTG	CAACCTTGATATGATGAGGG-AACAAGCAAATTTGAGCGTG	21608	2	32	167	2.847430e-02	1.00000000	real
CATAGCGAGGAGTTGCTAAT	AACAAGCAAATTTGAGCGTG	CATAGCGAGGAGTTGCTAAT-AACAAGCAAATTTGAGCGTG	21479	2	161	167	3.607580e-01	1.00000000	real
CCATACCACGTGGGGTTTGT	AACAAGCAAATTTGAGCGTG	CCATACCACGTGGGGTTTGT-AACAAGCAAATTTGAGCGTG	21168	2	472	167	8.849899e-01	1.00000000	real
CCGGCGCTATGGAGTCAGTC	AACAAGCAAATTTGAGCGTG	CCGGCGCTATGGAGTCAGTC-AACAAGCAAATTTGAGCGTG	21617	2	23	167	1.593249e-02	1.00000000	real
CGCCTGCCTTTGGTGGTGGC	AACAAGCAAATTTGAGCGTG	CGCCTGCCTTTGGTGGTGGC-AACAAGCAAATTTGAGCGTG	21572	2	68	167	1.025338e-01	1.00000000	real
GAGTTTAAGCACTAAATGGG	AACAAGCAAATTTGAGCGTG	GAGTTTAAGCACTAAATGGG-AACAAGCAAATTTGAGCGTG	21622	2	18	167	1.034889e-02	1.00000000	real
TGCTCATAACTCCTGAGTCT	AACAAGCAAATTTGAGCGTG	TGCTCATAACTCCTGAGTCT-AACAAGCAAATTTGAGCGTG	21326	2	314	167	7.054361e-01	1.00000000	real
GGCGTTCACATTAACTTATT	AACACCTAGCTGCTTACGTT	GGCGTTCACATTAACTTATT-AACACCTAGCTGCTTACGTT	21589	2	180	38	4.391936e-02	1.00000000	real
TGCTCATAACTCCTGAGTCT	AACACCTAGCTGCTTACGTT	TGCTCATAACTCCTGAGTCT-AACACCTAGCTGCTTACGTT	21455	2	314	38	1.140841e-01	1.00000000	real
ATACCACGTACGGGTCAAAG	AACACGATGCTGAGATAAGT	ATACCACGTACGGGTCAAAG-AACACGATGCTGAGATAAGT	21737	2	13	57	7.385533e-04	1.00000000	real
CCATACCACGTGGGGTTTGT	AACACGATGCTGAGATAAGT	CCATACCACGTGGGGTTTGT-AACACGATGCTGAGATAAGT	21278	2	472	57	3.681230e-01	1.00000000	real
TCCAGGGCACGATAGGGCGT	AACACGATGCTGAGATAAGT	TCCAGGGCACGATAGGGCGT-AACACGATGCTGAGATAAGT	21537	2	213	57	1.150247e-01	1.00000000	real
TGCTCATAACTCCTGAGTCT	AACACGATGCTGAGATAAGT	TGCTCATAACTCCTGAGTCT-AACACGATGCTGAGATAAGT	21436	2	314	57	2.105813e-01	1.00000000	real
TGGGTACCTGGGTGAGGTGT	AACACGATGCTGAGATAAGT	TGGGTACCTGGGTGAGGTGT-AACACGATGCTGAGATAAGT	21712	2	38	57	5.253380e-03	1.00000000	real
GGCGTTCACATTAACTTATT	AACCATAGCTAATTTGGGCT	GGCGTTCACATTAACTTATT-AACCATAGCTAATTTGGGCT	21624	2	180	3	6.812614e-04	1.00000000	real
TACGCTCCAGTAGTCAGGGC	AACGATCGCAGGTTGAGCAG	TACGCTCCAGTAGTCAGGGC-AACGATCGCAGGTTGAGCAG	21736	2	43	28	1.745562e-03	1.00000000	real
GTCCGAGAGAAGTCGAGCGA	AACGCACTACAGTCCTGTTA	GTCCGAGAGAAGTCGAGCGA-AACGCACTACAGTCCTGTTA	21788	2	14	5	1.057425e-05	0.09995834	real
CTTATAGATCGGCAACTACT	AAGAACGCGGTTGTAGTGCC	CTTATAGATCGGCAACTACT-AAGAACGCGGTTGTAGTGCC	21696	2	109	2	1.530089e-04	1.00000000	real
AAGTCGGGAATTATAGGAGG	AAGAAGACAGGGCGTGTGAC	AAGTCGGGAATTATAGGAGG-AAGAAGACAGGGCGTGTGAC	21356	2	212	239	6.869901e-01	1.00000000	real
AATACATTAAGGGCGGGCGG	AAGAAGACAGGGCGTGTGAC	AATACATTAAGGGCGGGCGG-AAGAAGACAGGGCGTGTGAC	21360	2	208	239	6.769903e-01	1.00000000	real
ACATCTTGACATTCTGTTAT	AAGAAGACAGGGCGTGTGAC	ACATCTTGACATTCTGTTAT-AAGAAGACAGGGCGTGTGAC	21302	2	266	239	7.985463e-01	1.00000000	real
CGTCGCACTTGGGGTCCGTA	AAGAAGACAGGGCGTGTGAC	CGTCGCACTTGGGGTCCGTA-AAGAAGACAGGGCGTGTGAC	21454	2	114	239	3.675492e-01	1.00000000	real
GTCTCCCCATTTTAGAGTGC	AAGAAGACAGGGCGTGTGAC	GTCTCCCCATTTTAGAGTGC-AAGAAGACAGGGCGTGTGAC	21505	2	63	239	1.614754e-01	1.00000000	real
TCCGTGACTGGGGGTCTCGT	AAGAAGACAGGGCGTGTGAC	TCCGTGACTGGGGGTCTCGT-AAGAAGACAGGGCGTGTGAC	21370	2	198	239	6.508591e-01	1.00000000	real
ACTTAAAAGATTCTGATCCC	AAGCCCGGGCTGACCAGATG	ACTTAAAAGATTCTGATCCC-AAGCCCGGGCTGACCAGATG	21706	2	14	87	1.903887e-03	1.00000000	real
ATCAGGAGGATATCGGGGGG	AAGCCCGGGCTGACCAGATG	ATCAGGAGGATATCGGGGGG-AAGCCCGGGCTGACCAGATG	21616	2	104	87	6.977487e-02	1.00000000	real
ATTTCGATCCACTTGGGGAG	AAGCCCGGGCTGACCAGATG	ATTTCGATCCACTTGGGGAG-AAGCCCGGGCTGACCAGATG	21666	2	54	87	2.198801e-02	1.00000000	real
CAAATTCGGCGTTATCATAC	AAGCCCGGGCTGACCAGATG	CAAATTCGGCGTTATCATAC-AAGCCCGGGCTGACCAGATG	21704	2	16	87	2.414616e-03	1.00000000	real
TACTAAAACCTCACCCTAGA	AAGCCCGGGCTGACCAGATG	TACTAAAACCTCACCCTAGA-AAGCCCGGGCTGACCAGATG	21456	2	264	87	2.959073e-01	1.00000000	real
TCAATTGTGAGTACTTCTAC	AAGCCCGGGCTGACCAGATG	TCAATTGTGAGTACTTCTAC-AAGCCCGGGCTGACCAGATG	21602	2	118	87	8.635689e-02	1.00000000	real
TCCGACACTTGGAGAGGGTC	AAGCCCGGGCTGACCAGATG	TCCGACACTTGGAGAGGGTC-AAGCCCGGGCTGACCAGATG	21718	2	2	87	9.827870e-05	0.92902860	real
TCCGTGACTGGGGGTCTCGT	AAGCCCGGGCTGACCAGATG	TCCGTGACTGGGGGTCTCGT-AAGCCCGGGCTGACCAGATG	21522	2	198	87	1.965812e-01	1.00000000	real
TCCAGGGCACGATAGGGCGT	AAGCGCGACCGGGAACCTGA	TCCAGGGCACGATAGGGCGT-AAGCGCGACCGGGAACCTGA	21553	2	213	41	6.711657e-02	1.00000000	real
TTAGGCAACGGGAGCCGAAT	AAGCTCCTAATCTCTAAGGG	TTAGGCAACGGGAGCCGAAT-AAGCTCCTAATCTCTAAGGG	21560	2	236	11	8.545333e-03	1.00000000	real
CAGGTACAGGGTAGGGGAAA	AAGTCGGGAATTATAGGAGG	CAGGTACAGGGTAGGGGAAA-AAGTCGGGAATTATAGGAGG	21486	2	109	212	2.972410e-01	1.00000000	real
CAGTGTACCGCCATCAGGTT	AAGTCGGGAATTATAGGAGG	CAGTGTACCGCCATCAGGTT-AAGTCGGGAATTATAGGAGG	21512	2	83	212	2.030735e-01	1.00000000	real
CATAGCGAGGAGTTGCTAAT	AAGTCGGGAATTATAGGAGG	CATAGCGAGGAGTTGCTAAT-AAGTCGGGAATTATAGGAGG	21434	2	161	212	4.765588e-01	1.00000000	real
CCATACCACGTGGGGTTTGT	AAGTCGGGAATTATAGGAGG	CCATACCACGTGGGGTTTGT-AAGTCGGGAATTATAGGAGG	21123	2	472	212	9.485682e-01	1.00000000	real
GAGAATCACAAACGCGCTGT	AAGTCGGGAATTATAGGAGG	GAGAATCACAAACGCGCTGT-AAGTCGGGAATTATAGGAGG	21583	2	12	212	8.069443e-03	1.00000000	real
GTGAACCAGTATGGCTCGCG	AAGTCGGGAATTATAGGAGG	GTGAACCAGTATGGCTCGCG-AAGTCGGGAATTATAGGAGG	21563	2	32	212	4.377790e-02	1.00000000	real
TACTAAAACCTCACCCTAGA	AAGTCGGGAATTATAGGAGG	TACTAAAACCTCACCCTAGA-AAGTCGGGAATTATAGGAGG	21331	2	264	212	7.379727e-01	1.00000000	real
TACTCTGCGAAATAGCTCAG	AAGTCGGGAATTATAGGAGG	TACTCTGCGAAATAGCTCAG-AAGTCGGGAATTATAGGAGG	21505	2	90	212	2.282597e-01	1.00000000	real
TATCCAATCATGTGTAGCCG	AAGTCGGGAATTATAGGAGG	TATCCAATCATGTGTAGCCG-AAGTCGGGAATTATAGGAGG	21419	2	176	212	5.231383e-01	1.00000000	real
TCAATTGTGAGTACTTCTAC	AAGTCGGGAATTATAGGAGG	TCAATTGTGAGTACTTCTAC-AAGTCGGGAATTATAGGAGG	21477	2	118	212	3.297079e-01	1.00000000	real
TCTCATGGCCCTATAATTCA	AAGTCGGGAATTATAGGAGG	TCTCATGGCCCTATAATTCA-AAGTCGGGAATTATAGGAGG	21432	2	163	212	4.829278e-01	1.00000000	real
TGCTCATAACTCCTGAGTCT	AAGTCGGGAATTATAGGAGG	TGCTCATAACTCCTGAGTCT-AAGTCGGGAATTATAGGAGG	21281	2	314	212	8.189711e-01	1.00000000	real
GGCGTTCACATTAACTTATT	AATAATTATAGTGATTCTAT	GGCGTTCACATTAACTTATT-AATAATTATAGTGATTCTAT	21618	2	180	9	3.625351e-03	1.00000000	real
ACATCTTGACATTCTGTTAT	AATACATTAAGGGCGGGCGG	ACATCTTGACATTCTGTTAT-AATACATTAAGGGCGGGCGG	21333	2	266	208	7.322387e-01	1.00000000	real
AGCACGACGAAGGGGCGAGT	AATACATTAAGGGCGGGCGG	AGCACGACGAAGGGGCGAGT-AATACATTAAGGGCGGGCGG	21595	2	4	208	1.349387e-03	1.00000000	real
AGGACCTAGGGATGCGCGCA	AATACATTAAGGGCGGGCGG	AGGACCTAGGGATGCGCGCA-AATACATTAAGGGCGGGCGG	21570	2	29	208	3.573553e-02	1.00000000	real
CGTCGTTGCCCTTTGAAAAG	AATACATTAAGGGCGGGCGG	CGTCGTTGCCCTTTGAAAAG-AATACATTAAGGGCGGGCGG	21481	2	118	208	3.216464e-01	1.00000000	real
TACTAAAACCTCACCCTAGA	AATACATTAAGGGCGGGCGG	TACTAAAACCTCACCCTAGA-AATACATTAAGGGCGGGCGG	21335	2	264	208	7.284371e-01	1.00000000	real
TCCAGGGCACGATAGGGCGT	AATACATTAAGGGCGGGCGG	TCCAGGGCACGATAGGGCGT-AATACATTAAGGGCGGGCGG	21386	2	213	208	6.154046e-01	1.00000000	real
TGCTAAGTCCGATTGACGTT	AATACATTAAGGGCGGGCGG	TGCTAAGTCCGATTGACGTT-AATACATTAAGGGCGGGCGG	21576	2	23	208	2.393644e-02	1.00000000	real
CCCATCGCGGTAGCGTCAAC	AATACGCATAAAGTAGAGGA	CCCATCGCGGTAGCGTCAAC-AATACGCATAAAGTAGAGGA	21725	2	30	52	2.845909e-03	1.00000000	real
TACTAAAACCTCACCCTAGA	AATACGCATAAAGTAGAGGA	TACTAAAACCTCACCCTAGA-AATACGCATAAAGTAGAGGA	21491	2	264	52	1.406859e-01	1.00000000	real
TCTCATGGCCCTATAATTCA	AATACGCATAAAGTAGAGGA	TCTCATGGCCCTATAATTCA-AATACGCATAAAGTAGAGGA	21592	2	163	52	6.304344e-02	1.00000000	real
TGCTCATAACTCCTGAGTCT	AATACGCATAAAGTAGAGGA	TGCTCATAACTCCTGAGTCT-AATACGCATAAAGTAGAGGA	21441	2	314	52	1.842241e-01	1.00000000	real
CCATACCACGTGGGGTTTGT	AATGAATGTTAGGTAGTGTT	CCATACCACGTGGGGTTTGT-AATGAATGTTAGGTAGTGTT	21276	2	472	59	3.836911e-01	1.00000000	real
CTTATAGATCGGCAACTACT	AATGAATGTTAGGTAGTGTT	CTTATAGATCGGCAACTACT-AATGAATGTTAGGTAGTGTT	21639	2	109	59	3.866854e-02	1.00000000	real
GAACCAGCAAGAGTTCCCTG	AATGAATGTTAGGTAGTGTT	GAACCAGCAAGAGTTCCCTG-AATGAATGTTAGGTAGTGTT	21741	2	7	59	2.735564e-04	1.00000000	real
GGCCGCACACTCGCCATGGT	AATGAATGTTAGGTAGTGTT	GGCCGCACACTCGCCATGGT-AATGAATGTTAGGTAGTGTT	21594	2	154	59	7.075173e-02	1.00000000	real
TGCTCATAACTCCTGAGTCT	AATGAATGTTAGGTAGTGTT	TGCTCATAACTCCTGAGTCT-AATGAATGTTAGGTAGTGTT	21434	2	314	59	2.212301e-01	1.00000000	real
CTCCCCTGATCCTTCGAAGG	AATGCCACTCTGTGCGATGA	CTCCCCTGATCCTTCGAAGG-AATGCCACTCTGTGCGATGA	21790	2	5	12	8.021255e-06	0.07582493	real
TACTAAAACCTCACCCTAGA	AATTATGTAAGGTAGGTTTA	TACTAAAACCTCACCCTAGA-AATTATGTAAGGTAGGTTTA	21540	2	264	3	1.446533e-03	1.00000000	real
TCTCCCTTAGTCTTCAACCA	AATTTCCCGCGAGAAACTGT	TCTCCCTTAGTCTTCAACCA-AATTTCCCGCGAGAAACTGT	21702	2	88	17	2.751290e-03	1.00000000	real
TACTAAAACCTCACCCTAGA	ACAACGGGTAAATTTTCTGG	TACTAAAACCTCACCCTAGA-ACAACGGGTAAATTTTCTGG	21541	2	264	2	8.749676e-04	1.00000000	real
GAGAGTCGGCGCGCCGGTGG	ACAAGTTCACTGCTTGTCAT	GAGAGTCGGCGCGCCGGTGG-ACAAGTTCACTGCTTGTCAT	21722	2	58	27	2.880837e-03	1.00000000	real
CATTACCCCGAGTTTCTGAG	ACACAAATTCTGCAGGTGGA	CATTACCCCGAGTTTCTGAG-ACACAAATTCTGCAGGTGGA	21782	2	22	3	1.158273e-05	0.10949155	real
CCTTGCCCGCACTCCTCTTG	ACACAAGGACGCTGAGGCAA	CCTTGCCCGCACTCCTCTTG-ACACAAGGACGCTGAGGCAA	21786	2	8	13	1.980611e-05	0.18722717	real
TCCAGGGCACGATAGGGCGT	ACACCATTGATGTGGTGTGG	TCCAGGGCACGATAGGGCGT-ACACCATTGATGTGGTGTGG	21587	2	213	7	3.327282e-03	1.00000000	real
CTTATAGATCGGCAACTACT	ACACTCCCCTACTGGGCCTC	CTTATAGATCGGCAACTACT-ACACTCCCCTACTGGGCCTC	21656	2	109	42	2.113281e-02	1.00000000	real
TCCAGGGCACGATAGGGCGT	ACACTCCCCTACTGGGCCTC	TCCAGGGCACGATAGGGCGT-ACACTCCCCTACTGGGCCTC	21552	2	213	42	6.986992e-02	1.00000000	real
TCTGGATTGCTCGATGTATG	ACAGGTGATAGAGATGCCGT	TCTGGATTGCTCGATGTATG-ACAGGTGATAGAGATGCCGT	21776	2	29	2	1.171149e-05	0.11070874	real
GCAGACCCCCCGGTTTGGCA	ACAGTAAAACCGATGATGCG	GCAGACCCCCCGGTTTGGCA-ACAGTAAAACCGATGATGCG	21771	2	31	5	4.640589e-05	0.43867484	real
GTACAAAATCTGTAATGGAT	ACAGTAAAACCGATGATGCG	GTACAAAATCTGTAATGGAT-ACAGTAAAACCGATGATGCG	21765	2	37	5	6.506671e-05	0.61507556	real
ACCCGAGAAATAATTATTAG	ACATCTTGACATTCTGTTAT	ACCCGAGAAATAATTATTAG-ACATCTTGACATTCTGTTAT	21517	2	24	266	4.028635e-02	1.00000000	real
CAATCCCGGTGATAGCTGGG	ACATCTTGACATTCTGTTAT	CAATCCCGGTGATAGCTGGG-ACATCTTGACATTCTGTTAT	21445	2	96	266	3.395272e-01	1.00000000	real
CAGTGTACCGCCATCAGGTT	ACATCTTGACATTCTGTTAT	CAGTGTACCGCCATCAGGTT-ACATCTTGACATTCTGTTAT	21458	2	83	266	2.807347e-01	1.00000000	real
CGAAGAATATGTGCCTTGCA	ACATCTTGACATTCTGTTAT	CGAAGAATATGTGCCTTGCA-ACATCTTGACATTCTGTTAT	21537	2	4	266	2.184351e-03	1.00000000	real
CGCAGTTGACGGGCACTTAA	ACATCTTGACATTCTGTTAT	CGCAGTTGACGGGCACTTAA-ACATCTTGACATTCTGTTAT	21442	2	99	266	3.529122e-01	1.00000000	real
CTGAGCACTCATATATGAGG	ACATCTTGACATTCTGTTAT	CTGAGCACTCATATATGAGG-ACATCTTGACATTCTGTTAT	21258	2	283	266	8.676944e-01	1.00000000	real
CTTATAGATCGGCAACTACT	ACATCTTGACATTCTGTTAT	CTTATAGATCGGCAACTACT-ACATCTTGACATTCTGTTAT	21432	2	109	266	3.967828e-01	1.00000000	real
GGACCTCTGATATTGATCAA	ACATCTTGACATTCTGTTAT	GGACCTCTGATATTGATCAA-ACATCTTGACATTCTGTTAT	21536	2	5	266	3.033323e-03	1.00000000	real
GTACAAAATCTGTAATGGAT	ACATCTTGACATTCTGTTAT	GTACAAAATCTGTAATGGAT-ACATCTTGACATTCTGTTAT	21504	2	37	266	8.287151e-02	1.00000000	real
TCCCCCCCGAGGGTACGCGA	ACATCTTGACATTCTGTTAT	TCCCCCCCGAGGGTACGCGA-ACATCTTGACATTCTGTTAT	21495	2	46	266	1.175788e-01	1.00000000	real
TCCGTGACTGGGGGTCTCGT	ACATCTTGACATTCTGTTAT	TCCGTGACTGGGGGTCTCGT-ACATCTTGACATTCTGTTAT	21343	2	198	266	7.072135e-01	1.00000000	real
TACTGGCTAAGGGAACCATC	ACCAATAATAACGCGGCTAG	TACTGGCTAAGGGAACCATC-ACCAATAATAACGCGGCTAG	21778	2	17	12	6.502901e-05	0.61471927	real
GGCGTTCACATTAACTTATT	ACCATGACACTGGCTATAGG	GGCGTTCACATTAACTTATT-ACCATGACACTGGCTATAGG	21567	2	180	60	9.468233e-02	1.00000000	real
TCCCCCCCGAGGGTACGCGA	ACCATGACACTGGCTATAGG	TCCCCCCCGAGGGTACGCGA-ACCATGACACTGGCTATAGG	21701	2	46	60	8.246391e-03	1.00000000	real
CTTATAGATCGGCAACTACT	ACCCATTTAATTGATAGTTT	CTTATAGATCGGCAACTACT-ACCCATTTAATTGATAGTTT	21683	2	109	15	3.321373e-03	1.00000000	real
TGCTCATAACTCCTGAGTCT	ACCCATTTAATTGATAGTTT	TGCTCATAACTCCTGAGTCT-ACCCATTTAATTGATAGTTT	21478	2	314	15	2.465890e-02	1.00000000	real
TGCTCATAACTCCTGAGTCT	ACCCTGTAAAAGTGTTTCGC	TGCTCATAACTCCTGAGTCT-ACCCTGTAAAAGTGTTTCGC	21478	2	314	15	2.465890e-02	1.00000000	real
TCCGTGACTGGGGGTCTCGT	ACCTATAATGTTGACTCAGT	TCCGTGACTGGGGGTCTCGT-ACCTATAATGTTGACTCAGT	21595	2	198	14	9.227270e-03	1.00000000	real
CATAGCGAGGAGTTGCTAAT	ACGCACGAGTGTGGTCAACG	CATAGCGAGGAGTTGCTAAT-ACGCACGAGTGTGGTCAACG	21606	2	161	40	3.933082e-02	1.00000000	real
TGCTCATAACTCCTGAGTCT	ACGGACCCCTAATGCTAATC	TGCTCATAACTCCTGAGTCT-ACGGACCCCTAATGCTAATC	21431	2	314	62	2.372794e-01	1.00000000	real
TCCGTGACTGGGGGTCTCGT	ACGTCCCACGGGGGACCGTG	TCCGTGACTGGGGGTCTCGT-ACGTCCCACGGGGGACCGTG	21565	2	198	44	6.658960e-02	1.00000000	real
CGCGGGGGTGAAGCACAAAT	ACGTGAAACCGGCGAGAATA	CGCGGGGGTGAAGCACAAAT-ACGTGAAACCGGCGAGAATA	21782	2	13	12	3.998873e-05	0.37801351	real
TATCCAATCATGTGTAGCCG	ACGTGAAACCGGCGAGAATA	TATCCAATCATGTGTAGCCG-ACGTGAAACCGGCGAGAATA	21619	2	176	12	5.651536e-03	1.00000000	real
TTAGGCAACGGGAGCCGAAT	ACTAGTCGTAGTTGATGGTC	TTAGGCAACGGGAGCCGAAT-ACTAGTCGTAGTTGATGGTC	21568	2	236	3	1.160507e-03	1.00000000	real
ATTACTGACTCGATGCAAGG	ACTCACCCAAGGATTCAAAC	ATTACTGACTCGATGCAAGG-ACTCACCCAAGGATTCAAAC	21678	2	113	16	3.990880e-03	1.00000000	real
CTTATAGATCGGCAACTACT	ACTCATTCCGTTTAGGGGCG	CTTATAGATCGGCAACTACT-ACTCATTCCGTTTAGGGGCG	21680	2	109	18	4.594206e-03	1.00000000	real
TACATAGTAATGGTGACGTA	ACTCCCGCCAAGGTCTACAG	TACATAGTAATGGTGACGTA-ACTCCCGCCAAGGTCTACAG	21784	2	8	15	2.564108e-05	0.24238516	real
CTTGTATTATTAGGGAGACG	ACTTAAAAGATTCTGATCCC	CTTGTATTATTAGGGAGACG-ACTTAAAAGATTCTGATCCC	21681	2	112	14	3.098224e-03	1.00000000	real
CTGATCATGCGCTGATCGGG	AGAGACAAGAGTGAGCCAGG	CTGATCATGCGCTGATCGGG-AGAGACAAGAGTGAGCCAGG	21751	2	48	8	2.291013e-04	1.00000000	real
ATACATTGGCATCTCTTGTG	AGCCCAAACTGAACGTGATG	ATACATTGGCATCTCTTGTG-AGCCCAAACTGAACGTGATG	21612	2	42	153	3.908059e-02	1.00000000	real
CGTCGCACTTGGGGTCCGTA	AGCCCAAACTGAACGTGATG	CGTCGCACTTGGGGTCCGTA-AGCCCAAACTGAACGTGATG	21540	2	114	153	1.996087e-01	1.00000000	real
CTGAGCACTCATATATGAGG	AGCCCAAACTGAACGTGATG	CTGAGCACTCATATATGAGG-AGCCCAAACTGAACGTGATG	21371	2	283	153	6.036363e-01	1.00000000	real
GTAGTCCAAAAGGATCTGGA	AGCCCAAACTGAACGTGATG	GTAGTCCAAAAGGATCTGGA-AGCCCAAACTGAACGTGATG	21607	2	47	153	4.748441e-02	1.00000000	real
TACTAAAACCTCACCCTAGA	AGCCCAAACTGAACGTGATG	TACTAAAACCTCACCCTAGA-AGCCCAAACTGAACGTGATG	21390	2	264	153	5.660062e-01	1.00000000	real
TTCTAACTACAGGAACCGTA	AGCCCAAACTGAACGTGATG	TTCTAACTACAGGAACCGTA-AGCCCAAACTGAACGTGATG	21647	2	7	153	1.748534e-03	1.00000000	real
AGGCTTTTCGGTGCAGCTGA	AGCCCTACTGGAAGGAAAGC	AGGCTTTTCGGTGCAGCTGA-AGCCCTACTGGAAGGAAAGC	21690	2	77	40	1.015646e-02	1.00000000	real
CTATACCCGTCAGGTATTTC	AGCCCTACTGGAAGGAAAGC	CTATACCCGTCAGGTATTTC-AGCCCTACTGGAAGGAAAGC	21749	2	18	40	6.729451e-04	1.00000000	real
TACTAAAACCTCACCCTAGA	AGCCCTACTGGAAGGAAAGC	TACTAAAACCTCACCCTAGA-AGCCCTACTGGAAGGAAAGC	21503	2	264	40	9.287008e-02	1.00000000	real
CCATACCACGTGGGGTTTGT	AGCCTCGCCCCTGGGTGGAG	CCATACCACGTGGGGTTTGT-AGCCTCGCCCCTGGGTGGAG	21255	2	472	80	5.348585e-01	1.00000000	real
TACTAAAACCTCACCCTAGA	AGCCTCGCCCCTGGGTGGAG	TACTAAAACCTCACCCTAGA-AGCCTCGCCCCTGGGTGGAG	21463	2	264	80	2.642786e-01	1.00000000	real
TCCAGGGCACGATAGGGCGT	AGCCTCGCCCCTGGGTGGAG	TCCAGGGCACGATAGGGCGT-AGCCTCGCCCCTGGGTGGAG	21514	2	213	80	1.937397e-01	1.00000000	real
CCTCAACCCCGGATTCTATT	AGCCTGCTACTTCCGCCAAG	CCTCAACCCCGGATTCTATT-AGCCTGCTACTTCCGCCAAG	21777	2	24	6	3.809847e-05	0.36014480	real
CCATACCACGTGGGGTTTGT	AGCGATGGGACTTAGCTGCT	CCATACCACGTGGGGTTTGT-AGCGATGGGACTTAGCTGCT	21284	2	472	51	3.205825e-01	1.00000000	real
CCCATCAGTCTTATTGCAGC	AGCGATGGGACTTAGCTGCT	CCCATCAGTCTTATTGCAGC-AGCGATGGGACTTAGCTGCT	21725	2	31	51	2.915448e-03	1.00000000	real
TGCTCATAACTCCTGAGTCT	AGCGATGGGACTTAGCTGCT	TGCTCATAACTCCTGAGTCT-AGCGATGGGACTTAGCTGCT	21442	2	314	51	1.790110e-01	1.00000000	real
GCCCCAACCGGAATATGCAG	AGGAAAAAATTCATGCGAGT	GCCCCAACCGGAATATGCAG-AGGAAAAAATTCATGCGAGT	21754	2	31	22	6.001645e-04	1.00000000	real
TATCCAATCATGTGTAGCCG	AGGACCTAGGGATGCGCGCA	TATCCAATCATGTGTAGCCG-AGGACCTAGGGATGCGCGCA	21602	2	176	29	2.637945e-02	1.00000000	real
TCCCATCATTCGGATGGTAA	AGGACCTAGGGATGCGCGCA	TCCCATCATTCGGATGGTAA-AGGACCTAGGGATGCGCGCA	21716	2	62	29	3.731605e-03	1.00000000	real
CTTATAGATCGGCAACTACT	AGGCTTTTCGGTGCAGCTGA	CTTATAGATCGGCAACTACT-AGGCTTTTCGGTGCAGCTGA	21621	2	109	77	6.140479e-02	1.00000000	real
TTAGGCAACGGGAGCCGAAT	AGGCTTTTCGGTGCAGCTGA	TTAGGCAACGGGAGCCGAAT-AGGCTTTTCGGTGCAGCTGA	21494	2	236	77	2.133109e-01	1.00000000	real
CTGCTGAACCTGCGGGCTGG	AGGTCCCTTCTATGGGATGG	CTGCTGAACCTGCGGGCTGG-AGGTCCCTTCTATGGGATGG	21658	2	98	51	2.464624e-02	1.00000000	real
GTAAACCTTCGAGAGCGGGT	AGGTCCCTTCTATGGGATGG	GTAAACCTTCGAGAGCGGGT-AGGTCCCTTCTATGGGATGG	21746	2	10	51	3.765303e-04	1.00000000	real
CCATACCACGTGGGGTTTGT	AGTCCTCTTCTATCATATCA	CCATACCACGTGGGGTTTGT-AGTCCTCTTCTATCATATCA	21312	2	472	23	1.019235e-01	1.00000000	real
GCCCCAACCGGAATATGCAG	AGTGCCCGTTGGTTCTTTGG	GCCCCAACCGGAATATGCAG-AGTGCCCGTTGGTTCTTTGG	21763	2	31	13	2.302773e-04	1.00000000	real
CCTCCACCCTTGTGCAAGCA	AGTTCTAACCGTCTGGGATT	CCTCCACCCTTGTGCAAGCA-AGTTCTAACCGTCTGGGATT	21696	2	105	6	6.549768e-04	1.00000000	real
CGTGTCAATTCGGACCGGTT	ATAACAGGGCCGGTGGGAGT	CGTGTCAATTCGGACCGGTT-ATAACAGGGCCGGTGGGAGT	21793	2	7	7	5.441677e-06	0.05144017	real
GATCCAGATCGACTGGTTGG	ATACATTGGCATCTCTTGTG	GATCCAGATCGACTGGTTGG-ATACATTGGCATCTCTTGTG	21763	2	2	42	2.380701e-05	0.22504768	real
CTCCCTCAATAAGTTTAGGG	ATACTTGACTGGGAAGAAGT	CTCCCTCAATAAGTTTAGGG-ATACTTGACTGGGAAGAAGT	21790	2	9	8	1.038479e-05	0.09816738	real
ATCTTTACAAGACAGGGCGT	ATATATTACGCACGGCTGGC	ATCTTTACAAGACAGGGCGT-ATATATTACGCACGGCTGGC	21772	2	14	21	1.265251e-04	1.00000000	real
CATTAACTTTGTAAGTGTCA	ATATATTACGCACGGCTGGC	CATTAACTTTGTAAGTGTCA-ATATATTACGCACGGCTGGC	21750	2	36	21	7.308391e-04	1.00000000	real
ATCCTAAACAGCGTGCCCAG	ATCAAAACACTCCCACTCTG	ATCCTAAACAGCGTGCCCAG-ATCAAAACACTCCCACTCTG	21789	2	8	10	1.245869e-05	0.11777204	real
TGCTCATAACTCCTGAGTCT	ATCACCGCTAGATCGTGTTC	TGCTCATAACTCCTGAGTCT-ATCACCGCTAGATCGTGTTC	21483	2	314	10	1.254941e-02	1.00000000	real
TGCTCATAACTCCTGAGTCT	ATCACTCATAGTGTAGGAAA	TGCTCATAACTCCTGAGTCT-ATCACTCATAGTGTAGGAAA	21469	2	314	24	5.413523e-02	1.00000000	real
CAAATTCGGCGTTATCATAC	ATCAGGAGGATATCGGGGGG	CAAATTCGGCGTTATCATAC-ATCAGGAGGATATCGGGGGG	21687	2	16	104	3.403046e-03	1.00000000	real
GCGACGCTCATAATGGAAGA	ATCAGGAGGATATCGGGGGG	GCGACGCTCATAATGGAAGA-ATCAGGAGGATATCGGGGGG	21693	2	10	104	1.496168e-03	1.00000000	real
CTGAGCACTCATATATGAGG	ATCATTTTGTTAGGTGGGTA	CTGAGCACTCATATATGAGG-ATCATTTTGTTAGGTGGGTA	21496	2	283	28	5.824728e-02	1.00000000	real
TCCGTGACTGGGGGTCTCGT	ATCCTAAATCGGTATCATGG	TCCGTGACTGGGGGTCTCGT-ATCCTAAATCGGTATCATGG	21572	2	198	37	4.968084e-02	1.00000000	real
CTCCCTTTGCGACGAACATT	ATCCTGTCAAGGCTTAGTGG	CTCCCTTTGCGACGAACATT-ATCCTGTCAAGGCTTAGTGG	21756	2	49	2	3.207287e-05	0.30318484	real
TGTAGAATCAACGCAAGGGC	ATCGTCTCTTTCCTGTACGG	TGTAGAATCAACGCAAGGGC-ATCGTCTCTTTCCTGTACGG	21757	2	42	8	1.771822e-04	1.00000000	real
CGCAGTTGACGGGCACTTAA	ATCTCATGACCCTGGGGGAG	CGCAGTTGACGGGCACTTAA-ATCTCATGACCCTGGGGGAG	21693	2	99	15	2.760009e-03	1.00000000	real
TACTCTGCGAAATAGCTCAG	ATCTCATGACCCTGGGGGAG	TACTCTGCGAAATAGCTCAG-ATCTCATGACCCTGGGGGAG	21702	2	90	15	2.297244e-03	1.00000000	real
CATTAACTTTGTAAGTGTCA	ATCTTTACAAGACAGGGCGT	CATTAACTTTGTAAGTGTCA-ATCTTTACAAGACAGGGCGT	21757	2	36	14	3.493206e-04	1.00000000	real
TCCAGGGCACGATAGGGCGT	ATGACCCCCATGTCTTGTTG	TCCAGGGCACGATAGGGCGT-ATGACCCCCATGTCTTGTTG	21548	2	213	46	8.123819e-02	1.00000000	real
GGCGTTCACATTAACTTATT	ATGACCGTTTTGCGGAAACG	GGCGTTCACATTAACTTATT-ATGACCGTTTTGCGGAAACG	21564	2	180	63	1.025065e-01	1.00000000	real
TACTAAAACCTCACCCTAGA	ATGACCGTTTTGCGGAAACG	TACTAAAACCTCACCCTAGA-ATGACCGTTTTGCGGAAACG	21480	2	264	63	1.880375e-01	1.00000000	real
TCCAGGGCACGATAGGGCGT	ATGCAGATTCCCGCTGCCGA	TCCAGGGCACGATAGGGCGT-ATGCAGATTCCCGCTGCCGA	21537	2	213	57	1.150247e-01	1.00000000	real
TGCTCATAACTCCTGAGTCT	ATGCAGATTCCCGCTGCCGA	TGCTCATAACTCCTGAGTCT-ATGCAGATTCCCGCTGCCGA	21436	2	314	57	2.105813e-01	1.00000000	real
GGCCGCACACTCGCCATGGT	ATTACTGACTCGATGCAAGG	GGCCGCACACTCGCCATGGT-ATTACTGACTCGATGCAAGG	21540	2	154	113	1.989418e-01	1.00000000	real
GGCGTTCACATTAACTTATT	ATTACTGACTCGATGCAAGG	GGCGTTCACATTAACTTATT-ATTACTGACTCGATGCAAGG	21514	2	180	113	2.493052e-01	1.00000000	real
CACAGATACCGCGGAACTGA	ATTTATCGCCGTTCCACGTA	CACAGATACCGCGGAACTGA-ATTTATCGCCGTTCCACGTA	21695	2	71	41	9.132424e-03	1.00000000	real
CAGTGTACCGCCATCAGGTT	ATTTATCGCCGTTCCACGTA	CAGTGTACCGCCATCAGGTT-ATTTATCGCCGTTCCACGTA	21683	2	83	41	1.222236e-02	1.00000000	real
TGCTGACCCTAAGGGGATGA	ATTTATCGCCGTTCCACGTA	TGCTGACCCTAAGGGGATGA-ATTTATCGCCGTTCCACGTA	21761	2	5	41	7.924332e-05	0.74908707	real
TACTAAAACCTCACCCTAGA	ATTTCGATCCACTTGGGGAG	TACTAAAACCTCACCCTAGA-ATTTCGATCCACTTGGGGAG	21489	2	264	54	1.490987e-01	1.00000000	real
TATCCAATCATGTGTAGCCG	ATTTCGATCCACTTGGGGAG	TATCCAATCATGTGTAGCCG-ATTTCGATCCACTTGGGGAG	21577	2	176	54	7.662023e-02	1.00000000	real
TCGATATTCATTTCCTTCCA	ATTTCGATCCACTTGGGGAG	TCGATATTCATTTCCTTCCA-ATTTCGATCCACTTGGGGAG	21718	2	35	54	4.071302e-03	1.00000000	real
TTTAACATCGGAGTTAGATT	ATTTCGATCCACTTGGGGAG	TTTAACATCGGAGTTAGATT-ATTTCGATCCACTTGGGGAG	21597	2	156	54	6.229153e-02	1.00000000	real
CACAGATACCGCGGAACTGA	CAACAGTCCATCATATGTGT	CACAGATACCGCGGAACTGA-CAACAGTCCATCATATGTGT	21683	2	71	53	1.463618e-02	1.00000000	real
TGCTCATAACTCCTGAGTCT	CAACAGTCCATCATATGTGT	TGCTCATAACTCCTGAGTCT-CAACAGTCCATCATATGTGT	21440	2	314	53	1.894589e-01	1.00000000	real
CCCACGTCATGCTTGGCAGG	CAATCCCGGTGATAGCTGGG	CCCACGTCATGCTTGGCAGG-CAATCCCGGTGATAGCTGGG	21703	2	8	96	8.785349e-04	1.00000000	real
CCATACCACGTGGGGTTTGT	CACAGATACCGCGGAACTGA	CCATACCACGTGGGGTTTGT-CACAGATACCGCGGAACTGA	21264	2	472	71	4.731302e-01	1.00000000	real
TGCTCATAACTCCTGAGTCT	CACATCCCTAGGAAGTTATC	TGCTCATAACTCCTGAGTCT-CACATCCCTAGGAAGTTATC	21485	2	314	8	8.721380e-03	1.00000000	real
CCCCTCACCCGACGAAGGAG	CACTTCGCACTGGGACGGTG	CCCCTCACCCGACGAAGGAG-CACTTCGCACTGGGACGGTG	21747	2	30	30	1.006471e-03	1.00000000	real
GGGCATTCAGAGAGCGGGGA	CACTTCGCACTGGGACGGTG	GGGCATTCAGAGAGCGGGGA-CACTTCGCACTGGGACGGTG	21767	2	10	30	1.364019e-04	1.00000000	real
TACTGCCCGTACGTGCCTAG	CAGAAGCCCAGTATAAGATG	TACTGCCCGTACGTGCCTAG-CAGAAGCCCAGTATAAGATG	21663	2	132	12	3.248838e-03	1.00000000	real
GGCGTTCACATTAACTTATT	CAGAAGCTTATCATGTATCT	GGCGTTCACATTAACTTATT-CAGAAGCTTATCATGTATCT	21587	2	180	40	4.796188e-02	1.00000000	real
TACTAAAACCTCACCCTAGA	CAGAAGCTTATCATGTATCT	TACTAAAACCTCACCCTAGA-CAGAAGCTTATCATGTATCT	21503	2	264	40	9.287008e-02	1.00000000	real
TCCCCCCCGAGGGTACGCGA	CAGAAGCTTATCATGTATCT	TCCCCCCCGAGGGTACGCGA-CAGAAGCTTATCATGTATCT	21721	2	46	40	3.861108e-03	1.00000000	real
GAGAGTCGGCGCGCCGGTGG	CAGACCACACATTGGGGTGC	GAGAGTCGGCGCGCCGGTGG-CAGACCACACATTGGGGTGC	21721	2	58	28	3.081166e-03	1.00000000	real
TACTAAAACCTCACCCTAGA	CAGAGAGTTTGTTTAAAGGT	TACTAAAACCTCACCCTAGA-CAGAGAGTTTGTTTAAAGGT	21537	2	264	6	3.953395e-03	1.00000000	real
TCTGGCTAAGTGGATGGCGG	CAGGGGTCAGTACACTGGGG	TCTGGCTAAGTGGATGGCGG-CAGGGGTCAGTACACTGGGG	21748	2	38	21	8.098493e-04	1.00000000	real
CGCATAATACAATTCGTTGG	CAGTGTACCGCCATCAGGTT	CGCATAATACAATTCGTTGG-CAGTGTACCGCCATCAGGTT	21644	2	80	83	4.078063e-02	1.00000000	real
TCCAGGGCACGATAGGGCGT	CAGTGTACCGCCATCAGGTT	TCCAGGGCACGATAGGGCGT-CAGTGTACCGCCATCAGGTT	21511	2	213	83	2.044938e-01	1.00000000	real
CCATAACCACGCGACGCGCG	CATACAAACCAATGTGTGTG	CCATAACCACGCGACGCGCG-CATACAAACCAATGTGTGTG	21756	2	32	19	4.862848e-04	1.00000000	real
GACGCTAATGAAGAATAGTG	CATACAAACCAATGTGTGTG	GACGCTAATGAAGAATAGTG-CATACAAACCAATGTGTGTG	21727	2	61	19	1.664659e-03	1.00000000	real
CCCTCGATGCGGTTGATAGT	CATAGCGAGGAGTTGCTAAT	CCCTCGATGCGGTTGATAGT-CATAGCGAGGAGTTGCTAAT	21621	2	25	161	1.724116e-02	1.00000000	real
CCTCCACCCTTGTGCAAGCA	CATAGCGAGGAGTTGCTAAT	CCTCCACCCTTGTGCAAGCA-CATAGCGAGGAGTTGCTAAT	21541	2	105	161	1.906478e-01	1.00000000	real
TCACCGATAACTGGTATAAT	CATAGCGAGGAGTTGCTAAT	TCACCGATAACTGGTATAAT-CATAGCGAGGAGTTGCTAAT	21462	2	184	161	4.058410e-01	1.00000000	real
TCCCCCAACTGTTTAACGGG	CATAGCGAGGAGTTGCTAAT	TCCCCCAACTGTTTAACGGG-CATAGCGAGGAGTTGCTAAT	21609	2	37	161	3.434239e-02	1.00000000	real
CCCAGCTCGCCTTAGGTGCG	CATCCGTGTTGGAGGGAGCG	CCCAGCTCGCCTTAGGTGCG-CATCCGTGTTGGAGGGAGCG	21782	2	17	8	3.222412e-05	0.30461463	real
CCTCCACCCTTGTGCAAGCA	CATCGAGACTCGTCATATAT	CCTCCACCCTTGTGCAAGCA-CATCGAGACTCGTCATATAT	21666	2	105	36	1.494354e-02	1.00000000	real
CTGAGCACTCATATATGAGG	CATCGAGACTCGTCATATAT	CTGAGCACTCATATATGAGG-CATCGAGACTCGTCATATAT	21488	2	283	36	8.802182e-02	1.00000000	real
GACATGGTACAGGGGTAGTT	CATCGAGACTCGTCATATAT	GACATGGTACAGGGGTAGTT-CATCGAGACTCGTCATATAT	21670	2	101	36	1.390252e-02	1.00000000	real
GGAACTTAAAGGAGACAGGG	CATCGAGACTCGTCATATAT	GGAACTTAAAGGAGACAGGG-CATCGAGACTCGTCATATAT	21769	2	2	36	1.769818e-05	0.16730088	real
TGCTCATAACTCCTGAGTCT	CATCGAGACTCGTCATATAT	TGCTCATAACTCCTGAGTCT-CATCGAGACTCGTCATATAT	21457	2	314	36	1.047344e-01	1.00000000	real
CTCAATTTAAGAGCAGTATT	CATTAACTTTGTAAGTGTCA	CTCAATTTAAGAGCAGTATT-CATTAACTTTGTAAGTGTCA	21767	2	4	36	4.414813e-05	0.41733232	real
CCTCCAACAATGGCATATCT	CATTATGTCCGTGTCTCATA	CCTCCAACAATGGCATATCT-CATTATGTCCGTGTCTCATA	21709	2	25	73	3.874029e-03	1.00000000	real
GAAGTTTATTGGTACATCGG	CATTGTATATTTGGGCACTC	GAAGTTTATTGGTACATCGG-CATTGTATATTTGGGCACTC	21761	2	39	7	1.231032e-04	1.00000000	real
CGCAGTTGACGGGCACTTAA	CCACCGAGTCTGATAAGGCA	CGCAGTTGACGGGCACTTAA-CCACCGAGTCTGATAAGGCA	21702	2	99	6	5.838969e-04	1.00000000	real
TCGTAGTAATGAGACGGGCA	CCACGGTTCCGTCTAATGGG	TCGTAGTAATGAGACGGGCA-CCACGGTTCCGTCTAATGGG	21768	2	23	16	1.908558e-04	1.00000000	real
CCCACCCCGAAGAGCCTCGG	CCATACCACGTGGGGTTTGT	CCCACCCCGAAGAGCCTCGG-CCATACCACGTGGGGTTTGT	21282	2	53	472	3.365500e-01	1.00000000	real
CCTCCACCCTTGTGCAAGCA	CCATACCACGTGGGGTTTGT	CCTCCACCCTTGTGCAAGCA-CCATACCACGTGGGGTTTGT	21230	2	105	472	6.790380e-01	1.00000000	real
CGCATAATACAATTCGTTGG	CCATACCACGTGGGGTTTGT	CGCATAATACAATTCGTTGG-CCATACCACGTGGGGTTTGT	21255	2	80	472	5.348585e-01	1.00000000	real
CTATACCCGTCAGGTATTTC	CCATACCACGTGGGGTTTGT	CTATACCCGTCAGGTATTTC-CCATACCACGTGGGGTTTGT	21317	2	18	472	6.922999e-02	1.00000000	real
CTGAGCACTCATATATGAGG	CCATACCACGTGGGGTTTGT	CTGAGCACTCATATATGAGG-CCATACCACGTGGGGTTTGT	21052	2	283	472	9.864358e-01	1.00000000	real
CTTATAGATCGGCAACTACT	CCATACCACGTGGGGTTTGT	CTTATAGATCGGCAACTACT-CCATACCACGTGGGGTTTGT	21226	2	109	472	6.983918e-01	1.00000000	real
GAAGTTTATTGGTACATCGG	CCATACCACGTGGGGTTTGT	GAAGTTTATTGGTACATCGG-CCATACCACGTGGGGTTTGT	21296	2	39	472	2.237608e-01	1.00000000	real
GGCCCCGGTCTGGGCGAAGG	CCATACCACGTGGGGTTTGT	GGCCCCGGTCTGGGCGAAGG-CCATACCACGTGGGGTTTGT	21328	2	7	472	1.533716e-02	1.00000000	real
TAAGACAGTAAGATTGGTGG	CCATACCACGTGGGGTTTGT	TAAGACAGTAAGATTGGTGG-CCATACCACGTGGGGTTTGT	21314	2	21	472	8.838782e-02	1.00000000	real
TACTAAAACCTCACCCTAGA	CCATACCACGTGGGGTTTGT	TACTAAAACCTCACCCTAGA-CCATACCACGTGGGGTTTGT	21071	2	264	472	9.805052e-01	1.00000000	real
TATCCAATCATGTGTAGCCG	CCATACCACGTGGGGTTTGT	TATCCAATCATGTGTAGCCG-CCATACCACGTGGGGTTTGT	21159	2	176	472	9.017753e-01	1.00000000	real
TCACCGATAACTGGTATAAT	CCATACCACGTGGGGTTTGT	TCACCGATAACTGGTATAAT-CCATACCACGTGGGGTTTGT	21151	2	184	472	9.147505e-01	1.00000000	real
TCAGCTCTACAGATTCAGGT	CCATACCACGTGGGGTTTGT	TCAGCTCTACAGATTCAGGT-CCATACCACGTGGGGTTTGT	21331	2	4	472	6.672651e-03	1.00000000	real
TCCCCGGCCACCGTGAGACT	CCATACCACGTGGGGTTTGT	TCCCCGGCCACCGTGAGACT-CCATACCACGTGGGGTTTGT	21330	2	5	472	9.207886e-03	1.00000000	real
TCCCTTCCTATAGGGAGGTA	CCATACCACGTGGGGTTTGT	TCCCTTCCTATAGGGAGGTA-CCATACCACGTGGGGTTTGT	21205	2	130	472	7.846473e-01	1.00000000	real
TCCGTGACTGGGGGTCTCGT	CCATACCACGTGGGGTTTGT	TCCGTGACTGGGGGTCTCGT-CCATACCACGTGGGGTTTGT	21137	2	198	472	9.336691e-01	1.00000000	real
TCTTCTAAAGTCATGCAATG	CCATACCACGTGGGGTTTGT	TCTTCTAAAGTCATGCAATG-CCATACCACGTGGGGTTTGT	21298	2	37	472	2.077363e-01	1.00000000	real
CTTGTATTATTAGGGAGACG	CCCACCCGAGGAACCAATCC	CTTGTATTATTAGGGAGACG-CCCACCCGAGGAACCAATCC	21671	2	112	24	8.110158e-03	1.00000000	real
TACTAAAACCTCACCCTAGA	CCCATCAGTCTTATTGCAGC	TACTAAAACCTCACCCTAGA-CCCATCAGTCTTATTGCAGC	21512	2	264	31	6.110174e-02	1.00000000	real
TGCTCATAACTCCTGAGTCT	CCCATCAGTCTTATTGCAGC	TGCTCATAACTCCTGAGTCT-CCCATCAGTCTTATTGCAGC	21462	2	314	31	8.238892e-02	1.00000000	real
CTGAGCACTCATATATGAGG	CCCATCGCGGTAGCGTCAAC	CTGAGCACTCATATATGAGG-CCCATCGCGGTAGCGTCAAC	21494	2	283	30	6.530627e-02	1.00000000	real
TCTCATGGCCCTATAATTCA	CCCATCGCGGTAGCGTCAAC	TCTCATGGCCCTATAATTCA-CCCATCGCGGTAGCGTCAAC	21614	2	163	30	2.432415e-02	1.00000000	real
CTTGTATTATTAGGGAGACG	CCCCTAGCAGGTCCGTGGGA	CTTGTATTATTAGGGAGACG-CCCCTAGCAGGTCCGTGGGA	21440	2	112	255	3.894889e-01	1.00000000	real
GGGAAATTAATTAAACGGAG	CCCCTAGCAGGTCCGTGGGA	GGGAAATTAATTAAACGGAG-CCCCTAGCAGGTCCGTGGGA	21529	2	23	255	3.472936e-02	1.00000000	real
TATCCAATCATGTGTAGCCG	CCCCTAGCAGGTCCGTGGGA	TATCCAATCATGTGTAGCCG-CCCCTAGCAGGTCCGTGGGA	21376	2	176	255	6.225877e-01	1.00000000	real
TGCCCTCCCTTTTTAGAGAT	CCCCTAGCAGGTCCGTGGGA	TGCCCTCCCTTTTTAGAGAT-CCCCTAGCAGGTCCGTGGGA	21533	2	19	255	2.506806e-02	1.00000000	real
TTAGGCAACGGGAGCCGAAT	CCCCTAGCAGGTCCGTGGGA	TTAGGCAACGGGAGCCGAAT-CCCCTAGCAGGTCCGTGGGA	21316	2	236	255	7.731929e-01	1.00000000	real
GAGGAACTTGGCGTCTCATC	CCCCTCACCCGACGAAGGAG	GAGGAACTTGGCGTCTCATC-CCCCTCACCCGACGAAGGAG	21772	2	5	30	4.360008e-05	0.41215152	real
CGCCTGCCTTTGGTGGTGGC	CCCTCCCTTGCGCGCATCGC	CGCCTGCCTTTGGTGGTGGC-CCCTCCCTTGCGCGCATCGC	21713	2	68	26	3.637107e-03	1.00000000	real
GGCGTTCACATTAACTTATT	CCCTCCCTTGCGCGCATCGC	GGCGTTCACATTAACTTATT-CCCTCCCTTGCGCGCATCGC	21601	2	180	26	2.270918e-02	1.00000000	real
TGCTCATAACTCCTGAGTCT	CCCTCCCTTGCGCGCATCGC	TGCTCATAACTCCTGAGTCT-CCCTCCCTTGCGCGCATCGC	21467	2	314	26	6.179580e-02	1.00000000	real
GAGCTGCGTCAACCTGAGTA	CCCTCCTGAACTTGAACCCA	GAGCTGCGTCAACCTGAGTA-CCCTCCTGAACTTGAACCCA	21773	2	32	2	1.412676e-05	0.13354022	real
CGCATCCCCTTACTACAGTT	CCGGCGCTATGGAGTCAGTC	CGCATCCCCTTACTACAGTT-CCGGCGCTATGGAGTCAGTC	21771	2	13	23	1.312560e-04	1.00000000	real
CTCCCCAAACGTTAGCGAAG	CCGGCGTTTGATTCAAAAGG	CTCCCCAAACGTTAGCGAAG-CCGGCGTTTGATTCAAAAGG	21783	2	22	2	6.954315e-06	0.06573914	real
CTGAGCACTCATATATGAGG	CCTAAATGACGCTTGGGCAG	CTGAGCACTCATATATGAGG-CCTAAATGACGCTTGGGCAG	21522	2	283	2	1.003505e-03	1.00000000	real
TATCCAATCATGTGTAGCCG	CCTAAATGACGCTTGGGCAG	TATCCAATCATGTGTAGCCG-CCTAAATGACGCTTGGGCAG	21629	2	176	2	3.931953e-04	1.00000000	real
TCACCGATAACTGGTATAAT	CCTCAATAACGGGGCATCAA	TCACCGATAACTGGTATAAT-CCTCAATAACGGGGCATCAA	21619	2	184	4	1.061048e-03	1.00000000	real
CTGAGCACTCATATATGAGG	CCTCCACCCTTGTGCAAGCA	CTGAGCACTCATATATGAGG-CCTCCACCCTTGTGCAAGCA	21419	2	283	105	4.088051e-01	1.00000000	real
GGCGTTCACATTAACTTATT	CCTCCACCCTTGTGCAAGCA	GGCGTTCACATTAACTTATT-CCTCCACCCTTGTGCAAGCA	21522	2	180	105	2.246613e-01	1.00000000	real
TCCAGGGCACGATAGGGCGT	CCTCCACCCTTGTGCAAGCA	TCCAGGGCACGATAGGGCGT-CCTCCACCCTTGTGCAAGCA	21489	2	213	105	2.845431e-01	1.00000000	real
TGCTCATAACTCCTGAGTCT	CCTTGCCCGCACTCCTCTTG	TGCTCATAACTCCTGAGTCT-CCTTGCCCGCACTCCTCTTG	21485	2	314	8	8.721380e-03	1.00000000	real
CTTATAGATCGGCAACTACT	CGAACCCACGCGATGGATAG	CTTATAGATCGGCAACTACT-CGAACCCACGCGATGGATAG	21695	2	109	3	2.541657e-04	1.00000000	real
CGTCGTTGCCCTTTGAAAAG	CGAACTCTCCGTTCACGTGG	CGTCGTTGCCCTTTGAAAAG-CGAACTCTCCGTTCACGTGG	21673	2	118	16	4.336458e-03	1.00000000	real
GTTCGAGCCCACGGAGTTAG	CGAACTCTCCGTTCACGTGG	GTTCGAGCCCACGGAGTTAG-CGAACTCTCCGTTCACGTGG	21717	2	74	16	1.768506e-03	1.00000000	real
TCCCATCATTCGGATGGTAA	CGACATTCTATCTTCAACAT	TCCCATCATTCGGATGGTAA-CGACATTCTATCTTCAACAT	21728	2	62	17	1.403721e-03	1.00000000	real
TGCTCATAACTCCTGAGTCT	CGACATTCTATCTTCAACAT	TGCTCATAACTCCTGAGTCT-CGACATTCTATCTTCAACAT	21476	2	314	17	3.042347e-02	1.00000000	real
CGTCGCACTTGGGGTCCGTA	CGATTTCCATCCGCTTGTGT	CGTCGCACTTGGGGTCCGTA-CGATTTCCATCCGCTTGTGT	21624	2	114	69	5.496379e-02	1.00000000	real
GTCTCCCCATTTTAGAGTGC	CGCACTCCCGGCGGGGGGTG	GTCTCCCCATTTTAGAGTGC-CGCACTCCCGGCGGGGGGTG	21723	2	63	21	2.125282e-03	1.00000000	real
TCACCGATAACTGGTATAAT	CGCACTCCCGGCGGGGGGTG	TCACCGATAACTGGTATAAT-CGCACTCCCGGCGGGGGGTG	21602	2	184	21	1.627260e-02	1.00000000	real
GTTCGAGCCCACGGAGTTAG	CGCAGTTGACGGGCACTTAA	GTTCGAGCCCACGGAGTTAG-CGCAGTTGACGGGCACTTAA	21634	2	74	99	4.850135e-02	1.00000000	real
TAGCAATATCTCGTTCAGGC	CGCATAAGCTTGTTAGGAGT	TAGCAATATCTCGTTCAGGC-CGCATAAGCTTGTTAGGAGT	21748	2	47	12	4.423230e-04	1.00000000	real
TGCTCATAACTCCTGAGTCT	CGCATAATACAATTCGTTGG	TGCTCATAACTCCTGAGTCT-CGCATAATACAATTCGTTGG	21413	2	314	80	3.336922e-01	1.00000000	real
CTGATCATGCGCTGATCGGG	CGCCTGCCTTTGGTGGTGGC	CTGATCATGCGCTGATCGGG-CGCCTGCCTTTGGTGGTGGC	21691	2	48	68	1.126377e-02	1.00000000	real
GGCGTTCACATTAACTTATT	CGCCTGCCTTTGGTGGTGGC	GGCGTTCACATTAACTTATT-CGCCTGCCTTTGGTGGTGGC	21559	2	180	68	1.159197e-01	1.00000000	real
TACTAAAACCTCACCCTAGA	CGCCTGCCTTTGGTGGTGGC	TACTAAAACCTCACCCTAGA-CGCCTGCCTTTGGTGGTGGC	21475	2	264	68	2.102286e-01	1.00000000	real
TGTTCGAGAAAGGAACGGTT	CGCCTGCCTTTGGTGGTGGC	TGTTCGAGAAAGGAACGGTT-CGCCTGCCTTTGGTGGTGGC	21640	2	99	68	4.183373e-02	1.00000000	real
TTCTCTGACGTGAGCTCTGA	CGCGTACTGAATCAGGTTGA	TTCTCTGACGTGAGCTCTGA-CGCGTACTGAATCAGGTTGA	21736	2	48	23	1.494141e-03	1.00000000	real
TGCTCATAACTCCTGAGTCT	CGCTAACGTATGCTATACAC	TGCTCATAACTCCTGAGTCT-CGCTAACGTATGCTATACAC	21483	2	314	10	1.254941e-02	1.00000000	real
TGCTCATAACTCCTGAGTCT	CGTCGCACTTGGGGTCCGTA	TGCTCATAACTCCTGAGTCT-CGTCGCACTTGGGGTCCGTA	21379	2	314	114	5.028759e-01	1.00000000	real
TACTAAAACCTCACCCTAGA	CGTCGTTGCCCTTTGAAAAG	TACTAAAACCTCACCCTAGA-CGTCGTTGCCCTTTGAAAAG	21425	2	264	118	4.313115e-01	1.00000000	real
GGCGTTCACATTAACTTATT	CTAATAAAAGCGGGTAGGCT	GGCGTTCACATTAACTTATT-CTAATAAAAGCGGGTAGGCT	21612	2	180	15	8.674759e-03	1.00000000	real
TCGTAGTAATGAGACGGGCA	CTACCCCTGGGGTCGAACGA	TCGTAGTAATGAGACGGGCA-CTACCCCTGGGGTCGAACGA	21782	2	23	2	7.558576e-06	0.07145122	real
TCCAGGGCACGATAGGGCGT	CTACCTCCAATGGTCATCTT	TCCAGGGCACGATAGGGCGT-CTACCTCCAATGGTCATCTT	21588	2	213	6	2.604767e-03	1.00000000	real
TCCAGGGCACGATAGGGCGT	CTATTCCCCAGGTTGGGGGG	TCCAGGGCACGATAGGGCGT-CTATTCCCCAGGTTGGGGGG	21552	2	213	42	6.986992e-02	1.00000000	real
GGCCGCACACTCGCCATGGT	CTGAGCACTCATATATGAGG	GGCCGCACACTCGCCATGGT-CTGAGCACTCATATATGAGG	21370	2	154	283	6.071399e-01	1.00000000	real
GTAAACCTTCGAGAGCGGGT	CTGAGCACTCATATATGAGG	GTAAACCTTCGAGAGCGGGT-CTGAGCACTCATATATGAGG	21514	2	10	283	1.030148e-02	1.00000000	real
TCACCGATAACTGGTATAAT	CTGAGCACTCATATATGAGG	TCACCGATAACTGGTATAAT-CTGAGCACTCATATATGAGG	21340	2	184	283	7.014869e-01	1.00000000	real
TCCGTGACTGGGGGTCTCGT	CTGAGCACTCATATATGAGG	TCCGTGACTGGGGGTCTCGT-CTGAGCACTCATATATGAGG	21326	2	198	283	7.386768e-01	1.00000000	real
TCTCATGGCCCTATAATTCA	CTGAGCACTCATATATGAGG	TCTCATGGCCCTATAATTCA-CTGAGCACTCATATATGAGG	21361	2	163	283	6.376177e-01	1.00000000	real
TTAGGCAACGGGAGCCGAAT	CTGAGCACTCATATATGAGG	TTAGGCAACGGGAGCCGAAT-CTGAGCACTCATATATGAGG	21288	2	236	283	8.202306e-01	1.00000000	real
TACTAAAACCTCACCCTAGA	CTGCTCTGTCCCAGCATCAG	TACTAAAACCTCACCCTAGA-CTGCTCTGTCCCAGCATCAG	21530	2	264	13	1.401479e-02	1.00000000	real
TACTCTGCGAAATAGCTCAG	CTGCTGAACCTGCGGGCTGG	TACTCTGCGAAATAGCTCAG-CTGCTGAACCTGCGGGCTGG	21619	2	90	98	6.679305e-02	1.00000000	real
TCACCGATAACTGGTATAAT	CTGCTGAACCTGCGGGCTGG	TCACCGATAACTGGTATAAT-CTGCTGAACCTGCGGGCTGG	21525	2	184	98	2.099578e-01	1.00000000	real
TACTAAAACCTCACCCTAGA	CTTCTACTGACGCCCGGTGT	TACTAAAACCTCACCCTAGA-CTTCTACTGACGCCCGGTGT	21490	2	264	53	1.448794e-01	1.00000000	real
GTCGCTCCGAAGGCTCGTGG	CTTGAGAACCCGGCTGTCGG	GTCGCTCCGAAGGCTCGTGG-CTTGAGAACCCGGCTGTCGG	21685	2	97	25	6.649730e-03	1.00000000	real
TATCCAATCATGTGTAGCCG	CTTGAGAACCCGGCTGTCGG	TATCCAATCATGTGTAGCCG-CTTGAGAACCCGGCTGTCGG	21606	2	176	25	2.033900e-02	1.00000000	real
GGCGTTCACATTAACTTATT	GAAACTATATAGTAGACAGG	GGCGTTCACATTAACTTATT-GAAACTATATAGTAGACAGG	21617	2	180	10	4.326624e-03	1.00000000	real
GGCCGCACACTCGCCATGGT	GAACACGCATCTTGCCCAGG	GGCCGCACACTCGCCATGGT-GAACACGCATCTTGCCCAGG	21544	2	154	109	1.885823e-01	1.00000000	real
GGTCTACTCCATCCAGAGTG	GAACACGCATCTTGCCCAGG	GGTCTACTCCATCCAGAGTG-GAACACGCATCTTGCCCAGG	21692	2	6	109	7.045841e-04	1.00000000	real
GGCGTTCACATTAACTTATT	GAACCCAAGCAAGATTCCAG	GGCGTTCACATTAACTTATT-GAACCCAAGCAAGATTCCAG	21616	2	180	11	5.085332e-03	1.00000000	real
TGCTCATAACTCCTGAGTCT	GAACCCAAGCAAGATTCCAG	TGCTCATAACTCCTGAGTCT-GAACCCAAGCAAGATTCCAG	21482	2	314	11	1.469045e-02	1.00000000	real
TAGAATACACTTTACACTGA	GAAGTTTATTGGTACATCGG	TAGAATACACTTTACACTGA-GAAGTTTATTGGTACATCGG	21740	2	28	39	1.450765e-03	1.00000000	real
TCCGTGACTGGGGGTCTCGT	GAATTGTACCGACTTGATGT	TCCGTGACTGGGGGTCTCGT-GAATTGTACCGACTTGATGT	21600	2	198	9	4.358452e-03	1.00000000	real
GGCGTTCACATTAACTTATT	GACATGGTACAGGGGTAGTT	GGCGTTCACATTAACTTATT-GACATGGTACAGGGGTAGTT	21526	2	180	101	2.124094e-01	1.00000000	real
TGCCGGTCTTTCGTTCGGAC	GACGCTAATGAAGAATAGTG	TGCCGGTCTTTCGTTCGGAC-GACGCTAATGAAGAATAGTG	21667	2	79	61	2.298742e-02	1.00000000	real
GCCGTTACGCGTCGATTTCG	GAGAGAGAGCTGTTTAGTTC	GCCGTTACGCGTCGATTTCG-GAGAGAGAGCTGTTTAGTTC	21773	2	9	25	8.062329e-05	0.76213192	real
GGCCGCACACTCGCCATGGT	GAGAGAGAGCTGTTTAGTTC	GGCCGCACACTCGCCATGGT-GAGAGAGAGCTGTTTAGTTC	21628	2	154	25	1.587162e-02	1.00000000	real
TACACCACCAGAAACGGCCC	GAGAGAGAGCTGTTTAGTTC	TACACCACCAGAAACGGCCC-GAGAGAGAGCTGTTTAGTTC	21746	2	36	25	1.009485e-03	1.00000000	real
TGCTCATAACTCCTGAGTCT	GAGAGAGAGCTGTTTAGTTC	TGCTCATAACTCCTGAGTCT-GAGAGAGAGCTGTTTAGTTC	21468	2	314	25	5.792105e-02	1.00000000	real
TATCCAATCATGTGTAGCCG	GAGAGTCGGCGCGCCGGTGG	TATCCAATCATGTGTAGCCG-GAGAGTCGGCGCGCCGGTGG	21573	2	176	58	8.625218e-02	1.00000000	real
TGTAGAATCAACGCAAGGGC	GATTTACGTTGTCGGGGCGT	TGTAGAATCAACGCAAGGGC-GATTTACGTTGTCGGGGCGT	21747	2	42	18	7.385675e-04	1.00000000	real
GTACAAAATCTGTAATGGAT	GCAGACCCCCCGGTTTGGCA	GTACAAAATCTGTAATGGAT-GCAGACCCCCCGGTTTGGCA	21739	2	37	31	1.588612e-03	1.00000000	real
TACTAAAACCTCACCCTAGA	GCCTCAACTGTGTTACTTTT	TACTAAAACCTCACCCTAGA-GCCTCAACTGTGTTACTTTT	21520	2	264	23	3.697791e-02	1.00000000	real
TGCTCATAACTCCTGAGTCT	GCCTCAACTGTGTTACTTTT	TGCTCATAACTCCTGAGTCT-GCCTCAACTGTGTTACTTTT	21470	2	314	23	5.044178e-02	1.00000000	real
GGCCACGCCAGTATTTGTGG	GCGAGAGCCCATGTAAGCGG	GGCCACGCCAGTATTTGTGG-GCGAGAGCCCATGTAAGCGG	21779	2	6	22	3.236627e-05	0.30595831	real
GTCTCCCCATTTTAGAGTGC	GGCCGCACACTCGCCATGGT	GTCTCCCCATTTTAGAGTGC-GGCCGCACACTCGCCATGGT	21590	2	63	154	7.896555e-02	1.00000000	real
TCCAGGGCACGATAGGGCGT	GGCCGCACACTCGCCATGGT	TCCAGGGCACGATAGGGCGT-GGCCGCACACTCGCCATGGT	21440	2	213	154	4.562873e-01	1.00000000	real
GTGAACAAAACCTATCAGGT	GGCGTTCACATTAACTTATT	GTGAACAAAACCTATCAGGT-GGCGTTCACATTAACTTATT	21591	2	36	180	4.001212e-02	1.00000000	real
TACTGCCCGTACGTGCCTAG	GGCGTTCACATTAACTTATT	TACTGCCCGTACGTGCCTAG-GGCGTTCACATTAACTTATT	21495	2	132	180	3.079518e-01	1.00000000	real
TATCCAATCATGTGTAGCCG	GGCGTTCACATTAACTTATT	TATCCAATCATGTGTAGCCG-GGCGTTCACATTAACTTATT	21451	2	176	180	4.386345e-01	1.00000000	real
TCACCGATAACTGGTATAAT	GGCGTTCACATTAACTTATT	TCACCGATAACTGGTATAAT-GGCGTTCACATTAACTTATT	21443	2	184	180	4.610219e-01	1.00000000	real
TCCCCCAACTGTTTAACGGG	GGCGTTCACATTAACTTATT	TCCCCCAACTGTTTAACGGG-GGCGTTCACATTAACTTATT	21590	2	37	180	4.194848e-02	1.00000000	real
TCTCTCACCCTCTTTACGTT	GGCGTTCACATTAACTTATT	TCTCTCACCCTCTTTACGTT-GGCGTTCACATTAACTTATT	21612	2	15	180	8.674759e-03	1.00000000	real
TGAAGTATTGGGGCCTCTGT	GGCGTTCACATTAACTTATT	TGAAGTATTGGGGCCTCTGT-GGCGTTCACATTAACTTATT	21600	2	27	180	2.425945e-02	1.00000000	real
TTAGGCAACGGGAGCCGAAT	GGCGTTCACATTAACTTATT	TTAGGCAACGGGAGCCGAAT-GGCGTTCACATTAACTTATT	21391	2	236	180	5.928276e-01	1.00000000	real
TTCCATCAGCTTGAGCTGCC	GGCGTTCACATTAACTTATT	TTCCATCAGCTTGAGCTGCC-GGCGTTCACATTAACTTATT	21579	2	48	180	6.537661e-02	1.00000000	real
TCCGTATCCACTTCCCTGGA	GTACAAAATCTGTAATGGAT	TCCGTATCCACTTCCCTGGA-GTACAAAATCTGTAATGGAT	21745	2	25	37	1.063240e-03	1.00000000	real
TTAAAAATGTCAACTAGGCG	GTACAAAATCTGTAATGGAT	TTAAAAATGTCAACTAGGCG-GTACAAAATCTGTAATGGAT	21752	2	18	37	5.801107e-04	1.00000000	real
TGCTCATAACTCCTGAGTCT	GTACCTCATTCTGTGGAGGT	TGCTCATAACTCCTGAGTCT-GTACCTCATTCTGTGGAGGT	21434	2	314	59	2.212301e-01	1.00000000	real
TTAGGCAACGGGAGCCGAAT	GTAGCCGCAACAGAGGGAGC	TTAGGCAACGGGAGCCGAAT-GTAGCCGCAACAGAGGGAGC	21535	2	236	36	6.450444e-02	1.00000000	real
TACTAAAACCTCACCCTAGA	GTCGCTCCGAAGGCTCGTGG	TACTAAAACCTCACCCTAGA-GTCGCTCCGAAGGCTCGTGG	21446	2	264	97	3.406939e-01	1.00000000	real
TGCTCATAACTCCTGAGTCT	GTCGTAAAACCACGGATTAA	TGCTCATAACTCCTGAGTCT-GTCGTAAAACCACGGATTAA	21491	2	314	2	1.231754e-03	1.00000000	real
TCACCGATAACTGGTATAAT	GTCTCCCCATTTTAGAGTGC	TCACCGATAACTGGTATAAT-GTCTCCCCATTTTAGAGTGC	21560	2	184	63	1.062845e-01	1.00000000	real
TCCGTGACTGGGGGTCTCGT	GTGAACCAGTATGGCTCGCG	TCCGTGACTGGGGGTCTCGT-GTGAACCAGTATGGCTCGCG	21577	2	198	32	3.874211e-02	1.00000000	real
TATCCAATCATGTGTAGCCG	GTGACAGGCCGTCGGTTCTG	TATCCAATCATGTGTAGCCG-GTGACAGGCCGTCGGTTCTG	21620	2	176	11	4.870192e-03	1.00000000	real
TCCCTTCCTATAGGGAGGTA	GTTCGAGCCCACGGAGTTAG	TCCCTTCCTATAGGGAGGTA-GTTCGAGCCCACGGAGTTAG	21603	2	130	74	7.756864e-02	1.00000000	real
TCCAGGGCACGATAGGGCGT	TAATCGGCTACGGGCCCGGG	TCCAGGGCACGATAGGGCGT-TAATCGGCTACGGGCCCGGG	21554	2	213	40	6.440068e-02	1.00000000	real
TCGGAGCCAATATGTGGGAG	TACCGAGACCGGCTACATCG	TCGGAGCCAATATGTGGGAG-TACCGAGACCGGCTACATCG	21765	2	32	10	1.541829e-04	1.00000000	real
TCCTACCTCCTTCCGCTTTT	TACCTTCAACTGTATAGTGG	TCCTACCTCCTTCCGCTTTT-TACCTTCAACTGTATAGTGG	21751	2	10	46	3.086908e-04	1.00000000	real
TCACCGATAACTGGTATAAT	TACGCTCCAGTAGTCAGGGC	TCACCGATAACTGGTATAAT-TACGCTCCAGTAGTCAGGGC	21580	2	184	43	5.639549e-02	1.00000000	real
TATCCAATCATGTGTAGCCG	TACTAAAACCTCACCCTAGA	TATCCAATCATGTGTAGCCG-TACTAAAACCTCACCCTAGA	21367	2	176	264	6.412733e-01	1.00000000	real
TCAATTGTGAGTACTTCTAC	TACTAAAACCTCACCCTAGA	TCAATTGTGAGTACTTCTAC-TACTAAAACCTCACCCTAGA	21425	2	118	264	4.313115e-01	1.00000000	real
TCCGTGACTGGGGGTCTCGT	TACTAAAACCTCACCCTAGA	TCCGTGACTGGGGGTCTCGT-TACTAAAACCTCACCCTAGA	21345	2	198	264	7.033124e-01	1.00000000	real
TCCTACCTCCTTCCGCTTTT	TACTAAAACCTCACCCTAGA	TCCTACCTCCTTCCGCTTTT-TACTAAAACCTCACCCTAGA	21533	2	10	264	9.023679e-03	1.00000000	real
TGCCCTCCCTTTTTAGAGAT	TACTAAAACCTCACCCTAGA	TGCCCTCCCTTTTTAGAGAT-TACTAAAACCTCACCCTAGA	21524	2	19	264	2.671948e-02	1.00000000	real
TGCCGGTCTTTCGTTCGGAC	TACTAAAACCTCACCCTAGA	TGCCGGTCTTTCGTTCGGAC-TACTAAAACCTCACCCTAGA	21464	2	79	264	2.597558e-01	1.00000000	real
TGGCCCAGTTGTTTTAAAGA	TACTAAAACCTCACCCTAGA	TGGCCCAGTTGTTTTAAAGA-TACTAAAACCTCACCCTAGA	21537	2	6	264	3.953395e-03	1.00000000	real
TTAGGCAACGGGAGCCGAAT	TACTCTGCGAAATAGCTCAG	TTAGGCAACGGGAGCCGAAT-TACTCTGCGAAATAGCTCAG	21481	2	236	90	2.657071e-01	1.00000000	real
TGCTCATAACTCCTGAGTCT	TACTGCCCGTACGTGCCTAG	TGCTCATAACTCCTGAGTCT-TACTGCCCGTACGTGCCTAG	21361	2	314	132	5.806679e-01	1.00000000	real
TCCCATCATTCGGATGGTAA	TATCCAATCATGTGTAGCCG	TCCCATCATTCGGATGGTAA-TATCCAATCATGTGTAGCCG	21569	2	62	176	9.622485e-02	1.00000000	real
TCTCCCTTAGTCTTCAACCA	TATCCAATCATGTGTAGCCG	TCTCCCTTAGTCTTCAACCA-TATCCAATCATGTGTAGCCG	21543	2	88	176	1.673152e-01	1.00000000	real
TGTAGAATCAACGCAAGGGC	TATCCAATCATGTGTAGCCG	TGTAGAATCAACGCAAGGGC-TATCCAATCATGTGTAGCCG	21589	2	42	176	5.011243e-02	1.00000000	real
TGTCTACGTTATGCTTAGCG	TATCCAATCATGTGTAGCCG	TGTCTACGTTATGCTTAGCG-TATCCAATCATGTGTAGCCG	21618	2	13	176	6.486189e-03	1.00000000	real
TTTCAGATTTCGATGGTTCA	TATCCAATCATGTGTAGCCG	TTTCAGATTTCGATGGTTCA-TATCCAATCATGTGTAGCCG	21626	2	5	176	1.354132e-03	1.00000000	real
TGCTCATAACTCCTGAGTCT	TCACCGATTTGGTGTGGTAG	TGCTCATAACTCCTGAGTCT-TCACCGATTTGGTGTGGTAG	21458	2	314	35	1.001424e-01	1.00000000	real
TCCCATCATTCGGATGGTAA	TCCAGGGCACGATAGGGCGT	TCCCATCATTCGGATGGTAA-TCCAGGGCACGATAGGGCGT	21532	2	62	213	1.313810e-01	1.00000000	real
TTTAACATCGGAGTTAGATT	TCCAGGGCACGATAGGGCGT	TTTAACATCGGAGTTAGATT-TCCAGGGCACGATAGGGCGT	21438	2	156	213	4.628322e-01	1.00000000	real
TGCTCATAACTCCTGAGTCT	TCCCATCATTCGGATGGTAA	TGCTCATAACTCCTGAGTCT-TCCCATCATTCGGATGGTAA	21431	2	314	62	2.372794e-01	1.00000000	real
TTAGGCAACGGGAGCCGAAT	TCCCCCAACTGTTTAACGGG	TTAGGCAACGGGAGCCGAAT-TCCCCCAACTGTTTAACGGG	21534	2	236	37	6.751649e-02	1.00000000	real
TCTCGCCTTCGAGTCGGGCA	TCCGTGACTGGGGGTCTCGT	TCTCGCCTTCGAGTCGGGCA-TCCGTGACTGGGGGTCTCGT	21543	2	66	198	1.289440e-01	1.00000000	real
TGCTCATAACTCCTGAGTCT	TCGATATTCATTTCCTTCCA	TGCTCATAACTCCTGAGTCT-TCGATATTCATTTCCTTCCA	21458	2	314	35	1.001424e-01	1.00000000	real
TGTTCTACCCGAGGTATACG	TCTTCTAAAGTCATGCAATG	TGTTCTACCCGAGGTATACG-TCTTCTAAAGTCATGCAATG	21756	2	14	37	3.680453e-04	1.00000000	real
TGCTCATAACTCCTGAGTCT	TGCCCTCCCTTTTTAGAGAT	TGCTCATAACTCCTGAGTCT-TGCCCTCCCTTTTTAGAGAT	21474	2	314	19	3.666318e-02	1.00000000	real
TTTAACATCGGAGTTAGATT	TTAGGCAACGGGAGCCGAAT	TTTAACATCGGAGTTAGATT-TTAGGCAACGGGAGCCGAAT	21415	2	156	236	5.162695e-01	1.00000000	real
TTTTCCCTTACTTGTCTGGC	TTATCAGAAAGAGGTAAGAT	TTTTCCCTTACTTGTCTGGC-TTATCAGAAAGAGGTAAGAT	21745	2	17	45	7.593598e-04	1.00000000	real
AATTTCCCGCGAGAAACTGT	AAAAAAAGCTAGAGGCTGAG	AATTTCCCGCGAGAAACTGT-AAAAAAAGCTAGAGGCTGAG	21788	1	17	1	1.650203e-03	1.00000000	real
ACACTCACCAGTCTTCTGTA	AAAAAAAGCTAGAGGCTGAG	ACACTCACCAGTCTTCTGTA-AAAAAAAGCTAGAGGCTGAG	21783	1	22	1	2.108350e-03	1.00000000	real
GTCCGAGAGAAGTCGAGCGA	AAAAAAAGCTAGAGGCTGAG	GTCCGAGAGAAGTCGAGCGA-AAAAAAAGCTAGAGGCTGAG	21791	1	14	1	1.375263e-03	1.00000000	real
TACTCTGCGAAATAGCTCAG	AAAAAAAGCTAGAGGCTGAG	TACTCTGCGAAATAGCTCAG-AAAAAAAGCTAGAGGCTGAG	21715	1	90	1	8.328721e-03	1.00000000	real
TACTGCCCGTACGTGCCTAG	AAAAAAAGCTAGAGGCTGAG	TACTGCCCGTACGTGCCTAG-AAAAAAAGCTAGAGGCTGAG	21673	1	132	1	1.216100e-02	1.00000000	real
TCTCCCTTAGTCTTCAACCA	AAAAAAAGCTAGAGGCTGAG	TCTCCCTTAGTCTTCAACCA-AAAAAAAGCTAGAGGCTGAG	21717	1	88	1	8.146046e-03	1.00000000	real
AACAAGCTTATTCATGGCCT	AAAAAAATCAGATCACCCGG	AACAAGCTTATTCATGGCCT-AAAAAAATCAGATCACCCGG	21776	1	29	1	2.749581e-03	1.00000000	real
AAGTCGGGAATTATAGGAGG	AAAAAACCAAGCTTTCGACT	AAGTCGGGAATTATAGGAGG-AAAAAACCAAGCTTTCGACT	21593	1	212	1	1.944005e-02	1.00000000	real
AGCGATGGGACTTAGCTGCT	AAAAAACCAAGCTTTCGACT	AGCGATGGGACTTAGCTGCT-AAAAAACCAAGCTTTCGACT	21754	1	51	1	4.763534e-03	1.00000000	real
CAGGTACAGGGTAGGGGAAA	AAAAAACCAAGCTTTCGACT	CAGGTACAGGGTAGGGGAAA-AAAAAACCAAGCTTTCGACT	21696	1	109	1	1.006329e-02	1.00000000	real
TCACCCTAAATTCGGGGTTG	AAAAAACCAAGCTTTCGACT	TCACCCTAAATTCGGGGTTG-AAAAAACCAAGCTTTCGACT	21802	1	3	1	3.668294e-04	1.00000000	real
AACACGATGCTGAGATAAGT	AAAAAAGCATGAAAATGAGC	AACACGATGCTGAGATAAGT-AAAAAAGCATGAAAATGAGC	21744	1	57	5	1.585425e-02	1.00000000	real
ACTTATGCCCGAGGTTTGCA	AAAAAAGCATGAAAATGAGC	ACTTATGCCCGAGGTTTGCA-AAAAAAGCATGAAAATGAGC	21760	1	41	5	1.150174e-02	1.00000000	real
CAACTAACGGTGTTAGCGGG	AAAAAAGCATGAAAATGAGC	CAACTAACGGTGTTAGCGGG-AAAAAAGCATGAAAATGAGC	21799	1	2	5	8.252338e-04	1.00000000	real
CCGAGCAAGAAATGATTGAG	AAAAAAGCATGAAAATGAGC	CCGAGCAAGAAATGATTGAG-AAAAAAGCATGAAAATGAGC	21780	1	21	5	6.038547e-03	1.00000000	real
TAGCAGGTGTCGATACAGGG	AAAAAAGCATGAAAATGAGC	TAGCAGGTGTCGATACAGGG-AAAAAAGCATGAAAATGAGC	21743	1	58	5	1.612575e-02	1.00000000	real
ACGCTGGATCCGCCCATTTC	AAAAAAGGTCGGGGTTTTCA	ACGCTGGATCCGCCCATTTC-AAAAAAGGTCGGGGTTTTCA	21768	1	31	7	1.168110e-02	1.00000000	real
ACTCTCCCATGGTGGAGTTC	AAAAAAGGTCGGGGTTTTCA	ACTCTCCCATGGTGGAGTTC-AAAAAAGGTCGGGGTTTTCA	21797	1	2	7	1.100211e-03	1.00000000	real
TATGCTAACCGCTGTATCAA	AAAAAAGGTCGGGGTTTTCA	TATGCTAACCGCTGTATCAA-AAAAAAGGTCGGGGTTTTCA	21798	1	1	7	7.335916e-04	1.00000000	real
ACGCTGGATCCGCCCATTTC	AAAAAAGTATGTAAATCGGA	ACGCTGGATCCGCCCATTTC-AAAAAAGTATGTAAATCGGA	21774	1	31	1	2.932751e-03	1.00000000	real
GAGAGTCGGCGCGCCGGTGG	AAAAACAATGCGCAAATTGA	GAGAGTCGGCGCGCCGGTGG-AAAAACAATGCGCAAATTGA	21747	1	58	1	5.403910e-03	1.00000000	real
CAGGTCGTTGGAGGGGAGGC	AAAAACAGTTTAATACGTCC	CAGGTCGTTGGAGGGGAGGC-AAAAACAGTTTAATACGTCC	21796	1	7	3	1.466712e-03	1.00000000	real
GGCGTTCACATTAACTTATT	AAAAACAGTTTAATACGTCC	GGCGTTCACATTAACTTATT-AAAAACAGTTTAATACGTCC	21623	1	180	3	3.279151e-02	1.00000000	real
TCACGCGCAGGTGGGACTAT	AAAAACAGTTTAATACGTCC	TCACGCGCAGGTGGGACTAT-AAAAACAGTTTAATACGTCC	21788	1	15	3	2.931810e-03	1.00000000	real
CCTTGCAGCCATGGACGGAT	AAAAACCATGCGCAAATTGA	CCTTGCAGCCATGGACGGAT-AAAAACCATGCGCAAATTGA	21803	1	1	2	2.751284e-04	1.00000000	real
ACTGCAGCTCTTCCGGACAG	AAAAACCCAAGAATATGGGA	ACTGCAGCTCTTCCGGACAG-AAAAACCCAAGAATATGGGA	21796	1	9	1	9.169474e-04	1.00000000	real
CGCCTGCCTTTGGTGGTGGC	AAAAACCCACCCTATTGGGA	CGCCTGCCTTTGGTGGTGGC-AAAAACCCACCCTATTGGGA	21736	1	68	2	9.462794e-03	1.00000000	real
CCCCTAGCAGGTCCGTGGGA	AAAAACCCCCAGTCCGAGGA	CCCCTAGCAGGTCCGTGGGA-AAAAACCCCCAGTCCGAGGA	21548	1	255	3	4.614010e-02	1.00000000	real
CCATACCACGTGGGGTTTGT	AAAAATGGAACGAGTGGCGG	CCATACCACGTGGGGTTTGT-AAAAATGGAACGAGTGGCGG	21333	1	472	1	4.291107e-02	1.00000000	real
TCCACTTCACTTCCAGATGG	AAAAATGGAACGAGTGGCGG	TCCACTTCACTTCCAGATGG-AAAAATGGAACGAGTGGCGG	21802	1	3	1	3.668294e-04	1.00000000	real
AAACTACTCTCCCGAGGTTG	AAAAATGGCTTCTTGAGTTA	AAACTACTCTCCCGAGGTTG-AAAAATGGCTTCTTGAGTTA	21727	1	12	67	3.979836e-02	1.00000000	real
AACCGCGTATGGTGGTGTGG	AAAAATGGCTTCTTGAGTTA	AACCGCGTATGGTGGTGTGG-AAAAATGGCTTCTTGAGTTA	21730	1	9	67	3.075496e-02	1.00000000	real
AAGCAACGCTAGGTGGTTAG	AAAAATGGCTTCTTGAGTTA	AAGCAACGCTAGGTGGTTAG-AAAAATGGCTTCTTGAGTTA	21731	1	8	67	2.772189e-02	1.00000000	real
AAGCCCGGGCTGACCAGATG	AAAAATGGCTTCTTGAGTTA	AAGCCCGGGCTGACCAGATG-AAAAATGGCTTCTTGAGTTA	21652	1	87	67	2.407215e-01	1.00000000	real
AAGGAATAATATACGTTTCC	AAAAATGGCTTCTTGAGTTA	AAGGAATAATATACGTTTCC-AAAAATGGCTTCTTGAGTTA	21728	1	11	67	3.679317e-02	1.00000000	real
AAGGGCCCCCTGTGAAAGGT	AAAAATGGCTTCTTGAGTTA	AAGGGCCCCCTGTGAAAGGT-AAAAATGGCTTCTTGAGTTA	21706	1	33	67	1.008156e-01	1.00000000	real
AAGTCGGGAATTATAGGAGG	AAAAATGGCTTCTTGAGTTA	AAGTCGGGAATTATAGGAGG-AAAAATGGCTTCTTGAGTTA	21527	1	212	67	4.875171e-01	1.00000000	real
AATACATTAAGGGCGGGCGG	AAAAATGGCTTCTTGAGTTA	AATACATTAAGGGCGGGCGG-AAAAATGGCTTCTTGAGTTA	21531	1	208	67	4.810114e-01	1.00000000	real
ACAAGCTTAGCTAGAGGTGC	AAAAATGGCTTCTTGAGTTA	ACAAGCTTAGCTAGAGGTGC-AAAAATGGCTTCTTGAGTTA	21738	1	1	67	6.226949e-03	1.00000000	real
ACACCGCTATATTAGGTCTG	AAAAATGGCTTCTTGAGTTA	ACACCGCTATATTAGGTCTG-AAAAATGGCTTCTTGAGTTA	21738	1	1	67	6.226949e-03	1.00000000	real
ACAGAAGACAATGGGAGCCT	AAAAATGGCTTCTTGAGTTA	ACAGAAGACAATGGGAGCCT-AAAAATGGCTTCTTGAGTTA	21736	1	3	67	1.241569e-02	1.00000000	real
ACCCCCATATATTGAATCGG	AAAAATGGCTTCTTGAGTTA	ACCCCCATATATTGAATCGG-AAAAATGGCTTCTTGAGTTA	21731	1	8	67	2.772189e-02	1.00000000	real
ACCGCAAGATTGGGTGCGAA	AAAAATGGCTTCTTGAGTTA	ACCGCAAGATTGGGTGCGAA-AAAAATGGCTTCTTGAGTTA	21733	1	6	67	2.162766e-02	1.00000000	real
ACCGCCCGTTGACAAGGGCA	AAAAATGGCTTCTTGAGTTA	ACCGCCCGTTGACAAGGGCA-AAAAATGGCTTCTTGAGTTA	21734	1	5	67	1.856645e-02	1.00000000	real
ACCTCGTACCCGGTCCATGT	AAAAATGGCTTCTTGAGTTA	ACCTCGTACCCGGTCCATGT-AAAAATGGCTTCTTGAGTTA	21708	1	31	67	9.517307e-02	1.00000000	real
ACCTGCATTATTGGCACGTC	AAAAATGGCTTCTTGAGTTA	ACCTGCATTATTGGCACGTC-AAAAATGGCTTCTTGAGTTA	21728	1	11	67	3.679317e-02	1.00000000	real
ACGCCTCACCGGTAATGCAT	AAAAATGGCTTCTTGAGTTA	ACGCCTCACCGGTAATGCAT-AAAAATGGCTTCTTGAGTTA	21731	1	8	67	2.772189e-02	1.00000000	real
ACGTCTACCAGCTGATGGGA	AAAAATGGCTTCTTGAGTTA	ACGTCTACCAGCTGATGGGA-AAAAATGGCTTCTTGAGTTA	21728	1	11	67	3.679317e-02	1.00000000	real
ACTAAATGGCTCAGGTGTGA	AAAAATGGCTTCTTGAGTTA	ACTAAATGGCTCAGGTGTGA-AAAAATGGCTTCTTGAGTTA	21718	1	21	67	6.643264e-02	1.00000000	real
ACTACACCAGGTTAGATAGG	AAAAATGGCTTCTTGAGTTA	ACTACACCAGGTTAGATAGG-AAAAATGGCTTCTTGAGTTA	21717	1	22	67	6.934669e-02	1.00000000	real
ACTTATGCCCGAGGTTTGCA	AAAAATGGCTTCTTGAGTTA	ACTTATGCCCGAGGTTTGCA-AAAAATGGCTTCTTGAGTTA	21698	1	41	67	1.230413e-01	1.00000000	real
AGAAGAGAGACTGCTATGGC	AAAAATGGCTTCTTGAGTTA	AGAAGAGAGACTGCTATGGC-AAAAATGGCTTCTTGAGTTA	21728	1	11	67	3.679317e-02	1.00000000	real
AGAATTAACCGGTAATGCAA	AAAAATGGCTTCTTGAGTTA	AGAATTAACCGGTAATGCAA-AAAAATGGCTTCTTGAGTTA	21736	1	3	67	1.241569e-02	1.00000000	real
AGCACGAGGCGATGGGAGCG	AAAAATGGCTTCTTGAGTTA	AGCACGAGGCGATGGGAGCG-AAAAATGGCTTCTTGAGTTA	21738	1	1	67	6.226949e-03	1.00000000	real
AGCCCAAACTGAACGTGATG	AAAAATGGCTTCTTGAGTTA	AGCCCAAACTGAACGTGATG-AAAAATGGCTTCTTGAGTTA	21586	1	153	67	3.828609e-01	1.00000000	real
AGCCCTACTGGAAGGAAAGC	AAAAATGGCTTCTTGAGTTA	AGCCCTACTGGAAGGAAAGC-AAAAATGGCTTCTTGAGTTA	21699	1	40	67	1.202930e-01	1.00000000	real
AGCCTTCGGGCACGGTGGGC	AAAAATGGCTTCTTGAGTTA	AGCCTTCGGGCACGGTGGGC-AAAAATGGCTTCTTGAGTTA	21715	1	24	67	7.514793e-02	1.00000000	real
AGGGAGCTCAGTCATGGCGG	AAAAATGGCTTCTTGAGTTA	AGGGAGCTCAGTCATGGCGG-AAAAATGGCTTCTTGAGTTA	21735	1	4	67	1.549580e-02	1.00000000	real
AGTGCCCGTTGGTTCTTTGG	AAAAATGGCTTCTTGAGTTA	AGTGCCCGTTGGTTCTTTGG-AAAAATGGCTTCTTGAGTTA	21726	1	13	67	4.279430e-02	1.00000000	real
ATACCAACTAATGATTCAGG	AAAAATGGCTTCTTGAGTTA	ATACCAACTAATGATTCAGG-AAAAATGGCTTCTTGAGTTA	21701	1	38	67	1.147709e-01	1.00000000	real
ATCAAATAAACCGGCACGGA	AAAAATGGCTTCTTGAGTTA	ATCAAATAAACCGGCACGGA-AAAAATGGCTTCTTGAGTTA	21736	1	3	67	1.241569e-02	1.00000000	real
ATCAACCATAGTCAGGTGTA	AAAAATGGCTTCTTGAGTTA	ATCAACCATAGTCAGGTGTA-AAAAATGGCTTCTTGAGTTA	21729	1	10	67	3.377871e-02	1.00000000	real
ATCCTAAATCGGTATCATGG	AAAAATGGCTTCTTGAGTTA	ATCCTAAATCGGTATCATGG-AAAAATGGCTTCTTGAGTTA	21702	1	37	67	1.119970e-01	1.00000000	real
ATTGACTTATTCGCTCAGAG	AAAAATGGCTTCTTGAGTTA	ATTGACTTATTCGCTCAGAG-AAAAATGGCTTCTTGAGTTA	21735	1	4	67	1.549580e-02	1.00000000	real
CAATGCTTACAGTCGCTGCA	AAAAATGGCTTCTTGAGTTA	CAATGCTTACAGTCGCTGCA-AAAAATGGCTTCTTGAGTTA	21736	1	3	67	1.241569e-02	1.00000000	real
CACAAACCTCGTTCGACTTA	AAAAATGGCTTCTTGAGTTA	CACAAACCTCGTTCGACTTA-AAAAATGGCTTCTTGAGTTA	21735	1	4	67	1.549580e-02	1.00000000	real
CACACAATAACTGGCGTCAA	AAAAATGGCTTCTTGAGTTA	CACACAATAACTGGCGTCAA-AAAAATGGCTTCTTGAGTTA	21738	1	1	67	6.226949e-03	1.00000000	real
CACCTTCCTATGAAAAGTAG	AAAAATGGCTTCTTGAGTTA	CACCTTCCTATGAAAAGTAG-AAAAATGGCTTCTTGAGTTA	21728	1	11	67	3.679317e-02	1.00000000	real
CACGGTTGCATCGGCTGATA	AAAAATGGCTTCTTGAGTTA	CACGGTTGCATCGGCTGATA-AAAAATGGCTTCTTGAGTTA	21708	1	31	67	9.517307e-02	1.00000000	real
CACGTCTTGATTATAACAGA	AAAAATGGCTTCTTGAGTTA	CACGTCTTGATTATAACAGA-AAAAATGGCTTCTTGAGTTA	21714	1	25	67	7.803518e-02	1.00000000	real
CAGATACTACATGGGGATAT	AAAAATGGCTTCTTGAGTTA	CAGATACTACATGGGGATAT-AAAAATGGCTTCTTGAGTTA	21726	1	13	67	4.279430e-02	1.00000000	real
CAGGAGCTAAGAACACGTCC	AAAAATGGCTTCTTGAGTTA	CAGGAGCTAAGAACACGTCC-AAAAATGGCTTCTTGAGTTA	21729	1	10	67	3.377871e-02	1.00000000	real
CAGGTACAGGGTAGGGGAAA	AAAAATGGCTTCTTGAGTTA	CAGGTACAGGGTAGGGGAAA-AAAAATGGCTTCTTGAGTTA	21630	1	109	67	2.913602e-01	1.00000000	real
CATAATCGCCAACCGAGTGG	AAAAATGGCTTCTTGAGTTA	CATAATCGCCAACCGAGTGG-AAAAATGGCTTCTTGAGTTA	21732	1	7	67	2.467947e-02	1.00000000	real
CATGACCTCCGTATTGGGAA	AAAAATGGCTTCTTGAGTTA	CATGACCTCCGTATTGGGAA-AAAAATGGCTTCTTGAGTTA	21715	1	24	67	7.514793e-02	1.00000000	real
CATTAACTTTGTAAGTGTCA	AAAAATGGCTTCTTGAGTTA	CATTAACTTTGTAAGTGTCA-AAAAATGGCTTCTTGAGTTA	21703	1	36	67	1.092146e-01	1.00000000	real
CCAAACACTTCTAGTTTACC	AAAAATGGCTTCTTGAGTTA	CCAAACACTTCTAGTTTACC-AAAAATGGCTTCTTGAGTTA	21726	1	13	67	4.279430e-02	1.00000000	real
CCACAAGAAGCATTATAGCC	AAAAATGGCTTCTTGAGTTA	CCACAAGAAGCATTATAGCC-AAAAATGGCTTCTTGAGTTA	21737	1	2	67	9.326080e-03	1.00000000	real
CCACACCAAGGGAGGCCTAG	AAAAATGGCTTCTTGAGTTA	CCACACCAAGGGAGGCCTAG-AAAAATGGCTTCTTGAGTTA	21730	1	9	67	3.075496e-02	1.00000000	real
CCACCGAGTCTGATAAGGCA	AAAAATGGCTTCTTGAGTTA	CCACCGAGTCTGATAAGGCA-AAAAATGGCTTCTTGAGTTA	21733	1	6	67	2.162766e-02	1.00000000	real
CCATACCACGTGGGGTTTGT	AAAAATGGCTTCTTGAGTTA	CCATACCACGTGGGGTTTGT-AAAAATGGCTTCTTGAGTTA	21267	1	472	67	7.754128e-01	1.00000000	real
CCCACAATTTAGACAGGCGG	AAAAATGGCTTCTTGAGTTA	CCCACAATTTAGACAGGCGG-AAAAATGGCTTCTTGAGTTA	21737	1	2	67	9.326080e-03	1.00000000	real
CCCACGTCATGCTTGGCAGG	AAAAATGGCTTCTTGAGTTA	CCCACGTCATGCTTGGCAGG-AAAAATGGCTTCTTGAGTTA	21731	1	8	67	2.772189e-02	1.00000000	real
CCCCACATAGCGGTGTAACG	AAAAATGGCTTCTTGAGTTA	CCCCACATAGCGGTGTAACG-AAAAATGGCTTCTTGAGTTA	21732	1	7	67	2.467947e-02	1.00000000	real
CCGCGAACTAGAAAGTGACC	AAAAATGGCTTCTTGAGTTA	CCGCGAACTAGAAAGTGACC-AAAAATGGCTTCTTGAGTTA	21716	1	23	67	7.225178e-02	1.00000000	real
CCTAGGTTATAGATGCCATG	AAAAATGGCTTCTTGAGTTA	CCTAGGTTATAGATGCCATG-AAAAATGGCTTCTTGAGTTA	21738	1	1	67	6.226949e-03	1.00000000	real
CGAATTAAACGAAGCTTGCG	AAAAATGGCTTCTTGAGTTA	CGAATTAAACGAAGCTTGCG-AAAAATGGCTTCTTGAGTTA	21735	1	4	67	1.549580e-02	1.00000000	real
CGCAAATGGCTGTCTTCAAC	AAAAATGGCTTCTTGAGTTA	CGCAAATGGCTGTCTTCAAC-AAAAATGGCTTCTTGAGTTA	21724	1	15	67	4.875860e-02	1.00000000	real
CGCACTCCCGGCGGGGGGTG	AAAAATGGCTTCTTGAGTTA	CGCACTCCCGGCGGGGGGTG-AAAAATGGCTTCTTGAGTTA	21718	1	21	67	6.643264e-02	1.00000000	real
CGCATAAGCTTGTTAGGAGT	AAAAATGGCTTCTTGAGTTA	CGCATAAGCTTGTTAGGAGT-AAAAATGGCTTCTTGAGTTA	21727	1	12	67	3.979836e-02	1.00000000	real
CGCCTGCCTTTGGTGGTGGC	AAAAATGGCTTCTTGAGTTA	CGCCTGCCTTTGGTGGTGGC-AAAAATGGCTTCTTGAGTTA	21671	1	68	67	1.941307e-01	1.00000000	real
CGGGGTCCGGGGGTTGGGAA	AAAAATGGCTTCTTGAGTTA	CGGGGTCCGGGGGTTGGGAA-AAAAATGGCTTCTTGAGTTA	21737	1	2	67	9.326080e-03	1.00000000	real
CGGTTGCCCCCTGGTCACTG	AAAAATGGCTTCTTGAGTTA	CGGTTGCCCCCTGGTCACTG-AAAAATGGCTTCTTGAGTTA	21734	1	5	67	1.856645e-02	1.00000000	real
CGTCACAAGCAGAGAAGGAG	AAAAATGGCTTCTTGAGTTA	CGTCACAAGCAGAGAAGGAG-AAAAATGGCTTCTTGAGTTA	21737	1	2	67	9.326080e-03	1.00000000	real
CGTCCGTACTTATAACTAGT	AAAAATGGCTTCTTGAGTTA	CGTCCGTACTTATAACTAGT-AAAAATGGCTTCTTGAGTTA	21698	1	41	67	1.230413e-01	1.00000000	real
CGTCGCACTTGGGGTCCGTA	AAAAATGGCTTCTTGAGTTA	CGTCGCACTTGGGGTCCGTA-AAAAATGGCTTCTTGAGTTA	21625	1	114	67	3.023964e-01	1.00000000	real
CGTCGTTGCCCTTTGAAAAG	AAAAATGGCTTCTTGAGTTA	CGTCGTTGCCCTTTGAAAAG-AAAAATGGCTTCTTGAGTTA	21621	1	118	67	3.111034e-01	1.00000000	real
CTACGGTAAGTGCTCGTTTG	AAAAATGGCTTCTTGAGTTA	CTACGGTAAGTGCTCGTTTG-AAAAATGGCTTCTTGAGTTA	21738	1	1	67	6.226949e-03	1.00000000	real
CTCAAAATTTGGGCAAGGAG	AAAAATGGCTTCTTGAGTTA	CTCAAAATTTGGGCAAGGAG-AAAAATGGCTTCTTGAGTTA	21728	1	11	67	3.679317e-02	1.00000000	real
CTCCCCGTATTTGGGTGAGT	AAAAATGGCTTCTTGAGTTA	CTCCCCGTATTTGGGTGAGT-AAAAATGGCTTCTTGAGTTA	21731	1	8	67	2.772189e-02	1.00000000	real
CTCCCTTTGCGACGAACATT	AAAAATGGCTTCTTGAGTTA	CTCCCTTTGCGACGAACATT-AAAAATGGCTTCTTGAGTTA	21690	1	49	67	1.447255e-01	1.00000000	real
CTCCGTTGTCGGGTGGAGCA	AAAAATGGCTTCTTGAGTTA	CTCCGTTGTCGGGTGGAGCA-AAAAATGGCTTCTTGAGTTA	21738	1	1	67	6.226949e-03	1.00000000	real
CTGATCATGCGCTGATCGGG	AAAAATGGCTTCTTGAGTTA	CTGATCATGCGCTGATCGGG-AAAAATGGCTTCTTGAGTTA	21691	1	48	67	1.420441e-01	1.00000000	real
CTGCATCAAGTCTGGGTTAT	AAAAATGGCTTCTTGAGTTA	CTGCATCAAGTCTGGGTTAT-AAAAATGGCTTCTTGAGTTA	21737	1	2	67	9.326080e-03	1.00000000	real
CTGCTGAACATGCGGGCTGG	AAAAATGGCTTCTTGAGTTA	CTGCTGAACATGCGGGCTGG-AAAAATGGCTTCTTGAGTTA	21738	1	1	67	6.226949e-03	1.00000000	real
CTGCTGAACCTGCGGGCTGG	AAAAATGGCTTCTTGAGTTA	CTGCTGAACCTGCGGGCTGG-AAAAATGGCTTCTTGAGTTA	21641	1	98	67	2.664712e-01	1.00000000	real
CTGTAAGCCAGAGTCTAAGG	AAAAATGGCTTCTTGAGTTA	CTGTAAGCCAGAGTCTAAGG-AAAAATGGCTTCTTGAGTTA	21738	1	1	67	6.226949e-03	1.00000000	real
CTTCCTAATGGGGCTGGGAA	AAAAATGGCTTCTTGAGTTA	CTTCCTAATGGGGCTGGGAA-AAAAATGGCTTCTTGAGTTA	21702	1	37	67	1.119970e-01	1.00000000	real
CTTCTACTGACGCCCGGTGT	AAAAATGGCTTCTTGAGTTA	CTTCTACTGACGCCCGGTGT-AAAAATGGCTTCTTGAGTTA	21686	1	53	67	1.553686e-01	1.00000000	real
CTTGAGAACCCGGCTGTCGG	AAAAATGGCTTCTTGAGTTA	CTTGAGAACCCGGCTGTCGG-AAAAATGGCTTCTTGAGTTA	21714	1	25	67	7.803518e-02	1.00000000	real
CTTTATCCGGTGAATTCGGG	AAAAATGGCTTCTTGAGTTA	CTTTATCCGGTGAATTCGGG-AAAAATGGCTTCTTGAGTTA	21708	1	31	67	9.517307e-02	1.00000000	real
GAACCCCTAAGCGTCTGGAC	AAAAATGGCTTCTTGAGTTA	GAACCCCTAAGCGTCTGGAC-AAAAATGGCTTCTTGAGTTA	21736	1	3	67	1.241569e-02	1.00000000	real
GACTTCGTGCTGCTGGGCGG	AAAAATGGCTTCTTGAGTTA	GACTTCGTGCTGCTGGGCGG-AAAAATGGCTTCTTGAGTTA	21731	1	8	67	2.772189e-02	1.00000000	real
GCACCGACCGGCACTGAGGG	AAAAATGGCTTCTTGAGTTA	GCACCGACCGGCACTGAGGG-AAAAATGGCTTCTTGAGTTA	21729	1	10	67	3.377871e-02	1.00000000	real
GCCTTAGCTCGCTAGAACCT	AAAAATGGCTTCTTGAGTTA	GCCTTAGCTCGCTAGAACCT-AAAAATGGCTTCTTGAGTTA	21735	1	4	67	1.549580e-02	1.00000000	real
GCGCACTCTAGTTTCATGGA	AAAAATGGCTTCTTGAGTTA	GCGCACTCTAGTTTCATGGA-AAAAATGGCTTCTTGAGTTA	21716	1	23	67	7.225178e-02	1.00000000	real
GCGCGATTCATTACGTGGGG	AAAAATGGCTTCTTGAGTTA	GCGCGATTCATTACGTGGGG-AAAAATGGCTTCTTGAGTTA	21737	1	2	67	9.326080e-03	1.00000000	real
GCTCTACACTTGACAGCTTG	AAAAATGGCTTCTTGAGTTA	GCTCTACACTTGACAGCTTG-AAAAATGGCTTCTTGAGTTA	21736	1	3	67	1.241569e-02	1.00000000	real
GGCGTTCACATTAACTTATT	AAAAATGGCTTCTTGAGTTA	GGCGTTCACATTAACTTATT-AAAAATGGCTTCTTGAGTTA	21559	1	180	67	4.331369e-01	1.00000000	real
GGCTGTCTTGAGTGTAGGAA	AAAAATGGCTTCTTGAGTTA	GGCTGTCTTGAGTGTAGGAA-AAAAATGGCTTCTTGAGTTA	21733	1	6	67	2.162766e-02	1.00000000	real
GGTTATTCTAGCAGTTATGC	AAAAATGGCTTCTTGAGTTA	GGTTATTCTAGCAGTTATGC-AAAAATGGCTTCTTGAGTTA	21735	1	4	67	1.549580e-02	1.00000000	real
GTACAAAATCTGTAATGGAT	AAAAATGGCTTCTTGAGTTA	GTACAAAATCTGTAATGGAT-AAAAATGGCTTCTTGAGTTA	21702	1	37	67	1.119970e-01	1.00000000	real
GTCCACATGCACGTAGGAAT	AAAAATGGCTTCTTGAGTTA	GTCCACATGCACGTAGGAAT-AAAAATGGCTTCTTGAGTTA	21680	1	59	67	1.710891e-01	1.00000000	real
GTGAACCAGTATGGCTCGCG	AAAAATGGCTTCTTGAGTTA	GTGAACCAGTATGGCTCGCG-AAAAATGGCTTCTTGAGTTA	21707	1	32	67	9.799871e-02	1.00000000	real
GTGACAGGCCGTCGGTTCTG	AAAAATGGCTTCTTGAGTTA	GTGACAGGCCGTCGGTTCTG-AAAAATGGCTTCTTGAGTTA	21728	1	11	67	3.679317e-02	1.00000000	real
TAATAGCTAAATTTTGCAAT	AAAAATGGCTTCTTGAGTTA	TAATAGCTAAATTTTGCAAT-AAAAATGGCTTCTTGAGTTA	21724	1	15	67	4.875860e-02	1.00000000	real
TACACTCACTTGCAGGTGCC	AAAAATGGCTTCTTGAGTTA	TACACTCACTTGCAGGTGCC-AAAAATGGCTTCTTGAGTTA	21738	1	1	67	6.226949e-03	1.00000000	real
TACTCTGCGAAATAGCTCAG	AAAAATGGCTTCTTGAGTTA	TACTCTGCGAAATAGCTCAG-AAAAATGGCTTCTTGAGTTA	21649	1	90	67	2.478312e-01	1.00000000	real
TACTGCCCGTACGTGCCTAG	AAAAATGGCTTCTTGAGTTA	TACTGCCCGTACGTGCCTAG-AAAAATGGCTTCTTGAGTTA	21607	1	132	67	3.407427e-01	1.00000000	real
TAGCAATATCTCGTTCAGGC	AAAAATGGCTTCTTGAGTTA	TAGCAATATCTCGTTCAGGC-AAAAATGGCTTCTTGAGTTA	21692	1	47	67	1.393545e-01	1.00000000	real
TATACTGATAAGGGTGACGG	AAAAATGGCTTCTTGAGTTA	TATACTGATAAGGGTGACGG-AAAAATGGCTTCTTGAGTTA	21681	1	58	67	1.684892e-01	1.00000000	real
TATCCAATCATGTGTAGCCG	AAAAATGGCTTCTTGAGTTA	TATCCAATCATGTGTAGCCG-AAAAATGGCTTCTTGAGTTA	21563	1	176	67	4.259516e-01	1.00000000	real
TCAATCGGACCGCGAGGCCT	AAAAATGGCTTCTTGAGTTA	TCAATCGGACCGCGAGGCCT-AAAAATGGCTTCTTGAGTTA	21729	1	10	67	3.377871e-02	1.00000000	real
TCATATGTTTGAAGTGGGGA	AAAAATGGCTTCTTGAGTTA	TCATATGTTTGAAGTGGGGA-AAAAATGGCTTCTTGAGTTA	21737	1	2	67	9.326080e-03	1.00000000	real
TCCCCCCCGAGGGTACGCGA	AAAAATGGCTTCTTGAGTTA	TCCCCCCCGAGGGTACGCGA-AAAAATGGCTTCTTGAGTTA	21693	1	46	67	1.366566e-01	1.00000000	real
TCCGTATCCACTTCCCTGGA	AAAAATGGCTTCTTGAGTTA	TCCGTATCCACTTCCCTGGA-AAAAATGGCTTCTTGAGTTA	21714	1	25	67	7.803518e-02	1.00000000	real
TCGAGCCCGTGGGGAACAGG	AAAAATGGCTTCTTGAGTTA	TCGAGCCCGTGGGGAACAGG-AAAAATGGCTTCTTGAGTTA	21737	1	2	67	9.326080e-03	1.00000000	real
TCGCACCAAACGGTTATGCA	AAAAATGGCTTCTTGAGTTA	TCGCACCAAACGGTTATGCA-AAAAATGGCTTCTTGAGTTA	21737	1	2	67	9.326080e-03	1.00000000	real
TCGTCCCGAAGCACCGTAGT	AAAAATGGCTTCTTGAGTTA	TCGTCCCGAAGCACCGTAGT-AAAAATGGCTTCTTGAGTTA	21737	1	2	67	9.326080e-03	1.00000000	real
TCGTCGTCCCTACTTCGCCA	AAAAATGGCTTCTTGAGTTA	TCGTCGTCCCTACTTCGCCA-AAAAATGGCTTCTTGAGTTA	21735	1	4	67	1.549580e-02	1.00000000	real
TCTCATGGCCCTATAATTCA	AAAAATGGCTTCTTGAGTTA	TCTCATGGCCCTATAATTCA-AAAAATGGCTTCTTGAGTTA	21576	1	163	67	4.019742e-01	1.00000000	real
TCTTCTAAAGTCATGCAATG	AAAAATGGCTTCTTGAGTTA	TCTTCTAAAGTCATGCAATG-AAAAATGGCTTCTTGAGTTA	21702	1	37	67	1.119970e-01	1.00000000	real
TGTTCGAGAAAGGAACGGTT	AAAAATGGCTTCTTGAGTTA	TGTTCGAGAAAGGAACGGTT-AAAAATGGCTTCTTGAGTTA	21640	1	99	67	2.687690e-01	1.00000000	real
TGTTCGCCCCGTCCTCCTGT	AAAAATGGCTTCTTGAGTTA	TGTTCGCCCCGTCCTCCTGT-AAAAATGGCTTCTTGAGTTA	21732	1	7	67	2.467947e-02	1.00000000	real
TGTTGCCCTCGGTTTAGCAA	AAAAATGGCTTCTTGAGTTA	TGTTGCCCTCGGTTTAGCAA-AAAAATGGCTTCTTGAGTTA	21717	1	22	67	6.934669e-02	1.00000000	real
TTAACGATGGGGAGGTGGAG	AAAAATGGCTTCTTGAGTTA	TTAACGATGGGGAGGTGGAG-AAAAATGGCTTCTTGAGTTA	21738	1	1	67	6.226949e-03	1.00000000	real
TTAGGCAACGGGAGCCGAAT	AAAAATGGCTTCTTGAGTTA	TTAGGCAACGGGAGCCGAAT-AAAAATGGCTTCTTGAGTTA	21503	1	236	67	5.248972e-01	1.00000000	real
TTATTATGATAGATTGAAGA	AAAAATGGCTTCTTGAGTTA	TTATTATGATAGATTGAAGA-AAAAATGGCTTCTTGAGTTA	21726	1	13	67	4.279430e-02	1.00000000	real
TTCCCTCCGCTATCGCCGGG	AAAAATGGCTTCTTGAGTTA	TTCCCTCCGCTATCGCCGGG-AAAAATGGCTTCTTGAGTTA	21737	1	2	67	9.326080e-03	1.00000000	real
TTTAACATCGGAGTTAGATT	AAAAATGGCTTCTTGAGTTA	TTTAACATCGGAGTTAGATT-AAAAATGGCTTCTTGAGTTA	21583	1	156	67	3.886572e-01	1.00000000	real
ACATACCACAAGTTCTGGTG	AAAACACGGCCGCTGTTGGG	ACATACCACAAGTTCTGGTG-AAAACACGGCCGCTGTTGGG	21780	1	24	2	3.435479e-03	1.00000000	real
AGCCTCGCCCCTGGGTGGAG	AAAACATCTCGTATTAGTCC	AGCCTCGCCCCTGGGTGGAG-AAAACATCTCGTATTAGTCC	21725	1	80	1	7.415180e-03	1.00000000	real
CGCTCGGTAATGGGAGTGGG	AAAACCCGTCTCCTGACCGG	CGCTCGGTAATGGGAGTGGG-AAAACCCGTCTCCTGACCGG	21791	1	12	3	2.382588e-03	1.00000000	real
CTCAGACCCTGAGTGTTCAA	AAAACCCGTCTCCTGACCGG	CTCAGACCCTGAGTGTTCAA-AAAACCCGTCTCCTGACCGG	21774	1	29	3	5.491852e-03	1.00000000	real
GGCGTTCACATTAACTTATT	AAAACCCGTCTCCTGACCGG	GGCGTTCACATTAACTTATT-AAAACCCGTCTCCTGACCGG	21623	1	180	3	3.279151e-02	1.00000000	real
TACTAAAACCTCACCCTAGA	AAAACCCGTCTCCTGACCGG	TACTAAAACCTCACCCTAGA-AAAACCCGTCTCCTGACCGG	21539	1	264	3	4.773259e-02	1.00000000	real
ACTCCTTGGCGGTCTGTCAG	AAAACTGTGCGGTAATCCTA	ACTCCTTGGCGGTCTGTCAG-AAAACTGTGCGGTAATCCTA	21782	1	23	1	2.199967e-03	1.00000000	real
GAACACGCATCTTGCCCAGG	AAAACTGTGCGGTAATCCTA	GAACACGCATCTTGCCCAGG-AAAACTGTGCGGTAATCCTA	21696	1	109	1	1.006329e-02	1.00000000	real
TTCGCGTAGCAGCGGGAATT	AAAACTGTGCGGTAATCCTA	TTCGCGTAGCAGCGGGAATT-AAAACTGTGCGGTAATCCTA	21804	1	1	1	1.834231e-04	1.00000000	real
CCATGGACGCTCGCAGCTAG	AAAACTTAGCACGTTTGAAA	CCATGGACGCTCGCAGCTAG-AAAACTTAGCACGTTTGAAA	21795	1	7	4	1.833096e-03	1.00000000	real
CGTGATTACTTAAGAGGAGC	AAAACTTAGCACGTTTGAAA	CGTGATTACTTAAGAGGAGC-AAAACTTAGCACGTTTGAAA	21800	1	2	4	6.877264e-04	1.00000000	real
CCCCTAGCAGGTCCGTGGGA	AAAATAATTAGTGAGAGTGG	CCCCTAGCAGGTCCGTGGGA-AAAATAATTAGTGAGAGTGG	21546	1	255	5	6.840860e-02	1.00000000	real
CTCATAAGCTGGTGCGGTCG	AAAATAATTAGTGAGAGTGG	CTCATAAGCTGGTGCGGTCG-AAAATAATTAGTGAGAGTGG	21788	1	13	5	3.846237e-03	1.00000000	real
AGTCCTCTTCTATCATATCA	AAAATCACACGGTACCATTA	AGTCCTCTTCTATCATATCA-AAAATCACACGGTACCATTA	21782	1	23	1	2.199967e-03	1.00000000	real
CTCCGTAATCACCATGCAGT	AAAATCACACGGTACCATTA	CTCCGTAATCACCATGCAGT-AAAATCACACGGTACCATTA	21779	1	26	1	2.474793e-03	1.00000000	real
TAAGTGTCATATAGCTGAAG	AAAATCACACGGTACCATTA	TAAGTGTCATATAGCTGAAG-AAAATCACACGGTACCATTA	21791	1	14	1	1.375263e-03	1.00000000	real
AACGCTGCATGTCATACGCG	AAAATCATCCTATGGTCCGA	AACGCTGCATGTCATACGCG-AAAATCATCCTATGGTCCGA	21803	1	2	1	2.751284e-04	1.00000000	real
AGCTGTAACCAAGTGGTCAT	AAAATCATCCTATGGTCCGA	AGCTGTAACCAAGTGGTCAT-AAAATCATCCTATGGTCCGA	21798	1	7	1	7.335916e-04	1.00000000	real
AACCCTCGACCGGGTCGCCT	AAAATGACAAACTAGTCACA	AACCCTCGACCGGGTCGCCT-AAAATGACAAACTAGTCACA	21794	1	2	10	1.512582e-03	1.00000000	real
CACTTCGCACTGGGACGGTG	AAAATGACAAACTAGTCACA	CACTTCGCACTGGGACGGTG-AAAATGACAAACTAGTCACA	21766	1	30	10	1.553004e-02	1.00000000	real
CCCCTAGCAGGTCCGTGGGA	AAAATGACAAACTAGTCACA	CCCCTAGCAGGTCCGTGGGA-AAAATGACAAACTAGTCACA	21541	1	255	10	1.218403e-01	1.00000000	real
CCTCCATACTGTCTTCGCCT	AAAATGACAAACTAGTCACA	CCTCCATACTGTCTTCGCCT-AAAATGACAAACTAGTCACA	21785	1	11	10	6.037856e-03	1.00000000	real
CTACATTGCAAATATAGAGG	AAAATGACAAACTAGTCACA	CTACATTGCAAATATAGAGG-AAAATGACAAACTAGTCACA	21789	1	7	10	4.028930e-03	1.00000000	real
TAGCAATATCTCGTTCAGGC	AAAATGACAAACTAGTCACA	TAGCAATATCTCGTTCAGGC-AAAATGACAAACTAGTCACA	21749	1	47	10	2.395312e-02	1.00000000	real
TCAACCCCTCTCAGGTGTGA	AAAATGACAAACTAGTCACA	TCAACCCCTCTCAGGTGTGA-AAAATGACAAACTAGTCACA	21766	1	30	10	1.553004e-02	1.00000000	real
TCCGTGACTGGGGGTCTCGT	AAAATGACAAACTAGTCACA	TCCGTGACTGGGGGTCTCGT-AAAATGACAAACTAGTCACA	21598	1	198	10	9.594462e-02	1.00000000	real
TGCCCCTGAAATTATAGGTT	AAAATGACAAACTAGTCACA	TGCCCCTGAAATTATAGGTT-AAAATGACAAACTAGTCACA	21795	1	1	10	1.008619e-03	1.00000000	real
TGTGCGTGACTTCTAGATCA	AAAATGACAAACTAGTCACA	TGTGCGTGACTTCTAGATCA-AAAATGACAAACTAGTCACA	21791	1	5	10	3.023083e-03	1.00000000	real
TTCCAAACTCTATCAGATCT	AAAATGACAAACTAGTCACA	TTCCAAACTCTATCAGATCT-AAAATGACAAACTAGTCACA	21784	1	12	10	6.539511e-03	1.00000000	real
ACCGTCCAGGCGCTGGAAAT	AAAATGCATGTCATTCCGTA	ACCGTCCAGGCGCTGGAAAT-AAAATGCATGTCATTCCGTA	21798	1	7	1	7.335916e-04	1.00000000	real
CCCCTAGCAGGTCCGTGGGA	AAAATGCATGTCATTCCGTA	CCCCTAGCAGGTCCGTGGGA-AAAATGCATGTCATTCCGTA	21550	1	255	1	2.334142e-02	1.00000000	real
TCCCTTCCTATAGGGAGGTA	AAAATGCATGTCATTCCGTA	TCCCTTCCTATAGGGAGGTA-AAAATGCATGTCATTCCGTA	21675	1	130	1	1.197868e-02	1.00000000	real
TGCTCATAACTCCTGAGTCT	AAAATGCATGTCATTCCGTA	TGCTCATAACTCCTGAGTCT-AAAATGCATGTCATTCCGTA	21491	1	314	1	2.868180e-02	1.00000000	real
AACACCTAGCTGCTTACGTT	AAAATTCAGGTGCATGAAGA	AACACCTAGCTGCTTACGTT-AAAATTCAGGTGCATGAAGA	21766	1	38	2	5.355905e-03	1.00000000	real
CAAGGGATCCTTCGGTTGTG	AAAATTCAGGTGCATGAAGA	CAAGGGATCCTTCGGTTGTG-AAAATTCAGGTGCATGAAGA	21790	1	14	2	2.062233e-03	1.00000000	real
CATTATGTCCGTGTCTCATA	AAAATTCAGGTGCATGAAGA	CATTATGTCCGTGTCTCATA-AAAATTCAGGTGCATGAAGA	21731	1	73	2	1.014617e-02	1.00000000	real
AAGAAGACAGGGCGTGTGAC	AAAATTCCTGGGAGCAACCG	AAGAAGACAGGGCGTGTGAC-AAAATTCCTGGGAGCAACCG	21558	1	239	9	1.047833e-01	1.00000000	real
CCCCTAGCAGGTCCGTGGGA	AAAATTCCTGGGAGCAACCG	CCCCTAGCAGGTCCGTGGGA-AAAATTCCTGGGAGCAACCG	21542	1	255	9	1.114039e-01	1.00000000	real
CGTCGCACTTGGGGTCCGTA	AAAATTCCTGGGAGCAACCG	CGTCGCACTTGGGGTCCGTA-AAAATTCCTGGGAGCAACCG	21683	1	114	9	5.151172e-02	1.00000000	real
GATGCACACTCAGCTGAGTT	AAAATTCCTGGGAGCAACCG	GATGCACACTCAGCTGAGTT-AAAATTCCTGGGAGCAACCG	21786	1	11	9	5.490344e-03	1.00000000	real
GCAACCACCGGGTGGGGACC	AAAATTCCTGGGAGCAACCG	GCAACCACCGGGTGGGGACC-AAAATTCCTGGGAGCAACCG	21782	1	15	9	7.314421e-03	1.00000000	real
GGTTTGCAATGGTGGCTGCA	AAAATTCCTGGGAGCAACCG	GGTTTGCAATGGTGGCTGCA-AAAATTCCTGGGAGCAACCG	21793	1	4	9	2.290950e-03	1.00000000	real
TGCTCATAACTCCTGAGTCT	AAAATTCCTGGGAGCAACCG	TGCTCATAACTCCTGAGTCT-AAAATTCCTGGGAGCAACCG	21483	1	314	9	1.354384e-01	1.00000000	real
GACGCAGCAAGGAGGTTCAG	AAACAACTATTGGTGCACGA	GACGCAGCAAGGAGGTTCAG-AAACAACTATTGGTGCACGA	21801	1	4	1	4.585263e-04	1.00000000	real
CGCATAATACAATTCGTTGG	AAACACACCTGGTGTGGTTG	CGCATAATACAATTCGTTGG-AAACACACCTGGTGTGGTTG	21724	1	80	2	1.110238e-02	1.00000000	real
TACAGCTCTTCGGTTTTCTT	AAACACACCTGGTGTGGTTG	TACAGCTCTTCGGTTTTCTT-AAACACACCTGGTGTGGTTG	21792	1	12	2	1.787433e-03	1.00000000	real
ACATCTTGACATTCTGTTAT	AAACACATAAGTGGTTTGTC	ACATCTTGACATTCTGTTAT-AAACACATAAGTGGTTTGTC	21532	1	266	8	1.049669e-01	1.00000000	real
CATAAGTAAGGTGGGCGAAC	AAACACATAAGTGGTTTGTC	CATAAGTAAGGTGGGCGAAC-AAACACATAAGTGGTTTGTC	21782	1	16	8	6.995537e-03	1.00000000	real
GATTAACGCACTTTTGTGTA	AAACACATAAGTGGTTTGTC	GATTAACGCACTTTTGTGTA-AAACACATAAGTGGTTTGTC	21797	1	1	8	8.252716e-04	1.00000000	real
GCTAATCCAAAGGCTTTATC	AAACACATAAGTGGTTTGTC	GCTAATCCAAAGGCTTTATC-AAACACATAAGTGGTTTGTC	21783	1	15	8	6.585242e-03	1.00000000	real
GTATGTATGGCTAAGTGTAG	AAACACATAAGTGGTTTGTC	GTATGTATGGCTAAGTGTAG-AAACACATAAGTGGTTTGTC	21760	1	38	8	1.598400e-02	1.00000000	real
CTGAGCACTCATATATGAGG	AAACACCACAGGGGGAGGCT	CTGAGCACTCATATATGAGG-AAACACCACAGGGGGAGGCT	21522	1	283	1	2.587766e-02	1.00000000	real
ATACGCCTTCAGGGTGATCG	AAACACTGGATGGTGGATCA	ATACGCCTTCAGGGTGATCG-AAACACTGGATGGTGGATCA	21800	1	2	4	6.877264e-04	1.00000000	real
CACATATTCGGTTGCGTCCG	AAACACTGGATGGTGGATCA	CACATATTCGGTTGCGTCCG-AAACACTGGATGGTGGATCA	21801	1	1	4	4.585263e-04	1.00000000	real
CGCGTACTGAATCAGGTTGA	AAACACTGGATGGTGGATCA	CGCGTACTGAATCAGGTTGA-AAACACTGGATGGTGGATCA	21779	1	23	4	5.491224e-03	1.00000000	real
TACTAAAACCTCACCCTAGA	AAACACTGGATGGTGGATCA	TACTAAAACCTCACCCTAGA-AAACACTGGATGGTGGATCA	21538	1	264	4	5.930672e-02	1.00000000	real
TAGCAGGTGTCGATACAGGG	AAACACTGGATGGTGGATCA	TAGCAGGTGTCGATACAGGG-AAACACTGGATGGTGGATCA	21744	1	58	4	1.345599e-02	1.00000000	real
AACACCTAGCTGCTTACGTT	AAACAGCACAGATGTTCTCA	AACACCTAGCTGCTTACGTT-AAACAGCACAGATGTTCTCA	21727	1	38	41	7.248988e-02	1.00000000	real
AAGAAGACAGGGCGTGTGAC	AAACAGCACAGATGTTCTCA	AAGAAGACAGGGCGTGTGAC-AAACAGCACAGATGTTCTCA	21526	1	239	41	3.720152e-01	1.00000000	real
AAGTCGGGAATTATAGGAGG	AAACAGCACAGATGTTCTCA	AAGTCGGGAATTATAGGAGG-AAACAGCACAGATGTTCTCA	21553	1	212	41	3.381007e-01	1.00000000	real
ACAACTTTCAGTGGTCGTGG	AAACAGCACAGATGTTCTCA	ACAACTTTCAGTGGTCGTGG-AAACAGCACAGATGTTCTCA	21730	1	35	41	6.710087e-02	1.00000000	real
ACTAAATGGCTCAGGTGTGA	AAACAGCACAGATGTTCTCA	ACTAAATGGCTCAGGTGTGA-AAACAGCACAGATGTTCTCA	21744	1	21	41	4.154535e-02	1.00000000	real
CAGTGTACCGCCATCAGGTT	AAACAGCACAGATGTTCTCA	CAGTGTACCGCCATCAGGTT-AAACAGCACAGATGTTCTCA	21682	1	83	41	1.497698e-01	1.00000000	real
CCCACAGCAGTTTGGCGAAG	AAACAGCACAGATGTTCTCA	CCCACAGCAGTTTGGCGAAG-AAACAGCACAGATGTTCTCA	21761	1	4	41	9.593789e-03	1.00000000	real
CCCCAGCACAGATGTTCTCA	AAACAGCACAGATGTTCTCA	CCCCAGCACAGATGTTCTCA-AAACAGCACAGATGTTCTCA	21764	1	1	41	3.848353e-03	1.00000000	real
CCCCGTATCCGGCTGGTCGA	AAACAGCACAGATGTTCTCA	CCCCGTATCCGGCTGGTCGA-AAACAGCACAGATGTTCTCA	21759	1	6	41	1.340609e-02	1.00000000	real
CGAGAGGGACGATACGGGCA	AAACAGCACAGATGTTCTCA	CGAGAGGGACGATACGGGCA-AAACAGCACAGATGTTCTCA	21761	1	4	41	9.593789e-03	1.00000000	real
CTGTTCCATTGCTAGTGCTT	AAACAGCACAGATGTTCTCA	CTGTTCCATTGCTAGTGCTT-AAACAGCACAGATGTTCTCA	21755	1	10	41	2.098778e-02	1.00000000	real
GCAATTCCCCTTCGCGGTTA	AAACAGCACAGATGTTCTCA	GCAATTCCCCTTCGCGGTTA-AAACAGCACAGATGTTCTCA	21751	1	14	41	2.851258e-02	1.00000000	real
GCACGCAAGTGGCACACATG	AAACAGCACAGATGTTCTCA	GCACGCAAGTGGCACACATG-AAACAGCACAGATGTTCTCA	21733	1	32	41	6.168130e-02	1.00000000	real
GCTAACCAACAGGTCTGTGG	AAACAGCACAGATGTTCTCA	GCTAACCAACAGGTCTGTGG-AAACAGCACAGATGTTCTCA	21764	1	1	41	3.848353e-03	1.00000000	real
TACCCCTTCCGCTTCGCCCT	AAACAGCACAGATGTTCTCA	TACCCCTTCCGCTTCGCCCT-AAACAGCACAGATGTTCTCA	21762	1	3	41	7.682247e-03	1.00000000	real
TACTAAAACCTCACCCTAGA	AAACAGCACAGATGTTCTCA	TACTAAAACCTCACCCTAGA-AAACAGCACAGATGTTCTCA	21501	1	264	41	4.019012e-01	1.00000000	real
TCCCCCACCATTAAATCTTG	AAACAGCACAGATGTTCTCA	TCCCCCACCATTAAATCTTG-AAACAGCACAGATGTTCTCA	21763	1	2	41	5.767104e-03	1.00000000	real
TCCCTTCCTATAGGGAGGTA	AAACAGCACAGATGTTCTCA	TCCCTTCCTATAGGGAGGTA-AAACAGCACAGATGTTCTCA	21635	1	130	41	2.237682e-01	1.00000000	real
TCGATAAAACGATTATATGG	AAACAGCACAGATGTTCTCA	TCGATAAAACGATTATATGG-AAACAGCACAGATGTTCTCA	21741	1	24	41	4.707842e-02	1.00000000	real
TCGGAGCCAATATGTGGGAG	AAACAGCACAGATGTTCTCA	TCGGAGCCAATATGTGGGAG-AAACAGCACAGATGTTCTCA	21733	1	32	41	6.168130e-02	1.00000000	real
TGCTCATAACTCCTGAGTCT	AAACAGCACAGATGTTCTCA	TGCTCATAACTCCTGAGTCT-AAACAGCACAGATGTTCTCA	21451	1	314	41	4.575665e-01	1.00000000	real
ACTGGAGAGAAGGACTTATC	AAACAGTTAAAGAGGTTATG	ACTGGAGAGAAGGACTTATC-AAACAGTTAAAGAGGTTATG	21787	1	9	10	5.033854e-03	1.00000000	real
AGCGATGGGACTTAGCTGCT	AAACAGTTAAAGAGGTTATG	AGCGATGGGACTTAGCTGCT-AAACAGTTAAAGAGGTTATG	21745	1	51	10	2.592547e-02	1.00000000	real
AGGCTTTTCGGTGCAGCTGA	AAACAGTTAAAGAGGTTATG	AGGCTTTTCGGTGCAGCTGA-AAACAGTTAAAGAGGTTATG	21719	1	77	10	3.865771e-02	1.00000000	real
CGCCACAACGATCGGCGCCG	AAACAGTTAAAGAGGTTATG	CGCCACAACGATCGGCGCCG-AAACAGTTAAAGAGGTTATG	21795	1	1	10	1.008619e-03	1.00000000	real
TCCGTGACTGGGGGTCTCGT	AAACAGTTAAAGAGGTTATG	TCCGTGACTGGGGGTCTCGT-AAACAGTTAAAGAGGTTATG	21598	1	198	10	9.594462e-02	1.00000000	real
TTTCGTTACCCAATGGGTGA	AAACAGTTAAAGAGGTTATG	TTTCGTTACCCAATGGGTGA-AAACAGTTAAAGAGGTTATG	21780	1	16	10	8.543833e-03	1.00000000	real
GGCCGCACACTCGCCATGGT	AAACATGAGAATCCAACGAC	GGCCGCACACTCGCCATGGT-AAACATGAGAATCCAACGAC	21651	1	154	1	1.416542e-02	1.00000000	real
GTCTCCCCATTTTAGAGTGC	AAACATGAGAATCCAACGAC	GTCTCCCCATTTTAGAGTGC-AAACATGAGAATCCAACGAC	21742	1	63	1	5.861196e-03	1.00000000	real
AATACATTAAGGGCGGGCGG	AAACATGAGATTCCAACGAC	AATACATTAAGGGCGGGCGG-AAACATGAGATTCCAACGAC	21567	1	208	31	2.653712e-01	1.00000000	real
AATTTCCCGCGAGAAACTGT	AAACATGAGATTCCAACGAC	AATTTCCCGCGAGAAACTGT-AAACATGAGATTCCAACGAC	21758	1	17	31	2.609669e-02	1.00000000	real
ACTGCAGCTCTTCCGGACAG	AAACATGAGATTCCAACGAC	ACTGCAGCTCTTCCGGACAG-AAACATGAGATTCCAACGAC	21766	1	9	31	1.458066e-02	1.00000000	real
ATCAGGAGGATATCGGGGGG	AAACATGAGATTCCAACGAC	ATCAGGAGGATATCGGGGGG-AAACATGAGATTCCAACGAC	21671	1	104	31	1.432090e-01	1.00000000	real
ATCCAAATAGCGGCATCGGG	AAACATGAGATTCCAACGAC	ATCCAAATAGCGGCATCGGG-AAACATGAGATTCCAACGAC	21771	1	4	31	7.316261e-03	1.00000000	real
ATGACCCCCATGTCTTGTTG	AAACATGAGATTCCAACGAC	ATGACCCCCATGTCTTGTTG-AAACATGAGATTCCAACGAC	21729	1	46	31	6.675945e-02	1.00000000	real
ATTCCGATTCACTTACTGCG	AAACATGAGATTCCAACGAC	ATTCCGATTCACTTACTGCG-AAACATGAGATTCCAACGAC	21760	1	15	31	2.322997e-02	1.00000000	real
CACAGATACCGCGGAACTGA	AAACATGAGATTCCAACGAC	CACAGATACCGCGGAACTGA-AAACATGAGATTCCAACGAC	21704	1	71	31	1.004893e-01	1.00000000	real
CATTCTTATCTTGAAGTGCT	AAACATGAGATTCCAACGAC	CATTCTTATCTTGAAGTGCT-AAACATGAGATTCCAACGAC	21774	1	1	31	2.932751e-03	1.00000000	real
CGCATAATACAATTCGTTGG	AAACATGAGATTCCAACGAC	CGCATAATACAATTCGTTGG-AAACATGAGATTCCAACGAC	21695	1	80	31	1.123405e-01	1.00000000	real
CGGTTCGCTTCTGAAGAGGG	AAACATGAGATTCCAACGAC	CGGTTCGCTTCTGAAGAGGG-AAACATGAGATTCCAACGAC	21774	1	1	31	2.932751e-03	1.00000000	real
GACATGGTACAGGGGTAGTT	AAACATGAGATTCCAACGAC	GACATGGTACAGGGGTAGTT-AAACATGAGATTCCAACGAC	21674	1	101	31	1.394081e-01	1.00000000	real
GATTGCATCGCAGGTGGGGT	AAACATGAGATTCCAACGAC	GATTGCATCGCAGGTGGGGT-AAACATGAGATTCCAACGAC	21774	1	1	31	2.932751e-03	1.00000000	real
GCAATTCCCCTTCGCGGTTA	AAACATGAGATTCCAACGAC	GCAATTCCCCTTCGCGGTTA-AAACATGAGATTCCAACGAC	21761	1	14	31	2.179354e-02	1.00000000	real
GGCCCACTCACAGACGGCTT	AAACATGAGATTCCAACGAC	GGCCCACTCACAGACGGCTT-AAACATGAGATTCCAACGAC	21756	1	19	31	2.895526e-02	1.00000000	real
GGCGTTCACATTAACTTATT	AAACATGAGATTCCAACGAC	GGCGTTCACATTAACTTATT-AAACATGAGATTCCAACGAC	21595	1	180	31	2.342517e-01	1.00000000	real
GTCTCCCCATTTTAGAGTGC	AAACATGAGATTCCAACGAC	GTCTCCCCATTTTAGAGTGC-AAACATGAGATTCCAACGAC	21712	1	63	31	8.982637e-02	1.00000000	real
GTTCGAGCCCACGGAGTTAG	AAACATGAGATTCCAACGAC	GTTCGAGCCCACGGAGTTAG-AAACATGAGATTCCAACGAC	21701	1	74	31	1.044567e-01	1.00000000	real
TACTAAAACCTCACCCTAGA	AAACATGAGATTCCAACGAC	TACTAAAACCTCACCCTAGA-AAACATGAGATTCCAACGAC	21511	1	264	31	3.239770e-01	1.00000000	real
TAGCAATATCTCGTTCAGGC	AAACATGAGATTCCAACGAC	TAGCAATATCTCGTTCAGGC-AAACATGAGATTCCAACGAC	21728	1	47	31	6.813186e-02	1.00000000	real
TATTTGAACCATTGCTCGGC	AAACATGAGATTCCAACGAC	TATTTGAACCATTGCTCGGC-AAACATGAGATTCCAACGAC	21763	1	12	31	1.891454e-02	1.00000000	real
TCACCGATAACTGGTATAAT	AAACATGAGATTCCAACGAC	TCACCGATAACTGGTATAAT-AAACATGAGATTCCAACGAC	21591	1	184	31	2.387743e-01	1.00000000	real
TCGGAGCCAATATGTGGGAG	AAACATGAGATTCCAACGAC	TCGGAGCCAATATGTGGGAG-AAACATGAGATTCCAACGAC	21743	1	32	31	4.733885e-02	1.00000000	real
TCTCCCTTAGTCTTCAACCA	AAACATGAGATTCCAACGAC	TCTCCCTTAGTCTTCAACCA-AAACATGAGATTCCAACGAC	21687	1	88	31	1.227478e-01	1.00000000	real
TGCTCATAACTCCTGAGTCT	AAACATGAGATTCCAACGAC	TGCTCATAACTCCTGAGTCT-AAACATGAGATTCCAACGAC	21461	1	314	31	3.724560e-01	1.00000000	real
TTAGATCTCTAATGCTCTTT	AAACATGAGATTCCAACGAC	TTAGATCTCTAATGCTCTTT-AAACATGAGATTCCAACGAC	21770	1	5	31	8.773278e-03	1.00000000	real
CGGTGCTTTCTCGGTTTGGG	AAACCAGCCCAATGATTCGT	CGGTGCTTTCTCGGTTTGGG-AAACCAGCCCAATGATTCGT	21803	1	2	1	2.751284e-04	1.00000000	real
ACGCTGGATCCGCCCATTTC	AAACCAGGGTTCTTATTACT	ACGCTGGATCCGCCCATTTC-AAACCAGGGTTCTTATTACT	21772	1	31	3	5.857170e-03	1.00000000	real
CAATCTGCACATTCCGGAAC	AAACCAGGGTTCTTATTACT	CAATCTGCACATTCCGGAAC-AAACCAGGGTTCTTATTACT	21797	1	6	3	1.283462e-03	1.00000000	real
CCCAATAAACAGTGCCTCAT	AAACCAGGGTTCTTATTACT	CCCAATAAACAGTGCCTCAT-AAACCAGGGTTCTTATTACT	21798	1	5	3	1.100186e-03	1.00000000	real
TCGGAACACCTGTGTTAATT	AAACCAGGGTTCTTATTACT	TCGGAACACCTGTGTTAATT-AAACCAGGGTTCTTATTACT	21786	1	17	3	3.297833e-03	1.00000000	real
TTTAACATCGGAGTTAGATT	AAACCAGGGTTCTTATTACT	TTTAACATCGGAGTTAGATT-AAACCAGGGTTCTTATTACT	21647	1	156	3	2.849052e-02	1.00000000	real
ACGTTCCCAGGTCTACACTT	AAACCGATAAGTCACGGCCC	ACGTTCCCAGGTCTACACTT-AAACCGATAAGTCACGGCCC	21785	1	8	13	5.764200e-03	1.00000000	real
ACTACTTCCCGGAGAACCTA	AAACCGATAAGTCACGGCCC	ACTACTTCCCGGAGAACCTA-AAACCGATAAGTCACGGCCC	21780	1	13	13	8.953187e-03	1.00000000	real
ATTACCCCTTGACAGACGTC	AAACCGATAAGTCACGGCCC	ATTACCCCTTGACAGACGTC-AAACCGATAAGTCACGGCCC	21791	1	2	13	1.924839e-03	1.00000000	real
CGAACTCTCCGTTCACGTGG	AAACCGATAAGTCACGGCCC	CGAACTCTCCGTTCACGTGG-AAACCGATAAGTCACGGCCC	21777	1	16	13	1.086202e-02	1.00000000	real
GCTTACAAATGATTGGTCAG	AAACCGATAAGTCACGGCCC	GCTTACAAATGATTGGTCAG-AAACCGATAAGTCACGGCCC	21780	1	13	13	8.953187e-03	1.00000000	real
GTCTCCATGTTGAACGTGGC	AAACCGATAAGTCACGGCCC	GTCTCCATGTTGAACGTGGC-AAACCGATAAGTCACGGCCC	21792	1	1	13	1.283609e-03	1.00000000	real
GTGACAGGCCGTCGGTTCTG	AAACCGATAAGTCACGGCCC	GTGACAGGCCGTCGGTTCTG-AAACCGATAAGTCACGGCCC	21782	1	11	13	7.678734e-03	1.00000000	real
TACTCTGCGAAATAGCTCAG	AAACCGATAAGTCACGGCCC	TACTCTGCGAAATAGCTCAG-AAACCGATAAGTCACGGCCC	21703	1	90	13	5.687961e-02	1.00000000	real
TATCCAATCATGTGTAGCCG	AAACCGATAAGTCACGGCCC	TATCCAATCATGTGTAGCCG-AAACCGATAAGTCACGGCCC	21617	1	176	13	1.078590e-01	1.00000000	real
TCTCATGGCCCTATAATTCA	AAACCGATAAGTCACGGCCC	TCTCATGGCCCTATAATTCA-AAACCGATAAGTCACGGCCC	21630	1	163	13	1.003206e-01	1.00000000	real
TGTTCGAGAAAGGAACGGTT	AAACCGATAAGTCACGGCCC	TGTTCGAGAAAGGAACGGTT-AAACCGATAAGTCACGGCCC	21694	1	99	13	6.233867e-02	1.00000000	real
CCCGAATGCCCTAGCGGGGT	AAACCGTAAACCCAGACTTG	CCCGAATGCCCTAGCGGGGT-AAACCGTAAACCCAGACTTG	21803	1	2	1	2.751284e-04	1.00000000	real
CGAATATCACGAGGGCATGG	AAACCGTAAACCCAGACTTG	CGAATATCACGAGGGCATGG-AAACCGTAAACCCAGACTTG	21797	1	8	1	8.252716e-04	1.00000000	real
AGAAGTATGAACCGGCGAAT	AAACCTATTTGGGTAGCCAG	AGAAGTATGAACCGGCGAAT-AAACCTATTTGGGTAGCCAG	21787	1	18	1	1.741841e-03	1.00000000	real
GCTAGAGGTCCAAAATGGAT	AAACCTATTTGGGTAGCCAG	GCTAGAGGTCCAAAATGGAT-AAACCTATTTGGGTAGCCAG	21800	1	5	1	5.502189e-04	1.00000000	real
TCACCGATAACTGGTATAAT	AAACCTATTTGGGTAGCCAG	TCACCGATAACTGGTATAAT-AAACCTATTTGGGTAGCCAG	21621	1	184	1	1.689544e-02	1.00000000	real
TGGGCACTTAATTCGCTAGC	AAACCTATTTGGGTAGCCAG	TGGGCACTTAATTCGCTAGC-AAACCTATTTGGGTAGCCAG	21796	1	9	1	9.169474e-04	1.00000000	real
ACATCTTGACATTCTGTTAT	AAACGCCCCCCGTAGCGAGT	ACATCTTGACATTCTGTTAT-AAACGCCCCCCGTAGCGAGT	21537	1	266	3	4.808621e-02	1.00000000	real
ATGGCAATGATTCTCCAAGA	AAACGCCGTCGGATTAGGTA	ATGGCAATGATTCTCCAAGA-AAACGCCGTCGGATTAGGTA	21803	1	1	2	2.751284e-04	1.00000000	real
CCATACCACGTGGGGTTTGT	AAACGCGCGCATTGATTCGT	CCATACCACGTGGGGTTTGT-AAACGCGCGCATTGATTCGT	21330	1	472	4	1.038568e-01	1.00000000	real
CGAGAACGTTGTAACAGGCA	AAACGCGCGCATTGATTCGT	CGAGAACGTTGTAACAGGCA-AAACGCGCGCATTGATTCGT	21801	1	1	4	4.585263e-04	1.00000000	real
GACATTGACATGTAGCCAGC	AAACGCGCGCATTGATTCGT	GACATTGACATGTAGCCAGC-AAACGCGCGCATTGATTCGT	21795	1	7	4	1.833096e-03	1.00000000	real
GAGCAGGTCTGGAGAAGTGA	AAACGCGCGCATTGATTCGT	GAGCAGGTCTGGAGAAGTGA-AAACGCGCGCATTGATTCGT	21800	1	2	4	6.877264e-04	1.00000000	real
GCAGACCCCCCGGTTTGGCA	AAACGCGCGCATTGATTCGT	GCAGACCCCCCGGTTTGGCA-AAACGCGCGCATTGATTCGT	21771	1	31	4	7.316261e-03	1.00000000	real
GGCCCACTCACAGACGGCTT	AAACGCGCGCATTGATTCGT	GGCCCACTCACAGACGGCTT-AAACGCGCGCATTGATTCGT	21783	1	19	4	4.577699e-03	1.00000000	real
TTCTCTGACGTGAGCTCTGA	AAACGCGCGCATTGATTCGT	TTCTCTGACGTGAGCTCTGA-AAACGCGCGCATTGATTCGT	21754	1	48	4	1.118557e-02	1.00000000	real
AACAAGCAAATTTGAGCGTG	AAACGTACTCCCAATTGGGG	AACAAGCAAATTTGAGCGTG-AAACGTACTCCCAATTGGGG	21628	1	167	11	8.865052e-02	1.00000000	real
ACTTCGCTTAGATCAGCGTA	AAACGTACTCCCAATTGGGG	ACTTCGCTTAGATCAGCGTA-AAACGTACTCCCAATTGGGG	21790	1	5	11	3.297531e-03	1.00000000	real
ATAACTAAATGGGGGACTGC	AAACGTACTCCCAATTGGGG	ATAACTAAATGGGGGACTGC-AAACGTACTCCCAATTGGGG	21793	1	2	11	1.650013e-03	1.00000000	real
CAACCCACCTTGGTAGTGTC	AAACGTACTCCCAATTGGGG	CAACCCACCTTGGTAGTGTC-AAACGTACTCCCAATTGGGG	21781	1	14	11	8.225141e-03	1.00000000	real
CACCTTCCTATGAAAAGTAG	AAACGTACTCCCAATTGGGG	CACCTTCCTATGAAAAGTAG-AAACGTACTCCCAATTGGGG	21784	1	11	11	6.585091e-03	1.00000000	real
CATAATGATCCTCTTGTAGC	AAACGTACTCCCAATTGGGG	CATAATGATCCTCTTGTAGC-AAACGTACTCCCAATTGGGG	21772	1	23	11	1.313041e-02	1.00000000	real
CCAAACACTTCTAGTTTACC	AAACGTACTCCCAATTGGGG	CCAAACACTTCTAGTTTACC-AAACGTACTCCCAATTGGGG	21782	1	13	11	7.678734e-03	1.00000000	real
CCGTTAAACAGGGGGTAATT	AAACGTACTCCCAATTGGGG	CCGTTAAACAGGGGGTAATT-AAACGTACTCCCAATTGGGG	21763	1	32	11	1.801343e-02	1.00000000	real
CCTTGCCCGCACTCCTCTTG	AAACGTACTCCCAATTGGGG	CCTTGCCCGCACTCCTCTTG-AAACGTACTCCCAATTGGGG	21787	1	8	11	4.942556e-03	1.00000000	real
CGGACCACAGTCTGCTTTAG	AAACGTACTCCCAATTGGGG	CGGACCACAGTCTGCTTTAG-AAACGTACTCCCAATTGGGG	21794	1	1	11	1.100286e-03	1.00000000	real
CTGGCCCTCAGGCGGTTATT	AAACGTACTCCCAATTGGGG	CTGGCCCTCAGGCGGTTATT-AAACGTACTCCCAATTGGGG	21794	1	1	11	1.100286e-03	1.00000000	real
GAACACGCATCTTGCCCAGG	AAACGTACTCCCAATTGGGG	GAACACGCATCTTGCCCAGG-AAACGTACTCCCAATTGGGG	21686	1	109	11	5.889405e-02	1.00000000	real
TACTAAAACCTCACCCTAGA	AAACGTACTCCCAATTGGGG	TACTAAAACCTCACCCTAGA-AAACGTACTCCCAATTGGGG	21531	1	264	11	1.364947e-01	1.00000000	real
TCAACCCCAAGGGTCTAGAT	AAACGTACTCCCAATTGGGG	TCAACCCCAAGGGTCTAGAT-AAACGTACTCCCAATTGGGG	21781	1	14	11	8.225141e-03	1.00000000	real
AGAACCCTTGATACGTGCTA	AAACTACCCTGGTGGTGGGG	AGAACCCTTGATACGTGCTA-AAACTACCCTGGTGGTGGGG	21762	1	38	6	1.245365e-02	1.00000000	real
AGTTCAAAACAGAAGGAGGA	AAACTACCCTGGTGGTGGGG	AGTTCAAAACAGAAGGAGGA-AAACTACCCTGGTGGTGGGG	21795	1	5	6	1.924663e-03	1.00000000	real
CTGAGCACTCATATATGAGG	AAACTACCCTGGTGGTGGGG	CTGAGCACTCATATATGAGG-AAACTACCCTGGTGGTGGGG	21517	1	283	6	8.768954e-02	1.00000000	real
GCACACCCCCTTGCGATCAC	AAACTACCCTGGTGGTGGGG	GCACACCCCCTTGCGATCAC-AAACTACCCTGGTGGTGGGG	21791	1	9	6	3.206006e-03	1.00000000	real
GGCGTTCACATTAACTTATT	AAACTACCCTGGTGGTGGGG	GGCGTTCACATTAACTTATT-AAACTACCCTGGTGGTGGGG	21620	1	180	6	5.668134e-02	1.00000000	real
TCACCGATAACTGGTATAAT	AAACTACCCTGGTGGTGGGG	TCACCGATAACTGGTATAAT-AAACTACCCTGGTGGTGGGG	21616	1	184	6	5.790218e-02	1.00000000	real
TTCACCAGGGAGCCGCGGAG	AAACTACCCTGGTGGTGGGG	TTCACCAGGGAGCCGCGGAG-AAACTACCCTGGTGGTGGGG	21798	1	2	6	9.627286e-04	1.00000000	real
AACAGTTAAAGTCAGGATCG	AAACTACTCTCCCGAGGTTG	AACAGTTAAAGTCAGGATCG-AAACTACTCTCCCGAGGTTG	21786	1	8	12	5.353453e-03	1.00000000	real
ACCATGACACTGGCTATAGG	AAACTACTCTCCCGAGGTTG	ACCATGACACTGGCTATAGG-AAACTACTCTCCCGAGGTTG	21734	1	60	12	3.577004e-02	1.00000000	real
ACTTGCTCATCCGGCTGATG	AAACTACTCTCCCGAGGTTG	ACTTGCTCATCCGGCTGATG-AAACTACTCTCCCGAGGTTG	21792	1	2	12	1.787433e-03	1.00000000	real
CCAACGTGCTTAGTTTTGTG	AAACTACTCTCCCGAGGTTG	CCAACGTGCTTAGTTTTGTG-AAACTACTCTCCCGAGGTTG	21791	1	3	12	2.382588e-03	1.00000000	real
CCCCATCACCGGGCGGGGGG	AAACTACTCTCCCGAGGTTG	CCCCATCACCGGGCGGGGGG-AAACTACTCTCCCGAGGTTG	21793	1	1	12	1.191950e-03	1.00000000	real
CCCTCGATGCGGTTGATAGT	AAACTACTCTCCCGAGGTTG	CCCTCGATGCGGTTGATAGT-AAACTACTCTCCCGAGGTTG	21769	1	25	12	1.539342e-02	1.00000000	real
CGATAGTAAATAATGTCAAA	AAACTACTCTCCCGAGGTTG	CGATAGTAAATAATGTCAAA-AAACTACTCTCCCGAGGTTG	21782	1	12	12	7.724264e-03	1.00000000	real
CTCATAAGCTGGTGCGGTCG	AAACTACTCTCCCGAGGTTG	CTCATAAGCTGGTGCGGTCG-AAACTACTCTCCCGAGGTTG	21781	1	13	12	8.316151e-03	1.00000000	real
CTTGTATTATTAGGGAGACG	AAACTACTCTCCCGAGGTTG	CTTGTATTATTAGGGAGACG-AAACTACTCTCCCGAGGTTG	21682	1	112	12	6.532599e-02	1.00000000	real
TACTAAAACCTCACCCTAGA	AAACTACTCTCCCGAGGTTG	TACTAAAACCTCACCCTAGA-AAACTACTCTCCCGAGGTTG	21530	1	264	12	1.469939e-01	1.00000000	real
CGTAAGGCCTCACCATACGA	AAACTCATGAATTGCCCTGT	CGTAAGGCCTCACCATACGA-AAACTCATGAATTGCCCTGT	21755	1	47	4	1.095830e-02	1.00000000	real
GACGCGTAATCGATTGCTGT	AAACTCATGAATTGCCCTGT	GACGCGTAATCGATTGCTGT-AAACTCATGAATTGCCCTGT	21793	1	9	4	2.290950e-03	1.00000000	real
TAATTCCATACGATAGGTGG	AAACTCATGAATTGCCCTGT	TAATTCCATACGATAGGTGG-AAACTCATGAATTGCCCTGT	21796	1	6	4	1.604106e-03	1.00000000	real
TCCCCCCCGAGGGTACGCGA	AAACTCATGAATTGCCCTGT	TCCCCCCCGAGGGTACGCGA-AAACTCATGAATTGCCCTGT	21756	1	46	4	1.073098e-02	1.00000000	real
ACCCGAGAAATAATTATTAG	AAACTTGACCAGTATGTGGT	ACCCGAGAAATAATTATTAG-AAACTTGACCAGTATGTGGT	21774	1	24	8	1.027248e-02	1.00000000	real
GTGGCCTTTACTGCCCAATG	AAAGAAGCAGTCTATATCGC	GTGGCCTTTACTGCCCAATG-AAAGAAGCAGTCTATATCGC	21760	1	41	5	1.150174e-02	1.00000000	real
TTTCCCCCCCGTTCGCTGGG	AAAGACAGCGTCGGGCAGTG	TTTCCCCCCCGTTCGCTGGG-AAAGACAGCGTCGGGCAGTG	21802	1	1	3	3.668294e-04	1.00000000	real
TATCCAATCATGTGTAGCCG	AAAGACCAGATCCTTGCACG	TATCCAATCATGTGTAGCCG-AAAGACCAGATCCTTGCACG	21629	1	176	1	1.616781e-02	1.00000000	real
CGTCACAGATATTTAATGGG	AAAGAGCAGCTGAGTCGGCG	CGTCACAGATATTTAATGGG-AAAGAGCAGCTGAGTCGGCG	21802	1	2	2	4.126737e-04	1.00000000	real
ATATAGATAGTTTGGCGTGC	AAAGAGGCCTCTATAATGGC	ATATAGATAGTTTGGCGTGC-AAAGAGGCCTCTATAATGGC	21785	1	14	7	5.490470e-03	1.00000000	real
CGTACAAGAGTTTTGTAGGT	AAAGAGGCCTCTATAATGGC	CGTACAAGAGTTTTGTAGGT-AAAGAGGCCTCTATAATGGC	21781	1	18	7	6.950132e-03	1.00000000	real
GAATGACTCTTAGCTACTCG	AAAGAGGCCTCTATAATGGC	GAATGACTCTTAGCTACTCG-AAAGAGGCCTCTATAATGGC	21798	1	1	7	7.335916e-04	1.00000000	real
GTTCGAGCCCACGGAGTTAG	AAAGAGGCCTCTATAATGGC	GTTCGAGCCCACGGAGTTAG-AAAGAGGCCTCTATAATGGC	21725	1	74	7	2.718948e-02	1.00000000	real
TCACGCGCAGGTGGGACTAT	AAAGAGGCCTCTATAATGGC	TCACGCGCAGGTGGGACTAT-AAAGAGGCCTCTATAATGGC	21784	1	15	7	5.855561e-03	1.00000000	real
TTTGGTCAGTAGCCCCCGCG	AAAGAGGCCTCTATAATGGC	TTTGGTCAGTAGCCCCCGCG-AAAGAGGCCTCTATAATGGC	21786	1	13	7	5.125261e-03	1.00000000	real
CCCTGCCATCCGGGGCAGAG	AAAGATGACCATTGGAGAGC	CCCTGCCATCCGGGGCAGAG-AAAGATGACCATTGGAGAGC	21798	1	7	1	7.335916e-04	1.00000000	real
CTTCTACTGACGCCCGGTGT	AAAGATGACCATTGGAGAGC	CTTCTACTGACGCCCGGTGT-AAAGATGACCATTGGAGAGC	21752	1	53	1	4.946520e-03	1.00000000	real
GAAATACAACAGTTGATTAG	AAAGATGACCATTGGAGAGC	GAAATACAACAGTTGATTAG-AAAGATGACCATTGGAGAGC	21801	1	4	1	4.585263e-04	1.00000000	real
CTGAGCACTCATATATGAGG	AAAGCACCTTGTGTTGTAAG	CTGAGCACTCATATATGAGG-AAAGCACCTTGTGTTGTAAG	21520	1	283	3	5.108797e-02	1.00000000	real
TACGCTCCAGTAGTCAGGGC	AAAGCACCTTGTGTTGTAAG	TACGCTCCAGTAGTCAGGGC-AAAGCACCTTGTGTTGTAAG	21760	1	43	3	8.046961e-03	1.00000000	real
AAATGGGCGTACACGGGCAT	AAAGCCCCAATAAGAGGTTT	AAATGGGCGTACACGGGCAT-AAAGCCCCAATAAGAGGTTT	21793	1	3	10	2.016313e-03	1.00000000	real
ATCATTTTGTTAGGTGGGTA	AAAGCCCCAATAAGAGGTTT	ATCATTTTGTTAGGTGGGTA-AAAGCCCCAATAAGAGGTTT	21768	1	28	10	1.453476e-02	1.00000000	real
CATGACCTCCGTATTGGGAA	AAAGCCCCAATAAGAGGTTT	CATGACCTCCGTATTGGGAA-AAAGCCCCAATAAGAGGTTT	21772	1	24	10	1.254145e-02	1.00000000	real
CGCAAATGGCTGTCTTCAAC	AAAGCGAACCGTTCCGCGAT	CGCAAATGGCTGTCTTCAAC-AAAGCGAACCGTTCCGCGAT	21790	1	15	1	1.466914e-03	1.00000000	real
CGCACCTCCCGTAATTCAGG	AAAGCGCCACCGGGTGCGGA	CGCACCTCCCGTAATTCAGG-AAAGCGCCACCGGGTGCGGA	21797	1	8	1	8.252716e-04	1.00000000	real
AGCCTCGCCCCTGGGTGGAG	AAAGCTGACAGGCGTGGCGT	AGCCTCGCCCCTGGGTGGAG-AAAGCTGACAGGCGTGGCGT	21716	1	80	10	4.011704e-02	1.00000000	real
ATATCCGTGTATGTAAGTAG	AAAGCTGACAGGCGTGGCGT	ATATCCGTGTATGTAAGTAG-AAAGCTGACAGGCGTGGCGT	21795	1	1	10	1.008619e-03	1.00000000	real
CAAGGAAAACGCGGCATGTG	AAAGCTGACAGGCGTGGCGT	CAAGGAAAACGCGGCATGTG-AAAGCTGACAGGCGTGGCGT	21785	1	11	10	6.037856e-03	1.00000000	real
CCATAATGACTTTATACTTT	AAAGCTGACAGGCGTGGCGT	CCATAATGACTTTATACTTT-AAAGCTGACAGGCGTGGCGT	21784	1	12	10	6.539511e-03	1.00000000	real
AGGACCTAGGGATGCGCGCA	AAAGCTTCCATTTGCCTGGG	AGGACCTAGGGATGCGCGCA-AAAGCTTCCATTTGCCTGGG	21776	1	29	1	2.749581e-03	1.00000000	real
ATTTATCGCCGTTCCACGTA	AAAGCTTTCGAATGGCGACG	ATTTATCGCCGTTCCACGTA-AAAGCTTTCGAATGGCGACG	21761	1	41	4	9.593789e-03	1.00000000	real
CACCCATAAAGTCGCGGGGT	AAAGGAGCCCGAGAGGCCGG	CACCCATAAAGTCGCGGGGT-AAAGGAGCCCGAGAGGCCGG	21760	1	45	1	4.214476e-03	1.00000000	real
ATGACCGTTTTGCGGAAACG	AAAGTCGATAACGTTCGAGC	ATGACCGTTTTGCGGAAACG-AAAGTCGATAACGTTCGAGC	21741	1	63	2	8.779099e-03	1.00000000	real
CGGCCTACTCAATCTGGAGA	AAAGTCGATAACGTTCGAGC	CGGCCTACTCAATCTGGAGA-AAAGTCGATAACGTTCGAGC	21793	1	11	2	1.650013e-03	1.00000000	real
GTCTCCCCATTTTAGAGTGC	AAAGTCGATAACGTTCGAGC	GTCTCCCCATTTTAGAGTGC-AAAGTCGATAACGTTCGAGC	21741	1	63	2	8.779099e-03	1.00000000	real
TAAGTGTCATATAGCTGAAG	AAATAATCTGACTGATAGCA	TAAGTGTCATATAGCTGAAG-AAATAATCTGACTGATAGCA	21791	1	14	1	1.375263e-03	1.00000000	real
AACTTCAACGTGGTTCACGG	AAATACTCAATTTAGTGCGG	AACTTCAACGTGGTTCACGG-AAATACTCAATTTAGTGCGG	21770	1	2	34	4.807464e-03	1.00000000	real
AAGAAGACAGGGCGTGTGAC	AAATACTCAATTTAGTGCGG	AAGAAGACAGGGCGTGTGAC-AAATACTCAATTTAGTGCGG	21533	1	239	34	3.213412e-01	1.00000000	real
AAGCCCGGGCTGACCAGATG	AAATACTCAATTTAGTGCGG	AAGCCCGGGCTGACCAGATG-AAATACTCAATTTAGTGCGG	21685	1	87	34	1.320624e-01	1.00000000	real
ACATACCACAAGTTCTGGTG	AAATACTCAATTTAGTGCGG	ACATACCACAAGTTCTGGTG-AAATACTCAATTTAGTGCGG	21748	1	24	34	3.938262e-02	1.00000000	real
ACTTATGCCCGAGGTTTGCA	AAATACTCAATTTAGTGCGG	ACTTATGCCCGAGGTTTGCA-AAATACTCAATTTAGTGCGG	21731	1	41	34	6.529775e-02	1.00000000	real
AGCCCAAACTGAACGTGATG	AAATACTCAATTTAGTGCGG	AGCCCAAACTGAACGTGATG-AAATACTCAATTTAGTGCGG	21619	1	153	34	2.198269e-01	1.00000000	real
AGCGAACCTATAAGGTGTGG	AAATACTCAATTTAGTGCGG	AGCGAACCTATAAGGTGTGG-AAATACTCAATTTAGTGCGG	21763	1	9	34	1.593773e-02	1.00000000	real
ATTACTGACTCGATGCAAGG	AAATACTCAATTTAGTGCGG	ATTACTGACTCGATGCAAGG-AAATACTCAATTTAGTGCGG	21659	1	113	34	1.677249e-01	1.00000000	real
CATAGCGAGGAGTTGCTAAT	AAATACTCAATTTAGTGCGG	CATAGCGAGGAGTTGCTAAT-AAATACTCAATTTAGTGCGG	21611	1	161	34	2.298602e-01	1.00000000	real
CCAAAACCATCTGGACTATG	AAATACTCAATTTAGTGCGG	CCAAAACCATCTGGACTATG-AAATACTCAATTTAGTGCGG	21766	1	6	34	1.118250e-02	1.00000000	real
CCCACATTCTGATTCAGTAG	AAATACTCAATTTAGTGCGG	CCCACATTCTGATTCAGTAG-AAATACTCAATTTAGTGCGG	21771	1	1	34	3.207476e-03	1.00000000	real
CGTCAACTCCTGCAGACGTG	AAATACTCAATTTAGTGCGG	CGTCAACTCCTGCAGACGTG-AAATACTCAATTTAGTGCGG	21767	1	5	34	9.592473e-03	1.00000000	real
GCAACATCATTGTATCGGTA	AAATACTCAATTTAGTGCGG	GCAACATCATTGTATCGGTA-AAATACTCAATTTAGTGCGG	21764	1	8	34	1.435513e-02	1.00000000	real
GGCGTTCACATTAACTTATT	AAATACTCAATTTAGTGCGG	GGCGTTCACATTAACTTATT-AAATACTCAATTTAGTGCGG	21592	1	180	34	2.531896e-01	1.00000000	real
GGGCGGCACTCCGGGGCGAG	AAATACTCAATTTAGTGCGG	GGGCGGCACTCCGGGGCGAG-AAATACTCAATTTAGTGCGG	21743	1	29	34	4.707631e-02	1.00000000	real
GTGTGAGATTACTTGCTATT	AAATACTCAATTTAGTGCGG	GTGTGAGATTACTTGCTATT-AAATACTCAATTTAGTGCGG	21771	1	1	34	3.207476e-03	1.00000000	real
TAATAGCTAAATTTTGCAAT	AAATACTCAATTTAGTGCGG	TAATAGCTAAATTTTGCAAT-AAATACTCAATTTAGTGCGG	21757	1	15	34	2.538164e-02	1.00000000	real
TATACTGATAAGGGTGACGG	AAATACTCAATTTAGTGCGG	TATACTGATAAGGGTGACGG-AAATACTCAATTTAGTGCGG	21714	1	58	34	9.053321e-02	1.00000000	real
TCCAGGGCACGATAGGGCGT	AAATACTCAATTTAGTGCGG	TCCAGGGCACGATAGGGCGT-AAATACTCAATTTAGTGCGG	21559	1	213	34	2.920875e-01	1.00000000	real
TCCGTGACTGGGGGTCTCGT	AAATACTCAATTTAGTGCGG	TCCGTGACTGGGGGTCTCGT-AAATACTCAATTTAGTGCGG	21574	1	198	34	2.746570e-01	1.00000000	real
TTTAACATCGGAGTTAGATT	AAATACTCAATTTAGTGCGG	TTTAACATCGGAGTTAGATT-AAATACTCAATTTAGTGCGG	21616	1	156	34	2.236042e-01	1.00000000	real
AGGTCCCTTCTATGGGATGG	AAATAGACGACTGAGAGGGA	AGGTCCCTTCTATGGGATGG-AAATAGACGACTGAGAGGGA	21754	1	51	1	4.763534e-03	1.00000000	real
CCATACCACGTGGGGTTTGT	AAATAGACGACTGAGAGGGA	CCATACCACGTGGGGTTTGT-AAATAGACGACTGAGAGGGA	21333	1	472	1	4.291107e-02	1.00000000	real
AAGAAGACAGGGCGTGTGAC	AAATAGCACTGTAGGGGAGT	AAGAAGACAGGGCGTGTGAC-AAATAGCACTGTAGGGGAGT	21563	1	239	4	5.383505e-02	1.00000000	real
CCAAATATATTGTCATTGGC	AAATAGCACTGTAGGGGAGT	CCAAATATATTGTCATTGGC-AAATAGCACTGTAGGGGAGT	21799	1	3	4	9.168844e-04	1.00000000	real
CCCTCGTAACGATTACGAGA	AAATAGCACTGTAGGGGAGT	CCCTCGTAACGATTACGAGA-AAATAGCACTGTAGGGGAGT	21799	1	3	4	9.168844e-04	1.00000000	real
CGTCACCGGCGCTTTTCAGT	AAATAGCACTGTAGGGGAGT	CGTCACCGGCGCTTTTCAGT-AAATAGCACTGTAGGGGAGT	21800	1	2	4	6.877264e-04	1.00000000	real
TCAACGGTCCACGATGCAGT	AAATAGCACTGTAGGGGAGT	TCAACGGTCCACGATGCAGT-AAATAGCACTGTAGGGGAGT	21790	1	12	4	2.977415e-03	1.00000000	real
ATACGGATGAATGTCGGTAT	AAATATACTATATTGTTTGG	ATACGGATGAATGTCGGTAT-AAATATACTATATTGTTTGG	21780	1	23	3	4.395296e-03	1.00000000	real
GGCGTTCACATTAACTTATT	AAATATACTATATTGTTTGG	GGCGTTCACATTAACTTATT-AAATATACTATATTGTTTGG	21623	1	180	3	3.279151e-02	1.00000000	real
CACTACCTACACGCTTTTTA	AAATATATTAATCGGTGGGA	CACTACCTACACGCTTTTTA-AAATATATTAATCGGTGGGA	21797	1	8	1	8.252716e-04	1.00000000	real
AAGTACTTGATTGAGAATGC	AAATCAAACTGACTGAAGAT	AAGTACTTGATTGAGAATGC-AAATCAAACTGACTGAAGAT	21792	1	7	7	2.931542e-03	1.00000000	real
ACGCCTTGAAGATTGTGTAG	AAATCAAACTGACTGAAGAT	ACGCCTTGAAGATTGTGTAG-AAATCAAACTGACTGAAGAT	21797	1	2	7	1.100211e-03	1.00000000	real
ACCAAATCTCGTATTCGTTT	AAATCATTCCTATTGGGGAG	ACCAAATCTCGTATTCGTTT-AAATCATTCCTATTGGGGAG	21801	1	4	1	4.585263e-04	1.00000000	real
TCACCGATTTGGTGTGGTAG	AAATCATTCCTATTGGGGAG	TCACCGATTTGGTGTGGTAG-AAATCATTCCTATTGGGGAG	21770	1	35	1	3.299042e-03	1.00000000	real
TGCTCATAACTCCTGAGTCT	AAATCATTCCTATTGGGGAG	TGCTCATAACTCCTGAGTCT-AAATCATTCCTATTGGGGAG	21491	1	314	1	2.868180e-02	1.00000000	real
CGCTTTCAAAGTTGGGGGGC	AAATCGCTGGTGTCAGTGAT	CGCTTTCAAAGTTGGGGGGC-AAATCGCTGGTGTCAGTGAT	21802	1	3	1	3.668294e-04	1.00000000	real
CCAGCACCCGGATTCTTATC	AAATCTGCAAGTTAACTCCT	CCAGCACCCGGATTCTTATC-AAATCTGCAAGTTAACTCCT	21802	1	2	2	4.126737e-04	1.00000000	real
TGACCACGTGGGGTCACTCG	AAATCTGCAAGTTAACTCCT	TGACCACGTGGGGTCACTCG-AAATCTGCAAGTTAACTCCT	21789	1	15	2	2.199614e-03	1.00000000	real
GACATGGTACAGGGGTAGTT	AAATTCAGCAAGTCTTCTCG	GACATGGTACAGGGGTAGTT-AAATTCAGCAAGTCTTCTCG	21704	1	101	1	9.333130e-03	1.00000000	real
GGCGTTCACATTAACTTATT	AAATTCAGCAAGTCTTCTCG	GGCGTTCACATTAACTTATT-AAATTCAGCAAGTCTTCTCG	21625	1	180	1	1.653166e-02	1.00000000	real
TAGACGTGTTGCAAGGGAAA	AAATTCAGCAAGTCTTCTCG	TAGACGTGTTGCAAGGGAAA-AAATTCAGCAAGTCTTCTCG	21792	1	13	1	1.283609e-03	1.00000000	real
CGCGTACTGAATCAGGTTGA	AACAAAAAAGTTGGTAGGTA	CGCGTACTGAATCAGGTTGA-AACAAAAAAGTTGGTAGGTA	21782	1	23	1	2.199967e-03	1.00000000	real
CGCGTGTAATGTCATGCGAG	AACAAAAAAGTTGGTAGGTA	CGCGTGTAATGTCATGCGAG-AACAAAAAAGTTGGTAGGTA	21801	1	4	1	4.585263e-04	1.00000000	real
AAGCTTGAGAGGGTGATTAG	AACAAAAAGATGGGGCCGTA	AAGCTTGAGAGGGTGATTAG-AACAAAAAGATGGGGCCGTA	21804	1	1	1	1.834231e-04	1.00000000	real
AGATCCCCAACAAGTTGGTT	AACAAAAAGATGGGGCCGTA	AGATCCCCAACAAGTTGGTT-AACAAAAAGATGGGGCCGTA	21802	1	3	1	3.668294e-04	1.00000000	real
TTTCAAAGTTGGTCCCCGAA	AACAAAAAGATGGGGCCGTA	TTTCAAAGTTGGTCCCCGAA-AACAAAAAGATGGGGCCGTA	21800	1	5	1	5.502189e-04	1.00000000	real
AGTGGGGTGGGTGAAGGCGA	AACAAAAGGGCGTTTAGAGA	AGTGGGGTGGGTGAAGGCGA-AACAAAAGGGCGTTTAGAGA	21802	1	1	3	3.668294e-04	1.00000000	real
CGTTATACACGTAGATGGGG	AACAAAAGGGCGTTTAGAGA	CGTTATACACGTAGATGGGG-AACAAAAGGGCGTTTAGAGA	21802	1	1	3	3.668294e-04	1.00000000	real
CTTCCCCCTAGAAGGTCGTC	AACAAAAGGGCGTTTAGAGA	CTTCCCCCTAGAAGGTCGTC-AACAAAAGGGCGTTTAGAGA	21801	1	2	3	5.502063e-04	1.00000000	real
TCATCTAAAATGAATTGTGG	AACAAAAGGGCGTTTAGAGA	TCATCTAAAATGAATTGTGG-AACAAAAGGGCGTTTAGAGA	21794	1	9	3	1.833138e-03	1.00000000	real
AACACGATGCTGAGATAAGT	AACAAACCCCATCAGAGCAG	AACACGATGCTGAGATAAGT-AACAAACCCCATCAGAGCAG	21746	1	57	3	1.059714e-02	1.00000000	real
ACACCCCGGCACTACTCGCG	AACAAACCCCATCAGAGCAG	ACACCCCGGCACTACTCGCG-AACAAACCCCATCAGAGCAG	21800	1	3	3	7.335580e-04	1.00000000	real
ACGCCCAAGCGCTTCTGCAT	AACAAACCCCATCAGAGCAG	ACGCCCAAGCGCTTCTGCAT-AACAAACCCCATCAGAGCAG	21801	1	2	3	5.502063e-04	1.00000000	real
AGTTCTAACCGTCTGGGATT	AACAAACCCCATCAGAGCAG	AGTTCTAACCGTCTGGGATT-AACAAACCCCATCAGAGCAG	21797	1	6	3	1.283462e-03	1.00000000	real
GAACCAACGAAAAGGACGGT	AACAAACCCCATCAGAGCAG	GAACCAACGAAAAGGACGGT-AACAAACCCCATCAGAGCAG	21801	1	2	3	5.502063e-04	1.00000000	real
GGAGAGACACGGGGGCAGGT	AACAAATTTGAGATTTGGGG	GGAGAGACACGGGGGCAGGT-AACAAATTTGAGATTTGGGG	21793	1	7	6	2.565511e-03	1.00000000	real
GTACAACAACTTATACCAAT	AACAACAGTTCATGCGCAAA	GTACAACAACTTATACCAAT-AACAACAGTTCATGCGCAAA	21796	1	7	3	1.466712e-03	1.00000000	real
TCTGGCTAAGTGGATGGCGG	AACAAGAGGTGTTCGTTACT	TCTGGCTAAGTGGATGGCGG-AACAAGAGGTGTTCGTTACT	21765	1	38	3	7.134988e-03	1.00000000	real
TGCGCTCAACGATCTTTTGG	AACAAGCAAAATCTCTAGGG	TGCGCTCAACGATCTTTTGG-AACAAGCAAAATCTCTAGGG	21795	1	10	1	1.008619e-03	1.00000000	real
AACCGCGTATGGTGGTGTGG	AACAAGCAAATTTGAGCGTG	AACCGCGTATGGTGGTGTGG-AACAAGCAAATTTGAGCGTG	21630	1	9	167	7.443766e-02	1.00000000	real
AACCTGACCAGGGAACGGGA	AACAAGCAAATTTGAGCGTG	AACCTGACCAGGGAACGGGA-AACAAGCAAATTTGAGCGTG	21638	1	1	167	1.534890e-02	1.00000000	real
AACTTCTTTTGTGTTACGCG	AACAAGCAAATTTGAGCGTG	AACTTCTTTTGTGTTACGCG-AACAAGCAAATTTGAGCGTG	21638	1	1	167	1.534890e-02	1.00000000	real
AAGAAGACAGGGCGTGTGAC	AACAAGCAAATTTGAGCGTG	AAGAAGACAGGGCGTGTGAC-AACAAGCAAATTTGAGCGTG	21400	1	239	167	8.453194e-01	1.00000000	real
AATCCATCGCACATCCTCGA	AACAAGCAAATTTGAGCGTG	AATCCATCGCACATCCTCGA-AACAAGCAAATTTGAGCGTG	21638	1	1	167	1.534890e-02	1.00000000	real
AATTGCTATAAGCGAGGATA	AACAAGCAAATTTGAGCGTG	AATTGCTATAAGCGAGGATA-AACAAGCAAATTTGAGCGTG	21632	1	7	167	6.000450e-02	1.00000000	real
ACACACCATAGGTCTCCGGG	AACAAGCAAATTTGAGCGTG	ACACACCATAGGTCTCCGGG-AACAAGCAAATTTGAGCGTG	21590	1	49	167	3.209942e-01	1.00000000	real
ACACTCACCAGTCTTCTGTA	AACAAGCAAATTTGAGCGTG	ACACTCACCAGTCTTCTGTA-AACAAGCAAATTTGAGCGTG	21617	1	22	167	1.630300e-01	1.00000000	real
ACATCTCTAAGACTTACCTG	AACAAGCAAATTTGAGCGTG	ACATCTCTAAGACTTACCTG-AACAAGCAAATTTGAGCGTG	21628	1	11	167	8.865052e-02	1.00000000	real
ACCAATTCCTGAAACGGGCC	AACAAGCAAATTTGAGCGTG	ACCAATTCCTGAAACGGGCC-AACAAGCAAATTTGAGCGTG	21638	1	1	167	1.534890e-02	1.00000000	real
ACCCAACGTCCGACCGGACC	AACAAGCAAATTTGAGCGTG	ACCCAACGTCCGACCGGACC-AACAAGCAAATTTGAGCGTG	21635	1	4	167	3.793421e-02	1.00000000	real
ACCCCCATGCGTTTCTCCGG	AACAAGCAAATTTGAGCGTG	ACCCCCATGCGTTTCTCCGG-AACAAGCAAATTTGAGCGTG	21610	1	29	167	2.071873e-01	1.00000000	real
ACGGACCCCTAATGCTAATC	AACAAGCAAATTTGAGCGTG	ACGGACCCCTAATGCTAATC-AACAAGCAAATTTGAGCGTG	21577	1	62	167	3.861008e-01	1.00000000	real
ACTGATTAGCGCAGGACTTA	AACAAGCAAATTTGAGCGTG	ACTGATTAGCGCAGGACTTA-AACAAGCAAATTTGAGCGTG	21637	1	2	167	2.293529e-02	1.00000000	real
ACTTAAAAGATTCTGATCCC	AACAAGCAAATTTGAGCGTG	ACTTAAAAGATTCTGATCCC-AACAAGCAAATTTGAGCGTG	21625	1	14	167	1.095640e-01	1.00000000	real
AGCCAACATATCCGGATGTT	AACAAGCAAATTTGAGCGTG	AGCCAACATATCCGGATGTT-AACAAGCAAATTTGAGCGTG	21616	1	23	167	1.694847e-01	1.00000000	real
AGTCACAGGAAGTGGGAGCG	AACAAGCAAATTTGAGCGTG	AGTCACAGGAAGTGGGAGCG-AACAAGCAAATTTGAGCGTG	21630	1	9	167	7.443766e-02	1.00000000	real
ATTCAATCCTTCAGACTTTG	AACAAGCAAATTTGAGCGTG	ATTCAATCCTTCAGACTTTG-AACAAGCAAATTTGAGCGTG	21610	1	29	167	2.071873e-01	1.00000000	real
ATTTCGATCCACTTGGGGAG	AACAAGCAAATTTGAGCGTG	ATTTCGATCCACTTGGGGAG-AACAAGCAAATTTGAGCGTG	21585	1	54	167	3.468101e-01	1.00000000	real
CAAGCACAAATGGGGCGTTT	AACAAGCAAATTTGAGCGTG	CAAGCACAAATGGGGCGTTT-AACAAGCAAATTTGAGCGTG	21633	1	6	167	5.270424e-02	1.00000000	real
CACAGATACCGCGGAACTGA	AACAAGCAAATTTGAGCGTG	CACAGATACCGCGGAACTGA-AACAAGCAAATTTGAGCGTG	21568	1	71	167	4.275008e-01	1.00000000	real
CAGATGGACCCTTAGACGCG	AACAAGCAAATTTGAGCGTG	CAGATGGACCCTTAGACGCG-AACAAGCAAATTTGAGCGTG	21635	1	4	167	3.793421e-02	1.00000000	real
CAGGTACAGGGTAGGGGAAA	AACAAGCAAATTTGAGCGTG	CAGGTACAGGGTAGGGGAAA-AACAAGCAAATTTGAGCGTG	21530	1	109	167	5.738045e-01	1.00000000	real
CCACGGTTCCGTCTAATGGG	AACAAGCAAATTTGAGCGTG	CCACGGTTCCGTCTAATGGG-AACAAGCAAATTTGAGCGTG	21623	1	16	167	1.232406e-01	1.00000000	real
CCCATCAGTCTTATTGCAGC	AACAAGCAAATTTGAGCGTG	CCCATCAGTCTTATTGCAGC-AACAAGCAAATTTGAGCGTG	21608	1	31	167	2.193728e-01	1.00000000	real
CCCTCCCTTGCGCGCATCGC	AACAAGCAAATTTGAGCGTG	CCCTCCCTTGCGCGCATCGC-AACAAGCAAATTTGAGCGTG	21613	1	26	167	1.885537e-01	1.00000000	real
CCGAGCAAGAAATGATTGAG	AACAAGCAAATTTGAGCGTG	CCGAGCAAGAAATGATTGAG-AACAAGCAAATTTGAGCGTG	21618	1	21	167	1.565253e-01	1.00000000	real
CCGATTATATTGAAGTCCGG	AACAAGCAAATTTGAGCGTG	CCGATTATATTGAAGTCCGG-AACAAGCAAATTTGAGCGTG	21629	1	10	167	8.157142e-02	1.00000000	real
CCGTTCCCACGATACGAATT	AACAAGCAAATTTGAGCGTG	CCGTTCCCACGATACGAATT-AACAAGCAAATTTGAGCGTG	21631	1	8	167	6.724883e-02	1.00000000	real
CCTTAGCTGATGGATATGGG	AACAAGCAAATTTGAGCGTG	CCTTAGCTGATGGATATGGG-AACAAGCAAATTTGAGCGTG	21638	1	1	167	1.534890e-02	1.00000000	real
CGAAGACCGCGGGTGCTGAT	AACAAGCAAATTTGAGCGTG	CGAAGACCGCGGGTGCTGAT-AACAAGCAAATTTGAGCGTG	21637	1	2	167	2.293529e-02	1.00000000	real
CGACATTCTATCTTCAACAT	AACAAGCAAATTTGAGCGTG	CGACATTCTATCTTCAACAT-AACAAGCAAATTTGAGCGTG	21622	1	17	167	1.300004e-01	1.00000000	real
CGCAAATGGCTGTCTTCAAC	AACAAGCAAATTTGAGCGTG	CGCAAATGGCTGTCTTCAAC-AACAAGCAAATTTGAGCGTG	21624	1	15	167	1.164286e-01	1.00000000	real
CGCACTCCCGGCGGGGGGTG	AACAAGCAAATTTGAGCGTG	CGCACTCCCGGCGGGGGGTG-AACAAGCAAATTTGAGCGTG	21618	1	21	167	1.565253e-01	1.00000000	real
CGCAGTTGACGGGCACTTAA	AACAAGCAAATTTGAGCGTG	CGCAGTTGACGGGCACTTAA-AACAAGCAAATTTGAGCGTG	21540	1	99	167	5.393632e-01	1.00000000	real
CGCGCGACTAATATGGGGTA	AACAAGCAAATTTGAGCGTG	CGCGCGACTAATATGGGGTA-AACAAGCAAATTTGAGCGTG	21628	1	11	167	8.865052e-02	1.00000000	real
CGCTTTACCGCTAGGGTGGC	AACAAGCAAATTTGAGCGTG	CGCTTTACCGCTAGGGTGGC-AACAAGCAAATTTGAGCGTG	21636	1	3	167	3.046358e-02	1.00000000	real
CGGCACGCAAGTCGGTTATT	AACAAGCAAATTTGAGCGTG	CGGCACGCAAGTCGGTTATT-AACAAGCAAATTTGAGCGTG	21636	1	3	167	3.046358e-02	1.00000000	real
CGTCGCACTTGGGGTCCGTA	AACAAGCAAATTTGAGCGTG	CGTCGCACTTGGGGTCCGTA-AACAAGCAAATTTGAGCGTG	21525	1	114	167	5.900526e-01	1.00000000	real
CTCCCGTATAGAAGAGCTCT	AACAAGCAAATTTGAGCGTG	CTCCCGTATAGAAGAGCTCT-AACAAGCAAATTTGAGCGTG	21636	1	3	167	3.046358e-02	1.00000000	real
CTCCCTTTGCGACGAACATT	AACAAGCAAATTTGAGCGTG	CTCCCTTTGCGACGAACATT-AACAAGCAAATTTGAGCGTG	21590	1	49	167	3.209942e-01	1.00000000	real
CTGAGCACTCATATATGAGG	AACAAGCAAATTTGAGCGTG	CTGAGCACTCATATATGAGG-AACAAGCAAATTTGAGCGTG	21356	1	283	167	8.903899e-01	1.00000000	real
CTGATCATGCGCTGATCGGG	AACAAGCAAATTTGAGCGTG	CTGATCATGCGCTGATCGGG-AACAAGCAAATTTGAGCGTG	21591	1	48	167	3.157106e-01	1.00000000	real
CTGGTGCTGCGATTGAGAGG	AACAAGCAAATTTGAGCGTG	CTGGTGCTGCGATTGAGAGG-AACAAGCAAATTTGAGCGTG	21630	1	9	167	7.443766e-02	1.00000000	real
CTTAAATCCCCTTCGCTTAC	AACAAGCAAATTTGAGCGTG	CTTAAATCCCCTTCGCTTAC-AACAAGCAAATTTGAGCGTG	21631	1	8	167	6.724883e-02	1.00000000	real
CTTCAGCGGTGGACTTTAGA	AACAAGCAAATTTGAGCGTG	CTTCAGCGGTGGACTTTAGA-AACAAGCAAATTTGAGCGTG	21638	1	1	167	1.534890e-02	1.00000000	real
CTTGTATTATTAGGGAGACG	AACAAGCAAATTTGAGCGTG	CTTGTATTATTAGGGAGACG-AACAAGCAAATTTGAGCGTG	21527	1	112	167	5.836286e-01	1.00000000	real
GACGCTAATGAAGAATAGTG	AACAAGCAAATTTGAGCGTG	GACGCTAATGAAGAATAGTG-AACAAGCAAATTTGAGCGTG	21578	1	61	167	3.813210e-01	1.00000000	real
GATCTGTCAAACGTATTATG	AACAAGCAAATTTGAGCGTG	GATCTGTCAAACGTATTATG-AACAAGCAAATTTGAGCGTG	21638	1	1	167	1.534890e-02	1.00000000	real
GATGCACACTCAGCTGAGTT	AACAAGCAAATTTGAGCGTG	GATGCACACTCAGCTGAGTT-AACAAGCAAATTTGAGCGTG	21628	1	11	167	8.865052e-02	1.00000000	real
GATTTACGTTGTCGGGGCGT	AACAAGCAAATTTGAGCGTG	GATTTACGTTGTCGGGGCGT-AACAAGCAAATTTGAGCGTG	21621	1	18	167	1.367083e-01	1.00000000	real
GCAACCACCGGGTGGGGACC	AACAAGCAAATTTGAGCGTG	GCAACCACCGGGTGGGGACC-AACAAGCAAATTTGAGCGTG	21624	1	15	167	1.164286e-01	1.00000000	real
GGCCCCGGTCTGGGCGAAGG	AACAAGCAAATTTGAGCGTG	GGCCCCGGTCTGGGCGAAGG-AACAAGCAAATTTGAGCGTG	21632	1	7	167	6.000450e-02	1.00000000	real
GGTCCCAATAAAGCATGGTA	AACAAGCAAATTTGAGCGTG	GGTCCCAATAAAGCATGGTA-AACAAGCAAATTTGAGCGTG	21636	1	3	167	3.046358e-02	1.00000000	real
GTACAAAATCTGTAATGGAT	AACAAGCAAATTTGAGCGTG	GTACAAAATCTGTAATGGAT-AACAAGCAAATTTGAGCGTG	21602	1	37	167	2.548234e-01	1.00000000	real
GTAGGGCACCTCGTCTGGAG	AACAAGCAAATTTGAGCGTG	GTAGGGCACCTCGTCTGGAG-AACAAGCAAATTTGAGCGTG	21633	1	6	167	5.270424e-02	1.00000000	real
GTCGCTCCGAAGGCTCGTGG	AACAAGCAAATTTGAGCGTG	GTCGCTCCGAAGGCTCGTGG-AACAAGCAAATTTGAGCGTG	21542	1	97	167	5.321499e-01	1.00000000	real
GTGAACTTCAATGGAGTGGG	AACAAGCAAATTTGAGCGTG	GTGAACTTCAATGGAGTGGG-AACAAGCAAATTTGAGCGTG	21598	1	41	167	2.775634e-01	1.00000000	real
GTTAACCAAAGGAAGAACAG	AACAAGCAAATTTGAGCGTG	GTTAACCAAAGGAAGAACAG-AACAAGCAAATTTGAGCGTG	21638	1	1	167	1.534890e-02	1.00000000	real
GTTCGAGCCCACGGAGTTAG	AACAAGCAAATTTGAGCGTG	GTTCGAGCCCACGGAGTTAG-AACAAGCAAATTTGAGCGTG	21565	1	74	167	4.406744e-01	1.00000000	real
TAAATAGCGGGGGGGAGGGT	AACAAGCAAATTTGAGCGTG	TAAATAGCGGGGGGGAGGGT-AACAAGCAAATTTGAGCGTG	21622	1	17	167	1.300004e-01	1.00000000	real
TAATCGGCTACGGGCCCGGG	AACAAGCAAATTTGAGCGTG	TAATCGGCTACGGGCCCGGG-AACAAGCAAATTTGAGCGTG	21599	1	40	167	2.719439e-01	1.00000000	real
TACACCACCAGAAACGGCCC	AACAAGCAAATTTGAGCGTG	TACACCACCAGAAACGGCCC-AACAAGCAAATTTGAGCGTG	21603	1	36	167	2.490282e-01	1.00000000	real
TAGACGTGTTGCAAGGGAAA	AACAAGCAAATTTGAGCGTG	TAGACGTGTTGCAAGGGAAA-AACAAGCAAATTTGAGCGTG	21626	1	13	167	1.026464e-01	1.00000000	real
TAGCAGGTGTCGATACAGGG	AACAAGCAAATTTGAGCGTG	TAGCAGGTGTCGATACAGGG-AACAAGCAAATTTGAGCGTG	21581	1	58	167	3.667583e-01	1.00000000	real
TAGCCGGGAAGTGACGGGTG	AACAAGCAAATTTGAGCGTG	TAGCCGGGAAGTGACGGGTG-AACAAGCAAATTTGAGCGTG	21627	1	12	167	9.567537e-02	1.00000000	real
TCAACCCCAAGGGTCTAGAT	AACAAGCAAATTTGAGCGTG	TCAACCCCAAGGGTCTAGAT-AACAAGCAAATTTGAGCGTG	21625	1	14	167	1.095640e-01	1.00000000	real
TCAAGCAATCGGGGGGATCT	AACAAGCAAATTTGAGCGTG	TCAAGCAATCGGGGGGATCT-AACAAGCAAATTTGAGCGTG	21637	1	2	167	2.293529e-02	1.00000000	real
TCACCCTAAAGGTTCTGTGA	AACAAGCAAATTTGAGCGTG	TCACCCTAAAGGTTCTGTGA-AACAAGCAAATTTGAGCGTG	21634	1	5	167	4.534762e-02	1.00000000	real
TCACCGATAACTGGTATAAT	AACAAGCAAATTTGAGCGTG	TCACCGATAACTGGTATAAT-AACAAGCAAATTTGAGCGTG	21455	1	184	167	7.623230e-01	1.00000000	real
TCACGCGCAGGTGGGACTAT	AACAAGCAAATTTGAGCGTG	TCACGCGCAGGTGGGACTAT-AACAAGCAAATTTGAGCGTG	21624	1	15	167	1.164286e-01	1.00000000	real
TCACTTCTAAACCCGTGGCT	AACAAGCAAATTTGAGCGTG	TCACTTCTAAACCCGTGGCT-AACAAGCAAATTTGAGCGTG	21638	1	1	167	1.534890e-02	1.00000000	real
TCAGAATCCCGTGGCATTAT	AACAAGCAAATTTGAGCGTG	TCAGAATCCCGTGGCATTAT-AACAAGCAAATTTGAGCGTG	21631	1	8	167	6.724883e-02	1.00000000	real
TCTACCGTCGGCAGTCTTTA	AACAAGCAAATTTGAGCGTG	TCTACCGTCGGCAGTCTTTA-AACAAGCAAATTTGAGCGTG	21628	1	11	167	8.865052e-02	1.00000000	real
TCTTCTAAAGTCATGCAATG	AACAAGCAAATTTGAGCGTG	TCTTCTAAAGTCATGCAATG-AACAAGCAAATTTGAGCGTG	21602	1	37	167	2.548234e-01	1.00000000	real
TGAAACACCGGTTGGATTAG	AACAAGCAAATTTGAGCGTG	TGAAACACCGGTTGGATTAG-AACAAGCAAATTTGAGCGTG	21636	1	3	167	3.046358e-02	1.00000000	real
TGCCGGTCTTTCGTTCGGAC	AACAAGCAAATTTGAGCGTG	TGCCGGTCTTTCGTTCGGAC-AACAAGCAAATTTGAGCGTG	21560	1	79	167	4.619641e-01	1.00000000	real
TGGAGCGCTCGGGCCGTGTA	AACAAGCAAATTTGAGCGTG	TGGAGCGCTCGGGCCGTGTA-AACAAGCAAATTTGAGCGTG	21620	1	19	167	1.433649e-01	1.00000000	real
TGGTCGCATGAGGTAAAATA	AACAAGCAAATTTGAGCGTG	TGGTCGCATGAGGTAAAATA-AACAAGCAAATTTGAGCGTG	21636	1	3	167	3.046358e-02	1.00000000	real
TGTTCTACCCGAGGTATACG	AACAAGCAAATTTGAGCGTG	TGTTCTACCCGAGGTATACG-AACAAGCAAATTTGAGCGTG	21625	1	14	167	1.095640e-01	1.00000000	real
TTCAAGATGCTTTCATTAGG	AACAAGCAAATTTGAGCGTG	TTCAAGATGCTTTCATTAGG-AACAAGCAAATTTGAGCGTG	21637	1	2	167	2.293529e-02	1.00000000	real
TTCCCACGTGTATGCAGGCC	AACAAGCAAATTTGAGCGTG	TTCCCACGTGTATGCAGGCC-AACAAGCAAATTTGAGCGTG	21638	1	1	167	1.534890e-02	1.00000000	real
TTGGGTTAGCAAATGAGAGG	AACAAGCAAATTTGAGCGTG	TTGGGTTAGCAAATGAGAGG-AACAAGCAAATTTGAGCGTG	21624	1	15	167	1.164286e-01	1.00000000	real
TTTAACATCGGAGTTAGATT	AACAAGCAAATTTGAGCGTG	TTTAACATCGGAGTTAGATT-AACAAGCAAATTTGAGCGTG	21483	1	156	167	7.043515e-01	1.00000000	real
TTTATAGAACTGTCACACCA	AACAAGCAAATTTGAGCGTG	TTTATAGAACTGTCACACCA-AACAAGCAAATTTGAGCGTG	21637	1	2	167	2.293529e-02	1.00000000	real
TTTGAAAGCCAATGGGAGCA	AACAAGCAAATTTGAGCGTG	TTTGAAAGCCAATGGGAGCA-AACAAGCAAATTTGAGCGTG	21611	1	28	167	2.010239e-01	1.00000000	real
AGCGATGGGACTTAGCTGCT	AACAAGCTTATTCATGGCCT	AGCGATGGGACTTAGCTGCT-AACAAGCTTATTCATGGCCT	21726	1	51	29	6.916180e-02	1.00000000	real
CATTACCCCGAGTTTCTGAG	AACAAGCTTATTCATGGCCT	CATTACCCCGAGTTTCTGAG-AACAAGCTTATTCATGGCCT	21755	1	22	29	3.118247e-02	1.00000000	real
CCCTCGATGCGGTTGATAGT	AACAAGCTTATTCATGGCCT	CCCTCGATGCGGTTGATAGT-AACAAGCTTATTCATGGCCT	21752	1	25	29	3.517979e-02	1.00000000	real
GGCGTTCACATTAACTTATT	AACAAGCTTATTCATGGCCT	GGCGTTCACATTAACTTATT-AACAAGCTTATTCATGGCCT	21597	1	180	29	2.213618e-01	1.00000000	real
TCAAAAATCCGGGCAGGTGT	AACAAGCTTATTCATGGCCT	TCAAAAATCCGGGCAGGTGT-AACAAGCTTATTCATGGCCT	21764	1	13	29	1.909423e-02	1.00000000	real
TGCTCATAACTCCTGAGTCT	AACAAGCTTATTCATGGCCT	TGCTCATAACTCCTGAGTCT-AACAAGCTTATTCATGGCCT	21463	1	314	29	3.538994e-01	1.00000000	real
TTCAGATACGGATAAAGAAG	AACAAGCTTATTCATGGCCT	TTCAGATACGGATAAAGAAG-AACAAGCTTATTCATGGCCT	21773	1	4	29	6.860253e-03	1.00000000	real
TTTCCCTAAGATACGGAGGC	AACAAGCTTATTCATGGCCT	TTTCCCTAAGATACGGAGGC-AACAAGCTTATTCATGGCCT	21770	1	7	29	1.095454e-02	1.00000000	real
ACATCTTGACATTCTGTTAT	AACAAGGTTAGGGAATAGTG	ACATCTTGACATTCTGTTAT-AACAAGGTTAGGGAATAGTG	21536	1	266	4	5.974336e-02	1.00000000	real
CAACAGTCCATCATATGTGT	AACAAGGTTAGGGAATAGTG	CAACAGTCCATCATATGTGT-AACAAGGTTAGGGAATAGTG	21749	1	53	4	1.232130e-02	1.00000000	real
CACAGATACCGCGGAACTGA	AACAAGGTTAGGGAATAGTG	CACAGATACCGCGGAACTGA-AACAAGGTTAGGGAATAGTG	21731	1	71	4	1.640130e-02	1.00000000	real
CGTCGTCCCAAAATCGGCTT	AACAAGGTTAGGGAATAGTG	CGTCGTCCCAAAATCGGCTT-AACAAGGTTAGGGAATAGTG	21801	1	1	4	4.585263e-04	1.00000000	real
GACTTAAAACGGTTTAGACT	AACAAGGTTAGGGAATAGTG	GACTTAAAACGGTTTAGACT-AACAAGGTTAGGGAATAGTG	21796	1	6	4	1.604106e-03	1.00000000	real
TACTAAAACCTCACCCTAGA	AACAAGGTTAGGGAATAGTG	TACTAAAACCTCACCCTAGA-AACAAGGTTAGGGAATAGTG	21538	1	264	4	5.930672e-02	1.00000000	real
AATACATTAAGGGCGGGCGG	AACACATTTGTTCTTCTGGA	AATACATTAAGGGCGGGCGG-AACACATTTGTTCTTCTGGA	21596	1	208	2	2.847885e-02	1.00000000	real
AAGACTGGTGATGTGTACCG	AACACCAGGATCCATGCGTG	AAGACTGGTGATGTGTACCG-AACACCAGGATCCATGCGTG	21783	1	19	4	4.577699e-03	1.00000000	real
AGTCCTCTTCTATCATATCA	AACACCCGACCACAGCGAGG	AGTCCTCTTCTATCATATCA-AACACCCGACCACAGCGAGG	21777	1	23	6	7.679612e-03	1.00000000	real
CATAAGTAAGGTGGGCGAAC	AACACCCGACCACAGCGAGG	CATAAGTAAGGTGGGCGAAC-AACACCCGACCACAGCGAGG	21784	1	16	6	5.444965e-03	1.00000000	real
CTTATAGATCGGCAACTACT	AACACCCGACCACAGCGAGG	CTTATAGATCGGCAACTACT-AACACCCGACCACAGCGAGG	21691	1	109	6	3.478461e-02	1.00000000	real
TATCTCCTTTGCTAGTGCGG	AACACCCGACCACAGCGAGG	TATCTCCTTTGCTAGTGCGG-AACACCCGACCACAGCGAGG	21793	1	7	6	2.565511e-03	1.00000000	real
AAGCAACCAAATGAAGCAGG	AACACCTAGCTGCTTACGTT	AAGCAACCAAATGAAGCAGG-AACACCTAGCTGCTTACGTT	21763	1	5	38	1.068386e-02	1.00000000	real
AATAATTATAGTGATTCTAT	AACACCTAGCTGCTTACGTT	AATAATTATAGTGATTCTAT-AACACCTAGCTGCTTACGTT	21759	1	9	38	1.774455e-02	1.00000000	real
AATCAGAGGATGAACCGTTT	AACACCTAGCTGCTTACGTT	AATCAGAGGATGAACCGTTT-AACACCTAGCTGCTTACGTT	21758	1	10	38	1.950204e-02	1.00000000	real
AATTATTAATGCTAGAATTG	AACACCTAGCTGCTTACGTT	AATTATTAATGCTAGAATTG-AACACCTAGCTGCTTACGTT	21767	1	1	38	3.573717e-03	1.00000000	real
ACTTCCACCCAGGGCATCGC	AACACCTAGCTGCTTACGTT	ACTTCCACCCAGGGCATCGC-AACACCTAGCTGCTTACGTT	21767	1	1	38	3.573717e-03	1.00000000	real
AGCCCAAACTGAACGTGATG	AACACCTAGCTGCTTACGTT	AGCCCAAACTGAACGTGATG-AACACCTAGCTGCTTACGTT	21615	1	153	38	2.416689e-01	1.00000000	real
AGGACCTAGGGATGCGCGCA	AACACCTAGCTGCTTACGTT	AGGACCTAGGGATGCGCGCA-AACACCTAGCTGCTTACGTT	21739	1	29	38	5.231802e-02	1.00000000	real
AGGTGCGAAAGGTACTTCGC	AACACCTAGCTGCTTACGTT	AGGTGCGAAAGGTACTTCGC-AACACCTAGCTGCTTACGTT	21766	1	2	38	5.355905e-03	1.00000000	real
ATTACTGACTCGATGCAAGG	AACACCTAGCTGCTTACGTT	ATTACTGACTCGATGCAAGG-AACACCTAGCTGCTTACGTT	21655	1	113	38	1.850211e-01	1.00000000	real
CAAACAGAACGCAAAAGTTA	AACACCTAGCTGCTTACGTT	CAAACAGAACGCAAAAGTTA-AACACCTAGCTGCTTACGTT	21738	1	30	38	5.401521e-02	1.00000000	real
CACCTTCTAATTATGCGCGG	AACACCTAGCTGCTTACGTT	CACCTTCTAATTATGCGCGG-AACACCTAGCTGCTTACGTT	21761	1	7	38	1.422036e-02	1.00000000	real
CAGGTACAGGGTAGGGGAAA	AACACCTAGCTGCTTACGTT	CAGGTACAGGGTAGGGGAAA-AACACCTAGCTGCTTACGTT	21659	1	109	38	1.791346e-01	1.00000000	real
CATAGCGAGGAGTTGCTAAT	AACACCTAGCTGCTTACGTT	CATAGCGAGGAGTTGCTAAT-AACACCTAGCTGCTTACGTT	21607	1	161	38	2.525289e-01	1.00000000	real
CATATGTATTGAGCTCTGCG	AACACCTAGCTGCTTACGTT	CATATGTATTGAGCTCTGCG-AACACCTAGCTGCTTACGTT	21767	1	1	38	3.573717e-03	1.00000000	real
CCAACAATCTGGTAAGGTGG	AACACCTAGCTGCTTACGTT	CCAACAATCTGGTAAGGTGG-AACACCTAGCTGCTTACGTT	21767	1	1	38	3.573717e-03	1.00000000	real
CCAATCTTACCGCGATGCTT	AACACCTAGCTGCTTACGTT	CCAATCTTACCGCGATGCTT-AACACCTAGCTGCTTACGTT	21731	1	37	38	6.581286e-02	1.00000000	real
CCCACTACCCTTTGAGCCAG	AACACCTAGCTGCTTACGTT	CCCACTACCCTTTGAGCCAG-AACACCTAGCTGCTTACGTT	21765	1	3	38	7.134988e-03	1.00000000	real
CCCATCAGTCTTATTGCAGC	AACACCTAGCTGCTTACGTT	CCCATCAGTCTTATTGCAGC-AACACCTAGCTGCTTACGTT	21737	1	31	38	5.570943e-02	1.00000000	real
CCCTCGATGCGGTTGATAGT	AACACCTAGCTGCTTACGTT	CCCTCGATGCGGTTGATAGT-AACACCTAGCTGCTTACGTT	21743	1	25	38	4.549957e-02	1.00000000	real
CGAACTCTCCGTTCACGTGG	AACACCTAGCTGCTTACGTT	CGAACTCTCCGTTCACGTGG-AACACCTAGCTGCTTACGTT	21752	1	16	38	2.998280e-02	1.00000000	real
CTACCCCCTGATGCGTAGGA	AACACCTAGCTGCTTACGTT	CTACCCCCTGATGCGTAGGA-AACACCTAGCTGCTTACGTT	21763	1	5	38	1.068386e-02	1.00000000	real
CTCCCCAAACGTTAGCGAAG	AACACCTAGCTGCTTACGTT	CTCCCCAAACGTTAGCGAAG-AACACCTAGCTGCTTACGTT	21746	1	22	38	4.035438e-02	1.00000000	real
GAACACGCATCTTGCCCAGG	AACACCTAGCTGCTTACGTT	GAACACGCATCTTGCCCAGG-AACACCTAGCTGCTTACGTT	21659	1	109	38	1.791346e-01	1.00000000	real
GAATACCCAATGCGGTCAGT	AACACCTAGCTGCTTACGTT	GAATACCCAATGCGGTCAGT-AACACCTAGCTGCTTACGTT	21765	1	3	38	7.134988e-03	1.00000000	real
GATCCCCTAATTCTGGGAAC	AACACCTAGCTGCTTACGTT	GATCCCCTAATTCTGGGAAC-AACACCTAGCTGCTTACGTT	21741	1	27	38	4.891475e-02	1.00000000	real
GCAGCTCAATGTTATAATCT	AACACCTAGCTGCTTACGTT	GCAGCTCAATGTTATAATCT-AACACCTAGCTGCTTACGTT	21747	1	21	38	3.863332e-02	1.00000000	real
GCCCCAACCGGAATATGCAG	AACACCTAGCTGCTTACGTT	GCCCCAACCGGAATATGCAG-AACACCTAGCTGCTTACGTT	21737	1	31	38	5.570943e-02	1.00000000	real
GCCCCACCCCTGTGTTTTCC	AACACCTAGCTGCTTACGTT	GCCCCACCCCTGTGTTTTCC-AACACCTAGCTGCTTACGTT	21763	1	5	38	1.068386e-02	1.00000000	real
GTTCGAGCCCACGGAGTTAG	AACACCTAGCTGCTTACGTT	GTTCGAGCCCACGGAGTTAG-AACACCTAGCTGCTTACGTT	21694	1	74	38	1.258295e-01	1.00000000	real
TAGAAGGACCGTCAGTGTGG	AACACCTAGCTGCTTACGTT	TAGAAGGACCGTCAGTGTGG-AACACCTAGCTGCTTACGTT	21767	1	1	38	3.573717e-03	1.00000000	real
TCCCATCATTCGGATGGTAA	AACACCTAGCTGCTTACGTT	TCCCATCATTCGGATGGTAA-AACACCTAGCTGCTTACGTT	21706	1	62	38	1.067885e-01	1.00000000	real
TCCCTTCCTATAGGGAGGTA	AACACCTAGCTGCTTACGTT	TCCCTTCCTATAGGGAGGTA-AACACCTAGCTGCTTACGTT	21638	1	130	38	2.095831e-01	1.00000000	real
TCTGGTTATAGATGGAGGGC	AACACCTAGCTGCTTACGTT	TCTGGTTATAGATGGAGGGC-AACACCTAGCTGCTTACGTT	21767	1	1	38	3.573717e-03	1.00000000	real
ATCAGGAGGATATCGGGGGG	AACACGAAACGGAGCAAGTC	ATCAGGAGGATATCGGGGGG-AACACGAAACGGAGCAAGTC	21692	1	104	10	5.171935e-02	1.00000000	real
CCTTAACGCCTATATAATCT	AACACGAAACGGAGCAAGTC	CCTTAACGCCTATATAATCT-AACACGAAACGGAGCAAGTC	21795	1	1	10	1.008619e-03	1.00000000	real
TGCTCATAACTCCTGAGTCT	AACACGAAACGGAGCAAGTC	TGCTCATAACTCCTGAGTCT-AACACGAAACGGAGCAAGTC	21482	1	314	10	1.479326e-01	1.00000000	real
AACCGACTCTCCAAACGGGT	AACACGATGCTGAGATAAGT	AACCGACTCTCCAAACGGGT-AACACGATGCTGAGATAAGT	21737	1	12	57	3.403885e-02	1.00000000	real
AAGTCGGGAATTATAGGAGG	AACACGATGCTGAGATAAGT	AAGTCGGGAATTATAGGAGG-AACACGATGCTGAGATAAGT	21537	1	212	57	4.345024e-01	1.00000000	real
AATACATTAAGGGCGGGCGG	AACACGATGCTGAGATAAGT	AATACATTAAGGGCGGGCGG-AACACGATGCTGAGATAAGT	21541	1	208	57	4.283865e-01	1.00000000	real
AATTTTAAGTTGCCTGCTCT	AACACGATGCTGAGATAAGT	AATTTTAAGTTGCCTGCTCT-AACACGATGCTGAGATAAGT	21747	1	2	57	7.958250e-03	1.00000000	real
ACCCCCATGCGTTTCTCCGG	AACACGATGCTGAGATAAGT	ACCCCCATGCGTTTCTCCGG-AACACGATGCTGAGATAAGT	21720	1	29	57	7.683790e-02	1.00000000	real
ACCTCCGTGAAGTCTTGGTG	AACACGATGCTGAGATAAGT	ACCTCCGTGAAGTCTTGGTG-AACACGATGCTGAGATAAGT	21744	1	5	57	1.585425e-02	1.00000000	real
AGCCCAAACTGAACGTGATG	AACACGATGCTGAGATAAGT	AGCCCAAACTGAACGTGATG-AACACGATGCTGAGATAAGT	21596	1	153	57	3.374017e-01	1.00000000	real
CAACCTTGATATGATGAGGG	AACACGATGCTGAGATAAGT	CAACCTTGATATGATGAGGG-AACACGATGCTGAGATAAGT	21717	1	32	57	8.419475e-02	1.00000000	real
CAATCCCGGTGATAGCTGGG	AACACGATGCTGAGATAAGT	CAATCCCGGTGATAGCTGGG-AACACGATGCTGAGATAAGT	21653	1	96	57	2.281039e-01	1.00000000	real
CACAATCCATTCCCTGTTTA	AACACGATGCTGAGATAAGT	CACAATCCATTCCCTGTTTA-AACACGATGCTGAGATAAGT	21748	1	1	57	5.312441e-03	1.00000000	real
CACGCATCAGTCACCGGACG	AACACGATGCTGAGATAAGT	CACGCATCAGTCACCGGACG-AACACGATGCTGAGATAAGT	21746	1	3	57	1.059714e-02	1.00000000	real
CAGGTACAGGGTAGGGGAAA	AACACGATGCTGAGATAAGT	CAGGTACAGGGTAGGGGAAA-AACACGATGCTGAGATAAGT	21640	1	109	57	2.544939e-01	1.00000000	real
CATTGTCTACCCGGGGTTTG	AACACGATGCTGAGATAAGT	CATTGTCTACCCGGGGTTTG-AACACGATGCTGAGATAAGT	21742	1	7	57	2.108390e-02	1.00000000	real
CGCCTGCCTTTGGTGGTGGC	AACACGATGCTGAGATAAGT	CGCCTGCCTTTGGTGGTGGC-AACACGATGCTGAGATAAGT	21681	1	68	57	1.681067e-01	1.00000000	real
CGTCGTTGCCCTTTGAAAAG	AACACGATGCTGAGATAAGT	CGTCGTTGCCCTTTGAAAAG-AACACGATGCTGAGATAAGT	21631	1	118	57	2.722424e-01	1.00000000	real
CTACATGAAGAGTGGAATAC	AACACGATGCTGAGATAAGT	CTACATGAAGAGTGGAATAC-AACACGATGCTGAGATAAGT	21735	1	14	57	3.917351e-02	1.00000000	real
CTGAGCACTCATATATGAGG	AACACGATGCTGAGATAAGT	CTGAGCACTCATATATGAGG-AACACGATGCTGAGATAAGT	21466	1	283	57	5.329493e-01	1.00000000	real
GGCGTTCACATTAACTTATT	AACACGATGCTGAGATAAGT	GGCGTTCACATTAACTTATT-AACACGATGCTGAGATAAGT	21569	1	180	57	3.837174e-01	1.00000000	real
GTACAAAATCTGTAATGGAT	AACACGATGCTGAGATAAGT	GTACAAAATCTGTAATGGAT-AACACGATGCTGAGATAAGT	21712	1	37	57	9.632833e-02	1.00000000	real
TACACCACCAGAAACGGCCC	AACACGATGCTGAGATAAGT	TACACCACCAGAAACGGCCC-AACACGATGCTGAGATAAGT	21713	1	36	57	9.391432e-02	1.00000000	real
TACCGAGACCGGCTACATCG	AACACGATGCTGAGATAAGT	TACCGAGACCGGCTACATCG-AACACGATGCTGAGATAAGT	21739	1	10	57	2.887721e-02	1.00000000	real
TACTAAAACCTCACCCTAGA	AACACGATGCTGAGATAAGT	TACTAAAACCTCACCCTAGA-AACACGATGCTGAGATAAGT	21485	1	264	57	5.083908e-01	1.00000000	real
TATACTGATAAGGGTGACGG	AACACGATGCTGAGATAAGT	TATACTGATAAGGGTGACGG-AACACGATGCTGAGATAAGT	21691	1	58	57	1.455871e-01	1.00000000	real
TCAATTGTGAGTACTTCTAC	AACACGATGCTGAGATAAGT	TCAATTGTGAGTACTTCTAC-AACACGATGCTGAGATAAGT	21631	1	118	57	2.722424e-01	1.00000000	real
TCCGTGACTGGGGGTCTCGT	AACACGATGCTGAGATAAGT	TCCGTGACTGGGGGTCTCGT-AACACGATGCTGAGATAAGT	21551	1	198	57	4.128111e-01	1.00000000	real
TCGGAGCCAATATGTGGGAG	AACACGATGCTGAGATAAGT	TCGGAGCCAATATGTGGGAG-AACACGATGCTGAGATAAGT	21717	1	32	57	8.419475e-02	1.00000000	real
TGAGTGGTTTAAAAGCCTTG	AACACGATGCTGAGATAAGT	TGAGTGGTTTAAAAGCCTTG-AACACGATGCTGAGATAAGT	21741	1	8	57	2.368848e-02	1.00000000	real
TGCTAAGTCCGATTGACGTT	AACACGATGCTGAGATAAGT	TGCTAAGTCCGATTGACGTT-AACACGATGCTGAGATAAGT	21726	1	23	57	6.194953e-02	1.00000000	real
TGTTCGAGAAAGGAACGGTT	AACACGATGCTGAGATAAGT	TGTTCGAGAAAGGAACGGTT-AACACGATGCTGAGATAAGT	21650	1	99	57	2.342742e-01	1.00000000	real
TTAGGCAACGGGAGCCGAAT	AACACGATGCTGAGATAAGT	TTAGGCAACGGGAGCCGAAT-AACACGATGCTGAGATAAGT	21513	1	236	57	4.698699e-01	1.00000000	real
CAGGCATCACGCATCTCCTG	AACACGCACCATACCGAAGG	CAGGCATCACGCATCTCCTG-AACACGCACCATACCGAAGG	21804	1	1	1	1.834231e-04	1.00000000	real
CCATACCACGTGGGGTTTGT	AACACTCCAGGACGGTGAGG	CCATACCACGTGGGGTTTGT-AACACTCCAGGACGGTGAGG	21333	1	472	1	4.291107e-02	1.00000000	real
CTGAGCACTCATATATGAGG	AACAGAGCCGCGTTGGTGCA	CTGAGCACTCATATATGAGG-AACAGAGCCGCGTTGGTGCA	21521	1	283	2	3.856516e-02	1.00000000	real
AAGAAGACAGGGCGTGTGAC	AACAGTCCCCCGGCGGGCTG	AAGAAGACAGGGCGTGTGAC-AACAGTCCCCCGGCGGGCTG	21555	1	239	12	1.340311e-01	1.00000000	real
ACACTCCCCTACTGGGCCTC	AACAGTCCCCCGGCGGGCTG	ACACTCCCCTACTGGGCCTC-AACAGTCCCCCGGCGGGCTG	21752	1	42	12	2.533977e-02	1.00000000	real
ACCATGACACTGGCTATAGG	AACAGTCCCCCGGCGGGCTG	ACCATGACACTGGCTATAGG-AACAGTCCCCCGGCGGGCTG	21734	1	60	12	3.577004e-02	1.00000000	real
ACTACGCATACTGTAGACAT	AACAGTCCCCCGGCGGGCTG	ACTACGCATACTGTAGACAT-AACAGTCCCCCGGCGGGCTG	21793	1	1	12	1.191950e-03	1.00000000	real
ACTTATGCCCGAGGTTTGCA	AACAGTCCCCCGGCGGGCTG	ACTTATGCCCGAGGTTTGCA-AACAGTCCCCCGGCGGGCTG	21753	1	41	12	2.475726e-02	1.00000000	real
ATTACACCATTTTGCACAAC	AACAGTCCCCCGGCGGGCTG	ATTACACCATTTTGCACAAC-AACAGTCCCCCGGCGGGCTG	21790	1	4	12	2.977415e-03	1.00000000	real
CCCCTAGCAGGTCCGTGGGA	AACAGTCCCCCGGCGGGCTG	CCCCTAGCAGGTCCGTGGGA-AACAGTCCCCCGGCGGGCTG	21539	1	255	12	1.423480e-01	1.00000000	real
CGGTTACGCCCCGGTTGGGA	AACAGTCCCCCGGCGGGCTG	CGGTTACGCCCCGGTTGGGA-AACAGTCCCCCGGCGGGCTG	21787	1	7	12	4.759934e-03	1.00000000	real
GAAAACGACCGAATGTGGGG	AACAGTCCCCCGGCGGGCTG	GAAAACGACCGAATGTGGGG-AACAGTCCCCCGGCGGGCTG	21791	1	3	12	2.382588e-03	1.00000000	real
GGCCCACTCACAGACGGCTT	AACAGTCCCCCGGCGGGCTG	GGCCCACTCACAGACGGCTT-AACAGTCCCCCGGCGGGCTG	21775	1	19	12	1.186063e-02	1.00000000	real
GTTTTCAACTGCATCGGATA	AACAGTCCCCCGGCGGGCTG	GTTTTCAACTGCATCGGATA-AACAGTCCCCCGGCGGGCTG	21784	1	10	12	6.539511e-03	1.00000000	real
TACTGTACCCTTCCGCGATG	AACAGTCCCCCGGCGGGCTG	TACTGTACCCTTCCGCGATG-AACAGTCCCCCGGCGGGCTG	21792	1	2	12	1.787433e-03	1.00000000	real
TATTTGAACCATTGCTCGGC	AACAGTCCCCCGGCGGGCTG	TATTTGAACCATTGCTCGGC-AACAGTCCCCCGGCGGGCTG	21782	1	12	12	7.724264e-03	1.00000000	real
TCACCGATAACTGGTATAAT	AACAGTCCCCCGGCGGGCTG	TCACCGATAACTGGTATAAT-AACAGTCCCCCGGCGGGCTG	21610	1	184	12	1.048704e-01	1.00000000	real
ACGCTGGATCCGCCCATTTC	AACAGTTAAAGTCAGGATCG	ACGCTGGATCCGCCCATTTC-AACAGTTAAAGTCAGGATCG	21767	1	31	8	1.313191e-02	1.00000000	real
CCAACGTGCTTAGTTTTGTG	AACAGTTAAAGTCAGGATCG	CCAACGTGCTTAGTTTTGTG-AACAGTTAAAGTCAGGATCG	21795	1	3	8	1.649938e-03	1.00000000	real
CTTGTATTATTAGGGAGACG	AACAGTTAAAGTCAGGATCG	CTTGTATTATTAGGGAGACG-AACAGTTAAAGTCAGGATCG	21686	1	112	8	4.568956e-02	1.00000000	real
ACATCCTCAAACACGGGGGG	AACATATAGCCAAGCTGAGG	ACATCCTCAAACACGGGGGG-AACATATAGCCAAGCTGAGG	21794	1	1	11	1.100286e-03	1.00000000	real
CATTACCCCGAGTTTCTGAG	AACATATAGCCAAGCTGAGG	CATTACCCCGAGTTTCTGAG-AACATATAGCCAAGCTGAGG	21773	1	22	11	1.258648e-02	1.00000000	real
CCACCAGTCCGTGTTGAAGG	AACATATAGCCAAGCTGAGG	CCACCAGTCCGTGTTGAAGG-AACATATAGCCAAGCTGAGG	21777	1	18	11	1.040801e-02	1.00000000	real
CCAGTCATAAGCGGGGTTGA	AACATATAGCCAAGCTGAGG	CCAGTCATAAGCGGGGTTGA-AACATATAGCCAAGCTGAGG	21789	1	6	11	3.846149e-03	1.00000000	real
CGTCGCACTTGGGGTCCGTA	AACATATAGCCAAGCTGAGG	CGTCGCACTTGGGGTCCGTA-AACATATAGCCAAGCTGAGG	21681	1	114	11	6.149391e-02	1.00000000	real
CTGAGCACTCATATATGAGG	AACATATAGCCAAGCTGAGG	CTGAGCACTCATATATGAGG-AACATATAGCCAAGCTGAGG	21512	1	283	11	1.455921e-01	1.00000000	real
GGCGTTCACATTAACTTATT	AACATATAGCCAAGCTGAGG	GGCGTTCACATTAACTTATT-AACATATAGCCAAGCTGAGG	21615	1	180	11	9.520062e-02	1.00000000	real
TACTAAAACCTCACCCTAGA	AACATATAGCCAAGCTGAGG	TACTAAAACCTCACCCTAGA-AACATATAGCCAAGCTGAGG	21531	1	264	11	1.364947e-01	1.00000000	real
TCAATTGTGAGTACTTCTAC	AACATATAGCCAAGCTGAGG	TCAATTGTGAGTACTTCTAC-AACATATAGCCAAGCTGAGG	21677	1	118	11	6.356905e-02	1.00000000	real
TCTCATGGCCCTATAATTCA	AACATATAGCCAAGCTGAGG	TCTCATGGCCCTATAATTCA-AACATATAGCCAAGCTGAGG	21632	1	163	11	8.662637e-02	1.00000000	real
ACTCCGCGACCACGGGCCGG	AACATGGCCAGTCAACAGGC	ACTCCGCGACCACGGGCCGG-AACATGGCCAGTCAACAGGC	21801	1	1	4	4.585263e-04	1.00000000	real
ATACAAAGCAAGTTCTTCGT	AACATGGCCAGTCAACAGGC	ATACAAAGCAAGTTCTTCGT-AACATGGCCAGTCAACAGGC	21801	1	1	4	4.585263e-04	1.00000000	real
CAGATACTACATGGGGATAT	AACATGGCCAGTCAACAGGC	CAGATACTACATGGGGATAT-AACATGGCCAGTCAACAGGC	21789	1	13	4	3.206153e-03	1.00000000	real
CCCCTAGCAGGTCCGTGGGA	AACATGGCCAGTCAACAGGC	CCCCTAGCAGGTCCGTGGGA-AACATGGCCAGTCAACAGGC	21547	1	255	4	5.733984e-02	1.00000000	real
CCGCAGAATCGGGATTAAGT	AACATGGCCAGTCAACAGGC	CCGCAGAATCGGGATTAAGT-AACATGGCCAGTCAACAGGC	21796	1	6	4	1.604106e-03	1.00000000	real
TTGGCCTCATGTTGGTGCCG	AACATGGCCAGTCAACAGGC	TTGGCCTCATGTTGGTGCCG-AACATGGCCAGTCAACAGGC	21776	1	26	4	6.175927e-03	1.00000000	real
ACACAAATTCTGCAGGTGGA	AACCAAGCGGTACGCAGGTG	ACACAAATTCTGCAGGTGGA-AACCAAGCGGTACGCAGGTG	21802	1	3	1	3.668294e-04	1.00000000	real
CATTACCCCGAGTTTCTGAG	AACCAAGCGGTACGCAGGTG	CATTACCCCGAGTTTCTGAG-AACCAAGCGGTACGCAGGTG	21783	1	22	1	2.108350e-03	1.00000000	real
CCTAAACAACGGCAATAGGC	AACCAAGCGGTACGCAGGTG	CCTAAACAACGGCAATAGGC-AACCAAGCGGTACGCAGGTG	21803	1	2	1	2.751284e-04	1.00000000	real
GAACCCAAGCAAGATTCCAG	AACCAAGCGGTACGCAGGTG	GAACCCAAGCAAGATTCCAG-AACCAAGCGGTACGCAGGTG	21794	1	11	1	1.100286e-03	1.00000000	real
GCGTCACGTACAACATGGGG	AACCAAGCGGTACGCAGGTG	GCGTCACGTACAACATGGGG-AACCAAGCGGTACGCAGGTG	21802	1	3	1	3.668294e-04	1.00000000	real
CGCATCCCCTTACTACAGTT	AACCAAGTACGTTGGTTTGA	CGCATCCCCTTACTACAGTT-AACCAAGTACGTTGGTTTGA	21791	1	13	2	1.924839e-03	1.00000000	real
CTCGCGATTGTGCAGGGTTG	AACCAAGTACGTTGGTTTGA	CTCGCGATTGTGCAGGGTTG-AACCAAGTACGTTGGTTTGA	21801	1	3	2	5.502063e-04	1.00000000	real
CCCACTAATATGTTAAAAAC	AACCACAACCTTACCGAGAG	CCCACTAATATGTTAAAAAC-AACCACAACCTTACCGAGAG	21793	1	12	1	1.191950e-03	1.00000000	real
TACCTTGCTTTCCTTGCCTG	AACCACAACCTTACCGAGAG	TACCTTGCTTTCCTTGCCTG-AACCACAACCTTACCGAGAG	21800	1	5	1	5.502189e-04	1.00000000	real
AAGTCGGGAATTATAGGAGG	AACCATAGCTAATTTGGGCT	AAGTCGGGAATTATAGGAGG-AACCATAGCTAATTTGGGCT	21591	1	212	3	3.850393e-02	1.00000000	real
ACATCTTGACATTCTGTTAT	AACCATAGCTAATTTGGGCT	ACATCTTGACATTCTGTTAT-AACCATAGCTAATTTGGGCT	21537	1	266	3	4.808621e-02	1.00000000	real
CAGTGTACCGCCATCAGGTT	AACCATAGCTAATTTGGGCT	CAGTGTACCGCCATCAGGTT-AACCATAGCTAATTTGGGCT	21720	1	83	3	1.532015e-02	1.00000000	real
CGCATAATACAATTCGTTGG	AACCATAGCTAATTTGGGCT	CGCATAATACAATTCGTTGG-AACCATAGCTAATTTGGGCT	21723	1	80	3	1.477605e-02	1.00000000	real
GAACCCAAGCAAGATTCCAG	AACCATAGCTAATTTGGGCT	GAACCCAAGCAAGATTCCAG-AACCATAGCTAATTTGGGCT	21792	1	11	3	2.199463e-03	1.00000000	real
TCCAGGGCACGATAGGGCGT	AACCATAGCTAATTTGGGCT	TCCAGGGCACGATAGGGCGT-AACCATAGCTAATTTGGGCT	21590	1	213	3	3.868203e-02	1.00000000	real
TGCTCATAACTCCTGAGTCT	AACCATAGCTAATTTGGGCT	TGCTCATAACTCCTGAGTCT-AACCATAGCTAATTTGGGCT	21489	1	314	3	5.654350e-02	1.00000000	real
TTTAACATCGGAGTTAGATT	AACCATAGCTAATTTGGGCT	TTTAACATCGGAGTTAGATT-AACCATAGCTAATTTGGGCT	21647	1	156	3	2.849052e-02	1.00000000	real
CACGTCTTGATTATAACAGA	AACCATATACAGTCGTTATA	CACGTCTTGATTATAACAGA-AACCATATACAGTCGTTATA	21780	1	25	1	2.383189e-03	1.00000000	real
GATAAGTCCTGCGGTTTAAA	AACCATGCGTGTGGGGCTAG	GATAAGTCCTGCGGTTTAAA-AACCATGCGTGTGGGGCTAG	21798	1	2	6	9.627286e-04	1.00000000	real
TACGCTCCAGTAGTCAGGGC	AACCATTGTGTCGCGTATCT	TACGCTCCAGTAGTCAGGGC-AACCATTGTGTCGCGTATCT	21762	1	43	1	4.031423e-03	1.00000000	real
TGCTCATAACTCCTGAGTCT	AACCATTGTGTCGCGTATCT	TGCTCATAACTCCTGAGTCT-AACCATTGTGTCGCGTATCT	21491	1	314	1	2.868180e-02	1.00000000	real
TTCTAGATTAGGCATTTTTG	AACCATTGTGTCGCGTATCT	TTCTAGATTAGGCATTTTTG-AACCATTGTGTCGCGTATCT	21804	1	1	1	1.834231e-04	1.00000000	real
CGCGTACTGAATCAGGTTGA	AACCCATCTTTCGACTAGCC	CGCGTACTGAATCAGGTTGA-AACCCATCTTTCGACTAGCC	21778	1	23	5	6.585995e-03	1.00000000	real
TGCTCATAACTCCTGAGTCT	AACCCATCTTTCGACTAGCC	TGCTCATAACTCCTGAGTCT-AACCCATCTTTCGACTAGCC	21487	1	314	5	8.360846e-02	1.00000000	real
TACTAAAACCTCACCCTAGA	AACCCCACCCAGGCGTGCGT	TACTAAAACCTCACCCTAGA-AACCCCACCCAGGCGTGCGT	21540	1	264	2	3.601659e-02	1.00000000	real
TGCTCATAACTCCTGAGTCT	AACCCCACCCAGGCGTGCGT	TGCTCATAACTCCTGAGTCT-AACCCCACCCAGGCGTGCGT	21490	1	314	2	4.271369e-02	1.00000000	real
ACATCTTGACATTCTGTTAT	AACCCCCCCACAGTGGTAGG	ACATCTTGACATTCTGTTAT-AACCCCCCCACAGTGGTAGG	21538	1	266	2	3.628507e-02	1.00000000	real
CCTGCTACAGAACTGTATTC	AACCCCCCCACAGTGGTAGG	CCTGCTACAGAACTGTATTC-AACCCCCCCACAGTGGTAGG	21800	1	4	2	6.877264e-04	1.00000000	real
AACCGGGGACACAGGAATAG	AACCCCTACCGTAATACCAG	AACCGGGGACACAGGAATAG-AACCCCTACCGTAATACCAG	21802	1	2	2	4.126737e-04	1.00000000	real
AGCCCAAACTGAACGTGATG	AACCCGCTAGCGATGGGCCG	AGCCCAAACTGAACGTGATG-AACCCGCTAGCGATGGGCCG	21652	1	153	1	1.407436e-02	1.00000000	real
CCCACCCCGAAGAGCCTCGG	AACCCGCTAGCGATGGGCCG	CCCACCCCGAAGAGCCTCGG-AACCCGCTAGCGATGGGCCG	21752	1	53	1	4.946520e-03	1.00000000	real
CACTTCGCACTGGGACGGTG	AACCCTCGACCGGGTCGCCT	CACTTCGCACTGGGACGGTG-AACCCTCGACCGGGTCGCCT	21774	1	30	2	4.258821e-03	1.00000000	real
CCTCCATACTGTCTTCGCCT	AACCCTCGACCGGGTCGCCT	CCTCCATACTGTCTTCGCCT-AACCCTCGACCGGGTCGCCT	21793	1	11	2	1.650013e-03	1.00000000	real
CTACATTGCAAATATAGAGG	AACCCTCGACCGGGTCGCCT	CTACATTGCAAATATAGAGG-AACCCTCGACCGGGTCGCCT	21797	1	7	2	1.100211e-03	1.00000000	real
TAGCAATATCTCGTTCAGGC	AACCCTCGACCGGGTCGCCT	TAGCAATATCTCGTTCAGGC-AACCCTCGACCGGGTCGCCT	21757	1	47	2	6.589162e-03	1.00000000	real
TCAACCCCTCTCAGGTGTGA	AACCCTCGACCGGGTCGCCT	TCAACCCCTCTCAGGTGTGA-AACCCTCGACCGGGTCGCCT	21774	1	30	2	4.258821e-03	1.00000000	real
TGCCCCTGAAATTATAGGTT	AACCCTCGACCGGGTCGCCT	TGCCCCTGAAATTATAGGTT-AACCCTCGACCGGGTCGCCT	21803	1	1	2	2.751284e-04	1.00000000	real
TGTGCGTGACTTCTAGATCA	AACCCTCGACCGGGTCGCCT	TGTGCGTGACTTCTAGATCA-AACCCTCGACCGGGTCGCCT	21799	1	5	2	8.252338e-04	1.00000000	real
TTCCAAACTCTATCAGATCT	AACCCTCGACCGGGTCGCCT	TTCCAAACTCTATCAGATCT-AACCCTCGACCGGGTCGCCT	21792	1	12	2	1.787433e-03	1.00000000	real
TCCCCCCCGAGGGTACGCGA	AACCCTCTATGCCGGGTTGT	TCCCCCCCGAGGGTACGCGA-AACCCTCTATGCCGGGTTGT	21759	1	46	1	4.305996e-03	1.00000000	real
AATATTCCGTTCGGCGTAAG	AACCGACTCTCCAAACGGGT	AATATTCCGTTCGGCGTAAG-AACCGACTCTCCAAACGGGT	21792	1	2	12	1.787433e-03	1.00000000	real
AATTTTAAGTTGCCTGCTCT	AACCGACTCTCCAAACGGGT	AATTTTAAGTTGCCTGCTCT-AACCGACTCTCCAAACGGGT	21792	1	2	12	1.787433e-03	1.00000000	real
ACCTAACCCTATACTATACG	AACCGACTCTCCAAACGGGT	ACCTAACCCTATACTATACG-AACCGACTCTCCAAACGGGT	21788	1	6	12	4.166089e-03	1.00000000	real
ATAGAATTCAAGGAAAAGGG	AACCGACTCTCCAAACGGGT	ATAGAATTCAAGGAAAAGGG-AACCGACTCTCCAAACGGGT	21788	1	6	12	4.166089e-03	1.00000000	real
CCATACCACGTGGGGTTTGT	AACCGACTCTCCAAACGGGT	CCATACCACGTGGGGTTTGT-AACCGACTCTCCAAACGGGT	21322	1	472	12	2.481031e-01	1.00000000	real
TACCGAGACCGGCTACATCG	AACCGACTCTCCAAACGGGT	TACCGAGACCGGCTACATCG-AACCGACTCTCCAAACGGGT	21784	1	10	12	6.539511e-03	1.00000000	real
TCGGAGCCAATATGTGGGAG	AACCGACTCTCCAAACGGGT	TCGGAGCCAATATGTGGGAG-AACCGACTCTCCAAACGGGT	21762	1	32	12	1.950027e-02	1.00000000	real
ACATCTTGACATTCTGTTAT	AACCGCATAGGTGTTGAGAG	ACATCTTGACATTCTGTTAT-AACCGCATAGGTGTTGAGAG	21537	1	266	3	4.808621e-02	1.00000000	real
CAACCTTGATATGATGAGGG	AACCGCATAGGTGTTGAGAG	CAACCTTGATATGATGAGGG-AACCGCATAGGTGTTGAGAG	21771	1	32	3	6.039791e-03	1.00000000	real
CGCAGTTGACGGGCACTTAA	AACCGCATAGGTGTTGAGAG	CGCAGTTGACGGGCACTTAA-AACCGCATAGGTGTTGAGAG	21704	1	99	3	1.821819e-02	1.00000000	real
CGTATCCAACTACGGGTTCA	AACCGCATAGGTGTTGAGAG	CGTATCCAACTACGGGTTCA-AACCGCATAGGTGTTGAGAG	21794	1	9	3	1.833138e-03	1.00000000	real
GATTCCAGTAAGGGCCGTGG	AACCGCATAGGTGTTGAGAG	GATTCCAGTAAGGGCCGTGG-AACCGCATAGGTGTTGAGAG	21802	1	1	3	3.668294e-04	1.00000000	real
GTGACTAATGCGTTGGGGAG	AACCGCATAGGTGTTGAGAG	GTGACTAATGCGTTGGGGAG-AACCGCATAGGTGTTGAGAG	21801	1	2	3	5.502063e-04	1.00000000	real
CACTTAACTTAGGTTAGGGT	AACCGCCCCGTGGCTGTGGG	CACTTAACTTAGGTTAGGGT-AACCGCCCCGTGGCTGTGGG	21795	1	4	7	1.833096e-03	1.00000000	real
CCAATCTTACCGCGATGCTT	AACCGCCCCGTGGCTGTGGG	CCAATCTTACCGCGATGCTT-AACCGCCCCGTGGCTGTGGG	21762	1	37	7	1.385796e-02	1.00000000	real
TACTCTGCGAAATAGCTCAG	AACCGCCCCGTGGCTGTGGG	TACTCTGCGAAATAGCTCAG-AACCGCCCCGTGGCTGTGGG	21709	1	90	7	3.290545e-02	1.00000000	real
TGTTCGAGTGAGTTATGAAG	AACCGCCCCGTGGCTGTGGG	TGTTCGAGTGAGTTATGAAG-AACCGCCCCGTGGCTGTGGG	21796	1	3	7	1.466712e-03	1.00000000	real
TTACCAATGCGCCGACGGGT	AACCGCCCCGTGGCTGTGGG	TTACCAATGCGCCGACGGGT-AACCGCCCCGTGGCTGTGGG	21798	1	1	7	7.335916e-04	1.00000000	real
CGCCCTTCATTCCTGTACGG	AACCGCGACAGAAGGTATGA	CGCCCTTCATTCCTGTACGG-AACCGCGACAGAAGGTATGA	21804	1	1	1	1.834231e-04	1.00000000	real
GTTCATACGAGCTGATTACC	AACCGCGACAGAAGGTATGA	GTTCATACGAGCTGATTACC-AACCGCGACAGAAGGTATGA	21804	1	1	1	1.834231e-04	1.00000000	real
AACTTCTTTTGTGTTACGCG	AACCGCGTATGGTGGTGTGG	AACTTCTTTTGTGTTACGCG-AACCGCGTATGGTGGTGTGG	21796	1	1	9	9.169474e-04	1.00000000	real
AATCTTCACCTGTAACGGGG	AACCGCGTATGGTGGTGTGG	AATCTTCACCTGTAACGGGG-AACCGCGTATGGTGGTGTGG	21791	1	6	9	3.206006e-03	1.00000000	real
CACACAATAACTGGCGTCAA	AACCGCGTATGGTGGTGTGG	CACACAATAACTGGCGTCAA-AACCGCGTATGGTGGTGTGG	21796	1	1	9	9.169474e-04	1.00000000	real
CATAGCAGGAACATCCCGTG	AACCGCGTATGGTGGTGTGG	CATAGCAGGAACATCCCGTG-AACCGCGTATGGTGGTGTGG	21794	1	3	9	1.833138e-03	1.00000000	real
CCCTCCCTTGCGCGCATCGC	AACCGCGTATGGTGGTGTGG	CCCTCCCTTGCGCGCATCGC-AACCGCGTATGGTGGTGTGG	21771	1	26	9	1.231512e-02	1.00000000	real
GGCGTTCACATTAACTTATT	AACCGCGTATGGTGGTGTGG	GGCGTTCACATTAACTTATT-AACCGCGTATGGTGGTGTGG	21617	1	180	9	7.998428e-02	1.00000000	real
AGAACCCTTGATACGTGCTA	AACCGGGACCGTCAATTGTG	AGAACCCTTGATACGTGCTA-AACCGGGACCGTCAATTGTG	21767	1	38	1	3.573717e-03	1.00000000	real
CCCCTCCCCTGATGGCAGAG	AACCGGGACCGTCAATTGTG	CCCCTCCCCTGATGGCAGAG-AACCGGGACCGTCAATTGTG	21780	1	25	1	2.383189e-03	1.00000000	real
TAGCAGGTGTCGATACAGGG	AACCGGGACCGTCAATTGTG	TAGCAGGTGTCGATACAGGG-AACCGGGACCGTCAATTGTG	21747	1	58	1	5.403910e-03	1.00000000	real
CAGACCACACATTGGGGTGC	AACCTCTCATGTACACGTAC	CAGACCACACATTGGGGTGC-AACCTCTCATGTACACGTAC	21777	1	28	1	2.657989e-03	1.00000000	real
CAGAAGCTTATCATGTATCT	AACGAGTCCATATCGGTAAG	CAGAAGCTTATCATGTATCT-AACGAGTCCATATCGGTAAG	21765	1	40	1	3.756812e-03	1.00000000	real
TATCCAATCATGTGTAGCCG	AACGAGTCCATATCGGTAAG	TATCCAATCATGTGTAGCCG-AACGAGTCCATATCGGTAAG	21629	1	176	1	1.616781e-02	1.00000000	real
TGGACCCTAATGGTTATCTA	AACGAGTCCATATCGGTAAG	TGGACCCTAATGGTTATCTA-AACGAGTCCATATCGGTAAG	21804	1	1	1	1.834231e-04	1.00000000	real
ACCGACAGACCCTATCCGAG	AACGATCGCAGGTTGAGCAG	ACCGACAGACCCTATCCGAG-AACGATCGCAGGTTGAGCAG	21777	1	1	28	2.657989e-03	1.00000000	real
CAAATTCGGCGTTATCATAC	AACGATCGCAGGTTGAGCAG	CAAATTCGGCGTTATCATAC-AACGATCGCAGGTTGAGCAG	21762	1	16	28	2.237662e-02	1.00000000	real
CAATCCCGGTGATAGCTGGG	AACGATCGCAGGTTGAGCAG	CAATCCCGGTGATAGCTGGG-AACGATCGCAGGTTGAGCAG	21682	1	96	28	1.213479e-01	1.00000000	real
CATTCATCATGTAGAGGTCT	AACGATCGCAGGTTGAGCAG	CATTCATCATGTAGAGGTCT-AACGATCGCAGGTTGAGCAG	21764	1	14	28	1.976938e-02	1.00000000	real
CCGAACACGTCTGGGGCGAG	AACGATCGCAGGTTGAGCAG	CCGAACACGTCTGGGGCGAG-AACGATCGCAGGTTGAGCAG	21777	1	1	28	2.657989e-03	1.00000000	real
CGCATAATACAATTCGTTGG	AACGATCGCAGGTTGAGCAG	CGCATAATACAATTCGTTGG-AACGATCGCAGGTTGAGCAG	21698	1	80	28	1.023614e-01	1.00000000	real
CGCTCGGTAATGGGAGTGGG	AACGATCGCAGGTTGAGCAG	CGCTCGGTAATGGGAGTGGG-AACGATCGCAGGTTGAGCAG	21766	1	12	28	1.715544e-02	1.00000000	real
CGTCGTTGCCCTTTGAAAAG	AACGATCGCAGGTTGAGCAG	CGTCGTTGCCCTTTGAAAAG-AACGATCGCAGGTTGAGCAG	21660	1	118	28	1.468224e-01	1.00000000	real
CTAATTAAATCTTGCTTCGT	AACGATCGCAGGTTGAGCAG	CTAATTAAATCTTGCTTCGT-AACGATCGCAGGTTGAGCAG	21767	1	11	28	1.584594e-02	1.00000000	real
GACAAATAGCTTGCCGTCTG	AACGATCGCAGGTTGAGCAG	GACAAATAGCTTGCCGTCTG-AACGATCGCAGGTTGAGCAG	21777	1	1	28	2.657989e-03	1.00000000	real
GACGTTAACGGTTTGCCGTG	AACGATCGCAGGTTGAGCAG	GACGTTAACGGTTTGCCGTG-AACGATCGCAGGTTGAGCAG	21776	1	2	28	3.984424e-03	1.00000000	real
GATAAAGTTGTGCTCGGAAC	AACGATCGCAGGTTGAGCAG	GATAAAGTTGTGCTCGGAAC-AACGATCGCAGGTTGAGCAG	21777	1	1	28	2.657989e-03	1.00000000	real
GCAGCAGCGATGGTGGGTGG	AACGATCGCAGGTTGAGCAG	GCAGCAGCGATGGTGGGTGG-AACGATCGCAGGTTGAGCAG	21773	1	5	28	7.953518e-03	1.00000000	real
GCCATGCAAGGGTTTTAGGA	AACGATCGCAGGTTGAGCAG	GCCATGCAAGGGTTTTAGGA-AACGATCGCAGGTTGAGCAG	21776	1	2	28	3.984424e-03	1.00000000	real
GCGACCGGAAGAGTCGTGGT	AACGATCGCAGGTTGAGCAG	GCGACCGGAAGAGTCGTGGT-AACGATCGCAGGTTGAGCAG	21769	1	9	28	1.322189e-02	1.00000000	real
GCGTCCTATGTTGTGGGGTC	AACGATCGCAGGTTGAGCAG	GCGTCCTATGTTGTGGGGTC-AACGATCGCAGGTTGAGCAG	21775	1	3	28	5.309156e-03	1.00000000	real
GCTTTCCCACTATTTGTCGG	AACGATCGCAGGTTGAGCAG	GCTTTCCCACTATTTGTCGG-AACGATCGCAGGTTGAGCAG	21775	1	3	28	5.309156e-03	1.00000000	real
GGCGTTCACATTAACTTATT	AACGATCGCAGGTTGAGCAG	GGCGTTCACATTAACTTATT-AACGATCGCAGGTTGAGCAG	21598	1	180	28	2.148362e-01	1.00000000	real
TCAATTGTGAGTACTTCTAC	AACGATCGCAGGTTGAGCAG	TCAATTGTGAGTACTTCTAC-AACGATCGCAGGTTGAGCAG	21660	1	118	28	1.468224e-01	1.00000000	real
TCTCGCCTTCGAGTCGGGCA	AACGATCGCAGGTTGAGCAG	TCTCGCCTTCGAGTCGGGCA-AACGATCGCAGGTTGAGCAG	21712	1	66	28	8.542373e-02	1.00000000	real
TTTGGTCAGTAGCCCCCGCG	AACGATCGCAGGTTGAGCAG	TTTGGTCAGTAGCCCCCGCG-AACGATCGCAGGTTGAGCAG	21765	1	13	28	1.846325e-02	1.00000000	real
AATACGCATAAAGTAGAGGA	AACGCCTTGAGATTGTTTAT	AATACGCATAAAGTAGAGGA-AACGCCTTGAGATTGTTTAT	21745	1	52	9	2.404494e-02	1.00000000	real
AATACGTACAAGCTGAAGGG	AACGCCTTGAGATTGTTTAT	AATACGTACAAGCTGAAGGG-AACGCCTTGAGATTGTTTAT	21792	1	5	9	2.748573e-03	1.00000000	real
ACATCTTGACATTCTGTTAT	AACGCCTTGAGATTGTTTAT	ACATCTTGACATTCTGTTAT-AACGCCTTGAGATTGTTTAT	21531	1	266	9	1.159300e-01	1.00000000	real
ACCGTACCGGTAGTTTAGTG	AACGCCTTGAGATTGTTTAT	ACCGTACCGGTAGTTTAGTG-AACGCCTTGAGATTGTTTAT	21796	1	1	9	9.169474e-04	1.00000000	real
ACCTGACAGATCAGGTCTAA	AACGCCTTGAGATTGTTTAT	ACCTGACAGATCAGGTCTAA-AACGCCTTGAGATTGTTTAT	21793	1	4	9	2.290950e-03	1.00000000	real
CTGCTGAACCTGCGGGCTGG	AACGCCTTGAGATTGTTTAT	CTGCTGAACCTGCGGGCTGG-AACGCCTTGAGATTGTTTAT	21699	1	98	9	4.449095e-02	1.00000000	real
TACTAAAACCTCACCCTAGA	AACGCCTTGAGATTGTTTAT	TACTAAAACCTCACCCTAGA-AACGCCTTGAGATTGTTTAT	21533	1	264	9	1.151086e-01	1.00000000	real
TAGTGCTGCAAGTCCGTATC	AACGCCTTGAGATTGTTTAT	TAGTGCTGCAAGTCCGTATC-AACGCCTTGAGATTGTTTAT	21779	1	18	9	8.680502e-03	1.00000000	real
TCAATTGTGAGTACTTCTAC	AACGCCTTGAGATTGTTTAT	TCAATTGTGAGTACTTCTAC-AACGCCTTGAGATTGTTTAT	21679	1	118	9	5.325964e-02	1.00000000	real
TCACGCGAAGAGGCTAGGAG	AACGCCTTGAGATTGTTTAT	TCACGCGAAGAGGCTAGGAG-AACGCCTTGAGATTGTTTAT	21795	1	2	9	1.375137e-03	1.00000000	real
TGCGATACCCCGATGACGAC	AACGCCTTGAGATTGTTTAT	TGCGATACCCCGATGACGAC-AACGCCTTGAGATTGTTTAT	21796	1	1	9	9.169474e-04	1.00000000	real
TGCTCATAACTCCTGAGTCT	AACGCCTTGAGATTGTTTAT	TGCTCATAACTCCTGAGTCT-AACGCCTTGAGATTGTTTAT	21483	1	314	9	1.354384e-01	1.00000000	real
CGTCGCACTTGGGGTCCGTA	AACGCGGCGATAATGCTTTG	CGTCGCACTTGGGGTCCGTA-AACGCGGCGATAATGCTTTG	21691	1	114	1	1.051950e-02	1.00000000	real
GTTCGAGCCCACGGAGTTAG	AACGCGGCGATAATGCTTTG	GTTCGAGCCCACGGAGTTAG-AACGCGGCGATAATGCTTTG	21731	1	74	1	6.866854e-03	1.00000000	real
TCGAAGTAAACTGGAGGCGA	AACGCGTCCCGATGGTTTGT	TCGAAGTAAACTGGAGGCGA-AACGCGTCCCGATGGTTTGT	21773	1	32	1	3.024330e-03	1.00000000	real
GCAAAGCCGTGGCGTAATAG	AACGCTCATTCACGCAGGCC	GCAAAGCCGTGGCGTAATAG-AACGCTCATTCACGCAGGCC	21802	1	1	3	3.668294e-04	1.00000000	real
ACCTCGTACCCGGTCCATGT	AACGCTCTTCGCCGCCAAAG	ACCTCGTACCCGGTCCATGT-AACGCTCTTCGCCGCCAAAG	21774	1	31	1	2.932751e-03	1.00000000	real
CCGTTAAACAGGGGGTAATT	AACGCTCTTCGCCGCCAAAG	CCGTTAAACAGGGGGTAATT-AACGCTCTTCGCCGCCAAAG	21773	1	32	1	3.024330e-03	1.00000000	real
CTGAGCACTCATATATGAGG	AACGCTCTTCGCCGCCAAAG	CTGAGCACTCATATATGAGG-AACGCTCTTCGCCGCCAAAG	21522	1	283	1	2.587766e-02	1.00000000	real
CTGCTCTGTCCCAGCATCAG	AACGCTCTTCGCCGCCAAAG	CTGCTCTGTCCCAGCATCAG-AACGCTCTTCGCCGCCAAAG	21792	1	13	1	1.283609e-03	1.00000000	real
GCGCCCACGACTTTTGATGA	AACGCTCTTCGCCGCCAAAG	GCGCCCACGACTTTTGATGA-AACGCTCTTCGCCGCCAAAG	21801	1	4	1	4.585263e-04	1.00000000	real
GGCGTTCACATTAACTTATT	AACGCTCTTCGCCGCCAAAG	GGCGTTCACATTAACTTATT-AACGCTCTTCGCCGCCAAAG	21625	1	180	1	1.653166e-02	1.00000000	real
TACTAAAACCTCACCCTAGA	AACGCTCTTCGCCGCCAAAG	TACTAAAACCTCACCCTAGA-AACGCTCTTCGCCGCCAAAG	21541	1	264	1	2.415700e-02	1.00000000	real
TTCATTTGTAGTTCGACTAG	AACGCTCTTCGCCGCCAAAG	TTCATTTGTAGTTCGACTAG-AACGCTCTTCGCCGCCAAAG	21802	1	3	1	3.668294e-04	1.00000000	real
AGCTGTAACCAAGTGGTCAT	AACGCTGCATGTCATACGCG	AGCTGTAACCAAGTGGTCAT-AACGCTGCATGTCATACGCG	21797	1	7	2	1.100211e-03	1.00000000	real
AGTCGGAAAAGCACCTCTTG	AACGCTGCATGTCATACGCG	AGTCGGAAAAGCACCTCTTG-AACGCTGCATGTCATACGCG	21803	1	1	2	2.751284e-04	1.00000000	real
CCCACTACGTGTTGATTGTG	AACGCTGCATGTCATACGCG	CCCACTACGTGTTGATTGTG-AACGCTGCATGTCATACGCG	21800	1	4	2	6.877264e-04	1.00000000	real
CTTATAGATCGGCAACTACT	AACGGACGCACCCTTTAGTG	CTTATAGATCGGCAACTACT-AACGGACGCACCCTTTAGTG	21692	1	109	5	2.988978e-02	1.00000000	real
TAACCTGCCCCTGGTTGTGA	AACGGACGCACCCTTTAGTG	TAACCTGCCCCTGGTTGTGA-AACGGACGCACCCTTTAGTG	21799	1	2	5	8.252338e-04	1.00000000	real
TCTAGAACAAGCGGGAGAAG	AACGGCTCTACTGTGTGACG	TCTAGAACAAGCGGGAGAAG-AACGGCTCTACTGTGTGACG	21787	1	18	1	1.741841e-03	1.00000000	real
TATCCAATCATGTGTAGCCG	AACGGCTGGTAGATGGTGGG	TATCCAATCATGTGTAGCCG-AACGGCTGGTAGATGGTGGG	21618	1	176	12	1.005541e-01	1.00000000	real
TCAATTGTGAGTACTTCTAC	AACGGCTGGTAGATGGTGGG	TCAATTGTGAGTACTTCTAC-AACGGCTGGTAGATGGTGGG	21676	1	118	12	6.868194e-02	1.00000000	real
TGTAGAATCAACGCAAGGGC	AACGGCTGGTAGATGGTGGG	TGTAGAATCAACGCAAGGGC-AACGGCTGGTAGATGGTGGG	21752	1	42	12	2.533977e-02	1.00000000	real
ACTTAAACCGGCGTTGTCAT	AACGGGCGCAGGGGTTGGGG	ACTTAAACCGGCGTTGTCAT-AACGGGCGCAGGGGTTGGGG	21778	1	27	1	2.566393e-03	1.00000000	real
AGGCATATCAGCGGGGGATG	AACGTAACATAATGTCAGTT	AGGCATATCAGCGGGGGATG-AACGTAACATAATGTCAGTT	21792	1	2	12	1.787433e-03	1.00000000	real
ATAACAGGGCCGGTGGGAGT	AACGTAACATAATGTCAGTT	ATAACAGGGCCGGTGGGAGT-AACGTAACATAATGTCAGTT	21787	1	7	12	4.759934e-03	1.00000000	real
CCATACCACGTGGGGTTTGT	AACGTAACATAATGTCAGTT	CCATACCACGTGGGGTTTGT-AACGTAACATAATGTCAGTT	21322	1	472	12	2.481031e-01	1.00000000	real
CCCAGCGTACGCGGTCAACC	AACGTAACATAATGTCAGTT	CCCAGCGTACGCGGTCAACC-AACGTAACATAATGTCAGTT	21781	1	13	12	8.316151e-03	1.00000000	real
CCCCTAGCAGGTCCGTGGGA	AACGTAACATAATGTCAGTT	CCCCTAGCAGGTCCGTGGGA-AACGTAACATAATGTCAGTT	21539	1	255	12	1.423480e-01	1.00000000	real
CGCTAGACAACAGGTATGAC	AACGTAACATAATGTCAGTT	CGCTAGACAACAGGTATGAC-AACGTAACATAATGTCAGTT	21781	1	13	12	8.316151e-03	1.00000000	real
CGTGTCAATTCGGACCGGTT	AACGTAACATAATGTCAGTT	CGTGTCAATTCGGACCGGTT-AACGTAACATAATGTCAGTT	21787	1	7	12	4.759934e-03	1.00000000	real
CTCCCCAAACGTTAGCGAAG	AACGTAACATAATGTCAGTT	CTCCCCAAACGTTAGCGAAG-AACGTAACATAATGTCAGTT	21772	1	22	12	1.362849e-02	1.00000000	real
TAAATAGCGGGGGGGAGGGT	AACGTAACATAATGTCAGTT	TAAATAGCGGGGGGGAGGGT-AACGTAACATAATGTCAGTT	21777	1	17	12	1.068044e-02	1.00000000	real
TCTCTCACCCTCTTTACGTT	AACGTAACATAATGTCAGTT	TCTCTCACCCTCTTTACGTT-AACGTAACATAATGTCAGTT	21779	1	15	12	9.498947e-03	1.00000000	real
AGCTTAAAAGGACATCGAAG	AACGTGATACATGGAGGCAT	AGCTTAAAAGGACATCGAAG-AACGTGATACATGGAGGCAT	21795	1	10	1	1.008619e-03	1.00000000	real
AATACATTAAGGGCGGGCGG	AACGTTCTCTGCTGAGGGGG	AATACATTAAGGGCGGGCGG-AACGTTCTCTGCTGAGGGGG	21593	1	208	5	5.615042e-02	1.00000000	real
AGCCTCGCCCCTGGGTGGAG	AACGTTCTCTGCTGAGGGGG	AGCCTCGCCCCTGGGTGGAG-AACGTTCTCTGCTGAGGGGG	21721	1	80	5	2.208300e-02	1.00000000	real
TCCGTTTGTCAGAGGCACGG	AACGTTCTCTGCTGAGGGGG	TCCGTTTGTCAGAGGCACGG-AACGTTCTCTGCTGAGGGGG	21800	1	1	5	5.502189e-04	1.00000000	real
TGTAGAATCAACGCAAGGGC	AACGTTCTCTGCTGAGGGGG	TGTAGAATCAACGCAAGGGC-AACGTTCTCTGCTGAGGGGG	21759	1	42	5	1.177424e-02	1.00000000	real
CACCCATAAAGTCGCGGGGT	AACTAAAAACACGTGTCAGG	CACCCATAAAGTCGCGGGGT-AACTAAAAACACGTGTCAGG	21758	1	45	3	8.411574e-03	1.00000000	real
GTCTCCCCATTTTAGAGTGC	AACTAACAGCGAGAGTCACC	GTCTCCCCATTTTAGAGTGC-AACTAACAGCGAGAGTCACC	21741	1	63	2	8.779099e-03	1.00000000	real
ACCTCCGTGAAGTCTTGGTG	AACTACCCAGGCAGCGGCAA	ACCTCCGTGAAGTCTTGGTG-AACTACCCAGGCAGCGGCAA	21797	1	5	4	1.375074e-03	1.00000000	real
GTCAGTGTTGTTTAGTAAGC	AACTACCCAGGCAGCGGCAA	GTCAGTGTTGTTTAGTAAGC-AACTACCCAGGCAGCGGCAA	21799	1	3	4	9.168844e-04	1.00000000	real
TCTCATGGCCCTATAATTCA	AACTACCCAGGCAGCGGCAA	TCTCATGGCCCTATAATTCA-AACTACCCAGGCAGCGGCAA	21639	1	163	4	3.704461e-02	1.00000000	real
ACATCTTGACATTCTGTTAT	AACTACCCTATAGCTGTGAG	ACATCTTGACATTCTGTTAT-AACTACCCTATAGCTGTGAG	21539	1	266	1	2.433819e-02	1.00000000	real
CACAGATACCGCGGAACTGA	AACTACCCTATAGCTGTGAG	CACAGATACCGCGGAACTGA-AACTACCCTATAGCTGTGAG	21734	1	71	1	6.592634e-03	1.00000000	real
CTAGACATGGCGATGCGGCC	AACTAGGCGATGTCAGTAAG	CTAGACATGGCGATGCGGCC-AACTAGGCGATGTCAGTAAG	21781	1	10	15	8.043097e-03	1.00000000	real
GAACCCAAGCAAGATTCCAG	AACTAGGCGATGTCAGTAAG	GAACCCAAGCAAGATTCCAG-AACTAGGCGATGTCAGTAAG	21780	1	11	15	8.771273e-03	1.00000000	real
GAACGCGACTGACTCTTTGA	AACTAGGCGATGTCAGTAAG	GAACGCGACTGACTCTTTGA-AACTAGGCGATGTCAGTAAG	21790	1	1	15	1.466914e-03	1.00000000	real
GACACACAAATGCGTTAGAG	AACTAGGCGATGTCAGTAAG	GACACACAAATGCGTTAGAG-AACTAGGCGATGTCAGTAAG	21790	1	1	15	1.466914e-03	1.00000000	real
GCCCAGCGGGTATTACCTTG	AACTAGGCGATGTCAGTAAG	GCCCAGCGGGTATTACCTTG-AACTAGGCGATGTCAGTAAG	21790	1	1	15	1.466914e-03	1.00000000	real
TCAAAGTAGATGAGGTGTAG	AACTAGGCGATGTCAGTAAG	TCAAAGTAGATGAGGTGTAG-AACTAGGCGATGTCAGTAAG	21787	1	4	15	3.663503e-03	1.00000000	real
TGAGCCCTACAAGAGGATCG	AACTAGGCGATGTCAGTAAG	TGAGCCCTACAAGAGGATCG-AACTAGGCGATGTCAGTAAG	21778	1	13	15	1.022612e-02	1.00000000	real
TGCTCATAACTCCTGAGTCT	AACTAGGCGATGTCAGTAAG	TGCTCATAACTCCTGAGTCT-AACTAGGCGATGTCAGTAAG	21477	1	314	15	2.077550e-01	1.00000000	real
TTAGGCAACGGGAGCCGAAT	AACTAGGCGATGTCAGTAAG	TTAGGCAACGGGAGCCGAAT-AACTAGGCGATGTCAGTAAG	21555	1	236	15	1.604602e-01	1.00000000	real
AAGACTGGTGATGTGTACCG	AACTATATATTTGATAGCTG	AAGACTGGTGATGTGTACCG-AACTATATATTTGATAGCTG	21783	1	19	4	4.577699e-03	1.00000000	real
ACCCATTTAATTGATAGTTT	AACTATATATTTGATAGCTG	ACCCATTTAATTGATAGTTT-AACTATATATTTGATAGCTG	21787	1	15	4	3.663503e-03	1.00000000	real
AGACAGAACCTTCTAGTGTT	AACTATATATTTGATAGCTG	AGACAGAACCTTCTAGTGTT-AACTATATATTTGATAGCTG	21739	1	63	4	1.458964e-02	1.00000000	real
CACAGATACCGCGGAACTGA	AACTATATATTTGATAGCTG	CACAGATACCGCGGAACTGA-AACTATATATTTGATAGCTG	21731	1	71	4	1.640130e-02	1.00000000	real
CTTGAGAACCCGGCTGTCGG	AACTATATATTTGATAGCTG	CTTGAGAACCCGGCTGTCGG-AACTATATATTTGATAGCTG	21777	1	25	4	5.947734e-03	1.00000000	real
GAACTCGACATTGGAGCTTA	AACTATATATTTGATAGCTG	GAACTCGACATTGGAGCTTA-AACTATATATTTGATAGCTG	21800	1	2	4	6.877264e-04	1.00000000	real
TTCCCAAACGGAGGGTGTAG	AACTATATATTTGATAGCTG	TTCCCAAACGGAGGGTGTAG-AACTATATATTTGATAGCTG	21794	1	8	4	2.062044e-03	1.00000000	real
TTCGATAAGCGTGTCGTTGA	AACTATATATTTGATAGCTG	TTCGATAAGCGTGTCGTTGA-AACTATATATTTGATAGCTG	21796	1	6	4	1.604106e-03	1.00000000	real
TGTCAAACTCGCTACGGAGC	AACTCATCATGGGGGGGGGC	TGTCAAACTCGCTACGGAGC-AACTCATCATGGGGGGGGGC	21796	1	9	1	9.169474e-04	1.00000000	real
CCCCACATAAGAAAAAGTTG	AACTCATCATGGGGGGGGGG	CCCCACATAAGAAAAAGTTG-AACTCATCATGGGGGGGGGG	21793	1	11	2	1.650013e-03	1.00000000	real
CCCCTAGCAGGTCCGTGGGA	AACTCATCATGGGGGGGGGG	CCCCTAGCAGGTCCGTGGGA-AACTCATCATGGGGGGGGGG	21549	1	255	2	3.480781e-02	1.00000000	real
GCAAGATACCGGTAGCCGGA	AACTCATTCCTGAATAGAGG	GCAAGATACCGGTAGCCGGA-AACTCATTCCTGAATAGAGG	21801	1	1	4	4.585263e-04	1.00000000	real
CCGGCGCTATGGAGTCAGTC	AACTCCCCAGCGGTACTAGC	CCGGCGCTATGGAGTCAGTC-AACTCCCCAGCGGTACTAGC	21781	1	23	2	3.298211e-03	1.00000000	real
TTTAACATCGGAGTTAGATT	AACTCCGCATGGGAGTGTTA	TTTAACATCGGAGTTAGATT-AACTCCGCATGGGAGTGTTA	21648	1	156	2	2.144442e-02	1.00000000	real
AGGCTTTTCGGTGCAGCTGA	AACTCGATCCGAAAGGGTTT	AGGCTTTTCGGTGCAGCTGA-AACTCGATCCGAAAGGGTTT	21723	1	77	6	2.477413e-02	1.00000000	real
CTTATAGATCGGCAACTACT	AACTCGATCCGAAAGGGTTT	CTTATAGATCGGCAACTACT-AACTCGATCCGAAAGGGTTT	21691	1	109	6	3.478461e-02	1.00000000	real
GATGCACACTCAGCTGAGTT	AACTCGATCCGAAAGGGTTT	GATGCACACTCAGCTGAGTT-AACTCGATCCGAAAGGGTTT	21789	1	11	6	3.846149e-03	1.00000000	real
CAATCCCGGTGATAGCTGGG	AACTCGCCTCATGGTAAACG	CAATCCCGGTGATAGCTGGG-AACTCGCCTCATGGTAAACG	21709	1	96	1	8.876643e-03	1.00000000	real
AAGAAGACAGGGCGTGTGAC	AACTCGTTATAGTGAAATGG	AAGAAGACAGGGCGTGTGAC-AACTCGTTATAGTGAAATGG	21566	1	239	1	2.189066e-02	1.00000000	real
CCAAACACTTCTAGTTTACC	AACTCGTTATAGTGAAATGG	CCAAACACTTCTAGTTTACC-AACTCGTTATAGTGAAATGG	21792	1	13	1	1.283609e-03	1.00000000	real
TAGCAATATCTCGTTCAGGC	AACTGCCGTTCGTTTTGGGA	TAGCAATATCTCGTTCAGGC-AACTGCCGTTCGTTTTGGGA	21756	1	47	3	8.776087e-03	1.00000000	real
CGATAGTAAATAATGTCAAA	AACTGCGTCTCAGGAGACGG	CGATAGTAAATAATGTCAAA-AACTGCGTCTCAGGAGACGG	21791	1	12	3	2.382588e-03	1.00000000	real
TCAGAATCCCGTGGCATTAT	AACTGCGTCTCAGGAGACGG	TCAGAATCCCGTGGCATTAT-AACTGCGTCTCAGGAGACGG	21795	1	8	3	1.649938e-03	1.00000000	real
ACCGTCCCGCGGTACGTGGA	AACTGGAACGAAGTCTTACG	ACCGTCCCGCGGTACGTGGA-AACTGGAACGAAGTCTTACG	21797	1	3	6	1.283462e-03	1.00000000	real
CATTTAAATGGGTGATTGCG	AACTGGAACGAAGTCTTACG	CATTTAAATGGGTGATTGCG-AACTGGAACGAAGTCTTACG	21794	1	6	6	2.245131e-03	1.00000000	real
ACTGTCCGAACGCGAACGGG	AACTGTAAATTTTGTTGCGT	ACTGTCCGAACGCGAACGGG-AACTGTAAATTTTGTTGCGT	21800	1	3	3	7.335580e-04	1.00000000	real
AAGTCGGGAATTATAGGAGG	AACTGTGCAAAATTTGCAGG	AAGTCGGGAATTATAGGAGG-AACTGTGCAAAATTTGCAGG	21591	1	212	3	3.850393e-02	1.00000000	real
ATCATTTTGTTAGGTGGGTA	AACTGTGCAAAATTTGCAGG	ATCATTTTGTTAGGTGGGTA-AACTGTGCAAAATTTGCAGG	21775	1	28	3	5.309156e-03	1.00000000	real
CAGTGTACCGCCATCAGGTT	AACTGTGCAAAATTTGCAGG	CAGTGTACCGCCATCAGGTT-AACTGTGCAAAATTTGCAGG	21720	1	83	3	1.532015e-02	1.00000000	real
CATCGAGACTCGTCATATAT	AACTGTGCAAAATTTGCAGG	CATCGAGACTCGTCATATAT-AACTGTGCAAAATTTGCAGG	21767	1	36	3	6.770023e-03	1.00000000	real
CCATACCACGTGGGGTTTGT	AACTGTGCAAAATTTGCAGG	CCATACCACGTGGGGTTTGT-AACTGTGCAAAATTTGCAGG	21331	1	472	3	8.398451e-02	1.00000000	real
CCTCCACCCTTGTGCAAGCA	AACTGTGCAAAATTTGCAGG	CCTCCACCCTTGTGCAAGCA-AACTGTGCAAAATTTGCAGG	21698	1	105	3	1.930331e-02	1.00000000	real
CGCATAATACAATTCGTTGG	AACTGTGCAAAATTTGCAGG	CGCATAATACAATTCGTTGG-AACTGTGCAAAATTTGCAGG	21723	1	80	3	1.477605e-02	1.00000000	real
CTGAGCACTCATATATGAGG	AACTGTGCAAAATTTGCAGG	CTGAGCACTCATATATGAGG-AACTGTGCAAAATTTGCAGG	21520	1	283	3	5.108797e-02	1.00000000	real
GAAGTTTATTGGTACATCGG	AACTGTGCAAAATTTGCAGG	GAAGTTTATTGGTACATCGG-AACTGTGCAAAATTTGCAGG	21764	1	39	3	7.317433e-03	1.00000000	real
GTCATAGGTCTTCGGGGGAA	AACTGTGCAAAATTTGCAGG	GTCATAGGTCTTCGGGGGAA-AACTGTGCAAAATTTGCAGG	21801	1	2	3	5.502063e-04	1.00000000	real
TAAGACAGTAAGATTGGTGG	AACTGTGCAAAATTTGCAGG	TAAGACAGTAAGATTGGTGG-AACTGTGCAAAATTTGCAGG	21782	1	21	3	4.029576e-03	1.00000000	real
TAGTGCACCATCAAGGGTAT	AACTGTGCAAAATTTGCAGG	TAGTGCACCATCAAGGGTAT-AACTGTGCAAAATTTGCAGG	21800	1	3	3	7.335580e-04	1.00000000	real
TCCAGGGCACGATAGGGCGT	AACTGTGCAAAATTTGCAGG	TCCAGGGCACGATAGGGCGT-AACTGTGCAAAATTTGCAGG	21590	1	213	3	3.868203e-02	1.00000000	real
TGGAGACCCTGAAGGTACAT	AACTGTGCAAAATTTGCAGG	TGGAGACCCTGAAGGTACAT-AACTGTGCAAAATTTGCAGG	21802	1	1	3	3.668294e-04	1.00000000	real
TTGGTCTTATGTGTTTTTAG	AACTGTGCAAAATTTGCAGG	TTGGTCTTATGTGTTTTTAG-AACTGTGCAAAATTTGCAGG	21800	1	3	3	7.335580e-04	1.00000000	real
ACGGACCCCTAATGCTGATC	AACTTAACGCCGAGCTGGAT	ACGGACCCCTAATGCTGATC-AACTTAACGCCGAGCTGGAT	21802	1	1	3	3.668294e-04	1.00000000	real
TTTAACATCGGAGTTAGATT	AACTTAACGCCGAGCTGGAT	TTTAACATCGGAGTTAGATT-AACTTAACGCCGAGCTGGAT	21647	1	156	3	2.849052e-02	1.00000000	real
AGTCCTCTTCTATCATATCA	AACTTACTTCTTGGGCCGGG	AGTCCTCTTCTATCATATCA-AACTTACTTCTTGGGCCGGG	21779	1	23	4	5.491224e-03	1.00000000	real
CGATTTCCATCCGCTTGTGT	AACTTACTTCTTGGGCCGGG	CGATTTCCATCCGCTTGTGT-AACTTACTTCTTGGGCCGGG	21733	1	69	4	1.594864e-02	1.00000000	real
CGTCGCACTTGGGGTCCGTA	AACTTACTTCTTGGGCCGGG	CGTCGCACTTGGGGTCCGTA-AACTTACTTCTTGGGCCGGG	21688	1	114	4	2.609341e-02	1.00000000	real
TCTAGAACAAGCGGGAGAAG	AACTTACTTCTTGGGCCGGG	TCTAGAACAAGCGGGAGAAG-AACTTACTTCTTGGGCCGGG	21784	1	18	4	4.349213e-03	1.00000000	real
TGCTCATAACTCCTGAGTCT	AACTTACTTCTTGGGCCGGG	TGCTCATAACTCCTGAGTCT-AACTTACTTCTTGGGCCGGG	21488	1	314	4	7.017414e-02	1.00000000	real
TTCCATTTTATTTGTGTGGG	AACTTACTTCTTGGGCCGGG	TTCCATTTTATTTGTGTGGG-AACTTACTTCTTGGGCCGGG	21797	1	5	4	1.375074e-03	1.00000000	real
CCCTCCCTTGCGCGCATCGC	AACTTCTTTTGTGTTACGCG	CCCTCCCTTGCGCGCATCGC-AACTTCTTTTGTGTTACGCG	21779	1	26	1	2.474793e-03	1.00000000	real
GGCGTTCACATTAACTTATT	AACTTCTTTTGTGTTACGCG	GGCGTTCACATTAACTTATT-AACTTCTTTTGTGTTACGCG	21625	1	180	1	1.653166e-02	1.00000000	real
TTTATCCCATCTATGACAGG	AACTTTGAAACGGGAAGGCG	TTTATCCCATCTATGACAGG-AACTTTGAAACGGGAAGGCG	21802	1	1	3	3.668294e-04	1.00000000	real
TCTCTTCCACGATCGCTGAT	AACTTTGTACGTCTTTTCGT	TCTCTTCCACGATCGCTGAT-AACTTTGTACGTCTTTTCGT	21779	1	26	1	2.474793e-03	1.00000000	real
ATCAAGCGAGTATGGAGTAT	AACTTTTTCAGGTTCGGGTC	ATCAAGCGAGTATGGAGTAT-AACTTTTTCAGGTTCGGGTC	21791	1	13	2	1.924839e-03	1.00000000	real
TAAACCATGCGTCACGTAAG	AACTTTTTCAGGTTCGGGTC	TAAACCATGCGTCACGTAAG-AACTTTTTCAGGTTCGGGTC	21802	1	2	2	4.126737e-04	1.00000000	real
TACGCTCCAGTAGTCAGGGC	AACTTTTTCAGGTTCGGGTC	TACGCTCCAGTAGTCAGGGC-AACTTTTTCAGGTTCGGGTC	21761	1	43	2	6.041174e-03	1.00000000	real
CCTAAATGACGCTTGGGCAG	AAGAAATCGCCAGGTAGAAT	CCTAAATGACGCTTGGGCAG-AAGAAATCGCCAGGTAGAAT	21801	1	2	3	5.502063e-04	1.00000000	real
CTGAGCACTCATATATGAGG	AAGAAATCGCCAGGTAGAAT	CTGAGCACTCATATATGAGG-AAGAAATCGCCAGGTAGAAT	21520	1	283	3	5.108797e-02	1.00000000	real
TATCCAATCATGTGTAGCCG	AAGAAATCGCCAGGTAGAAT	TATCCAATCATGTGTAGCCG-AAGAAATCGCCAGGTAGAAT	21627	1	176	3	3.207567e-02	1.00000000	real
TTAGGCAACGGGAGCCGAAT	AAGAAATCGCCAGGTAGAAT	TTAGGCAACGGGAGCCGAAT-AAGAAATCGCCAGGTAGAAT	21567	1	236	3	4.277160e-02	1.00000000	real
TTGTAGTCTAGAAGGACCGG	AAGAAATCGCCAGGTAGAAT	TTGTAGTCTAGAAGGACCGG-AAGAAATCGCCAGGTAGAAT	21801	1	2	3	5.502063e-04	1.00000000	real
CTTACCCACATGCGGCAGCG	AAGAAATGATTGCTAGGTTT	CTTACCCACATGCGGCAGCG-AAGAAATGATTGCTAGGTTT	21798	1	3	5	1.100186e-03	1.00000000	real
GTCGCTCCGAAGGCTCGTGG	AAGAAATGATTGCTAGGTTT	GTCGCTCCGAAGGCTCGTGG-AAGAAATGATTGCTAGGTTT	21704	1	97	5	2.666571e-02	1.00000000	real
AAGGAATAATATACGTTTCC	AAGAAGACAGGGCGTGTGAC	AAGGAATAATATACGTTTCC-AAGAAGACAGGGCGTGTGAC	21556	1	11	239	1.243891e-01	1.00000000	real
ACAAGTTCACTGCTTGTCAT	AAGAAGACAGGGCGTGTGAC	ACAAGTTCACTGCTTGTCAT-AAGAAGACAGGGCGTGTGAC	21540	1	27	239	2.665965e-01	1.00000000	real
ACATACGAAAGCTCAGTGAG	AAGAAGACAGGGCGTGTGAC	ACATACGAAAGCTCAGTGAG-AAGAAGACAGGGCGTGTGAC	21561	1	6	239	7.455194e-02	1.00000000	real
ACCTCAACCCTGGGGCGAGG	AAGAAGACAGGGCGTGTGAC	ACCTCAACCCTGGGGCGAGG-AAGAAGACAGGGCGTGTGAC	21564	1	3	239	4.330406e-02	1.00000000	real
ACCTCGTACCCGGTCCATGT	AAGAAGACAGGGCGTGTGAC	ACCTCGTACCCGGTCCATGT-AAGAAGACAGGGCGTGTGAC	21536	1	31	239	2.983960e-01	1.00000000	real
ACGCACATCATTGGGAGTGC	AAGAAGACAGGGCGTGTGAC	ACGCACATCATTGGGAGTGC-AAGAAGACAGGGCGTGTGAC	21563	1	4	239	5.383505e-02	1.00000000	real
ACGCGTCGCAAAGTGTAATT	AAGAAGACAGGGCGTGTGAC	ACGCGTCGCAAAGTGTAATT-AAGAAGACAGGGCGTGTGAC	21546	1	21	239	2.161866e-01	1.00000000	real
ACGTTGCTCCGTATACGCGG	AAGAAGACAGGGCGTGTGAC	ACGTTGCTCCGTATACGCGG-AAGAAGACAGGGCGTGTGAC	21566	1	1	239	2.189066e-02	1.00000000	real
ACTATTTGGTTCAGCGTCGC	AAGAAGACAGGGCGTGTGAC	ACTATTTGGTTCAGCGTCGC-AAGAAGACAGGGCGTGTGAC	21559	1	8	239	9.481708e-02	1.00000000	real
ACTGGAGAGAAGGACTTATC	AAGAAGACAGGGCGTGTGAC	ACTGGAGAGAAGGACTTATC-AAGAAGACAGGGCGTGTGAC	21558	1	9	239	1.047833e-01	1.00000000	real
AGCCTTCGGGCACGGTGGGC	AAGAAGACAGGGCGTGTGAC	AGCCTTCGGGCACGGTGGGC-AAGAAGACAGGGCGTGTGAC	21543	1	24	239	2.418086e-01	1.00000000	real
AGGCTTTTCGGTGCAGCTGA	AAGAAGACAGGGCGTGTGAC	AGGCTTTTCGGTGCAGCTGA-AAGAAGACAGGGCGTGTGAC	21490	1	77	239	5.788368e-01	1.00000000	real
AGTAATTATGTACTAGTGGC	AAGAAGACAGGGCGTGTGAC	AGTAATTATGTACTAGTGGC-AAGAAGACAGGGCGTGTGAC	21557	1	10	239	1.146403e-01	1.00000000	real
AGTTATCTATGGAGGGGATG	AAGAAGACAGGGCGTGTGAC	AGTTATCTATGGAGGGGATG-AAGAAGACAGGGCGTGTGAC	21566	1	1	239	2.189066e-02	1.00000000	real
ATACCAACTAATGATTCAGG	AAGAAGACAGGGCGTGTGAC	ATACCAACTAATGATTCAGG-AAGAAGACAGGGCGTGTGAC	21529	1	38	239	3.507763e-01	1.00000000	real
ATACGCGCTTAGAGTTGACG	AAGAAGACAGGGCGTGTGAC	ATACGCGCTTAGAGTTGACG-AAGAAGACAGGGCGTGTGAC	21566	1	1	239	2.189066e-02	1.00000000	real
ATCAAACCCTACGCAGCTGA	AAGAAGACAGGGCGTGTGAC	ATCAAACCCTACGCAGCTGA-AAGAAGACAGGGCGTGTGAC	21553	1	14	239	1.529990e-01	1.00000000	real
ATGCAGATTCCCGCTGCCGA	AAGAAGACAGGGCGTGTGAC	ATGCAGATTCCCGCTGCCGA-AAGAAGACAGGGCGTGTGAC	21510	1	57	239	4.741350e-01	1.00000000	real
ATTCAATCCTTCAGACTTTG	AAGAAGACAGGGCGTGTGAC	ATTCAATCCTTCAGACTTTG-AAGAAGACAGGGCGTGTGAC	21538	1	29	239	2.826717e-01	1.00000000	real
CAACGTTCATGACGCGACAG	AAGAAGACAGGGCGTGTGAC	CAACGTTCATGACGCGACAG-AAGAAGACAGGGCGTGTGAC	21565	1	2	239	3.265636e-02	1.00000000	real
CAATCCCGGTGATAGCTGGG	AAGAAGACAGGGCGTGTGAC	CAATCCCGGTGATAGCTGGG-AAGAAGACAGGGCGTGTGAC	21471	1	96	239	6.589916e-01	1.00000000	real
CACAGGAACGTCCTGAACTT	AAGAAGACAGGGCGTGTGAC	CACAGGAACGTCCTGAACTT-AAGAAGACAGGGCGTGTGAC	21566	1	1	239	2.189066e-02	1.00000000	real
CACCAGACACCTTCTCCTTT	AAGAAGACAGGGCGTGTGAC	CACCAGACACCTTCTCCTTT-AAGAAGACAGGGCGTGTGAC	21566	1	1	239	2.189066e-02	1.00000000	real
CACCCATAAAGTCGCGGGGT	AAGAAGACAGGGCGTGTGAC	CACCCATAAAGTCGCGGGGT-AAGAAGACAGGGCGTGTGAC	21522	1	45	239	3.992611e-01	1.00000000	real
CACCGACACGCGCAGCCCGG	AAGAAGACAGGGCGTGTGAC	CACCGACACGCGCAGCCCGG-AAGAAGACAGGGCGTGTGAC	21562	1	5	239	6.425059e-02	1.00000000	real
CACGAGACCTGGTTGGAGGG	AAGAAGACAGGGCGTGTGAC	CACGAGACCTGGTTGGAGGG-AAGAAGACAGGGCGTGTGAC	21550	1	17	239	1.806778e-01	1.00000000	real
CACTGCCAAGTTTCTTATGA	AAGAAGACAGGGCGTGTGAC	CACTGCCAAGTTTCTTATGA-AAGAAGACAGGGCGTGTGAC	21549	1	18	239	1.897024e-01	1.00000000	real
CACTTGAAGATTGTTTGGCA	AAGAAGACAGGGCGTGTGAC	CACTTGAAGATTGTTTGGCA-AAGAAGACAGGGCGTGTGAC	21557	1	10	239	1.146403e-01	1.00000000	real
CAGAGAGTTTGTTTAAAGGT	AAGAAGACAGGGCGTGTGAC	CAGAGAGTTTGTTTAAAGGT-AAGAAGACAGGGCGTGTGAC	21561	1	6	239	7.455194e-02	1.00000000	real
CAGTGTACCGCCATCAGGTT	AAGAAGACAGGGCGTGTGAC	CAGTGTACCGCCATCAGGTT-AAGAAGACAGGGCGTGTGAC	21484	1	83	239	6.059912e-01	1.00000000	real
CATCGAGACTCGTCATATAT	AAGAAGACAGGGCGTGTGAC	CATCGAGACTCGTCATATAT-AAGAAGACAGGGCGTGTGAC	21531	1	36	239	3.362212e-01	1.00000000	real
CATTATGTCCGTGTCTCATA	AAGAAGACAGGGCGTGTGAC	CATTATGTCCGTGTCTCATA-AAGAAGACAGGGCGTGTGAC	21494	1	73	239	5.597064e-01	1.00000000	real
CCAAACACTTCTAGTTTACC	AAGAAGACAGGGCGTGTGAC	CCAAACACTTCTAGTTTACC-AAGAAGACAGGGCGTGTGAC	21554	1	13	239	1.435673e-01	1.00000000	real
CCAAATATATTGTCATTGGC	AAGAAGACAGGGCGTGTGAC	CCAAATATATTGTCATTGGC-AAGAAGACAGGGCGTGTGAC	21564	1	3	239	4.330406e-02	1.00000000	real
CCAAGGGCAATGTTTGATGG	AAGAAGACAGGGCGTGTGAC	CCAAGGGCAATGTTTGATGG-AAGAAGACAGGGCGTGTGAC	21565	1	2	239	3.265636e-02	1.00000000	real
CCACCTCGAGTGGAGTTGGC	AAGAAGACAGGGCGTGTGAC	CCACCTCGAGTGGAGTTGGC-AAGAAGACAGGGCGTGTGAC	21532	1	35	239	3.288222e-01	1.00000000	real
CCCAGCATCCCTCGGTAAGT	AAGAAGACAGGGCGTGTGAC	CCCAGCATCCCTCGGTAAGT-AAGAAGACAGGGCGTGTGAC	21550	1	17	239	1.806778e-01	1.00000000	real
CCCAGCGTACGCGGTCAACC	AAGAAGACAGGGCGTGTGAC	CCCAGCGTACGCGGTCAACC-AAGAAGACAGGGCGTGTGAC	21554	1	13	239	1.435673e-01	1.00000000	real
CCCCCGCCCCTTCATGAAGG	AAGAAGACAGGGCGTGTGAC	CCCCCGCCCCTTCATGAAGG-AAGAAGACAGGGCGTGTGAC	21564	1	3	239	4.330406e-02	1.00000000	real
CCCGAACGCTCATTGGTGAC	AAGAAGACAGGGCGTGTGAC	CCCGAACGCTCATTGGTGAC-AAGAAGACAGGGCGTGTGAC	21564	1	3	239	4.330406e-02	1.00000000	real
CCTGCCTGCCAAGTCCAGTG	AAGAAGACAGGGCGTGTGAC	CCTGCCTGCCAAGTCCAGTG-AAGAAGACAGGGCGTGTGAC	21566	1	1	239	2.189066e-02	1.00000000	real
CGCAAATGGCTGTCTTCAAC	AAGAAGACAGGGCGTGTGAC	CGCAAATGGCTGTCTTCAAC-AAGAAGACAGGGCGTGTGAC	21552	1	15	239	1.623272e-01	1.00000000	real
CGCACACACTTTGTATAGAC	AAGAAGACAGGGCGTGTGAC	CGCACACACTTTGTATAGAC-AAGAAGACAGGGCGTGTGAC	21563	1	4	239	5.383505e-02	1.00000000	real
CGCGGGGGTGAAGCACAAAT	AAGAAGACAGGGCGTGTGAC	CGCGGGGGTGAAGCACAAAT-AAGAAGACAGGGCGTGTGAC	21554	1	13	239	1.435673e-01	1.00000000	real
CGCGTACTGAATCAGGTTGA	AAGAAGACAGGGCGTGTGAC	CGCGTACTGAATCAGGTTGA-AAGAAGACAGGGCGTGTGAC	21544	1	23	239	2.333620e-01	1.00000000	real
CGGAGTCAAATTAAGAACCG	AAGAAGACAGGGCGTGTGAC	CGGAGTCAAATTAAGAACCG-AAGAAGACAGGGCGTGTGAC	21566	1	1	239	2.189066e-02	1.00000000	real
CGGTCCGGACTCCTGTACGG	AAGAAGACAGGGCGTGTGAC	CGGTCCGGACTCCTGTACGG-AAGAAGACAGGGCGTGTGAC	21566	1	1	239	2.189066e-02	1.00000000	real
CGTAAGGCCTCACCATACGA	AAGAAGACAGGGCGTGTGAC	CGTAAGGCCTCACCATACGA-AAGAAGACAGGGCGTGTGAC	21520	1	47	239	4.124393e-01	1.00000000	real
CGTCACAAGCAGAGAAGGAG	AAGAAGACAGGGCGTGTGAC	CGTCACAAGCAGAGAAGGAG-AAGAAGACAGGGCGTGTGAC	21565	1	2	239	3.265636e-02	1.00000000	real
CGTCCCACTCGGGAAGTGGA	AAGAAGACAGGGCGTGTGAC	CGTCCCACTCGGGAAGTGGA-AAGAAGACAGGGCGTGTGAC	21561	1	6	239	7.455194e-02	1.00000000	real
CTAAGCGACAGGTATGGTAG	AAGAAGACAGGGCGTGTGAC	CTAAGCGACAGGTATGGTAG-AAGAAGACAGGGCGTGTGAC	21556	1	11	239	1.243891e-01	1.00000000	real
CTAATTAAATCTTGCTTCGT	AAGAAGACAGGGCGTGTGAC	CTAATTAAATCTTGCTTCGT-AAGAAGACAGGGCGTGTGAC	21556	1	11	239	1.243891e-01	1.00000000	real
CTACATGAAGAGTGGAATAC	AAGAAGACAGGGCGTGTGAC	CTACATGAAGAGTGGAATAC-AAGAAGACAGGGCGTGTGAC	21553	1	14	239	1.529990e-01	1.00000000	real
CTATACCCATCAGGTATTTC	AAGAAGACAGGGCGTGTGAC	CTATACCCATCAGGTATTTC-AAGAAGACAGGGCGTGTGAC	21566	1	1	239	2.189066e-02	1.00000000	real
CTATACCCGTCAGGTATTTC	AAGAAGACAGGGCGTGTGAC	CTATACCCGTCAGGTATTTC-AAGAAGACAGGGCGTGTGAC	21549	1	18	239	1.897024e-01	1.00000000	real
CTCCCTTTGCGACGAACATT	AAGAAGACAGGGCGTGTGAC	CTCCCTTTGCGACGAACATT-AAGAAGACAGGGCGTGTGAC	21518	1	49	239	4.253296e-01	1.00000000	real
CTCTGCAATGATCAGTCAAG	AAGAAGACAGGGCGTGTGAC	CTCTGCAATGATCAGTCAAG-AAGAAGACAGGGCGTGTGAC	21546	1	21	239	2.161866e-01	1.00000000	real
CTGCATCAAGTCTGGGTTAT	AAGAAGACAGGGCGTGTGAC	CTGCATCAAGTCTGGGTTAT-AAGAAGACAGGGCGTGTGAC	21565	1	2	239	3.265636e-02	1.00000000	real
CTGCTGAACCTGCGGGCTGG	AAGAAGACAGGGCGTGTGAC	CTGCTGAACCTGCGGGCTGG-AAGAAGACAGGGCGTGTGAC	21469	1	98	239	6.664897e-01	1.00000000	real
CTTCCGCCTCTGTCCGTGTA	AAGAAGACAGGGCGTGTGAC	CTTCCGCCTCTGTCCGTGTA-AAGAAGACAGGGCGTGTGAC	21545	1	22	239	2.248217e-01	1.00000000	real
CTTGTATTATTAGGGAGACG	AAGAAGACAGGGCGTGTGAC	CTTGTATTATTAGGGAGACG-AAGAAGACAGGGCGTGTGAC	21455	1	112	239	7.145738e-01	1.00000000	real
CTTTATCCGGTGAATTCGGG	AAGAAGACAGGGCGTGTGAC	CTTTATCCGGTGAATTCGGG-AAGAAGACAGGGCGTGTGAC	21536	1	31	239	2.983960e-01	1.00000000	real
GAACCAGCAAGAGTTCCCTG	AAGAAGACAGGGCGTGTGAC	GAACCAGCAAGAGTTCCCTG-AAGAAGACAGGGCGTGTGAC	21560	1	7	239	8.474036e-02	1.00000000	real
GACATGGTACAGGGGTAGTT	AAGAAGACAGGGCGTGTGAC	GACATGGTACAGGGGTAGTT-AAGAAGACAGGGCGTGTGAC	21466	1	101	239	6.774300e-01	1.00000000	real
GAGCTGCGTCAACCTGAGTA	AAGAAGACAGGGCGTGTGAC	GAGCTGCGTCAACCTGAGTA-AAGAAGACAGGGCGTGTGAC	21535	1	32	239	3.061290e-01	1.00000000	real
GATTAAGCATGGACCGGGAG	AAGAAGACAGGGCGTGTGAC	GATTAAGCATGGACCGGGAG-AAGAAGACAGGGCGTGTGAC	21563	1	4	239	5.383505e-02	1.00000000	real
GCAACCACCGGGTGGGGACC	AAGAAGACAGGGCGTGTGAC	GCAACCACCGGGTGGGGACC-AAGAAGACAGGGCGTGTGAC	21552	1	15	239	1.623272e-01	1.00000000	real
GCACGCAAGTGGCACACATG	AAGAAGACAGGGCGTGTGAC	GCACGCAAGTGGCACACATG-AAGAAGACAGGGCGTGTGAC	21535	1	32	239	3.061290e-01	1.00000000	real
GCCAACTCGGCGCAGAAGAG	AAGAAGACAGGGCGTGTGAC	GCCAACTCGGCGCAGAAGAG-AAGAAGACAGGGCGTGTGAC	21565	1	2	239	3.265636e-02	1.00000000	real
GCCTCAACTGTGTTACTTTT	AAGAAGACAGGGCGTGTGAC	GCCTCAACTGTGTTACTTTT-AAGAAGACAGGGCGTGTGAC	21544	1	23	239	2.333620e-01	1.00000000	real
GCCTGTCAGGGCTCGTATAG	AAGAAGACAGGGCGTGTGAC	GCCTGTCAGGGCTCGTATAG-AAGAAGACAGGGCGTGTGAC	21566	1	1	239	2.189066e-02	1.00000000	real
GGCCACGCCAGTATTTGTGG	AAGAAGACAGGGCGTGTGAC	GGCCACGCCAGTATTTGTGG-AAGAAGACAGGGCGTGTGAC	21561	1	6	239	7.455194e-02	1.00000000	real
GGGGAACACAATGTCTAGGA	AAGAAGACAGGGCGTGTGAC	GGGGAACACAATGTCTAGGA-AAGAAGACAGGGCGTGTGAC	21552	1	15	239	1.623272e-01	1.00000000	real
GGTCGTACCCGGCAAGGAGC	AAGAAGACAGGGCGTGTGAC	GGTCGTACCCGGCAAGGAGC-AAGAAGACAGGGCGTGTGAC	21536	1	31	239	2.983960e-01	1.00000000	real
GGTTTGCAATGGTGGCTGCA	AAGAAGACAGGGCGTGTGAC	GGTTTGCAATGGTGGCTGCA-AAGAAGACAGGGCGTGTGAC	21563	1	4	239	5.383505e-02	1.00000000	real
GGTTTTCCATTTATAGAGTG	AAGAAGACAGGGCGTGTGAC	GGTTTTCCATTTATAGAGTG-AAGAAGACAGGGCGTGTGAC	21564	1	3	239	4.330406e-02	1.00000000	real
GTACAAAATCTGTAATGGAT	AAGAAGACAGGGCGTGTGAC	GTACAAAATCTGTAATGGAT-AAGAAGACAGGGCGTGTGAC	21530	1	37	239	3.435389e-01	1.00000000	real
GTAGCCCAAGGTAAATTTAG	AAGAAGACAGGGCGTGTGAC	GTAGCCCAAGGTAAATTTAG-AAGAAGACAGGGCGTGTGAC	21566	1	1	239	2.189066e-02	1.00000000	real
GTCAGGGCTCGCTTGTAACA	AAGAAGACAGGGCGTGTGAC	GTCAGGGCTCGCTTGTAACA-AAGAAGACAGGGCGTGTGAC	21564	1	3	239	4.330406e-02	1.00000000	real
GTCGCGCCGGGTGCTACGTC	AAGAAGACAGGGCGTGTGAC	GTCGCGCCGGGTGCTACGTC-AAGAAGACAGGGCGTGTGAC	21566	1	1	239	2.189066e-02	1.00000000	real
GTGAGGCTATTCTAGAGGCG	AAGAAGACAGGGCGTGTGAC	GTGAGGCTATTCTAGAGGCG-AAGAAGACAGGGCGTGTGAC	21552	1	15	239	1.623272e-01	1.00000000	real
GTGCCCTCCCTTGCTTTAAA	AAGAAGACAGGGCGTGTGAC	GTGCCCTCCCTTGCTTTAAA-AAGAAGACAGGGCGTGTGAC	21558	1	9	239	1.047833e-01	1.00000000	real
TAAGAAACCTGGATCGCTGG	AAGAAGACAGGGCGTGTGAC	TAAGAAACCTGGATCGCTGG-AAGAAGACAGGGCGTGTGAC	21561	1	6	239	7.455194e-02	1.00000000	real
TACAAAACAGTAGGATCCCG	AAGAAGACAGGGCGTGTGAC	TACAAAACAGTAGGATCCCG-AAGAAGACAGGGCGTGTGAC	21558	1	9	239	1.047833e-01	1.00000000	real
TACCGAGACCGGCTACATCG	AAGAAGACAGGGCGTGTGAC	TACCGAGACCGGCTACATCG-AAGAAGACAGGGCGTGTGAC	21557	1	10	239	1.146403e-01	1.00000000	real
TACGCTCCAGTAGTCAGGGC	AAGAAGACAGGGCGTGTGAC	TACGCTCCAGTAGTCAGGGC-AAGAAGACAGGGCGTGTGAC	21524	1	43	239	3.857885e-01	1.00000000	real
TACTAAAACCTCACCCTAGA	AAGAAGACAGGGCGTGTGAC	TACTAAAACCTCACCCTAGA-AAGAAGACAGGGCGTGTGAC	21303	1	264	239	9.476948e-01	1.00000000	real
TACTCTGCGAAATAGCTCAG	AAGAAGACAGGGCGTGTGAC	TACTCTGCGAAATAGCTCAG-AAGAAGACAGGGCGTGTGAC	21477	1	90	239	6.354752e-01	1.00000000	real
TAGAATACACTTTACACTGA	AAGAAGACAGGGCGTGTGAC	TAGAATACACTTTACACTGA-AAGAAGACAGGGCGTGTGAC	21539	1	28	239	2.746785e-01	1.00000000	real
TATAACACTCAGTTCATGGT	AAGAAGACAGGGCGTGTGAC	TATAACACTCAGTTCATGGT-AAGAAGACAGGGCGTGTGAC	21559	1	8	239	9.481708e-02	1.00000000	real
TATTAACCAGGTCTTATAAC	AAGAAGACAGGGCGTGTGAC	TATTAACCAGGTCTTATAAC-AAGAAGACAGGGCGTGTGAC	21556	1	11	239	1.243891e-01	1.00000000	real
TCAATTGTGAGTACTTCTAC	AAGAAGACAGGGCGTGTGAC	TCAATTGTGAGTACTTCTAC-AAGAAGACAGGGCGTGTGAC	21449	1	118	239	7.330055e-01	1.00000000	real
TCCAGACAGGGCTCGTATAG	AAGAAGACAGGGCGTGTGAC	TCCAGACAGGGCTCGTATAG-AAGAAGACAGGGCGTGTGAC	21546	1	21	239	2.161866e-01	1.00000000	real
TCCAGGGCACGATAGGGCGT	AAGAAGACAGGGCGTGTGAC	TCCAGGGCACGATAGGGCGT-AAGAAGACAGGGCGTGTGAC	21354	1	213	239	9.074467e-01	1.00000000	real
TCCTCCCGTTGAGGGTAGGA	AAGAAGACAGGGCGTGTGAC	TCCTCCCGTTGAGGGTAGGA-AAGAAGACAGGGCGTGTGAC	21550	1	17	239	1.806778e-01	1.00000000	real
TCGAGCCCGTGGGGAACAGG	AAGAAGACAGGGCGTGTGAC	TCGAGCCCGTGGGGAACAGG-AAGAAGACAGGGCGTGTGAC	21565	1	2	239	3.265636e-02	1.00000000	real
TCGTCGTCCCTACTTCGCCA	AAGAAGACAGGGCGTGTGAC	TCGTCGTCCCTACTTCGCCA-AAGAAGACAGGGCGTGTGAC	21563	1	4	239	5.383505e-02	1.00000000	real
TCTAACTAAAGTCTCAAGGG	AAGAAGACAGGGCGTGTGAC	TCTAACTAAAGTCTCAAGGG-AAGAAGACAGGGCGTGTGAC	21566	1	1	239	2.189066e-02	1.00000000	real
TCTCGCGAATAGAGGTGTTG	AAGAAGACAGGGCGTGTGAC	TCTCGCGAATAGAGGTGTTG-AAGAAGACAGGGCGTGTGAC	21553	1	14	239	1.529990e-01	1.00000000	real
TCTGGATTGCTCGATGTATG	AAGAAGACAGGGCGTGTGAC	TCTGGATTGCTCGATGTATG-AAGAAGACAGGGCGTGTGAC	21538	1	29	239	2.826717e-01	1.00000000	real
TCTGGCTAAGTGGATGGCGG	AAGAAGACAGGGCGTGTGAC	TCTGGCTAAGTGGATGGCGG-AAGAAGACAGGGCGTGTGAC	21529	1	38	239	3.507763e-01	1.00000000	real
TGAAACACCGGTTGGATTAG	AAGAAGACAGGGCGTGTGAC	TGAAACACCGGTTGGATTAG-AAGAAGACAGGGCGTGTGAC	21564	1	3	239	4.330406e-02	1.00000000	real
TGAGACGAAAACTACCTACG	AAGAAGACAGGGCGTGTGAC	TGAGACGAAAACTACCTACG-AAGAAGACAGGGCGTGTGAC	21566	1	1	239	2.189066e-02	1.00000000	real
TGCCGGTCTTTCGTTCGGAC	AAGAAGACAGGGCGTGTGAC	TGCCGGTCTTTCGTTCGGAC-AAGAAGACAGGGCGTGTGAC	21488	1	79	239	5.880892e-01	1.00000000	real
TGCTCATAACTCCTGAGTCT	AAGAAGACAGGGCGTGTGAC	TGCTCATAACTCCTGAGTCT-AAGAAGACAGGGCGTGTGAC	21253	1	314	239	9.701473e-01	1.00000000	real
TGGCCCAGTTGTTTTAAAGA	AAGAAGACAGGGCGTGTGAC	TGGCCCAGTTGTTTTAAAGA-AAGAAGACAGGGCGTGTGAC	21561	1	6	239	7.455194e-02	1.00000000	real
TGGCGCCGGAGTAAGCAATG	AAGAAGACAGGGCGTGTGAC	TGGCGCCGGAGTAAGCAATG-AAGAAGACAGGGCGTGTGAC	21547	1	20	239	2.074557e-01	1.00000000	real
TGGCTTTTAAGGACGACGTT	AAGAAGACAGGGCGTGTGAC	TGGCTTTTAAGGACGACGTT-AAGAAGACAGGGCGTGTGAC	21566	1	1	239	2.189066e-02	1.00000000	real
TGTTCTACCCGAGGTATACG	AAGAAGACAGGGCGTGTGAC	TGTTCTACCCGAGGTATACG-AAGAAGACAGGGCGTGTGAC	21553	1	14	239	1.529990e-01	1.00000000	real
TTAAAAATGTCAACTAGGCG	AAGAAGACAGGGCGTGTGAC	TTAAAAATGTCAACTAGGCG-AAGAAGACAGGGCGTGTGAC	21549	1	18	239	1.897024e-01	1.00000000	real
TTATTAAAAAGTTCGTGCGT	AAGAAGACAGGGCGTGTGAC	TTATTAAAAAGTTCGTGCGT-AAGAAGACAGGGCGTGTGAC	21556	1	11	239	1.243891e-01	1.00000000	real
TTATTCTCAAGGGAGGGACC	AAGAAGACAGGGCGTGTGAC	TTATTCTCAAGGGAGGGACC-AAGAAGACAGGGCGTGTGAC	21552	1	15	239	1.623272e-01	1.00000000	real
TTCTCTGACGTGAGCTCTGA	AAGAAGACAGGGCGTGTGAC	TTCTCTGACGTGAGCTCTGA-AAGAAGACAGGGCGTGTGAC	21519	1	48	239	4.189200e-01	1.00000000	real
TTTAACATCGGAGTTAGATT	AAGAAGACAGGGCGTGTGAC	TTTAACATCGGAGTTAGATT-AAGAAGACAGGGCGTGTGAC	21411	1	156	239	8.251354e-01	1.00000000	real
CGTGTCACCGGGAGTCATGT	AAGAAGATGAGCTAGGAGAT	CGTGTCACCGGGAGTCATGT-AAGAAGATGAGCTAGGAGAT	21802	1	2	2	4.126737e-04	1.00000000	real
ATATGACTGCGGCGGTAACG	AAGAAGGCCCGGGGCACAAT	ATATGACTGCGGCGGTAACG-AAGAAGGCCCGGGGCACAAT	21792	1	3	11	2.199463e-03	1.00000000	real
ACATCTTGACATTCTGTTAT	AAGACTCTAACCCTCTCTGA	ACATCTTGACATTCTGTTAT-AAGACTCTAACCCTCTCTGA	21537	1	266	3	4.808621e-02	1.00000000	real
TAAGACAGTAAGATTGGTGG	AAGACTCTAACCCTCTCTGA	TAAGACAGTAAGATTGGTGG-AAGACTCTAACCCTCTCTGA	21782	1	21	3	4.029576e-03	1.00000000	real
ACCCATTTAATTGATAGTTT	AAGACTGGTGATGTGTACCG	ACCCATTTAATTGATAGTTT-AAGACTGGTGATGTGTACCG	21772	1	15	19	1.457866e-02	1.00000000	real
AGACAGAACCTTCTAGTGTT	AAGACTGGTGATGTGTACCG	AGACAGAACCTTCTAGTGTT-AAGACTGGTGATGTGTACCG	21724	1	63	19	5.711288e-02	1.00000000	real
AGGCTTCACACTGGGGGGCG	AAGACTGGTGATGTGTACCG	AGGCTTCACACTGGGGGGCG-AAGACTGGTGATGTGTACCG	21779	1	8	19	8.225517e-03	1.00000000	real
ATATAGATAGTTTGGCGTGC	AAGACTGGTGATGTGTACCG	ATATAGATAGTTTGGCGTGC-AAGACTGGTGATGTGTACCG	21773	1	14	19	1.367344e-02	1.00000000	real
ATCAGGAGGATATCGGGGGG	AAGACTGGTGATGTGTACCG	ATCAGGAGGATATCGGGGGG-AAGACTGGTGATGTGTACCG	21683	1	104	19	9.205740e-02	1.00000000	real
ATGCAGATTCCCGCTGCCGA	AAGACTGGTGATGTGTACCG	ATGCAGATTCCCGCTGCCGA-AAGACTGGTGATGTGTACCG	21730	1	57	19	5.189312e-02	1.00000000	real
CACAGATACCGCGGAACTGA	AAGACTGGTGATGTGTACCG	CACAGATACCGCGGAACTGA-AAGACTGGTGATGTGTACCG	21716	1	71	19	6.403011e-02	1.00000000	real
CCACACTCCATGGATCGTGC	AAGACTGGTGATGTGTACCG	CCACACTCCATGGATCGTGC-AAGACTGGTGATGTGTACCG	21777	1	10	19	1.004466e-02	1.00000000	real
CCCATATCGGTGAAAAAGCG	AAGACTGGTGATGTGTACCG	CCCATATCGGTGAAAAAGCG-AAGACTGGTGATGTGTACCG	21786	1	1	19	1.833474e-03	1.00000000	real
CGCAGTTGACGGGCACTTAA	AAGACTGGTGATGTGTACCG	CGCAGTTGACGGGCACTTAA-AAGACTGGTGATGTGTACCG	21688	1	99	19	8.786271e-02	1.00000000	real
CTGCATACGTTCAAAAACTG	AAGACTGGTGATGTGTACCG	CTGCATACGTTCAAAAACTG-AAGACTGGTGATGTGTACCG	21764	1	23	19	2.179205e-02	1.00000000	real
CTTTATCCGGTGAATTCGGG	AAGACTGGTGATGTGTACCG	CTTTATCCGGTGAATTCGGG-AAGACTGGTGATGTGTACCG	21756	1	31	19	2.895526e-02	1.00000000	real
GCAGACCCCCCGGTTTGGCA	AAGACTGGTGATGTGTACCG	GCAGACCCCCCGGTTTGGCA-AAGACTGGTGATGTGTACCG	21756	1	31	19	2.895526e-02	1.00000000	real
TATCCAATCATGTGTAGCCG	AAGACTGGTGATGTGTACCG	TATCCAATCATGTGTAGCCG-AAGACTGGTGATGTGTACCG	21611	1	176	19	1.504657e-01	1.00000000	real
TCTCATGGCCCTATAATTCA	AAGACTGGTGATGTGTACCG	TCTCATGGCCCTATAATTCA-AAGACTGGTGATGTGTACCG	21624	1	163	19	1.401909e-01	1.00000000	real
TGCCGGTCTTTCGTTCGGAC	AAGACTGGTGATGTGTACCG	TGCCGGTCTTTCGTTCGGAC-AAGACTGGTGATGTGTACCG	21708	1	79	19	7.089911e-02	1.00000000	real
TTCGATAAGCGTGTCGTTGA	AAGACTGGTGATGTGTACCG	TTCGATAAGCGTGTCGTTGA-AAGACTGGTGATGTGTACCG	21781	1	6	19	6.403198e-03	1.00000000	real
TTGGGTTAGCAAATGAGAGG	AAGACTGGTGATGTGTACCG	TTGGGTTAGCAAATGAGAGG-AAGACTGGTGATGTGTACCG	21772	1	15	19	1.457866e-02	1.00000000	real
AGCGATGGGACTTAGCTGCT	AAGAGCCATGCTGGGTGGGG	AGCGATGGGACTTAGCTGCT-AAGAGCCATGCTGGGTGGGG	21750	1	51	5	1.422393e-02	1.00000000	real
ATGCAGATTCCCGCTGCCGA	AAGAGCCATGCTGGGTGGGG	ATGCAGATTCCCGCTGCCGA-AAGAGCCATGCTGGGTGGGG	21744	1	57	5	1.585425e-02	1.00000000	real
CCCACTACCCTTTGAGCCAG	AAGCAACCAAATGAAGCAGG	CCCACTACCCTTTGAGCCAG-AAGCAACCAAATGAAGCAGG	21798	1	3	5	1.100186e-03	1.00000000	real
GATCCCCTAATTCTGGGAAC	AAGCAACCAAATGAAGCAGG	GATCCCCTAATTCTGGGAAC-AAGCAACCAAATGAAGCAGG	21774	1	27	5	7.680139e-03	1.00000000	real
CAATCCCGGTGATAGCTGGG	AAGCAACGCTAGGTGGTTAG	CAATCCCGGTGATAGCTGGG-AAGCAACGCTAGGTGGTTAG	21702	1	96	8	3.933516e-02	1.00000000	real
CCCACGTCATGCTTGGCAGG	AAGCAACGCTAGGTGGTTAG	CCCACGTCATGCTTGGCAGG-AAGCAACGCTAGGTGGTTAG	21790	1	8	8	3.708957e-03	1.00000000	real
TACTTGCCCAGGCAGCGAGG	AAGCAACGCTAGGTGGTTAG	TACTTGCCCAGGCAGCGAGG-AAGCAACGCTAGGTGGTTAG	21786	1	12	8	5.353453e-03	1.00000000	real
CGTAAGGCCTCACCATACGA	AAGCACATACCAGTTACATT	CGTAAGGCCTCACCATACGA-AAGCACATACCAGTTACATT	21757	1	47	2	6.589162e-03	1.00000000	real
GTCCGAGAGAAGTCGAGCGA	AAGCACATACCAGTTACATT	GTCCGAGAGAAGTCGAGCGA-AAGCACATACCAGTTACATT	21790	1	14	2	2.062233e-03	1.00000000	real
GTCGCTCCGAAGGCTCGTGG	AAGCACATACCAGTTACATT	GTCGCTCCGAAGGCTCGTGG-AAGCACATACCAGTTACATT	21707	1	97	2	1.342203e-02	1.00000000	real
TACTAAAACCTCACCCTAGA	AAGCACATACCAGTTACATT	TACTAAAACCTCACCCTAGA-AAGCACATACCAGTTACATT	21540	1	264	2	3.601659e-02	1.00000000	real
TTCCAAACTCTATCAGATCT	AAGCACATACCAGTTACATT	TTCCAAACTCTATCAGATCT-AAGCACATACCAGTTACATT	21792	1	12	2	1.787433e-03	1.00000000	real
CCGTGCCGCCCTCTATGAGT	AAGCACGTATTCCCGTGCGC	CCGTGCCGCCCTCTATGAGT-AAGCACGTATTCCCGTGCGC	21782	1	22	2	3.160930e-03	1.00000000	real
CAACCCACCTTGGTAGTGTC	AAGCCCCGACGCGGGAATTG	CAACCCACCTTGGTAGTGTC-AAGCCCCGACGCGGGAATTG	21784	1	14	8	6.174797e-03	1.00000000	real
GCCACACACCGGAGGGGTCT	AAGCCCCGACGCGGGAATTG	GCCACACACCGGAGGGGTCT-AAGCCCCGACGCGGGAATTG	21795	1	3	8	1.649938e-03	1.00000000	real
GTACCTCATTCTGTGGAGGT	AAGCCCCGACGCGGGAATTG	GTACCTCATTCTGTGGAGGT-AAGCCCCGACGCGGGAATTG	21739	1	59	8	2.449635e-02	1.00000000	real
AAGCCCGGGCTGCCCCGCTG	AAGCCCGGGCTGACCAGATG	AAGCCCGGGCTGCCCCGCTG-AAGCCCGGGCTGACCAGATG	21718	1	1	87	8.054703e-03	1.00000000	real
AATACATTAAGGGCGGGCGG	AAGCCCGGGCTGACCAGATG	AATACATTAAGGGCGGGCGG-AAGCCCGGGCTGACCAGATG	21511	1	208	87	5.722301e-01	1.00000000	real
AATACCTCTCGGGGGTCTCG	AAGCCCGGGCTGACCAGATG	AATACCTCTCGGGGGTCTCG-AAGCCCGGGCTGACCAGATG	21711	1	8	87	3.574431e-02	1.00000000	real
AATTATGTAAGGTAGGTTTA	AAGCCCGGGCTGACCAGATG	AATTATGTAAGGTAGGTTTA-AAGCCCGGGCTGACCAGATG	21716	1	3	87	1.604526e-02	1.00000000	real
ACAATCTGAGAGGCGGAGAA	AAGCCCGGGCTGACCAGATG	ACAATCTGAGAGGCGGAGAA-AAGCCCGGGCTGACCAGATG	21694	1	25	87	9.984935e-02	1.00000000	real
AGTCAGTTAGGTTGTAGGAG	AAGCCCGGGCTGACCAGATG	AGTCAGTTAGGTTGTAGGAG-AAGCCCGGGCTGACCAGATG	21704	1	15	87	6.266952e-02	1.00000000	real
AGTCCTCTTCTATCATATCA	AAGCCCGGGCTGACCAGATG	AGTCCTCTTCTATCATATCA-AAGCCCGGGCTGACCAGATG	21696	1	23	87	9.253193e-02	1.00000000	real
CACTTCGCACTGGGACGGTG	AAGCCCGGGCTGACCAGATG	CACTTCGCACTGGGACGGTG-AAGCCCGGGCTGACCAGATG	21689	1	30	87	1.178887e-01	1.00000000	real
CAGCACCCTCTTTGTTGGGA	AAGCCCGGGCTGACCAGATG	CAGCACCCTCTTTGTTGGGA-AAGCCCGGGCTGACCAGATG	21718	1	1	87	8.054703e-03	1.00000000	real
CATAGCGAGGAGTTGCTAAT	AAGCCCGGGCTGACCAGATG	CATAGCGAGGAGTTGCTAAT-AAGCCCGGGCTGACCAGATG	21558	1	161	87	4.818511e-01	1.00000000	real
CCCCTAGCAGGTCCGTGGGA	AAGCCCGGGCTGACCAGATG	CCCCTAGCAGGTCCGTGGGA-AAGCCCGGGCTGACCAGATG	21464	1	255	87	6.469922e-01	1.00000000	real
CCCGTGCTGCTTGACCCGGG	AAGCCCGGGCTGACCAGATG	CCCGTGCTGCTTGACCCGGG-AAGCCCGGGCTGACCAGATG	21717	1	2	87	1.205797e-02	1.00000000	real
CCCTAACCCACGCAACATTG	AAGCCCGGGCTGACCAGATG	CCCTAACCCACGCAACATTG-AAGCCCGGGCTGACCAGATG	21709	1	10	87	4.351430e-02	1.00000000	real
CCTCCACATATTTTTGGTCG	AAGCCCGGGCTGACCAGATG	CCTCCACATATTTTTGGTCG-AAGCCCGGGCTGACCAGATG	21718	1	1	87	8.054703e-03	1.00000000	real
CCTCCACCCTTGTGCAAGCA	AAGCCCGGGCTGACCAGATG	CCTCCACCCTTGTGCAAGCA-AAGCCCGGGCTGACCAGATG	21614	1	105	87	3.492666e-01	1.00000000	real
CGAACTTTACGGGACCTAAA	AAGCCCGGGCTGACCAGATG	CGAACTTTACGGGACCTAAA-AAGCCCGGGCTGACCAGATG	21705	1	14	87	5.886906e-02	1.00000000	real
CGCCGGATCCGTCGGGGTGT	AAGCCCGGGCTGACCAGATG	CGCCGGATCCGTCGGGGTGT-AAGCCCGGGCTGACCAGATG	21711	1	8	87	3.574431e-02	1.00000000	real
CGCGTACTGAATCAGGTTGA	AAGCCCGGGCTGACCAGATG	CGCGTACTGAATCAGGTTGA-AAGCCCGGGCTGACCAGATG	21696	1	23	87	9.253193e-02	1.00000000	real
CGGAGTCATCCCGGTGGTCG	AAGCCCGGGCTGACCAGATG	CGGAGTCATCCCGGTGGTCG-AAGCCCGGGCTGACCAGATG	21717	1	2	87	1.205797e-02	1.00000000	real
CGTCGTTGCCCTTTGAAAAG	AAGCCCGGGCTGACCAGATG	CGTCGTTGCCCTTTGAAAAG-AAGCCCGGGCTGACCAGATG	21601	1	118	87	3.827577e-01	1.00000000	real
CTATTCCCCAGGTTGGGGGG	AAGCCCGGGCTGACCAGATG	CTATTCCCCAGGTTGGGGGG-AAGCCCGGGCTGACCAGATG	21677	1	42	87	1.597378e-01	1.00000000	real
CTCCCTTTGCGACGAACATT	AAGCCCGGGCTGACCAGATG	CTCCCTTTGCGACGAACATT-AAGCCCGGGCTGACCAGATG	21670	1	49	87	1.832369e-01	1.00000000	real
CTGAGCACTCATATATGAGG	AAGCCCGGGCTGACCAGATG	CTGAGCACTCATATATGAGG-AAGCCCGGGCTGACCAGATG	21436	1	283	87	6.852274e-01	1.00000000	real
CTTCTACTGACGCCCGGTGT	AAGCCCGGGCTGACCAGATG	CTTCTACTGACGCCCGGTGT-AAGCCCGGGCTGACCAGATG	21666	1	53	87	1.963720e-01	1.00000000	real
GAGGAGTTGAAGTCACGGTG	AAGCCCGGGCTGACCAGATG	GAGGAGTTGAAGTCACGGTG-AAGCCCGGGCTGACCAGATG	21718	1	1	87	8.054703e-03	1.00000000	real
GCCTACATGCAGGCCGCGCG	AAGCCCGGGCTGACCAGATG	GCCTACATGCAGGCCGCGCG-AAGCCCGGGCTGACCAGATG	21717	1	2	87	1.205797e-02	1.00000000	real
GGCGTTCACATTAACTTATT	AAGCCCGGGCTGACCAGATG	GGCGTTCACATTAACTTATT-AAGCCCGGGCTGACCAGATG	21539	1	180	87	5.204605e-01	1.00000000	real
GGGCATTCAGAGAGCGGGGA	AAGCCCGGGCTGACCAGATG	GGGCATTCAGAGAGCGGGGA-AAGCCCGGGCTGACCAGATG	21709	1	10	87	4.351430e-02	1.00000000	real
GTCATGTGCACGATTTCTAA	AAGCCCGGGCTGACCAGATG	GTCATGTGCACGATTTCTAA-AAGCCCGGGCTGACCAGATG	21708	1	11	87	4.737606e-02	1.00000000	real
TAACTCGTACTCGATAGAGT	AAGCCCGGGCTGACCAGATG	TAACTCGTACTCGATAGAGT-AAGCCCGGGCTGACCAGATG	21718	1	1	87	8.054703e-03	1.00000000	real
TAACTGCTGCATGTTTTTCA	AAGCCCGGGCTGACCAGATG	TAACTGCTGCATGTTTTTCA-AAGCCCGGGCTGACCAGATG	21675	1	44	87	1.665192e-01	1.00000000	real
TAAGACAGTAAGATTGGTGG	AAGCCCGGGCTGACCAGATG	TAAGACAGTAAGATTGGTGG-AAGCCCGGGCTGACCAGATG	21698	1	21	87	8.515570e-02	1.00000000	real
TACCCAATCGAGGGGGTTAA	AAGCCCGGGCTGACCAGATG	TACCCAATCGAGGGGGTTAA-AAGCCCGGGCTGACCAGATG	21701	1	18	87	7.398008e-02	1.00000000	real
TACTCATTCTCGGGGTCGCG	AAGCCCGGGCTGACCAGATG	TACTCATTCTCGGGGTCGCG-AAGCCCGGGCTGACCAGATG	21705	1	14	87	5.886906e-02	1.00000000	real
TATCCAATCATGTGTAGCCG	AAGCCCGGGCTGACCAGATG	TATCCAATCATGTGTAGCCG-AAGCCCGGGCTGACCAGATG	21543	1	176	87	5.125760e-01	1.00000000	real
TCCCCCAACTGTTTAACGGG	AAGCCCGGGCTGACCAGATG	TCCCCCAACTGTTTAACGGG-AAGCCCGGGCTGACCAGATG	21682	1	37	87	1.425447e-01	1.00000000	real
TCTTGTGCACGTGTACCACC	AAGCCCGGGCTGACCAGATG	TCTTGTGCACGTGTACCACC-AAGCCCGGGCTGACCAGATG	21707	1	12	87	5.122239e-02	1.00000000	real
TGCTCATAACTCCTGAGTCT	AAGCCCGGGCTGACCAGATG	TGCTCATAACTCCTGAGTCT-AAGCCCGGGCTGACCAGATG	21405	1	314	87	7.227960e-01	1.00000000	real
TTGGCCATATAGGGGGATGG	AAGCCCGGGCTGACCAGATG	TTGGCCATATAGGGGGATGG-AAGCCCGGGCTGACCAGATG	21715	1	4	87	2.001664e-02	1.00000000	real
AATACGCATAAAGTAGAGGA	AAGCCGCCTATTCTGGTGTG	AATACGCATAAAGTAGAGGA-AAGCCGCCTATTCTGGTGTG	21752	1	52	2	7.273863e-03	1.00000000	real
AAGTCGGGAATTATAGGAGG	AAGCCTAAAATGTTCGGGGC	AAGTCGGGAATTATAGGAGG-AAGCCTAAAATGTTCGGGGC	21590	1	212	4	4.789707e-02	1.00000000	real
AGCTCACACCGTTGGGTTCG	AAGCCTAAAATGTTCGGGGC	AGCTCACACCGTTGGGTTCG-AAGCCTAAAATGTTCGGGGC	21801	1	1	4	4.585263e-04	1.00000000	real
CACCCACTGCCGACGCTACG	AAGCCTAAAATGTTCGGGGC	CACCCACTGCCGACGCTACG-AAGCCTAAAATGTTCGGGGC	21769	1	33	4	7.772101e-03	1.00000000	real
CCCTCCCTTGCGCGCATCGC	AAGCCTAAAATGTTCGGGGC	CCCTCCCTTGCGCGCATCGC-AAGCCTAAAATGTTCGGGGC	21776	1	26	4	6.175927e-03	1.00000000	real
CTTATAGATCGGCAACTACT	AAGCCTAAAATGTTCGGGGC	CTTATAGATCGGCAACTACT-AAGCCTAAAATGTTCGGGGC	21693	1	109	4	2.497036e-02	1.00000000	real
GGCCAACCCGAAGTGGTGGC	AAGCCTAAAATGTTCGGGGC	GGCCAACCCGAAGTGGTGGC-AAGCCTAAAATGTTCGGGGC	21789	1	13	4	3.206153e-03	1.00000000	real
AATCCTCAGCGGGCGATTAC	AAGCCTCATCGCGTGGTGCA	AATCCTCAGCGGGCGATTAC-AAGCCTCATCGCGTGGTGCA	21804	1	1	1	1.834231e-04	1.00000000	real
CATAATGATCCTCTTGTAGC	AAGCCTCATCGCGTGGTGCA	CATAATGATCCTCTTGTAGC-AAGCCTCATCGCGTGGTGCA	21782	1	23	1	2.199967e-03	1.00000000	real
CATTCATCATGTAGAGGTCT	AAGCCTCATCGCGTGGTGCA	CATTCATCATGTAGAGGTCT-AAGCCTCATCGCGTGGTGCA	21791	1	14	1	1.375263e-03	1.00000000	real
CACCTGTGCAAGCCATAGGG	AAGCCTTTAAGTGAATTATG	CACCTGTGCAAGCCATAGGG-AAGCCTTTAAGTGAATTATG	21793	1	6	7	2.565511e-03	1.00000000	real
CCCTAACCCACGCAACATTG	AAGCCTTTAAGTGAATTATG	CCCTAACCCACGCAACATTG-AAGCCTTTAAGTGAATTATG	21789	1	10	7	4.028930e-03	1.00000000	real
GCAAACGGTACTGACGGATC	AAGCCTTTAAGTGAATTATG	GCAAACGGTACTGACGGATC-AAGCCTTTAAGTGAATTATG	21796	1	3	7	1.466712e-03	1.00000000	real
CGATTACACCACGCATGCTA	AAGCGAACCTGAACTTACGC	CGATTACACCACGCATGCTA-AAGCGAACCTGAACTTACGC	21804	1	1	1	1.834231e-04	1.00000000	real
GAACACGCATCTTGCCCAGG	AAGCGAACCTGAACTTACGC	GAACACGCATCTTGCCCAGG-AAGCGAACCTGAACTTACGC	21696	1	109	1	1.006329e-02	1.00000000	real
ACTGTCACGCGTTTAATGGA	AAGCGCGACCGGGAACCTGA	ACTGTCACGCGTTTAATGGA-AAGCGCGACCGGGAACCTGA	21742	1	23	41	4.523754e-02	1.00000000	real
CAACAGTCCATCATATGTGT	AAGCGCGACCGGGAACCTGA	CAACAGTCCATCATATGTGT-AAGCGCGACCGGGAACCTGA	21712	1	53	41	9.898234e-02	1.00000000	real
CACTCACGAAGATGGTCGAC	AAGCGCGACCGGGAACCTGA	CACTCACGAAGATGGTCGAC-AAGCGCGACCGGGAACCTGA	21764	1	1	41	3.848353e-03	1.00000000	real
CCAATGCTATTCTCCGGAAC	AAGCGCGACCGGGAACCTGA	CCAATGCTATTCTCCGGAAC-AAGCGCGACCGGGAACCTGA	21763	1	2	41	5.767104e-03	1.00000000	real
CGAACTTTACGGGACCTAAA	AAGCGCGACCGGGAACCTGA	CGAACTTTACGGGACCTAAA-AAGCGCGACCGGGAACCTGA	21751	1	14	41	2.851258e-02	1.00000000	real
CGCCGGATCCGTCGGGGTGT	AAGCGCGACCGGGAACCTGA	CGCCGGATCCGTCGGGGTGT-AAGCGCGACCGGGAACCTGA	21757	1	8	41	1.720407e-02	1.00000000	real
CTATACCCGTCAGGTATTTC	AAGCGCGACCGGGAACCTGA	CTATACCCGTCAGGTATTTC-AAGCGCGACCGGGAACCTGA	21747	1	18	41	3.598091e-02	1.00000000	real
CTTTCGCTCCGTCGCAGCAG	AAGCGCGACCGGGAACCTGA	CTTTCGCTCCGTCGCAGCAG-AAGCGCGACCGGGAACCTGA	21764	1	1	41	3.848353e-03	1.00000000	real
GCGCCAAGAAGTCGACGGAG	AAGCGCGACCGGGAACCTGA	GCGCCAAGAAGTCGACGGAG-AAGCGCGACCGGGAACCTGA	21763	1	2	41	5.767104e-03	1.00000000	real
GTGGCCTTTACTGCCCAATG	AAGCGCGACCGGGAACCTGA	GTGGCCTTTACTGCCCAATG-AAGCGCGACCGGGAACCTGA	21724	1	41	41	7.784849e-02	1.00000000	real
TCATCGTGATGAAGCCTCTG	AAGCGCGACCGGGAACCTGA	TCATCGTGATGAAGCCTCTG-AAGCGCGACCGGGAACCTGA	21763	1	2	41	5.767104e-03	1.00000000	real
TCCCTTCCTATAGGGAGGTA	AAGCGCGACCGGGAACCTGA	TCCCTTCCTATAGGGAGGTA-AAGCGCGACCGGGAACCTGA	21635	1	130	41	2.237682e-01	1.00000000	real
TCTGGATTGCTCGATGTATG	AAGCGCGACCGGGAACCTGA	TCTGGATTGCTCGATGTATG-AAGCGCGACCGGGAACCTGA	21736	1	29	41	5.623101e-02	1.00000000	real
TTAGGCAACGGGAGCCGAAT	AAGCGCGACCGGGAACCTGA	TTAGGCAACGGGAGCCGAAT-AAGCGCGACCGGGAACCTGA	21529	1	236	41	3.683323e-01	1.00000000	real
ATGACCCCCATGTCTTGTTG	AAGCGGTCAAAAACCAGGCA	ATGACCCCCATGTCTTGTTG-AAGCGGTCAAAAACCAGGCA	21757	1	46	3	8.593843e-03	1.00000000	real
CCGGGCCCCATAGTTTCTAG	AAGCGGTCAAAAACCAGGCA	CCGGGCCCCATAGTTTCTAG-AAGCGGTCAAAAACCAGGCA	21799	1	4	3	9.168844e-04	1.00000000	real
TCGAAGTAAACTGGAGGCGA	AAGCGGTCAAAAACCAGGCA	TCGAAGTAAACTGGAGGCGA-AAGCGGTCAAAAACCAGGCA	21771	1	32	3	6.039791e-03	1.00000000	real
AGATCCCCAACAAGTTGGTT	AAGCTTGAGAGGGTGATTAG	AGATCCCCAACAAGTTGGTT-AAGCTTGAGAGGGTGATTAG	21802	1	3	1	3.668294e-04	1.00000000	real
TTTCAAAGTTGGTCCCCGAA	AAGCTTGAGAGGGTGATTAG	TTTCAAAGTTGGTCCCCGAA-AAGCTTGAGAGGGTGATTAG	21800	1	5	1	5.502189e-04	1.00000000	real
ATCCGTAGCCTACATCAGAT	AAGGAATAATATACGTTCCC	ATCCGTAGCCTACATCAGAT-AAGGAATAATATACGTTCCC	21779	1	15	12	9.498947e-03	1.00000000	real
CATTGTATATTTGGGCACTC	AAGGAATAATATACGTTCCC	CATTGTATATTTGGGCACTC-AAGGAATAATATACGTTCCC	21787	1	7	12	4.759934e-03	1.00000000	real
CCAGGCCCAAGGGATTGGCA	AAGGAATAATATACGTTCCC	CCAGGCCCAAGGGATTGGCA-AAGGAATAATATACGTTCCC	21775	1	19	12	1.186063e-02	1.00000000	real
CGCTTATACACCGAAGTTGG	AAGGAATAATATACGTTCCC	CGCTTATACACCGAAGTTGG-AAGGAATAATATACGTTCCC	21742	1	52	12	3.114715e-02	1.00000000	real
CTTATAGATCGGCAACTACT	AAGGAATAATATACGTTCCC	CTTATAGATCGGCAACTACT-AAGGAATAATATACGTTCCC	21685	1	109	12	6.364384e-02	1.00000000	real
GCCAAACGTTGGCAAAAGGA	AAGGAATAATATACGTTCCC	GCCAAACGTTGGCAAAAGGA-AAGGAATAATATACGTTCCC	21792	1	2	12	1.787433e-03	1.00000000	real
TTCCGAGACCTATACTGGAG	AAGGAATAATATACGTTCCC	TTCCGAGACCTATACTGGAG-AAGGAATAATATACGTTCCC	21793	1	1	12	1.191950e-03	1.00000000	real
AAGTCGGGAATTATAGGAGG	AAGGAATAATATACGTTTCC	AAGTCGGGAATTATAGGAGG-AAGGAATAATATACGTTTCC	21583	1	212	11	1.111405e-01	1.00000000	real
AGTGTCTCACGGTCTGGGTG	AAGGAATAATATACGTTTCC	AGTGTCTCACGGTCTGGGTG-AAGGAATAATATACGTTTCC	21788	1	7	11	4.394491e-03	1.00000000	real
ATATAATCTCGGATGGGGAT	AAGGAATAATATACGTTTCC	ATATAATCTCGGATGGGGAT-AAGGAATAATATACGTTTCC	21793	1	2	11	1.650013e-03	1.00000000	real
ATCAAGCGAGTATGGAGTAT	AAGGAATAATATACGTTTCC	ATCAAGCGAGTATGGAGTAT-AAGGAATAATATACGTTTCC	21782	1	13	11	7.678734e-03	1.00000000	real
ATTCCGATTCACTTACTGCG	AAGGAATAATATACGTTTCC	ATTCCGATTCACTTACTGCG-AAGGAATAATATACGTTTCC	21780	1	15	11	8.771273e-03	1.00000000	real
CCATACCAGGGAAGCATCGA	AAGGAATAATATACGTTTCC	CCATACCAGGGAAGCATCGA-AAGGAATAATATACGTTTCC	21774	1	21	11	1.204228e-02	1.00000000	real
CTGCATCAAGTCTGGGTTAT	AAGGAATAATATACGTTTCC	CTGCATCAAGTCTGGGTTAT-AAGGAATAATATACGTTTCC	21793	1	2	11	1.650013e-03	1.00000000	real
CTTGTATTATTAGGGAGACG	AAGGAATAATATACGTTTCC	CTTGTATTATTAGGGAGACG-AAGGAATAATATACGTTTCC	21683	1	112	11	6.045476e-02	1.00000000	real
GGGTGTTCCGCGAAACGGCA	AAGGAATAATATACGTTTCC	GGGTGTTCCGCGAAACGGCA-AAGGAATAATATACGTTTCC	21788	1	7	11	4.394491e-03	1.00000000	real
TGTTCTACCCGAGGTATACG	AAGGAATAATATACGTTTCC	TGTTCTACCCGAGGTATACG-AAGGAATAATATACGTTTCC	21781	1	14	11	8.225141e-03	1.00000000	real
TTGCAGAGTCGCTGATGACG	AAGGAATAATATACGTTTCC	TTGCAGAGTCGCTGATGACG-AAGGAATAATATACGTTTCC	21793	1	2	11	1.650013e-03	1.00000000	real
CCCTCAAACAAGGGTTTGCT	AAGGACCCATTGCTACGCAT	CCCTCAAACAAGGGTTTGCT-AAGGACCCATTGCTACGCAT	21797	1	7	2	1.100211e-03	1.00000000	real
TATCCAATCATGTGTAGCCG	AAGGACCCATTGCTACGCAT	TATCCAATCATGTGTAGCCG-AAGGACCCATTGCTACGCAT	21628	1	176	2	2.415397e-02	1.00000000	real
CCTAATCAGCCGTATCGTCA	AAGGACCTGGTTTTGGAAAG	CCTAATCAGCCGTATCGTCA-AAGGACCTGGTTTTGGAAAG	21800	1	4	2	6.877264e-04	1.00000000	real
CTGATCATGCGCTGATCGGG	AAGGACCTGGTTTTGGAAAG	CTGATCATGCGCTGATCGGG-AAGGACCTGGTTTTGGAAAG	21756	1	48	2	6.726127e-03	1.00000000	real
GATAGCAACACCGGGCAAAG	AAGGACCTGGTTTTGGAAAG	GATAGCAACACCGGGCAAAG-AAGGACCTGGTTTTGGAAAG	21773	1	31	2	4.396001e-03	1.00000000	real
TTAAACTCCATACCGTAATG	AAGGACCTGGTTTTGGAAAG	TTAAACTCCATACCGTAATG-AAGGACCTGGTTTTGGAAAG	21771	1	33	2	4.670322e-03	1.00000000	real
TTCTAACTACAGGAACCGTA	AAGGACCTGGTTTTGGAAAG	TTCTAACTACAGGAACCGTA-AAGGACCTGGTTTTGGAAAG	21797	1	7	2	1.100211e-03	1.00000000	real
ACGCCTAATTGGTAGTGGGG	AAGGAGCAACCATATGGCAT	ACGCCTAATTGGTAGTGGGG-AAGGAGCAACCATATGGCAT	21802	1	1	3	3.668294e-04	1.00000000	real
GGCGTTCACATTAACTTATT	AAGGAGCAACCATATGGCAT	GGCGTTCACATTAACTTATT-AAGGAGCAACCATATGGCAT	21623	1	180	3	3.279151e-02	1.00000000	real
GGGAAATTAATTAAACGGAG	AAGGAGCAACCATATGGCAT	GGGAAATTAATTAAACGGAG-AAGGAGCAACCATATGGCAT	21780	1	23	3	4.395296e-03	1.00000000	real
TATCCAATCATGTGTAGCCG	AAGGCAGATGAGGCGAGCCG	TATCCAATCATGTGTAGCCG-AAGGCAGATGAGGCGAGCCG	21629	1	176	1	1.616781e-02	1.00000000	real
AATACATTAAGGGCGGGCGG	AAGGCCGGGACAAGGGACGA	AATACATTAAGGGCGGGCGG-AAGGCCGGGACAAGGGACGA	21581	1	208	17	1.592100e-01	1.00000000	real
CATTAAGGTAACGATTCTGG	AAGGCCGGGACAAGGGACGA	CATTAAGGTAACGATTCTGG-AAGGCCGGGACAAGGGACGA	21787	1	2	17	2.474339e-03	1.00000000	real
CATTACCCCGAGTTTCTGAG	AAGGCCGGGACAAGGGACGA	CATTACCCCGAGTTTCTGAG-AAGGCCGGGACAAGGGACGA	21767	1	22	17	1.882276e-02	1.00000000	real
CTCCCTAACTGGGTGGGTGA	AAGGCCGGGACAAGGGACGA	CTCCCTAACTGGGTGGGTGA-AAGGCCGGGACAAGGGACGA	21786	1	3	17	3.297833e-03	1.00000000	real
CTGCTCCAAAGTCGTGGTGT	AAGGCCGGGACAAGGGACGA	CTGCTCCAAAGTCGTGGTGT-AAGGCCGGGACAAGGGACGA	21786	1	3	17	3.297833e-03	1.00000000	real
CTGCTCTGTCCCAGCATCAG	AAGGCCGGGACAAGGGACGA	CTGCTCTGTCCCAGCATCAG-AAGGCCGGGACAAGGGACGA	21776	1	13	17	1.149754e-02	1.00000000	real
GGTCGTACCCGGCAAGGAGC	AAGGCCGGGACAAGGGACGA	GGTCGTACCCGGCAAGGAGC-AAGGCCGGGACAAGGGACGA	21758	1	31	17	2.609669e-02	1.00000000	real
TACTAAAACCTCACCCTAGA	AAGGCCGGGACAAGGGACGA	TACTAAAACCTCACCCTAGA-AAGGCCGGGACAAGGGACGA	21525	1	264	17	1.976123e-01	1.00000000	real
TCCCCCCCGAGGGTACGCGA	AAGGCCGGGACAAGGGACGA	TCCCCCCCGAGGGTACGCGA-AAGGCCGGGACAAGGGACGA	21743	1	46	17	3.810686e-02	1.00000000	real
TCCGTGACTGGGGGTCTCGT	AAGGCCGGGACAAGGGACGA	TCCGTGACTGGGGGTCTCGT-AAGGCCGGGACAAGGGACGA	21591	1	198	17	1.521723e-01	1.00000000	real
TCTTCTAAAGTCATGCAATG	AAGGCCGGGACAAGGGACGA	TCTTCTAAAGTCATGCAATG-AAGGCCGGGACAAGGGACGA	21752	1	37	17	3.091765e-02	1.00000000	real
TTGGCCTCATGTTGGTGCCG	AAGGCCGGGACAAGGGACGA	TTGGCCTCATGTTGGTGCCG-AAGGCCGGGACAAGGGACGA	21763	1	26	17	2.206193e-02	1.00000000	real
GAACCCAAGCAAGATTCCAG	AAGGGACGTCTTAATTAACA	GAACCCAAGCAAGATTCCAG-AAGGGACGTCTTAATTAACA	21794	1	11	1	1.100286e-03	1.00000000	real
GCTAATCGAGTTGAGAGGGC	AAGGGACGTCTTAATTAACA	GCTAATCGAGTTGAGAGGGC-AAGGGACGTCTTAATTAACA	21804	1	1	1	1.834231e-04	1.00000000	real
TGCTCATAACTCCTGAGTCT	AAGGGACGTCTTAATTAACA	TGCTCATAACTCCTGAGTCT-AAGGGACGTCTTAATTAACA	21491	1	314	1	2.868180e-02	1.00000000	real
CAGGTACAGGGTAGGGGAAA	AAGGGCACGTTGGTTGTGGG	CAGGTACAGGGTAGGGGAAA-AAGGGCACGTTGGTTGTGGG	21696	1	109	1	1.006329e-02	1.00000000	real
CGTCGTTGCCCTTTGAAAAG	AAGGGCACGTTGGTTGTGGG	CGTCGTTGCCCTTTGAAAAG-AAGGGCACGTTGGTTGTGGG	21687	1	118	1	1.088440e-02	1.00000000	real
TGCTCATAACTCCTGAGTCT	AAGGGCACGTTGGTTGTGGG	TGCTCATAACTCCTGAGTCT-AAGGGCACGTTGGTTGTGGG	21491	1	314	1	2.868180e-02	1.00000000	real
ACCAAAGCTCTTGTGTTAGT	AAGGGCCCCCTGTGAAAGGT	ACCAAAGCTCTTGTGTTAGT-AAGGGCCCCCTGTGAAAGGT	21765	1	8	33	1.394754e-02	1.00000000	real
ACTGGAGAGAAGGACTTATC	AAGGGCCCCCTGTGAAAGGT	ACTGGAGAGAAGGACTTATC-AAGGGCCCCCTGTGAAAGGT	21764	1	9	33	1.548556e-02	1.00000000	real
AGAATTAACCGGTAATGCAA	AAGGGCCCCCTGTGAAAGGT	AGAATTAACCGGTAATGCAA-AAGGGCCCCCTGTGAAAGGT	21770	1	3	33	6.222386e-03	1.00000000	real
ATACATTGGCATCTCTTGTG	AAGGGCCCCCTGTGAAAGGT	ATACATTGGCATCTCTTGTG-AAGGGCCCCCTGTGAAAGGT	21731	1	42	33	6.495419e-02	1.00000000	real
ATCATTGGGAGATGCGTCAG	AAGGGCCCCCTGTGAAAGGT	ATCATTGGGAGATGCGTCAG-AAGGGCCCCCTGTGAAAGGT	21764	1	9	33	1.548556e-02	1.00000000	real
CAATCCCGGTGATAGCTGGG	AAGGGCCCCCTGTGAAAGGT	CAATCCCGGTGATAGCTGGG-AAGGGCCCCCTGTGAAAGGT	21677	1	96	33	1.407439e-01	1.00000000	real
CAGAAGCTTATCATGTATCT	AAGGGCCCCCTGTGAAAGGT	CAGAAGCTTATCATGTATCT-AAGGGCCCCCTGTGAAAGGT	21733	1	40	33	6.202605e-02	1.00000000	real
CCACTCATGCTCACAGTTGT	AAGGGCCCCCTGTGAAAGGT	CCACTCATGCTCACAGTTGT-AAGGGCCCCCTGTGAAAGGT	21772	1	1	33	3.115905e-03	1.00000000	real
CGCACTCCCGGCGGGGGGTG	AAGGGCCCCCTGTGAAAGGT	CGCACTCCCGGCGGGGGGTG-AAGGGCCCCCTGTGAAAGGT	21752	1	21	33	3.376116e-02	1.00000000	real
CTAATAAAAGCGGGTAGGCT	AAGGGCCCCCTGTGAAAGGT	CTAATAAAAGCGGGTAGGCT-AAGGGCCCCCTGTGAAAGGT	21758	1	15	33	2.466491e-02	1.00000000	real
CTACACTTAAGTAAAGGGCG	AAGGGCCCCCTGTGAAAGGT	CTACACTTAAGTAAAGGGCG-AAGGGCCCCCTGTGAAAGGT	21771	1	2	33	4.670322e-03	1.00000000	real
GACCGCATCGAACTTGCGCG	AAGGGCCCCCTGTGAAAGGT	GACCGCATCGAACTTGCGCG-AAGGGCCCCCTGTGAAAGGT	21771	1	2	33	4.670322e-03	1.00000000	real
GCAACCCTCCAATGATCGGT	AAGGGCCCCCTGTGAAAGGT	GCAACCCTCCAATGATCGGT-AAGGGCCCCCTGTGAAAGGT	21772	1	1	33	3.115905e-03	1.00000000	real
GCCCGTGCGATGGTTGTGGT	AAGGGCCCCCTGTGAAAGGT	GCCCGTGCGATGGTTGTGGT-AAGGGCCCCCTGTGAAAGGT	21755	1	18	33	2.922338e-02	1.00000000	real
GCGATACACATATGTCATGA	AAGGGCCCCCTGTGAAAGGT	GCGATACACATATGTCATGA-AAGGGCCCCCTGTGAAAGGT	21767	1	6	33	1.086450e-02	1.00000000	real
TGCTCATAACTCCTGAGTCT	AAGGGCCCCCTGTGAAAGGT	TGCTCATAACTCCTGAGTCT-AAGGGCCCCCTGTGAAAGGT	21459	1	314	33	3.904814e-01	1.00000000	real
TTATTATGATAGATTGAAGA	AAGGGCCCCCTGTGAAAGGT	TTATTATGATAGATTGAAGA-AAGGGCCCCCTGTGAAAGGT	21760	1	13	33	2.161439e-02	1.00000000	real
AGGCTTTTCGGTGCAGCTGA	AAGGTCAGACGGTGACCTGC	AGGCTTTTCGGTGCAGCTGA-AAGGTCAGACGGTGACCTGC	21726	1	77	3	1.423173e-02	1.00000000	real
CCTCCATACTGTCTTCGCCT	AAGGTCAGACGGTGACCTGC	CCTCCATACTGTCTTCGCCT-AAGGTCAGACGGTGACCTGC	21792	1	11	3	2.199463e-03	1.00000000	real
CCGTGCCGCCCTCTATGAGT	AAGTAACCACTTGTTGCGGC	CCGTGCCGCCCTCTATGAGT-AAGTAACCACTTGTTGCGGC	21775	1	22	9	1.049931e-02	1.00000000	real
ACGCCTTGAAGATTGTGTAG	AAGTACTTGATTGAGAATGC	ACGCCTTGAAGATTGTGTAG-AAGTACTTGATTGAGAATGC	21797	1	2	7	1.100211e-03	1.00000000	real
CCTCAACCCCGGATTCTATT	AAGTACTTGATTGAGAATGC	CCTCAACCCCGGATTCTATT-AAGTACTTGATTGAGAATGC	21775	1	24	7	9.136112e-03	1.00000000	real
CTTTATCCGGTGAATTCGGG	AAGTACTTGATTGAGAATGC	CTTTATCCGGTGAATTCGGG-AAGTACTTGATTGAGAATGC	21768	1	31	7	1.168110e-02	1.00000000	real
GACTATCCAACGTTGGATAG	AAGTACTTGATTGAGAATGC	GACTATCCAACGTTGGATAG-AAGTACTTGATTGAGAATGC	21791	1	8	7	3.297455e-03	1.00000000	real
TTAAAAACGCGGGGGTCAGT	AAGTACTTGATTGAGAATGC	TTAAAAACGCGGGGGTCAGT-AAGTACTTGATTGAGAATGC	21795	1	4	7	1.833096e-03	1.00000000	real
ATACTTGACTGGGAAGAAGT	AAGTAGCCAAACTGGGTGGA	ATACTTGACTGGGAAGAAGT-AAGTAGCCAAACTGGGTGGA	21797	1	8	1	8.252716e-04	1.00000000	real
AGCGATGGGACTTAGCTGCT	AAGTAGCCAACCTTTTTTTA	AGCGATGGGACTTAGCTGCT-AAGTAGCCAACCTTTTTTTA	21754	1	51	1	4.763534e-03	1.00000000	real
AAGTCGGGAATTATAGGAGG	AAGTAGCTGTTCCCGGGCGT	AAGTCGGGAATTATAGGAGG-AAGTAGCTGTTCCCGGGCGT	21593	1	212	1	1.944005e-02	1.00000000	real
TCTCATGGCCCTATAATTCA	AAGTAGCTGTTCCCGGGCGT	TCTCATGGCCCTATAATTCA-AAGTAGCTGTTCCCGGGCGT	21642	1	163	1	1.498483e-02	1.00000000	real
AAGTTAAGTCGTTATGGGGC	AAGTCGGGAATTATAGGAGG	AAGTTAAGTCGTTATGGGGC-AAGTCGGGAATTATAGGAGG	21589	1	5	212	5.719887e-02	1.00000000	real
AATACAGGTAGGGCGGTGCT	AAGTCGGGAATTATAGGAGG	AATACAGGTAGGGCGGTGCT-AAGTCGGGAATTATAGGAGG	21593	1	1	212	1.944005e-02	1.00000000	real
AATACATTAAGGGCGGGCGG	AAGTCGGGAATTATAGGAGG	AATACATTAAGGGCGGGCGG-AAGTCGGGAATTATAGGAGG	21386	1	208	212	8.727166e-01	1.00000000	real
ACACACCATAGGTCTCCGGG	AAGTCGGGAATTATAGGAGG	ACACACCATAGGTCTCCGGG-AAGTCGGGAATTATAGGAGG	21545	1	49	212	3.881885e-01	1.00000000	real
ACACCGCTATATTAGGTCTG	AAGTCGGGAATTATAGGAGG	ACACCGCTATATTAGGTCTG-AAGTCGGGAATTATAGGAGG	21593	1	1	212	1.944005e-02	1.00000000	real
ACCTTCACCCATGAGTCTAG	AAGTCGGGAATTATAGGAGG	ACCTTCACCCATGAGTCTAG-AAGTCGGGAATTATAGGAGG	21565	1	29	212	2.552171e-01	1.00000000	real
ACTACCCTGGAGAGTGTCAT	AAGTCGGGAATTATAGGAGG	ACTACCCTGGAGAGTGTCAT-AAGTCGGGAATTATAGGAGG	21586	1	8	212	8.456505e-02	1.00000000	real
ACTACTTCCCGGAGAACCTA	AAGTCGGGAATTATAGGAGG	ACTACTTCCCGGAGAACCTA-AAGTCGGGAATTATAGGAGG	21581	1	13	212	1.284295e-01	1.00000000	real
ACTTAAAAGATTCTGATCCC	AAGTCGGGAATTATAGGAGG	ACTTAAAAGATTCTGATCCC-AAGTCGGGAATTATAGGAGG	21580	1	14	212	1.369480e-01	1.00000000	real
ACTTATGCCCGAGGTTTGCA	AAGTCGGGAATTATAGGAGG	ACTTATGCCCGAGGTTTGCA-AAGTCGGGAATTATAGGAGG	21553	1	41	212	3.381007e-01	1.00000000	real
AGCCCAAACTGAACGTGATG	AAGTCGGGAATTATAGGAGG	AGCCCAAACTGAACGTGATG-AAGTCGGGAATTATAGGAGG	21441	1	153	212	7.806188e-01	1.00000000	real
AGCCTTCGGGCACGGTGGGC	AAGTCGGGAATTATAGGAGG	AGCCTTCGGGCACGGTGGGC-AAGTCGGGAATTATAGGAGG	21570	1	24	212	2.177054e-01	1.00000000	real
AGCGATGGGACTTAGCTGCT	AAGTCGGGAATTATAGGAGG	AGCGATGGGACTTAGCTGCT-AAGTCGGGAATTATAGGAGG	21543	1	51	212	4.001093e-01	1.00000000	real
AGGGCCGCAATGGGCCGACT	AAGTCGGGAATTATAGGAGG	AGGGCCGCAATGGGCCGACT-AAGTCGGGAATTATAGGAGG	21582	1	12	212	1.198272e-01	1.00000000	real
AGTCAGTTAGGTTGTAGGAG	AAGTCGGGAATTATAGGAGG	AGTCAGTTAGGTTGTAGGAG-AAGTCGGGAATTATAGGAGG	21579	1	15	212	1.453837e-01	1.00000000	real
ATATATTACGCACGGCTGGC	AAGTCGGGAATTATAGGAGG	ATATATTACGCACGGCTGGC-AAGTCGGGAATTATAGGAGG	21573	1	21	212	1.943018e-01	1.00000000	real
ATCAACCATAGTCAGGTGTA	AAGTCGGGAATTATAGGAGG	ATCAACCATAGTCAGGTGTA-AAGTCGGGAATTATAGGAGG	21584	1	10	212	1.023685e-01	1.00000000	real
ATCAGGAGGATATCGGGGGG	AAGTCGGGAATTATAGGAGG	ATCAGGAGGATATCGGGGGG-AAGTCGGGAATTATAGGAGG	21490	1	104	212	6.441007e-01	1.00000000	real
ATCATTTTGTTAGGTGGGTA	AAGTCGGGAATTATAGGAGG	ATCATTTTGTTAGGTGGGTA-AAGTCGGGAATTATAGGAGG	21566	1	28	212	2.478608e-01	1.00000000	real
ATGCCACCCCGACTGCCCGC	AAGTCGGGAATTATAGGAGG	ATGCCACCCCGACTGCCCGC-AAGTCGGGAATTATAGGAGG	21593	1	1	212	1.944005e-02	1.00000000	real
ATGGGGACTTGCTGGTTAGT	AAGTCGGGAATTATAGGAGG	ATGGGGACTTGCTGGTTAGT-AAGTCGGGAATTATAGGAGG	21591	1	3	212	3.850393e-02	1.00000000	real
ATTACTGACTCGATGCAAGG	AAGTCGGGAATTATAGGAGG	ATTACTGACTCGATGCAAGG-AAGTCGGGAATTATAGGAGG	21481	1	113	212	6.743373e-01	1.00000000	real
ATTCCACGACGGAGCCGTGA	AAGTCGGGAATTATAGGAGG	ATTCCACGACGGAGCCGTGA-AAGTCGGGAATTATAGGAGG	21592	1	2	212	2.901855e-02	1.00000000	real
ATTCCGATTCACTTACTGCG	AAGTCGGGAATTATAGGAGG	ATTCCGATTCACTTACTGCG-AAGTCGGGAATTATAGGAGG	21579	1	15	212	1.453837e-01	1.00000000	real
ATTTATCGCCGTTCCACGTA	AAGTCGGGAATTATAGGAGG	ATTTATCGCCGTTCCACGTA-AAGTCGGGAATTATAGGAGG	21553	1	41	212	3.381007e-01	1.00000000	real
ATTTCTGAATGATCGCCATA	AAGTCGGGAATTATAGGAGG	ATTTCTGAATGATCGCCATA-AAGTCGGGAATTATAGGAGG	21592	1	2	212	2.901855e-02	1.00000000	real
CAATGCTTACAGTCGCTGCA	AAGTCGGGAATTATAGGAGG	CAATGCTTACAGTCGCTGCA-AAGTCGGGAATTATAGGAGG	21591	1	3	212	3.850393e-02	1.00000000	real
CACCCACTGCCGACGCTACG	AAGTCGGGAATTATAGGAGG	CACCCACTGCCGACGCTACG-AAGTCGGGAATTATAGGAGG	21561	1	33	212	2.839331e-01	1.00000000	real
CACTGTATCGAAATATCCTT	AAGTCGGGAATTATAGGAGG	CACTGTATCGAAATATCCTT-AAGTCGGGAATTATAGGAGG	21572	1	22	212	2.021794e-01	1.00000000	real
CAGAAGCTTATCATGTATCT	AAGTCGGGAATTATAGGAGG	CAGAAGCTTATCATGTATCT-AAGTCGGGAATTATAGGAGG	21554	1	40	212	3.315594e-01	1.00000000	real
CAGAGTGACGGTTTAACGCG	AAGTCGGGAATTATAGGAGG	CAGAGTGACGGTTTAACGCG-AAGTCGGGAATTATAGGAGG	21590	1	4	212	4.789707e-02	1.00000000	real
CAGGCTTTCAGGTAAGCCAG	AAGTCGGGAATTATAGGAGG	CAGGCTTTCAGGTAAGCCAG-AAGTCGGGAATTATAGGAGG	21591	1	3	212	3.850393e-02	1.00000000	real
CATAAAACACCACATCTCAT	AAGTCGGGAATTATAGGAGG	CATAAAACACCACATCTCAT-AAGTCGGGAATTATAGGAGG	21588	1	6	212	6.641022e-02	1.00000000	real
CATCGAGACTCGTCATATAT	AAGTCGGGAATTATAGGAGG	CATCGAGACTCGTCATATAT-AAGTCGGGAATTATAGGAGG	21558	1	36	212	3.047445e-01	1.00000000	real
CCACAAGAAGCATTATAGCC	AAGTCGGGAATTATAGGAGG	CCACAAGAAGCATTATAGCC-AAGTCGGGAATTATAGGAGG	21592	1	2	212	2.901855e-02	1.00000000	real
CCACATAGGCGGGGTGAGGG	AAGTCGGGAATTATAGGAGG	CCACATAGGCGGGGTGAGGG-AAGTCGGGAATTATAGGAGG	21549	1	45	212	3.636349e-01	1.00000000	real
CCATTACTTTTTGAGGAATG	AAGTCGGGAATTATAGGAGG	CCATTACTTTTTGAGGAATG-AAGTCGGGAATTATAGGAGG	21588	1	6	212	6.641022e-02	1.00000000	real
CCCACCCCGAAGAGCCTCGG	AAGTCGGGAATTATAGGAGG	CCCACCCCGAAGAGCCTCGG-AAGTCGGGAATTATAGGAGG	21541	1	53	212	4.117990e-01	1.00000000	real
CCCACTAATATGTTAAAAAC	AAGTCGGGAATTATAGGAGG	CCCACTAATATGTTAAAAAC-AAGTCGGGAATTATAGGAGG	21582	1	12	212	1.198272e-01	1.00000000	real
CCCATCAGTCTTATTGCAGC	AAGTCGGGAATTATAGGAGG	CCCATCAGTCTTATTGCAGC-AAGTCGGGAATTATAGGAGG	21563	1	31	212	2.697156e-01	1.00000000	real
CCCCTTATAGAGCGCGCTTC	AAGTCGGGAATTATAGGAGG	CCCCTTATAGAGCGCGCTTC-AAGTCGGGAATTATAGGAGG	21593	1	1	212	1.944005e-02	1.00000000	real
CCGTTAAACAGGGGGTAATT	AAGTCGGGAATTATAGGAGG	CCGTTAAACAGGGGGTAATT-AAGTCGGGAATTATAGGAGG	21562	1	32	212	2.768591e-01	1.00000000	real
CCTCCACCCTTGTGCAAGCA	AAGTCGGGAATTATAGGAGG	CCTCCACCCTTGTGCAAGCA-AAGTCGGGAATTATAGGAGG	21489	1	105	212	6.475937e-01	1.00000000	real
CGAATTAAACGAAGCTTGCG	AAGTCGGGAATTATAGGAGG	CGAATTAAACGAAGCTTGCG-AAGTCGGGAATTATAGGAGG	21590	1	4	212	4.789707e-02	1.00000000	real
CGATTAAGGGACGGTATGCG	AAGTCGGGAATTATAGGAGG	CGATTAAGGGACGGTATGCG-AAGTCGGGAATTATAGGAGG	21588	1	6	212	6.641022e-02	1.00000000	real
CGCAAAACTTGAATATCGGG	AAGTCGGGAATTATAGGAGG	CGCAAAACTTGAATATCGGG-AAGTCGGGAATTATAGGAGG	21591	1	3	212	3.850393e-02	1.00000000	real
CGCAGTTGACGGGCACTTAA	AAGTCGGGAATTATAGGAGG	CGCAGTTGACGGGCACTTAA-AAGTCGGGAATTATAGGAGG	21495	1	99	212	6.261116e-01	1.00000000	real
CGCATAAGCTTGTTAGGAGT	AAGTCGGGAATTATAGGAGG	CGCATAAGCTTGTTAGGAGT-AAGTCGGGAATTATAGGAGG	21582	1	12	212	1.198272e-01	1.00000000	real
CGCTATAGCCCCTGCCAACA	AAGTCGGGAATTATAGGAGG	CGCTATAGCCCCTGCCAACA-AAGTCGGGAATTATAGGAGG	21586	1	8	212	8.456505e-02	1.00000000	real
CGTAAGGCCTCACCATACGA	AAGTCGGGAATTATAGGAGG	CGTAAGGCCTCACCATACGA-AAGTCGGGAATTATAGGAGG	21547	1	47	212	3.760319e-01	1.00000000	real
CTAAGCGACAGGTATGGTAG	AAGTCGGGAATTATAGGAGG	CTAAGCGACAGGTATGGTAG-AAGTCGGGAATTATAGGAGG	21583	1	11	212	1.111405e-01	1.00000000	real
CTCAGACCCTGAGTGTTCAA	AAGTCGGGAATTATAGGAGG	CTCAGACCCTGAGTGTTCAA-AAGTCGGGAATTATAGGAGG	21565	1	29	212	2.552171e-01	1.00000000	real
CTGCTGAACCTGCGGGCTGG	AAGTCGGGAATTATAGGAGG	CTGCTGAACCTGCGGGCTGG-AAGTCGGGAATTATAGGAGG	21496	1	98	212	6.224066e-01	1.00000000	real
GAAACCCAAGGGGTAGCTTA	AAGTCGGGAATTATAGGAGG	GAAACCCAAGGGGTAGCTTA-AAGTCGGGAATTATAGGAGG	21593	1	1	212	1.944005e-02	1.00000000	real
GAACACAACAAAGGCCAGAC	AAGTCGGGAATTATAGGAGG	GAACACAACAAAGGCCAGAC-AAGTCGGGAATTATAGGAGG	21592	1	2	212	2.901855e-02	1.00000000	real
GAACCCAAGCAAGATTCCAG	AAGTCGGGAATTATAGGAGG	GAACCCAAGCAAGATTCCAG-AAGTCGGGAATTATAGGAGG	21583	1	11	212	1.111405e-01	1.00000000	real
GAACCCGTTTGGTTGCATGA	AAGTCGGGAATTATAGGAGG	GAACCCGTTTGGTTGCATGA-AAGTCGGGAATTATAGGAGG	21579	1	15	212	1.453837e-01	1.00000000	real
GAAGTTTATTGGTACATCGG	AAGTCGGGAATTATAGGAGG	GAAGTTTATTGGTACATCGG-AAGTCGGGAATTATAGGAGG	21555	1	39	212	3.249538e-01	1.00000000	real
GACACTGCGTCTGAACACCA	AAGTCGGGAATTATAGGAGG	GACACTGCGTCTGAACACCA-AAGTCGGGAATTATAGGAGG	21589	1	5	212	5.719887e-02	1.00000000	real
GACCAAGTGTACGAAAGGTG	AAGTCGGGAATTATAGGAGG	GACCAAGTGTACGAAAGGTG-AAGTCGGGAATTATAGGAGG	21588	1	6	212	6.641022e-02	1.00000000	real
GACCACTGACGGACGGGGAA	AAGTCGGGAATTATAGGAGG	GACCACTGACGGACGGGGAA-AAGTCGGGAATTATAGGAGG	21573	1	21	212	1.943018e-01	1.00000000	real
GACGCTAATGAAGAATAGTG	AAGTCGGGAATTATAGGAGG	GACGCTAATGAAGAATAGTG-AAGTCGGGAATTATAGGAGG	21533	1	61	212	4.563335e-01	1.00000000	real
GAGAGTCGGCGCGCCGGTGG	AAGTCGGGAATTATAGGAGG	GAGAGTCGGCGCGCCGGTGG-AAGTCGGGAATTATAGGAGG	21536	1	58	212	4.400406e-01	1.00000000	real
GATATTGTCATTAATGAATC	AAGTCGGGAATTATAGGAGG	GATATTGTCATTAATGAATC-AAGTCGGGAATTATAGGAGG	21591	1	3	212	3.850393e-02	1.00000000	real
GATTAAGCATGGACCGGGAG	AAGTCGGGAATTATAGGAGG	GATTAAGCATGGACCGGGAG-AAGTCGGGAATTATAGGAGG	21590	1	4	212	4.789707e-02	1.00000000	real
GCACCAAACCATCGATGAGA	AAGTCGGGAATTATAGGAGG	GCACCAAACCATCGATGAGA-AAGTCGGGAATTATAGGAGG	21581	1	13	212	1.284295e-01	1.00000000	real
GCCTCGTAACGCCTAGCTCT	AAGTCGGGAATTATAGGAGG	GCCTCGTAACGCCTAGCTCT-AAGTCGGGAATTATAGGAGG	21588	1	6	212	6.641022e-02	1.00000000	real
GCGCACTCTAGTTTCATGGA	AAGTCGGGAATTATAGGAGG	GCGCACTCTAGTTTCATGGA-AAGTCGGGAATTATAGGAGG	21571	1	23	212	2.099803e-01	1.00000000	real
GGAGAGACACGGGGGCAGGT	AAGTCGGGAATTATAGGAGG	GGAGAGACACGGGGGCAGGT-AAGTCGGGAATTATAGGAGG	21587	1	7	212	7.553199e-02	1.00000000	real
GGCCCCGGTCTGGGCGAAGG	AAGTCGGGAATTATAGGAGG	GGCCCCGGTCTGGGCGAAGG-AAGTCGGGAATTATAGGAGG	21587	1	7	212	7.553199e-02	1.00000000	real
GGCCGCACACTCGCCATGGT	AAGTCGGGAATTATAGGAGG	GGCCGCACACTCGCCATGGT-AAGTCGGGAATTATAGGAGG	21440	1	154	212	7.827768e-01	1.00000000	real
GGGTCACTCGGCTGGTTAGT	AAGTCGGGAATTATAGGAGG	GGGTCACTCGGCTGGTTAGT-AAGTCGGGAATTATAGGAGG	21593	1	1	212	1.944005e-02	1.00000000	real
GTCATAGGTCTTCGGGGGAA	AAGTCGGGAATTATAGGAGG	GTCATAGGTCTTCGGGGGAA-AAGTCGGGAATTATAGGAGG	21592	1	2	212	2.901855e-02	1.00000000	real
GTCCACATGCACGTAGGAAT	AAGTCGGGAATTATAGGAGG	GTCCACATGCACGTAGGAAT-AAGTCGGGAATTATAGGAGG	21535	1	59	212	4.455249e-01	1.00000000	real
GTGAACTTCAATGGAGTGGG	AAGTCGGGAATTATAGGAGG	GTGAACTTCAATGGAGTGGG-AAGTCGGGAATTATAGGAGG	21553	1	41	212	3.381007e-01	1.00000000	real
GTGAGGCTATTCTAGAGGCG	AAGTCGGGAATTATAGGAGG	GTGAGGCTATTCTAGAGGCG-AAGTCGGGAATTATAGGAGG	21579	1	15	212	1.453837e-01	1.00000000	real
GTTCGAGCCCACGGAGTTAG	AAGTCGGGAATTATAGGAGG	GTTCGAGCCCACGGAGTTAG-AAGTCGGGAATTATAGGAGG	21520	1	74	212	5.216546e-01	1.00000000	real
TAAGACAGTAAGATTGGTGG	AAGTCGGGAATTATAGGAGG	TAAGACAGTAAGATTGGTGG-AAGTCGGGAATTATAGGAGG	21573	1	21	212	1.943018e-01	1.00000000	real
TACACCACCAGAAACGGCCC	AAGTCGGGAATTATAGGAGG	TACACCACCAGAAACGGCCC-AAGTCGGGAATTATAGGAGG	21558	1	36	212	3.047445e-01	1.00000000	real
TACTCATTCTCGGGGTCGCG	AAGTCGGGAATTATAGGAGG	TACTCATTCTCGGGGTCGCG-AAGTCGGGAATTATAGGAGG	21580	1	14	212	1.369480e-01	1.00000000	real
TAGTGCACCATCAAGGGTAT	AAGTCGGGAATTATAGGAGG	TAGTGCACCATCAAGGGTAT-AAGTCGGGAATTATAGGAGG	21591	1	3	212	3.850393e-02	1.00000000	real
TATACTGATAAGGGTGACGG	AAGTCGGGAATTATAGGAGG	TATACTGATAAGGGTGACGG-AAGTCGGGAATTATAGGAGG	21536	1	58	212	4.400406e-01	1.00000000	real
TATCTCCTTTGCTAGTGCGG	AAGTCGGGAATTATAGGAGG	TATCTCCTTTGCTAGTGCGG-AAGTCGGGAATTATAGGAGG	21587	1	7	212	7.553199e-02	1.00000000	real
TATTGATGACAATTGCAGGC	AAGTCGGGAATTATAGGAGG	TATTGATGACAATTGCAGGC-AAGTCGGGAATTATAGGAGG	21593	1	1	212	1.944005e-02	1.00000000	real
TCAACTAGAATCGGGAGTTG	AAGTCGGGAATTATAGGAGG	TCAACTAGAATCGGGAGTTG-AAGTCGGGAATTATAGGAGG	21592	1	2	212	2.901855e-02	1.00000000	real
TCAATCGGACCGCGAGGCCT	AAGTCGGGAATTATAGGAGG	TCAATCGGACCGCGAGGCCT-AAGTCGGGAATTATAGGAGG	21584	1	10	212	1.023685e-01	1.00000000	real
TCACCCTAAATTCGGGGTTG	AAGTCGGGAATTATAGGAGG	TCACCCTAAATTCGGGGTTG-AAGTCGGGAATTATAGGAGG	21591	1	3	212	3.850393e-02	1.00000000	real
TCATGGATAAACGGGTATCA	AAGTCGGGAATTATAGGAGG	TCATGGATAAACGGGTATCA-AAGTCGGGAATTATAGGAGG	21592	1	2	212	2.901855e-02	1.00000000	real
TCGATATTCATTTCCTTCCA	AAGTCGGGAATTATAGGAGG	TCGATATTCATTTCCTTCCA-AAGTCGGGAATTATAGGAGG	21559	1	35	212	2.978751e-01	1.00000000	real
TCTCTTCCACGATCGCTGAT	AAGTCGGGAATTATAGGAGG	TCTCTTCCACGATCGCTGAT-AAGTCGGGAATTATAGGAGG	21568	1	26	212	2.329306e-01	1.00000000	real
TGCCGGTCTTTCGTTCGGAC	AAGTCGGGAATTATAGGAGG	TGCCGGTCTTTCGTTCGGAC-AAGTCGGGAATTATAGGAGG	21515	1	79	212	5.446434e-01	1.00000000	real
TGGAGACCCTGAAGGTACAT	AAGTCGGGAATTATAGGAGG	TGGAGACCCTGAAGGTACAT-AAGTCGGGAATTATAGGAGG	21593	1	1	212	1.944005e-02	1.00000000	real
TGGGTACCTGGGTGAGGTGT	AAGTCGGGAATTATAGGAGG	TGGGTACCTGGGTGAGGTGT-AAGTCGGGAATTATAGGAGG	21556	1	38	212	3.182831e-01	1.00000000	real
TGTTCTACCCGAGGTATACG	AAGTCGGGAATTATAGGAGG	TGTTCTACCCGAGGTATACG-AAGTCGGGAATTATAGGAGG	21580	1	14	212	1.369480e-01	1.00000000	real
TTAAAAATGTCAACTAGGCG	AAGTCGGGAATTATAGGAGG	TTAAAAATGTCAACTAGGCG-AAGTCGGGAATTATAGGAGG	21576	1	18	212	1.702014e-01	1.00000000	real
TTCATCCTGAGTGTTAGAGT	AAGTCGGGAATTATAGGAGG	TTCATCCTGAGTGTTAGAGT-AAGTCGGGAATTATAGGAGG	21586	1	8	212	8.456505e-02	1.00000000	real
TTCCTTGCTCTTAGCTGTTT	AAGTCGGGAATTATAGGAGG	TTCCTTGCTCTTAGCTGTTT-AAGTCGGGAATTATAGGAGG	21593	1	1	212	1.944005e-02	1.00000000	real
TTGGTCTTATGTGTTTTTAG	AAGTCGGGAATTATAGGAGG	TTGGTCTTATGTGTTTTTAG-AAGTCGGGAATTATAGGAGG	21591	1	3	212	3.850393e-02	1.00000000	real
TTTAACATCGGAGTTAGATT	AAGTCGGGAATTATAGGAGG	TTTAACATCGGAGTTAGATT-AAGTCGGGAATTATAGGAGG	21438	1	156	212	7.870297e-01	1.00000000	real
AGAACCCTTGATACGTGCTA	AAGTGCTTAGGTGTGTAAGG	AGAACCCTTGATACGTGCTA-AAGTGCTTAGGTGTGTAAGG	21763	1	38	5	1.068386e-02	1.00000000	real
ATAATGATTGTTGGGAGATG	AAGTGCTTAGGTGTGTAAGG	ATAATGATTGTTGGGAGATG-AAGTGCTTAGGTGTGTAAGG	21799	1	2	5	8.252338e-04	1.00000000	real
CCCCCGCCCCTTCATGAAGG	AAGTGCTTAGGTGTGTAAGG	CCCCCGCCCCTTCATGAAGG-AAGTGCTTAGGTGTGTAAGG	21798	1	3	5	1.100186e-03	1.00000000	real
TCGATATTCATTTCCTTCCA	AAGTTAAGTCGTTATGGGGC	TCGATATTCATTTCCTTCCA-AAGTTAAGTCGTTATGGGGC	21766	1	35	5	9.865413e-03	1.00000000	real
CCATACCACGTGGGGTTTGT	AAGTTTCCCCGGTGAGCCAC	CCATACCACGTGGGGTTTGT-AAGTTTCCCCGGTGAGCCAC	21332	1	472	2	6.367250e-02	1.00000000	real
GAACACGCATCTTGCCCAGG	AAGTTTCCCCGGTGAGCCAC	GAACACGCATCTTGCCCAGG-AAGTTTCCCCGGTGAGCCAC	21695	1	109	2	1.505724e-02	1.00000000	real
GCGTCCACGACCTTTAGGTC	AATAACCTTGGTCGGGCCTT	GCGTCCACGACCTTTAGGTC-AATAACCTTGGTCGGGCCTT	21803	1	1	2	2.751284e-04	1.00000000	real
ACACTCCCCTACTGGGCCTC	AATAATTATAGTGATTCTAT	ACACTCCCCTACTGGGCCTC-AATAATTATAGTGATTCTAT	21755	1	42	9	1.954839e-02	1.00000000	real
CACTAGCCTACTATATGTGC	AATAATTATAGTGATTCTAT	CACTAGCCTACTATATGTGC-AATAATTATAGTGATTCTAT	21796	1	1	9	9.169474e-04	1.00000000	real
CACTGCCAAGTTTCTTATGA	AATAATTATAGTGATTCTAT	CACTGCCAAGTTTCTTATGA-AATAATTATAGTGATTCTAT	21779	1	18	9	8.680502e-03	1.00000000	real
CCAACAATCTGGTAAGGTGG	AATAATTATAGTGATTCTAT	CCAACAATCTGGTAAGGTGG-AATAATTATAGTGATTCTAT	21796	1	1	9	9.169474e-04	1.00000000	real
CCATACCACGTGGGGTTTGT	AATAATTATAGTGATTCTAT	CCATACCACGTGGGGTTTGT-AATAATTATAGTGATTCTAT	21325	1	472	9	1.969478e-01	1.00000000	real
CCCCTAGCAGGTCCGTGGGA	AATAATTATAGTGATTCTAT	CCCCTAGCAGGTCCGTGGGA-AATAATTATAGTGATTCTAT	21542	1	255	9	1.114039e-01	1.00000000	real
CCCTCGATGCGGTTGATAGT	AATAATTATAGTGATTCTAT	CCCTCGATGCGGTTGATAGT-AATAATTATAGTGATTCTAT	21772	1	25	9	1.186145e-02	1.00000000	real
CGAACCGACACGAGTTTGAA	AATAATTATAGTGATTCTAT	CGAACCGACACGAGTTTGAA-AATAATTATAGTGATTCTAT	21789	1	8	9	4.120307e-03	1.00000000	real
CGCAGTTGACGGGCACTTAA	AATAATTATAGTGATTCTAT	CGCAGTTGACGGGCACTTAA-AATAATTATAGTGATTCTAT	21698	1	99	9	4.493111e-02	1.00000000	real
CTGAGCACTCATATATGAGG	AATAATTATAGTGATTCTAT	CTGAGCACTCATATATGAGG-AATAATTATAGTGATTCTAT	21514	1	283	9	1.228841e-01	1.00000000	real
GTTCGAGCCCACGGAGTTAG	AATAATTATAGTGATTCTAT	GTTCGAGCCCACGGAGTTAG-AATAATTATAGTGATTCTAT	21723	1	74	9	3.387208e-02	1.00000000	real
TAGCAGGTGTCGATACAGGG	AATAATTATAGTGATTCTAT	TAGCAGGTGTCGATACAGGG-AATAATTATAGTGATTCTAT	21739	1	58	9	2.673395e-02	1.00000000	real
TCCCATCATTCGGATGGTAA	AATAATTATAGTGATTCTAT	TCCCATCATTCGGATGGTAA-AATAATTATAGTGATTCTAT	21735	1	62	9	2.852292e-02	1.00000000	real
GCCTCGTAACGCCTAGCTCT	AATACAGGTAGGGCGGTGCT	GCCTCGTAACGCCTAGCTCT-AATACAGGTAGGGCGGTGCT	21799	1	6	1	6.419074e-04	1.00000000	real
AATACGCATAAAGTAGAGGA	AATACATTAAGGGCGGGCGG	AATACGCATAAAGTAGAGGA-AATACATTAAGGGCGGGCGG	21546	1	52	208	4.001157e-01	1.00000000	real
AATTATCTCTGCTCCCTGTT	AATACATTAAGGGCGGGCGG	AATTATCTCTGCTCCCTGTT-AATACATTAAGGGCGGGCGG	21592	1	6	208	6.519884e-02	1.00000000	real
ACAAAGGTCAACGCTTTCAT	AATACATTAAGGGCGGGCGG	ACAAAGGTCAACGCTTTCAT-AATACATTAAGGGCGGGCGG	21595	1	3	208	3.779126e-02	1.00000000	real
ACAAGTTCACTGCTTGTCAT	AATACATTAAGGGCGGGCGG	ACAAGTTCACTGCTTGTCAT-AATACATTAAGGGCGGGCGG	21571	1	27	208	2.364803e-01	1.00000000	real
ACAGAAATGATGCGTTTGGG	AATACATTAAGGGCGGGCGG	ACAGAAATGATGCGTTTGGG-AATACATTAAGGGCGGGCGG	21573	1	25	208	2.216136e-01	1.00000000	real
ACCCCCCAACGGGCCGACAG	AATACATTAAGGGCGGGCGG	ACCCCCCAACGGGCCGACAG-AATACATTAAGGGCGGGCGG	21592	1	6	208	6.519884e-02	1.00000000	real
ACCCCTTACGTAGGATTCAT	AATACATTAAGGGCGGGCGG	ACCCCTTACGTAGGATTCAT-AATACATTAAGGGCGGGCGG	21597	1	1	208	1.907674e-02	1.00000000	real
ACCGTGCAATCACGACGCGG	AATACATTAAGGGCGGGCGG	ACCGTGCAATCACGACGCGG-AATACATTAAGGGCGGGCGG	21597	1	1	208	1.907674e-02	1.00000000	real
ACCTCGTACCCGGTCCATGT	AATACATTAAGGGCGGGCGG	ACCTCGTACCCGGTCCATGT-AATACATTAAGGGCGGGCGG	21567	1	31	208	2.653712e-01	1.00000000	real
ACCTTCACCCATGAGTCTAG	AATACATTAAGGGCGGGCGG	ACCTTCACCCATGAGTCTAG-AATACATTAAGGGCGGGCGG	21569	1	29	208	2.510644e-01	1.00000000	real
ACGATACTCCGAACATTTCT	AATACATTAAGGGCGGGCGG	ACGATACTCCGAACATTTCT-AATACATTAAGGGCGGGCGG	21591	1	7	208	7.416092e-02	1.00000000	real
ACGATGCACGAAGGCATAGG	AATACATTAAGGGCGGGCGG	ACGATGCACGAAGGCATAGG-AATACATTAAGGGCGGGCGG	21597	1	1	208	1.907674e-02	1.00000000	real
ACGGACCCCTAATGCTAATC	AATACATTAAGGGCGGGCGG	ACGGACCCCTAATGCTAATC-AATACATTAAGGGCGGGCGG	21536	1	62	208	4.553312e-01	1.00000000	real
ACGGTGACCGAACGCTAGGA	AATACATTAAGGGCGGGCGG	ACGGTGACCGAACGCTAGGA-AATACATTAAGGGCGGGCGG	21589	1	9	208	9.182936e-02	1.00000000	real
ACGTCTTCATGTCTGAGAGG	AATACATTAAGGGCGGGCGG	ACGTCTTCATGTCTGAGAGG-AATACATTAAGGGCGGGCGG	21592	1	6	208	6.519884e-02	1.00000000	real
ACGTTCCCAGGTCTACACTT	AATACATTAAGGGCGGGCGG	ACGTTCCCAGGTCTACACTT-AATACATTAAGGGCGGGCGG	21590	1	8	208	8.303749e-02	1.00000000	real
ACGTTGCTCCGTATACGCGG	AATACATTAAGGGCGGGCGG	ACGTTGCTCCGTATACGCGG-AATACATTAAGGGCGGGCGG	21597	1	1	208	1.907674e-02	1.00000000	real
ACTAGCCAACCACAGCCTTA	AATACATTAAGGGCGGGCGG	ACTAGCCAACCACAGCCTTA-AATACATTAAGGGCGGGCGG	21597	1	1	208	1.907674e-02	1.00000000	real
AGAACCCTTGATACGTGCTA	AATACATTAAGGGCGGGCGG	AGAACCCTTGATACGTGCTA-AATACATTAAGGGCGGGCGG	21560	1	38	208	3.133365e-01	1.00000000	real
AGCCCAAACTGAACGTGATG	AATACATTAAGGGCGGGCGG	AGCCCAAACTGAACGTGATG-AATACATTAAGGGCGGGCGG	21445	1	153	208	7.742482e-01	1.00000000	real
AGCCCTACTGGAAGGAAAGC	AATACATTAAGGGCGGGCGG	AGCCCTACTGGAAGGAAAGC-AATACATTAAGGGCGGGCGG	21558	1	40	208	3.264592e-01	1.00000000	real
AGCCTCGCCCCTGGGTGGAG	AATACATTAAGGGCGGGCGG	AGCCTCGCCCCTGGGTGGAG-AATACATTAAGGGCGGGCGG	21518	1	80	208	5.422791e-01	1.00000000	real
AGGAAAAAATTCATGCGAGT	AATACATTAAGGGCGGGCGG	AGGAAAAAATTCATGCGAGT-AATACATTAAGGGCGGGCGG	21576	1	22	208	1.987716e-01	1.00000000	real
AGTGACGAACCGGTGTAGGA	AATACATTAAGGGCGGGCGG	AGTGACGAACCGGTGTAGGA-AATACATTAAGGGCGGGCGG	21596	1	2	208	2.847885e-02	1.00000000	real
ATACATTGGCATCTCTTGTG	AATACATTAAGGGCGGGCGG	ATACATTGGCATCTCTTGTG-AATACATTAAGGGCGGGCGG	21556	1	42	208	3.393322e-01	1.00000000	real
ATATATTACGCACGGCTGGC	AATACATTAAGGGCGGGCGG	ATATATTACGCACGGCTGGC-AATACATTAAGGGCGGGCGG	21577	1	21	208	1.910104e-01	1.00000000	real
ATATGACTTAGGAGGTTGAT	AATACATTAAGGGCGGGCGG	ATATGACTTAGGAGGTTGAT-AATACATTAAGGGCGGGCGG	21596	1	2	208	2.847885e-02	1.00000000	real
ATATTAGTTTTAGGTGGCAT	AATACATTAAGGGCGGGCGG	ATATTAGTTTTAGGTGGCAT-AATACATTAAGGGCGGGCGG	21597	1	1	208	1.907674e-02	1.00000000	real
ATCAGGAGGATATCGGGGGG	AATACATTAAGGGCGGGCGG	ATCAGGAGGATATCGGGGGG-AATACATTAAGGGCGGGCGG	21494	1	104	208	6.370943e-01	1.00000000	real
ATCATTTTGTTAGGTGGGTA	AATACATTAAGGGCGGGCGG	ATCATTTTGTTAGGTGGGTA-AATACATTAAGGGCGGGCGG	21570	1	28	208	2.438073e-01	1.00000000	real
ATGCAGATTCCCGCTGCCGA	AATACATTAAGGGCGGGCGG	ATGCAGATTCCCGCTGCCGA-AATACATTAAGGGCGGGCGG	21541	1	57	208	4.283865e-01	1.00000000	real
ATTCACGCCTGAGGCTATAG	AATACATTAAGGGCGGGCGG	ATTCACGCCTGAGGCTATAG-AATACATTAAGGGCGGGCGG	21592	1	6	208	6.519884e-02	1.00000000	real
CAAATATGCATAGCAACTGT	AATACATTAAGGGCGGGCGG	CAAATATGCATAGCAACTGT-AATACATTAAGGGCGGGCGG	21596	1	2	208	2.847885e-02	1.00000000	real
CAAGGATAATAAGGAGGGCC	AATACATTAAGGGCGGGCGG	CAAGGATAATAAGGAGGGCC-AATACATTAAGGGCGGGCGG	21578	1	20	208	1.831743e-01	1.00000000	real
CAATTACACTCGGGGATACA	AATACATTAAGGGCGGGCGG	CAATTACACTCGGGGATACA-AATACATTAAGGGCGGGCGG	21597	1	1	208	1.907674e-02	1.00000000	real
CACCCATAAAGTCGCGGGGT	AATACATTAAGGGCGGGCGG	CACCCATAAAGTCGCGGGGT-AATACATTAAGGGCGGGCGG	21553	1	45	208	3.581841e-01	1.00000000	real
CAGAGAGTTTGTTTAAAGGT	AATACATTAAGGGCGGGCGG	CAGAGAGTTTGTTTAAAGGT-AATACATTAAGGGCGGGCGG	21592	1	6	208	6.519884e-02	1.00000000	real
CAGGTACAGGGTAGGGGAAA	AATACATTAAGGGCGGGCGG	CAGGTACAGGGTAGGGGAAA-AATACATTAAGGGCGGGCGG	21489	1	109	208	6.542372e-01	1.00000000	real
CATAAGCACCACAGTTTGTA	AATACATTAAGGGCGGGCGG	CATAAGCACCACAGTTTGTA-AATACATTAAGGGCGGGCGG	21594	1	4	208	4.701484e-02	1.00000000	real
CATAAGTAAGGTGGGCGAAC	AATACATTAAGGGCGGGCGG	CATAAGTAAGGTGGGCGAAC-AATACATTAAGGGCGGGCGG	21582	1	16	208	1.510674e-01	1.00000000	real
CATACAAACCAATGTGTGTG	AATACATTAAGGGCGGGCGG	CATACAAACCAATGTGTGTG-AATACATTAAGGGCGGGCGG	21579	1	19	208	1.752627e-01	1.00000000	real
CATCACGCAACGATGTGCCG	AATACATTAAGGGCGGGCGG	CATCACGCAACGATGTGCCG-AATACATTAAGGGCGGGCGG	21597	1	1	208	1.907674e-02	1.00000000	real
CATCGAGACTCGTCATATAT	AATACATTAAGGGCGGGCGG	CATCGAGACTCGTCATATAT-AATACATTAAGGGCGGGCGG	21562	1	36	208	2.999595e-01	1.00000000	real
CATCTTCTATGACGGCGGGG	AATACATTAAGGGCGGGCGG	CATCTTCTATGACGGCGGGG-AATACATTAAGGGCGGGCGG	21594	1	4	208	4.701484e-02	1.00000000	real
CCAATCTTACCGCGATGCTT	AATACATTAAGGGCGGGCGG	CCAATCTTACCGCGATGCTT-AATACATTAAGGGCGGGCGG	21561	1	37	208	3.066801e-01	1.00000000	real
CCACAAGAAGCATTATAGCC	AATACATTAAGGGCGGGCGG	CCACAAGAAGCATTATAGCC-AATACATTAAGGGCGGGCGG	21596	1	2	208	2.847885e-02	1.00000000	real
CCATACCACGTGGGGTTTGT	AATACATTAAGGGCGGGCGG	CCATACCACGTGGGGTTTGT-AATACATTAAGGGCGGGCGG	21126	1	472	208	9.900023e-01	1.00000000	real
CCCACTAATATGTTAAAAAC	AATACATTAAGGGCGGGCGG	CCCACTAATATGTTAAAAAC-AATACATTAAGGGCGGGCGG	21586	1	12	208	1.177048e-01	1.00000000	real
CCCCCGCCCCTTCATGAAGG	AATACATTAAGGGCGGGCGG	CCCCCGCCCCTTCATGAAGG-AATACATTAAGGGCGGGCGG	21595	1	3	208	3.779126e-02	1.00000000	real
CCCCTAGCAGGTCCGTGGGA	AATACATTAAGGGCGGGCGG	CCCCTAGCAGGTCCGTGGGA-AATACATTAAGGGCGGGCGG	21343	1	255	208	9.162531e-01	1.00000000	real
CCCGAGGCAAGAGTGTCTCA	AATACATTAAGGGCGGGCGG	CCCGAGGCAAGAGTGTCTCA-AATACATTAAGGGCGGGCGG	21592	1	6	208	6.519884e-02	1.00000000	real
CCCGGCCGGCTGGTTGGTAG	AATACATTAAGGGCGGGCGG	CCCGGCCGGCTGGTTGGTAG-AATACATTAAGGGCGGGCGG	21590	1	8	208	8.303749e-02	1.00000000	real
CCGCAGGGATTACGTGGGCT	AATACATTAAGGGCGGGCGG	CCGCAGGGATTACGTGGGCT-AATACATTAAGGGCGGGCGG	21592	1	6	208	6.519884e-02	1.00000000	real
CCGTGCCGCCCTCTATGAGT	AATACATTAAGGGCGGGCGG	CCGTGCCGCCCTCTATGAGT-AATACATTAAGGGCGGGCGG	21576	1	22	208	1.987716e-01	1.00000000	real
CCTCCAACAATGGCATATCT	AATACATTAAGGGCGGGCGG	CCTCCAACAATGGCATATCT-AATACATTAAGGGCGGGCGG	21573	1	25	208	2.216136e-01	1.00000000	real
CCTGCCTAGAAACAGGAACG	AATACATTAAGGGCGGGCGG	CCTGCCTAGAAACAGGAACG-AATACATTAAGGGCGGGCGG	21588	1	10	208	1.005373e-01	1.00000000	real
CCTGCCTGCCAAGTCCAGTG	AATACATTAAGGGCGGGCGG	CCTGCCTGCCAAGTCCAGTG-AATACATTAAGGGCGGGCGG	21597	1	1	208	1.907674e-02	1.00000000	real
CCTTGATTCCGTAGACGGTA	AATACATTAAGGGCGGGCGG	CCTTGATTCCGTAGACGGTA-AATACATTAAGGGCGGGCGG	21596	1	2	208	2.847885e-02	1.00000000	real
CCTTTAACAGGTGGTGTGAG	AATACATTAAGGGCGGGCGG	CCTTTAACAGGTGGTGTGAG-AATACATTAAGGGCGGGCGG	21595	1	3	208	3.779126e-02	1.00000000	real
CGAACTTTACGGGACCTAAA	AATACATTAAGGGCGGGCGG	CGAACTTTACGGGACCTAAA-AATACATTAAGGGCGGGCGG	21584	1	14	208	1.345461e-01	1.00000000	real
CGCCCCCGCCAGGGGTGCAG	AATACATTAAGGGCGGGCGG	CGCCCCCGCCAGGGGTGCAG-AATACATTAAGGGCGGGCGG	21580	1	18	208	1.672749e-01	1.00000000	real
CGCTTATACACCGAAGTTGG	AATACATTAAGGGCGGGCGG	CGCTTATACACCGAAGTTGG-AATACATTAAGGGCGGGCGG	21546	1	52	208	4.001157e-01	1.00000000	real
CGTCGCACTTGGGGTCCGTA	AATACATTAAGGGCGGGCGG	CGTCGCACTTGGGGTCCGTA-AATACATTAAGGGCGGGCGG	21484	1	114	208	6.705741e-01	1.00000000	real
CTAAGCTAAATGGGCGGTGG	AATACATTAAGGGCGGGCGG	CTAAGCTAAATGGGCGGTGG-AATACATTAAGGGCGGGCGG	21597	1	1	208	1.907674e-02	1.00000000	real
CTATTCCCCAGGTTGGGGGG	AATACATTAAGGGCGGGCGG	CTATTCCCCAGGTTGGGGGG-AATACATTAAGGGCGGGCGG	21556	1	42	208	3.393322e-01	1.00000000	real
CTCCCCGTATTTGGGTGAGT	AATACATTAAGGGCGGGCGG	CTCCCCGTATTTGGGTGAGT-AATACATTAAGGGCGGGCGG	21590	1	8	208	8.303749e-02	1.00000000	real
CTCCTTCACACTGGTCCTGT	AATACATTAAGGGCGGGCGG	CTCCTTCACACTGGTCCTGT-AATACATTAAGGGCGGGCGG	21597	1	1	208	1.907674e-02	1.00000000	real
CTGCTCCAAAGTCGTGGTGT	AATACATTAAGGGCGGGCGG	CTGCTCCAAAGTCGTGGTGT-AATACATTAAGGGCGGGCGG	21595	1	3	208	3.779126e-02	1.00000000	real
CTTCCAATAAGAACGTGTGG	AATACATTAAGGGCGGGCGG	CTTCCAATAAGAACGTGTGG-AATACATTAAGGGCGGGCGG	21595	1	3	208	3.779126e-02	1.00000000	real
CTTGAGAACCCGGCTGTCGG	AATACATTAAGGGCGGGCGG	CTTGAGAACCCGGCTGTCGG-AATACATTAAGGGCGGGCGG	21573	1	25	208	2.216136e-01	1.00000000	real
CTTGTATTATTAGGGAGACG	AATACATTAAGGGCGGGCGG	CTTGTATTATTAGGGAGACG-AATACATTAAGGGCGGGCGG	21486	1	112	208	6.641336e-01	1.00000000	real
CTTTCGATTGGCATCGCAGC	AATACATTAAGGGCGGGCGG	CTTTCGATTGGCATCGCAGC-AATACATTAAGGGCGGGCGG	21585	1	13	208	1.261658e-01	1.00000000	real
GACACGGAATGGGGAAGTGT	AATACATTAAGGGCGGGCGG	GACACGGAATGGGGAAGTGT-AATACATTAAGGGCGGGCGG	21595	1	3	208	3.779126e-02	1.00000000	real
GACATGGTACAGGGGTAGTT	AATACATTAAGGGCGGGCGG	GACATGGTACAGGGGTAGTT-AATACATTAAGGGCGGGCGG	21497	1	101	208	6.264053e-01	1.00000000	real
GAGAGAGAGCTGTTTAGTTC	AATACATTAAGGGCGGGCGG	GAGAGAGAGCTGTTTAGTTC-AATACATTAAGGGCGGGCGG	21573	1	25	208	2.216136e-01	1.00000000	real
GATAGTAGAAGCAGTAAATT	AATACATTAAGGGCGGGCGG	GATAGTAGAAGCAGTAAATT-AATACATTAAGGGCGGGCGG	21597	1	1	208	1.907674e-02	1.00000000	real
GCAAACGGTACTGACGGATC	AATACATTAAGGGCGGGCGG	GCAAACGGTACTGACGGATC-AATACATTAAGGGCGGGCGG	21595	1	3	208	3.779126e-02	1.00000000	real
GCAGACGTCAGAGAATCAAT	AATACATTAAGGGCGGGCGG	GCAGACGTCAGAGAATCAAT-AATACATTAAGGGCGGGCGG	21593	1	5	208	5.615042e-02	1.00000000	real
GCAGCTCAATGTTATAATCT	AATACATTAAGGGCGGGCGG	GCAGCTCAATGTTATAATCT-AATACATTAAGGGCGGGCGG	21577	1	21	208	1.910104e-01	1.00000000	real
GCCACGACTTACAGGGGTTG	AATACATTAAGGGCGGGCGG	GCCACGACTTACAGGGGTTG-AATACATTAAGGGCGGGCGG	21592	1	6	208	6.519884e-02	1.00000000	real
GCCCCCTCATGGGGGTGTAA	AATACATTAAGGGCGGGCGG	GCCCCCTCATGGGGGTGTAA-AATACATTAAGGGCGGGCGG	21587	1	11	208	1.091622e-01	1.00000000	real
GCCTCAACTGTGTTACTTTT	AATACATTAAGGGCGGGCGG	GCCTCAACTGTGTTACTTTT-AATACATTAAGGGCGGGCGG	21575	1	23	208	2.064588e-01	1.00000000	real
GGACCTCTGATATTGATCAA	AATACATTAAGGGCGGGCGG	GGACCTCTGATATTGATCAA-AATACATTAAGGGCGGGCGG	21593	1	5	208	5.615042e-02	1.00000000	real
GTACAAAATCTGTAATGGAT	AATACATTAAGGGCGGGCGG	GTACAAAATCTGTAATGGAT-AATACATTAAGGGCGGGCGG	21561	1	37	208	3.066801e-01	1.00000000	real
GTAGTCCAAAAGGATCTGGA	AATACATTAAGGGCGGGCGG	GTAGTCCAAAAGGATCTGGA-AATACATTAAGGGCGGGCGG	21551	1	47	208	3.704536e-01	1.00000000	real
GTCCGAGAGAAGTCGAGCGA	AATACATTAAGGGCGGGCGG	GTCCGAGAGAAGTCGAGCGA-AATACATTAAGGGCGGGCGG	21584	1	14	208	1.345461e-01	1.00000000	real
GTGAACAAAACCTATCAGGT	AATACATTAAGGGCGGGCGG	GTGAACAAAACCTATCAGGT-AATACATTAAGGGCGGGCGG	21562	1	36	208	2.999595e-01	1.00000000	real
GTGACAAGGAAGAGAACCTG	AATACATTAAGGGCGGGCGG	GTGACAAGGAAGAGAACCTG-AATACATTAAGGGCGGGCGG	21591	1	7	208	7.416092e-02	1.00000000	real
GTGGCCTTTACTGCCCAATG	AATACATTAAGGGCGGGCGG	GTGGCCTTTACTGCCCAATG-AATACATTAAGGGCGGGCGG	21557	1	41	208	3.329266e-01	1.00000000	real
TAAACGGGGGAGGTCAGGGA	AATACATTAAGGGCGGGCGG	TAAACGGGGGAGGTCAGGGA-AATACATTAAGGGCGGGCGG	21594	1	4	208	4.701484e-02	1.00000000	real
TACCTTCAACTGTATAGTGG	AATACATTAAGGGCGGGCGG	TACCTTCAACTGTATAGTGG-AATACATTAAGGGCGGGCGG	21552	1	46	208	3.643483e-01	1.00000000	real
TACGCTACTAGGCGTGAATT	AATACATTAAGGGCGGGCGG	TACGCTACTAGGCGTGAATT-AATACATTAAGGGCGGGCGG	21571	1	27	208	2.364803e-01	1.00000000	real
TAGTTCGATCTATGCTGCGG	AATACATTAAGGGCGGGCGG	TAGTTCGATCTATGCTGCGG-AATACATTAAGGGCGGGCGG	21597	1	1	208	1.907674e-02	1.00000000	real
TATACTTTCCGAGAAGGTAG	AATACATTAAGGGCGGGCGG	TATACTTTCCGAGAAGGTAG-AATACATTAAGGGCGGGCGG	21582	1	16	208	1.510674e-01	1.00000000	real
TATCCAATCATGTGTAGCCG	AATACATTAAGGGCGGGCGG	TATCCAATCATGTGTAGCCG-AATACATTAAGGGCGGGCGG	21422	1	176	208	8.194076e-01	1.00000000	real
TCAATTGTGAGTACTTCTAC	AATACATTAAGGGCGGGCGG	TCAATTGTGAGTACTTCTAC-AATACATTAAGGGCGGGCGG	21480	1	118	208	6.830885e-01	1.00000000	real
TCACCGATAACTGGTATAAT	AATACATTAAGGGCGGGCGG	TCACCGATAACTGGTATAAT-AATACATTAAGGGCGGGCGG	21414	1	184	208	8.329064e-01	1.00000000	real
TCCCATCATTCGGATGGTAA	AATACATTAAGGGCGGGCGG	TCCCATCATTCGGATGGTAA-AATACATTAAGGGCGGGCGG	21536	1	62	208	4.553312e-01	1.00000000	real
TCCCCACATTATTGCAGATG	AATACATTAAGGGCGGGCGG	TCCCCACATTATTGCAGATG-AATACATTAAGGGCGGGCGG	21596	1	2	208	2.847885e-02	1.00000000	real
TCCCCCAACTGTTTAACGGG	AATACATTAAGGGCGGGCGG	TCCCCCAACTGTTTAACGGG-AATACATTAAGGGCGGGCGG	21561	1	37	208	3.066801e-01	1.00000000	real
TCCGGCAACGGGTCTCGTGG	AATACATTAAGGGCGGGCGG	TCCGGCAACGGGTCTCGTGG-AATACATTAAGGGCGGGCGG	21596	1	2	208	2.847885e-02	1.00000000	real
TCCTCCAGAATAAATAATAA	AATACATTAAGGGCGGGCGG	TCCTCCAGAATAAATAATAA-AATACATTAAGGGCGGGCGG	21597	1	1	208	1.907674e-02	1.00000000	real
TCCTTCAAACTTTACGTTTC	AATACATTAAGGGCGGGCGG	TCCTTCAAACTTTACGTTTC-AATACATTAAGGGCGGGCGG	21597	1	1	208	1.907674e-02	1.00000000	real
TCGGAACACCTGTGTTAATT	AATACATTAAGGGCGGGCGG	TCGGAACACCTGTGTTAATT-AATACATTAAGGGCGGGCGG	21581	1	17	208	1.592100e-01	1.00000000	real
TCTCGCGAATAGAGGTGTTG	AATACATTAAGGGCGGGCGG	TCTCGCGAATAGAGGTGTTG-AATACATTAAGGGCGGGCGG	21584	1	14	208	1.345461e-01	1.00000000	real
TGAACCATCTACCAGGCATT	AATACATTAAGGGCGGGCGG	TGAACCATCTACCAGGCATT-AATACATTAAGGGCGGGCGG	21597	1	1	208	1.907674e-02	1.00000000	real
TGCTCGATCATTACATGGCC	AATACATTAAGGGCGGGCGG	TGCTCGATCATTACATGGCC-AATACATTAAGGGCGGGCGG	21581	1	17	208	1.592100e-01	1.00000000	real
TGGCATGAACCGAAAGACTG	AATACATTAAGGGCGGGCGG	TGGCATGAACCGAAAGACTG-AATACATTAAGGGCGGGCGG	21596	1	2	208	2.847885e-02	1.00000000	real
TGGCCCAGTTGTTTTAAAGA	AATACATTAAGGGCGGGCGG	TGGCCCAGTTGTTTTAAAGA-AATACATTAAGGGCGGGCGG	21592	1	6	208	6.519884e-02	1.00000000	real
TGGCGCCGGAGTAAGCAATG	AATACATTAAGGGCGGGCGG	TGGCGCCGGAGTAAGCAATG-AATACATTAAGGGCGGGCGG	21578	1	20	208	1.831743e-01	1.00000000	real
TGGGTACCTGGGTGAGGTGT	AATACATTAAGGGCGGGCGG	TGGGTACCTGGGTGAGGTGT-AATACATTAAGGGCGGGCGG	21560	1	38	208	3.133365e-01	1.00000000	real
TGTAGAATCAACGCAAGGGC	AATACATTAAGGGCGGGCGG	TGTAGAATCAACGCAAGGGC-AATACATTAAGGGCGGGCGG	21556	1	42	208	3.393322e-01	1.00000000	real
TTAAAAATGTCAACTAGGCG	AATACATTAAGGGCGGGCGG	TTAAAAATGTCAACTAGGCG-AATACATTAAGGGCGGGCGG	21580	1	18	208	1.672749e-01	1.00000000	real
TTAAAAATTTCTGGTCGCGG	AATACATTAAGGGCGGGCGG	TTAAAAATTTCTGGTCGCGG-AATACATTAAGGGCGGGCGG	21595	1	3	208	3.779126e-02	1.00000000	real
TTAGCCGTCGTTAACTGGGA	AATACATTAAGGGCGGGCGG	TTAGCCGTCGTTAACTGGGA-AATACATTAAGGGCGGGCGG	21594	1	4	208	4.701484e-02	1.00000000	real
TTAGCTGACTTTGGCTATCA	AATACATTAAGGGCGGGCGG	TTAGCTGACTTTGGCTATCA-AATACATTAAGGGCGGGCGG	21593	1	5	208	5.615042e-02	1.00000000	real
TTCCCCGTTACGTTGATATG	AATACATTAAGGGCGGGCGG	TTCCCCGTTACGTTGATATG-AATACATTAAGGGCGGGCGG	21597	1	1	208	1.907674e-02	1.00000000	real
TTTAGATTAGGTAGGAGCGG	AATACATTAAGGGCGGGCGG	TTTAGATTAGGTAGGAGCGG-AATACATTAAGGGCGGGCGG	21596	1	2	208	2.847885e-02	1.00000000	real
TTTCAGATTTCGATGGTTCA	AATACATTAAGGGCGGGCGG	TTTCAGATTTCGATGGTTCA-AATACATTAAGGGCGGGCGG	21593	1	5	208	5.615042e-02	1.00000000	real
TTTCGAGCAAAGCGAAGGGT	AATACATTAAGGGCGGGCGG	TTTCGAGCAAAGCGAAGGGT-AATACATTAAGGGCGGGCGG	21596	1	2	208	2.847885e-02	1.00000000	real
TTTCGTTACCCAATGGGTGA	AATACATTAAGGGCGGGCGG	TTTCGTTACCCAATGGGTGA-AATACATTAAGGGCGGGCGG	21582	1	16	208	1.510674e-01	1.00000000	real
GCTAACCCGCTTAACGGTTA	AATACCTCTCGGGGGTCTCG	GCTAACCCGCTTAACGGTTA-AATACCTCTCGGGGGTCTCG	21797	1	1	8	8.252716e-04	1.00000000	real
GTAACAACTAAGACGTATGG	AATACCTCTCGGGGGTCTCG	GTAACAACTAAGACGTATGG-AATACCTCTCGGGGGTCTCG	21796	1	2	8	1.237680e-03	1.00000000	real
TGCGCTCAACGATCTTTTGG	AATACCTCTCGGGGGTCTCG	TGCGCTCAACGATCTTTTGG-AATACCTCTCGGGGGTCTCG	21788	1	10	8	4.531507e-03	1.00000000	real
TTAACCCCCTCGCGTTAGCG	AATACCTCTCGGGGGTCTCG	TTAACCCCCTCGCGTTAGCG-AATACCTCTCGGGGGTCTCG	21784	1	14	8	6.174797e-03	1.00000000	real
TTCCATCAGCTTGAGCTGCC	AATACCTCTCGGGGGTCTCG	TTCCATCAGCTTGAGCTGCC-AATACCTCTCGGGGGTCTCG	21750	1	48	8	2.004570e-02	1.00000000	real
CTTATAGATCGGCAACTACT	AATACCTGGCAAGGGATGCA	CTTATAGATCGGCAACTACT-AATACCTGGCAAGGGATGCA	21696	1	109	1	1.006329e-02	1.00000000	real
GTACCTCATTCTGTGGAGGT	AATACCTGGCAAGGGATGCA	GTACCTCATTCTGTGGAGGT-AATACCTGGCAAGGGATGCA	21746	1	59	1	5.495376e-03	1.00000000	real
ACCCATTTAATTGATAGTTT	AATACGCATAAAGTAGAGGA	ACCCATTTAATTGATAGTTT-AATACGCATAAAGTAGAGGA	21739	1	15	52	3.819864e-02	1.00000000	real
ACCCCCATGCGTTTCTCCGG	AATACGCATAAAGTAGAGGA	ACCCCCATGCGTTTCTCCGG-AATACGCATAAAGTAGAGGA	21725	1	29	52	7.044542e-02	1.00000000	real
AGTGACGAACCGGTGTAGGA	AATACGCATAAAGTAGAGGA	AGTGACGAACCGGTGTAGGA-AATACGCATAAAGTAGAGGA	21752	1	2	52	7.273863e-03	1.00000000	real
CACCCATAAAGTCGCGGGGT	AATACGCATAAAGTAGAGGA	CACCCATAAAGTCGCGGGGT-AATACGCATAAAGTAGAGGA	21709	1	45	52	1.060012e-01	1.00000000	real
CAGGTACAGGGTAGGGGAAA	AATACGCATAAAGTAGAGGA	CAGGTACAGGGTAGGGGAAA-AATACGCATAAAGTAGAGGA	21645	1	109	52	2.353544e-01	1.00000000	real
CCGTGCCGCCCTCTATGAGT	AATACGCATAAAGTAGAGGA	CCGTGCCGCCCTCTATGAGT-AATACGCATAAAGTAGAGGA	21732	1	22	52	5.445690e-02	1.00000000	real
CCTGCCTAGAAACAGGAACG	AATACGCATAAAGTAGAGGA	CCTGCCTAGAAACAGGAACG-AATACGCATAAAGTAGAGGA	21744	1	10	52	2.641800e-02	1.00000000	real
CGACCGTGGGAGGCGGATCG	AATACGCATAAAGTAGAGGA	CGACCGTGGGAGGCGGATCG-AATACGCATAAAGTAGAGGA	21753	1	1	52	4.855029e-03	1.00000000	real
CGCAGTTGACGGGCACTTAA	AATACGCATAAAGTAGAGGA	CGCAGTTGACGGGCACTTAA-AATACGCATAAAGTAGAGGA	21655	1	99	52	2.164276e-01	1.00000000	real
CGTTCGAACATGTGTACTAG	AATACGCATAAAGTAGAGGA	CGTTCGAACATGTGTACTAG-AATACGCATAAAGTAGAGGA	21743	1	11	52	2.878540e-02	1.00000000	real
CTACTTGCGAGGGAGTTCGG	AATACGCATAAAGTAGAGGA	CTACTTGCGAGGGAGTTCGG-AATACGCATAAAGTAGAGGA	21739	1	15	52	3.819864e-02	1.00000000	real
CTCACTGTCATTTTAACTGA	AATACGCATAAAGTAGAGGA	CTCACTGTCATTTTAACTGA-AATACGCATAAAGTAGAGGA	21753	1	1	52	4.855029e-03	1.00000000	real
CTGAGCACTCATATATGAGG	AATACGCATAAAGTAGAGGA	CTGAGCACTCATATATGAGG-AATACGCATAAAGTAGAGGA	21471	1	283	52	5.012280e-01	1.00000000	real
CTGCTGAACCTGCGGGCTGG	AATACGCATAAAGTAGAGGA	CTGCTGAACCTGCGGGCTGG-AATACGCATAAAGTAGAGGA	21656	1	98	52	2.145098e-01	1.00000000	real
CTTATAGATCGGCAACTACT	AATACGCATAAAGTAGAGGA	CTTATAGATCGGCAACTACT-AATACGCATAAAGTAGAGGA	21645	1	109	52	2.353544e-01	1.00000000	real
CTTTAAATCCCTTCAAGGGA	AATACGCATAAAGTAGAGGA	CTTTAAATCCCTTCAAGGGA-AATACGCATAAAGTAGAGGA	21752	1	2	52	7.273863e-03	1.00000000	real
CTTTTCCACGTCGTTCATAT	AATACGCATAAAGTAGAGGA	CTTTTCCACGTCGTTCATAT-AATACGCATAAAGTAGAGGA	21753	1	1	52	4.855029e-03	1.00000000	real
GCCCCAACCGGAATATGCAG	AATACGCATAAAGTAGAGGA	GCCCCAACCGGAATATGCAG-AATACGCATAAAGTAGAGGA	21723	1	31	52	7.496465e-02	1.00000000	real
GCCCCCTCATGGGGGTGTAA	AATACGCATAAAGTAGAGGA	GCCCCCTCATGGGGGTGTAA-AATACGCATAAAGTAGAGGA	21743	1	11	52	2.878540e-02	1.00000000	real
GGGCGGCACTCCGGGGCGAG	AATACGCATAAAGTAGAGGA	GGGCGGCACTCCGGGGCGAG-AATACGCATAAAGTAGAGGA	21725	1	29	52	7.044542e-02	1.00000000	real
GTCCACATGCACGTAGGAAT	AATACGCATAAAGTAGAGGA	GTCCACATGCACGTAGGAAT-AATACGCATAAAGTAGAGGA	21695	1	59	52	1.360154e-01	1.00000000	real
GTGAACCAGTATGGCTCGCG	AATACGCATAAAGTAGAGGA	GTGAACCAGTATGGCTCGCG-AATACGCATAAAGTAGAGGA	21722	1	32	52	7.721617e-02	1.00000000	real
TACATCGTTAATCTGGCGTG	AATACGCATAAAGTAGAGGA	TACATCGTTAATCTGGCGTG-AATACGCATAAAGTAGAGGA	21752	1	2	52	7.273863e-03	1.00000000	real
TCCCAACTGTAGTTGGCATG	AATACGCATAAAGTAGAGGA	TCCCAACTGTAGTTGGCATG-AATACGCATAAAGTAGAGGA	21753	1	1	52	4.855029e-03	1.00000000	real
TCCCATCATTCGGATGGTAA	AATACGCATAAAGTAGAGGA	TCCCATCATTCGGATGGTAA-AATACGCATAAAGTAGAGGA	21692	1	62	52	1.423172e-01	1.00000000	real
TCCGACCTTAAGTGTCGGTG	AATACGCATAAAGTAGAGGA	TCCGACCTTAAGTGTCGGTG-AATACGCATAAAGTAGAGGA	21753	1	1	52	4.855029e-03	1.00000000	real
TCGATAAAACGATTATATGG	AATACGCATAAAGTAGAGGA	TCGATAAAACGATTATATGG-AATACGCATAAAGTAGAGGA	21730	1	24	52	5.905238e-02	1.00000000	real
TCGTAGTAATGAGACGGGCA	AATACGCATAAAGTAGAGGA	TCGTAGTAATGAGACGGGCA-AATACGCATAAAGTAGAGGA	21731	1	23	52	5.675739e-02	1.00000000	real
TCAATTGTGAGTACTTCTAC	AATACGTACAAGCTGAAGGG	TCAATTGTGAGTACTTCTAC-AATACGTACAAGCTGAAGGG	21683	1	118	5	3.230199e-02	1.00000000	real
AGCCTGCTACTTCCGCCAAG	AATAGAAATCGATATGGGCG	AGCCTGCTACTTCCGCCAAG-AATAGAAATCGATATGGGCG	21799	1	6	1	6.419074e-04	1.00000000	real
CCCCTAGCAGGTCCGTGGGA	AATAGAAATCGATATGGGCG	CCCCTAGCAGGTCCGTGGGA-AATAGAAATCGATATGGGCG	21550	1	255	1	2.334142e-02	1.00000000	real
ACACACCATAGGTCTCCGGG	AATAGTTCCAGGGTTCAGGC	ACACACCATAGGTCTCCGGG-AATAGTTCCAGGGTTCAGGC	21754	1	49	3	9.140499e-03	1.00000000	real
GACTATCCAACGTTGGATAG	AATAGTTCCAGGGTTCAGGC	GACTATCCAACGTTGGATAG-AATAGTTCCAGGGTTCAGGC	21795	1	8	3	1.649938e-03	1.00000000	real
ACATCTTGACATTCTGTTAT	AATATACAAGGTAGATTTGA	ACATCTTGACATTCTGTTAT-AATATACAAGGTAGATTTGA	21538	1	266	2	3.628507e-02	1.00000000	real
AGGGCCCCCTAAGTGCGTTG	AATATACAAGGTAGATTTGA	AGGGCCCCCTAAGTGCGTTG-AATATACAAGGTAGATTTGA	21786	1	18	2	2.611683e-03	1.00000000	real
CCATACCACGTGGGGTTTGT	AATATACAAGGTAGATTTGA	CCATACCACGTGGGGTTTGT-AATATACAAGGTAGATTTGA	21332	1	472	2	6.367250e-02	1.00000000	real
CGAATTAAACGAAGCTTGCG	AATATACAAGGTAGATTTGA	CGAATTAAACGAAGCTTGCG-AATATACAAGGTAGATTTGA	21800	1	4	2	6.877264e-04	1.00000000	real
CGCACTCCCGGCGGGGGGTG	AATATACAAGGTAGATTTGA	CGCACTCCCGGCGGGGGGTG-AATATACAAGGTAGATTTGA	21783	1	21	2	3.023637e-03	1.00000000	real
CGGTAAAAGCGTGCATTAGG	AATATACAAGGTAGATTTGA	CGGTAAAAGCGTGCATTAGG-AATATACAAGGTAGATTTGA	21801	1	3	2	5.502063e-04	1.00000000	real
CTAATAAAAGCGGGTAGGCT	AATATACAAGGTAGATTTGA	CTAATAAAAGCGGGTAGGCT-AATATACAAGGTAGATTTGA	21789	1	15	2	2.199614e-03	1.00000000	real
GAAACTATATAGTAGACAGG	AATATACAAGGTAGATTTGA	GAAACTATATAGTAGACAGG-AATATACAAGGTAGATTTGA	21794	1	10	2	1.512582e-03	1.00000000	real
GATAGCAACACCGGGCAAAG	AATATACAAGGTAGATTTGA	GATAGCAACACCGGGCAAAG-AATATACAAGGTAGATTTGA	21773	1	31	2	4.396001e-03	1.00000000	real
GCCGACACAAGTGCGTGTGG	AATATACAAGGTAGATTTGA	GCCGACACAAGTGCGTGTGG-AATATACAAGGTAGATTTGA	21803	1	1	2	2.751284e-04	1.00000000	real
GCGAGAGCCCATGTAAGCGG	AATATACAAGGTAGATTTGA	GCGAGAGCCCATGTAAGCGG-AATATACAAGGTAGATTTGA	21782	1	22	2	3.160930e-03	1.00000000	real
GCGCTTCTTAATGGAATTGG	AATATACAAGGTAGATTTGA	GCGCTTCTTAATGGAATTGG-AATATACAAGGTAGATTTGA	21803	1	1	2	2.751284e-04	1.00000000	real
GGCGTTCACATTAACTTATT	AATATACAAGGTAGATTTGA	GGCGTTCACATTAACTTATT-AATATACAAGGTAGATTTGA	21624	1	180	2	2.469528e-02	1.00000000	real
GGTTCCTTAGAAACATGGCT	AATATACAAGGTAGATTTGA	GGTTCCTTAGAAACATGGCT-AATATACAAGGTAGATTTGA	21798	1	6	2	9.627286e-04	1.00000000	real
GTCTCCCCATTTTAGAGTGC	AATATACAAGGTAGATTTGA	GTCTCCCCATTTTAGAGTGC-AATATACAAGGTAGATTTGA	21741	1	63	2	8.779099e-03	1.00000000	real
GTGAACAAAACCTATCAGGT	AATATACAAGGTAGATTTGA	GTGAACAAAACCTATCAGGT-AATATACAAGGTAGATTTGA	21768	1	36	2	5.081710e-03	1.00000000	real
TCACCGATAACTGGTATAAT	AATATACAAGGTAGATTTGA	TCACCGATAACTGGTATAAT-AATATACAAGGTAGATTTGA	21620	1	184	2	2.523639e-02	1.00000000	real
TCCGTGACTGGGGGTCTCGT	AATATACAAGGTAGATTTGA	TCCGTGACTGGGGGTCTCGT-AATATACAAGGTAGATTTGA	21606	1	198	2	2.712870e-02	1.00000000	real
TTCCATCAGCTTGAGCTGCC	AATATACAAGGTAGATTTGA	TTCCATCAGCTTGAGCTGCC-AATATACAAGGTAGATTTGA	21756	1	48	2	6.726127e-03	1.00000000	real
TTGGCCTCATGTTGGTGCCG	AATATACAAGGTAGATTTGA	TTGGCCTCATGTTGGTGCCG-AATATACAAGGTAGATTTGA	21778	1	26	2	3.709977e-03	1.00000000	real
ACCCTAGGTGCGGGTAGGGG	AATATCACCCTACGTGAGTT	ACCCTAGGTGCGGGTAGGGG-AATATCACCCTACGTGAGTT	21803	1	1	2	2.751284e-04	1.00000000	real
GGAATGAAGAGGAGGTTGCG	AATATCCTCATGGTACGCCG	GGAATGAAGAGGAGGTTGCG-AATATCCTCATGGTACGCCG	21799	1	6	1	6.419074e-04	1.00000000	real
TACTAAAACCTCACCCTAGA	AATATCCTCATGGTACGCCG	TACTAAAACCTCACCCTAGA-AATATCCTCATGGTACGCCG	21541	1	264	1	2.415700e-02	1.00000000	real
GCCACGATTTAGCTTCTAGG	AATATTCCGTTCGGCGTAAG	GCCACGATTTAGCTTCTAGG-AATATTCCGTTCGGCGTAAG	21801	1	3	2	5.502063e-04	1.00000000	real
ACCCATTTAAGATCTCGCCC	AATCAAACTGTGGCGTTCAT	ACCCATTTAAGATCTCGCCC-AATCAAACTGTGGCGTTCAT	21800	1	5	1	5.502189e-04	1.00000000	real
ACGCTCACACGGAAAAAGTT	AATCAAACTGTGGCGTTCAT	ACGCTCACACGGAAAAAGTT-AATCAAACTGTGGCGTTCAT	21801	1	4	1	4.585263e-04	1.00000000	real
TGCAGTACATTGACTGATTA	AATCAAACTGTGGCGTTCAT	TGCAGTACATTGACTGATTA-AATCAAACTGTGGCGTTCAT	21804	1	1	1	1.834231e-04	1.00000000	real
CCTAACCTCGACACTAGCTA	AATCACCTCAGGGGATGCCT	CCTAACCTCGACACTAGCTA-AATCACCTCAGGGGATGCCT	21795	1	10	1	1.008619e-03	1.00000000	real
GTACCTCATTCTGTGGAGGT	AATCACCTCAGGGGATGCCT	GTACCTCATTCTGTGGAGGT-AATCACCTCAGGGGATGCCT	21746	1	59	1	5.495376e-03	1.00000000	real
ACACTCACCAGTCTTCTGTA	AATCAGAGGATGAACCGTTT	ACACTCACCAGTCTTCTGTA-AATCAGAGGATGAACCGTTT	21774	1	22	10	1.154342e-02	1.00000000	real
ACATCTTGACATTCTGTTAT	AATCAGAGGATGAACCGTTT	ACATCTTGACATTCTGTTAT-AATCAGAGGATGAACCGTTT	21530	1	266	10	1.267593e-01	1.00000000	real
AGGACCTAGGGATGCGCGCA	AATCAGAGGATGAACCGTTT	AGGACCTAGGGATGCGCGCA-AATCAGAGGATGAACCGTTT	21767	1	29	10	1.503252e-02	1.00000000	real
ATTGCCCTTGGGTATGAACG	AATCAGAGGATGAACCGTTT	ATTGCCCTTGGGTATGAACG-AATCAGAGGATGAACCGTTT	21795	1	1	10	1.008619e-03	1.00000000	real
CAACTAAGCATTGCGGTAGG	AATCAGAGGATGAACCGTTT	CAACTAAGCATTGCGGTAGG-AATCAGAGGATGAACCGTTT	21793	1	3	10	2.016313e-03	1.00000000	real
CACCTTCTAATTATGCGCGG	AATCAGAGGATGAACCGTTT	CACCTTCTAATTATGCGCGG-AATCAGAGGATGAACCGTTT	21789	1	7	10	4.028930e-03	1.00000000	real
CACGCCCCTGTAGGGGGGTC	AATCAGAGGATGAACCGTTT	CACGCCCCTGTAGGGGGGTC-AATCAGAGGATGAACCGTTT	21795	1	1	10	1.008619e-03	1.00000000	real
CACGTCTTGATTATAACAGA	AATCAGAGGATGAACCGTTT	CACGTCTTGATTATAACAGA-AATCAGAGGATGAACCGTTT	21771	1	25	10	1.304012e-02	1.00000000	real
CATAGCGAGGAGTTGCTAAT	AATCAGAGGATGAACCGTTT	CATAGCGAGGAGTTGCTAAT-AATCAGAGGATGAACCGTTT	21635	1	161	10	7.876563e-02	1.00000000	real
CCTTACGCTATGAGCGGTCT	AATCAGAGGATGAACCGTTT	CCTTACGCTATGAGCGGTCT-AATCAGAGGATGAACCGTTT	21785	1	11	10	6.037856e-03	1.00000000	real
CGAACTCTCCGTTCACGTGG	AATCAGAGGATGAACCGTTT	CGAACTCTCCGTTCACGTGG-AATCAGAGGATGAACCGTTT	21780	1	16	10	8.543833e-03	1.00000000	real
CGTAAGGCCTCACCATACGA	AATCAGAGGATGAACCGTTT	CGTAAGGCCTCACCATACGA-AATCAGAGGATGAACCGTTT	21749	1	47	10	2.395312e-02	1.00000000	real
CGTCGTTGCCCTTTGAAAAG	AATCAGAGGATGAACCGTTT	CGTCGTTGCCCTTTGAAAAG-AATCAGAGGATGAACCGTTT	21678	1	118	10	5.842834e-02	1.00000000	real
CTAACACACATGGGACTTCA	AATCAGAGGATGAACCGTTT	CTAACACACATGGGACTTCA-AATCAGAGGATGAACCGTTT	21795	1	1	10	1.008619e-03	1.00000000	real
CTACCCCCTGATGCGTAGGA	AATCAGAGGATGAACCGTTT	CTACCCCCTGATGCGTAGGA-AATCAGAGGATGAACCGTTT	21791	1	5	10	3.023083e-03	1.00000000	real
CTTCTACTGACGCCCGGTGT	AATCAGAGGATGAACCGTTT	CTTCTACTGACGCCCGGTGT-AATCAGAGGATGAACCGTTT	21743	1	53	10	2.691029e-02	1.00000000	real
GGTTCGTCCCTTATACAGTG	AATCAGAGGATGAACCGTTT	GGTTCGTCCCTTATACAGTG-AATCAGAGGATGAACCGTTT	21795	1	1	10	1.008619e-03	1.00000000	real
GTACAAAATCTGTAATGGAT	AATCAGAGGATGAACCGTTT	GTACAAAATCTGTAATGGAT-AATCAGAGGATGAACCGTTT	21759	1	37	10	1.900634e-02	1.00000000	real
GTGAACTTCAATGGAGTGGG	AATCAGAGGATGAACCGTTT	GTGAACTTCAATGGAGTGGG-AATCAGAGGATGAACCGTTT	21755	1	41	10	2.098778e-02	1.00000000	real
GTTCGAGCCCACGGAGTTAG	AATCAGAGGATGAACCGTTT	GTTCGAGCCCACGGAGTTAG-AATCAGAGGATGAACCGTTT	21722	1	74	10	3.719637e-02	1.00000000	real
TCCGTATCCACTTCCCTGGA	AATCAGAGGATGAACCGTTT	TCCGTATCCACTTCCCTGGA-AATCAGAGGATGAACCGTTT	21771	1	25	10	1.304012e-02	1.00000000	real
TCTCGCCTTCGAGTCGGGCA	AATCAGAGGATGAACCGTTT	TCTCGCCTTCGAGTCGGGCA-AATCAGAGGATGAACCGTTT	21730	1	66	10	3.328958e-02	1.00000000	real
TGACCGAGTCTTTGACGGTT	AATCAGAGGATGAACCGTTT	TGACCGAGTCTTTGACGGTT-AATCAGAGGATGAACCGTTT	21787	1	9	10	5.033854e-03	1.00000000	real
TGCTCATAACTCCTGAGTCT	AATCAGAGGATGAACCGTTT	TGCTCATAACTCCTGAGTCT-AATCAGAGGATGAACCGTTT	21482	1	314	10	1.479326e-01	1.00000000	real
CCAGGCCCAAGGGATTGGCA	AATCCACCGAGTTAAGAAAG	CCAGGCCCAAGGGATTGGCA-AATCCACCGAGTTAAGAAAG	21785	1	19	2	2.749013e-03	1.00000000	real
GCAATAACTCGGGAGTCAGA	AATCCACCGAGTTAAGAAAG	GCAATAACTCGGGAGTCAGA-AATCCACCGAGTTAAGAAAG	21795	1	9	2	1.375137e-03	1.00000000	real
AGTCACAGGAAGTGGGAGCG	AATCCATCGCACATCCTCGA	AGTCACAGGAAGTGGGAGCG-AATCCATCGCACATCCTCGA	21796	1	9	1	9.169474e-04	1.00000000	real
CCATACCACGTGGGGTTTGT	AATCCATCGCACATCCTCGA	CCATACCACGTGGGGTTTGT-AATCCATCGCACATCCTCGA	21333	1	472	1	4.291107e-02	1.00000000	real
CATAATGATCCTCTTGTAGC	AATCCTCAGCGGGCGATTAC	CATAATGATCCTCTTGTAGC-AATCCTCAGCGGGCGATTAC	21782	1	23	1	2.199967e-03	1.00000000	real
CATTCATCATGTAGAGGTCT	AATCCTCAGCGGGCGATTAC	CATTCATCATGTAGAGGTCT-AATCCTCAGCGGGCGATTAC	21791	1	14	1	1.375263e-03	1.00000000	real
GAAATGTCCACGGCGGGTAG	AATCCTCCACTGTTGTGGGT	GAAATGTCCACGGCGGGTAG-AATCCTCCACTGTTGTGGGT	21803	1	1	2	2.751284e-04	1.00000000	real
TAAAGGCGGCGAGCCATCGG	AATCCTCCTACATATAGGTG	TAAAGGCGGCGAGCCATCGG-AATCCTCCTACATATAGGTG	21801	1	1	4	4.585263e-04	1.00000000	real
ATACGAGCATGGCTAGTGCA	AATCGATTTAAGAGAGTAGG	ATACGAGCATGGCTAGTGCA-AATCGATTTAAGAGAGTAGG	21780	1	18	8	7.815674e-03	1.00000000	real
ATAGGCTGGAATCGGTGGCA	AATCGATTTAAGAGAGTAGG	ATAGGCTGGAATCGGTGGCA-AATCGATTTAAGAGAGTAGG	21797	1	1	8	8.252716e-04	1.00000000	real
CTTATAGATCGGCAACTACT	AATCGATTTAAGAGAGTAGG	CTTATAGATCGGCAACTACT-AATCGATTTAAGAGAGTAGG	21689	1	109	8	4.450096e-02	1.00000000	real
TACACCACCAGAAACGGCCC	AATCGATTTAAGAGAGTAGG	TACACCACCAGAAACGGCCC-AATCGATTTAAGAGAGTAGG	21762	1	36	8	1.516986e-02	1.00000000	real
TCAAAAATCCGGGCAGGTGT	AATCGATTTAAGAGAGTAGG	TCAAAAATCCGGGCAGGTGT-AATCGATTTAAGAGAGTAGG	21785	1	13	8	5.764200e-03	1.00000000	real
TCGCACCAAACGGTTATGCA	AATCGATTTAAGAGAGTAGG	TCGCACCAAACGGTTATGCA-AATCGATTTAAGAGAGTAGG	21796	1	2	8	1.237680e-03	1.00000000	real
TTTAACATCGGAGTTAGATT	AATCGATTTAAGAGAGTAGG	TTTAACATCGGAGTTAGATT-AATCGATTTAAGAGAGTAGG	21642	1	156	8	6.297195e-02	1.00000000	real
TGCTCATAACTCCTGAGTCT	AATCGCACGCCGTCTCCTTA	TGCTCATAACTCCTGAGTCT-AATCGCACGCCGTCTCCTTA	21491	1	314	1	2.868180e-02	1.00000000	real
TTTAACATCGGAGTTAGATT	AATCGCACGCCGTCTCCTTA	TTTAACATCGGAGTTAGATT-AATCGCACGCCGTCTCCTTA	21649	1	156	1	1.434754e-02	1.00000000	real
GAGAGTCGGCGCGCCGGTGG	AATCTACGGGTTAATATGTG	GAGAGTCGGCGCGCCGGTGG-AATCTACGGGTTAATATGTG	21744	1	58	4	1.345599e-02	1.00000000	real
TCTCATGGCCCTATAATTCA	AATCTACGGGTTAATATGTG	TCTCATGGCCCTATAATTCA-AATCTACGGGTTAATATGTG	21639	1	163	4	3.704461e-02	1.00000000	real
TGCACCGCGTTTCGTTTTGT	AATCTGTCCAGCGGACGGCA	TGCACCGCGTTTCGTTTTGT-AATCTGTCCAGCGGACGGCA	21791	1	13	2	1.924839e-03	1.00000000	real
ACAAATCATAGGCCATCTGC	AATCTTCACCTGTAACGGGG	ACAAATCATAGGCCATCTGC-AATCTTCACCTGTAACGGGG	21795	1	5	6	1.924663e-03	1.00000000	real
ACCTAACCCTATACTATACG	AATCTTCACCTGTAACGGGG	ACCTAACCCTATACTATACG-AATCTTCACCTGTAACGGGG	21794	1	6	6	2.245131e-03	1.00000000	real
ACCTGCATTATTGGCACGTC	AATCTTCACCTGTAACGGGG	ACCTGCATTATTGGCACGTC-AATCTTCACCTGTAACGGGG	21789	1	11	6	3.846149e-03	1.00000000	real
AGAATTAACCGGTAATGCAA	AATCTTCACCTGTAACGGGG	AGAATTAACCGGTAATGCAA-AATCTTCACCTGTAACGGGG	21797	1	3	6	1.283462e-03	1.00000000	real
ATTCAATCCTTCAGACTTTG	AATCTTCACCTGTAACGGGG	ATTCAATCCTTCAGACTTTG-AATCTTCACCTGTAACGGGG	21771	1	29	6	9.591597e-03	1.00000000	real
CAAACAGAACGCAAAAGTTA	AATCTTCACCTGTAACGGGG	CAAACAGAACGCAAAAGTTA-AATCTTCACCTGTAACGGGG	21770	1	30	6	9.909954e-03	1.00000000	real
CCATCACCTTCTTTTGGGAC	AATCTTCACCTGTAACGGGG	CCATCACCTTCTTTTGGGAC-AATCTTCACCTGTAACGGGG	21798	1	2	6	9.627286e-04	1.00000000	real
GATCCCCTAATTCTGGGAAC	AATCTTCACCTGTAACGGGG	GATCCCCTAATTCTGGGAAC-AATCTTCACCTGTAACGGGG	21773	1	27	6	8.954620e-03	1.00000000	real
TACCTGACAAGTTGGTGTTG	AATCTTCACCTGTAACGGGG	TACCTGACAAGTTGGTGTTG-AATCTTCACCTGTAACGGGG	21791	1	9	6	3.206006e-03	1.00000000	real
ACCATGACACTGGCTATAGG	AATGAATGTTAGGTAGTGTT	ACCATGACACTGGCTATAGG-AATGAATGTTAGGTAGTGTT	21687	1	60	59	1.548991e-01	1.00000000	real
ACCCCAAATGTAGTCTGGCA	AATGAATGTTAGGTAGTGTT	ACCCCAAATGTAGTCTGGCA-AATGAATGTTAGGTAGTGTT	21746	1	1	59	5.495376e-03	1.00000000	real
ACGGACCCCTAATGCTAATC	AATGAATGTTAGGTAGTGTT	ACGGACCCCTAATGCTAATC-AATGAATGTTAGGTAGTGTT	21685	1	62	59	1.595563e-01	1.00000000	real
ACTTATGCCCGAGGTTTGCA	AATGAATGTTAGGTAGTGTT	ACTTATGCCCGAGGTTTGCA-AATGAATGTTAGGTAGTGTT	21706	1	41	59	1.093712e-01	1.00000000	real
AGACAAGACTGAGGATGAGT	AATGAATGTTAGGTAGTGTT	AGACAAGACTGAGGATGAGT-AATGAATGTTAGGTAGTGTT	21746	1	1	59	5.495376e-03	1.00000000	real
AGCATCCGGTGGAGTGAGCG	AATGAATGTTAGGTAGTGTT	AGCATCCGGTGGAGTGAGCG-AATGAATGTTAGGTAGTGTT	21739	1	8	59	2.449635e-02	1.00000000	real
ATAAGCTGGTGTCGAGGGTC	AATGAATGTTAGGTAGTGTT	ATAAGCTGGTGTCGAGGGTC-AATGAATGTTAGGTAGTGTT	21742	1	5	59	1.639719e-02	1.00000000	real
ATGTCCGTGATGGTACCACC	AATGAATGTTAGGTAGTGTT	ATGTCCGTGATGGTACCACC-AATGAATGTTAGGTAGTGTT	21746	1	1	59	5.495376e-03	1.00000000	real
CAAGCACAAATGGGGCGTTT	AATGAATGTTAGGTAGTGTT	CAAGCACAAATGGGGCGTTT-AATGAATGTTAGGTAGTGTT	21741	1	6	59	1.910423e-02	1.00000000	real
CAGGTCGTTGGAGGGGAGGC	AATGAATGTTAGGTAGTGTT	CAGGTCGTTGGAGGGGAGGC-AATGAATGTTAGGTAGTGTT	21740	1	7	59	2.180394e-02	1.00000000	real
CATTATGTCCGTGTCTCATA	AATGAATGTTAGGTAGTGTT	CATTATGTCCGTGTCTCATA-AATGAATGTTAGGTAGTGTT	21674	1	73	59	1.847231e-01	1.00000000	real
CCACATAAAGGTCGTACAGG	AATGAATGTTAGGTAGTGTT	CCACATAAAGGTCGTACAGG-AATGAATGTTAGGTAGTGTT	21746	1	1	59	5.495376e-03	1.00000000	real
CCCTCATCCCGGTATGTCCC	AATGAATGTTAGGTAGTGTT	CCCTCATCCCGGTATGTCCC-AATGAATGTTAGGTAGTGTT	21735	1	12	59	3.519329e-02	1.00000000	real
CCGCCATCCTGTATAAAAAG	AATGAATGTTAGGTAGTGTT	CCGCCATCCTGTATAAAAAG-AATGAATGTTAGGTAGTGTT	21713	1	34	59	9.199685e-02	1.00000000	real
CGATTTCCATCCGCTTGTGT	AATGAATGTTAGGTAGTGTT	CGATTTCCATCCGCTTGTGT-AATGAATGTTAGGTAGTGTT	21678	1	69	59	1.756585e-01	1.00000000	real
GACCAAGTGTACGAAAGGTG	AATGAATGTTAGGTAGTGTT	GACCAAGTGTACGAAAGGTG-AATGAATGTTAGGTAGTGTT	21741	1	6	59	1.910423e-02	1.00000000	real
GCCTCAACTGTGTTACTTTT	AATGAATGTTAGGTAGTGTT	GCCTCAACTGTGTTACTTTT-AATGAATGTTAGGTAGTGTT	21724	1	23	59	6.401871e-02	1.00000000	real
GGCCTGCCCCCGGTGGGGGG	AATGAATGTTAGGTAGTGTT	GGCCTGCCCCCGGTGGGGGG-AATGAATGTTAGGTAGTGTT	21746	1	1	59	5.495376e-03	1.00000000	real
GTAGACCGCTAATAAACCGT	AATGAATGTTAGGTAGTGTT	GTAGACCGCTAATAAACCGT-AATGAATGTTAGGTAGTGTT	21746	1	1	59	5.495376e-03	1.00000000	real
TACCCAATCGAGGGGGTTAA	AATGAATGTTAGGTAGTGTT	TACCCAATCGAGGGGGTTAA-AATGAATGTTAGGTAGTGTT	21729	1	18	59	5.102278e-02	1.00000000	real
TACCTTCAACTGTATAGTGG	AATGAATGTTAGGTAGTGTT	TACCTTCAACTGTATAGTGG-AATGAATGTTAGGTAGTGTT	21701	1	46	59	1.215809e-01	1.00000000	real
TACTGCCCGTACGTGCCTAG	AATGAATGTTAGGTAGTGTT	TACTGCCCGTACGTGCCTAG-AATGAATGTTAGGTAGTGTT	21615	1	132	59	3.075761e-01	1.00000000	real
TATCCAATCATGTGTAGCCG	AATGAATGTTAGGTAGTGTT	TATCCAATCATGTGTAGCCG-AATGAATGTTAGGTAGTGTT	21571	1	176	59	3.871605e-01	1.00000000	real
TATGCGACGTTTAAATGGGA	AATGAATGTTAGGTAGTGTT	TATGCGACGTTTAAATGGGA-AATGAATGTTAGGTAGTGTT	21743	1	4	59	1.368280e-02	1.00000000	real
TCACCGATAACTGGTATAAT	AATGAATGTTAGGTAGTGTT	TCACCGATAACTGGTATAAT-AATGAATGTTAGGTAGTGTT	21563	1	184	59	4.006311e-01	1.00000000	real
TCCAGGGCACGATAGGGCGT	AATGAATGTTAGGTAGTGTT	TCCAGGGCACGATAGGGCGT-AATGAATGTTAGGTAGTGTT	21534	1	213	59	4.470655e-01	1.00000000	real
TCTGGATTGCTCGATGTATG	AATGAATGTTAGGTAGTGTT	TCTGGATTGCTCGATGTATG-AATGAATGTTAGGTAGTGTT	21718	1	29	59	7.938297e-02	1.00000000	real
TGAAGTATTGGGGCCTCTGT	AATGAATGTTAGGTAGTGTT	TGAAGTATTGGGGCCTCTGT-AATGAATGTTAGGTAGTGTT	21720	1	27	59	7.428931e-02	1.00000000	real
TGGATTGCGCACGACCTGTA	AATGAATGTTAGGTAGTGTT	TGGATTGCGCACGACCTGTA-AATGAATGTTAGGTAGTGTT	21744	1	3	59	1.096105e-02	1.00000000	real
TTGGGTTAGCAAATGAGAGG	AATGAATGTTAGGTAGTGTT	TTGGGTTAGCAAATGAGAGG-AATGAATGTTAGGTAGTGTT	21732	1	15	59	4.314023e-02	1.00000000	real
TTTGAAAGCCAATGGGAGCA	AATGAATGTTAGGTAGTGTT	TTTGAAAGCCAATGGGAGCA-AATGAATGTTAGGTAGTGTT	21719	1	28	59	7.683960e-02	1.00000000	real
AGGCTTTTCGGTGCAGCTGA	AATGACCATCGAGAATGACC	AGGCTTTTCGGTGCAGCTGA-AATGACCATCGAGAATGACC	21728	1	77	1	7.141036e-03	1.00000000	real
CTTATAGATCGGCAACTACT	AATGACCATCGAGAATGACC	CTTATAGATCGGCAACTACT-AATGACCATCGAGAATGACC	21696	1	109	1	1.006329e-02	1.00000000	real
CGCAGCGCGTACGGGCGGTC	AATGACCTGCAGTAAGGACG	CGCAGCGCGTACGGGCGGTC-AATGACCTGCAGTAAGGACG	21801	1	3	2	5.502063e-04	1.00000000	real
GCTTAATCCCGGATGGTTGT	AATGACCTGCAGTAAGGACG	GCTTAATCCCGGATGGTTGT-AATGACCTGCAGTAAGGACG	21803	1	1	2	2.751284e-04	1.00000000	real
AGAAGTATGAACCGGCGAAT	AATGACTTGACTCGATTCAC	AGAAGTATGAACCGGCGAAT-AATGACTTGACTCGATTCAC	21787	1	18	1	1.741841e-03	1.00000000	real
CAGACGGCGAGAATTATGGA	AATGACTTGACTCGATTCAC	CAGACGGCGAGAATTATGGA-AATGACTTGACTCGATTCAC	21804	1	1	1	1.834231e-04	1.00000000	real
TCCGTGACTGGGGGTCTCGT	AATGACTTGACTCGATTCAC	TCCGTGACTGGGGGTCTCGT-AATGACTTGACTCGATTCAC	21607	1	198	1	1.816816e-02	1.00000000	real
CTGAGCACTCATATATGAGG	AATGAGGTAAAATATAGGTG	CTGAGCACTCATATATGAGG-AATGAGGTAAAATATAGGTG	21519	1	283	4	6.344824e-02	1.00000000	real
TTTCGTTACCCAATGGGTGA	AATGAGGTAAAATATAGGTG	TTTCGTTACCCAATGGGTGA-AATGAGGTAAAATATAGGTG	21786	1	16	4	3.892115e-03	1.00000000	real
ACCTTCACCCATGAGTCTAG	AATGCCACATATGTTTTGAA	ACCTTCACCCATGAGTCTAG-AATGCCACATATGTTTTGAA	21742	1	29	35	4.838936e-02	1.00000000	real
ACTACTTCCCGGAGAACCTA	AATGCCACATATGTTTTGAA	ACTACTTCCCGGAGAACCTA-AATGCCACATATGTTTTGAA	21758	1	13	35	2.287222e-02	1.00000000	real
ATTACTGACTCGATGCAAGG	AATGCCACATATGTTTTGAA	ATTACTGACTCGATGCAAGG-AATGCCACATATGTTTTGAA	21658	1	113	35	1.720828e-01	1.00000000	real
[truncated: 17,039 more rows]
