# Supplementary material for: Ascertaining cells’ synaptic connections and RNA expression simultaneously with barcoded rabies virus libraries
Source: Nat Commun. 2022 Nov 16;13:6993. doi: 10.1038/s41467-022-34334-1 (PMC9668842; doi:10.1038/s41467-022-34334-1)
Supplement: Supplementary file 6 — Source Data [file 41467_2022_34334_MOESM6_ESM.zip › saunders_source_data/SI_Figure_6b.csv]

common_name_detailed	n
Astrocyte	23244
Ependyma	978
GABA_Neuron_OlfGC1	13351
GABA_Neuron_OlfGC2	12182
Glu_Neuron_AOV	2500
Glu_Neuron_DeepLayer	5853
Glu_Neuron_Layer3	2883
Glu_Neuron_SuperficialLayer	12919
ImmatureNeuron_GABA	12857
Interneuron_Chat	49
Interneuron_Hapln1	4560
Interneuron_Lars2	1421
Interneuron_Npy	1720
Interneuron_Pvalb	3156
Interneuron_Vip	2493
NPC	10304
Oligodendrocyte	1026
Polydendrocyte	20577
SPN_Immature	11047
SPN_Mature	4734
