# Supplementary material for: Ascertaining cells’ synaptic connections and RNA expression simultaneously with barcoded rabies virus libraries
Source: Nat Commun. 2022 Nov 16;13:6993. doi: 10.1038/s41467-022-34334-1 (PMC9668842; doi:10.1038/s41467-022-34334-1)
Supplement: Supplementary file 6 — Source Data [file 41467_2022_34334_MOESM6_ESM.zip › saunders_source_data/Figure_2g_left.csv]

library_frequency	num_cells
0.0033445065874036	433
0.00501256289338003	245
0.00501256289338003	234
0.0033445065874036	231
0.00167365385231044	205
0.00501256289338003	195
0.0009132496292652	189
0.00501256289338003	188
0.0033445065874036	185
0.00501256289338003	175
0.00167365385231044	151
0.0033445065874036	148
0.00501256289338003	147
0.0033445065874036	140
0.00501256289338003	138
0.00250943006631887	136
0.00125550317727352	135
0.000717623517382138	121
0.00501256289338003	118
0.00501256289338003	108
0.00250943006631887	106
0.0033445065874036	105
0.00125550317727352	103
0.000837177359120589	102
0.00250943006631887	102
0.00143473205125166	97
0.00143473205125166	95
0.00501256289338003	95
0.00501256289338003	92
0.000837177359120589	92
0.00200804833857415	92
0.00111608070185742	91
0.0033445065874036	91
0.00111608070185742	89
0.00250943006631887	88
0.00250943006631887	87
0.00250943006631887	87
0.00167365385231044	86
0.00250943006631887	77
0.00111608070185742	76
0.00111608070185742	74
0.00167365385231044	74
0.00250943006631887	72
0.00143473205125166	71
0.00250943006631887	70
0.00125550317727352	70
0.0009132496292652	67
0.000837177359120589	67
0.0033445065874036	66
0.000837177359120589	65
0.0033445065874036	62
0.00143473205125166	59
0.00143473205125166	59
0.00111608070185742	58
0.00167365385231044	56
0.000478472916902839	55
0.00143473205125166	55
0.00167365385231044	52
0.00143473205125166	52
0.00167365385231044	52
0.00167365385231044	52
0.00143473205125166	51
0.000837177359120589	51
0.00143473205125166	51
0.00250943006631887	50
0.00100452870824996	50
0.00200804833857415	49
0.00143473205125166	49
0.00111608070185742	49
0.00143473205125166	49
0.00250943006631887	48
0.00100452870824996	48
0.00143473205125166	47
0.000528825167576241	47
0.000239265082341178	46
0.000669797975355491	45
0.00200804833857415	44
0.00167365385231044	44
0.000717623517382138	44
0.00200804833857415	44
0.00143473205125166	43
0.000669797975355491	43
0.00200804833857415	42
0.00143473205125166	42
0.000717623517382138	40
0.00111608070185742	40
0.00125550317727352	40
0.000669797975355491	39
0.00100452870824996	39
0.0009132496292652	39
0.00143473205125166	39
0.00143473205125166	38
0.000591021504620759	38
0.000456729115374976	38
0.0009132496292652	37
0.00125550317727352	37
0.00125550317727352	37
0.000502390552258425	37
0.000122557560592651	36
0.00100452870824996	36
0.000717623517382138	36
0.00028711122863756	36
0.000717623517382138	36
0.00167365385231044	36
0.00167365385231044	36
0.00167365385231044	36
0.00125550317727352	35
0.00167365385231044	35
0.00100452870824996	35
0.0009132496292652	35
0.000669797975355491	35
0.0009132496292652	34
0.00038647667762215	34
0.000528825167576241	34
0.000772803991021975	34
0.000669797975355491	34
0.00125550317727352	34
0.00250943006631887	34
0.000837177359120589	34
0.00125550317727352	33
0.0009132496292652	33
0.00125550317727352	33
0.000772803991021975	33
0.00125550317727352	33
0.00111608070185742	33
0.000251226833590246	33
0.000717623517382138	32
0.0009132496292652	32
0.000295554428520473	32
0.000528825167576241	32
0.00143473205125166	31
0.000372165390514545	31
0.000717623517382138	31
0.000627948748452067	31
0.000591021504620759	31
0.00111608070185742	31
0.000669797975355491	31
0.00111608070185742	30
0.00200804833857415	30
0.0009132496292652	30
0.000837177359120589	30
0.000372165390514545	30
0.000558196142395384	29
0.000528825167576241	29
0.0009132496292652	29
0.000189610999929646	29
0.000528825167576241	29
0.000228390638829512	29
0.0009132496292652	28
0.0009132496292652	28
0.00100452870824996	28
0.000627948748452067	28
0.000837177359120589	28
0.000837177359120589	28
0.000837177359120589	28
0.00100452870824996	28
0.00125550317727352	28
0.00143473205125166	27
0.00111608070185742	27
0.0003045092595656	27
0.00200804833857415	27
0.000837177359120589	27
0.000436875666088299	27
0.000186100011864476	27
0.000478472916902839	27
0.00143473205125166	26
0.000627948748452067	26
0.00100452870824996	26
0.00111608070185742	26
0.000418676324492662	26
0.000271593810465154	26
0.000772803991021975	26
0.000558196142395384	26
0.0009132496292652	26
0.000772803991021975	25
0.0009132496292652	25
0.0009132496292652	25
0.00100452870824996	25
0.000669797975355491	25
0.000669797975355491	25
0.000627948748452067	25
3.33892626774857e-05	24
0.00125550317727352	24
0.0009132496292652	24
0.00100452870824996	24
0.00100452870824996	24
0.000717623517382138	23
0.000772803991021975	23
0.000162089053335257	23
0.00100452870824996	23
0.000358876154738286	23
0.00111608070185742	23
0.000591021504620759	23
0.000772803991021975	23
0.000145646433883262	23
0.000502390552258425	23
0.000528825167576241	22
0.000528825167576241	22
0.000717623517382138	22
0.00143473205125166	22
0.00034650325916763	22
0.0009132496292652	22
0.00167365385231044	21
0.000591021504620759	21
0.000502390552258425	21
0.000772803991021975	21
0.000717623517382138	21
0.000837177359120589	21
0.000528825167576241	21
0.000478472916902839	21
0.00111608070185742	21
0.000502390552258425	21
0.000401932637566937	21
0.00038647667762215	21
0.000478472916902839	21
0.000245100100829676	21
0.000669797975355491	20
0.000717623517382138	20
0.000717623517382138	20
0.000717623517382138	20
0.00200804833857415	20
0.000627948748452067	20
0.000456729115374976	20
0.000209360078067489	20
0.000456729115374976	20
0.000418676324492662	20
0.000418676324492662	20
0.000528825167576241	20
0.000418676324492662	20
0.00038647667762215	19
0.000837177359120589	19
0.000401932637566937	19
0.00143473205125166	19
0.000591021504620759	19
0.000478472916902839	19
0.000478472916902839	19
0.00111608070185742	19
0.000295554428520473	19
0.000837177359120589	19
0.000502390552258425	19
0.000228390638829512	19
0.000436875666088299	19
0.000717623517382138	19
0.000200986516573409	19
0.000717623517382138	19
0.00019325701294759	19
0.000456729115374976	18
0.000436875666088299	18
0.00111608070185742	18
0.000528825167576241	18
0.000558196142395384	18
0.000257667717290744	18
0.000436875666088299	18
0.000837177359120589	18
0.0009132496292652	18
0.000772803991021975	18
0.000401932637566937	18
9.66331754590488e-05	18
0.000271593810465154	18
0.000772803991021975	18
2.28414115253095e-05	17
0.00100452870824996	17
0.00033495508513226	17
0.00021846169580042	17
0.00111608070185742	17
0.000205087861578135	17
0.00143473205125166	17
0.000627948748452067	17
0.000456729115374976	17
5.49183599836134e-05	17
0.000314023679661712	17
0.00111608070185742	17
0.000837177359120589	17
0.000228390638829512	17
0.000837177359120589	17
0.000436875666088299	17
0.000478472916902839	17
0.00111608070185742	16
0.000456729115374976	16
0.000436875666088299	16
0.00200804833857415	16
0.000627948748452067	16
0.000591021504620759	16
0.000436875666088299	16
0.000358876154738286	16
9.39239613311216e-05	16
0.000149993762549427	16
0.000295554428520473	16
0.000717623517382138	16
0.00038647667762215	16
0.000132232517740083	16
0.000436875666088299	16
0.000456729115374976	15
0.000147788134926663	15
0.000245100100829676	15
0.000245100100829676	15
0.00125550317727352	15
0.0009132496292652	15
0.000324151833809183	15
0.00038647667762215	15
0.000717623517382138	15
0.000245100100829676	15
0.00028711122863756	15
0.000478472916902839	15
0.000197045992779921	15
0.000279137029938425	14
0.000627948748452067	14
0.00125550317727352	14
0.000257667717290744	14
0.000717623517382138	14
0.000502390552258425	14
0.000558196142395384	14
0.00100452870824996	14
0.00100452870824996	14
0.00034650325916763	14
0.000223315858045359	14
0.00028711122863756	14
0.00028711122863756	14
0.000264447550041513	14
0.000837177359120589	14
0.000264447550041513	14
8.58966171144449e-05	14
0.000176306137886217	14
0.000418676324492662	14
0.000478472916902839	14
0.000502390552258425	13
0.000456729115374976	13
0.000143565919905497	13
0.00038647667762215	13
0.000558196142395384	13
0.000558196142395384	13
0.000528825167576241	13
0.00111608070185742	13
0.000772803991021975	13
0.000324151833809183	13
0.0009132496292652	13
0.000717623517382138	13
0.000251226833590246	13
0.000717623517382138	13
0.000528825167576241	13
0.000478472916902839	13
0.000418676324492662	13
0.000591021504620759	13
7.79065453871963e-05	13
0.000456729115374976	13
0.00019325701294759	13
0.00034650325916763	13
0.000108062288307287	13
0.000162089053335257	13
0.000591021504620759	13
0.000279137029938425	13
0.000314023679661712	13
0.000251226833590246	13
0.000264447550041513	13
0.000324151833809183	13
0.000502390552258425	13
0.000456729115374976	13
0.000358876154738286	13
0.000271593810465154	13
0.00033495508513226	13
0.000251226833590246	13
0.000223315858045359	13
0.000528825167576241	12
0.000528825167576241	12
0.000295554428520473	12
0.000179454179270344	12
0.000591021504620759	12
0.000372165390514545	12
0.000401932637566937	12
0.000133995499847717	12
0.000239265082341178	12
0.000314023679661712	12
0.000401932637566937	12
0.00038647667762215	12
0.000478472916902839	12
0.000478472916902839	12
0.000257667717290744	12
0.0009132496292652	12
0.000436875666088299	12
0.000717623517382138	12
0.000669797975355491	12
0.000456729115374976	12
0.000173266640248193	12
0.000591021504620759	12
0.000257667717290744	12
0.000436875666088299	12
0.000245100100829676	12
0.000279137029938425	12
0.000264447550041513	12
0.000295554428520473	12
0.000209360078067489	12
0.00019325701294759	12
0.000271593810465154	12
0.000717623517382138	12
5.77588827737063e-05	12
6.20371858209845e-05	12
0.000528825167576241	12
0.000401932637566937	12
0.000418676324492662	12
0.000239265082341178	12
0.000478472916902839	12
0.000200986516573409	12
0.00019325701294759	12
0.000478472916902839	12
0.000245100100829676	12
0.000669797975355491	12
0.000264447550041513	12
8.1378906552354e-06	11
0.000418676324492662	11
0.000251226833590246	11
0.000436875666088299	11
0.00011685754201507	11
0.000456729115374976	11
0.000418676324492662	11
0.000135806126884574	11
0.000173266640248193	11
0.000669797975355491	11
0.000167491569279088	11
0.000669797975355491	11
0.00111608070185742	11
0.000154608598450956	11
0.000149993762549427	11
0.000837177359120589	11
0.000436875666088299	11
0.000205087861578135	11
0.00250943006631887	11
0.000502390552258425	11
4.40794488826279e-05	11
0.00021846169580042	11
0.000478472916902839	11
0.000239265082341178	11
0.000118232255351236	11
0.000372165390514545	11
0.000101513391141728	11
0.000251226833590246	11
0.000591021504620759	11
0.000324151833809183	11
0.000401932637566937	11
0.000591021504620759	11
0.000101513391141728	11
0.000478472916902839	11
0.000154608598450956	11
0.000436875666088299	11
0.000257667717290744	11
0.000358876154738286	11
0.000213814071565843	11
0.000209360078067489	11
0.00033495508513226	11
0.000478472916902839	11
9.85278502586562e-05	11
0.000127211349133627	10
0.00034650325916763	10
0.000558196142395384	10
0.00028711122863756	10
0.000213814071565843	10
0.000418676324492662	10
0.000324151833809183	10
0.000456729115374976	10
0.000159516416435079	10
0.000239265082341178	10
0.00034650325916763	10
0.000436875666088299	10
0.000528825167576241	10
0.000401932637566937	10
0.000127211349133627	10
0.000223315858045359	10
0.000271593810465154	10
0.000245100100829676	10
0.0003045092595656	10
0.00033495508513226	10
5.18045130147859e-05	10
0.000149993762549427	10
0.000209360078067489	10
0.000717623517382138	10
0.000251226833590246	10
4.44695238275283e-05	10
0.000502390552258425	10
0.000251226833590246	10
0.000314023679661712	10
0.000186100011864476	10
0.0003045092595656	10
0.00023370142834489	10
0.000502390552258425	10
0.000223315858045359	10
0.000314023679661712	10
0.000170330167652666	10
0.000418676324492662	10
0.000456729115374976	10
0.000173266640248193	10
0.000669797975355491	10
8.1047811041457e-05	10
0.000324151833809183	10
9.39239613311216e-05	10
0.000314023679661712	10
0.00125550317727352	10
0.000189610999929646	10
0.000141544007807193	10
0.000132232517740083	10
0.000279137029938425	10
0.000558196142395384	10
0.000295554428520473	10
0.000279137029938425	10
0.000157024168125575	10
0.00028711122863756	10
6.56863121903939e-05	10
0.000264447550041513	10
0.00011685754201507	10
0.000182716684427597	10
0.000223315858045359	10
0.00010923681424102	10
2.68721946941053e-05	9
4.0688791028809e-05	9
0.00034650325916763	9
0.00033495508513226	9
0.000372165390514545	9
0.00023370142834489	9
0.000324151833809183	9
6.83672945064329e-05	9
0.00019325701294759	9
0.000176306137886217	9
4.15294510727193e-05	9
0.000139578256013961	9
0.000167491569279088	9
0.000213814071565843	9
0.000223315858045359	9
0.000197045992779921	9
0.000200986516573409	9
0.000271593810465154	9
0.000271593810465154	9
0.000213814071565843	9
0.000179454179270344	9
0.000418676324492662	9
0.000401932637566937	9
0.000200986516573409	9
0.00038647667762215	9
0.000167491569279088	9
0.000264447550041513	9
0.000372165390514545	9
0.0003045092595656	9
0.000418676324492662	9
0.000130515324387126	9
0.000205087861578135	9
0.00038647667762215	9
0.000164746032037533	9
0.000170330167652666	9
0.000251226833590246	9
0.000401932637566937	9
7.2825868745241e-05	9
0.00023370142834489	9
0.00034650325916763	9
0.000271593810465154	9
0.000257667717290744	9
0.00033495508513226	9
0.000251226833590246	9
0.000264447550041513	9
0.000118232255351236	9
0.00021846169580042	9
5.94676746478173e-05	9
0.000132232517740083	9
0.000189610999929646	9
6.79053690119114e-05	9
0.000182716684427597	9
0.000106912750951094	9
3.20069267912837e-05	8
0.000111664163465419	8
0.000197045992779921	8
0.000436875666088299	8
1.77253029640667e-05	8
0.000128842158796272	8
0.000118232255351236	8
0.000358876154738286	8
0.000152266222284037	8
2.12478416049544e-05	8
0.00011685754201507	8
0.000205087861578135	8
0.00034650325916763	8
0.000170330167652666	8
0.000772803991021975	8
0.000401932637566937	8
0.00038647667762215	8
0.000239265082341178	8
0.0003045092595656	8
0.000669797975355491	8
0.000295554428520473	8
0.000591021504620759	8
0.00021846169580042	8
0.000213814071565843	8
0.00023370142834489	8
0.000147788134926663	8
0.000502390552258425	8
0.000186100011864476	8
0.000182716684427597	8
0.00038647667762215	8
0.000135806126884574	8
0.000271593810465154	8
0.000358876154738286	8
0.000251226833590246	8
0.000102549188957135	8
0.000271593810465154	8
7.38967978316518e-05	8
0.000130515324387126	8
0.000245100100829676	8
0.00028711122863756	8
9.05394673027526e-05	8
0.00033495508513226	8
0.00021846169580042	8
0.000502390552258425	8
0.000189610999929646	8
0.000128842158796272	8
6.05423591260035e-05	8
0.000132232517740083	8
0.000324151833809183	8
0.000264447550041513	8
0.00034650325916763	8
7.28282554784965e-06	8
6.79053690119114e-05	8
0.000100498308241659	8
0.000149993762549427	8
0.000154608598450956	8
0.000264447550041513	8
0.000358876154738286	8
5.52201008827691e-05	8
0.000324151833809183	8
0.000239265082341178	8
9.75713158570812e-05	8
0.000164746032037533	8
0.000139578256013961	8
5.0000420850238e-05	8
0.000182716684427597	7
0.000228390638829512	7
0.00011685754201507	7
0.000128842158796272	7
8.66370731152921e-05	7
0.000176306137886217	7
7.55635799175591e-05	7
0.000223315858045359	7
0.00034650325916763	7
0.000228390638829512	7
0.00038647667762215	7
0.000228390638829512	7
0.000295554428520473	7
0.000173266640248193	7
9.66331754590488e-05	7
9.85278502586562e-05	7
0.000228390638829512	7
0.000200986516573409	7
0.000245100100829676	7
0.000176306137886217	7
0.000372165390514545	7
0.000558196142395384	7
6.69999944235e-05	7
0.00038647667762215	7
0.000186100011864476	7
0.00038647667762215	7
0.000213814071565843	7
0.000137666356726962	7
0.000125621307151547	7
0.00023370142834489	7
0.000245100100829676	7
0.000141544007807193	7
0.000264447550041513	7
5.84304780678613e-05	7
0.00033495508513226	7
0.000179454179270344	7
0.000418676324492662	7
0.000436875666088299	7
0.000213814071565843	7
0.000197045992779921	7
0.00011685754201507	7
0.000112918746147828	7
0.000502390552258425	7
0.000200986516573409	7
0.000418676324492662	7
0.000295554428520473	7
0.000141544007807193	7
0.00033495508513226	7
0.0009132496292652	7
0.000111664163465419	7
0.0009132496292652	7
0.000717623517382138	7
0.000170330167652666	7
0.000145646433883262	7
6.36076975364386e-05	7
0.00011963969799933	7
0.000108062288307287	7
0.000324151833809183	7
0.000478472916902839	7
0.000139578256013961	7
0.000112918746147828	7
0.000257667717290744	7
5.94676746478173e-05	7
0.000173266640248193	7
0.000118232255351236	7
3.62821427023485e-05	7
4.44695238275283e-05	7
0.000372165390514545	7
7.73072874338254e-05	7
0.000145646433883262	7
0.000239265082341178	7
0.000176306137886217	7
5.74288414924018e-05	7
0.000213814071565843	7
0.000139578256013961	7
0.000152266222284037	7
5.10156319248889e-05	7
0.000209360078067489	7
0.000314023679661712	7
0.000122557560592651	7
0.000200986516573409	7
0.000558196142395384	7
0.000186100011864476	6
0.000157024168125575	6
9.2200665344544e-05	6
0.000103606342322093	6
0.000101513391141728	6
0.000189610999929646	6
0.000100498308241659	6
0.000271593810465154	6
0.000358876154738286	6
0.000128842158796272	6
0.000257667717290744	6
0.000170330167652666	6
9.95033249929778e-05	6
7.73072874338254e-05	6
0.00012407052302954	6
0.000324151833809183	6
0.000133995499847717	6
0.000170330167652666	6
0.000145646433883262	6
9.39239613311216e-05	6
0.00033495508513226	6
2.78398779856026e-05	6
0.000159516416435079	6
0.000295554428520473	6
0.000251226833590246	6
0.000358876154738286	6
0.00034650325916763	6
0.000209360078067489	6
0.000528825167576241	6
0.000271593810465154	6
0.00034650325916763	6
0.000200986516573409	6
0.00143473205125166	6
5.26181750576393e-05	6
0.000295554428520473	6
0.000143565919905497	6
0.00028711122863756	6
0.000209360078067489	6
0.00010923681424102	6
0.000125621307151547	6
0.000478472916902839	6
0.000418676324492662	6
0.000372165390514545	6
0.000436875666088299	6
0.000182716684427597	6
0.00019325701294759	6
0.000157024168125575	6
0.000271593810465154	6
0.000717623517382138	6
0.000110437152506027	6
0.000170330167652666	6
7.91333715730591e-05	6
6.36076975364386e-05	6
0.000257667717290744	6
7.02795991788241e-05	6
0.000200986516573409	6
0.00019325701294759	6
0.000271593810465154	6
5.84304780678613e-05	6
5.26181750576393e-05	6
8.30571774500521e-05	6
0.000149993762549427	6
0.000314023679661712	6
0.000528825167576241	6
0.000139578256013961	6
0.000108062288307287	6
8.30571774500521e-05	6
0.000358876154738286	6
8.44530374524144e-05	6
2.45726463846685e-05	6
4.67446555904028e-05	6
3.56388537631203e-05	6
0.000152266222284037	6
0.000111664163465419	6
0.000209360078067489	6
0.000179454179270344	6
0.000239265082341178	6
0.000157024168125575	6
0.000213814071565843	6
0.0003045092595656	6
4.18755225853884e-05	6
0.000159516416435079	6
0.000223315858045359	6
8.17067094144308e-05	6
0.000223315858045359	6
0.000164746032037533	6
6.83672945064329e-05	6
0.000314023679661712	6
0.000245100100829676	6
0.000143565919905497	6
9.13625157684672e-05	6
0.000372165390514545	6
5.37436672733982e-05	6
0.000130515324387126	6
9.30543354868973e-05	6
0.000239265082341178	6
0.000143565919905497	6
0.000115514429458896	6
9.85278502586562e-05	6
0.000324151833809183	6
0.000103606342322093	6
0.000130515324387126	6
0.000164746032037533	6
0.000245100100829676	6
0.000157024168125575	6
6.52597916137587e-05	6
0.00011963969799933	6
0.000111664163465419	6
0.000132232517740083	6
0.00011685754201507	6
5.34022795850575e-06	5
0.000145646433883262	5
0.000251226833590246	5
0.000205087861578135	5
2.96465689492154e-05	5
0.000358876154738286	5
0.000157024168125575	5
0.00034650325916763	5
0.000205087861578135	5
2.42761440927275e-06	5
9.30543354868973e-05	5
0.000128842158796272	5
0.000176306137886217	5
0.000115514429458896	5
0.000137666356726962	5
0.000112918746147828	5
0.000213814071565843	5
4.35070009607852e-05	5
0.000279137029938425	5
0.000264447550041513	5
2.73103223203952e-05	5
0.000182716684427597	5
0.000717623517382138	5
0.000167491569279088	5
0.000627948748452067	5
0.00038647667762215	5
0.000167491569279088	5
2.78398779856026e-05	5
0.000143565919905497	5
0.000149993762549427	5
0.000324151833809183	5
0.000257667717290744	5
0.000239265082341178	5
0.000128842158796272	5
0.000228390638829512	5
7.33574249315305e-05	5
0.000418676324492662	5
0.00034650325916763	5
1.88206765471266e-05	5
0.00034650325916763	5
7.73072874338254e-05	5
0.000108062288307287	5
0.000182716684427597	5
0.000164746032037533	5
4.46671617415628e-05	5
0.000257667717290744	5
7.02795991788241e-05	5
0.000251226833590246	5
0.000358876154738286	5
0.000176306137886217	5
0.000157024168125575	5
3.69490815331774e-05	5
0.000200986516573409	5
6.24224979298704e-05	5
4.67446555904028e-05	5
0.000182716684427597	5
6.24224979298704e-05	5
0.00021846169580042	5
0.000179454179270344	5
0.000182716684427597	5
0.00033495508513226	5
0.000162089053335257	5
0.000456729115374976	5
0.000130515324387126	5
5.77588827737063e-05	5
8.30571774500521e-05	5
0.000154608598450956	5
0.000205087861578135	5
3.14068063381745e-05	5
0.000182716684427597	5
0.000137666356726962	5
0.000239265082341178	5
0.000209360078067489	5
0.00010923681424102	5
0.000200986516573409	5
0.000223315858045359	5
4.44695238275283e-05	5
8.44530374524144e-05	5
0.000137666356726962	5
0.000251226833590246	5
0.000239265082341178	5
0.000167491569279088	5
2.4815336177153e-05	5
0.00012407052302954	5
8.58966171144449e-05	5
0.000478472916902839	5
0.000149993762549427	5
0.000358876154738286	5
0.000135806126884574	5
0.000112918746147828	5
0.000108062288307287	5
0.000251226833590246	5
0.000279137029938425	5
4.17017688533194e-05	5
6.16566013222908e-05	5
0.000143565919905497	5
0.000372165390514545	5
0.000121081052874672	5
0.000128842158796272	5
3.79250764996897e-05	5
0.000502390552258425	5
9.48099944323433e-05	5
0.000100498308241659	5
8.30571774500521e-05	5
8.1047811041457e-05	5
0.000239265082341178	5
7.12764373984598e-05	5
0.000179454179270344	5
0.000279137029938425	5
7.44441611441049e-05	5
4.46671617415628e-05	5
9.30543354868973e-05	5
0.000100498308241659	5
6.44231545695595e-05	5
0.000209360078067489	5
4.20507302930639e-05	5
6.97915634381152e-05	5
7.73072874338254e-05	5
0.000176306137886217	5
0.000115514429458896	5
0.000669797975355491	5
0.000223315858045359	5
0.000528825167576241	5
7.2825868745241e-05	5
8.97311154717251e-05	5
0.000182716684427597	5
0.000152266222284037	5
8.1047811041457e-05	5
0.000105787413101188	5
0.00033495508513226	5
4.20507302930639e-05	5
8.81569547674932e-05	5
3.73611453765577e-05	5
0.000209360078067489	5
0.000197045992779921	5
5.0000420850238e-05	5
0.000164746032037533	5
7.28282554784965e-06	5
8.17067094144308e-05	5
0.000114201840444861	5
6.74496436503524e-05	5
0.000264447550041513	5
4.63138392483575e-05	5
0.000157024168125575	5
9.95033249929778e-05	5
0.000139578256013961	5
0.000118232255351236	5
0.000167491569279088	5
0.000164746032037533	5
1.45655980561266e-05	4
6.19242435950795e-06	4
0.000279137029938425	4
0.000128842158796272	4
4.54755987748801e-05	4
6.69999944235e-05	4
6.16566013222908e-05	4
6.88355475297886e-05	4
0.000239265082341178	4
8.51687106809829e-05	4
6.97915634381152e-05	4
0.000179454179270344	4
0.00011963969799933	4
2.08944508419684e-05	4
0.00200804833857415	4
0.000145646433883262	4
8.89370701164793e-05	4
0.000127211349133627	4
9.13625157684672e-05	4
0.000101513391141728	4
1.93273821728068e-05	4
6.16566013222908e-05	4
7.2825868745241e-05	4
8.1378906552354e-06	4
9.57129035468185e-05	4
0.000271593810465154	4
2.79175606232585e-06	4
7.85151663784678e-05	4
0.000100498308241659	4
0.000197045992779921	4
0.0003045092595656	4
0.000164746032037533	4
0.000127211349133627	4
0.000295554428520473	4
9.39239613311216e-05	4
0.000112918746147828	4
8.23764089551426e-05	4
0.000170330167652666	4
6.65563006172487e-05	4
1.57800721056756e-06	4
0.000200986516573409	4
9.48099944323433e-05	4
0.00023370142834489	4
6.69999944235e-05	4
0.000110437152506027	4
0.000100498308241659	4
0.000101513391141728	4
8.3749291611479e-05	4
5.0000420850238e-05	4
0.000110437152506027	4
0.000251226833590246	4
6.79053690119114e-05	4
7.2825868745241e-05	4
0.000149993762549427	4
0.000152266222284037	4
0.000147788134926663	4
0.000110437152506027	4
0.000127211349133627	4
0.0003045092595656	4
0.000104685518562575	4
0.00021846169580042	4
0.000182716684427597	4
0.000103606342322093	4
5.40326039147887e-05	4
0.000154608598450956	4
4.8086575160089e-05	4
0.000200986516573409	4
8.73904060489927e-05	4
0.000358876154738286	4
0.000133995499847717	4
0.000112918746147828	4
5.58350433077504e-06	4
0.000118232255351236	4
7.49996937517983e-05	4
0.000121081052874672	4
0.000152266222284037	4
4.13585515161019e-05	4
0.00011685754201507	4
5.12759090879333e-05	4
4.8086575160089e-05	4
7.23019605728403e-05	4
0.000152266222284037	4
0.000164746032037533	4
7.85151663784678e-05	4
9.85278502586562e-05	4
7.23019605728403e-05	4
0.000162089053335257	4
0.000122557560592651	4
0.000186100011864476	4
6.88355475297886e-05	4
0.000115514429458896	4
0.00028711122863756	4
0.000104685518562575	4
0.000127211349133627	4
7.55635799175591e-05	4
0.000105787413101188	4
8.81569547674932e-05	4
0.000228390638829512	4
0.0003045092595656	4
5.84304780678613e-05	4
7.55635799175591e-05	4
4.33194748461485e-05	4
0.0003045092595656	4
0.000101513391141728	4
0.000182716684427597	4
0.000159516416435079	4
0.000118232255351236	4
6.24224979298704e-05	4
0.000251226833590246	4
0.000223315858045359	4
9.05394673027526e-05	4
0.000157024168125575	4
8.30571774500521e-05	4
9.66331754590488e-05	4
4.36961577016115e-05	4
0.000147788134926663	4
6.16566013222908e-05	4
8.66370731152921e-05	4
0.000182716684427597	4
0.000152266222284037	4
0.000182716684427597	4
5.58350433077504e-06	4
0.000200986516573409	4
6.61184446943963e-05	4
5.84304780678613e-05	4
0.000108062288307287	4
0.000128842158796272	4
0.000154608598450956	4
9.66331754590488e-05	4
0.00019325701294759	4
0.00019325701294759	4
8.3749291611479e-05	4
0.000209360078067489	4
4.58908915174083e-05	4
0.000137666356726962	4
0.000164746032037533	4
0.000145646433883262	4
0.000128842158796272	4
9.39239613311216e-05	4
0.000154608598450956	4
0.00010923681424102	4
0.000132232517740083	4
0.000111664163465419	4
0.000132232517740083	4
0.00011685754201507	4
0.000271593810465154	4
5.58336404303805e-05	4
8.03994546185738e-05	4
4.00403770619562e-05	4
3.11151067927673e-05	4
0.000103606342322093	4
8.03994546185738e-05	4
8.23764089551426e-05	4
6.483877435004e-05	4
0.000436875666088299	4
0.000152266222284037	4
0.000314023679661712	4
0.000143565919905497	4
7.23019605728403e-05	4
1.40957433658606e-05	4
0.000135806126884574	4
0.00021846169580042	4
0.00012407052302954	4
8.44530374524144e-05	4
0.000137666356726962	4
3.05476667038507e-05	4
7.02795991788241e-05	4
0.000102549188957135	4
1.81085492877431e-05	4
0.000105787413101188	4
0.000102549188957135	4
0.000271593810465154	4
1.99409437432463e-05	4
0.000271593810465154	4
0.000213814071565843	4
0.000122557560592651	4
0.000213814071565843	4
6.28126262887108e-05	4
3.91056005447643e-05	4
1.2021860575917e-05	4
3.8954031401861e-05	4
0.000170330167652666	4
0.000108062288307287	4
4.24960443912159e-06	4
7.17855365343079e-05	4
0.000182716684427597	4
6.32076617675947e-05	4
0.000186100011864476	4
0.000436875666088299	4
0.000149993762549427	4
6.44231545695595e-05	4
6.97915634381152e-05	4
0.000170330167652666	4
4.8086575160089e-05	4
0.000152266222284037	4
8.44530374524144e-05	4
6.97915634381152e-05	4
6.56863121903939e-05	4
3.8954031401861e-05	4
0.00021846169580042	4
0.000179454179270344	4
2.49384876747083e-05	4
1.8206964420564e-05	3
0.000139578256013961	3
1.6891178104661e-05	3
7.67171781058673e-05	3
1.27541519817642e-05	3
3.48963905981714e-05	3
0.000139578256013961	3
9.13625157684672e-05	3
6.83672945064329e-05	3
8.50278606223664e-06	3
2.18485323355555e-06	3
0.000401932637566937	3
0.000186100011864476	3
4.35070009607852e-05	3
3.58934124357058e-05	3
5.71025505731182e-05	3
0.000100498308241659	3
1.00503308031463e-06	3
0.000167491569279088	3
0.000149993762549427	3
3.35005583553816e-05	3
7.55635799175591e-05	3
8.66370731152921e-05	3
1.67504194660273e-05	3
4.74061208862731e-05	3
7.61360094879704e-05	3
4.15294510727193e-05	3
8.30571774500521e-05	3
0.00010923681424102	3
0.000145646433883262	3
7.33574249315305e-05	3
1.50678562740314e-05	3
5.31749663386094e-05	3
8.3749291611479e-05	3
0.00034650325916763	3
0.000257667717290744	3
0.000137666356726962	3
4.48665642401869e-05	3
1.65300210315245e-05	3
4.56823013205154e-05	3
3.02716377490464e-05	3
6.12806579558534e-05	3
7.61360094879704e-05	3
0.000186100011864476	3
5.94676746478173e-05	3
5.18045130147859e-05	3
5.84304780678613e-05	3
2.08944508419684e-05	3
0.000159516416435079	3
7.91333715730591e-05	3
7.91333715730591e-05	3
8.30571774500521e-05	3
4.67446555904028e-05	3
4.24960443912159e-06	3
0.000114201840444861	3
0.000159516416435079	3
4.71835621892458e-05	3
1.63951932539153e-05	3
7.2825868745241e-05	3
0.000173266640248193	3
0.000170330167652666	3
3.91056005447643e-05	3
0.000159516416435079	3
0.000141544007807193	3
4.61013953415579e-05	3
6.52597916137587e-05	3
8.89370701164793e-05	3
2.30617812402301e-06	3
7.79065453871963e-05	3
0.000145646433883262	3
2.15208302084546e-05	3
0.000139578256013961	3
3.21091837015564e-05	3
9.48099944323433e-05	3
3.51404170139125e-05	3
8.44530374524144e-05	3
3.56388537631203e-05	3
9.47246772164956e-06	3
8.51687106809829e-05	3
1.84747114240214e-05	3
9.85278502586562e-05	3
0.000162089053335257	3
6.05423591260035e-05	3
0.000115514429458896	3
5.20729231919814e-05	3
8.30571774500521e-05	3
0.000239265082341178	3
2.60368005534639e-05	3
8.44530374524144e-05	3
0.000143565919905497	3
0.000108062288307287	3
4.78575969482531e-05	3
3.83593247718084e-05	3
0.000478472916902839	3
6.483877435004e-05	3
5.61455514527243e-05	3
0.000112918746147828	3
9.2200665344544e-05	3
5.43246641105943e-05	3
8.44530374524144e-05	3
4.0057057489884e-06	3
1.33647190071473e-05	3
5.20729231919814e-05	3
3.07344997146908e-05	3
1.79789722823953e-05	3
0.000115514429458896	3
2.10255861841091e-05	3
0.000108062288307287	3
9.34910592798044e-06	3
0.000115514429458896	3
5.20729231919814e-05	3
0.000239265082341178	3
5.12759090879333e-05	3
0.000112918746147828	3
1.71213795834291e-05	3
0.000223315858045359	3
0.000141544007807193	3
8.58966171144449e-05	3
9.95033249929778e-05	3
4.27664720989984e-05	3
5.34022795850575e-06	3
5.37436672733982e-05	3
5.58336404303805e-05	3
0.000502390552258425	3
7.02795991788241e-05	3
0.00011685754201507	3
8.3749291611479e-05	3
5.40326039147887e-05	3
1.69941280248054e-06	3
0.000139578256013961	3
0.000182716684427597	3
0.000135806126884574	3
3.86543907978654e-05	3
0.000121081052874672	3
0.00011685754201507	3
0.000154608598450956	3
5.07579837573102e-05	3
9.13625157684672e-05	3
9.75713158570812e-05	3
2.45726463846685e-05	3
3.11151067927673e-05	3
5.49183599836134e-05	3
3.70854224792661e-05	3
0.000197045992779921	3
1.94395322364871e-05	3
6.40128291391484e-05	3
2.70894871258198e-05	3
1.83398607523921e-05	3
3.26304281793588e-05	3
8.3749291611479e-05	3
0.000173266640248193	3
8.23764089551426e-05	3
1.30016436195035e-05	3
0.000295554428520473	3
4.90248267975835e-05	3
8.89370701164793e-05	3
0.000127211349133627	3
0.000139578256013961	3
0.00010923681424102	3
0.000149993762549427	3
8.03994546185738e-05	3
6.6779417247087e-06	3
9.83393976150548e-06	3
0.00010923681424102	3
0.000118232255351236	3
5.74288414924018e-05	3
2.95593744469302e-05	3
8.66370731152921e-05	3
2.08944508419684e-05	3
8.58966171144449e-05	3
7.2825868745241e-05	3
0.000186100011864476	3
0.000154608598450956	3
8.1047811041457e-05	3
9.58996914335319e-06	3
0.000558196142395384	3
3.65460080092861e-05	3
3.8803632654294e-05	3
3.98814898451283e-05	3
3.86543907978654e-05	3
3.37253905261514e-05	3
4.46671617415628e-05	3
9.2200665344544e-05	3
9.95033249929778e-05	3
7.85151663784678e-05	3
0.000167491569279088	3
0.000112918746147828	3
2.21370586137581e-05	3
6.9310258991595e-05	3
3.40683547570553e-05	3
2.5902591979543e-05	3
8.51687106809829e-05	3
0.000182716684427597	3
0.0003045092595656	3
7.55635799175591e-05	3
5.94676746478173e-05	3
6.74496436503524e-05	3
0.000141544007807193	3
6.12806579558534e-05	3
0.000125621307151547	3
7.77285134845318e-06	3
0.000164746032037533	3
1.93273821728068e-05	3
2.95593744469302e-05	3
7.17855365343079e-05	3
8.25825337247288e-06	3
0.000186100011864476	3
0.000133995499847717	3
1.00503308031463e-06	3
8.23764089551426e-05	3
8.89370701164793e-05	3
0.000179454179270344	3
0.000154608598450956	3
7.49996937517983e-05	3
8.51687106809829e-05	3
6.05423591260035e-05	3
4.78575969482531e-05	3
4.58908915174083e-05	3
8.97311154717251e-05	3
5.91178751372379e-05	3
2.08944508419684e-05	3
2.23338302707266e-05	3
0.000135806126884574	3
0.000251226833590246	3
6.32076617675947e-05	3
0.000147788134926663	3
0.000143565919905497	3
0.000159516416435079	3
0.000295554428520473	3
0.000125621307151547	3
0.00021846169580042	3
1.1659254366192e-05	3
0.00033495508513226	3
1.22713970543975e-05	3
5.37436672733982e-05	3
0.000110437152506027	3
0.000717623517382138	3
2.74595570054492e-05	3
7.61360094879704e-05	3
3.77825037175539e-05	3
0.000164746032037533	3
0.000182716684427597	3
0.000179454179270344	3
9.13625157684672e-05	3
3.9258353798366e-05	3
8.23764089551426e-05	3
2.00603493942797e-05	3
1.22713970543975e-05	3
4.67446555904028e-05	3
3.48963905981714e-05	3
8.89370701164793e-05	3
3.77825037175539e-05	3
4.0057057489884e-06	3
3.03451709071645e-06	3
6.65563006172487e-05	3
3.14068063381745e-05	3
9.48099944323433e-05	3
0.000147788134926663	3
3.94123050930784e-05	3
4.61013953415579e-05	3
0.000164746032037533	3
3.75005500214964e-05	3
5.64609669942984e-05	3
5.12759090879333e-05	3
2.5902591979543e-05	3
0.000122557560592651	3
1.17822703933346e-05	3
5.46212413332636e-06	3
4.00403770619562e-05	3
5.5525175843063e-05	3
6.74496436503524e-05	3
8.17067094144308e-05	3
2.34270818835203e-05	3
0.000189610999929646	3
5.58350433077504e-06	3
3.56388537631203e-05	3
8.61946186891949e-06	3
1.76011338083315e-05	3
0.000182716684427597	3
6.65563006172487e-05	3
2.19917403521119e-05	3
2.10255861841091e-05	3
0.00019325701294759	3
3.2419912700421e-05	3
0.000170330167652666	3
6.05423591260035e-05	3
2.79172099004743e-05	3
0.000132232517740083	3
4.85522292514862e-06	3
0.000170330167652666	3
1.30016436195035e-05	3
0.000251226833590246	3
4.18755225853884e-05	3
1.25159065489377e-05	3
4.00403770619562e-05	3
0.000251226833590246	3
2.08944508419684e-05	3
9.66331754590488e-05	3
3.55129236538909e-05	3
1.7357942360352e-05	3
6.40128291391484e-05	3
3.03451709071645e-06	3
0.000147788134926663	3
4.46671617415628e-05	3
2.74595570054492e-05	3
4.12743947120209e-06	3
0.000162089053335257	3
0.000147788134926663	3
3.61516337566981e-05	3
0.000271593810465154	3
2.37033413673648e-05	3
9.39239613311216e-05	3
0.000121081052874672	3
2.13834646757283e-05	3
0.000558196142395384	3
4.58908915174083e-05	3
1.51816609711419e-05	3
2.19917403521119e-05	3
1.2021860575917e-05	3
5.40326039147887e-05	3
3.86543907978654e-05	3
7.67171781058673e-05	3
0.000179454179270344	3
6.24224979298704e-05	3
0.000179454179270344	3
0.000245100100829676	3
6.83672945064329e-05	3
3.76275437852236e-06	3
0.000154608598450956	3
0.000104685518562575	3
5.37436672733982e-05	3
0.000104685518562575	3
1.67504194660273e-05	3
4.78575969482531e-05	3
2.10255861841091e-05	3
6.24224979298704e-05	3
5.28951054966642e-05	3
3.66793851543923e-05	3
0.000125621307151547	3
0.000179454179270344	3
9.75713158570812e-05	3
4.90248267975835e-05	3
0.000147788134926663	3
3.7222773339507e-05	3
8.1047811041457e-05	3
9.57129035468185e-05	3
4.33194748461485e-05	3
8.37524480534757e-06	3
1.51816609711419e-05	3
4.46671617415628e-05	3
0.000147788134926663	3
0.000122557560592651	3
0.000133995499847717	3
4.54755987748801e-05	3
8.44530374524144e-05	3
5.05029249532329e-05	3
0.000121081052874672	3
6.97915634381152e-05	3
0.000143565919905497	3
0.000418676324492662	3
1.40957433658606e-05	3
7.52831312544888e-06	3
2.72363116147201e-05	3
7.61360094879704e-05	3
7.91333715730591e-05	3
5.28951054966642e-05	3
0.000145646433883262	2
0.000159516416435079	2
8.30571774500521e-05	2
5.58336404303805e-05	2
0.000159516416435079	2
1.94209199888551e-06	2
5.91178751372379e-05	2
6.55597058618618e-06	2
8.66370731152921e-05	2
0.000147788134926663	2
9.95033249929778e-05	2
0.000145646433883262	2
0.000143565919905497	2
6.483877435004e-05	2
0.000114201840444861	2
1.38433419948347e-05	2
3.03630914595399e-05	2
7.67171781058673e-05	2
1.12924484347854e-05	2
5.46198987871893e-05	2
3.53878803606156e-05	2
1.09242184319625e-05	2
3.39882271693792e-06	2
0.000251226833590246	2
3.10190740019367e-05	2
9.95033249929778e-05	2
0.000324151833809183	2
3.40683547570553e-05	2
6.79993347951768e-06	2
4.25852620927758e-05	2
1.33647190071473e-05	2
0.000314023679661712	2
0.000189610999929646	2
9.66331754590488e-05	2
0.00011963969799933	2
0.000200986516573409	2
2.57697598861073e-05	2
1.95529914320813e-05	2
3.88493093583797e-06	2
3.15052587255282e-05	2
1.00805267774229e-05	2
6.56863121903939e-05	2
2.87971092908235e-05	2
6.24224979298704e-05	2
3.45366402064728e-05	2
0.000152266222284037	2
3.31688751598058e-05	2
4.0057057489884e-06	2
0.000118232255351236	2
2.41591693488363e-05	2
0.000324151833809183	2
0.000128842158796272	2
3.14068063381745e-05	2
6.97915634381152e-05	2
3.15052587255282e-05	2
3.27799066568435e-06	2
7.85151663784678e-05	2
2.87148330170295e-05	2
1.37298727573842e-05	2
8.58966171144449e-05	2
2.62407414850507e-05	2
8.98149304728868e-06	2
2.83104044740412e-05	2
9.47246772164956e-06	2
0.000143565919905497	2
1.35998207198007e-05	2
4.61235092963364e-06	2
2.62407414850507e-05	2
1.00503308031463e-06	2
7.17855365343079e-05	2
2.49384876747083e-05	2
0.000145646433883262	2
8.86269075561774e-06	2
2.06329819030238e-06	2
2.51255239824832e-05	2
7.79065453871963e-05	2
5.20729231919814e-05	2
0.000132232517740083	2
7.73072874338254e-05	2
5.05029249532329e-05	2
8.01458977572889e-06	2
9.2200665344544e-05	2
6.12806579558534e-05	2
1.69941280248054e-06	2
7.52831312544888e-06	2
2.41591693488363e-05	2
0.000122557560592651	2
0.000152266222284037	2
8.66370731152921e-05	2
6.79053690119114e-05	2
2.76864923515197e-05	2
3.26304281793588e-05	2
9.96064003921937e-06	2
2.37033413673648e-05	2
9.39239613311216e-05	2
4.17017688533194e-05	2
3.58934124357058e-05	2
2.4693394998887e-05	2
4.92651386562182e-05	2
3.05476667038507e-05	2
0.000149993762549427	2
7.67171781058673e-05	2
3.2419912700421e-05	2
1.22713970543975e-05	2
0.000152266222284037	2
7.38967978316518e-05	2
6.28126262887108e-05	2
1.02033345988906e-05	2
4.67446555904028e-05	2
3.68137394034518e-05	2
0.000145646433883262	2
4.9752900172062e-05	2
7.55635799175591e-05	2
1.71213795834291e-05	2
3.53878803606156e-05	2
0.000173266640248193	2
7.40626281192647e-06	2
2.69442371410022e-05	2
1.65300210315245e-05	2
1.49335227486169e-05	2
0.000170330167652666	2
0.000118232255351236	2
2.83104044740412e-05	2
0.000133995499847717	2
3.8506292535101e-05	2
6.9310258991595e-05	2
6.9310258991595e-05	2
6.483877435004e-05	2
6.69999944235e-05	2
0.000114201840444861	2
1.79789722823953e-05	2
6.483877435004e-05	2
2.5902591979543e-05	2
9.96064003921937e-06	2
2.40435766267755e-05	2
0.000103606342322093	2
6.79053690119114e-05	2
5.5525175843063e-05	2
8.81569547674932e-05	2
3.2419912700421e-05	2
2.79172099004743e-05	2
8.97311154717251e-05	2
2.18485323355555e-06	2
9.13625157684672e-05	2
0.000669797975355491	2
2.28414115253095e-05	2
7.04295757636419e-06	2
0.00010923681424102	2
6.483877435004e-05	2
0.000114201840444861	2
8.73904060489927e-05	2
8.44530374524144e-05	2
1.03185667360561e-05	2
0.000108062288307287	2
3.47756439412761e-05	2
4.0057057489884e-06	2
3.51404170139125e-05	2
0.000528825167576241	2
6.20371858209845e-05	2
0.000133995499847717	2
0.000139578256013961	2
3.03451709071645e-06	2
0.000105787413101188	2
8.44530374524144e-05	2
8.44530374524144e-05	2
1.56790281802266e-05	2
3.47756439412761e-05	2
0.000182716684427597	2
0.000127211349133627	2
9.66331754590488e-05	2
2.39290847746654e-05	2
1.67504194660273e-05	2
5.95044757345509e-06	2
2.32106679343147e-05	2
1.74786922084724e-05	2
0.000251226833590246	2
1.72388494428244e-05	2
4.8086575160089e-05	2
3.91056005447643e-05	2
8.30571774500521e-05	2
0.000200986516573409	2
5.61455514527243e-05	2
0.000110437152506027	2
5.31749663386094e-05	2
0.000104685518562575	2
0.000141544007807193	2
0.000147788134926663	2
2.53793139334269e-05	2
0.000264447550041513	2
1.00503308031463e-06	2
6.24224979298704e-05	2
1.4693365521512e-05	2
1.00503308031463e-06	2
9.75713158570812e-05	2
3.9567468578805e-05	2
3.53878803606156e-05	2
5.23441292352711e-05	2
0.000200986516573409	2
7.9761389157107e-05	2
6.24224979298704e-05	2
7.61360094879704e-05	2
2.79172099004743e-05	2
3.15052587255282e-05	2
3.52025154592983e-06	2
2.32106679343147e-05	2
3.98814898451283e-05	2
4.24055812524582e-05	2
0.000179454179270344	2
8.73904060489927e-05	2
0.000101513391141728	2
5.22094006094598e-06	2
9.48099944323433e-05	2
6.74496436503524e-05	2
5.8262646814855e-06	2
0.000105787413101188	2
1.25159065489377e-05	2
0.000106912750951094	2
3.47756439412761e-05	2
5.40326039147887e-05	2
0.000170330167652666	2
1.79789722823953e-05	2
7.64862817181911e-06	2
8.37524480534757e-06	2
0.000197045992779921	2
1.45655980561266e-05	2
3.30597688213974e-05	2
4.46671617415628e-05	2
2.07649411276822e-05	2
6.65563006172487e-05	2
5.26181750576393e-05	2
1.39587023729737e-05	2
4.63138392483575e-05	2
4.38869664302066e-05	2
1.28684650283484e-05	2
1.27541519817642e-05	2
4.27664720989984e-05	2
6.52597916137587e-05	2
0.000118232255351236	2
2.32106679343147e-05	2
0.000251226833590246	2
6.16566013222908e-05	2
1.95529914320813e-05	2
1.00503308031463e-06	2
0.000149993762549427	2
1.62889043741066e-05	2
1.09242721346714e-06	2
2.08944508419684e-05	2
6.40128291391484e-05	2
0.000154608598450956	2
4.03619800257715e-05	2
6.05423591260035e-05	2
0.000149993762549427	2
1.77253029640667e-05	2
9.71042227726482e-06	2
4.92651386562182e-05	2
0.000314023679661712	2
3.79250764996897e-05	2
7.04295757636419e-06	2
2.85516828858468e-05	2
1.42153669289158e-05	2
2.33183727942343e-05	2
0.00021846169580042	2
3.7222773339507e-05	2
1.93273821728068e-05	2
2.44530729250902e-05	2
4.71835621892458e-05	2
1.03185667360561e-05	2
3.22120960943861e-05	2
2.61044277241052e-05	2
6.483877435004e-05	2
7.17855365343079e-05	2
1.37298727573842e-05	2
0.000173266640248193	2
1.00805267774229e-05	2
5.31749663386094e-05	2
5.34022795850575e-06	2
1.63951932539153e-05	2
2.74595570054492e-05	2
0.000173266640248193	2
5.84304780678613e-05	2
0.000105787413101188	2
4.61235092963364e-06	2
0.000271593810465154	2
7.40626281192647e-06	2
7.02795991788241e-05	2
7.49996937517983e-05	2
1.37298727573842e-05	2
2.19917403521119e-05	2
4.35070009607852e-05	2
0.000245100100829676	2
1.45655980561266e-05	2
9.05394673027526e-05	2
2.13834646757283e-05	2
2.41591693488363e-05	2
6.09092713398374e-05	2
0.000141544007807193	2
3.39882271693792e-06	2
7.07745084190803e-05	2
2.38156781403598e-05	2
2.51255239824832e-05	2
5.58336404303805e-05	2
2.21370586137581e-05	2
5.77588827737063e-05	2
0.00028711122863756	2
9.95033249929778e-05	2
6.36076975364386e-05	2
0.000186100011864476	2
8.61946186891949e-06	2
6.74496436503524e-05	2
0.000104685518562575	2
7.04295757636419e-06	2
4.29492308754442e-05	2
2.17537370929e-05	2
3.8954031401861e-05	2
1.87155340866108e-05	2
3.57656801561745e-05	2
1.00503308031463e-06	2
7.40626281192647e-06	2
4.44695238275283e-05	2
3.70854224792661e-05	2
0.00023370142834489	2
1.63951932539153e-05	2
0.000279137029938425	2
9.83393976150548e-06	2
1.00503308031463e-06	2
2.06370269991707e-05	2
8.17067094144308e-05	2
4.0057057489884e-06	2
1.45656935279792e-06	2
5.5525175843063e-05	2
3.9567468578805e-05	2
2.15208302084546e-05	2
5.74288414924018e-05	2
0.000105787413101188	2
0.000189610999929646	2
4.87868480067988e-05	2
0.000173266640248193	2
2.34270818835203e-05	2
7.91333715730591e-05	2
0.000104685518562575	2
0.000197045992779921	2
4.950781806079e-05	2
4.0854189239603e-05	2
7.07745084190803e-05	2
0.000228390638829512	2
3.45366402064728e-05	2
2.5902591979543e-05	2
6.97915634381152e-05	2
1.17822703933346e-05	2
2.76104316093706e-05	2
0.0003045092595656	2
3.8954031401861e-05	2
6.65563006172487e-05	2
6.483877435004e-05	2
1.54145067374767e-05	2
0.00011685754201507	2
7.55635799175591e-05	2
6.74496436503524e-05	2
1.8962718042137e-05	2
3.91056005447643e-05	2
1.00503308031463e-06	2
3.08287758679082e-05	2
1.90706641743921e-05	2
2.55081412950942e-05	2
2.38156781403598e-05	2
5.58350433077504e-06	2
3.88493093583797e-06	2
7.23019605728403e-05	2
9.75713158570812e-05	2
0.000101513391141728	2
3.61516337566981e-05	2
0.000121081052874672	2
3.17040269229851e-05	2
0.000145646433883262	2
5.91178751372379e-05	2
4.83177550322234e-05	2
0.000271593810465154	2
9.05394673027526e-05	2
3.77825037175539e-05	2
7.91333715730591e-05	2
5.05029249532329e-05	2
9.22891595644959e-06	2
6.6779417247087e-06	2
1.84747114240214e-05	2
0.000145646433883262	2
4.85511684722439e-05	2
8.44530374524144e-05	2
1.09242721346714e-06	2
3.88493093583797e-06	2
9.66331754590488e-05	2
4.8086575160089e-05	2
0.000264447550041513	2
2.35920593872896e-05	2
0.00011963969799933	2
5.77588827737063e-05	2
0.000245100100829676	2
0.000627948748452067	2
3.9567468578805e-05	2
6.79053690119114e-05	2
8.73938429268861e-06	2
2.41591693488363e-05	2
8.17067094144308e-05	2
8.3749291611479e-05	2
8.23764089551426e-05	2
2.03035026760112e-05	2
0.000279137029938425	2
5.31749663386094e-05	2
7.23019605728403e-05	2
0.000264447550041513	2
9.103523647358e-06	2
4.49075660713394e-06	2
0.00012407052302954	2
1.27541519817642e-05	2
3.48963905981714e-05	2
0.000111664163465419	2
4.8086575160089e-05	2
4.02005353508095e-05	2
2.55081412950942e-05	2
0.000401932637566937	2
5.64609669942984e-05	2
2.17537370929e-05	2
0.000173266640248193	2
2.18485323355555e-06	2
0.000112918746147828	2
5.15388556916463e-05	2
0.000159516416435079	2
0.00023370142834489	2
0.000591021504620759	2
0.000223315858045359	2
4.54755987748801e-05	2
4.74061208862731e-05	2
6.16566013222908e-05	2
2.83104044740412e-05	2
3.39882271693792e-06	2
2.45726463846685e-05	2
3.62821427023485e-05	2
0.000106912750951094	2
1.34722093206863e-05	2
2.18485323355555e-06	2
1.61579656862143e-05	2
7.9761389157107e-05	2
8.73904060489927e-05	2
9.66331754590488e-05	2
5.71025505731182e-05	2
7.89496950504009e-06	2
1.8206964420564e-05	2
0.00011963969799933	2
2.22350091115819e-05	2
6.55597058618618e-06	2
4.18755225853884e-05	2
2.31039534523969e-05	2
8.01458977572889e-06	2
0.000118232255351236	2
3.21091837015564e-05	2
3.32787040446814e-05	2
1.51816609711419e-05	2
4.33194748461485e-05	2
7.91333715730591e-05	2
0.000103606342322093	2
3.80687293580761e-05	2
5.26181750576393e-05	2
0.000145646433883262	2
[truncated: 1,524 more rows]
