# Supplementary material for: Ascertaining cells’ synaptic connections and RNA expression simultaneously with barcoded rabies virus libraries
Source: Nat Commun. 2022 Nov 16;13:6993. doi: 10.1038/s41467-022-34334-1 (PMC9668842; doi:10.1038/s41467-022-34334-1)
Supplement: Supplementary file 6 — Source Data [file 41467_2022_34334_MOESM6_ESM.zip › saunders_source_data/SI_Figure_6c.csv]

avg.exp	pct.exp	features.plot	id	avg.exp.scaled
2.330278e-04	20.42020348	Ccnd2	Interneuron_Npy	-0.153534735
2.093128e-06	0.79465414	Sp8	Interneuron_Npy	-0.362108783
5.464215e-05	17.38606947	Cdh8	Interneuron_Npy	-0.333120786
1.138812e-06	1.35452411	C79798	Interneuron_Npy	-0.574499075
2.994992e-07	0.34916622	Adamts19	Interneuron_Npy	-0.279781419
3.709804e-06	2.09499729	Cacng5	Interneuron_Npy	-0.264733586
4.935621e-06	4.21407501	Dchs2	Interneuron_Npy	-0.629696119
2.371448e-05	5.06893023	Gpr88	Interneuron_Npy	-0.114726050
2.730608e-07	0.55986997	Drd2	Interneuron_Npy	-0.302863661
6.274628e-05	6.10438866	Ppp1r1b	Interneuron_Npy	0.113015061
2.830990e-05	6.91108302	Rn7sk	Interneuron_Npy	-0.083333660
2.220327e-04	27.27710553	Lars2	Interneuron_Npy	-0.163885504
1.499032e-06	0.27090482	Slc18a3	Interneuron_Npy	-0.213643652
2.530156e-06	0.71037264	Slc10a4	Interneuron_Npy	-0.211706397
1.764718e-06	1.36656432	Htr3a	Interneuron_Npy	-0.243808795
4.760351e-06	0.74047318	Tac2	Interneuron_Npy	-0.203718219
1.054800e-02	75.25133947	Sst	Interneuron_Npy	2.500000000
1.057711e-02	55.58966950	Npy	Interneuron_Npy	2.500000000
1.511591e-04	13.26831618	Cort	Interneuron_Npy	0.354354578
8.723308e-05	12.18469689	Pnoc	Interneuron_Npy	-0.009585285
3.262901e-06	2.97995304	Slc6a7	Interneuron_Npy	-0.547224341
1.755591e-05	2.58262597	Cartpt	Interneuron_Npy	0.024394715
6.123187e-06	1.38462465	Fst	Interneuron_Npy	-0.151587828
1.063116e-06	0.21672386	Tfap2d	Interneuron_Npy	-0.223000245
2.777088e-05	6.08030823	Ramp3	Interneuron_Npy	0.139618234
2.937242e-05	4.34049726	Nxph3	Interneuron_Npy	0.574335397
3.540913e-06	1.42074529	Rspo2	Interneuron_Npy	-0.357373336
1.332594e-05	1.67358979	Grp	Interneuron_Npy	0.005854575
1.282885e-03	64.68003130	Pcp4	Interneuron_Npy	1.734419942
1.314324e-04	11.18535910	Cck	Interneuron_Npy	-0.258799479
9.933006e-06	1.72175065	Satb2	Interneuron_Npy	-0.364201253
3.323019e-05	5.48431762	Tbr1	Interneuron_Npy	0.288306653
1.497654e-05	1.85419300	Emx1	Interneuron_Npy	0.595200846
1.223770e-05	3.70236590	Meig1	Interneuron_Npy	-0.221440102
3.843074e-06	0.57793029	Rarres2	Interneuron_Npy	-0.226321413
2.548082e-05	12.71446632	Mbp	Interneuron_Npy	-0.194661295
2.397457e-07	0.12642225	Enpp6	Interneuron_Npy	-0.226313646
2.140974e-06	0.67425200	Pdgfra	Interneuron_Npy	-0.312907678
1.295992e-05	2.56456565	Itgb8	Interneuron_Npy	-0.482157616
1.570643e-05	1.99867558	Aldh1l1	Interneuron_Npy	0.061509743
1.187469e-04	11.40810306	Aldoc	Interneuron_Npy	0.098932958
1.727661e-05	7.76593823	Lig1	Interneuron_Npy	-0.215506112
8.406712e-06	1.86623322	Rrm2	Interneuron_Npy	-0.251383152
1.719396e-06	0.37324664	Slc5a7	Interneuron_Npy	-0.218167903
2.262857e-07	0.08428150	Chat	Interneuron_Npy	-0.219451309
3.685887e-04	36.96947806	Gad2	Interneuron_Npy	0.283906196
3.673343e-04	36.20492445	Gad1	Interneuron_Npy	0.353798298
1.735584e-04	27.07844200	Slc32a1	Interneuron_Npy	0.330801931
1.439773e-06	1.71573054	Slc17a8	Interneuron_Npy	-0.219359393
5.997671e-05	6.43549455	Slc17a7	Interneuron_Npy	0.065901345
3.722006e-05	4.07561255	Slc17a6	Interneuron_Npy	0.202702079
7.386213e-05	21.22087773	Rbfox3	Interneuron_Npy	-0.673083998
4.731271e-04	46.48726747	Snap25	Interneuron_Npy	0.469368932
1.437689e-04	49.77705206	Ccnd2	Glu_Neuron_DeepLayer	-0.385855720
7.479234e-07	0.50869811	Sp8	Glu_Neuron_DeepLayer	-0.402092201
3.341044e-05	15.17930038	Cdh8	Glu_Neuron_DeepLayer	-0.464878282
4.015440e-07	0.47101677	C79798	Glu_Neuron_DeepLayer	-0.589852112
5.674303e-07	0.60290146	Adamts19	Glu_Neuron_DeepLayer	-0.275198232
3.780392e-06	3.82465616	Cacng5	Glu_Neuron_DeepLayer	-0.261003211
1.744963e-06	1.01739622	Dchs2	Glu_Neuron_DeepLayer	-0.675269404
2.101313e-05	7.36042203	Gpr88	Glu_Neuron_DeepLayer	-0.151304470
2.131968e-07	0.30145073	Drd2	Glu_Neuron_DeepLayer	-0.309100278
1.965662e-05	17.14501036	Ppp1r1b	Glu_Neuron_DeepLayer	-0.226899234
6.646767e-06	6.53771274	Rn7sk	Glu_Neuron_DeepLayer	-0.294913967
9.306124e-05	43.10117440	Lars2	Glu_Neuron_DeepLayer	-0.231993575
1.449020e-07	0.06908246	Slc18a3	Glu_Neuron_DeepLayer	-0.224040883
4.114913e-07	0.20096715	Slc10a4	Glu_Neuron_DeepLayer	-0.223583823
1.824465e-06	2.59373234	Htr3a	Glu_Neuron_DeepLayer	-0.240680822
4.619070e-06	0.75990705	Tac2	Glu_Neuron_DeepLayer	-0.205025807
8.187077e-04	46.73114363	Sst	Glu_Neuron_DeepLayer	-0.186981432
1.962545e-04	34.30886140	Npy	Glu_Neuron_DeepLayer	-0.226067260
6.047470e-05	6.29278402	Cort	Glu_Neuron_DeepLayer	-0.072132967
6.702403e-05	5.28794825	Pnoc	Glu_Neuron_DeepLayer	-0.110591849
1.838867e-05	14.53871758	Slc6a7	Glu_Neuron_DeepLayer	0.839603534
4.130999e-05	3.95654085	Cartpt	Glu_Neuron_DeepLayer	1.128624316
2.827549e-06	0.97971488	Fst	Glu_Neuron_DeepLayer	-0.242611063
9.221128e-07	0.43961565	Tfap2d	Glu_Neuron_DeepLayer	-0.225816429
1.675706e-04	55.29108836	Ramp3	Glu_Neuron_DeepLayer	2.500000000
1.291846e-04	56.20172078	Nxph3	Glu_Neuron_DeepLayer	2.500000000
3.840672e-05	22.58996420	Rspo2	Glu_Neuron_DeepLayer	2.479861033
9.278273e-05	13.17590906	Grp	Glu_Neuron_DeepLayer	2.500000000
9.586673e-04	75.29360045	Pcp4	Glu_Neuron_DeepLayer	0.979101261
5.855443e-04	42.87508635	Cck	Glu_Neuron_DeepLayer	0.884953102
9.572908e-05	44.24417509	Satb2	Glu_Neuron_DeepLayer	1.543676198
1.040655e-04	56.33988570	Tbr1	Glu_Neuron_DeepLayer	2.208583547
4.136706e-05	38.25284180	Emx1	Glu_Neuron_DeepLayer	2.500000000
1.059244e-05	15.16045971	Meig1	Glu_Neuron_DeepLayer	-0.224950798
1.691693e-06	0.75362683	Rarres2	Glu_Neuron_DeepLayer	-0.230287278
2.499135e-05	25.59191107	Mbp	Glu_Neuron_DeepLayer	-0.195715851
4.331822e-07	0.48985744	Enpp6	Glu_Neuron_DeepLayer	-0.225089960
1.587211e-06	1.58889656	Pdgfra	Glu_Neuron_DeepLayer	-0.318204039
8.653118e-06	9.75946744	Itgb8	Glu_Neuron_DeepLayer	-0.572492769
3.446311e-06	2.61257301	Aldh1l1	Glu_Neuron_DeepLayer	-0.330729237
2.723636e-05	10.54449538	Aldoc	Glu_Neuron_DeepLayer	-0.315218732
1.140842e-05	16.60491113	Lig1	Glu_Neuron_DeepLayer	-0.340973252
5.441235e-06	8.89907681	Rrm2	Glu_Neuron_DeepLayer	-0.295740808
1.206435e-07	0.07536268	Slc5a7	Glu_Neuron_DeepLayer	-0.229447013
5.793776e-09	0.01884067	Chat	Glu_Neuron_DeepLayer	-0.224715109
7.641941e-05	17.99912077	Gad2	Glu_Neuron_DeepLayer	-0.712028441
5.277175e-05	14.36915154	Gad1	Glu_Neuron_DeepLayer	-0.886375169
1.332107e-04	11.61841362	Slc32a1	Glu_Neuron_DeepLayer	0.033201830
2.855449e-06	3.32223827	Slc17a8	Glu_Neuron_DeepLayer	-0.157979929
4.012748e-04	71.33705960	Slc17a7	Glu_Neuron_DeepLayer	2.500000000
1.961042e-05	7.71211455	Slc17a6	Glu_Neuron_DeepLayer	-0.046295998
1.693649e-04	65.08823714	Rbfox3	Glu_Neuron_DeepLayer	0.350654505
6.202417e-04	78.44627269	Snap25	Glu_Neuron_DeepLayer	1.131327511
1.556381e-04	31.31881987	Ccnd2	Glu_Neuron_SuperficialLayer	-0.354962840
3.361102e-06	1.41772436	Sp8	Glu_Neuron_SuperficialLayer	-0.324420850
3.613905e-05	21.98593483	Cdh8	Glu_Neuron_SuperficialLayer	-0.447945344
6.951924e-07	1.37569695	C79798	Glu_Neuron_SuperficialLayer	-0.583737108
4.841443e-07	0.67524026	Adamts19	Glu_Neuron_SuperficialLayer	-0.276622910
3.217679e-06	2.81863775	Cacng5	Glu_Neuron_SuperficialLayer	-0.290740837
1.684042e-06	2.13779384	Dchs2	Glu_Neuron_SuperficialLayer	-0.676139568
2.367399e-05	9.94368328	Gpr88	Glu_Neuron_SuperficialLayer	-0.115274304
6.130994e-07	1.42893166	Drd2	Glu_Neuron_SuperficialLayer	-0.267438547
5.139654e-05	12.37566894	Ppp1r1b	Glu_Neuron_SuperficialLayer	0.023482299
1.029279e-05	4.05144154	Rn7sk	Glu_Neuron_SuperficialLayer	-0.259303880
2.260028e-04	35.88579754	Lars2	Glu_Neuron_SuperficialLayer	-0.161788924
4.429139e-08	0.05323471	Slc18a3	Glu_Neuron_SuperficialLayer	-0.224813388
1.138648e-07	0.18211874	Slc10a4	Glu_Neuron_SuperficialLayer	-0.225252345
1.652048e-06	0.63601468	Htr3a	Glu_Neuron_SuperficialLayer	-0.249707543
4.414352e-06	0.70606035	Tac2	Glu_Neuron_SuperficialLayer	-0.206920510
1.364037e-03	47.34526912	Sst	Glu_Neuron_SuperficialLayer	-0.008624773
4.295525e-04	30.09442156	Npy	Glu_Neuron_SuperficialLayer	-0.126002492
9.370781e-05	7.56493234	Cort	Glu_Neuron_SuperficialLayer	0.084161851
4.981891e-05	5.49438234	Pnoc	Glu_Neuron_SuperficialLayer	-0.196584499
9.196184e-06	12.40088538	Slc6a7	Glu_Neuron_SuperficialLayer	-0.003222721
3.511332e-05	5.86142165	Cartpt	Glu_Neuron_SuperficialLayer	0.840566615
8.367788e-06	4.12709086	Fst	Glu_Neuron_SuperficialLayer	-0.089593516
3.474018e-06	1.36168782	Tfap2d	Glu_Neuron_SuperficialLayer	-0.174848413
2.774476e-05	8.87898910	Ramp3	Glu_Neuron_SuperficialLayer	0.138946449
2.003407e-05	4.93681881	Nxph3	Glu_Neuron_SuperficialLayer	0.246217119
3.503405e-05	21.69174302	Rspo2	Glu_Neuron_SuperficialLayer	2.205407769
6.315804e-05	21.41156034	Grp	Glu_Neuron_SuperficialLayer	2.050752339
8.848132e-04	61.73264969	Pcp4	Glu_Neuron_SuperficialLayer	0.807045913
6.948588e-04	49.58953238	Cck	Glu_Neuron_SuperficialLayer	1.160278809
8.743489e-05	31.09467373	Satb2	Glu_Neuron_SuperficialLayer	1.359235452
3.451717e-05	22.64436413	Tbr1	Glu_Neuron_SuperficialLayer	0.323195331
2.546390e-05	23.46249755	Emx1	Glu_Neuron_SuperficialLayer	1.565787784
2.027244e-05	16.62884200	Meig1	Glu_Neuron_SuperficialLayer	-0.204295344
3.644582e-06	0.84334986	Rarres2	Glu_Neuron_SuperficialLayer	-0.226687315
1.917315e-05	10.38917374	Mbp	Glu_Neuron_SuperficialLayer	-0.208251128
2.641073e-06	1.01426130	Enpp6	Glu_Neuron_SuperficialLayer	-0.211122767
1.601924e-06	1.13754168	Pdgfra	Glu_Neuron_SuperficialLayer	-0.318063314
1.201468e-05	12.79033930	Itgb8	Glu_Neuron_SuperficialLayer	-0.501984139
9.443865e-06	4.51094113	Aldh1l1	Glu_Neuron_SuperficialLayer	-0.138849058
7.581532e-05	13.51881427	Aldoc	Glu_Neuron_SuperficialLayer	-0.095363572
1.036580e-05	9.30206495	Lig1	Glu_Neuron_SuperficialLayer	-0.363265453
7.466549e-06	4.56137402	Rrm2	Glu_Neuron_SuperficialLayer	-0.265446126
1.333589e-07	0.20733518	Slc5a7	Glu_Neuron_SuperficialLayer	-0.229357307
5.386179e-09	0.02241461	Chat	Glu_Neuron_SuperficialLayer	-0.224724840
1.816862e-04	19.22613544	Gad2	Glu_Neuron_SuperficialLayer	-0.353199370
1.615710e-04	19.32700120	Gad1	Glu_Neuron_SuperficialLayer	-0.457430373
6.431372e-05	10.05855818	Slc32a1	Glu_Neuron_SuperficialLayer	-0.474974344
1.515052e-06	3.50508532	Slc17a8	Glu_Neuron_SuperficialLayer	-0.216095521
1.323714e-04	30.39982068	Slc17a7	Glu_Neuron_SuperficialLayer	0.826332679
1.677147e-05	11.01117929	Slc17a6	Glu_Neuron_SuperficialLayer	-0.086438346
1.785521e-04	44.95531086	Rbfox3	Glu_Neuron_SuperficialLayer	0.449136031
5.181974e-04	62.53397215	Snap25	Glu_Neuron_SuperficialLayer	0.672167868
1.338658e-04	44.51182535	Ccnd2	Glu_Neuron_AOV	-0.411631295
1.182608e-06	0.80857085	Sp8	Glu_Neuron_AOV	-0.389172101
5.520951e-05	41.49989893	Cdh8	Glu_Neuron_AOV	-0.329599894
5.009478e-06	8.22720841	C79798	Glu_Neuron_AOV	-0.493895412
6.726038e-07	1.25328482	Adamts19	Glu_Neuron_AOV	-0.273399150
6.368682e-06	11.46149181	Cacng5	Glu_Neuron_AOV	-0.124220077
3.092542e-05	33.00990499	Dchs2	Glu_Neuron_AOV	-0.258474827
1.154954e-05	9.52092177	Gpr88	Glu_Neuron_AOV	-0.279448726
2.152757e-07	0.46492824	Drd2	Glu_Neuron_AOV	-0.308883694
1.447998e-05	19.00141500	Ppp1r1b	Glu_Neuron_AOV	-0.267735315
1.170594e-05	8.75277946	Rn7sk	Glu_Neuron_AOV	-0.245501833
1.410707e-04	51.80917728	Lars2	Glu_Neuron_AOV	-0.206640400
2.595172e-07	0.24257126	Slc18a3	Glu_Neuron_AOV	-0.223160848
6.924199e-07	1.29371336	Slc10a4	Glu_Neuron_AOV	-0.222008912
1.597792e-07	0.36385688	Htr3a	Glu_Neuron_AOV	-0.327833816
6.620362e-07	0.62664241	Tac2	Glu_Neuron_AOV	-0.241648962
3.664501e-04	44.97675359	Sst	Glu_Neuron_AOV	-0.334897846
1.061784e-04	27.81483728	Npy	Glu_Neuron_AOV	-0.264702143
1.205804e-05	4.68971094	Cort	Glu_Neuron_AOV	-0.299835878
1.618477e-05	5.57913887	Pnoc	Glu_Neuron_AOV	-0.364690793
3.345809e-05	32.24176268	Slc6a7	Glu_Neuron_AOV	2.221264484
9.296648e-06	5.96321003	Cartpt	Glu_Neuron_AOV	-0.359544704
1.650708e-04	44.75439660	Fst	Glu_Neuron_AOV	2.500000000
2.248888e-04	61.10774207	Tfap2d	Glu_Neuron_AOV	2.500000000
4.541882e-06	2.24378411	Ramp3	Glu_Neuron_AOV	-0.457859304
3.925743e-06	3.61835456	Nxph3	Glu_Neuron_AOV	-0.319775401
2.753344e-06	4.26521124	Rspo2	Glu_Neuron_AOV	-0.421462437
8.987586e-06	11.27956337	Grp	Glu_Neuron_AOV	-0.172173076
8.400162e-04	85.89043865	Pcp4	Glu_Neuron_AOV	0.702683861
1.275307e-04	34.30361835	Cck	Glu_Neuron_AOV	-0.268626483
8.574750e-06	13.58399030	Satb2	Glu_Neuron_AOV	-0.394405262
1.408814e-04	71.78087730	Tbr1	Glu_Neuron_AOV	2.500000000
2.070535e-05	27.91590863	Emx1	Glu_Neuron_AOV	1.125392185
1.377484e-05	25.26783909	Meig1	Glu_Neuron_AOV	-0.218160099
1.039425e-06	1.07135638	Rarres2	Glu_Neuron_AOV	-0.231489670
3.032750e-06	4.32585405	Mbp	Glu_Neuron_AOV	-0.243025541
2.131897e-07	0.48514251	Enpp6	Glu_Neuron_AOV	-0.226481640
1.341217e-06	1.83949869	Pdgfra	Glu_Neuron_AOV	-0.320556795
1.963402e-05	22.78148373	Itgb8	Glu_Neuron_AOV	-0.342168387
2.869271e-06	3.65878310	Aldh1l1	Glu_Neuron_AOV	-0.349190489
1.886315e-05	11.11784920	Aldoc	Glu_Neuron_AOV	-0.353113598
9.407548e-06	15.92884577	Lig1	Glu_Neuron_AOV	-0.383753651
4.000058e-06	8.28785122	Rrm2	Glu_Neuron_AOV	-0.317297957
2.023759e-07	0.34364261	Slc5a7	Glu_Neuron_AOV	-0.228870396
1.537268e-08	0.06064281	Chat	Glu_Neuron_AOV	-0.224486432
3.716858e-05	14.29148979	Gad2	Glu_Neuron_AOV	-0.845825059
2.411941e-05	11.82534870	Gad1	Glu_Neuron_AOV	-0.999338005
1.045754e-05	7.31756620	Slc32a1	Glu_Neuron_AOV	-0.872211309
3.156952e-07	1.07135638	Slc17a8	Glu_Neuron_AOV	-0.268096063
1.134181e-04	33.00990499	Slc17a7	Glu_Neuron_AOV	0.627247753
3.198717e-04	79.68465737	Slc17a6	Glu_Neuron_AOV	2.500000000
1.920799e-04	71.13402062	Rbfox3	Glu_Neuron_AOV	0.594146206
4.618337e-04	84.43501112	Snap25	Glu_Neuron_AOV	0.418552864
1.452919e-04	41.28102650	Ccnd2	Interneuron_Pvalb	-0.381891711
9.207345e-07	1.03071098	Sp8	Interneuron_Pvalb	-0.396955748
4.745479e-05	32.07824989	Cdh8	Interneuron_Pvalb	-0.377723316
6.506096e-07	0.92553639	C79798	Interneuron_Pvalb	-0.584665510
7.654383e-07	1.27261254	Adamts19	Interneuron_Pvalb	-0.271811139
5.390177e-06	8.51914178	Cacng5	Interneuron_Pvalb	-0.175931043
1.105664e-05	12.05300799	Dchs2	Interneuron_Pvalb	-0.542267431
1.921663e-05	13.18889356	Gpr88	Interneuron_Pvalb	-0.175630451
1.351110e-07	0.41018090	Drd2	Interneuron_Pvalb	-0.317235229
1.165701e-05	5.68994531	Ppp1r1b	Interneuron_Pvalb	-0.290004368
2.540855e-05	17.96381994	Rn7sk	Interneuron_Pvalb	-0.111670731
1.231309e-04	46.75010517	Lars2	Interneuron_Pvalb	-0.216114178
7.901811e-08	0.15776188	Slc18a3	Interneuron_Pvalb	-0.224546750
2.191838e-07	0.24190156	Slc10a4	Interneuron_Pvalb	-0.224661917
1.025663e-06	1.10433319	Htr3a	Interneuron_Pvalb	-0.282501313
2.358952e-06	0.71518721	Tac2	Interneuron_Pvalb	-0.225943662
9.927763e-03	89.41943626	Sst	Interneuron_Pvalb	2.500000000
6.637366e-04	58.03533866	Npy	Interneuron_Pvalb	-0.025557680
9.658645e-04	68.88935633	Cort	Interneuron_Pvalb	2.500000000
8.689237e-04	66.53344552	Pnoc	Interneuron_Pvalb	2.500000000
8.235678e-06	8.69793858	Slc6a7	Interneuron_Pvalb	-0.091288108
5.344041e-05	15.81825831	Cartpt	Interneuron_Pvalb	1.692517777
3.054426e-06	3.20782499	Fst	Interneuron_Pvalb	-0.236344879
1.085286e-06	0.44173328	Tfap2d	Interneuron_Pvalb	-0.222557448
3.850535e-05	19.00504838	Ramp3	Interneuron_Pvalb	0.415721858
3.916743e-06	1.77745057	Nxph3	Interneuron_Pvalb	-0.320091617
8.463376e-06	13.64114430	Rspo2	Interneuron_Pvalb	0.043196233
3.419100e-06	2.09297434	Grp	Interneuron_Pvalb	-0.400680096
2.508304e-04	53.98611695	Pcp4	Interneuron_Pvalb	-0.669922260
1.293714e-04	28.15523769	Cck	Interneuron_Pvalb	-0.263990519
4.417593e-06	3.66007573	Satb2	Interneuron_Pvalb	-0.486849425
4.022985e-06	3.21834245	Tbr1	Interneuron_Pvalb	-0.503472880
2.903100e-06	1.68279344	Emx1	Interneuron_Pvalb	-0.522175613
5.212855e-06	7.44636096	Meig1	Interneuron_Pvalb	-0.236429908
9.301432e-07	0.99915860	Rarres2	Interneuron_Pvalb	-0.231691121
1.363897e-05	15.78670593	Mbp	Interneuron_Pvalb	-0.220174489
1.838240e-07	0.47328565	Enpp6	Interneuron_Pvalb	-0.226667408
6.248871e-07	1.08329828	Pdgfra	Interneuron_Pvalb	-0.327407999
4.394568e-06	4.98527556	Itgb8	Interneuron_Pvalb	-0.661815805
3.737438e-06	4.57509466	Aldh1l1	Interneuron_Pvalb	-0.321415170
2.747949e-05	11.34833824	Aldoc	Interneuron_Pvalb	-0.314118372
1.219866e-05	17.15397560	Lig1	Interneuron_Pvalb	-0.324077275
3.175406e-06	3.37610433	Rrm2	Interneuron_Pvalb	-0.329633124
7.360457e-08	0.15776188	Slc5a7	Interneuron_Pvalb	-0.229778871
1.608808e-08	0.04206984	Chat	Interneuron_Pvalb	-0.224469353
7.400617e-04	83.95035759	Gad2	Interneuron_Pvalb	1.550168182
7.330322e-04	81.95204039	Gad1	Interneuron_Pvalb	1.795574818
4.892177e-04	81.06857383	Slc32a1	Interneuron_Pvalb	2.500000000
1.219740e-06	1.97728229	Slc17a8	Interneuron_Pvalb	-0.228899390
1.101883e-05	4.30164072	Slc17a7	Interneuron_Pvalb	-0.448350494
1.647091e-06	0.76777451	Slc17a6	Interneuron_Pvalb	-0.300295121
1.006720e-04	56.16323096	Rbfox3	Interneuron_Pvalb	-0.385696742
6.795370e-04	81.06857383	Snap25	Interneuron_Pvalb	1.398133503
7.278241e-04	76.22970681	Ccnd2	Astrocyte	1.134308614
2.083175e-06	1.50835958	Sp8	Astrocyte	-0.362404599
3.445611e-06	2.61085534	Cdh8	Astrocyte	-0.650830777
9.073751e-07	1.56893627	C79798	Astrocyte	-0.579318566
2.694311e-07	0.34326791	Adamts19	Astrocyte	-0.280295760
2.813368e-06	2.45133673	Cacng5	Astrocyte	-0.312107449
1.030032e-06	1.24989904	Dchs2	Astrocyte	-0.685481008
5.247899e-06	1.35691786	Gpr88	Astrocyte	-0.364777875
8.647915e-08	0.09692270	Drd2	Astrocyte	-0.322301679
1.406199e-05	5.34690251	Ppp1r1b	Astrocyte	-0.271032592
1.241660e-05	3.69315887	Rn7sk	Astrocyte	-0.238560939
1.419267e-04	42.62983604	Lars2	Astrocyte	-0.206188385
6.263308e-08	0.01817301	Slc18a3	Astrocyte	-0.224672557
6.302744e-08	0.05653824	Slc10a4	Astrocyte	-0.225537344
3.270632e-07	0.13326872	Htr3a	Astrocyte	-0.319075828
1.316268e-06	0.32913335	Tac2	Astrocyte	-0.235593910
3.795621e-04	36.92149261	Sst	Astrocyte	-0.330609411
1.927039e-04	25.10499960	Npy	Astrocyte	-0.227590172
2.111950e-05	3.74565867	Cort	Astrocyte	-0.257219931
1.192202e-05	2.93393102	Pnoc	Astrocyte	-0.385996389
6.115315e-07	0.45230595	Slc6a7	Astrocyte	-0.790318936
3.798957e-06	0.82990065	Cartpt	Astrocyte	-0.615109836
7.963904e-06	2.51797108	Fst	Astrocyte	-0.100748519
7.153446e-07	0.20394152	Tfap2d	Astrocyte	-0.229946114
5.311350e-06	1.28422583	Ramp3	Astrocyte	-0.438067664
5.874347e-06	1.29230272	Nxph3	Astrocyte	-0.251307998
1.191457e-06	0.47653663	Rspo2	Astrocyte	-0.548562333
3.137953e-06	0.94297714	Grp	Astrocyte	-0.412217151
2.111529e-04	32.80429691	Pcp4	Astrocyte	-0.762357757
3.589377e-05	10.42726759	Cck	Astrocyte	-0.499428583
5.321351e-06	4.75728940	Satb2	Astrocyte	-0.466752262
5.919418e-06	1.77893547	Tbr1	Astrocyte	-0.452062394
8.745549e-06	5.75478556	Emx1	Astrocyte	0.018533070
5.245478e-05	16.55157096	Meig1	Astrocyte	-0.135623734
5.771971e-05	24.70115500	Rarres2	Astrocyte	-0.127005040
3.811083e-06	2.40893304	Mbp	Astrocyte	-0.241348627
3.242292e-07	0.38163315	Enpp6	Astrocyte	-0.225779200
1.595324e-06	1.42759066	Pdgfra	Astrocyte	-0.318126441
9.373993e-05	46.72885874	Itgb8	Astrocyte	1.212202229
1.417123e-04	51.13076488	Aldh1l1	Astrocyte	2.500000000
1.010162e-03	72.67587432	Aldoc	Astrocyte	2.500000000
1.726500e-05	10.54842097	Lig1	Astrocyte	-0.215754242
2.030168e-05	11.39447541	Rrm2	Astrocyte	-0.073458027
2.243831e-08	0.02826912	Slc5a7	Astrocyte	-0.230139846
1.000797e-08	0.01615378	Chat	Astrocyte	-0.224614504
4.458669e-05	8.71092803	Gad2	Astrocyte	-0.820538518
4.322891e-05	12.30716420	Gad1	Astrocyte	-0.923998127
1.506369e-05	3.49931346	Slc32a1	Astrocyte	-0.838236913
1.907322e-06	1.73653178	Slc17a8	Astrocyte	-0.199087867
1.177265e-05	3.16614167	Slc17a7	Astrocyte	-0.440432408
2.008010e-06	0.44826751	Slc17a6	Astrocyte	-0.295191771
1.768485e-05	9.09659963	Rbfox3	Astrocyte	-1.275273973
7.775363e-05	19.93982715	Snap25	Astrocyte	-1.309658380
4.617488e-05	15.89104607	Ccnd2	SPN_Immature	-0.639870983
9.654204e-07	0.68385975	Sp8	SPN_Immature	-0.395627553
2.249226e-04	46.74587076	Cdh8	SPN_Immature	0.723587147
1.941022e-05	13.86844393	C79798	SPN_Immature	-0.194010946
6.574055e-07	0.67806433	Adamts19	SPN_Immature	-0.273659131
9.332496e-07	0.88090409	Cacng5	SPN_Immature	-0.411465856
2.399459e-04	54.36105477	Dchs2	SPN_Immature	2.500000000
8.593443e-05	38.23239641	Gpr88	SPN_Immature	0.727780163
7.001071e-06	5.87076210	Drd2	SPN_Immature	0.398058342
6.130479e-05	20.04056795	Ppp1r1b	SPN_Immature	0.101643843
8.307832e-06	5.73746740	Rn7sk	SPN_Immature	-0.278690623
8.521958e-05	42.97884671	Lars2	SPN_Immature	-0.236134646
5.041711e-08	0.05215879	Slc18a3	SPN_Immature	-0.224766353
9.446776e-08	0.12749928	Slc10a4	SPN_Immature	-0.225361086
1.591701e-06	1.29817444	Htr3a	SPN_Immature	-0.252866939
3.920496e-06	2.72384816	Tac2	SPN_Immature	-0.211491251
2.049473e-04	31.41118516	Sst	SPN_Immature	-0.387719319
1.030952e-04	20.78817734	Npy	SPN_Immature	-0.266024585
1.146992e-05	3.34975369	Cort	SPN_Immature	-0.302601783
8.808685e-06	3.12373225	Pnoc	SPN_Immature	-0.401557090
4.043576e-06	4.65951898	Slc6a7	SPN_Immature	-0.475646990
4.035060e-06	1.65749058	Cartpt	SPN_Immature	-0.604134349
3.674406e-06	2.28919154	Fst	SPN_Immature	-0.219221447
7.409796e-07	0.38249783	Tfap2d	SPN_Immature	-0.229434119
5.402663e-06	3.11214141	Ramp3	SPN_Immature	-0.435718976
6.223419e-06	1.84873950	Nxph3	SPN_Immature	-0.239042798
9.668723e-07	0.67226891	Rspo2	SPN_Immature	-0.566838087
8.255593e-06	1.79078528	Grp	SPN_Immature	-0.202210974
1.329193e-03	79.20023182	Pcp4	SPN_Immature	1.842301991
3.227681e-05	10.84902927	Cck	SPN_Immature	-0.508538468
1.021228e-05	5.03042596	Satb2	SPN_Immature	-0.357990939
5.425906e-06	3.07736888	Tbr1	SPN_Immature	-0.465441035
2.091684e-06	1.22283396	Emx1	SPN_Immature	-0.597270706
3.820742e-05	7.89336424	Meig1	SPN_Immature	-0.166025160
9.018040e-06	1.35033324	Rarres2	SPN_Immature	-0.216781864
8.900490e-06	4.93769922	Mbp	SPN_Immature	-0.230383525
3.712539e-07	0.39988409	Enpp6	SPN_Immature	-0.225481720
1.121102e-06	0.79397276	Pdgfra	SPN_Immature	-0.322662042
8.678385e-06	6.23587366	Itgb8	SPN_Immature	-0.571962791
3.049136e-06	2.13851058	Aldh1l1	SPN_Immature	-0.343436076
2.356075e-05	9.59142278	Aldoc	SPN_Immature	-0.331853553
1.058856e-05	9.15097073	Lig1	SPN_Immature	-0.358502621
4.874854e-06	4.41611127	Rrm2	SPN_Immature	-0.304212744
4.160749e-08	0.02897711	Slc5a7	SPN_Immature	-0.230004608
3.917569e-08	0.03477253	Chat	SPN_Immature	-0.223918183
4.185692e-04	74.47116778	Gad2	SPN_Immature	0.454277902
2.846592e-04	76.22138511	Gad1	SPN_Immature	0.027848836
1.252832e-04	48.31063460	Slc32a1	SPN_Immature	-0.025270416
6.606439e-07	0.68965517	Slc17a8	SPN_Immature	-0.253140116
1.071561e-05	3.34975369	Slc17a7	SPN_Immature	-0.451535481
2.120307e-06	0.73601855	Slc17a6	SPN_Immature	-0.293603915
1.163213e-04	53.59605911	Rbfox3	SPN_Immature	-0.217944964
3.102116e-04	76.55751956	Snap25	SPN_Immature	-0.263687673
6.466871e-04	69.02712010	Ccnd2	Interneuron_Vip	0.923127358
4.652190e-05	25.07533362	Sp8	Interneuron_Vip	0.958444620
2.006793e-05	13.96900560	Cdh8	Interneuron_Vip	-0.547677745
3.734706e-05	21.78217822	C79798	Interneuron_Vip	0.179509824
4.940073e-07	0.49504950	Adamts19	Interneuron_Vip	-0.276454195
1.842545e-05	13.30176496	Cacng5	Interneuron_Vip	0.512942682
6.127107e-05	26.71114938	Dchs2	Interneuron_Vip	0.174962719
1.039643e-05	7.23202755	Gpr88	Interneuron_Vip	-0.295062815
5.707610e-07	0.75333620	Drd2	Interneuron_Vip	-0.271849353
8.034876e-06	5.35944899	Ppp1r1b	Interneuron_Vip	-0.318577728
1.540681e-05	11.27851916	Rn7sk	Interneuron_Vip	-0.209356062
1.274520e-04	44.14550151	Lars2	Interneuron_Vip	-0.213832291
9.371116e-07	0.45200172	Slc18a3	Interneuron_Vip	-0.217958167
6.374948e-07	0.62419285	Slc10a4	Interneuron_Vip	-0.222316827
8.641045e-05	37.77442962	Htr3a	Interneuron_Vip	2.500000000
4.857516e-04	22.77227723	Tac2	Interneuron_Vip	2.500000000
1.477114e-04	34.33060697	Sst	Interneuron_Vip	-0.406439011
1.141055e-04	24.38656909	Npy	Interneuron_Vip	-0.261302114
1.166663e-05	5.05811451	Cort	Interneuron_Vip	-0.301676648
1.738468e-04	46.74989238	Pnoc	Interneuron_Vip	0.423317483
2.836623e-06	3.98191993	Slc6a7	Interneuron_Vip	-0.586308216
1.135252e-05	4.86439948	Cartpt	Interneuron_Vip	-0.263975804
3.753776e-06	2.19543693	Fst	Interneuron_Vip	-0.217029299
5.198251e-07	0.27981059	Tfap2d	Interneuron_Vip	-0.233851135
5.202870e-06	4.28325441	Ramp3	Interneuron_Vip	-0.440857896
4.272510e-06	4.41239776	Nxph3	Interneuron_Vip	-0.307591179
1.159076e-05	9.12613000	Rspo2	Interneuron_Vip	0.297689442
2.515996e-06	1.76495910	Grp	Interneuron_Vip	-0.437739614
2.296169e-04	53.93887215	Pcp4	Interneuron_Vip	-0.719342797
1.521021e-03	47.02970297	Cck	Interneuron_Vip	2.500000000
7.183022e-06	5.57468790	Satb2	Interneuron_Vip	-0.425353624
1.170305e-05	7.16745588	Tbr1	Interneuron_Vip	-0.295273695
2.818340e-06	2.94877314	Emx1	Interneuron_Vip	-0.530019974
3.998983e-06	5.12268618	Meig1	Interneuron_Vip	-0.239020104
1.399096e-06	0.81790788	Rarres2	Interneuron_Vip	-0.230826651
1.096689e-05	6.73697805	Mbp	Interneuron_Vip	-0.225931472
3.107217e-07	0.36590616	Enpp6	Interneuron_Vip	-0.225864649
6.159378e-07	0.77486009	Pdgfra	Interneuron_Vip	-0.327493593
2.184041e-05	16.65949204	Itgb8	Interneuron_Vip	-0.295889429
4.217199e-06	3.68058545	Aldh1l1	Interneuron_Vip	-0.306066139
1.903247e-05	10.93413689	Aldoc	Interneuron_Vip	-0.352347293
1.624647e-05	15.00215239	Lig1	Interneuron_Vip	-0.237531383
4.282396e-06	4.97201894	Rrm2	Interneuron_Vip	-0.313074739
2.259131e-07	0.40895394	Slc5a7	Interneuron_Vip	-0.228704342
3.078257e-07	0.21523892	Chat	Interneuron_Vip	-0.217504706
4.301602e-04	74.02066294	Gad2	Interneuron_Vip	0.493788550
6.031691e-04	84.84718037	Gad1	Interneuron_Vip	1.283585204
2.784578e-04	67.43435213	Slc32a1	Interneuron_Vip	1.104527679
8.100559e-07	0.94705123	Slc17a8	Interneuron_Vip	-0.246662059
1.594172e-05	7.51183814	Slc17a7	Interneuron_Vip	-0.396640614
6.193053e-06	2.51829531	Slc17a6	Interneuron_Vip	-0.236015804
1.945071e-04	68.66121395	Rbfox3	Interneuron_Vip	0.620164545
3.258044e-04	75.78562204	Snap25	Interneuron_Vip	-0.193525997
2.332728e-04	37.41232652	Ccnd2	Interneuron_Hapln1	-0.152897268
2.290481e-06	1.64154604	Sp8	Interneuron_Hapln1	-0.356242853
3.267579e-05	13.86360245	Cdh8	Interneuron_Hapln1	-0.469437238
1.628809e-05	9.10311894	C79798	Interneuron_Hapln1	-0.259026970
1.260826e-06	0.89538875	Adamts19	Interneuron_Hapln1	-0.263337115
7.200923e-06	6.29756753	Cacng5	Interneuron_Hapln1	-0.080238724
6.702053e-05	29.10013431	Dchs2	Interneuron_Hapln1	0.257084237
3.852278e-06	3.01447545	Gpr88	Interneuron_Hapln1	-0.383675655
3.256717e-07	0.38800179	Drd2	Interneuron_Hapln1	-0.297382676
4.113816e-06	2.58170422	Ppp1r1b	Interneuron_Hapln1	-0.349509145
6.551250e-06	5.17833159	Rn7sk	Interneuron_Hapln1	-0.295846866
7.126577e-05	41.26249813	Lars2	Interneuron_Hapln1	-0.243503467
7.482570e-08	0.11938517	Slc18a3	Interneuron_Hapln1	-0.224578940
5.224652e-07	0.38800179	Slc10a4	Interneuron_Hapln1	-0.222961693
1.339977e-05	10.28204746	Htr3a	Interneuron_Hapln1	0.365333113
1.434652e-06	0.67154156	Tac2	Interneuron_Hapln1	-0.234498247
1.754928e-04	29.29413520	Sst	Interneuron_Hapln1	-0.397352774
9.753807e-04	58.20026862	Npy	Interneuron_Hapln1	0.108110790
2.469553e-05	6.96910909	Cort	Interneuron_Hapln1	-0.240401921
3.391739e-04	53.57409342	Pnoc	Interneuron_Hapln1	1.249636436
4.292379e-06	4.32771228	Slc6a7	Interneuron_Hapln1	-0.452835135
2.028395e-05	5.47679451	Cartpt	Interneuron_Hapln1	0.151210040
8.643379e-07	0.52231010	Fst	Interneuron_Hapln1	-0.296833565
4.349789e-07	0.22384719	Tfap2d	Interneuron_Hapln1	-0.235545729
1.698387e-05	8.77480973	Ramp3	Interneuron_Hapln1	-0.137836564
1.354462e-06	0.88046560	Nxph3	Interneuron_Hapln1	-0.410121589
8.186312e-07	0.68646471	Rspo2	Interneuron_Hapln1	-0.578901334
1.696290e-06	1.35800627	Grp	Interneuron_Hapln1	-0.471376882
8.286864e-05	31.05506641	Pcp4	Interneuron_Hapln1	-1.061217139
8.228704e-05	15.13206984	Cck	Interneuron_Hapln1	-0.382579822
2.524418e-06	2.02954783	Satb2	Interneuron_Hapln1	-0.528948647
3.319806e-06	2.40262647	Tbr1	Interneuron_Hapln1	-0.522535391
1.599622e-06	1.25354425	Emx1	Interneuron_Hapln1	-0.642810198
3.825941e-06	3.34278466	Meig1	Interneuron_Hapln1	-0.239389345
3.832127e-07	0.50738696	Rarres2	Interneuron_Hapln1	-0.232699334
3.946372e-06	3.86509476	Mbp	Interneuron_Hapln1	-0.241057146
2.526545e-07	0.26861662	Enpp6	Interneuron_Hapln1	-0.226231984
7.172854e-07	0.74615729	Pdgfra	Interneuron_Hapln1	-0.326524273
1.377080e-05	10.22235487	Itgb8	Interneuron_Hapln1	-0.465149499
2.651977e-06	1.92508581	Aldh1l1	Interneuron_Hapln1	-0.356142418
1.413150e-05	9.26727354	Aldoc	Interneuron_Hapln1	-0.374527735
1.339772e-05	11.95343979	Lig1	Interneuron_Hapln1	-0.298440164
4.881396e-06	4.67094464	Rrm2	Interneuron_Hapln1	-0.304114891
3.911391e-08	0.07461573	Slc5a7	Interneuron_Hapln1	-0.230022200
2.989784e-08	0.02984629	Chat	Interneuron_Hapln1	-0.224139673
4.688633e-04	79.57021340	Gad2	Interneuron_Hapln1	0.625718134
6.832212e-04	91.67288464	Gad1	Interneuron_Hapln1	1.599193184
1.844650e-04	64.96045366	Slc32a1	Interneuron_Hapln1	0.411247718
5.435392e-07	0.58200269	Slc17a8	Interneuron_Hapln1	-0.258217427
3.646713e-06	2.52201164	Slc17a7	Interneuron_Hapln1	-0.525786969
8.767941e-07	0.58200269	Slc17a6	Interneuron_Hapln1	-0.311187023
1.606142e-04	63.48306223	Rbfox3	Interneuron_Hapln1	0.256850942
2.863234e-04	71.95940904	Snap25	Interneuron_Hapln1	-0.371175238
4.763067e-05	28.54729730	Ccnd2	SPN_Mature	-0.636081877
8.960479e-07	1.24385749	Sp8	SPN_Mature	-0.397689504
1.479896e-04	60.41154791	Cdh8	SPN_Mature	0.246164931
9.844681e-06	12.26197789	C79798	SPN_Mature	-0.393206020
4.531665e-07	0.59889435	Adamts19	SPN_Mature	-0.277152811
2.143993e-06	2.49539312	Cacng5	SPN_Mature	-0.347481795
1.613949e-05	16.42352580	Dchs2	SPN_Mature	-0.469667424
3.345758e-04	89.81879607	Gpr88	SPN_Mature	2.500000000
4.283117e-05	28.82371007	Drd2	SPN_Mature	2.500000000
5.800443e-04	88.62868550	Ppp1r1b	SPN_Mature	2.500000000
9.846354e-06	9.55159705	Rn7sk	SPN_Mature	-0.263664132
6.857272e-05	51.14404177	Lars2	SPN_Mature	-0.244925628
2.778279e-08	0.02303440	Slc18a3	SPN_Mature	-0.224940143
4.233864e-08	0.07678133	Slc10a4	SPN_Mature	-0.225653327
1.083459e-07	0.23034398	Htr3a	SPN_Mature	-0.330526558
1.685699e-06	1.94256757	Tac2	SPN_Mature	-0.232174756
2.502997e-04	51.26689189	Sst	SPN_Mature	-0.372886252
7.333319e-05	32.63206388	Npy	SPN_Mature	-0.278789930
8.972454e-06	5.65110565	Cort	SPN_Mature	-0.314347322
6.390686e-06	3.26320639	Pnoc	SPN_Mature	-0.413642452
8.902131e-06	12.30036855	Slc6a7	SPN_Mature	-0.030183402
1.286004e-05	4.87561425	Cartpt	SPN_Mature	-0.193897192
6.749541e-06	4.79115479	Fst	SPN_Mature	-0.134288383
2.324170e-07	0.29176904	Tfap2d	SPN_Mature	-0.239591403
7.891185e-06	9.99692875	Ramp3	SPN_Mature	-0.371711235
2.079621e-06	2.00399263	Nxph3	SPN_Mature	-0.384641936
8.451444e-07	1.14404177	Rspo2	SPN_Mature	-0.576743798
1.052369e-06	0.99047912	Grp	SPN_Mature	-0.497800663
1.093154e-03	92.76719902	Pcp4	SPN_Mature	1.292411475
1.310453e-05	9.57463145	Cck	SPN_Mature	-0.556826890
1.589023e-06	2.08845209	Satb2	SPN_Mature	-0.549749353
2.481489e-06	2.67199017	Tbr1	SPN_Mature	-0.545261379
1.556956e-06	1.66615479	Emx1	SPN_Mature	-0.646758904
8.136165e-06	13.22174447	Meig1	SPN_Mature	-0.230192067
8.162701e-07	1.23617936	Rarres2	SPN_Mature	-0.231901035
1.770429e-05	22.07463145	Mbp	SPN_Mature	-0.211415771
3.725021e-07	0.68335381	Enpp6	SPN_Mature	-0.225473824
8.452532e-07	0.89834152	Pdgfra	SPN_Mature	-0.325300349
2.367376e-06	2.93304668	Itgb8	SPN_Mature	-0.704336152
1.898215e-06	1.98863636	Aldh1l1	SPN_Mature	-0.380257573
1.231033e-05	9.39803440	Aldoc	SPN_Mature	-0.382769861
4.991381e-06	7.02549140	Lig1	SPN_Mature	-0.478175223
2.542117e-06	3.42444717	Rrm2	SPN_Mature	-0.339105859
2.530244e-08	0.06142506	Slc5a7	SPN_Mature	-0.230119640
2.272476e-08	0.03071253	Chat	SPN_Mature	-0.224310916
1.226903e-03	95.70792383	Gad2	SPN_Mature	2.500000000
5.746190e-04	92.14527027	Gad1	SPN_Mature	1.171025302
4.345903e-04	93.65786241	Slc32a1	SPN_Mature	2.256143569
2.403540e-07	0.37622850	Slc17a8	SPN_Mature	-0.271362631
4.034581e-06	3.17106880	Slc17a7	SPN_Mature	-0.521712810
7.320847e-07	0.63728501	Slc17a6	SPN_Mature	-0.313233195
1.846475e-04	77.46468059	Rbfox3	SPN_Mature	0.514475683
6.794669e-04	92.90540541	Snap25	SPN_Mature	1.397817803
3.697008e-04	50.58676572	Ccnd2	Polydendrocyte	0.202194222
3.504435e-06	2.14325630	Sp8	Polydendrocyte	-0.320160596
6.957596e-06	4.65467933	Cdh8	Polydendrocyte	-0.629036473
3.829582e-06	3.92820749	C79798	Polydendrocyte	-0.518465851
1.642641e-06	1.76194076	Adamts19	Polydendrocyte	-0.256805850
1.940473e-06	1.90657769	Cacng5	Polydendrocyte	-0.358237227
5.112032e-06	4.15173729	Dchs2	Polydendrocyte	-0.627176388
4.443122e-06	1.32145557	Gpr88	Polydendrocyte	-0.375675176
4.115061e-07	0.45692121	Drd2	Polydendrocyte	-0.288440476
8.433219e-06	2.13996910	Ppp1r1b	Polydendrocyte	-0.315435386
2.664016e-05	4.81575228	Rn7sk	Polydendrocyte	-0.099641758
1.027652e-04	44.40024983	Lars2	Polydendrocyte	-0.226869058
1.383521e-07	0.09861609	Slc18a3	Polydendrocyte	-0.224091174
8.552069e-08	0.10519049	Slc10a4	Polydendrocyte	-0.225411244
8.986676e-07	0.76263108	Htr3a	Polydendrocyte	-0.289150025
1.023849e-06	0.28269945	Tac2	Polydendrocyte	-0.238300306
2.546376e-04	28.44416686	Sst	Polydendrocyte	-0.371467483
1.158132e-04	18.24726340	Npy	Polydendrocyte	-0.260569671
1.420814e-05	3.10969396	Cort	Polydendrocyte	-0.289723958
7.977912e-06	1.68962230	Pnoc	Polydendrocyte	-0.405709361
4.035362e-07	0.27283784	Slc6a7	Polydendrocyte	-0.809389287
2.642153e-06	0.79550311	Cartpt	Polydendrocyte	-0.668884876
2.353673e-06	0.92370402	Fst	Polydendrocyte	-0.255699180
1.033411e-06	0.33529470	Tfap2d	Polydendrocyte	-0.223593520
3.932829e-06	1.42335886	Ramp3	Polydendrocyte	-0.473524871
2.880871e-06	0.88425759	Nxph3	Polydendrocyte	-0.356488679
9.286272e-07	0.74948227	Rspo2	Polydendrocyte	-0.569950315
3.488895e-06	2.33391407	Grp	Polydendrocyte	-0.397816004
1.412740e-04	31.01804674	Pcp4	Polydendrocyte	-0.925152140
2.800830e-05	10.37112521	Cck	Polydendrocyte	-0.519289405
1.193572e-05	9.80901351	Satb2	Polydendrocyte	-0.319666289
4.977175e-06	2.36021170	Tbr1	Polydendrocyte	-0.477605691
4.369187e-06	1.98875777	Emx1	Polydendrocyte	-0.386491741
3.817769e-06	2.80727129	Meig1	Polydendrocyte	-0.239406783
3.793906e-06	2.20242596	Rarres2	Polydendrocyte	-0.226412050
1.110196e-05	9.73012064	Mbp	Polydendrocyte	-0.225640463
3.518239e-06	1.44308208	Enpp6	Polydendrocyte	-0.205573788
4.170010e-04	67.34492620	Pdgfra	Polydendrocyte	2.500000000
1.782354e-04	66.41793498	Itgb8	Polydendrocyte	2.500000000
8.769237e-06	3.50744551	Aldh1l1	Polydendrocyte	-0.160432474
9.478780e-05	30.83067618	Aldoc	Polydendrocyte	-0.009499255
9.102379e-05	35.01528549	Lig1	Polydendrocyte	1.361274064
1.001708e-04	25.07149666	Rrm2	Polydendrocyte	1.121225169
6.099040e-07	0.80536472	Slc5a7	Polydendrocyte	-0.225995307
1.673325e-08	0.01643601	Chat	Polydendrocyte	-0.224453951
4.381486e-05	11.51178462	Gad2	Polydendrocyte	-0.823169511
6.588320e-05	30.35074455	Gad1	Polydendrocyte	-0.834682847
1.493431e-05	5.28910950	Slc32a1	Polydendrocyte	-0.839191191
4.812202e-07	0.42733638	Slc17a8	Polydendrocyte	-0.260919392
7.253950e-06	2.94862102	Slc17a7	Polydendrocyte	-0.487896671
1.323413e-06	0.45034680	Slc17a6	Polydendrocyte	-0.304871881
3.596531e-05	25.80454291	Rbfox3	Polydendrocyte	-1.079317365
1.128072e-04	51.53019296	Snap25	Polydendrocyte	-1.151930919
3.417225e-05	14.16124407	Ccnd2	GABA_Neuron_OlfGC2	-0.671111111
2.688867e-06	1.51097386	Sp8	GABA_Neuron_OlfGC2	-0.344401670
6.315506e-04	66.91298114	Cdh8	GABA_Neuron_OlfGC2	2.500000000
1.583482e-04	50.94849454	C79798	GABA_Neuron_OlfGC2	2.500000000
2.490514e-06	1.25179221	Adamts19	GABA_Neuron_OlfGC2	-0.242302263
6.299145e-06	4.69835668	Cacng5	GABA_Neuron_OlfGC2	-0.127894939
2.045234e-04	48.34564906	Dchs2	GABA_Neuron_OlfGC2	2.221086256
3.565876e-05	19.17392743	Gpr88	GABA_Neuron_OlfGC2	0.047008631
9.851219e-08	0.13234808	Drd2	GABA_Neuron_OlfGC2	-0.321048080
7.555212e-06	4.27373994	Ppp1r1b	GABA_Neuron_OlfGC2	-0.322361575
1.262594e-05	6.98687548	Rn7sk	GABA_Neuron_OlfGC2	-0.236516400
8.390738e-05	41.06099040	Lars2	GABA_Neuron_OlfGC2	-0.236827605
1.259793e-07	0.13786258	Slc18a3	GABA_Neuron_OlfGC2	-0.224186174
3.204644e-07	0.25918165	Slc10a4	GABA_Neuron_OlfGC2	-0.224094128
5.556578e-06	4.56600860	Htr3a	GABA_Neuron_OlfGC2	-0.045289606
3.798970e-06	1.83081504	Tac2	GABA_Neuron_OlfGC2	-0.212615996
1.569920e-04	29.01180104	Sst	GABA_Neuron_OlfGC2	-0.403403700
7.642518e-05	18.97540532	Npy	GABA_Neuron_OlfGC2	-0.277463732
8.616672e-06	3.66714459	Cort	GABA_Neuron_OlfGC2	-0.316020560
8.202181e-06	3.16532480	Pnoc	GABA_Neuron_OlfGC2	-0.404588448
5.776568e-06	5.44832911	Slc6a7	GABA_Neuron_OlfGC2	-0.316755129
6.488355e-06	2.96128819	Cartpt	GABA_Neuron_OlfGC2	-0.490090742
2.063184e-06	1.08635712	Fst	GABA_Neuron_OlfGC2	-0.263722264
5.490229e-07	0.28123966	Tfap2d	GABA_Neuron_OlfGC2	-0.233267980
5.722036e-06	3.28664387	Ramp3	GABA_Neuron_OlfGC2	-0.427504336
2.557810e-06	1.16907467	Nxph3	GABA_Neuron_OlfGC2	-0.367839973
1.038916e-06	0.83820448	Rspo2	GABA_Neuron_OlfGC2	-0.560975479
2.415485e-06	1.27936473	Grp	GABA_Neuron_OlfGC2	-0.441864180
7.217377e-04	82.36461895	Pcp4	GABA_Neuron_OlfGC2	0.427134417
2.808150e-05	11.35987648	Cck	GABA_Neuron_OlfGC2	-0.519105042
5.528388e-06	3.46310797	Satb2	GABA_Neuron_OlfGC2	-0.462148296
4.277157e-06	2.45395390	Tbr1	GABA_Neuron_OlfGC2	-0.496582529
1.567069e-06	1.11392963	Emx1	GABA_Neuron_OlfGC2	-0.645822950
5.198195e-06	4.05315981	Meig1	GABA_Neuron_OlfGC2	-0.236461190
1.296221e-06	0.89334951	Rarres2	GABA_Neuron_OlfGC2	-0.231016291
8.080032e-06	6.07146796	Mbp	GABA_Neuron_OlfGC2	-0.232151197
2.987491e-07	0.28123966	Enpp6	GABA_Neuron_OlfGC2	-0.225940388
8.312329e-07	0.67276938	Pdgfra	GABA_Neuron_OlfGC2	-0.325434444
1.441298e-05	8.85077754	Itgb8	GABA_Neuron_OlfGC2	-0.451679648
2.886322e-06	2.04036616	Aldh1l1	GABA_Neuron_OlfGC2	-0.348644975
2.018859e-05	10.66504908	Aldoc	GABA_Neuron_OlfGC2	-0.347115006
2.239593e-05	16.65931400	Lig1	GABA_Neuron_OlfGC2	-0.106050512
5.085811e-06	4.13036285	Rrm2	GABA_Neuron_OlfGC2	-0.301057243
5.935530e-08	0.03860152	Slc5a7	GABA_Neuron_OlfGC2	-0.229879398
5.401448e-08	0.03308702	Chat	GABA_Neuron_OlfGC2	-0.223563937
3.840913e-04	78.89048197	Gad2	GABA_Neuron_OlfGC2	0.336750863
4.771571e-04	86.37366273	Gad1	GABA_Neuron_OlfGC2	0.786778651
1.650700e-04	49.05701996	Slc32a1	GABA_Neuron_OlfGC2	0.268192769
5.557630e-07	0.45770376	Slc17a8	GABA_Neuron_OlfGC2	-0.257687439
7.411043e-06	3.06606375	Slc17a7	GABA_Neuron_OlfGC2	-0.486246577
9.615419e-07	0.49630528	Slc17a6	GABA_Neuron_OlfGC2	-0.309988699
1.749870e-04	67.06738723	Rbfox3	GABA_Neuron_OlfGC2	0.410920407
3.499355e-04	80.47865887	Snap25	GABA_Neuron_OlfGC2	-0.084945380
1.333564e-03	60.56975506	Ccnd2	ImmatureNeuron_GABA	2.500000000
6.672296e-05	26.77050053	Sp8	ImmatureNeuron_GABA	1.558879499
2.348131e-04	32.02209798	Cdh8	ImmatureNeuron_GABA	0.784964895
1.418432e-04	47.44408946	C79798	ImmatureNeuron_GABA	2.355562226
5.519377e-05	11.54153355	Adamts19	ImmatureNeuron_GABA	0.659231422
8.145610e-06	5.46458999	Cacng5	ImmatureNeuron_GABA	-0.030314971
1.594283e-04	38.75798722	Dchs2	ImmatureNeuron_GABA	1.576976085
6.909902e-06	3.88045793	Gpr88	ImmatureNeuron_GABA	-0.342273058
1.998485e-07	0.15974441	Drd2	ImmatureNeuron_GABA	-0.310490900
2.763206e-06	1.53088392	Ppp1r1b	ImmatureNeuron_GABA	-0.360163480
6.455181e-06	4.57933972	Rn7sk	ImmatureNeuron_GABA	-0.296785157
7.236449e-05	36.57481363	Lars2	ImmatureNeuron_GABA	-0.242923248
4.629378e-08	0.01996805	Slc18a3	ImmatureNeuron_GABA	-0.224798013
5.359946e-07	0.47923323	Slc10a4	ImmatureNeuron_GABA	-0.222885846
7.472115e-06	5.26490948	Htr3a	ImmatureNeuron_GABA	0.054996493
7.111891e-07	0.41932907	Tac2	ImmatureNeuron_GABA	-0.241194042
7.656630e-05	19.80830671	Sst	ImmatureNeuron_GABA	-0.429707904
5.127756e-05	12.26703940	Npy	ImmatureNeuron_GABA	-0.288249893
4.360989e-06	2.01677316	Cort	ImmatureNeuron_GABA	-0.336034981
9.512648e-06	5.09850905	Pnoc	ImmatureNeuron_GABA	-0.398038621
8.795957e-07	0.78541001	Slc6a7	ImmatureNeuron_GABA	-0.765741090
1.604286e-06	0.85197018	Cartpt	ImmatureNeuron_GABA	-0.717131084
1.140293e-06	0.37939297	Fst	ImmatureNeuron_GABA	-0.289211869
4.370529e-07	0.24627263	Tfap2d	ImmatureNeuron_GABA	-0.235504305
2.387606e-06	1.42438765	Ramp3	ImmatureNeuron_GABA	-0.513269865
1.043007e-06	0.60569755	Nxph3	ImmatureNeuron_GABA	-0.421065060
7.100952e-07	0.47923323	Rspo2	ImmatureNeuron_GABA	-0.587733544
1.811550e-06	1.09824281	Grp	ImmatureNeuron_GABA	-0.466647104
2.335895e-04	45.64030884	Pcp4	ImmatureNeuron_GABA	-0.710087854
2.067879e-05	10.62965921	Cck	ImmatureNeuron_GABA	-0.537749932
1.703540e-05	7.43477103	Satb2	ImmatureNeuron_GABA	-0.206262761
3.113077e-06	2.18317359	Tbr1	ImmatureNeuron_GABA	-0.528139615
1.163530e-06	0.63232162	Emx1	ImmatureNeuron_GABA	-0.683169845
4.233906e-06	3.34132055	Meig1	ImmatureNeuron_GABA	-0.238518818
2.936269e-06	1.34451544	Rarres2	ImmatureNeuron_GABA	-0.227993021
4.717559e-06	3.66746539	Mbp	ImmatureNeuron_GABA	-0.239395628
2.834607e-07	0.22630458	Enpp6	ImmatureNeuron_GABA	-0.226037103
1.466410e-06	0.87193823	Pdgfra	ImmatureNeuron_GABA	-0.319359417
3.508856e-05	14.71645367	Itgb8	ImmatureNeuron_GABA	-0.018009728
3.717169e-06	2.33626198	Aldh1l1	ImmatureNeuron_GABA	-0.322063655
2.176680e-05	12.06070288	Aldoc	ImmatureNeuron_GABA	-0.339972457
2.168024e-05	12.45340788	Lig1	ImmatureNeuron_GABA	-0.121352629
1.847902e-05	8.62619808	Rrm2	ImmatureNeuron_GABA	-0.100721432
5.874559e-08	0.03993610	Slc5a7	ImmatureNeuron_GABA	-0.229883700
4.553072e-08	0.02662407	Chat	ImmatureNeuron_GABA	-0.223766470
3.289678e-04	70.15441960	Gad2	ImmatureNeuron_GABA	0.148847988
3.453289e-04	80.36474973	Gad1	ImmatureNeuron_GABA	0.267041525
8.163225e-05	41.52023429	Slc32a1	ImmatureNeuron_GABA	-0.347234801
9.790466e-07	0.71884984	Slc17a8	ImmatureNeuron_GABA	-0.239335127
4.162820e-06	2.35623003	Slc17a7	ImmatureNeuron_GABA	-0.520365796
6.549883e-07	0.45260916	Slc17a6	ImmatureNeuron_GABA	-0.314323328
9.608230e-05	39.44355698	Rbfox3	ImmatureNeuron_GABA	-0.434895702
2.072655e-04	67.79818956	Snap25	ImmatureNeuron_GABA	-0.726905312
1.189786e-03	76.85138958	Ccnd2	NPC	2.336690719
9.097679e-06	5.60825429	Sp8	NPC	-0.153912964
9.699653e-06	6.95623232	Cdh8	NPC	-0.612020111
9.958968e-06	9.86853054	C79798	NPC	-0.390826078
2.119138e-06	2.27991346	Adamts19	NPC	-0.248654962
3.953173e-06	4.08553836	Cacng5	NPC	-0.251872256
9.807114e-06	6.81477783	Dchs2	NPC	-0.560114888
1.100547e-06	1.07338992	Gpr88	NPC	-0.420936213
7.474827e-07	1.06506906	Drd2	NPC	-0.253438539
3.471099e-06	2.46297221	Ppp1r1b	NPC	-0.354579241
6.396873e-06	4.77616908	Rn7sk	NPC	-0.297354644
6.479594e-05	49.80862040	Lars2	NPC	-0.246920096
6.070667e-08	0.08320852	Slc18a3	NPC	-0.224687348
1.904033e-07	0.25794641	Slc10a4	NPC	-0.224823263
8.440245e-07	1.00682310	Htr3a	NPC	-0.292010813
7.998018e-07	0.44100516	Tac2	NPC	-0.240373913
7.960217e-05	22.93226826	Sst	NPC	-0.428714987
3.533243e-05	16.47528707	Npy	NPC	-0.295088981
5.632198e-06	3.22016975	Cort	NPC	-0.330056499
3.945016e-06	2.05525046	Pnoc	NPC	-0.425866121
3.755807e-07	0.54917624	Slc6a7	NPC	-0.811952429
6.654312e-07	0.63238476	Cartpt	NPC	-0.760774575
8.084179e-07	1.06506906	Fst	NPC	-0.298378038
3.250296e-07	0.31619238	Tfap2d	NPC	-0.237741695
1.705035e-06	1.17324014	Ramp3	NPC	-0.530826418
1.311403e-06	1.39790315	Nxph3	NPC	-0.411634527
5.780594e-07	0.73223498	Rspo2	NPC	-0.598478064
1.689103e-06	2.19670494	Grp	NPC	-0.471671818
4.718787e-05	26.71825595	Pcp4	NPC	-1.144341411
1.247120e-05	11.79896821	Cck	NPC	-0.558422047
1.636876e-05	15.56831420	Satb2	NPC	-0.221087091
3.036064e-06	2.98718589	Tbr1	NPC	-0.530227369
1.859271e-06	2.18838409	Emx1	NPC	-0.618780133
3.110450e-06	4.38508903	Meig1	NPC	-0.240916081
3.694361e-06	3.56132468	Rarres2	NPC	-0.226595551
8.166210e-06	9.81860543	Mbp	NPC	-0.231965528
8.138845e-07	0.67398902	Enpp6	NPC	-0.222681624
2.405606e-04	46.18072891	Pdgfra	NPC	1.967411302
1.211870e-04	66.26726577	Itgb8	NPC	1.787903966
1.400170e-05	9.26110834	Aldh1l1	NPC	0.006969948
4.208832e-05	27.55866201	Aldoc	NPC	-0.248002769
2.106985e-04	73.73107006	Lig1	NPC	2.500000000
2.940493e-04	80.92860709	Rrm2	NPC	2.500000000
3.387483e-07	0.59910135	Slc5a7	NPC	-0.227908296
2.059849e-08	0.03328341	Chat	NPC	-0.224361676
6.411603e-05	23.33166916	Gad2	NPC	-0.753967693
5.721181e-05	36.86137460	Gad1	NPC	-0.868870080
1.251891e-05	10.44266933	Slc32a1	NPC	-0.857006946
6.697196e-07	0.89865202	Slc17a8	NPC	-0.252746622
2.946852e-06	3.03711100	Slc17a7	NPC	-0.533138286
3.867995e-07	0.43268431	Slc17a6	NPC	-0.318115484
4.200308e-05	30.91196539	Rbfox3	NPC	-1.014595759
8.029427e-05	55.69146281	Snap25	NPC	-1.298226466
1.724089e-05	10.09296149	Ccnd2	Oligodendrocyte	-0.715179638
2.483728e-07	0.59760956	Sp8	Oligodendrocyte	-0.416940312
2.618056e-06	2.19123506	Cdh8	Oligodendrocyte	-0.655966328
6.893547e-07	1.32802125	C79798	Oligodendrocyte	-0.583858675
1.896012e-07	0.39840637	Adamts19	Oligodendrocyte	-0.281661317
1.296898e-06	2.58964143	Cacng5	Oligodendrocyte	-0.392248168
3.811789e-07	0.66401062	Dchs2	Oligodendrocyte	-0.694748809
2.787893e-06	3.05444887	Gpr88	Oligodendrocyte	-0.398088250
0.000000e+00	0.00000000	Drd2	Oligodendrocyte	-0.331311050
3.069260e-06	1.79282869	Ppp1r1b	Oligodendrocyte	-0.357749166
2.286602e-05	6.10889774	Rn7sk	Oligodendrocyte	-0.136503134
9.792839e-05	52.39043825	Lars2	Oligodendrocyte	-0.229423298
6.102844e-08	0.13280212	Slc18a3	Oligodendrocyte	-0.224684878
8.216517e-08	0.19920319	Slc10a4	Oligodendrocyte	-0.225430056
1.965456e-06	1.39442231	Htr3a	Oligodendrocyte	-0.233299337
3.119831e-06	0.92961487	Tac2	Oligodendrocyte	-0.218901568
9.586870e-05	17.52988048	Sst	Oligodendrocyte	-0.423394819
7.947336e-05	13.28021248	Npy	Oligodendrocyte	-0.276156324
6.582092e-06	4.24966799	Cort	Oligodendrocyte	-0.325589161
3.674838e-06	1.19521912	Pnoc	Oligodendrocyte	-0.427216495
6.148185e-07	0.59760956	Slc6a7	Oligodendrocyte	-0.790017564
3.823917e-06	2.45683931	Cartpt	Oligodendrocyte	-0.613949520
6.439616e-07	0.19920319	Fst	Oligodendrocyte	-0.302920204
3.393426e-07	0.39840637	Tfap2d	Oligodendrocyte	-0.237455829
2.534665e-06	1.66002656	Ramp3	Oligodendrocyte	-0.509487330
8.729803e-07	0.99601594	Nxph3	Oligodendrocyte	-0.427039221
8.396261e-07	0.46480744	Rspo2	Oligodendrocyte	-0.577192856
1.823833e-06	1.12881806	Grp	Oligodendrocyte	-0.466143044
9.871574e-05	33.93094290	Pcp4	Oligodendrocyte	-1.024298680
5.224280e-05	24.56839309	Cck	Oligodendrocyte	-0.458250984
3.631289e-06	3.38645418	Satb2	Oligodendrocyte	-0.504334751
5.409738e-06	3.18725100	Tbr1	Oligodendrocyte	-0.465879329
2.002897e-06	1.19521912	Emx1	Oligodendrocyte	-0.605487806
5.475646e-06	11.35458167	Meig1	Oligodendrocyte	-0.235869156
3.636088e-06	4.58167331	Rarres2	Oligodendrocyte	-0.226702972
2.087557e-03	83.93094290	Mbp	Oligodendrocyte	2.500000000
7.075988e-04	85.92297477	Enpp6	Oligodendrocyte	2.500000000
4.976331e-06	4.84727756	Pdgfra	Oligodendrocyte	-0.285789442
3.223176e-05	31.73970784	Itgb8	Oligodendrocyte	-0.077930973
2.508698e-06	5.44488712	Aldh1l1	Oligodendrocyte	-0.360726352
3.486709e-05	34.52855246	Aldoc	Oligodendrocyte	-0.280684134
9.441589e-06	13.47941567	Lig1	Oligodendrocyte	-0.383025827
5.188951e-06	3.98406375	Rrm2	Oligodendrocyte	-0.299514480
1.422215e-05	17.99468792	Slc5a7	Oligodendrocyte	-0.129961666
0.000000e+00	0.00000000	Chat	Oligodendrocyte	-0.224853424
1.650577e-05	8.36653386	Gad2	Oligodendrocyte	-0.916259597
1.652735e-05	11.68658699	Gad1	Oligodendrocyte	-1.029269929
6.637980e-06	3.32005312	Slc32a1	Oligodendrocyte	-0.900383973
3.178959e-07	0.59760956	Slc17a8	Oligodendrocyte	-0.268000649
1.231570e-05	9.03054449	Slc17a7	Oligodendrocyte	-0.434728263
1.277179e-06	0.66401062	Slc17a6	Oligodendrocyte	-0.305525638
1.384976e-05	9.29614874	Rbfox3	Oligodendrocyte	-1.316384113
6.055641e-05	42.43027888	Snap25	Oligodendrocyte	-1.387039194
7.777321e-05	24.88064384	Ccnd2	GABA_Neuron_OlfGC1	-0.557627637
1.371903e-04	57.05224390	Sp8	GABA_Neuron_OlfGC1	2.500000000
2.985809e-05	14.30909835	Cdh8	GABA_Neuron_OlfGC1	-0.486923059
1.036809e-04	52.58491338	C79798	GABA_Neuron_OlfGC1	1.560861488
2.596102e-04	54.01036693	Adamts19	GABA_Neuron_OlfGC1	2.500000000
8.742541e-05	41.22220707	Cacng5	GABA_Neuron_OlfGC1	2.500000000
5.212659e-05	21.79102442	Dchs2	GABA_Neuron_OlfGC1	0.044348882
2.346578e-06	1.88923748	Gpr88	GABA_Neuron_OlfGC1	-0.404063998
1.006879e-07	0.15004774	Drd2	GABA_Neuron_OlfGC1	-0.320821414
3.596937e-06	2.29845860	Ppp1r1b	GABA_Neuron_OlfGC1	-0.353586565
7.431041e-06	4.18087573	Rn7sk	GABA_Neuron_OlfGC1	-0.287254092
7.269237e-05	46.16696222	Lars2	GABA_Neuron_OlfGC1	-0.242750097
1.071422e-08	0.02046106	Slc18a3	GABA_Neuron_OlfGC1	-0.225071199
1.930730e-07	0.19779021	Slc10a4	GABA_Neuron_OlfGC1	-0.224808296
2.158959e-06	1.60960306	Htr3a	GABA_Neuron_OlfGC1	-0.223168673
6.576159e-07	0.49788569	Tac2	GABA_Neuron_OlfGC1	-0.241689873
1.081217e-04	19.71081708	Sst	GABA_Neuron_OlfGC1	-0.419387313
4.462439e-05	12.59719002	Npy	GABA_Neuron_OlfGC1	-0.291103532
7.747199e-06	5.06752148	Cort	GABA_Neuron_OlfGC1	-0.320109683
2.022123e-05	12.31755559	Pnoc	GABA_Neuron_OlfGC1	-0.344516191
9.650982e-06	10.22370754	Slc6a7	GABA_Neuron_OlfGC1	0.038476061
1.721422e-05	1.55504024	Cartpt	GABA_Neuron_OlfGC1	0.008510516
2.115370e-06	2.17569227	Fst	GABA_Neuron_OlfGC1	-0.262280949
2.829390e-07	0.21825126	Tfap2d	GABA_Neuron_OlfGC1	-0.238582352
4.681484e-06	3.70345110	Ramp3	GABA_Neuron_OlfGC1	-0.454268582
9.809769e-07	0.51834675	Nxph3	GABA_Neuron_OlfGC1	-0.423244585
1.211318e-06	1.13217842	Rspo2	GABA_Neuron_OlfGC1	-0.546946095
1.187105e-06	1.14581912	Grp	GABA_Neuron_OlfGC1	-0.492271683
6.259592e-04	76.81080344	Pcp4	GABA_Neuron_OlfGC1	0.204002576
2.299836e-05	12.99277043	Cck	GABA_Neuron_OlfGC1	-0.531907730
5.762069e-06	5.12890465	Satb2	GABA_Neuron_OlfGC1	-0.456951854
3.215649e-06	2.48260810	Tbr1	GABA_Neuron_OlfGC1	-0.525358998
8.885063e-07	0.61383167	Emx1	GABA_Neuron_OlfGC1	-0.708622775
4.763306e-06	5.02659937	Meig1	GABA_Neuron_OlfGC1	-0.237389168
1.135871e-06	1.42545355	Rarres2	GABA_Neuron_OlfGC1	-0.231311882
6.633484e-06	6.96357932	Mbp	GABA_Neuron_OlfGC1	-0.235267777
3.728707e-07	0.45696358	Enpp6	GABA_Neuron_OlfGC1	-0.225471493
8.866178e-07	0.91392716	Pdgfra	GABA_Neuron_OlfGC1	-0.324904725
1.347253e-05	11.12399400	Itgb8	GABA_Neuron_OlfGC1	-0.471405698
3.711076e-06	3.81939708	Aldh1l1	GABA_Neuron_OlfGC1	-0.322258561
2.114455e-05	14.15223026	Aldoc	GABA_Neuron_OlfGC1	-0.342788586
8.611993e-06	8.03437457	Lig1	GABA_Neuron_OlfGC1	-0.400763319
2.354494e-06	2.09384804	Rrm2	GABA_Neuron_OlfGC1	-0.341912337
1.568602e-08	0.02728141	Slc5a7	GABA_Neuron_OlfGC1	-0.230187483
5.512678e-08	0.03410176	Chat	GABA_Neuron_OlfGC1	-0.223537383
2.313442e-04	61.19901787	Gad2	GABA_Neuron_OlfGC1	-0.183927252
6.342208e-04	93.04324103	Gad1	GABA_Neuron_OlfGC1	1.406007493
1.330612e-04	65.44127677	Slc32a1	GABA_Neuron_OlfGC1	0.032099157
6.614209e-07	0.70931660	Slc17a8	GABA_Neuron_OlfGC1	-0.253106427
5.083827e-06	2.91229027	Slc17a7	GABA_Neuron_OlfGC1	-0.510691567
6.046477e-07	0.39558041	Slc17a6	GABA_Neuron_OlfGC1	-0.315035138
3.401086e-04	85.33624335	Rbfox3	GABA_Neuron_OlfGC1	2.180934443
6.999032e-04	93.83440186	Snap25	GABA_Neuron_OlfGC1	1.489773367
1.172532e-04	31.40426951	Ccnd2	Glu_Neuron_Layer3	-0.454870091
3.477292e-06	1.33422282	Sp8	Glu_Neuron_Layer3	-0.320967365
1.214506e-04	34.33955971	Cdh8	Glu_Neuron_Layer3	0.081471755
3.840029e-05	6.75450300	C79798	Glu_Neuron_Layer3	0.201442680
4.088707e-06	1.40093396	Adamts19	Glu_Neuron_Layer3	-0.214963820
4.998393e-06	2.85190127	Cacng5	Glu_Neuron_Layer3	-0.196635638
2.163870e-05	5.52034690	Dchs2	Glu_Neuron_Layer3	-0.391120287
3.585909e-05	16.46097398	Gpr88	Glu_Neuron_Layer3	0.049721254
9.151405e-07	0.56704470	Drd2	Glu_Neuron_Layer3	-0.235972001
2.561829e-05	12.04136091	Ppp1r1b	Glu_Neuron_Layer3	-0.179870331
1.341191e-05	5.07004670	Rn7sk	Glu_Neuron_Layer3	-0.228839970
1.258505e-04	31.52101401	Lars2	Glu_Neuron_Layer3	-0.214677981
1.923319e-07	0.06671114	Slc18a3	Glu_Neuron_Layer3	-0.223676708
5.765893e-07	0.35023349	Slc10a4	Glu_Neuron_Layer3	-0.222658269
5.824150e-07	0.41694463	Htr3a	Glu_Neuron_Layer3	-0.305707130
5.983289e-06	1.00066711	Tac2	Glu_Neuron_Layer3	-0.192399676
7.868496e-04	33.60573716	Sst	Glu_Neuron_Layer3	-0.197401022
1.964692e-04	21.96464310	Npy	Glu_Neuron_Layer3	-0.225975170
3.723877e-05	6.45430287	Cort	Glu_Neuron_Layer3	-0.181411234
4.950943e-05	6.55436958	Pnoc	Glu_Neuron_Layer3	-0.198131266
3.539626e-05	22.93195464	Slc6a7	Glu_Neuron_Layer3	2.398969173
8.485974e-05	12.25817211	Cartpt	Glu_Neuron_Layer3	2.500000000
4.953237e-06	2.23482322	Fst	Glu_Neuron_Layer3	-0.183901034
4.299665e-06	2.31821214	Tfap2d	Glu_Neuron_Layer3	-0.158358149
2.802994e-05	11.32421614	Ramp3	Glu_Neuron_Layer3	0.146281665
1.588148e-05	3.71914610	Nxph3	Glu_Neuron_Layer3	0.100309113
2.679053e-05	10.34022682	Rspo2	Glu_Neuron_Layer3	1.534584090
4.078971e-05	11.57438292	Grp	Glu_Neuron_Layer3	1.132851018
3.581007e-04	51.21747832	Pcp4	Glu_Neuron_Layer3	-0.420018379
9.155184e-04	50.48365577	Cck	Glu_Neuron_Layer3	1.716045030
1.773843e-04	40.59372915	Satb2	Glu_Neuron_Layer3	2.500000000
2.806654e-05	17.96197465	Tbr1	Glu_Neuron_Layer3	0.148325006
1.706112e-05	13.85923949	Emx1	Glu_Neuron_Layer3	0.788125263
8.841074e-06	7.65510340	Meig1	Glu_Neuron_Layer3	-0.228687911
1.460043e-06	1.46764510	Rarres2	Glu_Neuron_Layer3	-0.230714302
2.200070e-05	13.25883923	Mbp	Glu_Neuron_Layer3	-0.202159184
9.129621e-07	0.76717812	Enpp6	Glu_Neuron_Layer3	-0.222054856
2.058636e-06	1.05070047	Pdgfra	Glu_Neuron_Layer3	-0.313695184
1.473378e-05	10.65710474	Itgb8	Glu_Neuron_Layer3	-0.444950875
6.340562e-06	3.80253502	Aldh1l1	Glu_Neuron_Layer3	-0.238133243
3.309510e-05	11.22414943	Aldoc	Glu_Neuron_Layer3	-0.288703638
1.151311e-05	6.37091394	Lig1	Glu_Neuron_Layer3	-0.338734882
4.365424e-06	2.45163442	Rrm2	Glu_Neuron_Layer3	-0.311832806
7.142962e-08	0.06671114	Slc5a7	Glu_Neuron_Layer3	-0.229794215
1.146454e-07	0.06671114	Chat	Glu_Neuron_Layer3	-0.222116496
1.560351e-04	24.04936624	Gad2	Glu_Neuron_Layer3	-0.440637879
1.144773e-04	22.19813209	Gad1	Glu_Neuron_Layer3	-0.643099016
9.093422e-05	16.99466311	Slc32a1	Glu_Neuron_Layer3	-0.278624588
2.097602e-06	1.28418946	Slc17a8	Glu_Neuron_Layer3	-0.190837911
1.597850e-04	33.58905937	Slc17a7	Glu_Neuron_Layer3	1.114283973
2.884628e-05	15.07671781	Slc17a6	Glu_Neuron_Layer3	0.084298003
2.591149e-04	59.87324883	Rbfox3	Glu_Neuron_Layer3	1.312725640
5.643515e-04	75.71714476	Snap25	Glu_Neuron_Layer3	0.879843034
9.333540e-05	19.09375891	Ccnd2	Interneuron_Lars2	-0.517122733
8.033166e-07	0.17098889	Sp8	Interneuron_Lars2	-0.400445753
5.967528e-05	15.98746082	Cdh8	Interneuron_Lars2	-0.301886755
8.563414e-07	0.56996295	C79798	Interneuron_Lars2	-0.580381303
1.651116e-06	0.91194072	Adamts19	Interneuron_Lars2	-0.256660870
3.206296e-06	1.85237960	Cacng5	Interneuron_Lars2	-0.291342419
1.854015e-05	7.06754061	Dchs2	Interneuron_Lars2	-0.435377916
1.254567e-05	3.30578512	Gpr88	Interneuron_Lars2	-0.265960365
4.679958e-07	0.19948703	Drd2	Interneuron_Lars2	-0.282555394
2.442403e-05	4.93017954	Ppp1r1b	Interneuron_Lars2	-0.189291341
4.704244e-04	60.15958963	Rn7sk	Interneuron_Lars2	2.500000000
8.575085e-03	95.38330009	Lars2	Interneuron_Lars2	2.500000000
1.455026e-08	0.02849815	Slc18a3	Interneuron_Lars2	-0.225041745
4.033807e-07	0.11399259	Slc10a4	Interneuron_Lars2	-0.223629292
5.831095e-07	0.19948703	Htr3a	Interneuron_Lars2	-0.305670769
1.096712e-06	0.28498148	Tac2	Interneuron_Lars2	-0.237625948
1.608806e-03	50.27073240	Sst	Interneuron_Lars2	0.071429872
3.098623e-04	27.87118837	Npy	Interneuron_Lars2	-0.177339282
4.610773e-05	7.66600171	Cort	Interneuron_Lars2	-0.139700651
2.352576e-05	4.78768880	Pnoc	Interneuron_Lars2	-0.327999893
1.099581e-05	3.64776290	Slc6a7	Interneuron_Lars2	0.161778250
9.506814e-06	2.13736107	Cartpt	Interneuron_Lars2	-0.349774970
2.741280e-06	0.74095184	Fst	Interneuron_Lars2	-0.244993735
3.044533e-06	0.59846110	Tfap2d	Interneuron_Lars2	-0.183426322
1.138845e-05	3.87574808	Ramp3	Interneuron_Lars2	-0.281757403
1.934133e-05	5.75662582	Nxph3	Interneuron_Lars2	0.221876606
2.171770e-05	6.83955543	Rspo2	Interneuron_Lars2	1.121778085
1.038654e-05	2.73582217	Grp	Interneuron_Lars2	-0.114765849
4.231876e-04	45.14106583	Pcp4	Interneuron_Lars2	-0.268387573
2.219130e-04	25.47734397	Cck	Interneuron_Lars2	-0.030909881
5.316553e-05	12.90966087	Satb2	Interneuron_Lars2	0.597175573
4.308107e-05	10.62980906	Tbr1	Interneuron_Lars2	0.555354435
1.469283e-05	4.50270732	Emx1	Interneuron_Lars2	0.568943733
6.198811e-06	2.47933884	Meig1	Interneuron_Lars2	-0.234326047
1.992177e-06	0.25648333	Rarres2	Interneuron_Lars2	-0.229733364
1.474490e-05	5.75662582	Mbp	Interneuron_Lars2	-0.217791775
1.649137e-07	0.08549444	Enpp6	Interneuron_Lars2	-0.226787035
2.294230e-06	0.48446851	Pdgfra	Interneuron_Lars2	-0.311441882
1.289306e-05	4.64519806	Itgb8	Interneuron_Lars2	-0.483559973
5.551344e-06	1.51040182	Aldh1l1	Interneuron_Lars2	-0.263382756
3.799750e-05	6.46907951	Aldoc	Interneuron_Lars2	-0.266516747
2.230685e-05	8.20746651	Lig1	Interneuron_Lars2	-0.107955151
2.157426e-06	0.85494443	Rrm2	Interneuron_Lars2	-0.344860088
1.897269e-07	0.14249074	Slc5a7	Interneuron_Lars2	-0.228959634
7.275039e-09	0.02849815	Chat	Interneuron_Lars2	-0.224679747
2.050563e-04	29.41008834	Gad2	Interneuron_Lars2	-0.273536317
1.973065e-04	28.86862354	Gad1	Interneuron_Lars2	-0.316542021
8.177363e-05	20.11969222	Slc32a1	Interneuron_Lars2	-0.346192056
3.193299e-06	1.13992590	Slc17a8	Interneuron_Lars2	-0.143331757
9.021115e-05	15.61698490	Slc17a7	Interneuron_Lars2	0.383482885
1.570779e-05	4.04673696	Slc17a6	Interneuron_Lars2	-0.101478580
2.823866e-04	46.42348247	Rbfox3	Interneuron_Lars2	1.562185719
4.577616e-04	57.48076375	Snap25	Interneuron_Lars2	0.400230204
5.339880e-05	44.63437797	Ccnd2	Ependyma	-0.621068729
3.473978e-07	0.94966762	Sp8	Ependyma	-0.413996997
1.532294e-06	2.94396961	Cdh8	Ependyma	-0.662704231
2.620727e-07	0.56980057	C79798	Ependyma	-0.592756494
1.983473e-07	0.66476733	Adamts19	Ependyma	-0.281511707
1.076177e-06	2.18423552	Cacng5	Ependyma	-0.403912603
5.123636e-05	42.83000950	Dchs2	Ependyma	0.031633445
6.069675e-07	1.23456790	Gpr88	Ependyma	-0.427619666
2.462804e-07	0.37986705	Drd2	Ependyma	-0.305653633
5.412327e-05	57.26495726	Ppp1r1b	Ependyma	0.044992151
4.690841e-06	4.27350427	Rn7sk	Ependyma	-0.314017180
6.551957e-05	67.80626781	Lars2	Ependyma	-0.246537956
0.000000e+00	0.00000000	Slc18a3	Ependyma	-0.225153464
2.949416e-08	0.09496676	Slc10a4	Ependyma	-0.225725334
1.075178e-07	0.28490028	Htr3a	Ependyma	-0.330569915
1.671654e-06	0.66476733	Tac2	Ependyma	-0.232304743
5.141067e-05	8.73694207	Sst	Ependyma	-0.437935363
3.367539e-05	15.57454891	Npy	Ependyma	-0.295799710
1.176617e-05	3.89363723	Cort	Ependyma	-0.301208538
6.086133e-06	10.92117759	Pnoc	Ependyma	-0.415164634
4.830599e-07	1.13960114	Slc6a7	Ependyma	-0.802098043
1.581071e-06	2.46913580	Cartpt	Ependyma	-0.718210235
2.770618e-07	0.75973409	Fst	Ependyma	-0.313053722
1.813212e-07	0.47483381	Tfap2d	Ependyma	-0.240611916
1.177756e-06	2.94396961	Ramp3	Ependyma	-0.544388653
2.220879e-06	1.51946819	Nxph3	Ependyma	-0.379678597
2.048151e-07	0.37986705	Rspo2	Ependyma	-0.628851142
1.393965e-07	0.37986705	Grp	Ependyma	-0.535265174
5.704930e-05	46.15384615	Pcp4	Ependyma	-1.121367592
1.425455e-05	23.07692308	Cck	Ependyma	-0.553930381
2.196177e-06	3.79867047	Satb2	Ependyma	-0.536247851
6.089964e-07	1.70940171	Tbr1	Ependyma	-0.596022858
5.073398e-06	9.40170940	Emx1	Ependyma	-0.321318187
2.106324e-03	96.96106363	Meig1	Ependyma	2.500000000
2.430726e-03	96.39126306	Rarres2	Ependyma	2.500000000
1.054489e-05	22.31718898	Mbp	Ependyma	-0.226840678
9.879136e-07	1.70940171	Enpp6	Ependyma	-0.221580710
1.111814e-06	2.75403609	Pdgfra	Ependyma	-0.322750881
9.591559e-05	80.05698006	Itgb8	Ependyma	1.257836604
3.854261e-05	54.03608737	Aldh1l1	Ependyma	0.792109283
2.307732e-04	86.22981956	Aldoc	Ependyma	0.605933808
6.538433e-06	9.11680912	Lig1	Ependyma	-0.445097872
6.564913e-06	14.33998101	Rrm2	Ependyma	-0.278932812
0.000000e+00	0.00000000	Slc5a7	Ependyma	-0.230298147
0.000000e+00	0.00000000	Chat	Ependyma	-0.224853424
1.919788e-05	7.31244065	Gad2	Ependyma	-0.907082839
2.414784e-05	25.16619183	Gad1	Ependyma	-0.999225921
3.171123e-06	5.12820513	Slc32a1	Ependyma	-0.925955113
5.168614e-06	10.82621083	Slc17a8	Ependyma	-0.057687991
6.666444e-06	9.68660969	Slc17a7	Ependyma	-0.494067815
4.033739e-07	0.75973409	Slc17a6	Ependyma	-0.317881124
8.118842e-06	11.96581197	Rbfox3	Ependyma	-1.377816419
2.641552e-05	30.67426401	Snap25	Ependyma	-1.540659970
4.092760e-05	11.51079137	Ccnd2	Interneuron_Chat	-0.653528467
3.755315e-07	0.71942446	Sp8	Interneuron_Chat	-0.413160781
4.123277e-04	64.02877698	Cdh8	Interneuron_Chat	1.886565624
2.497436e-05	19.42446043	C79798	Interneuron_Chat	-0.078142113
0.000000e+00	0.00000000	Adamts19	Interneuron_Chat	-0.284904606
2.059662e-06	3.59712230	Cacng5	Interneuron_Chat	-0.351938434
2.188553e-05	25.17985612	Dchs2	Interneuron_Chat	-0.387594677
2.309227e-06	3.59712230	Gpr88	Interneuron_Chat	-0.404569755
8.151425e-06	14.38848921	Drd2	Interneuron_Chat	0.517901844
7.844887e-06	5.75539568	Ppp1r1b	Interneuron_Chat	-0.320076467
3.100905e-05	11.51079137	Rn7sk	Interneuron_Chat	-0.056971568
8.677721e-05	44.60431655	Lars2	Interneuron_Chat	-0.235312085
5.826478e-04	78.41726619	Slc18a3	Interneuron_Chat	2.500000000
7.981318e-04	84.17266187	Slc10a4	Interneuron_Chat	2.500000000
0.000000e+00	0.00000000	Htr3a	Interneuron_Chat	-0.336198905
5.644775e-06	4.31654676	Tac2	Interneuron_Chat	-0.195532700
4.063237e-04	47.48201439	Sst	Interneuron_Chat	-0.321856696
9.207056e-05	30.93525180	Npy	Interneuron_Chat	-0.270753211
1.279983e-05	3.59712230	Cort	Interneuron_Chat	-0.296347243
2.103561e-05	9.35251799	Pnoc	Interneuron_Chat	-0.340445888
2.682270e-05	14.38848921	Slc6a7	Interneuron_Chat	1.612889889
3.189955e-06	2.15827338	Cartpt	Interneuron_Chat	-0.643419817
6.687051e-06	8.63309353	Fst	Interneuron_Chat	-0.136014310
0.000000e+00	0.00000000	Tfap2d	Interneuron_Chat	-0.244233360
7.836953e-05	42.44604317	Ramp3	Interneuron_Chat	1.441076313
7.204412e-06	8.63309353	Nxph3	Interneuron_Chat	-0.204574005
1.020085e-06	1.43884892	Rspo2	Interneuron_Chat	-0.562507831
1.602191e-06	2.15827338	Grp	Interneuron_Chat	-0.475238291
8.978392e-04	82.73381295	Pcp4	Interneuron_Chat	0.837392145
1.421930e-05	10.07194245	Cck	Interneuron_Chat	-0.554019162
2.912028e-07	2.15827338	Satb2	Interneuron_Chat	-0.578609429
1.055009e-05	2.87769784	Tbr1	Interneuron_Chat	-0.326529215
0.000000e+00	0.00000000	Emx1	Interneuron_Chat	-0.790852512
3.596285e-06	6.47482014	Meig1	Interneuron_Chat	-0.239879392
1.179094e-06	0.71942446	Rarres2	Interneuron_Chat	-0.231232203
1.144848e-05	10.79136691	Mbp	Interneuron_Chat	-0.224893902
0.000000e+00	0.00000000	Enpp6	Interneuron_Chat	-0.227830285
1.376507e-05	20.86330935	Pdgfra	Interneuron_Chat	-0.201731224
2.719874e-06	3.59712230	Itgb8	Interneuron_Chat	-0.696942506
9.158714e-07	2.87769784	Aldh1l1	Interneuron_Chat	-0.411685757
5.368805e-05	12.23021583	Aldoc	Interneuron_Chat	-0.195505543
1.976320e-05	31.65467626	Lig1	Interneuron_Chat	-0.162340505
4.640320e-07	2.15827338	Rrm2	Interneuron_Chat	-0.370189898
6.347005e-04	78.41726619	Slc5a7	Interneuron_Chat	2.500000000
1.873823e-04	63.30935252	Chat	Interneuron_Chat	2.500000000
2.638929e-04	70.50359712	Gad2	Interneuron_Chat	-0.072976535
9.192255e-05	36.69064748	Gad1	Interneuron_Chat	-0.732021823
7.583405e-05	7.91366906	Slc32a1	Interneuron_Chat	-0.390001702
1.043508e-04	52.51798561	Slc17a8	Interneuron_Chat	2.500000000
1.404726e-05	1.43884892	Slc17a7	Interneuron_Chat	-0.416539928
4.742138e-07	1.43884892	Slc17a6	Interneuron_Chat	-0.316879456
9.213720e-05	52.51798561	Rbfox3	Interneuron_Chat	-0.477185086
3.844907e-04	70.50359712	Snap25	Interneuron_Chat	0.070539442
