# Supplementary material for: Ascertaining cells’ synaptic connections and RNA expression simultaneously with barcoded rabies virus libraries
Source: Nat Commun. 2022 Nov 16;13:6993. doi: 10.1038/s41467-022-34334-1 (PMC9668842; doi:10.1038/s41467-022-34334-1)
Supplement: Supplementary file 6 — Source Data [file 41467_2022_34334_MOESM6_ESM.zip › saunders_source_data/Figure_5e_right.csv]

goterm_id	goterm_name	pvalue	qvalue	GO_type	condition	neglog10.P.value
SYNGO:synprocess	process in the synapse	7.620425e-04	0.0219087225	SynGO	Correlated	3.118021e+00
SYNGO:presynprocess	process in the presynapse	2.173549e-04	0.0175282465	SynGO	Correlated	3.662831e+00
SYNGO:postsynprocess	process in the postsynapse	5.325317e-04	0.0204137161	SynGO	Correlated	3.273655e+00
GO:0099504	synaptic vesicle cycle	3.048391e-04	0.0175282465	SynGO	Correlated	3.515929e+00
SYNGO:synprocess	process in the synapse	4.893501e-02	0.6585673929	SynGO	ExpressionMatched	1.310380e+00
SYNGO:presynprocess	process in the presynapse	1.433609e-01	0.6585673929	SynGO	ExpressionMatched	8.435693e-01
SYNGO:postsynprocess	process in the postsynapse	4.557240e-01	0.7366616126	SynGO	ExpressionMatched	3.412981e-01
GO:0099504	synaptic vesicle cycle	1.223048e-01	0.6585673929	SynGO	ExpressionMatched	9.125567e-01
SYNGO:synprocess	process in the synapse	1.260691e-02	0.6583425509	SynGO	ExpressionMatched	1.899391e+00
SYNGO:presynprocess	process in the presynapse	3.331518e-02	0.6583425509	SynGO	ExpressionMatched	1.477358e+00
SYNGO:postsynprocess	process in the postsynapse	7.069980e-01	0.8212603545	SynGO	ExpressionMatched	1.505818e-01
GO:0099504	synaptic vesicle cycle	7.169414e-02	0.6583425509	SynGO	ExpressionMatched	1.144516e+00
SYNGO:synprocess	process in the synapse	4.667676e-03	0.4491811613	SynGO	ExpressionMatched	2.330899e+00
SYNGO:presynprocess	process in the presynapse	1.363485e-02	0.4491811613	SynGO	ExpressionMatched	1.865350e+00
SYNGO:postsynprocess	process in the postsynapse	5.203568e-01	0.6896125398	SynGO	ExpressionMatched	2.836988e-01
GO:0099504	synaptic vesicle cycle	2.023339e-02	0.4491811613	SynGO	ExpressionMatched	1.693931e+00
SYNGO:synprocess	process in the synapse	1.517976e-02	0.2788124230	SynGO	ExpressionMatched	1.818735e+00
SYNGO:presynprocess	process in the presynapse	4.527444e-01	0.6774459854	SynGO	ExpressionMatched	3.441469e-01
SYNGO:postsynprocess	process in the postsynapse	6.473181e-01	0.7715509128	SynGO	ExpressionMatched	1.888822e-01
GO:0099504	synaptic vesicle cycle	6.727083e-01	0.7859363770	SynGO	ExpressionMatched	1.721732e-01
SYNGO:synprocess	process in the synapse	8.583000e-03	0.3927081005	SynGO	ExpressionMatched	2.066361e+00
SYNGO:presynprocess	process in the presynapse	5.695003e-02	0.6864988162	SynGO	ExpressionMatched	1.244506e+00
SYNGO:postsynprocess	process in the postsynapse	3.352323e-01	0.6899480196	SynGO	ExpressionMatched	4.746541e-01
GO:0099504	synaptic vesicle cycle	1.964595e-01	0.6864988162	SynGO	ExpressionMatched	7.067269e-01
SYNGO:synprocess	process in the synapse	3.054637e-02	0.5098009759	SynGO	ExpressionMatched	1.515040e+00
SYNGO:presynprocess	process in the presynapse	7.227843e-01	0.8249168971	SynGO	ExpressionMatched	1.409913e-01
SYNGO:postsynprocess	process in the postsynapse	1.875878e-01	0.6271705271	SynGO	ExpressionMatched	7.267954e-01
GO:0099504	synaptic vesicle cycle	6.093763e-01	0.7354542114	SynGO	ExpressionMatched	2.151144e-01
SYNGO:synprocess	process in the synapse	3.777318e-03	0.4268369213	SynGO	ExpressionMatched	2.422816e+00
SYNGO:presynprocess	process in the presynapse	2.980170e-01	0.6703884030	SynGO	ExpressionMatched	5.257590e-01
SYNGO:postsynprocess	process in the postsynapse	2.312769e-01	0.6703884030	SynGO	ExpressionMatched	6.358678e-01
GO:0099504	synaptic vesicle cycle	2.945516e-01	0.6703884030	SynGO	ExpressionMatched	5.308386e-01
SYNGO:synprocess	process in the synapse	7.202552e-05	0.0082109093	SynGO	ExpressionMatched	4.142514e+00
SYNGO:presynprocess	process in the presynapse	1.757607e-01	0.6486152770	SynGO	ExpressionMatched	7.550783e-01
SYNGO:postsynprocess	process in the postsynapse	5.200865e-02	0.5928986115	SynGO	ExpressionMatched	1.283924e+00
GO:0099504	synaptic vesicle cycle	1.964595e-01	0.6486152770	SynGO	ExpressionMatched	7.067269e-01
SYNGO:synprocess	process in the synapse	8.499790e-03	0.2885270051	SynGO	ExpressionMatched	2.070592e+00
SYNGO:presynprocess	process in the presynapse	1.752680e-01	0.6408545144	SynGO	ExpressionMatched	7.562974e-01
SYNGO:postsynprocess	process in the postsynapse	5.182792e-02	0.6408545144	SynGO	ExpressionMatched	1.285436e+00
GO:0099504	synaptic vesicle cycle	2.420580e-01	0.6534581346	SynGO	ExpressionMatched	6.160805e-01
SYNGO:synprocess	process in the synapse	4.758351e-01	0.8087781306	SynGO	ExpressionMatched	3.225435e-01
SYNGO:presynprocess	process in the presynapse	7.694608e-01	0.8762973243	SynGO	ExpressionMatched	1.138135e-01
SYNGO:postsynprocess	process in the postsynapse	3.941833e-01	0.8087781306	SynGO	ExpressionMatched	4.043018e-01
GO:0099504	synaptic vesicle cycle	8.340934e-01	0.8809526228	SynGO	ExpressionMatched	7.878529e-02
SYNGO:synprocess	process in the synapse	1.803957e-02	0.6261342377	SynGO	ExpressionMatched	1.743774e+00
SYNGO:presynprocess	process in the presynapse	1.158204e-01	0.6261342377	SynGO	ExpressionMatched	9.362149e-01
SYNGO:postsynprocess	process in the postsynapse	7.616900e-01	0.8170200809	SynGO	ExpressionMatched	1.182217e-01
GO:0099504	synaptic vesicle cycle	9.425658e-02	0.6261342377	SynGO	ExpressionMatched	1.025688e+00
SYNGO:synprocess	process in the synapse	6.635303e-02	0.6739742978	SynGO	ExpressionMatched	1.178139e+00
SYNGO:presynprocess	process in the presynapse	3.985887e-01	0.6739742978	SynGO	ExpressionMatched	3.994750e-01
SYNGO:postsynprocess	process in the postsynapse	8.117086e-01	0.8829926918	SynGO	ExpressionMatched	9.059983e-02
GO:0099504	synaptic vesicle cycle	1.964595e-01	0.6739742978	SynGO	ExpressionMatched	7.067269e-01
SYNGO:synprocess	process in the synapse	2.259630e-01	0.8212266601	SynGO	ExpressionMatched	6.459627e-01
SYNGO:presynprocess	process in the presynapse	5.082683e-01	0.8212266601	SynGO	ExpressionMatched	2.939069e-01
SYNGO:postsynprocess	process in the postsynapse	9.209200e-01	0.9866041310	SynGO	ExpressionMatched	3.577809e-02
GO:0099504	synaptic vesicle cycle	3.518232e-01	0.8212266601	SynGO	ExpressionMatched	4.536755e-01
SYNGO:synprocess	process in the synapse	4.221046e-02	0.6726176668	SynGO	ExpressionMatched	1.374580e+00
SYNGO:presynprocess	process in the presynapse	9.274337e-02	0.6726176668	SynGO	ExpressionMatched	1.032717e+00
SYNGO:postsynprocess	process in the postsynapse	2.312769e-01	0.6726176668	SynGO	ExpressionMatched	6.358678e-01
GO:0099504	synaptic vesicle cycle	3.930103e-02	0.6726176668	SynGO	ExpressionMatched	1.405596e+00
SYNGO:synprocess	process in the synapse	5.731654e-02	0.6869976294	SynGO	ExpressionMatched	1.241720e+00
SYNGO:presynprocess	process in the presynapse	6.191848e-01	0.7806815813	SynGO	ExpressionMatched	2.081797e-01
SYNGO:postsynprocess	process in the postsynapse	3.941833e-01	0.6869976294	SynGO	ExpressionMatched	4.043018e-01
GO:0099504	synaptic vesicle cycle	6.093763e-01	0.7806815813	SynGO	ExpressionMatched	2.151144e-01
SYNGO:synprocess	process in the synapse	5.731654e-02	0.7755652509	SynGO	ExpressionMatched	1.241720e+00
SYNGO:presynprocess	process in the presynapse	7.694608e-01	0.8381423256	SynGO	ExpressionMatched	1.138135e-01
SYNGO:postsynprocess	process in the postsynapse	3.352323e-01	0.7755652509	SynGO	ExpressionMatched	4.746541e-01
GO:0099504	synaptic vesicle cycle	5.438520e-01	0.7755652509	SynGO	ExpressionMatched	2.645193e-01
SYNGO:synprocess	process in the synapse	1.819829e-02	0.5815591863	SynGO	ExpressionMatched	1.739969e+00
SYNGO:presynprocess	process in the presynapse	2.980170e-01	0.5815591863	SynGO	ExpressionMatched	5.257590e-01
SYNGO:postsynprocess	process in the postsynapse	9.104358e-02	0.5815591863	SynGO	ExpressionMatched	1.040751e+00
GO:0099504	synaptic vesicle cycle	2.945516e-01	0.5815591863	SynGO	ExpressionMatched	5.308386e-01
SYNGO:synprocess	process in the synapse	4.643886e-04	0.0473676382	SynGO	ExpressionMatched	3.333118e+00
SYNGO:presynprocess	process in the presynapse	2.502789e-02	0.4137178949	SynGO	ExpressionMatched	1.601576e+00
SYNGO:postsynprocess	process in the postsynapse	1.497599e-01	0.4545356074	SynGO	ExpressionMatched	8.246046e-01
GO:0099504	synaptic vesicle cycle	9.453266e-02	0.4137178949	SynGO	ExpressionMatched	1.024418e+00
SYNGO:synprocess	process in the synapse	8.583000e-03	0.4749542377	SynGO	ExpressionMatched	2.066361e+00
SYNGO:presynprocess	process in the presynapse	1.437946e-01	0.6386986128	SynGO	ExpressionMatched	8.422574e-01
SYNGO:postsynprocess	process in the postsynapse	5.203568e-01	0.6487930461	SynGO	ExpressionMatched	2.836988e-01
GO:0099504	synaptic vesicle cycle	7.169414e-02	0.6386986128	SynGO	ExpressionMatched	1.144516e+00
SYNGO:synprocess	process in the synapse	2.037988e-01	0.8251861269	SynGO	ExpressionMatched	6.907983e-01
SYNGO:presynprocess	process in the presynapse	2.980170e-01	0.8251861269	SynGO	ExpressionMatched	5.257590e-01
SYNGO:postsynprocess	process in the postsynapse	3.352323e-01	0.8251861269	SynGO	ExpressionMatched	4.746541e-01
GO:0099504	synaptic vesicle cycle	4.779350e-01	0.8251861269	SynGO	ExpressionMatched	3.206311e-01
SYNGO:synprocess	process in the synapse	1.819829e-02	0.6216868126	SynGO	ExpressionMatched	1.739969e+00
SYNGO:presynprocess	process in the presynapse	1.161961e-01	0.6216868126	SynGO	ExpressionMatched	9.348086e-01
SYNGO:postsynprocess	process in the postsynapse	3.352323e-01	0.7522722606	SynGO	ExpressionMatched	4.746541e-01
GO:0099504	synaptic vesicle cycle	1.226360e-01	0.6248595263	SynGO	ExpressionMatched	9.113821e-01
SYNGO:synprocess	process in the synapse	6.635303e-02	0.7861118309	SynGO	ExpressionMatched	1.178139e+00
SYNGO:presynprocess	process in the presynapse	1.161961e-01	0.7861118309	SynGO	ExpressionMatched	9.348086e-01
SYNGO:postsynprocess	process in the postsynapse	7.069980e-01	0.8130477509	SynGO	ExpressionMatched	1.505818e-01
GO:0099504	synaptic vesicle cycle	5.350528e-02	0.7861118309	SynGO	ExpressionMatched	1.271603e+00
SYNGO:synprocess	process in the synapse	5.684673e-03	0.3041300135	SynGO	ExpressionMatched	2.245295e+00
SYNGO:presynprocess	process in the presynapse	1.752680e-01	0.6468431682	SynGO	ExpressionMatched	7.562974e-01
SYNGO:postsynprocess	process in the postsynapse	3.935597e-01	0.6481683573	SynGO	ExpressionMatched	4.049893e-01
GO:0099504	synaptic vesicle cycle	1.223048e-01	0.6468431682	SynGO	ExpressionMatched	9.125567e-01
SYNGO:synprocess	process in the synapse	1.457537e-01	0.7929742297	SynGO	ExpressionMatched	8.363804e-01
SYNGO:presynprocess	process in the presynapse	4.527444e-01	0.8063599036	SynGO	ExpressionMatched	3.441469e-01
SYNGO:postsynprocess	process in the postsynapse	7.621736e-01	0.8337102070	SynGO	ExpressionMatched	1.179461e-01
GO:0099504	synaptic vesicle cycle	6.093763e-01	0.8275481250	SynGO	ExpressionMatched	2.151144e-01
SYNGO:synprocess	process in the synapse	6.294347e-01	0.8454489446	SynGO	ExpressionMatched	2.010493e-01
SYNGO:presynprocess	process in the presynapse	3.985887e-01	0.8454489446	SynGO	ExpressionMatched	3.994750e-01
SYNGO:postsynprocess	process in the postsynapse	9.209200e-01	0.9543147934	SynGO	ExpressionMatched	3.577809e-02
GO:0099504	synaptic vesicle cycle	3.518232e-01	0.8454489446	SynGO	ExpressionMatched	4.536755e-01
SYNGO:synprocess	process in the synapse	1.260691e-02	0.6429525727	SynGO	ExpressionMatched	1.899391e+00
SYNGO:presynprocess	process in the presynapse	5.695003e-02	0.6454336658	SynGO	ExpressionMatched	1.244506e+00
SYNGO:postsynprocess	process in the postsynapse	2.003982e-02	0.6454336658	SynGO	ExpressionMatched	1.698106e+00
GO:0099504	synaptic vesicle cycle	3.930103e-02	0.6454336658	SynGO	ExpressionMatched	1.405596e+00
SYNGO:synprocess	process in the synapse	3.598652e-02	0.7759125922	SynGO	ExpressionMatched	1.443860e+00
SYNGO:presynprocess	process in the presynapse	1.161961e-01	0.7759125922	SynGO	ExpressionMatched	9.348086e-01
SYNGO:postsynprocess	process in the postsynapse	7.621736e-01	0.8414807068	SynGO	ExpressionMatched	1.179461e-01
GO:0099504	synaptic vesicle cycle	9.453266e-02	0.7759125922	SynGO	ExpressionMatched	1.024418e+00
SYNGO:synprocess	process in the synapse	7.036120e-03	0.2092739568	SynGO	ExpressionMatched	2.152667e+00
SYNGO:presynprocess	process in the presynapse	5.028723e-03	0.2092739568	SynGO	ExpressionMatched	2.298542e+00
SYNGO:postsynprocess	process in the postsynapse	3.941833e-01	0.7867801674	SynGO	ExpressionMatched	4.043018e-01
GO:0099504	synaptic vesicle cycle	1.930030e-03	0.2092739568	SynGO	ExpressionMatched	2.714436e+00
SYNGO:synprocess	process in the synapse	1.249085e-02	0.6378868972	SynGO	ExpressionMatched	1.903408e+00
SYNGO:presynprocess	process in the presynapse	7.285190e-02	0.6408458040	SynGO	ExpressionMatched	1.137559e+00
SYNGO:postsynprocess	process in the postsynapse	2.801030e-01	0.6489136484	SynGO	ExpressionMatched	5.526822e-01
GO:0099504	synaptic vesicle cycle	7.146877e-02	0.6408458040	SynGO	ExpressionMatched	1.145884e+00
SYNGO:synprocess	process in the synapse	2.259630e-01	0.7470196282	SynGO	ExpressionMatched	6.459627e-01
SYNGO:presynprocess	process in the presynapse	1.161961e-01	0.7470196282	SynGO	ExpressionMatched	9.348086e-01
SYNGO:postsynprocess	process in the postsynapse	6.473181e-01	0.8399723467	SynGO	ExpressionMatched	1.888822e-01
GO:0099504	synaptic vesicle cycle	2.425596e-01	0.7470196282	SynGO	ExpressionMatched	6.151816e-01
SYNGO:synprocess	process in the synapse	4.189259e-02	0.7098143488	SynGO	ExpressionMatched	1.377863e+00
SYNGO:presynprocess	process in the presynapse	1.158204e-01	0.7098143488	SynGO	ExpressionMatched	9.362149e-01
SYNGO:postsynprocess	process in the postsynapse	1.871420e-01	0.7098143488	SynGO	ExpressionMatched	7.278288e-01
GO:0099504	synaptic vesicle cycle	9.425658e-02	0.7098143488	SynGO	ExpressionMatched	1.025688e+00
SYNGO:synprocess	process in the synapse	4.929468e-02	0.7880641679	SynGO	ExpressionMatched	1.307200e+00
SYNGO:presynprocess	process in the presynapse	3.985887e-01	0.7880641679	SynGO	ExpressionMatched	3.994750e-01
SYNGO:postsynprocess	process in the postsynapse	1.176873e-01	0.7880641679	SynGO	ExpressionMatched	9.292702e-01
GO:0099504	synaptic vesicle cycle	3.518232e-01	0.7880641679	SynGO	ExpressionMatched	4.536755e-01
SYNGO:synprocess	process in the synapse	5.743177e-03	0.1263543525	SynGO	ExpressionMatched	2.240848e+00
SYNGO:presynprocess	process in the presynapse	3.467467e-01	0.6934934310	SynGO	ExpressionMatched	4.599876e-01
SYNGO:postsynprocess	process in the postsynapse	5.203568e-01	0.7395806907	SynGO	ExpressionMatched	2.836988e-01
GO:0099504	synaptic vesicle cycle	1.565058e-01	0.6555417559	SynGO	ExpressionMatched	8.054696e-01
SYNGO:synprocess	process in the synapse	7.036120e-03	0.4107659527	SynGO	ExpressionMatched	2.152667e+00
SYNGO:presynprocess	process in the presynapse	5.082683e-01	0.7038481405	SynGO	ExpressionMatched	2.939069e-01
SYNGO:postsynprocess	process in the postsynapse	3.941833e-01	0.6763603724	SynGO	ExpressionMatched	4.043018e-01
GO:0099504	synaptic vesicle cycle	5.438520e-01	0.7038481405	SynGO	ExpressionMatched	2.645193e-01
SYNGO:synprocess	process in the synapse	1.260691e-02	0.7030440710	SynGO	ExpressionMatched	1.899391e+00
SYNGO:presynprocess	process in the presynapse	6.191848e-01	0.7338266739	SynGO	ExpressionMatched	2.081797e-01
SYNGO:postsynprocess	process in the postsynapse	2.312769e-01	0.7030440710	SynGO	ExpressionMatched	6.358678e-01
GO:0099504	synaptic vesicle cycle	7.321627e-01	0.7902062788	SynGO	ExpressionMatched	1.353924e-01
SYNGO:synprocess	process in the synapse	3.054637e-02	0.6236537230	SynGO	ExpressionMatched	1.515040e+00
SYNGO:presynprocess	process in the presynapse	1.161961e-01	0.6236537230	SynGO	ExpressionMatched	9.348086e-01
SYNGO:postsynprocess	process in the postsynapse	1.176873e-01	0.6236537230	SynGO	ExpressionMatched	9.292702e-01
GO:0099504	synaptic vesicle cycle	2.841815e-02	0.6236537230	SynGO	ExpressionMatched	1.546404e+00
SYNGO:synprocess	process in the synapse	2.259630e-01	0.7675798015	SynGO	ExpressionMatched	6.459627e-01
SYNGO:presynprocess	process in the presynapse	9.317644e-01	0.9699919683	SynGO	ExpressionMatched	3.069387e-02
SYNGO:postsynprocess	process in the postsynapse	5.845657e-01	0.8259438484	SynGO	ExpressionMatched	2.331667e-01
GO:0099504	synaptic vesicle cycle	9.353494e-01	0.9699919683	SynGO	ExpressionMatched	2.902613e-02
SYNGO:synprocess	process in the synapse	2.581548e-02	0.6125904992	SynGO	ExpressionMatched	1.588120e+00
SYNGO:presynprocess	process in the presynapse	2.980170e-01	0.6125904992	SynGO	ExpressionMatched	5.257590e-01
SYNGO:postsynprocess	process in the postsynapse	5.203568e-01	0.7311341782	SynGO	ExpressionMatched	2.836988e-01
GO:0099504	synaptic vesicle cycle	1.964595e-01	0.6125904992	SynGO	ExpressionMatched	7.067269e-01
SYNGO:synprocess	process in the synapse	1.504369e-02	0.5924091911	SynGO	ExpressionMatched	1.822646e+00
SYNGO:presynprocess	process in the presynapse	1.433609e-01	0.6735683711	SynGO	ExpressionMatched	8.435693e-01
SYNGO:postsynprocess	process in the postsynapse	6.467302e-01	0.8030826178	SynGO	ExpressionMatched	1.892768e-01
GO:0099504	synaptic vesicle cycle	2.830932e-02	0.5924091911	SynGO	ExpressionMatched	1.548071e+00
SYNGO:synprocess	process in the synapse	3.570703e-02	0.4641914062	SynGO	ExpressionMatched	1.447246e+00
SYNGO:presynprocess	process in the presynapse	7.221754e-01	0.8438903044	SynGO	ExpressionMatched	1.413573e-01
SYNGO:postsynprocess	process in the postsynapse	3.935597e-01	0.7326683832	SynGO	ExpressionMatched	4.049893e-01
GO:0099504	synaptic vesicle cycle	5.432344e-01	0.7591682831	SynGO	ExpressionMatched	2.650127e-01
SYNGO:synprocess	process in the synapse	5.691168e-02	0.6864637224	SynGO	ExpressionMatched	1.244799e+00
SYNGO:presynprocess	process in the presynapse	5.672784e-02	0.6864637224	SynGO	ExpressionMatched	1.246204e+00
SYNGO:postsynprocess	process in the postsynapse	4.557240e-01	0.8024333537	SynGO	ExpressionMatched	3.412981e-01
GO:0099504	synaptic vesicle cycle	3.915961e-02	0.6864637224	SynGO	ExpressionMatched	1.407162e+00
SYNGO:synprocess	process in the synapse	1.292312e-01	0.6730276966	SynGO	ExpressionMatched	8.886325e-01
SYNGO:presynprocess	process in the presynapse	2.530213e-01	0.6730276966	SynGO	ExpressionMatched	5.968429e-01
SYNGO:postsynprocess	process in the postsynapse	9.104358e-02	0.6730276966	SynGO	ExpressionMatched	1.040751e+00
GO:0099504	synaptic vesicle cycle	4.133925e-01	0.7669478593	SynGO	ExpressionMatched	3.836374e-01
SYNGO:synprocess	process in the synapse	2.037988e-01	0.8444256771	SynGO	ExpressionMatched	6.907983e-01
SYNGO:presynprocess	process in the presynapse	7.227843e-01	0.9074416857	SynGO	ExpressionMatched	1.409913e-01
SYNGO:postsynprocess	process in the postsynapse	8.912279e-01	0.9272371218	SynGO	ExpressionMatched	5.001122e-02
GO:0099504	synaptic vesicle cycle	4.133925e-01	0.8444256771	SynGO	ExpressionMatched	3.836374e-01
SYNGO:synprocess	process in the synapse	5.743177e-03	0.3788069288	SynGO	ExpressionMatched	2.240848e+00
SYNGO:presynprocess	process in the presynapse	4.527444e-01	0.6802547246	SynGO	ExpressionMatched	3.441469e-01
SYNGO:postsynprocess	process in the postsynapse	1.875878e-01	0.6342221124	SynGO	ExpressionMatched	7.267954e-01
GO:0099504	synaptic vesicle cycle	5.438520e-01	0.7053750838	SynGO	ExpressionMatched	2.645193e-01
SYNGO:synprocess	process in the synapse	1.628214e-01	0.7922557459	SynGO	ExpressionMatched	7.882884e-01
SYNGO:presynprocess	process in the presynapse	3.460546e-01	0.7922557459	SynGO	ExpressionMatched	4.608554e-01
SYNGO:postsynprocess	process in the postsynapse	8.544907e-01	0.8793788274	SynGO	ExpressionMatched	6.829264e-02
GO:0099504	synaptic vesicle cycle	1.960128e-01	0.7922557459	SynGO	ExpressionMatched	7.077156e-01
SYNGO:synprocess	process in the synapse	8.583000e-03	0.5118942072	SynGO	ExpressionMatched	2.066361e+00
SYNGO:presynprocess	process in the presynapse	5.695003e-02	0.7183276378	SynGO	ExpressionMatched	1.244506e+00
SYNGO:postsynprocess	process in the postsynapse	1.176873e-01	0.7183276378	SynGO	ExpressionMatched	9.292702e-01
GO:0099504	synaptic vesicle cycle	7.169414e-02	0.7183276378	SynGO	ExpressionMatched	1.144516e+00
SYNGO:synprocess	process in the synapse	4.929468e-02	0.6869010535	SynGO	ExpressionMatched	1.307200e+00
SYNGO:presynprocess	process in the presynapse	5.082683e-01	0.7041921523	SynGO	ExpressionMatched	2.939069e-01
SYNGO:postsynprocess	process in the postsynapse	3.941833e-01	0.6869010535	SynGO	ExpressionMatched	4.043018e-01
GO:0099504	synaptic vesicle cycle	2.945516e-01	0.6869010535	SynGO	ExpressionMatched	5.308386e-01
SYNGO:synprocess	process in the synapse	2.581548e-02	0.5627774587	SynGO	ExpressionMatched	1.588120e+00
SYNGO:presynprocess	process in the presynapse	1.757607e-01	0.6008833460	SynGO	ExpressionMatched	7.550783e-01
SYNGO:postsynprocess	process in the postsynapse	1.176873e-01	0.6008833460	SynGO	ExpressionMatched	9.292702e-01
GO:0099504	synaptic vesicle cycle	2.945516e-01	0.6008833460	SynGO	ExpressionMatched	5.308386e-01
SYNGO:synprocess	process in the synapse	1.819829e-02	0.5860680232	SynGO	ExpressionMatched	1.739969e+00
SYNGO:presynprocess	process in the presynapse	4.527444e-01	0.6659638501	SynGO	ExpressionMatched	3.441469e-01
SYNGO:postsynprocess	process in the postsynapse	1.497599e-01	0.6434127503	SynGO	ExpressionMatched	8.246046e-01
GO:0099504	synaptic vesicle cycle	1.964595e-01	0.6554214518	SynGO	ExpressionMatched	7.067269e-01
SYNGO:synprocess	process in the synapse	1.441587e-01	0.7635886283	SynGO	ExpressionMatched	8.411593e-01
SYNGO:presynprocess	process in the presynapse	3.971476e-01	0.7635886283	SynGO	ExpressionMatched	4.010481e-01
SYNGO:postsynprocess	process in the postsynapse	3.813278e-02	0.7635886283	SynGO	ExpressionMatched	1.418702e+00
GO:0099504	synaptic vesicle cycle	5.426166e-01	0.7635886283	SynGO	ExpressionMatched	2.655069e-01
SYNGO:synprocess	process in the synapse	1.449548e-01	0.7485696579	SynGO	ExpressionMatched	8.387674e-01
SYNGO:presynprocess	process in the presynapse	8.813621e-01	0.9575291805	SynGO	ExpressionMatched	5.484564e-02
SYNGO:postsynprocess	process in the postsynapse	3.346386e-01	0.7485696579	SynGO	ExpressionMatched	4.754240e-01
GO:0099504	synaptic vesicle cycle	9.083127e-01	0.9630303787	SynGO	ExpressionMatched	4.176459e-02
SYNGO:synprocess	process in the synapse	1.457537e-01	0.8207416775	SynGO	ExpressionMatched	8.363804e-01
SYNGO:presynprocess	process in the presynapse	2.530213e-01	0.8207416775	SynGO	ExpressionMatched	5.968429e-01
SYNGO:postsynprocess	process in the postsynapse	1.875878e-01	0.8207416775	SynGO	ExpressionMatched	7.267954e-01
GO:0099504	synaptic vesicle cycle	4.133925e-01	0.8207416775	SynGO	ExpressionMatched	3.836374e-01
SYNGO:synprocess	process in the synapse	3.054637e-02	0.4349336463	SynGO	ExpressionMatched	1.515040e+00
SYNGO:presynprocess	process in the presynapse	7.694608e-01	0.8806051643	SynGO	ExpressionMatched	1.138135e-01
SYNGO:postsynprocess	process in the postsynapse	7.069980e-01	0.8773590188	SynGO	ExpressionMatched	1.505818e-01
GO:0099504	synaptic vesicle cycle	5.438520e-01	0.8035088299	SynGO	ExpressionMatched	2.645193e-01
SYNGO:synprocess	process in the synapse	4.221046e-02	0.7678928822	SynGO	ExpressionMatched	1.374580e+00
SYNGO:presynprocess	process in the presynapse	2.530213e-01	0.7678928822	SynGO	ExpressionMatched	5.968429e-01
SYNGO:postsynprocess	process in the postsynapse	9.443264e-01	0.9707716583	SynGO	ExpressionMatched	2.487785e-02
GO:0099504	synaptic vesicle cycle	3.518232e-01	0.7678928822	SynGO	ExpressionMatched	4.536755e-01
SYNGO:synprocess	process in the synapse	5.743177e-03	0.1732685473	SynGO	ExpressionMatched	2.240848e+00
SYNGO:presynprocess	process in the presynapse	4.382084e-02	0.3463595454	SynGO	ExpressionMatched	1.358319e+00
SYNGO:postsynprocess	process in the postsynapse	4.563629e-01	0.6535567102	SynGO	ExpressionMatched	3.406897e-01
GO:0099504	synaptic vesicle cycle	2.841815e-02	0.3296505942	SynGO	ExpressionMatched	1.546404e+00
SYNGO:synprocess	process in the synapse	4.221046e-02	0.7826866720	SynGO	ExpressionMatched	1.374580e+00
SYNGO:presynprocess	process in the presynapse	2.121896e-01	0.7826866720	SynGO	ExpressionMatched	6.732758e-01
SYNGO:postsynprocess	process in the postsynapse	4.563629e-01	0.7826866720	SynGO	ExpressionMatched	3.406897e-01
GO:0099504	synaptic vesicle cycle	1.565058e-01	0.7826866720	SynGO	ExpressionMatched	8.054696e-01
SYNGO:synprocess	process in the synapse	5.429605e-05	0.0030134308	SynGO	ExpressionMatched	4.265232e+00
SYNGO:presynprocess	process in the presynapse	5.082683e-01	0.6965158782	SynGO	ExpressionMatched	2.939069e-01
SYNGO:postsynprocess	process in the postsynapse	2.806551e-01	0.5273423972	SynGO	ExpressionMatched	5.518270e-01
GO:0099504	synaptic vesicle cycle	2.945516e-01	0.5273423972	SynGO	ExpressionMatched	5.308386e-01
SYNGO:synprocess	process in the synapse	5.961245e-04	0.0673620644	SynGO	ExpressionMatched	3.224663e+00
SYNGO:presynprocess	process in the presynapse	2.530213e-01	0.5808196753	SynGO	ExpressionMatched	5.968429e-01
SYNGO:postsynprocess	process in the postsynapse	2.312769e-01	0.5808196753	SynGO	ExpressionMatched	6.358678e-01
GO:0099504	synaptic vesicle cycle	3.518232e-01	0.6384708970	SynGO	ExpressionMatched	4.536755e-01
SYNGO:synprocess	process in the synapse	8.583000e-03	0.7083978662	SynGO	ExpressionMatched	2.066361e+00
SYNGO:presynprocess	process in the presynapse	1.161961e-01	0.7083978662	SynGO	ExpressionMatched	9.348086e-01
SYNGO:postsynprocess	process in the postsynapse	2.312769e-01	0.7083978662	SynGO	ExpressionMatched	6.358678e-01
GO:0099504	synaptic vesicle cycle	1.964595e-01	0.7083978662	SynGO	ExpressionMatched	7.067269e-01
SYNGO:synprocess	process in the synapse	1.002836e-01	0.6254671014	SynGO	ExpressionMatched	9.987701e-01
SYNGO:presynprocess	process in the presynapse	2.121896e-01	0.6254671014	SynGO	ExpressionMatched	6.732758e-01
SYNGO:postsynprocess	process in the postsynapse	9.209200e-01	0.9296079251	SynGO	ExpressionMatched	3.577809e-02
GO:0099504	synaptic vesicle cycle	5.350528e-02	0.6254671014	SynGO	ExpressionMatched	1.271603e+00
SYNGO:synprocess	process in the synapse	7.647935e-02	0.7343012531	SynGO	ExpressionMatched	1.116456e+00
SYNGO:presynprocess	process in the presynapse	2.980170e-01	0.7343012531	SynGO	ExpressionMatched	5.257590e-01
SYNGO:postsynprocess	process in the postsynapse	7.621736e-01	0.8685233774	SynGO	ExpressionMatched	1.179461e-01
GO:0099504	synaptic vesicle cycle	7.169414e-02	0.7343012531	SynGO	ExpressionMatched	1.144516e+00
SYNGO:synprocess	process in the synapse	5.743177e-03	0.1990968130	SynGO	ExpressionMatched	2.240848e+00
SYNGO:presynprocess	process in the presynapse	3.331518e-02	0.4232868323	SynGO	ExpressionMatched	1.477358e+00
SYNGO:postsynprocess	process in the postsynapse	5.203568e-01	0.7215613704	SynGO	ExpressionMatched	2.836988e-01
GO:0099504	synaptic vesicle cycle	4.475161e-03	0.1990968130	SynGO	ExpressionMatched	2.349191e+00
SYNGO:synprocess	process in the synapse	3.003632e-01	0.7916329065	SynGO	ExpressionMatched	5.223533e-01
SYNGO:presynprocess	process in the presynapse	1.757607e-01	0.7916329065	SynGO	ExpressionMatched	7.550783e-01
SYNGO:postsynprocess	process in the postsynapse	6.473181e-01	0.7961269062	SynGO	ExpressionMatched	1.888822e-01
GO:0099504	synaptic vesicle cycle	3.518232e-01	0.7916329065	SynGO	ExpressionMatched	4.536755e-01
SYNGO:synprocess	process in the synapse	9.700674e-04	0.1154380198	SynGO	ExpressionMatched	3.013198e+00
SYNGO:presynprocess	process in the presynapse	1.437946e-01	0.6423057787	SynGO	ExpressionMatched	8.422574e-01
SYNGO:postsynprocess	process in the postsynapse	2.003982e-02	0.5624693235	SynGO	ExpressionMatched	1.698106e+00
GO:0099504	synaptic vesicle cycle	9.453266e-02	0.5624693235	SynGO	ExpressionMatched	1.024418e+00
SYNGO:synprocess	process in the synapse	2.442153e-03	0.2759632706	SynGO	ExpressionMatched	2.612227e+00
SYNGO:presynprocess	process in the presynapse	2.502789e-02	0.2889264223	SynGO	ExpressionMatched	1.601576e+00
SYNGO:postsynprocess	process in the postsynapse	3.941833e-01	0.6143372777	SynGO	ExpressionMatched	4.043018e-01
GO:0099504	synaptic vesicle cycle	1.418803e-02	0.2889264223	SynGO	ExpressionMatched	1.848078e+00
SYNGO:synprocess	process in the synapse	5.731654e-02	0.7311805150	SynGO	ExpressionMatched	1.241720e+00
SYNGO:presynprocess	process in the presynapse	7.312068e-02	0.7311805150	SynGO	ExpressionMatched	1.135960e+00
SYNGO:postsynprocess	process in the postsynapse	3.941833e-01	0.7311805150	SynGO	ExpressionMatched	4.043018e-01
GO:0099504	synaptic vesicle cycle	2.841815e-02	0.6567176622	SynGO	ExpressionMatched	1.546404e+00
SYNGO:synprocess	process in the synapse	8.583000e-03	0.6270262016	SynGO	ExpressionMatched	2.066361e+00
SYNGO:presynprocess	process in the presynapse	5.695003e-02	0.6520981504	SynGO	ExpressionMatched	1.244506e+00
SYNGO:postsynprocess	process in the postsynapse	1.497599e-01	0.6520981504	SynGO	ExpressionMatched	8.246046e-01
GO:0099504	synaptic vesicle cycle	3.930103e-02	0.6520981504	SynGO	ExpressionMatched	1.405596e+00
SYNGO:synprocess	process in the synapse	1.552257e-03	0.0869263672	SynGO	ExpressionMatched	2.809036e+00
SYNGO:presynprocess	process in the presynapse	7.642504e-04	0.0855960458	SynGO	ExpressionMatched	3.116764e+00
SYNGO:postsynprocess	process in the postsynapse	2.003982e-02	0.3740766970	SynGO	ExpressionMatched	1.698106e+00
GO:0099504	synaptic vesicle cycle	6.670934e-03	0.1494289319	SynGO	ExpressionMatched	2.175813e+00
SYNGO:synprocess	process in the synapse	4.643886e-04	0.0552622446	SynGO	ExpressionMatched	3.333118e+00
SYNGO:presynprocess	process in the presynapse	1.858131e-02	0.3685292707	SynGO	ExpressionMatched	1.730924e+00
SYNGO:postsynprocess	process in the postsynapse	1.875878e-01	0.6067747376	SynGO	ExpressionMatched	7.267954e-01
GO:0099504	synaptic vesicle cycle	4.475161e-03	0.2662720822	SynGO	ExpressionMatched	2.349191e+00
SYNGO:synprocess	process in the synapse	2.172217e-02	0.4552657581	SynGO	ExpressionMatched	1.663097e+00
SYNGO:presynprocess	process in the presynapse	2.980170e-01	0.6208687492	SynGO	ExpressionMatched	5.257590e-01
SYNGO:postsynprocess	process in the postsynapse	3.941833e-01	0.6842633700	SynGO	ExpressionMatched	4.043018e-01
GO:0099504	synaptic vesicle cycle	1.226360e-01	0.5086244124	SynGO	ExpressionMatched	9.113821e-01
SYNGO:synprocess	process in the synapse	8.583000e-03	0.4657776120	SynGO	ExpressionMatched	2.066361e+00
SYNGO:presynprocess	process in the presynapse	2.980170e-01	0.7422096072	SynGO	ExpressionMatched	5.257590e-01
SYNGO:postsynprocess	process in the postsynapse	3.352323e-01	0.7422096072	SynGO	ExpressionMatched	4.746541e-01
GO:0099504	synaptic vesicle cycle	1.565058e-01	0.7422096072	SynGO	ExpressionMatched	8.054696e-01
SYNGO:synprocess	process in the synapse	6.589970e-02	0.5458035811	SynGO	ExpressionMatched	1.181117e+00
SYNGO:presynprocess	process in the presynapse	1.752680e-01	0.5458035811	SynGO	ExpressionMatched	7.562974e-01
SYNGO:postsynprocess	process in the postsynapse	4.557240e-01	0.6660581235	SynGO	ExpressionMatched	3.412981e-01
GO:0099504	synaptic vesicle cycle	1.561168e-01	0.5458035811	SynGO	ExpressionMatched	8.065503e-01
SYNGO:synprocess	process in the synapse	1.517976e-02	0.4058260382	SynGO	ExpressionMatched	1.818735e+00
SYNGO:presynprocess	process in the presynapse	1.363485e-02	0.4058260382	SynGO	ExpressionMatched	1.865350e+00
SYNGO:postsynprocess	process in the postsynapse	2.806551e-01	0.6477817651	SynGO	ExpressionMatched	5.518270e-01
GO:0099504	synaptic vesicle cycle	1.418803e-02	0.4058260382	SynGO	ExpressionMatched	1.848078e+00
SYNGO:synprocess	process in the synapse	4.221046e-02	0.6279043099	SynGO	ExpressionMatched	1.374580e+00
SYNGO:presynprocess	process in the presynapse	5.641130e-01	0.6885591982	SynGO	ExpressionMatched	2.486339e-01
SYNGO:postsynprocess	process in the postsynapse	2.806551e-01	0.6279043099	SynGO	ExpressionMatched	5.518270e-01
GO:0099504	synaptic vesicle cycle	4.779350e-01	0.6596849803	SynGO	ExpressionMatched	3.206311e-01
SYNGO:synprocess	process in the synapse	9.582485e-04	0.1149898215	SynGO	ExpressionMatched	3.018522e+00
SYNGO:presynprocess	process in the presynapse	1.158204e-01	0.5435766887	SynGO	ExpressionMatched	9.362149e-01
SYNGO:postsynprocess	process in the postsynapse	2.307751e-01	0.5537004660	SynGO	ExpressionMatched	6.368110e-01
GO:0099504	synaptic vesicle cycle	1.223048e-01	0.5435766887	SynGO	ExpressionMatched	9.125567e-01
SYNGO:synprocess	process in the synapse	2.581548e-02	0.6360039148	SynGO	ExpressionMatched	1.588120e+00
SYNGO:presynprocess	process in the presynapse	3.467467e-01	0.6360039148	SynGO	ExpressionMatched	4.599876e-01
SYNGO:postsynprocess	process in the postsynapse	1.875878e-01	0.6360039148	SynGO	ExpressionMatched	7.267954e-01
GO:0099504	synaptic vesicle cycle	2.945516e-01	0.6360039148	SynGO	ExpressionMatched	5.308386e-01
SYNGO:synprocess	process in the synapse	3.598652e-02	0.7424554559	SynGO	ExpressionMatched	1.443860e+00
SYNGO:presynprocess	process in the presynapse	2.980170e-01	0.7424554559	SynGO	ExpressionMatched	5.257590e-01
SYNGO:postsynprocess	process in the postsynapse	8.117086e-01	0.8538577290	SynGO	ExpressionMatched	9.059983e-02
GO:0099504	synaptic vesicle cycle	2.425596e-01	0.7424554559	SynGO	ExpressionMatched	6.151816e-01
SYNGO:synprocess	process in the synapse	2.153794e-02	0.5707553303	SynGO	ExpressionMatched	1.666796e+00
SYNGO:presynprocess	process in the presynapse	5.672784e-02	0.6641776025	SynGO	ExpressionMatched	1.246204e+00
SYNGO:postsynprocess	process in the postsynapse	4.557240e-01	0.7023699476	SynGO	ExpressionMatched	3.412981e-01
GO:0099504	synaptic vesicle cycle	3.915961e-02	0.6641776025	SynGO	ExpressionMatched	1.407162e+00
SYNGO:synprocess	process in the synapse	2.172217e-02	0.5696709276	SynGO	ExpressionMatched	1.663097e+00
SYNGO:presynprocess	process in the presynapse	4.382084e-02	0.5696709276	SynGO	ExpressionMatched	1.358319e+00
SYNGO:postsynprocess	process in the postsynapse	3.941833e-01	0.6109751617	SynGO	ExpressionMatched	4.043018e-01
GO:0099504	synaptic vesicle cycle	5.350528e-02	0.6109751617	SynGO	ExpressionMatched	1.271603e+00
SYNGO:synprocess	process in the synapse	4.929468e-02	0.7341258673	SynGO	ExpressionMatched	1.307200e+00
SYNGO:presynprocess	process in the presynapse	6.724071e-01	0.7747299175	SynGO	ExpressionMatched	1.723677e-01
SYNGO:postsynprocess	process in the postsynapse	4.563629e-01	0.7341258673	SynGO	ExpressionMatched	3.406897e-01
GO:0099504	synaptic vesicle cycle	5.438520e-01	0.7341258673	SynGO	ExpressionMatched	2.645193e-01
SYNGO:synprocess	process in the synapse	1.636829e-01	0.7690305273	SynGO	ExpressionMatched	7.859966e-01
SYNGO:presynprocess	process in the presynapse	6.191848e-01	0.7801829424	SynGO	ExpressionMatched	2.081797e-01
SYNGO:postsynprocess	process in the postsynapse	2.806551e-01	0.7690305273	SynGO	ExpressionMatched	5.518270e-01
GO:0099504	synaptic vesicle cycle	7.863106e-01	0.9053530823	SynGO	ExpressionMatched	1.044059e-01
SYNGO:synprocess	process in the synapse	1.457537e-01	0.8080835149	SynGO	ExpressionMatched	8.363804e-01
SYNGO:presynprocess	process in the presynapse	7.227843e-01	0.8637690254	SynGO	ExpressionMatched	1.409913e-01
SYNGO:postsynprocess	process in the postsynapse	8.548427e-01	0.9118322160	SynGO	ExpressionMatched	6.811379e-02
GO:0099504	synaptic vesicle cycle	4.779350e-01	0.8080835149	SynGO	ExpressionMatched	3.206311e-01
SYNGO:synprocess	process in the synapse	5.731654e-02	0.7131881683	SynGO	ExpressionMatched	1.241720e+00
SYNGO:presynprocess	process in the presynapse	5.082683e-01	0.7188366573	SynGO	ExpressionMatched	2.939069e-01
SYNGO:postsynprocess	process in the postsynapse	7.069980e-01	0.8144107954	SynGO	ExpressionMatched	1.505818e-01
GO:0099504	synaptic vesicle cycle	2.425596e-01	0.7131881683	SynGO	ExpressionMatched	6.151816e-01
SYNGO:synprocess	process in the synapse	5.731654e-02	0.6155415357	SynGO	ExpressionMatched	1.241720e+00
SYNGO:presynprocess	process in the presynapse	2.530213e-01	0.6155415357	SynGO	ExpressionMatched	5.968429e-01
SYNGO:postsynprocess	process in the postsynapse	3.941833e-01	0.6614279665	SynGO	ExpressionMatched	4.043018e-01
GO:0099504	synaptic vesicle cycle	4.133925e-01	0.6614279665	SynGO	ExpressionMatched	3.836374e-01
SYNGO:synprocess	process in the synapse	3.598652e-02	0.7123972380	SynGO	ExpressionMatched	1.443860e+00
SYNGO:presynprocess	process in the presynapse	5.641130e-01	0.7644600546	SynGO	ExpressionMatched	2.486339e-01
SYNGO:postsynprocess	process in the postsynapse	3.352323e-01	0.7123972380	SynGO	ExpressionMatched	4.746541e-01
GO:0099504	synaptic vesicle cycle	5.438520e-01	0.7585303772	SynGO	ExpressionMatched	2.645193e-01
SYNGO:synprocess	process in the synapse	8.583000e-03	0.5073982394	SynGO	ExpressionMatched	2.066361e+00
SYNGO:presynprocess	process in the presynapse	2.121896e-01	0.6336731924	SynGO	ExpressionMatched	6.732758e-01
SYNGO:postsynprocess	process in the postsynapse	3.352323e-01	0.6357619042	SynGO	ExpressionMatched	4.746541e-01
GO:0099504	synaptic vesicle cycle	2.945516e-01	0.6336731924	SynGO	ExpressionMatched	5.308386e-01
SYNGO:synprocess	process in the synapse	3.777318e-03	0.4192822855	SynGO	ExpressionMatched	2.422816e+00
SYNGO:presynprocess	process in the presynapse	7.312068e-02	0.6384474748	SynGO	ExpressionMatched	1.135960e+00
SYNGO:postsynprocess	process in the postsynapse	6.473181e-01	0.7331868714	SynGO	ExpressionMatched	1.888822e-01
GO:0099504	synaptic vesicle cycle	5.350528e-02	0.6384474748	SynGO	ExpressionMatched	1.271603e+00
SYNGO:synprocess	process in the synapse	1.517976e-02	0.7228406075	SynGO	ExpressionMatched	1.818735e+00
SYNGO:presynprocess	process in the presynapse	3.467467e-01	0.7228406075	SynGO	ExpressionMatched	4.599876e-01
SYNGO:postsynprocess	process in the postsynapse	9.104358e-02	0.7228406075	SynGO	ExpressionMatched	1.040751e+00
GO:0099504	synaptic vesicle cycle	2.945516e-01	0.7228406075	SynGO	ExpressionMatched	5.308386e-01
SYNGO:synprocess	process in the synapse	1.140879e-01	0.8039475478	SynGO	ExpressionMatched	9.427603e-01
SYNGO:presynprocess	process in the presynapse	6.191848e-01	0.8039475478	SynGO	ExpressionMatched	2.081797e-01
SYNGO:postsynprocess	process in the postsynapse	3.352323e-01	0.8039475478	SynGO	ExpressionMatched	4.746541e-01
GO:0099504	synaptic vesicle cycle	4.779350e-01	0.8039475478	SynGO	ExpressionMatched	3.206311e-01
SYNGO:synprocess	process in the synapse	1.002836e-01	0.7405977298	SynGO	ExpressionMatched	9.987701e-01
SYNGO:presynprocess	process in the presynapse	4.527444e-01	0.7405977298	SynGO	ExpressionMatched	3.441469e-01
SYNGO:postsynprocess	process in the postsynapse	1.875878e-01	0.7405977298	SynGO	ExpressionMatched	7.267954e-01
GO:0099504	synaptic vesicle cycle	6.093763e-01	0.7830962469	SynGO	ExpressionMatched	2.151144e-01
SYNGO:synprocess	process in the synapse	1.292312e-01	0.7593028425	SynGO	ExpressionMatched	8.886325e-01
SYNGO:presynprocess	process in the presynapse	2.530213e-01	0.7593028425	SynGO	ExpressionMatched	5.968429e-01
SYNGO:postsynprocess	process in the postsynapse	7.069980e-01	0.8361598587	SynGO	ExpressionMatched	1.505818e-01
GO:0099504	synaptic vesicle cycle	1.964595e-01	0.7593028425	SynGO	ExpressionMatched	7.067269e-01
SYNGO:synprocess	process in the synapse	2.745848e-04	0.0337739280	SynGO	ExpressionMatched	3.561324e+00
SYNGO:presynprocess	process in the presynapse	1.752680e-01	0.6012800375	SynGO	ExpressionMatched	7.562974e-01
SYNGO:postsynprocess	process in the postsynapse	1.995628e-02	0.6012800375	SynGO	ExpressionMatched	1.699920e+00
GO:0099504	synaptic vesicle cycle	1.960128e-01	0.6012800375	SynGO	ExpressionMatched	7.077156e-01
SYNGO:synprocess	process in the synapse	6.589970e-02	0.7773075243	SynGO	ExpressionMatched	1.181117e+00
SYNGO:presynprocess	process in the presynapse	2.116392e-01	0.7773075243	SynGO	ExpressionMatched	6.744039e-01
SYNGO:postsynprocess	process in the postsynapse	5.197186e-01	0.7773075243	SynGO	ExpressionMatched	2.842318e-01
GO:0099504	synaptic vesicle cycle	3.512347e-01	0.7773075243	SynGO	ExpressionMatched	4.544025e-01
SYNGO:synprocess	process in the synapse	7.036120e-03	0.3905046520	SynGO	ExpressionMatched	2.152667e+00
SYNGO:presynprocess	process in the presynapse	7.312068e-02	0.5957563103	SynGO	ExpressionMatched	1.135960e+00
SYNGO:postsynprocess	process in the postsynapse	1.875878e-01	0.6536706902	SynGO	ExpressionMatched	7.267954e-01
GO:0099504	synaptic vesicle cycle	2.425596e-01	0.6536706902	SynGO	ExpressionMatched	6.151816e-01
SYNGO:synprocess	process in the synapse	1.042475e-02	0.4448840717	SynGO	ExpressionMatched	1.981934e+00
SYNGO:presynprocess	process in the presynapse	2.121896e-01	0.6926958061	SynGO	ExpressionMatched	6.732758e-01
SYNGO:postsynprocess	process in the postsynapse	2.003982e-02	0.4448840717	SynGO	ExpressionMatched	1.698106e+00
GO:0099504	synaptic vesicle cycle	9.453266e-02	0.6926958061	SynGO	ExpressionMatched	1.024418e+00
SYNGO:synprocess	process in the synapse	4.929468e-02	0.7480577301	SynGO	ExpressionMatched	1.307200e+00
SYNGO:presynprocess	process in the presynapse	2.530213e-01	0.7801829424	SynGO	ExpressionMatched	5.968429e-01
SYNGO:postsynprocess	process in the postsynapse	4.563629e-01	0.7801829424	SynGO	ExpressionMatched	3.406897e-01
GO:0099504	synaptic vesicle cycle	2.425596e-01	0.7801829424	SynGO	ExpressionMatched	6.151816e-01
SYNGO:synprocess	process in the synapse	3.736969e-03	0.3535105648	SynGO	ExpressionMatched	2.427480e+00
SYNGO:presynprocess	process in the presynapse	4.363987e-02	0.6634814643	SynGO	ExpressionMatched	1.360117e+00
SYNGO:postsynprocess	process in the postsynapse	1.871420e-01	0.6634814643	SynGO	ExpressionMatched	7.278288e-01
GO:0099504	synaptic vesicle cycle	7.146877e-02	0.6634814643	SynGO	ExpressionMatched	1.145884e+00
SYNGO:synprocess	process in the synapse	1.640820e-04	0.0182131005	SynGO	ExpressionMatched	3.784939e+00
SYNGO:presynprocess	process in the presynapse	3.331518e-02	0.5453017820	SynGO	ExpressionMatched	1.477358e+00
SYNGO:postsynprocess	process in the postsynapse	9.104358e-02	0.6407562953	SynGO	ExpressionMatched	1.040751e+00
GO:0099504	synaptic vesicle cycle	3.930103e-02	0.5453017820	SynGO	ExpressionMatched	1.405596e+00
SYNGO:synprocess	process in the synapse	4.450366e-01	0.7356439380	SynGO	ExpressionMatched	3.516042e-01
SYNGO:presynprocess	process in the presynapse	5.641130e-01	0.7393168263	SynGO	ExpressionMatched	2.486339e-01
SYNGO:postsynprocess	process in the postsynapse	2.312769e-01	0.7016868431	SynGO	ExpressionMatched	6.358678e-01
GO:0099504	synaptic vesicle cycle	2.945516e-01	0.7016868431	SynGO	ExpressionMatched	5.308386e-01
SYNGO:synprocess	process in the synapse	1.951148e-03	0.2263331442	SynGO	ExpressionMatched	2.709710e+00
SYNGO:presynprocess	process in the presynapse	1.161961e-01	0.6418840254	SynGO	ExpressionMatched	9.348086e-01
SYNGO:postsynprocess	process in the postsynapse	6.473181e-01	0.7434544960	SynGO	ExpressionMatched	1.888822e-01
GO:0099504	synaptic vesicle cycle	3.930103e-02	0.6418840254	SynGO	ExpressionMatched	1.405596e+00
SYNGO:synprocess	process in the synapse	3.054637e-02	0.4272617702	SynGO	ExpressionMatched	1.515040e+00
SYNGO:presynprocess	process in the presynapse	7.694608e-01	0.9104648720	SynGO	ExpressionMatched	1.138135e-01
SYNGO:postsynprocess	process in the postsynapse	1.497599e-01	0.6515728308	SynGO	ExpressionMatched	8.246046e-01
GO:0099504	synaptic vesicle cycle	7.863106e-01	0.9104648720	SynGO	ExpressionMatched	1.044059e-01
SYNGO:synprocess	process in the synapse	4.643886e-04	0.0496895813	SynGO	ExpressionMatched	3.333118e+00
SYNGO:presynprocess	process in the presynapse	1.858131e-02	0.4815942529	SynGO	ExpressionMatched	1.730924e+00
SYNGO:postsynprocess	process in the postsynapse	9.858928e-03	0.3516350928	SynGO	ExpressionMatched	2.006170e+00
GO:0099504	synaptic vesicle cycle	1.226360e-01	0.5129197956	SynGO	ExpressionMatched	9.113821e-01
SYNGO:synprocess	process in the synapse	1.249085e-02	0.6594943966	SynGO	ExpressionMatched	1.903408e+00
SYNGO:presynprocess	process in the presynapse	1.158204e-01	0.6594943966	SynGO	ExpressionMatched	9.362149e-01
SYNGO:postsynprocess	process in the postsynapse	6.911878e-02	0.6594943966	SynGO	ExpressionMatched	1.160404e+00
GO:0099504	synaptic vesicle cycle	3.915961e-02	0.6594943966	SynGO	ExpressionMatched	1.407162e+00
SYNGO:synprocess	process in the synapse	6.966178e-03	0.3271817348	SynGO	ExpressionMatched	2.157005e+00
SYNGO:presynprocess	process in the presynapse	5.672784e-02	0.5010958932	SynGO	ExpressionMatched	1.246204e+00
SYNGO:postsynprocess	process in the postsynapse	2.307751e-01	0.6612781930	SynGO	ExpressionMatched	6.368110e-01
GO:0099504	synaptic vesicle cycle	1.412704e-02	0.3271817348	SynGO	ExpressionMatched	1.849949e+00
SYNGO:synprocess	process in the synapse	4.929468e-02	0.7009552950	SynGO	ExpressionMatched	1.307200e+00
SYNGO:presynprocess	process in the presynapse	2.530213e-01	0.7009552950	SynGO	ExpressionMatched	5.968429e-01
SYNGO:postsynprocess	process in the postsynapse	6.934405e-02	0.7009552950	SynGO	ExpressionMatched	1.158991e+00
GO:0099504	synaptic vesicle cycle	1.226360e-01	0.7009552950	SynGO	ExpressionMatched	9.113821e-01
SYNGO:synprocess	process in the synapse	4.221046e-02	0.6362599551	SynGO	ExpressionMatched	1.374580e+00
SYNGO:presynprocess	process in the presynapse	4.382084e-02	0.6362599551	SynGO	ExpressionMatched	1.358319e+00
SYNGO:postsynprocess	process in the postsynapse	3.352323e-01	0.6362599551	SynGO	ExpressionMatched	4.746541e-01
GO:0099504	synaptic vesicle cycle	5.350528e-02	0.6362599551	SynGO	ExpressionMatched	1.271603e+00
SYNGO:synprocess	process in the synapse	6.635303e-02	0.6740316199	SynGO	ExpressionMatched	1.178139e+00
SYNGO:presynprocess	process in the presynapse	8.492588e-01	0.9359784794	SynGO	ExpressionMatched	7.095993e-02
SYNGO:postsynprocess	process in the postsynapse	5.845657e-01	0.7649872466	SynGO	ExpressionMatched	2.331667e-01
GO:0099504	synaptic vesicle cycle	6.727083e-01	0.8291520351	SynGO	ExpressionMatched	1.721732e-01
SYNGO:synprocess	process in the synapse	3.054637e-02	0.7667274846	SynGO	ExpressionMatched	1.515040e+00
SYNGO:presynprocess	process in the presynapse	4.527444e-01	0.7667274846	SynGO	ExpressionMatched	3.441469e-01
SYNGO:postsynprocess	process in the postsynapse	4.563629e-01	0.7667274846	SynGO	ExpressionMatched	3.406897e-01
GO:0099504	synaptic vesicle cycle	4.133925e-01	0.7667274846	SynGO	ExpressionMatched	3.836374e-01
SYNGO:synprocess	process in the synapse	1.229699e-03	0.1328074661	SynGO	ExpressionMatched	2.910201e+00
SYNGO:presynprocess	process in the presynapse	1.858131e-02	0.2229756932	SynGO	ExpressionMatched	1.730924e+00
SYNGO:postsynprocess	process in the postsynapse	1.875878e-01	0.5237917609	SynGO	ExpressionMatched	7.267954e-01
GO:0099504	synaptic vesicle cycle	5.350528e-02	0.3611606523	SynGO	ExpressionMatched	1.271603e+00
SYNGO:synprocess	process in the synapse	5.626685e-03	0.5596238726	SynGO	ExpressionMatched	2.249747e+00
SYNGO:presynprocess	process in the presynapse	2.967121e-01	0.7312230522	SynGO	ExpressionMatched	5.276648e-01
SYNGO:postsynprocess	process in the postsynapse	9.049328e-02	0.6395574724	SynGO	ExpressionMatched	1.043384e+00
GO:0099504	synaptic vesicle cycle	4.121645e-01	0.7312230522	SynGO	ExpressionMatched	3.849294e-01
SYNGO:synprocess	process in the synapse	1.504369e-02	0.6004750426	SynGO	ExpressionMatched	1.822646e+00
SYNGO:presynprocess	process in the presynapse	3.460546e-01	0.6004750426	SynGO	ExpressionMatched	4.608554e-01
SYNGO:postsynprocess	process in the postsynapse	5.197186e-01	0.6975170137	SynGO	ExpressionMatched	2.842318e-01
GO:0099504	synaptic vesicle cycle	6.087823e-01	0.7290861204	SynGO	ExpressionMatched	2.155380e-01
SYNGO:synprocess	process in the synapse	1.457537e-01	0.7673151922	SynGO	ExpressionMatched	8.363804e-01
SYNGO:presynprocess	process in the presynapse	6.724071e-01	0.8288652077	SynGO	ExpressionMatched	1.723677e-01
SYNGO:postsynprocess	process in the postsynapse	1.875878e-01	0.7673151922	SynGO	ExpressionMatched	7.267954e-01
GO:0099504	synaptic vesicle cycle	7.321627e-01	0.8649929573	SynGO	ExpressionMatched	1.353924e-01
SYNGO:synprocess	process in the synapse	1.517976e-02	0.4789783485	SynGO	ExpressionMatched	1.818735e+00
SYNGO:presynprocess	process in the presynapse	2.530213e-01	0.5620715159	SynGO	ExpressionMatched	5.968429e-01
SYNGO:postsynprocess	process in the postsynapse	2.806551e-01	0.5620715159	SynGO	ExpressionMatched	5.518270e-01
GO:0099504	synaptic vesicle cycle	9.453266e-02	0.5620715159	SynGO	ExpressionMatched	1.024418e+00
SYNGO:synprocess	process in the synapse	2.581548e-02	0.7321848838	SynGO	ExpressionMatched	1.588120e+00
SYNGO:presynprocess	process in the presynapse	2.980170e-01	0.7321848838	SynGO	ExpressionMatched	5.257590e-01
SYNGO:postsynprocess	process in the postsynapse	1.176873e-01	0.7321848838	SynGO	ExpressionMatched	9.292702e-01
GO:0099504	synaptic vesicle cycle	3.518232e-01	0.7321848838	SynGO	ExpressionMatched	4.536755e-01
SYNGO:synprocess	process in the synapse	1.517976e-02	0.7034928664	SynGO	ExpressionMatched	1.818735e+00
SYNGO:presynprocess	process in the presynapse	9.274337e-02	0.7034928664	SynGO	ExpressionMatched	1.032717e+00
SYNGO:postsynprocess	process in the postsynapse	1.875878e-01	0.7034928664	SynGO	ExpressionMatched	7.267954e-01
GO:0099504	synaptic vesicle cycle	7.169414e-02	0.7034928664	SynGO	ExpressionMatched	1.144516e+00
SYNGO:synprocess	process in the synapse	4.929468e-02	0.6980357562	SynGO	ExpressionMatched	1.307200e+00
SYNGO:presynprocess	process in the presynapse	3.331518e-02	0.5996732336	SynGO	ExpressionMatched	1.477358e+00
SYNGO:postsynprocess	process in the postsynapse	8.548427e-01	0.8963399211	SynGO	ExpressionMatched	6.811379e-02
GO:0099504	synaptic vesicle cycle	6.670934e-03	0.5970562080	SynGO	ExpressionMatched	2.175813e+00
SYNGO:synprocess	process in the synapse	4.221046e-02	0.7140073516	SynGO	ExpressionMatched	1.374580e+00
SYNGO:presynprocess	process in the presynapse	4.527444e-01	0.7140073516	SynGO	ExpressionMatched	3.441469e-01
SYNGO:postsynprocess	process in the postsynapse	3.352323e-01	0.7140073516	SynGO	ExpressionMatched	4.746541e-01
GO:0099504	synaptic vesicle cycle	4.779350e-01	0.7140073516	SynGO	ExpressionMatched	3.206311e-01
SYNGO:synprocess	process in the synapse	5.691168e-02	0.6737949669	SynGO	ExpressionMatched	1.244799e+00
SYNGO:presynprocess	process in the presynapse	9.242314e-02	0.6737949669	SynGO	ExpressionMatched	1.034219e+00
SYNGO:postsynprocess	process in the postsynapse	5.182792e-02	0.6737949669	SynGO	ExpressionMatched	1.285436e+00
GO:0099504	synaptic vesicle cycle	9.425658e-02	0.6737949669	SynGO	ExpressionMatched	1.025688e+00
SYNGO:synprocess	process in the synapse	9.160619e-06	0.0010717924	SynGO	ExpressionMatched	5.038075e+00
SYNGO:presynprocess	process in the presynapse	1.138223e-03	0.0443906795	SynGO	ExpressionMatched	2.943773e+00
SYNGO:postsynprocess	process in the postsynapse	2.312769e-01	0.4649864359	SynGO	ExpressionMatched	6.358678e-01
GO:0099504	synaptic vesicle cycle	6.670934e-03	0.1300832220	SynGO	ExpressionMatched	2.175813e+00
SYNGO:synprocess	process in the synapse	1.830322e-01	0.7413778456	SynGO	ExpressionMatched	7.374725e-01
SYNGO:presynprocess	process in the presynapse	5.641130e-01	0.7801056601	SynGO	ExpressionMatched	2.486339e-01
SYNGO:postsynprocess	process in the postsynapse	3.352323e-01	0.7413778456	SynGO	ExpressionMatched	4.746541e-01
GO:0099504	synaptic vesicle cycle	6.093763e-01	0.7985183656	SynGO	ExpressionMatched	2.151144e-01
SYNGO:synprocess	process in the synapse	8.583000e-03	0.3588999017	SynGO	ExpressionMatched	2.066361e+00
SYNGO:presynprocess	process in the presynapse	2.980170e-01	0.6131143743	SynGO	ExpressionMatched	5.257590e-01
SYNGO:postsynprocess	process in the postsynapse	3.352323e-01	0.6158701573	SynGO	ExpressionMatched	4.746541e-01
GO:0099504	synaptic vesicle cycle	1.226360e-01	0.6131143743	SynGO	ExpressionMatched	9.113821e-01
SYNGO:synprocess	process in the synapse	1.002836e-01	0.7157539349	SynGO	ExpressionMatched	9.987701e-01
SYNGO:presynprocess	process in the presynapse	5.082683e-01	0.7469764977	SynGO	ExpressionMatched	2.939069e-01
SYNGO:postsynprocess	process in the postsynapse	2.806551e-01	0.7157539349	SynGO	ExpressionMatched	5.518270e-01
GO:0099504	synaptic vesicle cycle	2.945516e-01	0.7157539349	SynGO	ExpressionMatched	5.308386e-01
SYNGO:synprocess	process in the synapse	7.036120e-03	0.5314130696	SynGO	ExpressionMatched	2.152667e+00
SYNGO:presynprocess	process in the presynapse	2.530213e-01	0.5314130696	SynGO	ExpressionMatched	5.968429e-01
SYNGO:postsynprocess	process in the postsynapse	1.497599e-01	0.5314130696	SynGO	ExpressionMatched	8.246046e-01
GO:0099504	synaptic vesicle cycle	3.518232e-01	0.5662696621	SynGO	ExpressionMatched	4.536755e-01
SYNGO:synprocess	process in the synapse	9.582485e-04	0.1121150760	SynGO	ExpressionMatched	3.018522e+00
SYNGO:presynprocess	process in the presynapse	1.356582e-02	0.5290669803	SynGO	ExpressionMatched	1.867554e+00
SYNGO:postsynprocess	process in the postsynapse	1.493722e-01	0.5963828526	SynGO	ExpressionMatched	8.257303e-01
GO:0099504	synaptic vesicle cycle	2.015117e-02	0.5475425673	SynGO	ExpressionMatched	1.695700e+00
SYNGO:synprocess	process in the synapse	1.002836e-01	0.6149084128	SynGO	ExpressionMatched	9.987701e-01
SYNGO:presynprocess	process in the presynapse	5.082683e-01	0.6844680360	SynGO	ExpressionMatched	2.939069e-01
SYNGO:postsynprocess	process in the postsynapse	1.497599e-01	0.6149084128	SynGO	ExpressionMatched	8.246046e-01
GO:0099504	synaptic vesicle cycle	6.727083e-01	0.7809601580	SynGO	ExpressionMatched	1.721732e-01
SYNGO:synprocess	process in the synapse	5.731654e-02	0.5709688268	SynGO	ExpressionMatched	1.241720e+00
SYNGO:presynprocess	process in the presynapse	2.530213e-01	0.5709688268	SynGO	ExpressionMatched	5.968429e-01
SYNGO:postsynprocess	process in the postsynapse	3.352323e-01	0.6128466375	SynGO	ExpressionMatched	4.746541e-01
GO:0099504	synaptic vesicle cycle	1.964595e-01	0.5709688268	SynGO	ExpressionMatched	7.067269e-01
SYNGO:synprocess	process in the synapse	7.597441e-02	0.7022414435	SynGO	ExpressionMatched	1.119333e+00
SYNGO:presynprocess	process in the presynapse	2.116392e-01	0.7022414435	SynGO	ExpressionMatched	6.744039e-01
SYNGO:postsynprocess	process in the postsynapse	5.182792e-02	0.7022414435	SynGO	ExpressionMatched	1.285436e+00
GO:0099504	synaptic vesicle cycle	4.773109e-01	0.7022414435	SynGO	ExpressionMatched	3.211987e-01
SYNGO:synprocess	process in the synapse	1.140879e-01	0.7551192539	SynGO	ExpressionMatched	9.427603e-01
SYNGO:presynprocess	process in the presynapse	3.467467e-01	0.7551192539	SynGO	ExpressionMatched	4.599876e-01
SYNGO:postsynprocess	process in the postsynapse	4.563629e-01	0.7551192539	SynGO	ExpressionMatched	3.406897e-01
GO:0099504	synaptic vesicle cycle	3.518232e-01	0.7551192539	SynGO	ExpressionMatched	4.536755e-01
SYNGO:synprocess	process in the synapse	2.028135e-01	0.7566838139	SynGO	ExpressionMatched	6.929031e-01
SYNGO:presynprocess	process in the presynapse	7.689107e-01	0.8605518603	SynGO	ExpressionMatched	1.141241e-01
SYNGO:postsynprocess	process in the postsynapse	3.346386e-01	0.7566838139	SynGO	ExpressionMatched	4.754240e-01
GO:0099504	synaptic vesicle cycle	5.432344e-01	0.7855387690	SynGO	ExpressionMatched	2.650127e-01
SYNGO:synprocess	process in the synapse	6.635303e-02	0.7153637475	SynGO	ExpressionMatched	1.178139e+00
SYNGO:presynprocess	process in the presynapse	2.530213e-01	0.7153637475	SynGO	ExpressionMatched	5.968429e-01
SYNGO:postsynprocess	process in the postsynapse	2.312769e-01	0.7153637475	SynGO	ExpressionMatched	6.358678e-01
GO:0099504	synaptic vesicle cycle	1.964595e-01	0.7153637475	SynGO	ExpressionMatched	7.067269e-01
SYNGO:synprocess	process in the synapse	1.002836e-01	0.7853322121	SynGO	ExpressionMatched	9.987701e-01
SYNGO:presynprocess	process in the presynapse	1.161961e-01	0.7853322121	SynGO	ExpressionMatched	9.348086e-01
SYNGO:postsynprocess	process in the postsynapse	4.563629e-01	0.7853322121	SynGO	ExpressionMatched	3.406897e-01
GO:0099504	synaptic vesicle cycle	7.169414e-02	0.7853322121	SynGO	ExpressionMatched	1.144516e+00
SYNGO:synprocess	process in the synapse	2.259630e-01	0.7914294747	SynGO	ExpressionMatched	6.459627e-01
SYNGO:presynprocess	process in the presynapse	1.757607e-01	0.7914294747	SynGO	ExpressionMatched	7.550783e-01
SYNGO:postsynprocess	process in the postsynapse	2.806551e-01	0.7914294747	SynGO	ExpressionMatched	5.518270e-01
GO:0099504	synaptic vesicle cycle	1.565058e-01	0.7914294747	SynGO	ExpressionMatched	8.054696e-01
SYNGO:synprocess	process in the synapse	8.499790e-03	0.3916148226	SynGO	ExpressionMatched	2.070592e+00
SYNGO:presynprocess	process in the presynapse	2.973643e-01	0.6271683346	SynGO	ExpressionMatched	5.267112e-01
SYNGO:postsynprocess	process in the postsynapse	2.307751e-01	0.6195664825	SynGO	ExpressionMatched	6.368110e-01
GO:0099504	synaptic vesicle cycle	4.127785e-01	0.6734085582	SynGO	ExpressionMatched	3.842830e-01
SYNGO:synprocess	process in the synapse	1.260691e-02	0.3435383844	SynGO	ExpressionMatched	1.899391e+00
SYNGO:presynprocess	process in the presynapse	2.980170e-01	0.7053750838	SynGO	ExpressionMatched	5.257590e-01
SYNGO:postsynprocess	process in the postsynapse	1.875878e-01	0.7053750838	SynGO	ExpressionMatched	7.267954e-01
GO:0099504	synaptic vesicle cycle	4.779350e-01	0.7053750838	SynGO	ExpressionMatched	3.206311e-01
SYNGO:synprocess	process in the synapse	5.684673e-03	0.6253140464	SynGO	ExpressionMatched	2.245295e+00
SYNGO:presynprocess	process in the presynapse	1.158204e-01	0.7115905655	SynGO	ExpressionMatched	9.362149e-01
SYNGO:postsynprocess	process in the postsynapse	5.839448e-01	0.7715254847	SynGO	ExpressionMatched	2.336282e-01
GO:0099504	synaptic vesicle cycle	1.223048e-01	0.7115905655	SynGO	ExpressionMatched	9.125567e-01
SYNGO:synprocess	process in the synapse	8.583000e-03	0.3204320162	SynGO	ExpressionMatched	2.066361e+00
SYNGO:presynprocess	process in the presynapse	1.757607e-01	0.5536641191	SynGO	ExpressionMatched	7.550783e-01
SYNGO:postsynprocess	process in the postsynapse	2.806551e-01	0.5536641191	SynGO	ExpressionMatched	5.518270e-01
GO:0099504	synaptic vesicle cycle	2.425596e-01	0.5536641191	SynGO	ExpressionMatched	6.151816e-01
SYNGO:synprocess	process in the synapse	1.640820e-04	0.0203461663	SynGO	ExpressionMatched	3.784939e+00
SYNGO:presynprocess	process in the presynapse	9.890110e-03	0.3065934152	SynGO	ExpressionMatched	2.004799e+00
SYNGO:postsynprocess	process in the postsynapse	1.497599e-01	0.5052986724	SynGO	ExpressionMatched	8.246046e-01
GO:0099504	synaptic vesicle cycle	9.800763e-03	0.3065934152	SynGO	ExpressionMatched	2.008740e+00
SYNGO:synprocess	process in the synapse	1.002836e-01	0.7784467379	SynGO	ExpressionMatched	9.987701e-01
SYNGO:presynprocess	process in the presynapse	2.121896e-01	0.7784467379	SynGO	ExpressionMatched	6.732758e-01
SYNGO:postsynprocess	process in the postsynapse	5.845657e-01	0.7869154006	SynGO	ExpressionMatched	2.331667e-01
GO:0099504	synaptic vesicle cycle	1.964595e-01	0.7784467379	SynGO	ExpressionMatched	7.067269e-01
SYNGO:synprocess	process in the synapse	3.030189e-02	0.5021436758	SynGO	ExpressionMatched	1.518530e+00
SYNGO:presynprocess	process in the presynapse	2.491295e-02	0.5021436758	SynGO	ExpressionMatched	1.603575e+00
SYNGO:postsynprocess	process in the postsynapse	9.076815e-02	0.5698222859	SynGO	ExpressionMatched	1.042067e+00
GO:0099504	synaptic vesicle cycle	5.332499e-02	0.5021436758	SynGO	ExpressionMatched	1.273069e+00
SYNGO:synprocess	process in the synapse	1.229699e-03	0.1451044537	SynGO	ExpressionMatched	2.910201e+00
SYNGO:presynprocess	process in the presynapse	7.312068e-02	0.5580309586	SynGO	ExpressionMatched	1.135960e+00
SYNGO:postsynprocess	process in the postsynapse	5.200865e-02	0.5580309586	SynGO	ExpressionMatched	1.283924e+00
GO:0099504	synaptic vesicle cycle	3.930103e-02	0.5580309586	SynGO	ExpressionMatched	1.405596e+00
SYNGO:synprocess	process in the synapse	4.667676e-03	0.4127107993	SynGO	ExpressionMatched	2.330899e+00
SYNGO:presynprocess	process in the presynapse	6.191848e-01	0.8053996210	SynGO	ExpressionMatched	2.081797e-01
SYNGO:postsynprocess	process in the postsynapse	2.312769e-01	0.7597880268	SynGO	ExpressionMatched	6.358678e-01
GO:0099504	synaptic vesicle cycle	5.438520e-01	0.7880641679	SynGO	ExpressionMatched	2.645193e-01
SYNGO:synprocess	process in the synapse	1.002836e-01	0.7385241326	SynGO	ExpressionMatched	9.987701e-01
SYNGO:presynprocess	process in the presynapse	2.530213e-01	0.7385241326	SynGO	ExpressionMatched	5.968429e-01
SYNGO:postsynprocess	process in the postsynapse	1.497599e-01	0.7385241326	SynGO	ExpressionMatched	8.246046e-01
GO:0099504	synaptic vesicle cycle	2.945516e-01	0.7385241326	SynGO	ExpressionMatched	5.308386e-01
SYNGO:synprocess	process in the synapse	1.552257e-03	0.1521211427	SynGO	ExpressionMatched	2.809036e+00
SYNGO:presynprocess	process in the presynapse	1.363485e-02	0.2627855501	SynGO	ExpressionMatched	1.865350e+00
SYNGO:postsynprocess	process in the postsynapse	1.875878e-01	0.5592431021	SynGO	ExpressionMatched	7.267954e-01
GO:0099504	synaptic vesicle cycle	2.023339e-02	0.2627855501	SynGO	ExpressionMatched	1.693931e+00
SYNGO:synprocess	process in the synapse	2.783285e-04	0.0171172021	SynGO	ExpressionMatched	3.555442e+00
SYNGO:presynprocess	process in the presynapse	7.312068e-02	0.5676757480	SynGO	ExpressionMatched	1.135960e+00
SYNGO:postsynprocess	process in the postsynapse	3.352323e-01	0.6122378955	SynGO	ExpressionMatched	4.746541e-01
GO:0099504	synaptic vesicle cycle	5.350528e-02	0.5676757480	SynGO	ExpressionMatched	1.271603e+00
SYNGO:synprocess	process in the synapse	6.635303e-02	0.6301149897	SynGO	ExpressionMatched	1.178139e+00
SYNGO:presynprocess	process in the presynapse	4.527444e-01	0.6642523322	SynGO	ExpressionMatched	3.441469e-01
SYNGO:postsynprocess	process in the postsynapse	3.941833e-01	0.6301149897	SynGO	ExpressionMatched	4.043018e-01
GO:0099504	synaptic vesicle cycle	6.093763e-01	0.7320476340	SynGO	ExpressionMatched	2.151144e-01
SYNGO:synprocess	process in the synapse	6.635303e-02	0.6931400660	SynGO	ExpressionMatched	1.178139e+00
SYNGO:presynprocess	process in the presynapse	3.985887e-01	0.6931400660	SynGO	ExpressionMatched	3.994750e-01
SYNGO:postsynprocess	process in the postsynapse	1.875878e-01	0.6931400660	SynGO	ExpressionMatched	7.267954e-01
GO:0099504	synaptic vesicle cycle	6.093763e-01	0.7493796029	SynGO	ExpressionMatched	2.151144e-01
SYNGO:synprocess	process in the synapse	8.776731e-02	0.6421752614	SynGO	ExpressionMatched	1.056667e+00
SYNGO:presynprocess	process in the presynapse	5.641130e-01	0.7474387356	SynGO	ExpressionMatched	2.486339e-01
SYNGO:postsynprocess	process in the postsynapse	3.841698e-02	0.6421752614	SynGO	ExpressionMatched	1.415477e+00
GO:0099504	synaptic vesicle cycle	2.425596e-01	0.7138498961	SynGO	ExpressionMatched	6.151816e-01
SYNGO:synprocess	process in the synapse	1.517976e-02	0.4250332285	SynGO	ExpressionMatched	1.818735e+00
SYNGO:presynprocess	process in the presynapse	6.191848e-01	0.7975629927	SynGO	ExpressionMatched	2.081797e-01
SYNGO:postsynprocess	process in the postsynapse	1.497599e-01	0.7093778014	SynGO	ExpressionMatched	8.246046e-01
GO:0099504	synaptic vesicle cycle	5.438520e-01	0.7682828127	SynGO	ExpressionMatched	2.645193e-01
SYNGO:synprocess	process in the synapse	5.743177e-03	0.6461756946	SynGO	ExpressionMatched	2.240848e+00
SYNGO:presynprocess	process in the presynapse	1.437946e-01	0.6461756946	SynGO	ExpressionMatched	8.422574e-01
SYNGO:postsynprocess	process in the postsynapse	2.312769e-01	0.6461756946	SynGO	ExpressionMatched	6.358678e-01
GO:0099504	synaptic vesicle cycle	1.565058e-01	0.6461756946	SynGO	ExpressionMatched	8.054696e-01
SYNGO:synprocess	process in the synapse	4.450366e-01	0.8109850076	SynGO	ExpressionMatched	3.516042e-01
SYNGO:presynprocess	process in the presynapse	1.437946e-01	0.7900175584	SynGO	ExpressionMatched	8.422574e-01
SYNGO:postsynprocess	process in the postsynapse	9.209200e-01	0.9609876443	SynGO	ExpressionMatched	3.577809e-02
GO:0099504	synaptic vesicle cycle	1.226360e-01	0.7900175584	SynGO	ExpressionMatched	9.113821e-01
SYNGO:synprocess	process in the synapse	1.819829e-02	0.7014788714	SynGO	ExpressionMatched	1.739969e+00
SYNGO:presynprocess	process in the presynapse	1.161961e-01	0.7014788714	SynGO	ExpressionMatched	9.348086e-01
SYNGO:postsynprocess	process in the postsynapse	5.845657e-01	0.7014788714	SynGO	ExpressionMatched	2.331667e-01
GO:0099504	synaptic vesicle cycle	2.425596e-01	0.7014788714	SynGO	ExpressionMatched	6.151816e-01
SYNGO:synprocess	process in the synapse	4.667676e-03	0.3961833935	SynGO	ExpressionMatched	2.330899e+00
SYNGO:presynprocess	process in the presynapse	7.312068e-02	0.5624239119	SynGO	ExpressionMatched	1.135960e+00
SYNGO:postsynprocess	process in the postsynapse	5.845657e-01	0.7096940195	SynGO	ExpressionMatched	2.331667e-01
GO:0099504	synaptic vesicle cycle	1.226360e-01	0.5624239119	SynGO	ExpressionMatched	9.113821e-01
SYNGO:synprocess	process in the synapse	5.684673e-03	0.3416760397	SynGO	ExpressionMatched	2.245295e+00
SYNGO:presynprocess	process in the presynapse	2.524166e-01	0.5257144844	SynGO	ExpressionMatched	5.978820e-01
SYNGO:postsynprocess	process in the postsynapse	1.995628e-02	0.5086123126	SynGO	ExpressionMatched	1.699920e+00
GO:0099504	synaptic vesicle cycle	2.420580e-01	0.5257144844	SynGO	ExpressionMatched	6.160805e-01
SYNGO:synprocess	process in the synapse	3.736969e-03	0.2296283072	SynGO	ExpressionMatched	2.427480e+00
SYNGO:presynprocess	process in the presynapse	3.460546e-01	0.7013524551	SynGO	ExpressionMatched	4.608554e-01
SYNGO:postsynprocess	process in the postsynapse	2.801030e-01	0.6938709662	SynGO	ExpressionMatched	5.526822e-01
GO:0099504	synaptic vesicle cycle	1.960128e-01	0.6930452137	SynGO	ExpressionMatched	7.077156e-01
SYNGO:synprocess	process in the synapse	1.140879e-01	0.6828762293	SynGO	ExpressionMatched	9.427603e-01
SYNGO:presynprocess	process in the presynapse	6.724071e-01	0.7953202237	SynGO	ExpressionMatched	1.723677e-01
SYNGO:postsynprocess	process in the postsynapse	8.548427e-01	0.9041605508	SynGO	ExpressionMatched	6.811379e-02
GO:0099504	synaptic vesicle cycle	3.518232e-01	0.6828762293	SynGO	ExpressionMatched	4.536755e-01
SYNGO:synprocess	process in the synapse	4.929468e-02	0.7441006254	SynGO	ExpressionMatched	1.307200e+00
SYNGO:presynprocess	process in the presynapse	6.724071e-01	0.8454326817	SynGO	ExpressionMatched	1.723677e-01
SYNGO:postsynprocess	process in the postsynapse	5.203568e-01	0.7867776164	SynGO	ExpressionMatched	2.836988e-01
GO:0099504	synaptic vesicle cycle	5.438520e-01	0.7867776164	SynGO	ExpressionMatched	2.645193e-01
SYNGO:synprocess	process in the synapse	2.153794e-02	0.4695270264	SynGO	ExpressionMatched	1.666796e+00
SYNGO:presynprocess	process in the presynapse	1.130537e-03	0.1232285785	SynGO	ExpressionMatched	2.946715e+00
SYNGO:postsynprocess	process in the postsynapse	5.197186e-01	0.6587130576	SynGO	ExpressionMatched	2.842318e-01
GO:0099504	synaptic vesicle cycle	6.639083e-03	0.2412200086	SynGO	ExpressionMatched	2.177892e+00
SYNGO:synprocess	process in the synapse	2.259630e-01	0.7682828127	SynGO	ExpressionMatched	6.459627e-01
SYNGO:presynprocess	process in the presynapse	7.227843e-01	0.8292182644	SynGO	ExpressionMatched	1.409913e-01
SYNGO:postsynprocess	process in the postsynapse	2.312769e-01	0.7682828127	SynGO	ExpressionMatched	6.358678e-01
GO:0099504	synaptic vesicle cycle	6.727083e-01	0.8172515923	SynGO	ExpressionMatched	1.721732e-01
SYNGO:synprocess	process in the synapse	1.517976e-02	0.4149666903	SynGO	ExpressionMatched	1.818735e+00
SYNGO:presynprocess	process in the presynapse	3.467467e-01	0.6913733327	SynGO	ExpressionMatched	4.599876e-01
SYNGO:postsynprocess	process in the postsynapse	6.473181e-01	0.7691662590	SynGO	ExpressionMatched	1.888822e-01
GO:0099504	synaptic vesicle cycle	3.518232e-01	0.6913733327	SynGO	ExpressionMatched	4.536755e-01
SYNGO:synprocess	process in the synapse	1.229699e-03	0.1487935500	SynGO	ExpressionMatched	2.910201e+00
SYNGO:presynprocess	process in the presynapse	3.331518e-02	0.5445888677	SynGO	ExpressionMatched	1.477358e+00
SYNGO:postsynprocess	process in the postsynapse	1.176873e-01	0.5445888677	SynGO	ExpressionMatched	9.292702e-01
GO:0099504	synaptic vesicle cycle	1.226360e-01	0.5445888677	SynGO	ExpressionMatched	9.113821e-01
SYNGO:synprocess	process in the synapse	1.517976e-02	0.6139051143	SynGO	ExpressionMatched	1.818735e+00
SYNGO:presynprocess	process in the presynapse	1.757607e-01	0.6139051143	SynGO	ExpressionMatched	7.550783e-01
SYNGO:postsynprocess	process in the postsynapse	1.176873e-01	0.6139051143	SynGO	ExpressionMatched	9.292702e-01
GO:0099504	synaptic vesicle cycle	1.964595e-01	0.6139051143	SynGO	ExpressionMatched	7.067269e-01
SYNGO:synprocess	process in the synapse	1.042475e-02	0.4934475691	SynGO	ExpressionMatched	1.981934e+00
SYNGO:presynprocess	process in the presynapse	2.980170e-01	0.6483791923	SynGO	ExpressionMatched	5.257590e-01
SYNGO:postsynprocess	process in the postsynapse	1.875878e-01	0.6483791923	SynGO	ExpressionMatched	7.267954e-01
GO:0099504	synaptic vesicle cycle	3.518232e-01	0.6483791923	SynGO	ExpressionMatched	4.536755e-01
SYNGO:synprocess	process in the synapse	7.647935e-02	0.5876689054	SynGO	ExpressionMatched	1.116456e+00
SYNGO:presynprocess	process in the presynapse	7.312068e-02	0.5876689054	SynGO	ExpressionMatched	1.135960e+00
SYNGO:postsynprocess	process in the postsynapse	9.209200e-01	0.9566838841	SynGO	ExpressionMatched	3.577809e-02
GO:0099504	synaptic vesicle cycle	2.841815e-02	0.5876689054	SynGO	ExpressionMatched	1.546404e+00
SYNGO:synprocess	process in the synapse	9.700674e-04	0.0742465346	SynGO	ExpressionMatched	3.013198e+00
SYNGO:presynprocess	process in the presynapse	2.530213e-01	0.5518520338	SynGO	ExpressionMatched	5.968429e-01
SYNGO:postsynprocess	process in the postsynapse	4.563629e-01	0.6502809335	SynGO	ExpressionMatched	3.406897e-01
GO:0099504	synaptic vesicle cycle	7.169414e-02	0.3949024827	SynGO	ExpressionMatched	1.144516e+00
SYNGO:synprocess	process in the synapse	2.442153e-03	0.2710789649	SynGO	ExpressionMatched	2.612227e+00
SYNGO:presynprocess	process in the presynapse	7.312068e-02	0.6630088430	SynGO	ExpressionMatched	1.135960e+00
SYNGO:postsynprocess	process in the postsynapse	1.875878e-01	0.6630088430	SynGO	ExpressionMatched	7.267954e-01
GO:0099504	synaptic vesicle cycle	5.350528e-02	0.6630088430	SynGO	ExpressionMatched	1.271603e+00
SYNGO:synprocess	process in the synapse	1.517976e-02	0.6156513758	SynGO	ExpressionMatched	1.818735e+00
SYNGO:presynprocess	process in the presynapse	7.312068e-02	0.6156513758	SynGO	ExpressionMatched	1.135960e+00
SYNGO:postsynprocess	process in the postsynapse	3.941833e-01	0.6493463019	SynGO	ExpressionMatched	4.043018e-01
GO:0099504	synaptic vesicle cycle	3.930103e-02	0.6156513758	SynGO	ExpressionMatched	1.405596e+00
SYNGO:synprocess	process in the synapse	2.153794e-02	0.3032008843	SynGO	ExpressionMatched	1.666796e+00
SYNGO:presynprocess	process in the presynapse	9.242314e-02	0.4839605297	SynGO	ExpressionMatched	1.034219e+00
SYNGO:postsynprocess	process in the postsynapse	3.827468e-02	0.3827467954	SynGO	ExpressionMatched	1.417088e+00
GO:0099504	synaptic vesicle cycle	1.561168e-01	0.5794980329	SynGO	ExpressionMatched	8.065503e-01
SYNGO:synprocess	process in the synapse	4.929468e-02	0.7447200814	SynGO	ExpressionMatched	1.307200e+00
SYNGO:presynprocess	process in the presynapse	3.985887e-01	0.7447200814	SynGO	ExpressionMatched	3.994750e-01
SYNGO:postsynprocess	process in the postsynapse	5.845657e-01	0.7447200814	SynGO	ExpressionMatched	2.331667e-01
GO:0099504	synaptic vesicle cycle	2.425596e-01	0.7447200814	SynGO	ExpressionMatched	6.151816e-01
SYNGO:synprocess	process in the synapse	8.583000e-03	0.7725678822	SynGO	ExpressionMatched	2.066361e+00
SYNGO:presynprocess	process in the presynapse	5.082683e-01	0.7725678822	SynGO	ExpressionMatched	2.939069e-01
SYNGO:postsynprocess	process in the postsynapse	4.563629e-01	0.7725678822	SynGO	ExpressionMatched	3.406897e-01
GO:0099504	synaptic vesicle cycle	4.779350e-01	0.7725678822	SynGO	ExpressionMatched	3.206311e-01
SYNGO:synprocess	process in the synapse	9.700674e-04	0.0514135718	SynGO	ExpressionMatched	3.013198e+00
SYNGO:presynprocess	process in the presynapse	4.382084e-02	0.4089371760	SynGO	ExpressionMatched	1.358319e+00
SYNGO:postsynprocess	process in the postsynapse	5.200865e-02	0.4089371760	SynGO	ExpressionMatched	1.283924e+00
GO:0099504	synaptic vesicle cycle	9.800763e-03	0.1484115522	SynGO	ExpressionMatched	2.008740e+00
SYNGO:synprocess	process in the synapse	1.215026e-03	0.1372979755	SynGO	ExpressionMatched	2.915414e+00
SYNGO:presynprocess	process in the presynapse	2.491295e-02	0.4735199024	SynGO	ExpressionMatched	1.603575e+00
SYNGO:postsynprocess	process in the postsynapse	1.995628e-02	0.4735199024	SynGO	ExpressionMatched	1.699920e+00
GO:0099504	synaptic vesicle cycle	3.915961e-02	0.4735199024	SynGO	ExpressionMatched	1.407162e+00
SYNGO:synprocess	process in the synapse	1.504369e-02	0.6929458795	SynGO	ExpressionMatched	1.822646e+00
SYNGO:presynprocess	process in the presynapse	2.524166e-01	0.6929458795	SynGO	ExpressionMatched	5.978820e-01
SYNGO:postsynprocess	process in the postsynapse	7.064570e-01	0.8069009070	SynGO	ExpressionMatched	1.509143e-01
GO:0099504	synaptic vesicle cycle	2.420580e-01	0.6929458795	SynGO	ExpressionMatched	6.160805e-01
SYNGO:synprocess	process in the synapse	2.414850e-03	0.1993732876	SynGO	ExpressionMatched	2.617110e+00
SYNGO:presynprocess	process in the presynapse	7.285190e-02	0.4225676028	SynGO	ExpressionMatched	1.137559e+00
SYNGO:postsynprocess	process in the postsynapse	9.076815e-02	0.4225676028	SynGO	ExpressionMatched	1.042067e+00
GO:0099504	synaptic vesicle cycle	7.146877e-02	0.4225676028	SynGO	ExpressionMatched	1.145884e+00
SYNGO:synprocess	process in the synapse	8.583000e-03	0.4697770090	SynGO	ExpressionMatched	2.066361e+00
SYNGO:presynprocess	process in the presynapse	5.695003e-02	0.4697770090	SynGO	ExpressionMatched	1.244506e+00
SYNGO:postsynprocess	process in the postsynapse	3.941833e-01	0.5983619993	SynGO	ExpressionMatched	4.043018e-01
GO:0099504	synaptic vesicle cycle	1.418803e-02	0.4697770090	SynGO	ExpressionMatched	1.848078e+00
SYNGO:synprocess	process in the synapse	3.777318e-03	0.2036219946	SynGO	ExpressionMatched	2.422816e+00
SYNGO:presynprocess	process in the presynapse	5.695003e-02	0.4687425492	SynGO	ExpressionMatched	1.244506e+00
SYNGO:postsynprocess	process in the postsynapse	9.209200e-01	0.9384613339	SynGO	ExpressionMatched	3.577809e-02
GO:0099504	synaptic vesicle cycle	2.023339e-02	0.3608287106	SynGO	ExpressionMatched	1.693931e+00
SYNGO:synprocess	process in the synapse	1.284944e-01	0.7368918784	SynGO	ExpressionMatched	8.911156e-01
SYNGO:presynprocess	process in the presynapse	4.363987e-02	0.7368918784	SynGO	ExpressionMatched	1.360117e+00
SYNGO:postsynprocess	process in the postsynapse	6.467302e-01	0.8004081206	SynGO	ExpressionMatched	1.892768e-01
GO:0099504	synaptic vesicle cycle	2.015117e-02	0.7368918784	SynGO	ExpressionMatched	1.695700e+00
SYNGO:synprocess	process in the synapse	3.010458e-03	0.3582445532	SynGO	ExpressionMatched	2.521367e+00
SYNGO:presynprocess	process in the presynapse	3.460546e-01	0.6217418671	SynGO	ExpressionMatched	4.608554e-01
SYNGO:postsynprocess	process in the postsynapse	3.827468e-02	0.5757082352	SynGO	ExpressionMatched	1.417088e+00
GO:0099504	synaptic vesicle cycle	1.960128e-01	0.5980903010	SynGO	ExpressionMatched	7.077156e-01
SYNGO:synprocess	process in the synapse	4.618974e-03	0.3599500612	SynGO	ExpressionMatched	2.335454e+00
SYNGO:presynprocess	process in the presynapse	1.433609e-01	0.6400866975	SynGO	ExpressionMatched	8.435693e-01
SYNGO:postsynprocess	process in the postsynapse	5.182792e-02	0.6400866975	SynGO	ExpressionMatched	1.285436e+00
GO:0099504	synaptic vesicle cycle	9.425658e-02	0.6400866975	SynGO	ExpressionMatched	1.025688e+00
SYNGO:synprocess	process in the synapse	2.259630e-01	0.8082294034	SynGO	ExpressionMatched	6.459627e-01
SYNGO:presynprocess	process in the presynapse	3.985887e-01	0.8082294034	SynGO	ExpressionMatched	3.994750e-01
SYNGO:postsynprocess	process in the postsynapse	5.845657e-01	0.8082294034	SynGO	ExpressionMatched	2.331667e-01
GO:0099504	synaptic vesicle cycle	3.518232e-01	0.8082294034	SynGO	ExpressionMatched	4.536755e-01
SYNGO:synprocess	process in the synapse	1.457537e-01	0.7246865704	SynGO	ExpressionMatched	8.363804e-01
SYNGO:presynprocess	process in the presynapse	4.527444e-01	0.7246865704	SynGO	ExpressionMatched	3.441469e-01
SYNGO:postsynprocess	process in the postsynapse	3.352323e-01	0.7246865704	SynGO	ExpressionMatched	4.746541e-01
GO:0099504	synaptic vesicle cycle	4.779350e-01	0.7246865704	SynGO	ExpressionMatched	3.206311e-01
SYNGO:synprocess	process in the synapse	5.731654e-02	0.6510627377	SynGO	ExpressionMatched	1.241720e+00
SYNGO:presynprocess	process in the presynapse	7.312068e-02	0.6510627377	SynGO	ExpressionMatched	1.135960e+00
SYNGO:postsynprocess	process in the postsynapse	1.497599e-01	0.6510627377	SynGO	ExpressionMatched	8.246046e-01
GO:0099504	synaptic vesicle cycle	1.565058e-01	0.6510627377	SynGO	ExpressionMatched	8.054696e-01
SYNGO:synprocess	process in the synapse	9.700674e-04	0.0548088077	SynGO	ExpressionMatched	3.013198e+00
SYNGO:presynprocess	process in the presynapse	1.161961e-01	0.4470279336	SynGO	ExpressionMatched	9.348086e-01
SYNGO:postsynprocess	process in the postsynapse	1.176873e-01	0.4470279336	SynGO	ExpressionMatched	9.292702e-01
GO:0099504	synaptic vesicle cycle	1.226360e-01	0.4470279336	SynGO	ExpressionMatched	9.113821e-01
SYNGO:synprocess	process in the synapse	7.620425e-04	0.0906830599	SynGO	ExpressionMatched	3.118021e+00
SYNGO:presynprocess	process in the presynapse	4.527444e-01	0.6264719154	SynGO	ExpressionMatched	3.441469e-01
SYNGO:postsynprocess	process in the postsynapse	5.200865e-02	0.3640605509	SynGO	ExpressionMatched	1.283924e+00
GO:0099504	synaptic vesicle cycle	2.425596e-01	0.5320517872	SynGO	ExpressionMatched	6.151816e-01
SYNGO:synprocess	process in the synapse	1.134121e-01	0.7058498333	SynGO	ExpressionMatched	9.453406e-01
SYNGO:presynprocess	process in the presynapse	5.075300e-01	0.7564867870	SynGO	ExpressionMatched	2.945382e-01
SYNGO:postsynprocess	process in the postsynapse	7.616900e-01	0.8302421207	SynGO	ExpressionMatched	1.182217e-01
GO:0099504	synaptic vesicle cycle	2.940017e-01	0.7118683142	SynGO	ExpressionMatched	5.316502e-01
SYNGO:synprocess	process in the synapse	1.292312e-01	0.7284009826	SynGO	ExpressionMatched	8.886325e-01
SYNGO:presynprocess	process in the presynapse	2.121896e-01	0.7284009826	SynGO	ExpressionMatched	6.732758e-01
SYNGO:postsynprocess	process in the postsynapse	6.473181e-01	0.7582873843	SynGO	ExpressionMatched	1.888822e-01
GO:0099504	synaptic vesicle cycle	3.518232e-01	0.7284009826	SynGO	ExpressionMatched	4.536755e-01
SYNGO:synprocess	process in the synapse	5.348237e-05	0.0059900253	SynGO	ExpressionMatched	4.271789e+00
SYNGO:presynprocess	process in the presynapse	7.052969e-03	0.2633108302	SynGO	ExpressionMatched	2.151628e+00
SYNGO:postsynprocess	process in the postsynapse	9.076815e-02	0.5012661151	SynGO	ExpressionMatched	1.042067e+00
GO:0099504	synaptic vesicle cycle	6.639083e-03	0.2633108302	SynGO	ExpressionMatched	2.177892e+00
SYNGO:synprocess	process in the synapse	8.583000e-03	0.1894280889	SynGO	ExpressionMatched	2.066361e+00
SYNGO:presynprocess	process in the presynapse	1.858131e-02	0.2006781239	SynGO	ExpressionMatched	1.730924e+00
SYNGO:postsynprocess	process in the postsynapse	8.548427e-01	0.8612788048	SynGO	ExpressionMatched	6.811379e-02
GO:0099504	synaptic vesicle cycle	1.930030e-03	0.1610961171	SynGO	ExpressionMatched	2.714436e+00
SYNGO:synprocess	process in the synapse	1.134121e-01	0.7580274010	SynGO	ExpressionMatched	9.453406e-01
SYNGO:presynprocess	process in the presynapse	1.433609e-01	0.7580274010	SynGO	ExpressionMatched	8.435693e-01
SYNGO:postsynprocess	process in the postsynapse	5.839448e-01	0.7915056001	SynGO	ExpressionMatched	2.336282e-01
GO:0099504	synaptic vesicle cycle	1.223048e-01	0.7580274010	SynGO	ExpressionMatched	9.125567e-01
SYNGO:synprocess	process in the synapse	3.598652e-02	0.5324794535	SynGO	ExpressionMatched	1.443860e+00
SYNGO:presynprocess	process in the presynapse	5.028723e-03	0.2413787192	SynGO	ExpressionMatched	2.298542e+00
SYNGO:postsynprocess	process in the postsynapse	2.806551e-01	0.5907902845	SynGO	ExpressionMatched	5.518270e-01
GO:0099504	synaptic vesicle cycle	9.800763e-03	0.3136244121	SynGO	ExpressionMatched	2.008740e+00
SYNGO:synprocess	process in the synapse	5.731654e-02	0.7336533078	SynGO	ExpressionMatched	1.241720e+00
SYNGO:presynprocess	process in the presynapse	3.467467e-01	0.7336533078	SynGO	ExpressionMatched	4.599876e-01
SYNGO:postsynprocess	process in the postsynapse	5.203568e-01	0.7336533078	SynGO	ExpressionMatched	2.836988e-01
GO:0099504	synaptic vesicle cycle	3.518232e-01	0.7336533078	SynGO	ExpressionMatched	4.536755e-01
SYNGO:synprocess	process in the synapse	2.259630e-01	0.7944160010	SynGO	ExpressionMatched	6.459627e-01
SYNGO:presynprocess	process in the presynapse	8.492588e-01	0.9065122225	SynGO	ExpressionMatched	7.095993e-02
SYNGO:postsynprocess	process in the postsynapse	7.069980e-01	0.8623524710	SynGO	ExpressionMatched	1.505818e-01
GO:0099504	synaptic vesicle cycle	8.748944e-01	0.9234996861	SynGO	ExpressionMatched	5.804434e-02
SYNGO:synprocess	process in the synapse	4.221046e-02	0.4541514971	SynGO	ExpressionMatched	1.374580e+00
SYNGO:presynprocess	process in the presynapse	7.227843e-01	0.8557101825	SynGO	ExpressionMatched	1.409913e-01
SYNGO:postsynprocess	process in the postsynapse	5.200865e-02	0.4541514971	SynGO	ExpressionMatched	1.283924e+00
GO:0099504	synaptic vesicle cycle	6.727083e-01	0.8389725649	SynGO	ExpressionMatched	1.721732e-01
SYNGO:synprocess	process in the synapse	8.583000e-03	0.4677735237	SynGO	ExpressionMatched	2.066361e+00
SYNGO:presynprocess	process in the presynapse	1.858131e-02	0.4970515879	SynGO	ExpressionMatched	1.730924e+00
SYNGO:postsynprocess	process in the postsynapse	2.312769e-01	0.6489540136	SynGO	ExpressionMatched	6.358678e-01
GO:0099504	synaptic vesicle cycle	4.475161e-03	0.4677735237	SynGO	ExpressionMatched	2.349191e+00
SYNGO:synprocess	process in the synapse	8.776731e-02	0.6087880231	SynGO	ExpressionMatched	1.056667e+00
SYNGO:presynprocess	process in the presynapse	7.227843e-01	0.7921995919	SynGO	ExpressionMatched	1.409913e-01
SYNGO:postsynprocess	process in the postsynapse	1.176873e-01	0.6087880231	SynGO	ExpressionMatched	9.292702e-01
GO:0099504	synaptic vesicle cycle	5.438520e-01	0.7637617299	SynGO	ExpressionMatched	2.645193e-01
SYNGO:synprocess	process in the synapse	1.552257e-03	0.1723004779	SynGO	ExpressionMatched	2.809036e+00
SYNGO:presynprocess	process in the presynapse	1.161961e-01	0.7165860456	SynGO	ExpressionMatched	9.348086e-01
SYNGO:postsynprocess	process in the postsynapse	4.563629e-01	0.7614231447	SynGO	ExpressionMatched	3.406897e-01
GO:0099504	synaptic vesicle cycle	1.565058e-01	0.7614231447	SynGO	ExpressionMatched	8.054696e-01
SYNGO:synprocess	process in the synapse	5.885603e-04	0.0659187538	SynGO	ExpressionMatched	3.230209e+00
SYNGO:presynprocess	process in the presynapse	7.285190e-02	0.5779445097	SynGO	ExpressionMatched	1.137559e+00
SYNGO:postsynprocess	process in the postsynapse	6.735499e-03	0.3771879437	SynGO	ExpressionMatched	2.171630e+00
GO:0099504	synaptic vesicle cycle	3.915961e-02	0.5779445097	SynGO	ExpressionMatched	1.407162e+00
SYNGO:synprocess	process in the synapse	3.043728e-03	0.3561161479	SynGO	ExpressionMatched	2.516594e+00
SYNGO:presynprocess	process in the presynapse	1.161961e-01	0.5903251407	SynGO	ExpressionMatched	9.348086e-01
SYNGO:postsynprocess	process in the postsynapse	4.563629e-01	0.6211464831	SynGO	ExpressionMatched	3.406897e-01
GO:0099504	synaptic vesicle cycle	3.518232e-01	0.6027432031	SynGO	ExpressionMatched	4.536755e-01
SYNGO:synprocess	process in the synapse	2.442153e-03	0.2564260479	SynGO	ExpressionMatched	2.612227e+00
SYNGO:presynprocess	process in the presynapse	2.502789e-02	0.4441743010	SynGO	ExpressionMatched	1.601576e+00
SYNGO:postsynprocess	process in the postsynapse	5.200865e-02	0.4441743010	SynGO	ExpressionMatched	1.283924e+00
GO:0099504	synaptic vesicle cycle	1.226360e-01	0.5362427125	SynGO	ExpressionMatched	9.113821e-01
SYNGO:synprocess	process in the synapse	4.929468e-02	0.8108500324	SynGO	ExpressionMatched	1.307200e+00
SYNGO:presynprocess	process in the presynapse	1.858131e-02	0.6441520026	SynGO	ExpressionMatched	1.730924e+00
SYNGO:postsynprocess	process in the postsynapse	3.941833e-01	0.8108500324	SynGO	ExpressionMatched	4.043018e-01
GO:0099504	synaptic vesicle cycle	7.169414e-02	0.8108500324	SynGO	ExpressionMatched	1.144516e+00
SYNGO:synprocess	process in the synapse	5.743177e-03	0.6197738908	SynGO	ExpressionMatched	2.240848e+00
SYNGO:presynprocess	process in the presynapse	5.695003e-02	0.6197738908	SynGO	ExpressionMatched	1.244506e+00
SYNGO:postsynprocess	process in the postsynapse	5.203568e-01	0.6828915443	SynGO	ExpressionMatched	2.836988e-01
GO:0099504	synaptic vesicle cycle	1.565058e-01	0.6197738908	SynGO	ExpressionMatched	8.054696e-01
SYNGO:synprocess	process in the synapse	7.036120e-03	0.1794210563	SynGO	ExpressionMatched	2.152667e+00
SYNGO:presynprocess	process in the presynapse	2.980170e-01	0.7105833604	SynGO	ExpressionMatched	5.257590e-01
SYNGO:postsynprocess	process in the postsynapse	3.352323e-01	0.7105833604	SynGO	ExpressionMatched	4.746541e-01
GO:0099504	synaptic vesicle cycle	3.518232e-01	0.7105833604	SynGO	ExpressionMatched	4.536755e-01
SYNGO:synprocess	process in the synapse	1.260691e-02	0.6580740331	SynGO	ExpressionMatched	1.899391e+00
SYNGO:presynprocess	process in the presynapse	3.985887e-01	0.6713374657	SynGO	ExpressionMatched	3.994750e-01
SYNGO:postsynprocess	process in the postsynapse	6.934405e-02	0.6580740331	SynGO	ExpressionMatched	1.158991e+00
GO:0099504	synaptic vesicle cycle	3.518232e-01	0.6713374657	SynGO	ExpressionMatched	4.536755e-01
SYNGO:synprocess	process in the synapse	3.598652e-02	0.7347696647	SynGO	ExpressionMatched	1.443860e+00
SYNGO:presynprocess	process in the presynapse	2.502789e-02	0.7347696647	SynGO	ExpressionMatched	1.601576e+00
SYNGO:postsynprocess	process in the postsynapse	5.845657e-01	0.7936534521	SynGO	ExpressionMatched	2.331667e-01
GO:0099504	synaptic vesicle cycle	2.959596e-03	0.3255555129	SynGO	ExpressionMatched	2.528768e+00
SYNGO:synprocess	process in the synapse	1.821083e-01	0.7094947443	SynGO	ExpressionMatched	7.396703e-01
SYNGO:presynprocess	process in the presynapse	9.242314e-02	0.7094947443	SynGO	ExpressionMatched	1.034219e+00
SYNGO:postsynprocess	process in the postsynapse	9.619988e-01	0.9619987834	SynGO	ExpressionMatched	1.682548e-02
GO:0099504	synaptic vesicle cycle	1.223048e-01	0.7094947443	SynGO	ExpressionMatched	9.125567e-01
SYNGO:synprocess	process in the synapse	7.620425e-04	0.0868728473	SynGO	ExpressionMatched	3.118021e+00
SYNGO:presynprocess	process in the presynapse	7.312068e-02	0.5674400007	SynGO	ExpressionMatched	1.135960e+00
SYNGO:postsynprocess	process in the postsynapse	3.352323e-01	0.5674400007	SynGO	ExpressionMatched	4.746541e-01
GO:0099504	synaptic vesicle cycle	9.453266e-02	0.5674400007	SynGO	ExpressionMatched	1.024418e+00
SYNGO:synprocess	process in the synapse	4.929468e-02	0.6046583668	SynGO	ExpressionMatched	1.307200e+00
SYNGO:presynprocess	process in the presynapse	3.467467e-01	0.6680691369	SynGO	ExpressionMatched	4.599876e-01
SYNGO:postsynprocess	process in the postsynapse	4.563629e-01	0.6785391574	SynGO	ExpressionMatched	3.406897e-01
GO:0099504	synaptic vesicle cycle	3.518232e-01	0.6680691369	SynGO	ExpressionMatched	4.536755e-01
SYNGO:synprocess	process in the synapse	3.043728e-03	0.3101698936	SynGO	ExpressionMatched	2.516594e+00
SYNGO:presynprocess	process in the presynapse	2.502789e-02	0.4254741225	SynGO	ExpressionMatched	1.601576e+00
SYNGO:postsynprocess	process in the postsynapse	6.934405e-02	0.5083366544	SynGO	ExpressionMatched	1.158991e+00
GO:0099504	synaptic vesicle cycle	1.418803e-02	0.3376751832	SynGO	ExpressionMatched	1.848078e+00
SYNGO:synprocess	process in the synapse	2.581548e-02	0.5803106976	SynGO	ExpressionMatched	1.588120e+00
SYNGO:presynprocess	process in the presynapse	1.363485e-02	0.5803106976	SynGO	ExpressionMatched	1.865350e+00
SYNGO:postsynprocess	process in the postsynapse	3.941833e-01	0.6595596154	SynGO	ExpressionMatched	4.043018e-01
GO:0099504	synaptic vesicle cycle	2.841815e-02	0.5803106976	SynGO	ExpressionMatched	1.546404e+00
SYNGO:synprocess	process in the synapse	2.743120e-01	0.7367634027	SynGO	ExpressionMatched	5.617552e-01
SYNGO:presynprocess	process in the presynapse	2.121896e-01	0.7367634027	SynGO	ExpressionMatched	6.732758e-01
SYNGO:postsynprocess	process in the postsynapse	3.941833e-01	0.7640825422	SynGO	ExpressionMatched	4.043018e-01
GO:0099504	synaptic vesicle cycle	7.169414e-02	0.7367634027	SynGO	ExpressionMatched	1.144516e+00
SYNGO:synprocess	process in the synapse	3.555088e-04	0.0193752301	SynGO	ExpressionMatched	3.449150e+00
SYNGO:presynprocess	process in the presynapse	5.672784e-02	0.5470625365	SynGO	ExpressionMatched	1.246204e+00
SYNGO:postsynprocess	process in the postsynapse	1.871420e-01	0.5470625365	SynGO	ExpressionMatched	7.278288e-01
GO:0099504	synaptic vesicle cycle	1.223048e-01	0.5470625365	SynGO	ExpressionMatched	9.125567e-01
SYNGO:synprocess	process in the synapse	1.517976e-02	0.7086064415	SynGO	ExpressionMatched	1.818735e+00
SYNGO:presynprocess	process in the presynapse	2.980170e-01	0.7162848870	SynGO	ExpressionMatched	5.257590e-01
SYNGO:postsynprocess	process in the postsynapse	1.497599e-01	0.7162848870	SynGO	ExpressionMatched	8.246046e-01
GO:0099504	synaptic vesicle cycle	3.518232e-01	0.7162848870	SynGO	ExpressionMatched	4.536755e-01
SYNGO:synprocess	process in the synapse	5.743177e-03	0.6631816016	SynGO	ExpressionMatched	2.240848e+00
SYNGO:presynprocess	process in the presynapse	5.695003e-02	0.6631816016	SynGO	ExpressionMatched	1.244506e+00
SYNGO:postsynprocess	process in the postsynapse	3.352323e-01	0.6631816016	SynGO	ExpressionMatched	4.746541e-01
GO:0099504	synaptic vesicle cycle	9.453266e-02	0.6631816016	SynGO	ExpressionMatched	1.024418e+00
SYNGO:synprocess	process in the synapse	1.504369e-02	0.7264528939	SynGO	ExpressionMatched	1.822646e+00
SYNGO:presynprocess	process in the presynapse	9.242314e-02	0.7264528939	SynGO	ExpressionMatched	1.034219e+00
SYNGO:postsynprocess	process in the postsynapse	6.467302e-01	0.7429193962	SynGO	ExpressionMatched	1.892768e-01
GO:0099504	synaptic vesicle cycle	7.146877e-02	0.7264528939	SynGO	ExpressionMatched	1.145884e+00
SYNGO:synprocess	process in the synapse	7.036120e-03	0.4221671913	SynGO	ExpressionMatched	2.152667e+00
SYNGO:presynprocess	process in the presynapse	5.695003e-02	0.6504432728	SynGO	ExpressionMatched	1.244506e+00
SYNGO:postsynprocess	process in the postsynapse	5.203568e-01	0.7045077920	SynGO	ExpressionMatched	2.836988e-01
GO:0099504	synaptic vesicle cycle	9.453266e-02	0.6504432728	SynGO	ExpressionMatched	1.024418e+00
SYNGO:synprocess	process in the synapse	4.583783e-04	0.0527135084	SynGO	ExpressionMatched	3.338776e+00
SYNGO:presynprocess	process in the presynapse	2.524166e-01	0.5517502177	SynGO	ExpressionMatched	5.978820e-01
SYNGO:postsynprocess	process in the postsynapse	3.827468e-02	0.3144542280	SynGO	ExpressionMatched	1.417088e+00
GO:0099504	synaptic vesicle cycle	9.425658e-02	0.4605969179	SynGO	ExpressionMatched	1.025688e+00
SYNGO:synprocess	process in the synapse	2.743120e-01	0.7142881069	SynGO	ExpressionMatched	5.617552e-01
SYNGO:presynprocess	process in the presynapse	2.530213e-01	0.7142881069	SynGO	ExpressionMatched	5.968429e-01
SYNGO:postsynprocess	process in the postsynapse	2.312769e-01	0.7142881069	SynGO	ExpressionMatched	6.358678e-01
GO:0099504	synaptic vesicle cycle	3.518232e-01	0.7142881069	SynGO	ExpressionMatched	4.536755e-01
SYNGO:synprocess	process in the synapse	1.552257e-03	0.1847185304	SynGO	ExpressionMatched	2.809036e+00
SYNGO:presynprocess	process in the presynapse	1.858131e-02	0.6467325264	SynGO	ExpressionMatched	1.730924e+00
SYNGO:postsynprocess	process in the postsynapse	1.875878e-01	0.6631941562	SynGO	ExpressionMatched	7.267954e-01
GO:0099504	synaptic vesicle cycle	1.964595e-01	0.6631941562	SynGO	ExpressionMatched	7.067269e-01
SYNGO:synprocess	process in the synapse	7.620425e-04	0.0449605087	SynGO	ExpressionMatched	3.118021e+00
SYNGO:presynprocess	process in the presynapse	1.161961e-01	0.6196683160	SynGO	ExpressionMatched	9.348086e-01
SYNGO:postsynprocess	process in the postsynapse	9.858928e-03	0.3877844949	SynGO	ExpressionMatched	2.006170e+00
GO:0099504	synaptic vesicle cycle	3.518232e-01	0.6196683160	SynGO	ExpressionMatched	4.536755e-01
SYNGO:synprocess	process in the synapse	4.667676e-03	0.3664452197	SynGO	ExpressionMatched	2.330899e+00
SYNGO:presynprocess	process in the presynapse	3.331518e-02	0.3664452197	SynGO	ExpressionMatched	1.477358e+00
SYNGO:postsynprocess	process in the postsynapse	6.934405e-02	0.3950906846	SynGO	ExpressionMatched	1.158991e+00
GO:0099504	synaptic vesicle cycle	9.453266e-02	0.3950906846	SynGO	ExpressionMatched	1.024418e+00
SYNGO:synprocess	process in the synapse	3.043728e-03	0.2279780659	SynGO	ExpressionMatched	2.516594e+00
SYNGO:presynprocess	process in the presynapse	7.312068e-02	0.4931091082	SynGO	ExpressionMatched	1.135960e+00
SYNGO:postsynprocess	process in the postsynapse	6.934405e-02	0.4931091082	SynGO	ExpressionMatched	1.158991e+00
GO:0099504	synaptic vesicle cycle	1.226360e-01	0.5723012484	SynGO	ExpressionMatched	9.113821e-01
SYNGO:synprocess	process in the synapse	4.189259e-02	0.6468431682	SynGO	ExpressionMatched	1.377863e+00
SYNGO:presynprocess	process in the presynapse	2.524166e-01	0.6468431682	SynGO	ExpressionMatched	5.978820e-01
SYNGO:postsynprocess	process in the postsynapse	3.346386e-01	0.6577002450	SynGO	ExpressionMatched	4.754240e-01
GO:0099504	synaptic vesicle cycle	4.773109e-01	0.6947495362	SynGO	ExpressionMatched	3.211987e-01
SYNGO:synprocess	process in the synapse	8.720786e-02	0.8020504837	SynGO	ExpressionMatched	1.059444e+00
SYNGO:presynprocess	process in the presynapse	5.633873e-01	0.8020504837	SynGO	ExpressionMatched	2.491929e-01
SYNGO:postsynprocess	process in the postsynapse	1.871420e-01	0.8020504837	SynGO	ExpressionMatched	7.278288e-01
GO:0099504	synaptic vesicle cycle	6.721532e-01	0.8569953498	SynGO	ExpressionMatched	1.725317e-01
SYNGO:synprocess	process in the synapse	7.647935e-02	0.7228406075	SynGO	ExpressionMatched	1.116456e+00
SYNGO:presynprocess	process in the presynapse	7.227843e-01	0.8298691422	SynGO	ExpressionMatched	1.409913e-01
SYNGO:postsynprocess	process in the postsynapse	2.806551e-01	0.7228406075	SynGO	ExpressionMatched	5.518270e-01
GO:0099504	synaptic vesicle cycle	6.093763e-01	0.7819168851	SynGO	ExpressionMatched	2.151144e-01
SYNGO:synprocess	process in the synapse	2.172217e-02	0.4735433326	SynGO	ExpressionMatched	1.663097e+00
SYNGO:presynprocess	process in the presynapse	7.227843e-01	0.7878878521	SynGO	ExpressionMatched	1.409913e-01
SYNGO:postsynprocess	process in the postsynapse	5.845657e-01	0.7206045716	SynGO	ExpressionMatched	2.331667e-01
GO:0099504	synaptic vesicle cycle	6.093763e-01	0.7206045716	SynGO	ExpressionMatched	2.151144e-01
SYNGO:synprocess	process in the synapse	4.221046e-02	0.6366038830	SynGO	ExpressionMatched	1.374580e+00
SYNGO:presynprocess	process in the presynapse	2.980170e-01	0.6366038830	SynGO	ExpressionMatched	5.257590e-01
SYNGO:postsynprocess	process in the postsynapse	5.203568e-01	0.7474434813	SynGO	ExpressionMatched	2.836988e-01
GO:0099504	synaptic vesicle cycle	2.945516e-01	0.6366038830	SynGO	ExpressionMatched	5.308386e-01
SYNGO:synprocess	process in the synapse	7.620425e-04	0.0823005922	SynGO	ExpressionMatched	3.118021e+00
SYNGO:presynprocess	process in the presynapse	9.890110e-03	0.3560439660	SynGO	ExpressionMatched	2.004799e+00
SYNGO:postsynprocess	process in the postsynapse	1.497599e-01	0.6640629111	SynGO	ExpressionMatched	8.246046e-01
GO:0099504	synaptic vesicle cycle	1.930030e-03	0.1042216351	SynGO	ExpressionMatched	2.714436e+00
SYNGO:synprocess	process in the synapse	5.731654e-02	0.7215832947	SynGO	ExpressionMatched	1.241720e+00
SYNGO:presynprocess	process in the presynapse	3.985887e-01	0.7215832947	SynGO	ExpressionMatched	3.994750e-01
SYNGO:postsynprocess	process in the postsynapse	3.352323e-01	0.7215832947	SynGO	ExpressionMatched	4.746541e-01
GO:0099504	synaptic vesicle cycle	6.093763e-01	0.7364364164	SynGO	ExpressionMatched	2.151144e-01
SYNGO:synprocess	process in the synapse	2.581548e-02	0.5571595790	SynGO	ExpressionMatched	1.588120e+00
SYNGO:presynprocess	process in the presynapse	9.274337e-02	0.7167663167	SynGO	ExpressionMatched	1.032717e+00
SYNGO:postsynprocess	process in the postsynapse	3.352323e-01	0.7167663167	SynGO	ExpressionMatched	4.746541e-01
GO:0099504	synaptic vesicle cycle	3.930103e-02	0.5571595790	SynGO	ExpressionMatched	1.405596e+00
SYNGO:synprocess	process in the synapse	6.635303e-02	0.5798318301	SynGO	ExpressionMatched	1.178139e+00
SYNGO:presynprocess	process in the presynapse	3.467467e-01	0.6461756946	SynGO	ExpressionMatched	4.599876e-01
SYNGO:postsynprocess	process in the postsynapse	5.845657e-01	0.7815053111	SynGO	ExpressionMatched	2.331667e-01
GO:0099504	synaptic vesicle cycle	5.438520e-01	0.7744888993	SynGO	ExpressionMatched	2.645193e-01
SYNGO:synprocess	process in the synapse	4.221046e-02	0.6516708560	SynGO	ExpressionMatched	1.374580e+00
SYNGO:presynprocess	process in the presynapse	2.121896e-01	0.6928226517	SynGO	ExpressionMatched	6.732758e-01
SYNGO:postsynprocess	process in the postsynapse	3.352323e-01	0.6928226517	SynGO	ExpressionMatched	4.746541e-01
GO:0099504	synaptic vesicle cycle	2.425596e-01	0.6928226517	SynGO	ExpressionMatched	6.151816e-01
SYNGO:synprocess	process in the synapse	3.054637e-02	0.6107782935	SynGO	ExpressionMatched	1.515040e+00
SYNGO:presynprocess	process in the presynapse	3.331518e-02	0.6107782935	SynGO	ExpressionMatched	1.477358e+00
SYNGO:postsynprocess	process in the postsynapse	3.352323e-01	0.6743402765	SynGO	ExpressionMatched	4.746541e-01
GO:0099504	synaptic vesicle cycle	2.841815e-02	0.6107782935	SynGO	ExpressionMatched	1.546404e+00
SYNGO:synprocess	process in the synapse	3.054637e-02	0.6414737009	SynGO	ExpressionMatched	1.515040e+00
SYNGO:presynprocess	process in the presynapse	5.641130e-01	0.7292085225	SynGO	ExpressionMatched	2.486339e-01
SYNGO:postsynprocess	process in the postsynapse	9.104358e-02	0.6828268226	SynGO	ExpressionMatched	1.040751e+00
GO:0099504	synaptic vesicle cycle	4.779350e-01	0.7292085225	SynGO	ExpressionMatched	3.206311e-01
SYNGO:synprocess	process in the synapse	4.221046e-02	0.5818293482	SynGO	ExpressionMatched	1.374580e+00
SYNGO:presynprocess	process in the presynapse	3.467467e-01	0.7479322766	SynGO	ExpressionMatched	4.599876e-01
SYNGO:postsynprocess	process in the postsynapse	3.841698e-02	0.5818293482	SynGO	ExpressionMatched	1.415477e+00
GO:0099504	synaptic vesicle cycle	4.779350e-01	0.7710043195	SynGO	ExpressionMatched	3.206311e-01
SYNGO:synprocess	process in the synapse	1.552257e-03	0.1598824255	SynGO	ExpressionMatched	2.809036e+00
SYNGO:presynprocess	process in the presynapse	4.527444e-01	0.6646607510	SynGO	ExpressionMatched	3.441469e-01
SYNGO:postsynprocess	process in the postsynapse	1.875878e-01	0.6032593788	SynGO	ExpressionMatched	7.267954e-01
GO:0099504	synaptic vesicle cycle	6.093763e-01	0.7046813673	SynGO	ExpressionMatched	2.151144e-01
SYNGO:synprocess	process in the synapse	1.449548e-01	0.7693138543	SynGO	ExpressionMatched	8.387674e-01
SYNGO:presynprocess	process in the presynapse	6.717476e-01	0.7938835862	SynGO	ExpressionMatched	1.727938e-01
SYNGO:postsynprocess	process in the postsynapse	8.544907e-01	0.9023704802	SynGO	ExpressionMatched	6.829264e-02
GO:0099504	synaptic vesicle cycle	6.087823e-01	0.7693138543	SynGO	ExpressionMatched	2.155380e-01
SYNGO:synprocess	process in the synapse	2.581548e-02	0.6677337951	SynGO	ExpressionMatched	1.588120e+00
SYNGO:presynprocess	process in the presynapse	9.274337e-02	0.6677337951	SynGO	ExpressionMatched	1.032717e+00
SYNGO:postsynprocess	process in the postsynapse	1.176873e-01	0.6677337951	SynGO	ExpressionMatched	9.292702e-01
GO:0099504	synaptic vesicle cycle	7.169414e-02	0.6677337951	SynGO	ExpressionMatched	1.144516e+00
SYNGO:synprocess	process in the synapse	4.929468e-02	0.7049921072	SynGO	ExpressionMatched	1.307200e+00
SYNGO:presynprocess	process in the presynapse	5.082683e-01	0.7118464148	SynGO	ExpressionMatched	2.939069e-01
SYNGO:postsynprocess	process in the postsynapse	5.845657e-01	0.7228500915	SynGO	ExpressionMatched	2.331667e-01
GO:0099504	synaptic vesicle cycle	2.945516e-01	0.7049921072	SynGO	ExpressionMatched	5.308386e-01
SYNGO:synprocess	process in the synapse	5.961245e-04	0.0637853176	SynGO	ExpressionMatched	3.224663e+00
SYNGO:presynprocess	process in the presynapse	2.530213e-01	0.5467422928	SynGO	ExpressionMatched	5.968429e-01
SYNGO:postsynprocess	process in the postsynapse	2.795334e-02	0.5458819063	SynGO	ExpressionMatched	1.553566e+00
GO:0099504	synaptic vesicle cycle	4.779350e-01	0.6161331197	SynGO	ExpressionMatched	3.206311e-01
SYNGO:synprocess	process in the synapse	2.991586e-01	0.7767169333	SynGO	ExpressionMatched	5.240985e-01
SYNGO:presynprocess	process in the presynapse	3.460546e-01	0.7767169333	SynGO	ExpressionMatched	4.608554e-01
SYNGO:postsynprocess	process in the postsynapse	8.112895e-01	0.8628809063	SynGO	ExpressionMatched	9.082415e-02
GO:0099504	synaptic vesicle cycle	2.940017e-01	0.7767169333	SynGO	ExpressionMatched	5.316502e-01
SYNGO:synprocess	process in the synapse	1.249085e-02	0.3915406262	SynGO	ExpressionMatched	1.903408e+00
SYNGO:presynprocess	process in the presynapse	9.837687e-03	0.3915406262	SynGO	ExpressionMatched	2.007107e+00
SYNGO:postsynprocess	process in the postsynapse	1.871420e-01	0.6145391592	SynGO	ExpressionMatched	7.278288e-01
GO:0099504	synaptic vesicle cycle	2.830932e-02	0.5442588727	SynGO	ExpressionMatched	1.548071e+00
SYNGO:synprocess	process in the synapse	1.127390e-01	0.6512626770	SynGO	ExpressionMatched	9.479259e-01
SYNGO:presynprocess	process in the presynapse	1.349707e-02	0.6512626770	SynGO	ExpressionMatched	1.869760e+00
SYNGO:postsynprocess	process in the postsynapse	1.866967e-01	0.6512626770	SynGO	ExpressionMatched	7.288634e-01
GO:0099504	synaptic vesicle cycle	2.006922e-02	0.6512626770	SynGO	ExpressionMatched	1.697469e+00
SYNGO:synprocess	process in the synapse	3.054637e-02	0.6218833534	SynGO	ExpressionMatched	1.515040e+00
SYNGO:presynprocess	process in the presynapse	3.331518e-02	0.6218833534	SynGO	ExpressionMatched	1.477358e+00
SYNGO:postsynprocess	process in the postsynapse	4.582327e-03	0.3623879667	SynGO	ExpressionMatched	2.338914e+00
GO:0099504	synaptic vesicle cycle	3.930103e-02	0.6288164693	SynGO	ExpressionMatched	1.405596e+00
SYNGO:synprocess	process in the synapse	5.743177e-03	0.1879447903	SynGO	ExpressionMatched	2.240848e+00
SYNGO:presynprocess	process in the presynapse	7.092256e-03	0.1879447903	SynGO	ExpressionMatched	2.149216e+00
SYNGO:postsynprocess	process in the postsynapse	7.621736e-01	0.8443829350	SynGO	ExpressionMatched	1.179461e-01
GO:0099504	synaptic vesicle cycle	4.475161e-03	0.1879447903	SynGO	ExpressionMatched	2.349191e+00
SYNGO:synprocess	process in the synapse	2.581548e-02	0.6922865928	SynGO	ExpressionMatched	1.588120e+00
SYNGO:presynprocess	process in the presynapse	9.274337e-02	0.6922865928	SynGO	ExpressionMatched	1.032717e+00
SYNGO:postsynprocess	process in the postsynapse	3.941833e-01	0.6922865928	SynGO	ExpressionMatched	4.043018e-01
GO:0099504	synaptic vesicle cycle	3.518232e-01	0.6922865928	SynGO	ExpressionMatched	4.536755e-01
SYNGO:synprocess	process in the synapse	7.647935e-02	0.6715970197	SynGO	ExpressionMatched	1.116456e+00
SYNGO:presynprocess	process in the presynapse	1.437946e-01	0.7091431932	SynGO	ExpressionMatched	8.422574e-01
SYNGO:postsynprocess	process in the postsynapse	2.806551e-01	0.7091431932	SynGO	ExpressionMatched	5.518270e-01
GO:0099504	synaptic vesicle cycle	3.930103e-02	0.6715970197	SynGO	ExpressionMatched	1.405596e+00
SYNGO:synprocess	process in the synapse	4.667676e-03	0.1664804459	SynGO	ExpressionMatched	2.330899e+00
SYNGO:presynprocess	process in the presynapse	2.121896e-01	0.5907189291	SynGO	ExpressionMatched	6.732758e-01
SYNGO:postsynprocess	process in the postsynapse	1.875878e-01	0.5907189291	SynGO	ExpressionMatched	7.267954e-01
GO:0099504	synaptic vesicle cycle	2.945516e-01	0.5907189291	SynGO	ExpressionMatched	5.308386e-01
SYNGO:synprocess	process in the synapse	3.054637e-02	0.8014604967	SynGO	ExpressionMatched	1.515040e+00
SYNGO:presynprocess	process in the presynapse	1.437946e-01	0.8014604967	SynGO	ExpressionMatched	8.422574e-01
SYNGO:postsynprocess	process in the postsynapse	6.473181e-01	0.8487524837	SynGO	ExpressionMatched	1.888822e-01
GO:0099504	synaptic vesicle cycle	1.565058e-01	0.8014604967	SynGO	ExpressionMatched	8.054696e-01
SYNGO:synprocess	process in the synapse	1.457537e-01	0.7590975848	SynGO	ExpressionMatched	8.363804e-01
SYNGO:presynprocess	process in the presynapse	3.985887e-01	0.7926259364	SynGO	ExpressionMatched	3.994750e-01
SYNGO:postsynprocess	process in the postsynapse	3.352323e-01	0.7926259364	SynGO	ExpressionMatched	4.746541e-01
GO:0099504	synaptic vesicle cycle	1.964595e-01	0.7590975848	SynGO	ExpressionMatched	7.067269e-01
SYNGO:synprocess	process in the synapse	7.647935e-02	0.7359403998	SynGO	ExpressionMatched	1.116456e+00
SYNGO:presynprocess	process in the presynapse	2.980170e-01	0.8195467490	SynGO	ExpressionMatched	5.257590e-01
SYNGO:postsynprocess	process in the postsynapse	6.473181e-01	0.8628536112	SynGO	ExpressionMatched	1.888822e-01
GO:0099504	synaptic vesicle cycle	3.518232e-01	0.8613474230	SynGO	ExpressionMatched	4.536755e-01
SYNGO:synprocess	process in the synapse	4.929468e-02	0.6194790557	SynGO	ExpressionMatched	1.307200e+00
SYNGO:presynprocess	process in the presynapse	5.695003e-02	0.6194790557	SynGO	ExpressionMatched	1.244506e+00
SYNGO:postsynprocess	process in the postsynapse	3.941833e-01	0.7355510276	SynGO	ExpressionMatched	4.043018e-01
GO:0099504	synaptic vesicle cycle	1.418803e-02	0.6194790557	SynGO	ExpressionMatched	1.848078e+00
SYNGO:synprocess	process in the synapse	1.260691e-02	0.6727683877	SynGO	ExpressionMatched	1.899391e+00
SYNGO:presynprocess	process in the presynapse	5.695003e-02	0.6727683877	SynGO	ExpressionMatched	1.244506e+00
SYNGO:postsynprocess	process in the postsynapse	1.176873e-01	0.6727683877	SynGO	ExpressionMatched	9.292702e-01
GO:0099504	synaptic vesicle cycle	3.930103e-02	0.6727683877	SynGO	ExpressionMatched	1.405596e+00
SYNGO:synprocess	process in the synapse	4.893501e-02	0.5454024752	SynGO	ExpressionMatched	1.310380e+00
SYNGO:presynprocess	process in the presynapse	9.242314e-02	0.5454024752	SynGO	ExpressionMatched	1.034219e+00
SYNGO:postsynprocess	process in the postsynapse	9.076815e-02	0.5454024752	SynGO	ExpressionMatched	1.042067e+00
GO:0099504	synaptic vesicle cycle	5.332499e-02	0.5454024752	SynGO	ExpressionMatched	1.273069e+00
SYNGO:synprocess	process in the synapse	3.054637e-02	0.6756330167	SynGO	ExpressionMatched	1.515040e+00
SYNGO:presynprocess	process in the presynapse	6.724071e-01	0.7519391206	SynGO	ExpressionMatched	1.723677e-01
SYNGO:postsynprocess	process in the postsynapse	3.352323e-01	0.6756330167	SynGO	ExpressionMatched	4.746541e-01
GO:0099504	synaptic vesicle cycle	7.863106e-01	0.8084574699	SynGO	ExpressionMatched	1.044059e-01
SYNGO:synprocess	process in the synapse	8.583000e-03	0.5421704192	SynGO	ExpressionMatched	2.066361e+00
SYNGO:presynprocess	process in the presynapse	4.527444e-01	0.6346537439	SynGO	ExpressionMatched	3.441469e-01
SYNGO:postsynprocess	process in the postsynapse	9.104358e-02	0.5421704192	SynGO	ExpressionMatched	1.040751e+00
GO:0099504	synaptic vesicle cycle	5.438520e-01	0.6829768907	SynGO	ExpressionMatched	2.645193e-01
SYNGO:synprocess	process in the synapse	8.583000e-03	0.6237971878	SynGO	ExpressionMatched	2.066361e+00
SYNGO:presynprocess	process in the presynapse	1.161961e-01	0.6237971878	SynGO	ExpressionMatched	9.348086e-01
SYNGO:postsynprocess	process in the postsynapse	1.176873e-01	0.6237971878	SynGO	ExpressionMatched	9.292702e-01
GO:0099504	synaptic vesicle cycle	4.779350e-01	0.6727096046	SynGO	ExpressionMatched	3.206311e-01
SYNGO:synprocess	process in the synapse	2.581548e-02	0.5662317416	SynGO	ExpressionMatched	1.588120e+00
SYNGO:presynprocess	process in the presynapse	5.082683e-01	0.7220251887	SynGO	ExpressionMatched	2.939069e-01
SYNGO:postsynprocess	process in the postsynapse	2.312769e-01	0.6730276966	SynGO	ExpressionMatched	6.358678e-01
GO:0099504	synaptic vesicle cycle	3.518232e-01	0.6995723132	SynGO	ExpressionMatched	4.536755e-01
SYNGO:synprocess	process in the synapse	2.037988e-01	0.8168675424	SynGO	ExpressionMatched	6.907983e-01
SYNGO:presynprocess	process in the presynapse	4.527444e-01	0.8168675424	SynGO	ExpressionMatched	3.441469e-01
SYNGO:postsynprocess	process in the postsynapse	8.548427e-01	0.8961807388	SynGO	ExpressionMatched	6.811379e-02
GO:0099504	synaptic vesicle cycle	6.093763e-01	0.8226580679	SynGO	ExpressionMatched	2.151144e-01
SYNGO:synprocess	process in the synapse	7.647935e-02	0.6642523322	SynGO	ExpressionMatched	1.116456e+00
SYNGO:presynprocess	process in the presynapse	3.985887e-01	0.6642523322	SynGO	ExpressionMatched	3.994750e-01
SYNGO:postsynprocess	process in the postsynapse	1.176873e-01	0.6642523322	SynGO	ExpressionMatched	9.292702e-01
GO:0099504	synaptic vesicle cycle	4.779350e-01	0.6642523322	SynGO	ExpressionMatched	3.206311e-01
SYNGO:synprocess	process in the synapse	1.951148e-03	0.2321865876	SynGO	ExpressionMatched	2.709710e+00
SYNGO:presynprocess	process in the presynapse	1.757607e-01	0.6394058900	SynGO	ExpressionMatched	7.550783e-01
SYNGO:postsynprocess	process in the postsynapse	9.104358e-02	0.6394058900	SynGO	ExpressionMatched	1.040751e+00
GO:0099504	synaptic vesicle cycle	1.964595e-01	0.6394058900	SynGO	ExpressionMatched	7.067269e-01
SYNGO:synprocess	process in the synapse	8.776731e-02	0.7188533268	SynGO	ExpressionMatched	1.056667e+00
SYNGO:presynprocess	process in the presynapse	5.641130e-01	0.7341946393	SynGO	ExpressionMatched	2.486339e-01
SYNGO:postsynprocess	process in the postsynapse	1.875878e-01	0.7188533268	SynGO	ExpressionMatched	7.267954e-01
GO:0099504	synaptic vesicle cycle	6.727083e-01	0.7785275310	SynGO	ExpressionMatched	1.721732e-01
SYNGO:synprocess	process in the synapse	2.483845e-01	0.7973472354	SynGO	ExpressionMatched	6.048755e-01
SYNGO:presynprocess	process in the presynapse	3.978681e-01	0.7973472354	SynGO	ExpressionMatched	4.002609e-01
SYNGO:postsynprocess	process in the postsynapse	5.839448e-01	0.7973472354	SynGO	ExpressionMatched	2.336282e-01
GO:0099504	synaptic vesicle cycle	3.512347e-01	0.7973472354	SynGO	ExpressionMatched	4.544025e-01
SYNGO:synprocess	process in the synapse	3.598652e-02	0.7775566456	SynGO	ExpressionMatched	1.443860e+00
SYNGO:presynprocess	process in the presynapse	1.437946e-01	0.7775566456	SynGO	ExpressionMatched	8.422574e-01
SYNGO:postsynprocess	process in the postsynapse	1.176873e-01	0.7775566456	SynGO	ExpressionMatched	9.292702e-01
GO:0099504	synaptic vesicle cycle	2.945516e-01	0.7775566456	SynGO	ExpressionMatched	5.308386e-01
SYNGO:synprocess	process in the synapse	5.731654e-02	0.7306351239	SynGO	ExpressionMatched	1.241720e+00
SYNGO:presynprocess	process in the presynapse	1.757607e-01	0.7306351239	SynGO	ExpressionMatched	7.550783e-01
SYNGO:postsynprocess	process in the postsynapse	4.563629e-01	0.7306351239	SynGO	ExpressionMatched	3.406897e-01
GO:0099504	synaptic vesicle cycle	9.453266e-02	0.7306351239	SynGO	ExpressionMatched	1.024418e+00
SYNGO:synprocess	process in the synapse	3.054637e-02	0.5248658403	SynGO	ExpressionMatched	1.515040e+00
SYNGO:presynprocess	process in the presynapse	6.191848e-01	0.7411446622	SynGO	ExpressionMatched	2.081797e-01
SYNGO:postsynprocess	process in the postsynapse	2.806551e-01	0.6593787586	SynGO	ExpressionMatched	5.518270e-01
GO:0099504	synaptic vesicle cycle	4.779350e-01	0.6673088052	SynGO	ExpressionMatched	3.206311e-01
SYNGO:synprocess	process in the synapse	1.292312e-01	0.8229108925	SynGO	ExpressionMatched	8.886325e-01
SYNGO:presynprocess	process in the presynapse	9.274337e-02	0.8229108925	SynGO	ExpressionMatched	1.032717e+00
SYNGO:postsynprocess	process in the postsynapse	1.176873e-01	0.8229108925	SynGO	ExpressionMatched	9.292702e-01
GO:0099504	synaptic vesicle cycle	9.453266e-02	0.8229108925	SynGO	ExpressionMatched	1.024418e+00
SYNGO:synprocess	process in the synapse	7.036120e-03	0.6806955414	SynGO	ExpressionMatched	2.152667e+00
SYNGO:presynprocess	process in the presynapse	3.467467e-01	0.6806955414	SynGO	ExpressionMatched	4.599876e-01
SYNGO:postsynprocess	process in the postsynapse	9.104358e-02	0.6806955414	SynGO	ExpressionMatched	1.040751e+00
GO:0099504	synaptic vesicle cycle	4.133925e-01	0.6806955414	SynGO	ExpressionMatched	3.836374e-01
SYNGO:synprocess	process in the synapse	5.743177e-03	0.6202631481	SynGO	ExpressionMatched	2.240848e+00
SYNGO:presynprocess	process in the presynapse	4.382084e-02	0.7008856056	SynGO	ExpressionMatched	1.358319e+00
SYNGO:postsynprocess	process in the postsynapse	4.563629e-01	0.7008856056	SynGO	ExpressionMatched	3.406897e-01
GO:0099504	synaptic vesicle cycle	2.023339e-02	0.7008856056	SynGO	ExpressionMatched	1.693931e+00
SYNGO:synprocess	process in the synapse	9.966704e-02	0.7078655033	SynGO	ExpressionMatched	1.001448e+00
SYNGO:presynprocess	process in the presynapse	2.973643e-01	0.7078655033	SynGO	ExpressionMatched	5.267112e-01
SYNGO:postsynprocess	process in the postsynapse	3.346386e-01	0.7078655033	SynGO	ExpressionMatched	4.754240e-01
GO:0099504	synaptic vesicle cycle	2.420580e-01	0.7078655033	SynGO	ExpressionMatched	6.160805e-01
SYNGO:synprocess	process in the synapse	2.259630e-01	0.6928697781	SynGO	ExpressionMatched	6.459627e-01
SYNGO:presynprocess	process in the presynapse	1.757607e-01	0.6928697781	SynGO	ExpressionMatched	7.550783e-01
SYNGO:postsynprocess	process in the postsynapse	8.912279e-01	0.9265240682	SynGO	ExpressionMatched	5.001122e-02
GO:0099504	synaptic vesicle cycle	1.964595e-01	0.6928697781	SynGO	ExpressionMatched	7.067269e-01
SYNGO:synprocess	process in the synapse	4.667676e-03	0.5461180984	SynGO	ExpressionMatched	2.330899e+00
SYNGO:presynprocess	process in the presynapse	9.274337e-02	0.5488364489	SynGO	ExpressionMatched	1.032717e+00
SYNGO:postsynprocess	process in the postsynapse	2.795334e-02	0.5488364489	SynGO	ExpressionMatched	1.553566e+00
GO:0099504	synaptic vesicle cycle	7.169414e-02	0.5488364489	SynGO	ExpressionMatched	1.144516e+00
SYNGO:synprocess	process in the synapse	5.731654e-02	0.6032783166	SynGO	ExpressionMatched	1.241720e+00
SYNGO:presynprocess	process in the presynapse	2.980170e-01	0.6032783166	SynGO	ExpressionMatched	5.257590e-01
SYNGO:postsynprocess	process in the postsynapse	5.200865e-02	0.6032783166	SynGO	ExpressionMatched	1.283924e+00
GO:0099504	synaptic vesicle cycle	4.133925e-01	0.6032783166	SynGO	ExpressionMatched	3.836374e-01
SYNGO:synprocess	process in the synapse	1.951148e-03	0.2165774052	SynGO	ExpressionMatched	2.709710e+00
SYNGO:presynprocess	process in the presynapse	4.382084e-02	0.5117816789	SynGO	ExpressionMatched	1.358319e+00
SYNGO:postsynprocess	process in the postsynapse	1.176873e-01	0.5117816789	SynGO	ExpressionMatched	9.292702e-01
GO:0099504	synaptic vesicle cycle	9.453266e-02	0.5117816789	SynGO	ExpressionMatched	1.024418e+00
SYNGO:synprocess	process in the synapse	3.598652e-02	0.4685725730	SynGO	ExpressionMatched	1.443860e+00
SYNGO:presynprocess	process in the presynapse	7.312068e-02	0.7112647679	SynGO	ExpressionMatched	1.135960e+00
SYNGO:postsynprocess	process in the postsynapse	3.352323e-01	0.7450067499	SynGO	ExpressionMatched	4.746541e-01
GO:0099504	synaptic vesicle cycle	1.565058e-01	0.7170170050	SynGO	ExpressionMatched	8.054696e-01
SYNGO:synprocess	process in the synapse	5.731654e-02	0.6438273728	SynGO	ExpressionMatched	1.241720e+00
SYNGO:presynprocess	process in the presynapse	3.985887e-01	0.6521483837	SynGO	ExpressionMatched	3.994750e-01
SYNGO:postsynprocess	process in the postsynapse	3.841698e-02	0.6438273728	SynGO	ExpressionMatched	1.415477e+00
GO:0099504	synaptic vesicle cycle	1.964595e-01	0.6438273728	SynGO	ExpressionMatched	7.067269e-01
SYNGO:synprocess	process in the synapse	1.292312e-01	0.7459666834	SynGO	ExpressionMatched	8.886325e-01
SYNGO:presynprocess	process in the presynapse	6.191848e-01	0.7459666834	SynGO	ExpressionMatched	2.081797e-01
SYNGO:postsynprocess	process in the postsynapse	5.203568e-01	0.7459666834	SynGO	ExpressionMatched	2.836988e-01
GO:0099504	synaptic vesicle cycle	5.438520e-01	0.7459666834	SynGO	ExpressionMatched	2.645193e-01
SYNGO:synprocess	process in the synapse	3.043728e-03	0.1628394351	SynGO	ExpressionMatched	2.516594e+00
SYNGO:presynprocess	process in the presynapse	7.227843e-01	0.8140834020	SynGO	ExpressionMatched	1.409913e-01
SYNGO:postsynprocess	process in the postsynapse	1.497599e-01	0.7236891059	SynGO	ExpressionMatched	8.246046e-01
GO:0099504	synaptic vesicle cycle	7.863106e-01	0.8585227666	SynGO	ExpressionMatched	1.044059e-01
SYNGO:synprocess	process in the synapse	4.929468e-02	0.7605934812	SynGO	ExpressionMatched	1.307200e+00
SYNGO:presynprocess	process in the presynapse	1.437946e-01	0.7605934812	SynGO	ExpressionMatched	8.422574e-01
SYNGO:postsynprocess	process in the postsynapse	7.069980e-01	0.7992151805	SynGO	ExpressionMatched	1.505818e-01
GO:0099504	synaptic vesicle cycle	1.226360e-01	0.7605934812	SynGO	ExpressionMatched	9.113821e-01
SYNGO:synprocess	process in the synapse	3.542926e-02	0.6656768965	SynGO	ExpressionMatched	1.450638e+00
SYNGO:presynprocess	process in the presynapse	7.258381e-02	0.6811711854	SynGO	ExpressionMatched	1.139160e+00
SYNGO:postsynprocess	process in the postsynapse	5.190802e-01	0.7126446619	SynGO	ExpressionMatched	2.847656e-01
GO:0099504	synaptic vesicle cycle	7.124389e-02	0.6811711854	SynGO	ExpressionMatched	1.147252e+00
SYNGO:synprocess	process in the synapse	7.036120e-03	0.3412518130	SynGO	ExpressionMatched	2.152667e+00
SYNGO:presynprocess	process in the presynapse	5.028723e-03	0.3412518130	SynGO	ExpressionMatched	2.298542e+00
SYNGO:postsynprocess	process in the postsynapse	1.875878e-01	0.5395741063	SynGO	ExpressionMatched	7.267954e-01
GO:0099504	synaptic vesicle cycle	2.841815e-02	0.5395741063	SynGO	ExpressionMatched	1.546404e+00
SYNGO:synprocess	process in the synapse	3.598652e-02	0.6743483946	SynGO	ExpressionMatched	1.443860e+00
SYNGO:presynprocess	process in the presynapse	2.530213e-01	0.6743483946	SynGO	ExpressionMatched	5.968429e-01
SYNGO:postsynprocess	process in the postsynapse	6.934405e-02	0.6743483946	SynGO	ExpressionMatched	1.158991e+00
GO:0099504	synaptic vesicle cycle	9.453266e-02	0.6743483946	SynGO	ExpressionMatched	1.024418e+00
SYNGO:synprocess	process in the synapse	1.819829e-02	0.5685024839	SynGO	ExpressionMatched	1.739969e+00
SYNGO:presynprocess	process in the presynapse	5.641130e-01	0.7227978981	SynGO	ExpressionMatched	2.486339e-01
SYNGO:postsynprocess	process in the postsynapse	3.352323e-01	0.7227978981	SynGO	ExpressionMatched	4.746541e-01
GO:0099504	synaptic vesicle cycle	5.438520e-01	0.7227978981	SynGO	ExpressionMatched	2.645193e-01
SYNGO:synprocess	process in the synapse	5.731654e-02	0.8253291766	SynGO	ExpressionMatched	1.241720e+00
SYNGO:presynprocess	process in the presynapse	2.980170e-01	0.8253291766	SynGO	ExpressionMatched	5.257590e-01
SYNGO:postsynprocess	process in the postsynapse	5.203568e-01	0.8253291766	SynGO	ExpressionMatched	2.836988e-01
GO:0099504	synaptic vesicle cycle	9.453266e-02	0.8253291766	SynGO	ExpressionMatched	1.024418e+00
SYNGO:synprocess	process in the synapse	4.189259e-02	0.6942680869	SynGO	ExpressionMatched	1.377863e+00
SYNGO:presynprocess	process in the presynapse	1.433609e-01	0.6942680869	SynGO	ExpressionMatched	8.435693e-01
SYNGO:postsynprocess	process in the postsynapse	9.076815e-02	0.6942680869	SynGO	ExpressionMatched	1.042067e+00
GO:0099504	synaptic vesicle cycle	2.940017e-01	0.6942680869	SynGO	ExpressionMatched	5.316502e-01
SYNGO:synprocess	process in the synapse	2.141423e-04	0.0254829360	SynGO	ExpressionMatched	3.669297e+00
SYNGO:presynprocess	process in the presynapse	1.161961e-01	0.4938633558	SynGO	ExpressionMatched	9.348086e-01
SYNGO:postsynprocess	process in the postsynapse	3.352323e-01	0.6543770127	SynGO	ExpressionMatched	4.746541e-01
GO:0099504	synaptic vesicle cycle	3.930103e-02	0.4026151943	SynGO	ExpressionMatched	1.405596e+00
SYNGO:synprocess	process in the synapse	4.929468e-02	0.6295200978	SynGO	ExpressionMatched	1.307200e+00
SYNGO:presynprocess	process in the presynapse	1.757607e-01	0.6295200978	SynGO	ExpressionMatched	7.550783e-01
SYNGO:postsynprocess	process in the postsynapse	6.934405e-02	0.6295200978	SynGO	ExpressionMatched	1.158991e+00
GO:0099504	synaptic vesicle cycle	3.518232e-01	0.6477817651	SynGO	ExpressionMatched	4.536755e-01
SYNGO:synprocess	process in the synapse	5.961245e-04	0.0356090090	SynGO	ExpressionMatched	3.224663e+00
SYNGO:presynprocess	process in the presynapse	1.161961e-01	0.6031496446	SynGO	ExpressionMatched	9.348086e-01
SYNGO:postsynprocess	process in the postsynapse	4.563629e-01	0.6942440627	SynGO	ExpressionMatched	3.406897e-01
GO:0099504	synaptic vesicle cycle	9.453266e-02	0.6031496446	SynGO	ExpressionMatched	1.024418e+00
SYNGO:synprocess	process in the synapse	1.042475e-02	0.6525107504	SynGO	ExpressionMatched	1.981934e+00
SYNGO:presynprocess	process in the presynapse	3.985887e-01	0.6525107504	SynGO	ExpressionMatched	3.994750e-01
SYNGO:postsynprocess	process in the postsynapse	9.104358e-02	0.6525107504	SynGO	ExpressionMatched	1.040751e+00
GO:0099504	synaptic vesicle cycle	2.945516e-01	0.6525107504	SynGO	ExpressionMatched	5.308386e-01
SYNGO:synprocess	process in the synapse	7.647935e-02	0.7113361621	SynGO	ExpressionMatched	1.116456e+00
SYNGO:presynprocess	process in the presynapse	1.757607e-01	0.7113361621	SynGO	ExpressionMatched	7.550783e-01
SYNGO:postsynprocess	process in the postsynapse	2.806551e-01	0.7113361621	SynGO	ExpressionMatched	5.518270e-01
GO:0099504	synaptic vesicle cycle	2.425596e-01	0.7113361621	SynGO	ExpressionMatched	6.151816e-01
SYNGO:synprocess	process in the synapse	8.776731e-02	0.6384708970	SynGO	ExpressionMatched	1.056667e+00
SYNGO:presynprocess	process in the presynapse	2.980170e-01	0.6384708970	SynGO	ExpressionMatched	5.257590e-01
SYNGO:postsynprocess	process in the postsynapse	3.941833e-01	0.6384708970	SynGO	ExpressionMatched	4.043018e-01
GO:0099504	synaptic vesicle cycle	1.565058e-01	0.6384708970	SynGO	ExpressionMatched	8.054696e-01
SYNGO:synprocess	process in the synapse	6.589970e-02	0.6808991984	SynGO	ExpressionMatched	1.181117e+00
SYNGO:presynprocess	process in the presynapse	2.973643e-01	0.6808991984	SynGO	ExpressionMatched	5.267112e-01
SYNGO:postsynprocess	process in the postsynapse	4.557240e-01	0.7191894048	SynGO	ExpressionMatched	3.412981e-01
GO:0099504	synaptic vesicle cycle	2.420580e-01	0.6808991984	SynGO	ExpressionMatched	6.160805e-01
SYNGO:synprocess	process in the synapse	1.260691e-02	0.7106698645	SynGO	ExpressionMatched	1.899391e+00
SYNGO:presynprocess	process in the presynapse	7.312068e-02	0.7804115224	SynGO	ExpressionMatched	1.135960e+00
SYNGO:postsynprocess	process in the postsynapse	4.563629e-01	0.7804115224	SynGO	ExpressionMatched	3.406897e-01
GO:0099504	synaptic vesicle cycle	1.226360e-01	0.7804115224	SynGO	ExpressionMatched	9.113821e-01
SYNGO:synprocess	process in the synapse	6.635303e-02	0.6678204687	SynGO	ExpressionMatched	1.178139e+00
SYNGO:presynprocess	process in the presynapse	1.437946e-01	0.6678204687	SynGO	ExpressionMatched	8.422574e-01
SYNGO:postsynprocess	process in the postsynapse	1.176873e-01	0.6678204687	SynGO	ExpressionMatched	9.292702e-01
GO:0099504	synaptic vesicle cycle	1.565058e-01	0.6678204687	SynGO	ExpressionMatched	8.054696e-01
SYNGO:synprocess	process in the synapse	3.054637e-02	0.7058255642	SynGO	ExpressionMatched	1.515040e+00
SYNGO:presynprocess	process in the presynapse	4.382084e-02	0.7058255642	SynGO	ExpressionMatched	1.358319e+00
SYNGO:postsynprocess	process in the postsynapse	7.621736e-01	0.8411011161	SynGO	ExpressionMatched	1.179461e-01
GO:0099504	synaptic vesicle cycle	2.841815e-02	0.7058255642	SynGO	ExpressionMatched	1.546404e+00
SYNGO:synprocess	process in the synapse	4.929468e-02	0.6393749745	SynGO	ExpressionMatched	1.307200e+00
SYNGO:presynprocess	process in the presynapse	7.312068e-02	0.7683177631	SynGO	ExpressionMatched	1.135960e+00
SYNGO:postsynprocess	process in the postsynapse	5.200865e-02	0.6393749745	SynGO	ExpressionMatched	1.283924e+00
GO:0099504	synaptic vesicle cycle	4.779350e-01	0.8455872564	SynGO	ExpressionMatched	3.206311e-01
SYNGO:synprocess	process in the synapse	4.667676e-03	0.5087766899	SynGO	ExpressionMatched	2.330899e+00
SYNGO:presynprocess	process in the presynapse	2.502789e-02	0.5667994183	SynGO	ExpressionMatched	1.601576e+00
SYNGO:postsynprocess	process in the postsynapse	1.875878e-01	0.6237971878	SynGO	ExpressionMatched	7.267954e-01
GO:0099504	synaptic vesicle cycle	2.841815e-02	0.5667994183	SynGO	ExpressionMatched	1.546404e+00
SYNGO:synprocess	process in the synapse	5.684673e-03	0.2437706984	SynGO	ExpressionMatched	2.245295e+00
SYNGO:presynprocess	process in the presynapse	5.633873e-01	0.6698136776	SynGO	ExpressionMatched	2.491929e-01
SYNGO:postsynprocess	process in the postsynapse	1.493722e-01	0.5981642913	SynGO	ExpressionMatched	8.257303e-01
GO:0099504	synaptic vesicle cycle	3.512347e-01	0.6324662956	SynGO	ExpressionMatched	4.544025e-01
SYNGO:synprocess	process in the synapse	3.054637e-02	0.6574006096	SynGO	ExpressionMatched	1.515040e+00
SYNGO:presynprocess	process in the presynapse	2.980170e-01	0.7128495609	SynGO	ExpressionMatched	5.257590e-01
SYNGO:postsynprocess	process in the postsynapse	5.203568e-01	0.7309734986	SynGO	ExpressionMatched	2.836988e-01
GO:0099504	synaptic vesicle cycle	2.945516e-01	0.7128495609	SynGO	ExpressionMatched	5.308386e-01
SYNGO:synprocess	process in the synapse	1.819829e-02	0.4258651002	SynGO	ExpressionMatched	1.739969e+00
SYNGO:presynprocess	process in the presynapse	5.082683e-01	0.7731405789	SynGO	ExpressionMatched	2.939069e-01
SYNGO:postsynprocess	process in the postsynapse	2.003982e-02	0.4258651002	SynGO	ExpressionMatched	1.698106e+00
GO:0099504	synaptic vesicle cycle	4.779350e-01	0.7566623362	SynGO	ExpressionMatched	3.206311e-01
SYNGO:synprocess	process in the synapse	7.620425e-04	0.0883969324	SynGO	ExpressionMatched	3.118021e+00
SYNGO:presynprocess	process in the presynapse	1.437946e-01	0.5625911506	SynGO	ExpressionMatched	8.422574e-01
SYNGO:postsynprocess	process in the postsynapse	2.015759e-03	0.0908025782	SynGO	ExpressionMatched	2.695561e+00
GO:0099504	synaptic vesicle cycle	9.453266e-02	0.5625911506	SynGO	ExpressionMatched	1.024418e+00
SYNGO:synprocess	process in the synapse	1.260691e-02	0.6651992162	SynGO	ExpressionMatched	1.899391e+00
SYNGO:presynprocess	process in the presynapse	4.527444e-01	0.6958794008	SynGO	ExpressionMatched	3.441469e-01
SYNGO:postsynprocess	process in the postsynapse	2.795334e-02	0.6651992162	SynGO	ExpressionMatched	1.553566e+00
GO:0099504	synaptic vesicle cycle	4.779350e-01	0.6958794008	SynGO	ExpressionMatched	3.206311e-01
SYNGO:synprocess	process in the synapse	3.598652e-02	0.6274880039	SynGO	ExpressionMatched	1.443860e+00
SYNGO:presynprocess	process in the presynapse	4.382084e-02	0.6274880039	SynGO	ExpressionMatched	1.358319e+00
SYNGO:postsynprocess	process in the postsynapse	2.806551e-01	0.6274880039	SynGO	ExpressionMatched	5.518270e-01
GO:0099504	synaptic vesicle cycle	2.841815e-02	0.6274880039	SynGO	ExpressionMatched	1.546404e+00
SYNGO:synprocess	process in the synapse	1.517976e-02	0.6284035609	SynGO	ExpressionMatched	1.818735e+00
SYNGO:presynprocess	process in the presynapse	1.437946e-01	0.6284035609	SynGO	ExpressionMatched	8.422574e-01
SYNGO:postsynprocess	process in the postsynapse	1.176873e-01	0.6284035609	SynGO	ExpressionMatched	9.292702e-01
GO:0099504	synaptic vesicle cycle	2.945516e-01	0.6284035609	SynGO	ExpressionMatched	5.308386e-01
SYNGO:synprocess	process in the synapse	1.284944e-01	0.7922012914	SynGO	ExpressionMatched	8.911156e-01
SYNGO:presynprocess	process in the presynapse	5.075300e-01	0.8149073849	SynGO	ExpressionMatched	2.945382e-01
SYNGO:postsynprocess	process in the postsynapse	9.206957e-01	0.9497071859	SynGO	ExpressionMatched	3.588390e-02
GO:0099504	synaptic vesicle cycle	4.127785e-01	0.7985435146	SynGO	ExpressionMatched	3.842830e-01
SYNGO:synprocess	process in the synapse	4.570714e-03	0.2277441464	SynGO	ExpressionMatched	2.340016e+00
SYNGO:presynprocess	process in the presynapse	5.626612e-01	0.7748468876	SynGO	ExpressionMatched	2.497530e-01
SYNGO:postsynprocess	process in the postsynapse	2.795513e-01	0.6708710094	SynGO	ExpressionMatched	5.535385e-01
GO:0099504	synaptic vesicle cycle	6.081878e-01	0.8054379530	SynGO	ExpressionMatched	2.159623e-01
SYNGO:synprocess	process in the synapse	2.414850e-03	0.2752929055	SynGO	ExpressionMatched	2.617110e+00
SYNGO:presynprocess	process in the presynapse	3.316992e-02	0.4423623375	SynGO	ExpressionMatched	1.479256e+00
SYNGO:postsynprocess	process in the postsynapse	3.346386e-01	0.6210894002	SynGO	ExpressionMatched	4.754240e-01
GO:0099504	synaptic vesicle cycle	9.425658e-02	0.6210894002	SynGO	ExpressionMatched	1.025688e+00
SYNGO:synprocess	process in the synapse	5.684673e-03	0.2398811553	SynGO	ExpressionMatched	2.245295e+00
SYNGO:presynprocess	process in the presynapse	4.363987e-02	0.5429414043	SynGO	ExpressionMatched	1.360117e+00
SYNGO:postsynprocess	process in the postsynapse	2.784333e-02	0.4960642063	SynGO	ExpressionMatched	1.555279e+00
GO:0099504	synaptic vesicle cycle	5.332499e-02	0.5429414043	SynGO	ExpressionMatched	1.273069e+00
SYNGO:synprocess	process in the synapse	1.928847e-03	0.1683200422	SynGO	ExpressionMatched	2.714702e+00
SYNGO:presynprocess	process in the presynapse	2.116392e-01	0.6116803750	SynGO	ExpressionMatched	6.744039e-01
SYNGO:postsynprocess	process in the postsynapse	2.801030e-01	0.6116803750	SynGO	ExpressionMatched	5.526822e-01
GO:0099504	synaptic vesicle cycle	9.425658e-02	0.6116803750	SynGO	ExpressionMatched	1.025688e+00
SYNGO:synprocess	process in the synapse	7.036120e-03	0.2210919225	SynGO	ExpressionMatched	2.152667e+00
SYNGO:presynprocess	process in the presynapse	1.757607e-01	0.4864473483	SynGO	ExpressionMatched	7.550783e-01
SYNGO:postsynprocess	process in the postsynapse	2.795334e-02	0.3716747114	SynGO	ExpressionMatched	1.553566e+00
GO:0099504	synaptic vesicle cycle	2.945516e-01	0.4897403773	SynGO	ExpressionMatched	5.308386e-01
SYNGO:synprocess	process in the synapse	4.221046e-02	0.6293200857	SynGO	ExpressionMatched	1.374580e+00
SYNGO:presynprocess	process in the presynapse	2.530213e-01	0.6293200857	SynGO	ExpressionMatched	5.968429e-01
SYNGO:postsynprocess	process in the postsynapse	1.415776e-02	0.4530484439	SynGO	ExpressionMatched	1.849005e+00
GO:0099504	synaptic vesicle cycle	2.425596e-01	0.6293200857	SynGO	ExpressionMatched	6.151816e-01
SYNGO:synprocess	process in the synapse	1.292312e-01	0.8192241260	SynGO	ExpressionMatched	8.886325e-01
SYNGO:presynprocess	process in the presynapse	3.467467e-01	0.8192241260	SynGO	ExpressionMatched	4.599876e-01
SYNGO:postsynprocess	process in the postsynapse	5.845657e-01	0.8192241260	SynGO	ExpressionMatched	2.331667e-01
GO:0099504	synaptic vesicle cycle	1.565058e-01	0.8192241260	SynGO	ExpressionMatched	8.054696e-01
SYNGO:synprocess	process in the synapse	3.570703e-02	0.5760874131	SynGO	ExpressionMatched	1.447246e+00
SYNGO:presynprocess	process in the presynapse	1.433609e-01	0.6749908663	SynGO	ExpressionMatched	8.435693e-01
SYNGO:postsynprocess	process in the postsynapse	5.197186e-01	0.7404353371	SynGO	ExpressionMatched	2.842318e-01
GO:0099504	synaptic vesicle cycle	9.425658e-02	0.5917218745	SynGO	ExpressionMatched	1.025688e+00
SYNGO:synprocess	process in the synapse	2.172217e-02	0.5593459089	SynGO	ExpressionMatched	1.663097e+00
SYNGO:presynprocess	process in the presynapse	4.527444e-01	0.7240792095	SynGO	ExpressionMatched	3.441469e-01
SYNGO:postsynprocess	process in the postsynapse	1.497599e-01	0.7177618255	SynGO	ExpressionMatched	8.246046e-01
GO:0099504	synaptic vesicle cycle	2.945516e-01	0.7177618255	SynGO	ExpressionMatched	5.308386e-01
SYNGO:synprocess	process in the synapse	7.620425e-04	0.0460567976	SynGO	ExpressionMatched	3.118021e+00
SYNGO:presynprocess	process in the presynapse	7.092256e-03	0.1355364241	SynGO	ExpressionMatched	2.149216e+00
SYNGO:postsynprocess	process in the postsynapse	6.768533e-03	0.1355364241	SynGO	ExpressionMatched	2.169505e+00
GO:0099504	synaptic vesicle cycle	9.800763e-03	0.1355364241	SynGO	ExpressionMatched	2.008740e+00
SYNGO:synprocess	process in the synapse	3.736969e-03	0.4073296561	SynGO	ExpressionMatched	2.427480e+00
SYNGO:presynprocess	process in the presynapse	1.433609e-01	0.5475039089	SynGO	ExpressionMatched	8.435693e-01
SYNGO:postsynprocess	process in the postsynapse	1.995628e-02	0.5475039089	SynGO	ExpressionMatched	1.699920e+00
GO:0099504	synaptic vesicle cycle	2.940017e-01	0.5475039089	SynGO	ExpressionMatched	5.316502e-01
SYNGO:synprocess	process in the synapse	3.736969e-03	0.3923817788	SynGO	ExpressionMatched	2.427480e+00
SYNGO:presynprocess	process in the presynapse	1.356582e-02	0.5289682973	SynGO	ExpressionMatched	1.867554e+00
SYNGO:postsynprocess	process in the postsynapse	1.871420e-01	0.6751947878	SynGO	ExpressionMatched	7.278288e-01
GO:0099504	synaptic vesicle cycle	2.015117e-02	0.5289682973	SynGO	ExpressionMatched	1.695700e+00
SYNGO:synprocess	process in the synapse	2.153794e-02	0.6037799215	SynGO	ExpressionMatched	1.666796e+00
SYNGO:presynprocess	process in the presynapse	3.460546e-01	0.6613132242	SynGO	ExpressionMatched	4.608554e-01
SYNGO:postsynprocess	process in the postsynapse	5.182792e-02	0.6192876325	SynGO	ExpressionMatched	1.285436e+00
GO:0099504	synaptic vesicle cycle	6.721532e-01	0.8000585292	SynGO	ExpressionMatched	1.725317e-01
SYNGO:synprocess	process in the synapse	5.743177e-03	0.3101315740	SynGO	ExpressionMatched	2.240848e+00
SYNGO:presynprocess	process in the presynapse	1.161961e-01	0.6605231260	SynGO	ExpressionMatched	9.348086e-01
SYNGO:postsynprocess	process in the postsynapse	9.209200e-01	0.9472320006	SynGO	ExpressionMatched	3.577809e-02
GO:0099504	synaptic vesicle cycle	9.453266e-02	0.6605231260	SynGO	ExpressionMatched	1.024418e+00
SYNGO:synprocess	process in the synapse	5.068564e-01	0.7433893264	SynGO	ExpressionMatched	2.951151e-01
SYNGO:presynprocess	process in the presynapse	8.492588e-01	0.9249353474	SynGO	ExpressionMatched	7.095993e-02
SYNGO:postsynprocess	process in the postsynapse	4.563629e-01	0.7433893264	SynGO	ExpressionMatched	3.406897e-01
GO:0099504	synaptic vesicle cycle	6.727083e-01	0.8221989782	SynGO	ExpressionMatched	1.721732e-01
SYNGO:synprocess	process in the synapse	1.517976e-02	0.4598462782	SynGO	ExpressionMatched	1.818735e+00
SYNGO:presynprocess	process in the presynapse	1.161961e-01	0.4871296204	SynGO	ExpressionMatched	9.348086e-01
SYNGO:postsynprocess	process in the postsynapse	5.203568e-01	0.6840325494	SynGO	ExpressionMatched	2.836988e-01
GO:0099504	synaptic vesicle cycle	3.930103e-02	0.4598462782	SynGO	ExpressionMatched	1.405596e+00
SYNGO:synprocess	process in the synapse	1.636829e-01	0.7685832188	SynGO	ExpressionMatched	7.859966e-01
SYNGO:presynprocess	process in the presynapse	6.724071e-01	0.8058411741	SynGO	ExpressionMatched	1.723677e-01
SYNGO:postsynprocess	process in the postsynapse	3.941833e-01	0.7685832188	SynGO	ExpressionMatched	4.043018e-01
GO:0099504	synaptic vesicle cycle	7.863106e-01	0.8409653751	SynGO	ExpressionMatched	1.044059e-01
SYNGO:synprocess	process in the synapse	6.635303e-02	0.7009552950	SynGO	ExpressionMatched	1.178139e+00
SYNGO:presynprocess	process in the presynapse	2.980170e-01	0.7009552950	SynGO	ExpressionMatched	5.257590e-01
SYNGO:postsynprocess	process in the postsynapse	1.176873e-01	0.7009552950	SynGO	ExpressionMatched	9.292702e-01
GO:0099504	synaptic vesicle cycle	4.133925e-01	0.7009552950	SynGO	ExpressionMatched	3.836374e-01
SYNGO:synprocess	process in the synapse	1.803957e-02	0.6208513736	SynGO	ExpressionMatched	1.743774e+00
SYNGO:presynprocess	process in the presynapse	4.520079e-01	0.7084802184	SynGO	ExpressionMatched	3.448539e-01
SYNGO:postsynprocess	process in the postsynapse	2.307751e-01	0.6208513736	SynGO	ExpressionMatched	6.368110e-01
GO:0099504	synaptic vesicle cycle	2.420580e-01	0.6208513736	SynGO	ExpressionMatched	6.160805e-01
SYNGO:synprocess	process in the synapse	1.636829e-01	0.7733309021	SynGO	ExpressionMatched	7.859966e-01
SYNGO:presynprocess	process in the presynapse	2.980170e-01	0.7733309021	SynGO	ExpressionMatched	5.257590e-01
SYNGO:postsynprocess	process in the postsynapse	9.209200e-01	0.9525682676	SynGO	ExpressionMatched	3.577809e-02
GO:0099504	synaptic vesicle cycle	1.964595e-01	0.7733309021	SynGO	ExpressionMatched	7.067269e-01
SYNGO:synprocess	process in the synapse	1.042475e-02	0.3153486819	SynGO	ExpressionMatched	1.981934e+00
SYNGO:presynprocess	process in the presynapse	5.082683e-01	0.6542603145	SynGO	ExpressionMatched	2.939069e-01
SYNGO:postsynprocess	process in the postsynapse	3.941833e-01	0.5929425007	SynGO	ExpressionMatched	4.043018e-01
GO:0099504	synaptic vesicle cycle	1.964595e-01	0.5883482576	SynGO	ExpressionMatched	7.067269e-01
SYNGO:synprocess	process in the synapse	2.172217e-02	0.6179894398	SynGO	ExpressionMatched	1.663097e+00
SYNGO:presynprocess	process in the presynapse	6.191848e-01	0.6892878423	SynGO	ExpressionMatched	2.081797e-01
SYNGO:postsynprocess	process in the postsynapse	2.312769e-01	0.6617967176	SynGO	ExpressionMatched	6.358678e-01
GO:0099504	synaptic vesicle cycle	4.779350e-01	0.6617967176	SynGO	ExpressionMatched	3.206311e-01
SYNGO:synprocess	process in the synapse	5.684673e-03	0.4158531887	SynGO	ExpressionMatched	2.245295e+00
SYNGO:presynprocess	process in the presynapse	2.524166e-01	0.5409043670	SynGO	ExpressionMatched	5.978820e-01
SYNGO:postsynprocess	process in the postsynapse	1.493722e-01	0.5409043670	SynGO	ExpressionMatched	8.257303e-01
GO:0099504	synaptic vesicle cycle	1.960128e-01	0.5409043670	SynGO	ExpressionMatched	7.077156e-01
SYNGO:synprocess	process in the synapse	1.951148e-03	0.1063375548	SynGO	ExpressionMatched	2.709710e+00
SYNGO:presynprocess	process in the presynapse	6.191848e-01	0.7283530079	SynGO	ExpressionMatched	2.081797e-01
SYNGO:postsynprocess	process in the postsynapse	1.176873e-01	0.4138038999	SynGO	ExpressionMatched	9.292702e-01
GO:0099504	synaptic vesicle cycle	6.093763e-01	0.7283530079	SynGO	ExpressionMatched	2.151144e-01
SYNGO:synprocess	process in the synapse	1.292312e-01	0.7018336851	SynGO	ExpressionMatched	8.886325e-01
SYNGO:presynprocess	process in the presynapse	1.757607e-01	0.7018336851	SynGO	ExpressionMatched	7.550783e-01
SYNGO:postsynprocess	process in the postsynapse	3.941833e-01	0.7018336851	SynGO	ExpressionMatched	4.043018e-01
GO:0099504	synaptic vesicle cycle	7.169414e-02	0.7018336851	SynGO	ExpressionMatched	1.144516e+00
SYNGO:synprocess	process in the synapse	4.450366e-01	0.8009462349	SynGO	ExpressionMatched	3.516042e-01
SYNGO:presynprocess	process in the presynapse	3.467467e-01	0.8009462349	SynGO	ExpressionMatched	4.599876e-01
SYNGO:postsynprocess	process in the postsynapse	7.621736e-01	0.8407481715	SynGO	ExpressionMatched	1.179461e-01
GO:0099504	synaptic vesicle cycle	2.425596e-01	0.8009462349	SynGO	ExpressionMatched	6.151816e-01
SYNGO:synprocess	process in the synapse	2.743120e-01	0.7592533548	SynGO	ExpressionMatched	5.617552e-01
SYNGO:presynprocess	process in the presynapse	4.527444e-01	0.7592533548	SynGO	ExpressionMatched	3.441469e-01
SYNGO:postsynprocess	process in the postsynapse	2.806551e-01	0.7592533548	SynGO	ExpressionMatched	5.518270e-01
GO:0099504	synaptic vesicle cycle	4.133925e-01	0.7592533548	SynGO	ExpressionMatched	3.836374e-01
SYNGO:synprocess	process in the synapse	4.929468e-02	0.5915361548	SynGO	ExpressionMatched	1.307200e+00
SYNGO:presynprocess	process in the presynapse	4.527444e-01	0.7010236017	SynGO	ExpressionMatched	3.441469e-01
SYNGO:postsynprocess	process in the postsynapse	9.104358e-02	0.6443809381	SynGO	ExpressionMatched	1.040751e+00
GO:0099504	synaptic vesicle cycle	2.425596e-01	0.6443809381	SynGO	ExpressionMatched	6.151816e-01
SYNGO:synprocess	process in the synapse	2.560271e-02	0.5851376988	SynGO	ExpressionMatched	1.591714e+00
SYNGO:presynprocess	process in the presynapse	3.460546e-01	0.7006012399	SynGO	ExpressionMatched	4.608554e-01
SYNGO:postsynprocess	process in the postsynapse	5.839448e-01	0.7144005376	SynGO	ExpressionMatched	2.336282e-01
GO:0099504	synaptic vesicle cycle	1.960128e-01	0.6853965838	SynGO	ExpressionMatched	7.077156e-01
SYNGO:synprocess	process in the synapse	2.581548e-02	0.6251391875	SynGO	ExpressionMatched	1.588120e+00
SYNGO:presynprocess	process in the presynapse	5.695003e-02	0.6251391875	SynGO	ExpressionMatched	1.244506e+00
SYNGO:postsynprocess	process in the postsynapse	9.104358e-02	0.6251391875	SynGO	ExpressionMatched	1.040751e+00
GO:0099504	synaptic vesicle cycle	1.565058e-01	0.6251391875	SynGO	ExpressionMatched	8.054696e-01
SYNGO:synprocess	process in the synapse	1.821083e-01	0.6400866975	SynGO	ExpressionMatched	7.396703e-01
SYNGO:presynprocess	process in the presynapse	7.221754e-01	0.7722271140	SynGO	ExpressionMatched	1.413573e-01
SYNGO:postsynprocess	process in the postsynapse	4.557240e-01	0.6877408259	SynGO	ExpressionMatched	3.412981e-01
GO:0099504	synaptic vesicle cycle	6.087823e-01	0.7038181116	SynGO	ExpressionMatched	2.155380e-01
SYNGO:synprocess	process in the synapse	8.776731e-02	0.7129220682	SynGO	ExpressionMatched	1.056667e+00
SYNGO:presynprocess	process in the presynapse	1.437946e-01	0.7129220682	SynGO	ExpressionMatched	8.422574e-01
SYNGO:postsynprocess	process in the postsynapse	1.497599e-01	0.7129220682	SynGO	ExpressionMatched	8.246046e-01
GO:0099504	synaptic vesicle cycle	1.226360e-01	0.7129220682	SynGO	ExpressionMatched	9.113821e-01
SYNGO:synprocess	process in the synapse	8.583000e-03	0.5063970257	SynGO	ExpressionMatched	2.066361e+00
SYNGO:presynprocess	process in the presynapse	2.530213e-01	0.6245242380	SynGO	ExpressionMatched	5.968429e-01
SYNGO:postsynprocess	process in the postsynapse	3.941833e-01	0.6245242380	SynGO	ExpressionMatched	4.043018e-01
GO:0099504	synaptic vesicle cycle	1.226360e-01	0.6245242380	SynGO	ExpressionMatched	9.113821e-01
SYNGO:synprocess	process in the synapse	6.966178e-03	0.6398999055	SynGO	ExpressionMatched	2.157005e+00
SYNGO:presynprocess	process in the presynapse	4.363987e-02	0.6398999055	SynGO	ExpressionMatched	1.360117e+00
SYNGO:postsynprocess	process in the postsynapse	1.995628e-02	0.6398999055	SynGO	ExpressionMatched	1.699920e+00
GO:0099504	synaptic vesicle cycle	5.332499e-02	0.6398999055	SynGO	ExpressionMatched	1.273069e+00
SYNGO:synprocess	process in the synapse	3.598652e-02	0.6139125423	SynGO	ExpressionMatched	1.443860e+00
SYNGO:presynprocess	process in the presynapse	9.274337e-02	0.6139125423	SynGO	ExpressionMatched	1.032717e+00
SYNGO:postsynprocess	process in the postsynapse	3.352323e-01	0.6139125423	SynGO	ExpressionMatched	4.746541e-01
GO:0099504	synaptic vesicle cycle	2.841815e-02	0.6139125423	SynGO	ExpressionMatched	1.546404e+00
SYNGO:synprocess	process in the synapse	5.731654e-02	0.6829556242	SynGO	ExpressionMatched	1.241720e+00
SYNGO:presynprocess	process in the presynapse	2.980170e-01	0.6829556242	SynGO	ExpressionMatched	5.257590e-01
SYNGO:postsynprocess	process in the postsynapse	2.312769e-01	0.6829556242	SynGO	ExpressionMatched	6.358678e-01
GO:0099504	synaptic vesicle cycle	4.133925e-01	0.7064085980	SynGO	ExpressionMatched	3.836374e-01
SYNGO:synprocess	process in the synapse	3.043728e-03	0.1689268907	SynGO	ExpressionMatched	2.516594e+00
SYNGO:presynprocess	process in the presynapse	1.161961e-01	0.6352430078	SynGO	ExpressionMatched	9.348086e-01
SYNGO:postsynprocess	process in the postsynapse	1.875878e-01	0.6352430078	SynGO	ExpressionMatched	7.267954e-01
GO:0099504	synaptic vesicle cycle	1.565058e-01	0.6352430078	SynGO	ExpressionMatched	8.054696e-01
SYNGO:synprocess	process in the synapse	4.929468e-02	0.6488490491	SynGO	ExpressionMatched	1.307200e+00
SYNGO:presynprocess	process in the presynapse	3.467467e-01	0.6536706902	SynGO	ExpressionMatched	4.599876e-01
SYNGO:postsynprocess	process in the postsynapse	1.875878e-01	0.6488490491	SynGO	ExpressionMatched	7.267954e-01
GO:0099504	synaptic vesicle cycle	4.133925e-01	0.6536706902	SynGO	ExpressionMatched	3.836374e-01
SYNGO:synprocess	process in the synapse	7.525658e-04	0.0812771050	SynGO	ExpressionMatched	3.123456e+00
SYNGO:presynprocess	process in the presynapse	4.363987e-02	0.5891382817	SynGO	ExpressionMatched	1.360117e+00
SYNGO:postsynprocess	process in the postsynapse	1.871420e-01	0.5912747301	SynGO	ExpressionMatched	7.278288e-01
GO:0099504	synaptic vesicle cycle	9.425658e-02	0.5912747301	SynGO	ExpressionMatched	1.025688e+00
SYNGO:synprocess	process in the synapse	5.684673e-03	0.5649139274	SynGO	ExpressionMatched	2.245295e+00
SYNGO:presynprocess	process in the presynapse	5.672784e-02	0.5649139274	SynGO	ExpressionMatched	1.246204e+00
SYNGO:postsynprocess	process in the postsynapse	6.911878e-02	0.5649139274	SynGO	ExpressionMatched	1.160404e+00
GO:0099504	synaptic vesicle cycle	7.146877e-02	0.5649139274	SynGO	ExpressionMatched	1.145884e+00
SYNGO:synprocess	process in the synapse	4.893501e-02	0.6837876072	SynGO	ExpressionMatched	1.310380e+00
SYNGO:presynprocess	process in the presynapse	3.316992e-02	0.6837876072	SynGO	ExpressionMatched	1.479256e+00
SYNGO:postsynprocess	process in the postsynapse	1.871420e-01	0.6837876072	SynGO	ExpressionMatched	7.278288e-01
GO:0099504	synaptic vesicle cycle	7.146877e-02	0.6837876072	SynGO	ExpressionMatched	1.145884e+00
SYNGO:synprocess	process in the synapse	5.379143e-01	0.8865584458	SynGO	ExpressionMatched	2.692869e-01
SYNGO:presynprocess	process in the presynapse	8.492588e-01	0.8954141896	SynGO	ExpressionMatched	7.095993e-02
SYNGO:postsynprocess	process in the postsynapse	8.117086e-01	0.8879205000	SynGO	ExpressionMatched	9.059983e-02
GO:0099504	synaptic vesicle cycle	6.727083e-01	0.8865584458	SynGO	ExpressionMatched	1.721732e-01
SYNGO:synprocess	process in the synapse	1.292312e-01	0.7718113718	SynGO	ExpressionMatched	8.886325e-01
SYNGO:presynprocess	process in the presynapse	4.527444e-01	0.7718113718	SynGO	ExpressionMatched	3.441469e-01
SYNGO:postsynprocess	process in the postsynapse	7.621736e-01	0.8685233774	SynGO	ExpressionMatched	1.179461e-01
GO:0099504	synaptic vesicle cycle	1.565058e-01	0.7718113718	SynGO	ExpressionMatched	8.054696e-01
SYNGO:synprocess	process in the synapse	1.504369e-02	0.6298294498	SynGO	ExpressionMatched	1.822646e+00
SYNGO:presynprocess	process in the presynapse	2.116392e-01	0.6298294498	SynGO	ExpressionMatched	6.744039e-01
SYNGO:postsynprocess	process in the postsynapse	3.346386e-01	0.6298294498	SynGO	ExpressionMatched	4.754240e-01
GO:0099504	synaptic vesicle cycle	1.223048e-01	0.6298294498	SynGO	ExpressionMatched	9.125567e-01
SYNGO:synprocess	process in the synapse	4.643886e-04	0.0566554104	SynGO	ExpressionMatched	3.333118e+00
SYNGO:presynprocess	process in the presynapse	2.502789e-02	0.2775820479	SynGO	ExpressionMatched	1.601576e+00
SYNGO:postsynprocess	process in the postsynapse	2.312769e-01	0.6124517698	SynGO	ExpressionMatched	6.358678e-01
GO:0099504	synaptic vesicle cycle	5.350528e-02	0.4392859728	SynGO	ExpressionMatched	1.271603e+00
SYNGO:synprocess	process in the synapse	2.581548e-02	0.7598598505	SynGO	ExpressionMatched	1.588120e+00
SYNGO:presynprocess	process in the presynapse	2.530213e-01	0.7662554674	SynGO	ExpressionMatched	5.968429e-01
SYNGO:postsynprocess	process in the postsynapse	3.352323e-01	0.7662554674	SynGO	ExpressionMatched	4.746541e-01
GO:0099504	synaptic vesicle cycle	2.425596e-01	0.7662554674	SynGO	ExpressionMatched	6.151816e-01
SYNGO:synprocess	process in the synapse	1.229699e-03	0.0750116244	SynGO	ExpressionMatched	2.910201e+00
SYNGO:presynprocess	process in the presynapse	1.138223e-03	0.0750116244	SynGO	ExpressionMatched	2.943773e+00
SYNGO:postsynprocess	process in the postsynapse	2.312769e-01	0.6466959088	SynGO	ExpressionMatched	6.358678e-01
GO:0099504	synaptic vesicle cycle	4.475161e-03	0.1819898825	SynGO	ExpressionMatched	2.349191e+00
SYNGO:synprocess	process in the synapse	1.951148e-03	0.2126751096	SynGO	ExpressionMatched	2.709710e+00
SYNGO:presynprocess	process in the presynapse	1.858131e-02	0.2799609841	SynGO	ExpressionMatched	1.730924e+00
SYNGO:postsynprocess	process in the postsynapse	5.845657e-01	0.7166888354	SynGO	ExpressionMatched	2.331667e-01
GO:0099504	synaptic vesicle cycle	5.350528e-02	0.3784843365	SynGO	ExpressionMatched	1.271603e+00
SYNGO:synprocess	process in the synapse	1.449548e-01	0.6602836537	SynGO	ExpressionMatched	8.387674e-01
SYNGO:presynprocess	process in the presynapse	2.116392e-01	0.6602836537	SynGO	ExpressionMatched	6.744039e-01
SYNGO:postsynprocess	process in the postsynapse	3.346386e-01	0.6602836537	SynGO	ExpressionMatched	4.754240e-01
GO:0099504	synaptic vesicle cycle	1.223048e-01	0.6602836537	SynGO	ExpressionMatched	9.125567e-01
SYNGO:synprocess	process in the synapse	1.249085e-02	0.5739439701	SynGO	ExpressionMatched	1.903408e+00
SYNGO:presynprocess	process in the presynapse	1.752680e-01	0.7408750714	SynGO	ExpressionMatched	7.562974e-01
SYNGO:postsynprocess	process in the postsynapse	4.557240e-01	0.7408750714	SynGO	ExpressionMatched	3.412981e-01
GO:0099504	synaptic vesicle cycle	2.420580e-01	0.7408750714	SynGO	ExpressionMatched	6.160805e-01
SYNGO:synprocess	process in the synapse	2.172217e-02	0.6927313749	SynGO	ExpressionMatched	1.663097e+00
SYNGO:presynprocess	process in the presynapse	5.082683e-01	0.7090657138	SynGO	ExpressionMatched	2.939069e-01
SYNGO:postsynprocess	process in the postsynapse	1.176873e-01	0.6927313749	SynGO	ExpressionMatched	9.292702e-01
GO:0099504	synaptic vesicle cycle	6.093763e-01	0.7386549853	SynGO	ExpressionMatched	2.151144e-01
SYNGO:synprocess	process in the synapse	1.229699e-03	0.1363855465	SynGO	ExpressionMatched	2.910201e+00
SYNGO:presynprocess	process in the presynapse	1.161961e-01	0.5616485222	SynGO	ExpressionMatched	9.348086e-01
SYNGO:postsynprocess	process in the postsynapse	6.934405e-02	0.5165653401	SynGO	ExpressionMatched	1.158991e+00
GO:0099504	synaptic vesicle cycle	9.453266e-02	0.5616485222	SynGO	ExpressionMatched	1.024418e+00
SYNGO:synprocess	process in the synapse	1.134121e-01	0.7666584317	SynGO	ExpressionMatched	9.453406e-01
SYNGO:presynprocess	process in the presynapse	2.116392e-01	0.7666584317	SynGO	ExpressionMatched	6.744039e-01
SYNGO:postsynprocess	process in the postsynapse	3.935597e-01	0.7666584317	SynGO	ExpressionMatched	4.049893e-01
GO:0099504	synaptic vesicle cycle	1.223048e-01	0.7666584317	SynGO	ExpressionMatched	9.125567e-01
SYNGO:synprocess	process in the synapse	3.054637e-02	0.7292033872	SynGO	ExpressionMatched	1.515040e+00
SYNGO:presynprocess	process in the presynapse	2.530213e-01	0.7292033872	SynGO	ExpressionMatched	5.968429e-01
SYNGO:postsynprocess	process in the postsynapse	3.941833e-01	0.7292033872	SynGO	ExpressionMatched	4.043018e-01
GO:0099504	synaptic vesicle cycle	2.425596e-01	0.7292033872	SynGO	ExpressionMatched	6.151816e-01
SYNGO:synprocess	process in the synapse	1.140879e-01	0.7860537273	SynGO	ExpressionMatched	9.427603e-01
SYNGO:presynprocess	process in the presynapse	2.121896e-01	0.7860537273	SynGO	ExpressionMatched	6.732758e-01
SYNGO:postsynprocess	process in the postsynapse	5.203568e-01	0.7944600510	SynGO	ExpressionMatched	2.836988e-01
GO:0099504	synaptic vesicle cycle	5.438520e-01	0.7944600510	SynGO	ExpressionMatched	2.645193e-01
SYNGO:synprocess	process in the synapse	3.848232e-01	0.8475729575	SynGO	ExpressionMatched	4.147388e-01
SYNGO:presynprocess	process in the presynapse	5.082683e-01	0.8582235964	SynGO	ExpressionMatched	2.939069e-01
SYNGO:postsynprocess	process in the postsynapse	6.473181e-01	0.8703770051	SynGO	ExpressionMatched	1.888822e-01
GO:0099504	synaptic vesicle cycle	5.438520e-01	0.8703770051	SynGO	ExpressionMatched	2.645193e-01
SYNGO:synprocess	process in the synapse	2.442153e-03	0.2784054235	SynGO	ExpressionMatched	2.612227e+00
SYNGO:presynprocess	process in the presynapse	5.082683e-01	0.6367317710	SynGO	ExpressionMatched	2.939069e-01
SYNGO:postsynprocess	process in the postsynapse	6.934405e-02	0.5177870935	SynGO	ExpressionMatched	1.158991e+00
GO:0099504	synaptic vesicle cycle	2.945516e-01	0.5220942664	SynGO	ExpressionMatched	5.308386e-01
SYNGO:synprocess	process in the synapse	8.720786e-02	0.7274445467	SynGO	ExpressionMatched	1.059444e+00
SYNGO:presynprocess	process in the presynapse	7.052969e-03	0.7274445467	SynGO	ExpressionMatched	2.151628e+00
SYNGO:postsynprocess	process in the postsynapse	3.935597e-01	0.7274445467	SynGO	ExpressionMatched	4.049893e-01
GO:0099504	synaptic vesicle cycle	2.830932e-02	0.7274445467	SynGO	ExpressionMatched	1.548071e+00
SYNGO:synprocess	process in the synapse	2.037988e-01	0.7742846014	SynGO	ExpressionMatched	6.907983e-01
SYNGO:presynprocess	process in the presynapse	6.724071e-01	0.8767360461	SynGO	ExpressionMatched	1.723677e-01
SYNGO:postsynprocess	process in the postsynapse	1.176873e-01	0.7742846014	SynGO	ExpressionMatched	9.292702e-01
GO:0099504	synaptic vesicle cycle	8.340934e-01	0.9167875028	SynGO	ExpressionMatched	7.878529e-02
SYNGO:synprocess	process in the synapse	7.036120e-03	0.5301651887	SynGO	ExpressionMatched	2.152667e+00
SYNGO:presynprocess	process in the presynapse	9.274337e-02	0.5301651887	SynGO	ExpressionMatched	1.032717e+00
SYNGO:postsynprocess	process in the postsynapse	1.497599e-01	0.5301651887	SynGO	ExpressionMatched	8.246046e-01
GO:0099504	synaptic vesicle cycle	9.453266e-02	0.5301651887	SynGO	ExpressionMatched	1.024418e+00
SYNGO:synprocess	process in the synapse	5.885603e-04	0.0341364975	SynGO	ExpressionMatched	3.230209e+00
SYNGO:presynprocess	process in the presynapse	5.041182e-04	0.0341364975	SynGO	ExpressionMatched	3.297468e+00
SYNGO:postsynprocess	process in the postsynapse	5.182792e-02	0.6381752807	SynGO	ExpressionMatched	1.285436e+00
GO:0099504	synaptic vesicle cycle	1.919417e-03	0.0742174445	SynGO	ExpressionMatched	2.716831e+00
SYNGO:synprocess	process in the synapse	1.636829e-01	0.7396862330	SynGO	ExpressionMatched	7.859966e-01
SYNGO:presynprocess	process in the presynapse	6.191848e-01	0.8012234748	SynGO	ExpressionMatched	2.081797e-01
SYNGO:postsynprocess	process in the postsynapse	9.104358e-02	0.7396862330	SynGO	ExpressionMatched	1.040751e+00
GO:0099504	synaptic vesicle cycle	4.779350e-01	0.8012234748	SynGO	ExpressionMatched	3.206311e-01
SYNGO:synprocess	process in the synapse	2.783285e-04	0.0336777472	SynGO	ExpressionMatched	3.555442e+00
SYNGO:presynprocess	process in the presynapse	3.467467e-01	0.6245895785	SynGO	ExpressionMatched	4.599876e-01
SYNGO:postsynprocess	process in the postsynapse	3.352323e-01	0.6245895785	SynGO	ExpressionMatched	4.746541e-01
GO:0099504	synaptic vesicle cycle	2.945516e-01	0.6245895785	SynGO	ExpressionMatched	5.308386e-01
SYNGO:synprocess	process in the synapse	3.043728e-03	0.3652473311	SynGO	ExpressionMatched	2.516594e+00
SYNGO:presynprocess	process in the presynapse	1.858131e-02	0.4214106472	SynGO	ExpressionMatched	1.730924e+00
SYNGO:postsynprocess	process in the postsynapse	5.203568e-01	0.7016046168	SynGO	ExpressionMatched	2.836988e-01
GO:0099504	synaptic vesicle cycle	1.418803e-02	0.4214106472	SynGO	ExpressionMatched	1.848078e+00
SYNGO:synprocess	process in the synapse	3.043728e-03	0.0852243773	SynGO	ExpressionMatched	2.516594e+00
SYNGO:presynprocess	process in the presynapse	1.437946e-01	0.6595596154	SynGO	ExpressionMatched	8.422574e-01
SYNGO:postsynprocess	process in the postsynapse	1.875878e-01	0.6595596154	SynGO	ExpressionMatched	7.267954e-01
GO:0099504	synaptic vesicle cycle	3.518232e-01	0.6595596154	SynGO	ExpressionMatched	4.536755e-01
SYNGO:synprocess	process in the synapse	7.620425e-04	0.0899210174	SynGO	ExpressionMatched	3.118021e+00
SYNGO:presynprocess	process in the presynapse	9.890110e-03	0.3890109999	SynGO	ExpressionMatched	2.004799e+00
SYNGO:postsynprocess	process in the postsynapse	3.352323e-01	0.6595913387	SynGO	ExpressionMatched	4.746541e-01
GO:0099504	synaptic vesicle cycle	2.023339e-02	0.4775079012	SynGO	ExpressionMatched	1.693931e+00
SYNGO:synprocess	process in the synapse	5.743177e-03	0.2048399903	SynGO	ExpressionMatched	2.240848e+00
SYNGO:presynprocess	process in the presynapse	4.382084e-02	0.4262572675	SynGO	ExpressionMatched	1.358319e+00
SYNGO:postsynprocess	process in the postsynapse	6.934405e-02	0.4685468876	SynGO	ExpressionMatched	1.158991e+00
GO:0099504	synaptic vesicle cycle	2.959596e-03	0.2048399903	SynGO	ExpressionMatched	2.528768e+00
SYNGO:synprocess	process in the synapse	3.777318e-03	0.2131370410	SynGO	ExpressionMatched	2.422816e+00
SYNGO:presynprocess	process in the presynapse	1.437946e-01	0.5781325024	SynGO	ExpressionMatched	8.422574e-01
SYNGO:postsynprocess	process in the postsynapse	5.200865e-02	0.5781325024	SynGO	ExpressionMatched	1.283924e+00
GO:0099504	synaptic vesicle cycle	2.945516e-01	0.5781325024	SynGO	ExpressionMatched	5.308386e-01
SYNGO:synprocess	process in the synapse	2.172217e-02	0.6099692073	SynGO	ExpressionMatched	1.663097e+00
SYNGO:presynprocess	process in the presynapse	5.641130e-01	0.7489377517	SynGO	ExpressionMatched	2.486339e-01
SYNGO:postsynprocess	process in the postsynapse	3.941833e-01	0.7268745596	SynGO	ExpressionMatched	4.043018e-01
GO:0099504	synaptic vesicle cycle	4.133925e-01	0.7268745596	SynGO	ExpressionMatched	3.836374e-01
SYNGO:synprocess	process in the synapse	1.140879e-01	0.6357619042	SynGO	ExpressionMatched	9.427603e-01
SYNGO:presynprocess	process in the presynapse	1.437946e-01	0.6357619042	SynGO	ExpressionMatched	8.422574e-01
SYNGO:postsynprocess	process in the postsynapse	3.352323e-01	0.6357619042	SynGO	ExpressionMatched	4.746541e-01
GO:0099504	synaptic vesicle cycle	1.565058e-01	0.6357619042	SynGO	ExpressionMatched	8.054696e-01
SYNGO:synprocess	process in the synapse	3.555088e-04	0.0387504602	SynGO	ExpressionMatched	3.449150e+00
SYNGO:presynprocess	process in the presynapse	7.589028e-04	0.0413602011	SynGO	ExpressionMatched	3.119814e+00
SYNGO:postsynprocess	process in the postsynapse	2.307751e-01	0.5931633565	SynGO	ExpressionMatched	6.368110e-01
GO:0099504	synaptic vesicle cycle	1.919417e-03	0.0697388056	SynGO	ExpressionMatched	2.716831e+00
SYNGO:synprocess	process in the synapse	1.517976e-02	0.5267633090	SynGO	ExpressionMatched	1.818735e+00
SYNGO:presynprocess	process in the presynapse	3.985887e-01	0.6968561413	SynGO	ExpressionMatched	3.994750e-01
SYNGO:postsynprocess	process in the postsynapse	5.203568e-01	0.7476506208	SynGO	ExpressionMatched	2.836988e-01
GO:0099504	synaptic vesicle cycle	2.425596e-01	0.6968561413	SynGO	ExpressionMatched	6.151816e-01
SYNGO:synprocess	process in the synapse	6.589970e-02	0.6944743454	SynGO	ExpressionMatched	1.181117e+00
SYNGO:presynprocess	process in the presynapse	7.689107e-01	0.8124230822	SynGO	ExpressionMatched	1.141241e-01
SYNGO:postsynprocess	process in the postsynapse	3.827468e-02	0.6944743454	SynGO	ExpressionMatched	1.417088e+00
GO:0099504	synaptic vesicle cycle	6.087823e-01	0.7137447544	SynGO	ExpressionMatched	2.155380e-01
SYNGO:synprocess	process in the synapse	5.961245e-04	0.0631497324	SynGO	ExpressionMatched	3.224663e+00
SYNGO:presynprocess	process in the presynapse	1.858131e-02	0.4496676479	SynGO	ExpressionMatched	1.730924e+00
SYNGO:postsynprocess	process in the postsynapse	3.841698e-02	0.5164949191	SynGO	ExpressionMatched	1.415477e+00
GO:0099504	synaptic vesicle cycle	2.841815e-02	0.5164949191	SynGO	ExpressionMatched	1.546404e+00
SYNGO:synprocess	process in the synapse	5.743177e-03	0.5791288184	SynGO	ExpressionMatched	2.240848e+00
SYNGO:presynprocess	process in the presynapse	7.312068e-02	0.5791288184	SynGO	ExpressionMatched	1.135960e+00
SYNGO:postsynprocess	process in the postsynapse	1.176873e-01	0.5791288184	SynGO	ExpressionMatched	9.292702e-01
GO:0099504	synaptic vesicle cycle	1.418803e-02	0.5791288184	SynGO	ExpressionMatched	1.848078e+00
SYNGO:synprocess	process in the synapse	3.030189e-02	0.6579807204	SynGO	ExpressionMatched	1.518530e+00
SYNGO:presynprocess	process in the presynapse	2.116392e-01	0.6579807204	SynGO	ExpressionMatched	6.744039e-01
SYNGO:postsynprocess	process in the postsynapse	2.801030e-01	0.6579807204	SynGO	ExpressionMatched	5.526822e-01
GO:0099504	synaptic vesicle cycle	1.561168e-01	0.6579807204	SynGO	ExpressionMatched	8.065503e-01
SYNGO:synprocess	process in the synapse	1.292312e-01	0.6615229497	SynGO	ExpressionMatched	8.886325e-01
SYNGO:presynprocess	process in the presynapse	7.227843e-01	0.8510039660	SynGO	ExpressionMatched	1.409913e-01
SYNGO:postsynprocess	process in the postsynapse	2.806551e-01	0.6615229497	SynGO	ExpressionMatched	5.518270e-01
GO:0099504	synaptic vesicle cycle	5.438520e-01	0.7880641679	SynGO	ExpressionMatched	2.645193e-01
SYNGO:synprocess	process in the synapse	5.731654e-02	0.7102858564	SynGO	ExpressionMatched	1.241720e+00
SYNGO:presynprocess	process in the presynapse	2.530213e-01	0.7102858564	SynGO	ExpressionMatched	5.968429e-01
SYNGO:postsynprocess	process in the postsynapse	7.069980e-01	0.8111872297	SynGO	ExpressionMatched	1.505818e-01
GO:0099504	synaptic vesicle cycle	1.964595e-01	0.7102858564	SynGO	ExpressionMatched	7.067269e-01
SYNGO:synprocess	process in the synapse	2.560271e-02	0.7020842155	SynGO	ExpressionMatched	1.591714e+00
SYNGO:presynprocess	process in the presynapse	7.285190e-02	0.7020842155	SynGO	ExpressionMatched	1.137559e+00
SYNGO:postsynprocess	process in the postsynapse	3.346386e-01	0.7020842155	SynGO	ExpressionMatched	4.754240e-01
GO:0099504	synaptic vesicle cycle	9.425658e-02	0.7020842155	SynGO	ExpressionMatched	1.025688e+00
SYNGO:synprocess	process in the synapse	2.037988e-01	0.7688393285	SynGO	ExpressionMatched	6.907983e-01
SYNGO:presynprocess	process in the presynapse	2.121896e-01	0.7688393285	SynGO	ExpressionMatched	6.732758e-01
SYNGO:postsynprocess	process in the postsynapse	2.806551e-01	0.7688393285	SynGO	ExpressionMatched	5.518270e-01
GO:0099504	synaptic vesicle cycle	1.964595e-01	0.7688393285	SynGO	ExpressionMatched	7.067269e-01
SYNGO:synprocess	process in the synapse	2.141423e-04	0.0244122244	SynGO	ExpressionMatched	3.669297e+00
SYNGO:presynprocess	process in the presynapse	1.363485e-02	0.2562895515	SynGO	ExpressionMatched	1.865350e+00
SYNGO:postsynprocess	process in the postsynapse	5.203568e-01	0.7061984566	SynGO	ExpressionMatched	2.836988e-01
GO:0099504	synaptic vesicle cycle	2.023339e-02	0.2562895515	SynGO	ExpressionMatched	1.693931e+00
SYNGO:synprocess	process in the synapse	4.643886e-04	0.0515471357	SynGO	ExpressionMatched	3.333118e+00
SYNGO:presynprocess	process in the presynapse	2.502789e-02	0.3504905743	SynGO	ExpressionMatched	1.601576e+00
SYNGO:postsynprocess	process in the postsynapse	3.841698e-02	0.4264284498	SynGO	ExpressionMatched	1.415477e+00
GO:0099504	synaptic vesicle cycle	2.841815e-02	0.3504905743	SynGO	ExpressionMatched	1.546404e+00
SYNGO:synprocess	process in the synapse	1.449548e-01	0.8008174307	SynGO	ExpressionMatched	8.387674e-01
SYNGO:presynprocess	process in the presynapse	7.221754e-01	0.8316453731	SynGO	ExpressionMatched	1.413573e-01
SYNGO:postsynprocess	process in the postsynapse	7.064570e-01	0.8316453731	SynGO	ExpressionMatched	1.509143e-01
GO:0099504	synaptic vesicle cycle	8.337180e-01	0.8660953914	SynGO	ExpressionMatched	7.898083e-02
SYNGO:synprocess	process in the synapse	3.598652e-02	0.5741539873	SynGO	ExpressionMatched	1.443860e+00
SYNGO:presynprocess	process in the presynapse	5.082683e-01	0.7302706750	SynGO	ExpressionMatched	2.939069e-01
SYNGO:postsynprocess	process in the postsynapse	5.203568e-01	0.7302706750	SynGO	ExpressionMatched	2.836988e-01
GO:0099504	synaptic vesicle cycle	5.438520e-01	0.7302706750	SynGO	ExpressionMatched	2.645193e-01
SYNGO:synprocess	process in the synapse	3.598652e-02	0.5489198213	SynGO	ExpressionMatched	1.443860e+00
SYNGO:presynprocess	process in the presynapse	9.274337e-02	0.5489198213	SynGO	ExpressionMatched	1.032717e+00
SYNGO:postsynprocess	process in the postsynapse	2.806551e-01	0.6375988517	SynGO	ExpressionMatched	5.518270e-01
GO:0099504	synaptic vesicle cycle	9.453266e-02	0.5489198213	SynGO	ExpressionMatched	1.024418e+00
SYNGO:synprocess	process in the synapse	5.743177e-03	0.6074957051	SynGO	ExpressionMatched	2.240848e+00
SYNGO:presynprocess	process in the presynapse	4.382084e-02	0.6284981496	SynGO	ExpressionMatched	1.358319e+00
SYNGO:postsynprocess	process in the postsynapse	5.845657e-01	0.6930553003	SynGO	ExpressionMatched	2.331667e-01
GO:0099504	synaptic vesicle cycle	3.930103e-02	0.6284981496	SynGO	ExpressionMatched	1.405596e+00
SYNGO:synprocess	process in the synapse	2.442153e-03	0.2282332133	SynGO	ExpressionMatched	2.612227e+00
SYNGO:presynprocess	process in the presynapse	9.890110e-03	0.3135928477	SynGO	ExpressionMatched	2.004799e+00
SYNGO:postsynprocess	process in the postsynapse	7.069980e-01	0.7754172099	SynGO	ExpressionMatched	1.505818e-01
GO:0099504	synaptic vesicle cycle	4.475161e-03	0.2282332133	SynGO	ExpressionMatched	2.349191e+00
SYNGO:synprocess	process in the synapse	1.517976e-02	0.7247890769	SynGO	ExpressionMatched	1.818735e+00
SYNGO:presynprocess	process in the presynapse	4.527444e-01	0.7247890769	SynGO	ExpressionMatched	3.441469e-01
SYNGO:postsynprocess	process in the postsynapse	3.352323e-01	0.7247890769	SynGO	ExpressionMatched	4.746541e-01
GO:0099504	synaptic vesicle cycle	5.438520e-01	0.7247890769	SynGO	ExpressionMatched	2.645193e-01
SYNGO:synprocess	process in the synapse	1.260691e-02	0.5535273587	SynGO	ExpressionMatched	1.899391e+00
SYNGO:presynprocess	process in the presynapse	2.502789e-02	0.5535273587	SynGO	ExpressionMatched	1.601576e+00
SYNGO:postsynprocess	process in the postsynapse	3.352323e-01	0.5804401741	SynGO	ExpressionMatched	4.746541e-01
GO:0099504	synaptic vesicle cycle	6.670934e-03	0.5535273587	SynGO	ExpressionMatched	2.175813e+00
SYNGO:synprocess	process in the synapse	7.647935e-02	0.7374477428	SynGO	ExpressionMatched	1.116456e+00
SYNGO:presynprocess	process in the presynapse	5.082683e-01	0.8060993813	SynGO	ExpressionMatched	2.939069e-01
SYNGO:postsynprocess	process in the postsynapse	5.845657e-01	0.8060993813	SynGO	ExpressionMatched	2.331667e-01
GO:0099504	synaptic vesicle cycle	3.518232e-01	0.8010950047	SynGO	ExpressionMatched	4.536755e-01
SYNGO:synprocess	process in the synapse	1.819829e-02	0.7023041809	SynGO	ExpressionMatched	1.739969e+00
SYNGO:presynprocess	process in the presynapse	1.757607e-01	0.7023041809	SynGO	ExpressionMatched	7.550783e-01
SYNGO:postsynprocess	process in the postsynapse	9.104358e-02	0.7023041809	SynGO	ExpressionMatched	1.040751e+00
GO:0099504	synaptic vesicle cycle	3.518232e-01	0.7023041809	SynGO	ExpressionMatched	4.536755e-01
SYNGO:synprocess	process in the synapse	7.620425e-04	0.0899210174	SynGO	ExpressionMatched	3.118021e+00
SYNGO:presynprocess	process in the presynapse	2.502789e-02	0.3281434409	SynGO	ExpressionMatched	1.601576e+00
SYNGO:postsynprocess	process in the postsynapse	1.497599e-01	0.6252809052	SynGO	ExpressionMatched	8.246046e-01
GO:0099504	synaptic vesicle cycle	4.475161e-03	0.2135531209	SynGO	ExpressionMatched	2.349191e+00
SYNGO:synprocess	process in the synapse	3.275444e-01	0.7394164710	SynGO	ExpressionMatched	4.847298e-01
SYNGO:presynprocess	process in the presynapse	7.227843e-01	0.8539033040	SynGO	ExpressionMatched	1.409913e-01
SYNGO:postsynprocess	process in the postsynapse	5.845657e-01	0.8068653685	SynGO	ExpressionMatched	2.331667e-01
GO:0099504	synaptic vesicle cycle	5.438520e-01	0.7724274336	SynGO	ExpressionMatched	2.645193e-01
SYNGO:synprocess	process in the synapse	2.581548e-02	0.7239027060	SynGO	ExpressionMatched	1.588120e+00
SYNGO:presynprocess	process in the presynapse	6.191848e-01	0.7871745672	SynGO	ExpressionMatched	2.081797e-01
SYNGO:postsynprocess	process in the postsynapse	3.941833e-01	0.7777211213	SynGO	ExpressionMatched	4.043018e-01
GO:0099504	synaptic vesicle cycle	6.727083e-01	0.8163201296	SynGO	ExpressionMatched	1.721732e-01
SYNGO:synprocess	process in the synapse	1.819829e-02	0.5257291858	SynGO	ExpressionMatched	1.739969e+00
SYNGO:presynprocess	process in the presynapse	5.695003e-02	0.6960537542	SynGO	ExpressionMatched	1.244506e+00
SYNGO:postsynprocess	process in the postsynapse	8.117086e-01	0.8262034446	SynGO	ExpressionMatched	9.059983e-02
GO:0099504	synaptic vesicle cycle	7.169414e-02	0.6960537542	SynGO	ExpressionMatched	1.144516e+00
SYNGO:synprocess	process in the synapse	2.172217e-02	0.6349075934	SynGO	ExpressionMatched	1.663097e+00
SYNGO:presynprocess	process in the presynapse	2.980170e-01	0.6349075934	SynGO	ExpressionMatched	5.257590e-01
SYNGO:postsynprocess	process in the postsynapse	3.941833e-01	0.6349075934	SynGO	ExpressionMatched	4.043018e-01
GO:0099504	synaptic vesicle cycle	1.565058e-01	0.6349075934	SynGO	ExpressionMatched	8.054696e-01
SYNGO:synprocess	process in the synapse	1.140879e-01	0.7558818040	SynGO	ExpressionMatched	9.427603e-01
SYNGO:presynprocess	process in the presynapse	4.527444e-01	0.8463860362	SynGO	ExpressionMatched	3.441469e-01
SYNGO:postsynprocess	process in the postsynapse	3.941833e-01	0.8463860362	SynGO	ExpressionMatched	4.043018e-01
GO:0099504	synaptic vesicle cycle	2.945516e-01	0.8273273135	SynGO	ExpressionMatched	5.308386e-01
SYNGO:synprocess	process in the synapse	1.517976e-02	0.3953185029	SynGO	ExpressionMatched	1.818735e+00
SYNGO:presynprocess	process in the presynapse	3.467467e-01	0.6185791500	SynGO	ExpressionMatched	4.599876e-01
SYNGO:postsynprocess	process in the postsynapse	3.841698e-02	0.5927190808	SynGO	ExpressionMatched	1.415477e+00
GO:0099504	synaptic vesicle cycle	2.425596e-01	0.6185791500	SynGO	ExpressionMatched	6.151816e-01
SYNGO:synprocess	process in the synapse	4.667676e-03	0.5028270841	SynGO	ExpressionMatched	2.330899e+00
SYNGO:presynprocess	process in the presynapse	2.530213e-01	0.5828889795	SynGO	ExpressionMatched	5.968429e-01
SYNGO:postsynprocess	process in the postsynapse	1.176873e-01	0.5828889795	SynGO	ExpressionMatched	9.292702e-01
GO:0099504	synaptic vesicle cycle	1.964595e-01	0.5828889795	SynGO	ExpressionMatched	7.067269e-01
SYNGO:synprocess	process in the synapse	1.252102e-04	0.0145243840	SynGO	ExpressionMatched	3.902360e+00
SYNGO:presynprocess	process in the presynapse	1.363485e-02	0.2814407846	SynGO	ExpressionMatched	1.865350e+00
SYNGO:postsynprocess	process in the postsynapse	5.200865e-02	0.5027502846	SynGO	ExpressionMatched	1.283924e+00
GO:0099504	synaptic vesicle cycle	1.930030e-03	0.1119417562	SynGO	ExpressionMatched	2.714436e+00
SYNGO:synprocess	process in the synapse	4.643886e-04	0.0276311223	SynGO	ExpressionMatched	3.333118e+00
SYNGO:presynprocess	process in the presynapse	3.985887e-01	0.6081033251	SynGO	ExpressionMatched	3.994750e-01
SYNGO:postsynprocess	process in the postsynapse	6.473181e-01	0.7199145655	SynGO	ExpressionMatched	1.888822e-01
GO:0099504	synaptic vesicle cycle	1.226360e-01	0.5612954551	SynGO	ExpressionMatched	9.113821e-01
SYNGO:synprocess	process in the synapse	2.494864e-01	0.7785256993	SynGO	ExpressionMatched	6.029531e-01
SYNGO:presynprocess	process in the presynapse	7.694608e-01	0.8394118071	SynGO	ExpressionMatched	1.138135e-01
SYNGO:postsynprocess	process in the postsynapse	8.117086e-01	0.8490314344	SynGO	ExpressionMatched	9.059983e-02
GO:0099504	synaptic vesicle cycle	5.438520e-01	0.7785256993	SynGO	ExpressionMatched	2.645193e-01
SYNGO:synprocess	process in the synapse	1.457537e-01	0.6908575901	SynGO	ExpressionMatched	8.363804e-01
SYNGO:presynprocess	process in the presynapse	2.980170e-01	0.6908575901	SynGO	ExpressionMatched	5.257590e-01
SYNGO:postsynprocess	process in the postsynapse	7.069980e-01	0.8483976531	SynGO	ExpressionMatched	1.505818e-01
GO:0099504	synaptic vesicle cycle	2.425596e-01	0.6908575901	SynGO	ExpressionMatched	6.151816e-01
SYNGO:synprocess	process in the synapse	5.961245e-04	0.0685543133	SynGO	ExpressionMatched	3.224663e+00
SYNGO:presynprocess	process in the presynapse	2.121896e-01	0.5423904908	SynGO	ExpressionMatched	6.732758e-01
SYNGO:postsynprocess	process in the postsynapse	5.200865e-02	0.5037978719	SynGO	ExpressionMatched	1.283924e+00
GO:0099504	synaptic vesicle cycle	2.425596e-01	0.5423904908	SynGO	ExpressionMatched	6.151816e-01
SYNGO:synprocess	process in the synapse	1.951148e-03	0.2048705184	SynGO	ExpressionMatched	2.709710e+00
SYNGO:presynprocess	process in the presynapse	9.274337e-02	0.6184906326	SynGO	ExpressionMatched	1.032717e+00
SYNGO:postsynprocess	process in the postsynapse	3.841698e-02	0.6184906326	SynGO	ExpressionMatched	1.415477e+00
GO:0099504	synaptic vesicle cycle	2.945516e-01	0.6185583794	SynGO	ExpressionMatched	5.308386e-01
SYNGO:synprocess	process in the synapse	2.172217e-02	0.5688221804	SynGO	ExpressionMatched	1.663097e+00
SYNGO:presynprocess	process in the presynapse	2.530213e-01	0.6262807148	SynGO	ExpressionMatched	5.968429e-01
SYNGO:postsynprocess	process in the postsynapse	1.176873e-01	0.5688221804	SynGO	ExpressionMatched	9.292702e-01
GO:0099504	synaptic vesicle cycle	3.518232e-01	0.6381735188	SynGO	ExpressionMatched	4.536755e-01
SYNGO:synprocess	process in the synapse	7.597441e-02	0.8031728848	SynGO	ExpressionMatched	1.119333e+00
SYNGO:presynprocess	process in the presynapse	1.158204e-01	0.8031728848	SynGO	ExpressionMatched	9.362149e-01
SYNGO:postsynprocess	process in the postsynapse	3.935597e-01	0.8031728848	SynGO	ExpressionMatched	4.049893e-01
GO:0099504	synaptic vesicle cycle	1.223048e-01	0.8031728848	SynGO	ExpressionMatched	9.125567e-01
SYNGO:synprocess	process in the synapse	2.259630e-01	0.7844371651	SynGO	ExpressionMatched	6.459627e-01
SYNGO:presynprocess	process in the presynapse	2.530213e-01	0.7844371651	SynGO	ExpressionMatched	5.968429e-01
SYNGO:postsynprocess	process in the postsynapse	3.941833e-01	0.7844371651	SynGO	ExpressionMatched	4.043018e-01
GO:0099504	synaptic vesicle cycle	1.226360e-01	0.7844371651	SynGO	ExpressionMatched	9.113821e-01
SYNGO:synprocess	process in the synapse	1.140879e-01	0.7307230934	SynGO	ExpressionMatched	9.427603e-01
SYNGO:presynprocess	process in the presynapse	2.530213e-01	0.7307230934	SynGO	ExpressionMatched	5.968429e-01
SYNGO:postsynprocess	process in the postsynapse	6.473181e-01	0.7484615979	SynGO	ExpressionMatched	1.888822e-01
GO:0099504	synaptic vesicle cycle	2.425596e-01	0.7307230934	SynGO	ExpressionMatched	6.151816e-01
SYNGO:synprocess	process in the synapse	2.442153e-03	0.2710789649	SynGO	ExpressionMatched	2.612227e+00
SYNGO:presynprocess	process in the presynapse	2.980170e-01	0.5673213908	SynGO	ExpressionMatched	5.257590e-01
SYNGO:postsynprocess	process in the postsynapse	5.200865e-02	0.5673213908	SynGO	ExpressionMatched	1.283924e+00
GO:0099504	synaptic vesicle cycle	2.425596e-01	0.5673213908	SynGO	ExpressionMatched	6.151816e-01
SYNGO:synprocess	process in the synapse	2.560271e-02	0.6943823509	SynGO	ExpressionMatched	1.591714e+00
SYNGO:presynprocess	process in the presynapse	9.242314e-02	0.6943823509	SynGO	ExpressionMatched	1.034219e+00
SYNGO:postsynprocess	process in the postsynapse	3.346386e-01	0.6943823509	SynGO	ExpressionMatched	4.754240e-01
GO:0099504	synaptic vesicle cycle	1.960128e-01	0.6943823509	SynGO	ExpressionMatched	7.077156e-01
SYNGO:synprocess	process in the synapse	1.517976e-02	0.6795104648	SynGO	ExpressionMatched	1.818735e+00
SYNGO:presynprocess	process in the presynapse	1.161961e-01	0.6795104648	SynGO	ExpressionMatched	9.348086e-01
SYNGO:postsynprocess	process in the postsynapse	2.312769e-01	0.6795104648	SynGO	ExpressionMatched	6.358678e-01
GO:0099504	synaptic vesicle cycle	5.350528e-02	0.6795104648	SynGO	ExpressionMatched	1.271603e+00
SYNGO:synprocess	process in the synapse	2.442153e-03	0.1981378634	SynGO	ExpressionMatched	2.612227e+00
SYNGO:presynprocess	process in the presynapse	1.858131e-02	0.3654323861	SynGO	ExpressionMatched	1.730924e+00
SYNGO:postsynprocess	process in the postsynapse	4.563629e-01	0.6222651232	SynGO	ExpressionMatched	3.406897e-01
GO:0099504	synaptic vesicle cycle	9.800763e-03	0.2992329467	SynGO	ExpressionMatched	2.008740e+00
SYNGO:synprocess	process in the synapse	4.667676e-03	0.2707252112	SynGO	ExpressionMatched	2.330899e+00
SYNGO:presynprocess	process in the presynapse	3.331518e-02	0.4830701049	SynGO	ExpressionMatched	1.477358e+00
SYNGO:postsynprocess	process in the postsynapse	1.875878e-01	0.5532146314	SynGO	ExpressionMatched	7.267954e-01
GO:0099504	synaptic vesicle cycle	2.841815e-02	0.4830701049	SynGO	ExpressionMatched	1.546404e+00
SYNGO:synprocess	process in the synapse	1.252102e-04	0.0154008554	SynGO	ExpressionMatched	3.902360e+00
SYNGO:presynprocess	process in the presynapse	2.445168e-03	0.1002518775	SynGO	ExpressionMatched	2.611691e+00
SYNGO:postsynprocess	process in the postsynapse	1.176873e-01	0.5905692785	SynGO	ExpressionMatched	9.292702e-01
GO:0099504	synaptic vesicle cycle	1.930030e-03	0.1002518775	SynGO	ExpressionMatched	2.714436e+00
SYNGO:synprocess	process in the synapse	8.583000e-03	0.2059920104	SynGO	ExpressionMatched	2.066361e+00
SYNGO:presynprocess	process in the presynapse	2.530213e-01	0.7238171415	SynGO	ExpressionMatched	5.968429e-01
SYNGO:postsynprocess	process in the postsynapse	2.806551e-01	0.7238171415	SynGO	ExpressionMatched	5.518270e-01
GO:0099504	synaptic vesicle cycle	2.425596e-01	0.7238171415	SynGO	ExpressionMatched	6.151816e-01
SYNGO:synprocess	process in the synapse	3.598652e-02	0.6527507712	SynGO	ExpressionMatched	1.443860e+00
SYNGO:presynprocess	process in the presynapse	2.121896e-01	0.6527507712	SynGO	ExpressionMatched	6.732758e-01
SYNGO:postsynprocess	process in the postsynapse	4.563629e-01	0.6527507712	SynGO	ExpressionMatched	3.406897e-01
GO:0099504	synaptic vesicle cycle	1.964595e-01	0.6527507712	SynGO	ExpressionMatched	7.067269e-01
SYNGO:synprocess	process in the synapse	3.275444e-01	0.7910149871	SynGO	ExpressionMatched	4.847298e-01
SYNGO:presynprocess	process in the presynapse	5.641130e-01	0.8135387598	SynGO	ExpressionMatched	2.486339e-01
SYNGO:postsynprocess	process in the postsynapse	4.563629e-01	0.7910149871	SynGO	ExpressionMatched	3.406897e-01
GO:0099504	synaptic vesicle cycle	4.779350e-01	0.7910149871	SynGO	ExpressionMatched	3.206311e-01
SYNGO:synprocess	process in the synapse	7.036120e-03	0.4588813639	SynGO	ExpressionMatched	2.152667e+00
SYNGO:presynprocess	process in the presynapse	1.161961e-01	0.4841579379	SynGO	ExpressionMatched	9.348086e-01
SYNGO:postsynprocess	process in the postsynapse	2.806551e-01	0.5254671891	SynGO	ExpressionMatched	5.518270e-01
GO:0099504	synaptic vesicle cycle	3.930103e-02	0.4588813639	SynGO	ExpressionMatched	1.405596e+00
SYNGO:synprocess	process in the synapse	2.494864e-01	0.7110128085	SynGO	ExpressionMatched	6.029531e-01
SYNGO:presynprocess	process in the presynapse	2.121896e-01	0.7110128085	SynGO	ExpressionMatched	6.732758e-01
SYNGO:postsynprocess	process in the postsynapse	9.443264e-01	0.9619468300	SynGO	ExpressionMatched	2.487785e-02
GO:0099504	synaptic vesicle cycle	1.964595e-01	0.7110128085	SynGO	ExpressionMatched	7.067269e-01
SYNGO:synprocess	process in the synapse	4.643886e-04	0.0534046901	SynGO	ExpressionMatched	3.333118e+00
SYNGO:presynprocess	process in the presynapse	1.363485e-02	0.3136016129	SynGO	ExpressionMatched	1.865350e+00
SYNGO:postsynprocess	process in the postsynapse	9.104358e-02	0.4717691813	SynGO	ExpressionMatched	1.040751e+00
GO:0099504	synaptic vesicle cycle	3.930103e-02	0.4717691813	SynGO	ExpressionMatched	1.405596e+00
SYNGO:synprocess	process in the synapse	4.667676e-03	0.4525443757	SynGO	ExpressionMatched	2.330899e+00
SYNGO:presynprocess	process in the presynapse	5.641130e-01	0.7505920900	SynGO	ExpressionMatched	2.486339e-01
SYNGO:postsynprocess	process in the postsynapse	6.934405e-02	0.7136768067	SynGO	ExpressionMatched	1.158991e+00
GO:0099504	synaptic vesicle cycle	4.779350e-01	0.7292801631	SynGO	ExpressionMatched	3.206311e-01
SYNGO:synprocess	process in the synapse	1.819829e-02	0.6280279229	SynGO	ExpressionMatched	1.739969e+00
SYNGO:presynprocess	process in the presynapse	1.161961e-01	0.6280279229	SynGO	ExpressionMatched	9.348086e-01
SYNGO:postsynprocess	process in the postsynapse	3.352323e-01	0.6280279229	SynGO	ExpressionMatched	4.746541e-01
GO:0099504	synaptic vesicle cycle	1.226360e-01	0.6280279229	SynGO	ExpressionMatched	9.113821e-01
SYNGO:synprocess	process in the synapse	7.620425e-04	0.0830626347	SynGO	ExpressionMatched	3.118021e+00
SYNGO:presynprocess	process in the presynapse	1.757607e-01	0.5243426141	SynGO	ExpressionMatched	7.550783e-01
SYNGO:postsynprocess	process in the postsynapse	2.795334e-02	0.5078189629	SynGO	ExpressionMatched	1.553566e+00
GO:0099504	synaptic vesicle cycle	3.518232e-01	0.5845828413	SynGO	ExpressionMatched	4.536755e-01
SYNGO:synprocess	process in the synapse	2.581548e-02	0.5923852553	SynGO	ExpressionMatched	1.588120e+00
SYNGO:presynprocess	process in the presynapse	3.467467e-01	0.6269439167	SynGO	ExpressionMatched	4.599876e-01
SYNGO:postsynprocess	process in the postsynapse	3.941833e-01	0.6269439167	SynGO	ExpressionMatched	4.043018e-01
GO:0099504	synaptic vesicle cycle	1.565058e-01	0.6122207676	SynGO	ExpressionMatched	8.054696e-01
SYNGO:synprocess	process in the synapse	3.003632e-01	0.7200255707	SynGO	ExpressionMatched	5.223533e-01
SYNGO:presynprocess	process in the presynapse	3.985887e-01	0.7200255707	SynGO	ExpressionMatched	3.994750e-01
SYNGO:postsynprocess	process in the postsynapse	3.941833e-01	0.7200255707	SynGO	ExpressionMatched	4.043018e-01
GO:0099504	synaptic vesicle cycle	2.945516e-01	0.7200255707	SynGO	ExpressionMatched	5.308386e-01
SYNGO:synprocess	process in the synapse	9.515813e-05	0.0119899246	SynGO	ExpressionMatched	4.021554e+00
SYNGO:presynprocess	process in the presynapse	5.028723e-03	0.2112063793	SynGO	ExpressionMatched	2.298542e+00
SYNGO:postsynprocess	process in the postsynapse	5.200865e-02	0.4003136396	SynGO	ExpressionMatched	1.283924e+00
GO:0099504	synaptic vesicle cycle	4.475161e-03	0.2112063793	SynGO	ExpressionMatched	2.349191e+00
SYNGO:synprocess	process in the synapse	9.966704e-02	0.6761468953	SynGO	ExpressionMatched	1.001448e+00
SYNGO:presynprocess	process in the presynapse	7.285190e-02	0.6761468953	SynGO	ExpressionMatched	1.137559e+00
SYNGO:postsynprocess	process in the postsynapse	9.206957e-01	0.9394853799	SynGO	ExpressionMatched	3.588390e-02
GO:0099504	synaptic vesicle cycle	3.915961e-02	0.6761468953	SynGO	ExpressionMatched	1.407162e+00
SYNGO:synprocess	process in the synapse	2.494864e-01	0.8008833450	SynGO	ExpressionMatched	6.029531e-01
SYNGO:presynprocess	process in the presynapse	7.227843e-01	0.9065353570	SynGO	ExpressionMatched	1.409913e-01
SYNGO:postsynprocess	process in the postsynapse	7.621736e-01	0.9065353570	SynGO	ExpressionMatched	1.179461e-01
GO:0099504	synaptic vesicle cycle	5.438520e-01	0.8008833450	SynGO	ExpressionMatched	2.645193e-01
SYNGO:synprocess	process in the synapse	7.036120e-03	0.6593945737	SynGO	ExpressionMatched	2.152667e+00
SYNGO:presynprocess	process in the presynapse	4.527444e-01	0.6593945737	SynGO	ExpressionMatched	3.441469e-01
SYNGO:postsynprocess	process in the postsynapse	2.806551e-01	0.6593945737	SynGO	ExpressionMatched	5.518270e-01
GO:0099504	synaptic vesicle cycle	3.518232e-01	0.6593945737	SynGO	ExpressionMatched	4.536755e-01
SYNGO:synprocess	process in the synapse	1.002836e-01	0.8782379112	SynGO	ExpressionMatched	9.987701e-01
SYNGO:presynprocess	process in the presynapse	1.161961e-01	0.8782379112	SynGO	ExpressionMatched	9.348086e-01
SYNGO:postsynprocess	process in the postsynapse	6.473181e-01	0.8782379112	SynGO	ExpressionMatched	1.888822e-01
GO:0099504	synaptic vesicle cycle	1.565058e-01	0.8782379112	SynGO	ExpressionMatched	8.054696e-01
SYNGO:synprocess	process in the synapse	1.292312e-01	0.7441006254	SynGO	ExpressionMatched	8.886325e-01
SYNGO:presynprocess	process in the presynapse	2.980170e-01	0.7441006254	SynGO	ExpressionMatched	5.257590e-01
SYNGO:postsynprocess	process in the postsynapse	7.621736e-01	0.8952194640	SynGO	ExpressionMatched	1.179461e-01
GO:0099504	synaptic vesicle cycle	1.226360e-01	0.7441006254	SynGO	ExpressionMatched	9.113821e-01
SYNGO:synprocess	process in the synapse	3.598652e-02	0.6503518872	SynGO	ExpressionMatched	1.443860e+00
SYNGO:presynprocess	process in the presynapse	7.312068e-02	0.6503518872	SynGO	ExpressionMatched	1.135960e+00
SYNGO:postsynprocess	process in the postsynapse	3.941833e-01	0.6503518872	SynGO	ExpressionMatched	4.043018e-01
GO:0099504	synaptic vesicle cycle	9.453266e-02	0.6503518872	SynGO	ExpressionMatched	1.024418e+00
SYNGO:synprocess	process in the synapse	7.036120e-03	0.2540803932	SynGO	ExpressionMatched	2.152667e+00
SYNGO:presynprocess	process in the presynapse	6.191848e-01	0.7085563944	SynGO	ExpressionMatched	2.081797e-01
SYNGO:postsynprocess	process in the postsynapse	9.858928e-03	0.2540803932	SynGO	ExpressionMatched	2.006170e+00
GO:0099504	synaptic vesicle cycle	7.863106e-01	0.8061253810	SynGO	ExpressionMatched	1.044059e-01
SYNGO:synprocess	process in the synapse	9.582485e-04	0.1140315730	SynGO	ExpressionMatched	3.018522e+00
SYNGO:presynprocess	process in the presynapse	1.158204e-01	0.6065774313	SynGO	ExpressionMatched	9.362149e-01
SYNGO:postsynprocess	process in the postsynapse	1.493722e-01	0.6065774313	SynGO	ExpressionMatched	8.257303e-01
GO:0099504	synaptic vesicle cycle	2.420580e-01	0.6065774313	SynGO	ExpressionMatched	6.160805e-01
SYNGO:synprocess	process in the synapse	1.249085e-02	0.3341301756	SynGO	ExpressionMatched	1.903408e+00
SYNGO:presynprocess	process in the presynapse	9.242314e-02	0.7310650825	SynGO	ExpressionMatched	1.034219e+00
SYNGO:postsynprocess	process in the postsynapse	3.346386e-01	0.7797366103	SynGO	ExpressionMatched	4.754240e-01
GO:0099504	synaptic vesicle cycle	2.830932e-02	0.5048495620	SynGO	ExpressionMatched	1.548071e+00
SYNGO:synprocess	process in the synapse	2.581548e-02	0.6237971878	SynGO	ExpressionMatched	1.588120e+00
SYNGO:presynprocess	process in the presynapse	1.437946e-01	0.6237971878	SynGO	ExpressionMatched	8.422574e-01
SYNGO:postsynprocess	process in the postsynapse	4.563629e-01	0.6599604053	SynGO	ExpressionMatched	3.406897e-01
GO:0099504	synaptic vesicle cycle	2.425596e-01	0.6237971878	SynGO	ExpressionMatched	6.151816e-01
SYNGO:synprocess	process in the synapse	1.819829e-02	0.3267301063	SynGO	ExpressionMatched	1.739969e+00
SYNGO:presynprocess	process in the presynapse	9.091469e-01	0.9434827292	SynGO	ExpressionMatched	4.136596e-02
SYNGO:postsynprocess	process in the postsynapse	5.845657e-01	0.7577412305	SynGO	ExpressionMatched	2.331667e-01
GO:0099504	synaptic vesicle cycle	8.340934e-01	0.9257520606	SynGO	ExpressionMatched	7.878529e-02
SYNGO:synprocess	process in the synapse	2.442153e-03	0.2686368121	SynGO	ExpressionMatched	2.612227e+00
SYNGO:presynprocess	process in the presynapse	9.274337e-02	0.5943234736	SynGO	ExpressionMatched	1.032717e+00
SYNGO:postsynprocess	process in the postsynapse	1.415776e-02	0.5943234736	SynGO	ExpressionMatched	1.849005e+00
GO:0099504	synaptic vesicle cycle	7.169414e-02	0.5943234736	SynGO	ExpressionMatched	1.144516e+00
SYNGO:synprocess	process in the synapse	1.449548e-01	0.6922756083	SynGO	ExpressionMatched	8.387674e-01
SYNGO:presynprocess	process in the presynapse	1.433609e-01	0.6922756083	SynGO	ExpressionMatched	8.435693e-01
SYNGO:postsynprocess	process in the postsynapse	3.935597e-01	0.6922756083	SynGO	ExpressionMatched	4.049893e-01
GO:0099504	synaptic vesicle cycle	3.512347e-01	0.6922756083	SynGO	ExpressionMatched	4.544025e-01
SYNGO:synprocess	process in the synapse	9.700674e-04	0.1067074133	SynGO	ExpressionMatched	3.013198e+00
SYNGO:presynprocess	process in the presynapse	9.274337e-02	0.6163354541	SynGO	ExpressionMatched	1.032717e+00
SYNGO:postsynprocess	process in the postsynapse	3.352323e-01	0.6205558335	SynGO	ExpressionMatched	4.746541e-01
GO:0099504	synaptic vesicle cycle	5.350528e-02	0.5092755598	SynGO	ExpressionMatched	1.271603e+00
SYNGO:synprocess	process in the synapse	3.570703e-02	0.6418628353	SynGO	ExpressionMatched	1.447246e+00
SYNGO:presynprocess	process in the presynapse	8.112827e-01	0.8903096375	SynGO	ExpressionMatched	9.082779e-02
SYNGO:postsynprocess	process in the postsynapse	2.784333e-02	0.6418628353	SynGO	ExpressionMatched	1.555279e+00
GO:0099504	synaptic vesicle cycle	9.351632e-01	0.9679812774	SynGO	ExpressionMatched	2.911261e-02
SYNGO:synprocess	process in the synapse	1.517976e-02	0.5876202212	SynGO	ExpressionMatched	1.818735e+00
SYNGO:presynprocess	process in the presynapse	9.274337e-02	0.5876202212	SynGO	ExpressionMatched	1.032717e+00
SYNGO:postsynprocess	process in the postsynapse	2.806551e-01	0.5876202212	SynGO	ExpressionMatched	5.518270e-01
GO:0099504	synaptic vesicle cycle	1.226360e-01	0.5876202212	SynGO	ExpressionMatched	9.113821e-01
SYNGO:synprocess	process in the synapse	6.635303e-02	0.7258353521	SynGO	ExpressionMatched	1.178139e+00
SYNGO:presynprocess	process in the presynapse	1.757607e-01	0.7258353521	SynGO	ExpressionMatched	7.550783e-01
SYNGO:postsynprocess	process in the postsynapse	3.352323e-01	0.7258353521	SynGO	ExpressionMatched	4.746541e-01
GO:0099504	synaptic vesicle cycle	1.565058e-01	0.7258353521	SynGO	ExpressionMatched	8.054696e-01
SYNGO:synprocess	process in the synapse	1.002836e-01	0.6451706206	SynGO	ExpressionMatched	9.987701e-01
SYNGO:presynprocess	process in the presynapse	9.274337e-02	0.6451706206	SynGO	ExpressionMatched	1.032717e+00
SYNGO:postsynprocess	process in the postsynapse	2.312769e-01	0.6451706206	SynGO	ExpressionMatched	6.358678e-01
GO:0099504	synaptic vesicle cycle	7.169414e-02	0.6451706206	SynGO	ExpressionMatched	1.144516e+00
SYNGO:synprocess	process in the synapse	1.951148e-03	0.1864949109	SynGO	ExpressionMatched	2.709710e+00
SYNGO:presynprocess	process in the presynapse	1.858131e-02	0.2377689387	SynGO	ExpressionMatched	1.730924e+00
SYNGO:postsynprocess	process in the postsynapse	3.941833e-01	0.5983619993	SynGO	ExpressionMatched	4.043018e-01
GO:0099504	synaptic vesicle cycle	4.475161e-03	0.1864949109	SynGO	ExpressionMatched	2.349191e+00
SYNGO:synprocess	process in the synapse	6.635303e-02	0.6898875798	SynGO	ExpressionMatched	1.178139e+00
SYNGO:presynprocess	process in the presynapse	3.985887e-01	0.6898875798	SynGO	ExpressionMatched	3.994750e-01
SYNGO:postsynprocess	process in the postsynapse	3.941833e-01	0.6898875798	SynGO	ExpressionMatched	4.043018e-01
GO:0099504	synaptic vesicle cycle	4.133925e-01	0.6898875798	SynGO	ExpressionMatched	3.836374e-01
SYNGO:synprocess	process in the synapse	1.042475e-02	0.5928764084	SynGO	ExpressionMatched	1.981934e+00
SYNGO:presynprocess	process in the presynapse	3.985887e-01	0.5987800917	SynGO	ExpressionMatched	3.994750e-01
SYNGO:postsynprocess	process in the postsynapse	9.104358e-02	0.5928764084	SynGO	ExpressionMatched	1.040751e+00
GO:0099504	synaptic vesicle cycle	5.438520e-01	0.6571544620	SynGO	ExpressionMatched	2.645193e-01
SYNGO:synprocess	process in the synapse	3.275444e-01	0.8191382226	SynGO	ExpressionMatched	4.847298e-01
SYNGO:presynprocess	process in the presynapse	7.694608e-01	0.8374324921	SynGO	ExpressionMatched	1.138135e-01
SYNGO:postsynprocess	process in the postsynapse	3.352323e-01	0.8191382226	SynGO	ExpressionMatched	4.746541e-01
GO:0099504	synaptic vesicle cycle	7.863106e-01	0.8374324921	SynGO	ExpressionMatched	1.044059e-01
SYNGO:synprocess	process in the synapse	1.552257e-03	0.1847185304	SynGO	ExpressionMatched	2.809036e+00
SYNGO:presynprocess	process in the presynapse	3.467467e-01	0.6378913908	SynGO	ExpressionMatched	4.599876e-01
SYNGO:postsynprocess	process in the postsynapse	6.934405e-02	0.6378913908	SynGO	ExpressionMatched	1.158991e+00
GO:0099504	synaptic vesicle cycle	1.964595e-01	0.6378913908	SynGO	ExpressionMatched	7.067269e-01
SYNGO:synprocess	process in the synapse	3.043728e-03	0.1166762308	SynGO	ExpressionMatched	2.516594e+00
SYNGO:presynprocess	process in the presynapse	2.445168e-03	0.1166762308	SynGO	ExpressionMatched	2.611691e+00
SYNGO:postsynprocess	process in the postsynapse	6.934405e-02	0.6428331743	SynGO	ExpressionMatched	1.158991e+00
GO:0099504	synaptic vesicle cycle	2.959596e-03	0.1166762308	SynGO	ExpressionMatched	2.528768e+00
SYNGO:synprocess	process in the synapse	1.042475e-02	0.7449558865	SynGO	ExpressionMatched	1.981934e+00
SYNGO:presynprocess	process in the presynapse	1.161961e-01	0.7449558865	SynGO	ExpressionMatched	9.348086e-01
SYNGO:postsynprocess	process in the postsynapse	9.104358e-02	0.7449558865	SynGO	ExpressionMatched	1.040751e+00
GO:0099504	synaptic vesicle cycle	2.425596e-01	0.7449558865	SynGO	ExpressionMatched	6.151816e-01
SYNGO:synprocess	process in the synapse	1.002836e-01	0.7441006254	SynGO	ExpressionMatched	9.987701e-01
SYNGO:presynprocess	process in the presynapse	5.641130e-01	0.7743223579	SynGO	ExpressionMatched	2.486339e-01
SYNGO:postsynprocess	process in the postsynapse	3.941833e-01	0.7441006254	SynGO	ExpressionMatched	4.043018e-01
GO:0099504	synaptic vesicle cycle	6.727083e-01	0.8213298461	SynGO	ExpressionMatched	1.721732e-01
SYNGO:synprocess	process in the synapse	1.042475e-02	0.2756956909	SynGO	ExpressionMatched	1.981934e+00
SYNGO:presynprocess	process in the presynapse	2.530213e-01	0.7853322121	SynGO	ExpressionMatched	5.968429e-01
SYNGO:postsynprocess	process in the postsynapse	2.312769e-01	0.7853322121	SynGO	ExpressionMatched	6.358678e-01
GO:0099504	synaptic vesicle cycle	2.425596e-01	0.7853322121	SynGO	ExpressionMatched	6.151816e-01
SYNGO:synprocess	process in the synapse	2.028135e-01	0.7156353819	SynGO	ExpressionMatched	6.929031e-01
SYNGO:presynprocess	process in the presynapse	2.524166e-01	0.7156353819	SynGO	ExpressionMatched	5.978820e-01
SYNGO:postsynprocess	process in the postsynapse	5.197186e-01	0.7392583678	SynGO	ExpressionMatched	2.842318e-01
GO:0099504	synaptic vesicle cycle	2.940017e-01	0.7156353819	SynGO	ExpressionMatched	5.316502e-01
SYNGO:synprocess	process in the synapse	7.431955e-04	0.0839810871	SynGO	ExpressionMatched	3.128897e+00
SYNGO:presynprocess	process in the presynapse	7.258381e-02	0.5783447245	SynGO	ExpressionMatched	1.139160e+00
SYNGO:postsynprocess	process in the postsynapse	1.866967e-01	0.5985058388	SynGO	ExpressionMatched	7.288634e-01
GO:0099504	synaptic vesicle cycle	7.124389e-02	0.5783447245	SynGO	ExpressionMatched	1.147252e+00
SYNGO:synprocess	process in the synapse	1.260691e-02	0.6890042411	SynGO	ExpressionMatched	1.899391e+00
SYNGO:presynprocess	process in the presynapse	3.331518e-02	0.6890042411	SynGO	ExpressionMatched	1.477358e+00
SYNGO:postsynprocess	process in the postsynapse	2.806551e-01	0.6890042411	SynGO	ExpressionMatched	5.518270e-01
GO:0099504	synaptic vesicle cycle	5.350528e-02	0.6890042411	SynGO	ExpressionMatched	1.271603e+00
SYNGO:synprocess	process in the synapse	2.581548e-02	0.6845829072	SynGO	ExpressionMatched	1.588120e+00
SYNGO:presynprocess	process in the presynapse	1.437946e-01	0.6845829072	SynGO	ExpressionMatched	8.422574e-01
SYNGO:postsynprocess	process in the postsynapse	5.203568e-01	0.7053750838	SynGO	ExpressionMatched	2.836988e-01
GO:0099504	synaptic vesicle cycle	7.169414e-02	0.6845829072	SynGO	ExpressionMatched	1.144516e+00
SYNGO:synprocess	process in the synapse	1.042475e-02	0.6902194161	SynGO	ExpressionMatched	1.981934e+00
SYNGO:presynprocess	process in the presynapse	1.437946e-01	0.6902194161	SynGO	ExpressionMatched	8.422574e-01
SYNGO:postsynprocess	process in the postsynapse	9.104358e-02	0.6902194161	SynGO	ExpressionMatched	1.040751e+00
GO:0099504	synaptic vesicle cycle	2.945516e-01	0.6902194161	SynGO	ExpressionMatched	5.308386e-01
SYNGO:synprocess	process in the synapse	1.292312e-01	0.7540978957	SynGO	ExpressionMatched	8.886325e-01
SYNGO:presynprocess	process in the presynapse	3.331518e-02	0.5795741415	SynGO	ExpressionMatched	1.477358e+00
SYNGO:postsynprocess	process in the postsynapse	3.841698e-02	0.5795741415	SynGO	ExpressionMatched	1.415477e+00
GO:0099504	synaptic vesicle cycle	9.453266e-02	0.7540978957	SynGO	ExpressionMatched	1.024418e+00
SYNGO:synprocess	process in the synapse	1.951148e-03	0.2009682229	SynGO	ExpressionMatched	2.709710e+00
SYNGO:presynprocess	process in the presynapse	1.437946e-01	0.5592949290	SynGO	ExpressionMatched	8.422574e-01
SYNGO:postsynprocess	process in the postsynapse	2.795334e-02	0.4747305331	SynGO	ExpressionMatched	1.553566e+00
GO:0099504	synaptic vesicle cycle	2.425596e-01	0.5592949290	SynGO	ExpressionMatched	6.151816e-01
SYNGO:synprocess	process in the synapse	4.221046e-02	0.6264274017	SynGO	ExpressionMatched	1.374580e+00
SYNGO:presynprocess	process in the presynapse	1.757607e-01	0.7441006254	SynGO	ExpressionMatched	7.550783e-01
SYNGO:postsynprocess	process in the postsynapse	5.203568e-01	0.7750960233	SynGO	ExpressionMatched	2.836988e-01
GO:0099504	synaptic vesicle cycle	1.565058e-01	0.7441006254	SynGO	ExpressionMatched	8.054696e-01
SYNGO:synprocess	process in the synapse	1.042475e-02	0.3519702881	SynGO	ExpressionMatched	1.981934e+00
SYNGO:presynprocess	process in the presynapse	3.985887e-01	0.6076585552	SynGO	ExpressionMatched	3.994750e-01
SYNGO:postsynprocess	process in the postsynapse	3.841698e-02	0.4652722825	SynGO	ExpressionMatched	1.415477e+00
GO:0099504	synaptic vesicle cycle	2.425596e-01	0.5670883526	SynGO	ExpressionMatched	6.151816e-01
SYNGO:synprocess	process in the synapse	1.042475e-02	0.3926655764	SynGO	ExpressionMatched	1.981934e+00
SYNGO:presynprocess	process in the presynapse	7.092256e-03	0.3926655764	SynGO	ExpressionMatched	2.149216e+00
SYNGO:postsynprocess	process in the postsynapse	1.176873e-01	0.7031745128	SynGO	ExpressionMatched	9.292702e-01
GO:0099504	synaptic vesicle cycle	4.475161e-03	0.3926655764	SynGO	ExpressionMatched	2.349191e+00
SYNGO:synprocess	process in the synapse	4.667676e-03	0.5227797181	SynGO	ExpressionMatched	2.330899e+00
SYNGO:presynprocess	process in the presynapse	1.161961e-01	0.7529869116	SynGO	ExpressionMatched	9.348086e-01
SYNGO:postsynprocess	process in the postsynapse	2.806551e-01	0.7529869116	SynGO	ExpressionMatched	5.518270e-01
GO:0099504	synaptic vesicle cycle	1.226360e-01	0.7529869116	SynGO	ExpressionMatched	9.113821e-01
SYNGO:synprocess	process in the synapse	4.189259e-02	0.7492590914	SynGO	ExpressionMatched	1.377863e+00
SYNGO:presynprocess	process in the presynapse	5.633873e-01	0.7492590914	SynGO	ExpressionMatched	2.491929e-01
SYNGO:postsynprocess	process in the postsynapse	5.839448e-01	0.7492590914	SynGO	ExpressionMatched	2.336282e-01
GO:0099504	synaptic vesicle cycle	5.432344e-01	0.7492590914	SynGO	ExpressionMatched	2.650127e-01
SYNGO:synprocess	process in the synapse	3.777318e-03	0.4608327823	SynGO	ExpressionMatched	2.422816e+00
SYNGO:presynprocess	process in the presynapse	3.331518e-02	0.6877284324	SynGO	ExpressionMatched	1.477358e+00
SYNGO:postsynprocess	process in the postsynapse	1.497599e-01	0.6877284324	SynGO	ExpressionMatched	8.246046e-01
GO:0099504	synaptic vesicle cycle	9.800763e-03	0.5978465356	SynGO	ExpressionMatched	2.008740e+00
SYNGO:synprocess	process in the synapse	4.929468e-02	0.7148564478	SynGO	ExpressionMatched	1.307200e+00
SYNGO:presynprocess	process in the presynapse	7.227843e-01	0.8288963629	SynGO	ExpressionMatched	1.409913e-01
SYNGO:postsynprocess	process in the postsynapse	3.352323e-01	0.7148564478	SynGO	ExpressionMatched	4.746541e-01
GO:0099504	synaptic vesicle cycle	7.321627e-01	0.8288963629	SynGO	ExpressionMatched	1.353924e-01
SYNGO:synprocess	process in the synapse	2.581548e-02	0.7282318360	SynGO	ExpressionMatched	1.588120e+00
SYNGO:presynprocess	process in the presynapse	1.757607e-01	0.7282318360	SynGO	ExpressionMatched	7.550783e-01
SYNGO:postsynprocess	process in the postsynapse	3.352323e-01	0.7282318360	SynGO	ExpressionMatched	4.746541e-01
GO:0099504	synaptic vesicle cycle	2.425596e-01	0.7282318360	SynGO	ExpressionMatched	6.151816e-01
SYNGO:synprocess	process in the synapse	3.043728e-03	0.3500286924	SynGO	ExpressionMatched	2.516594e+00
SYNGO:presynprocess	process in the presynapse	4.382084e-02	0.5863789481	SynGO	ExpressionMatched	1.358319e+00
SYNGO:postsynprocess	process in the postsynapse	1.497599e-01	0.5863789481	SynGO	ExpressionMatched	8.246046e-01
GO:0099504	synaptic vesicle cycle	1.964595e-01	0.5863789481	SynGO	ExpressionMatched	7.067269e-01
SYNGO:synprocess	process in the synapse	7.597441e-02	0.7260477190	SynGO	ExpressionMatched	1.119333e+00
SYNGO:presynprocess	process in the presynapse	5.075300e-01	0.8155323478	SynGO	ExpressionMatched	2.945382e-01
SYNGO:postsynprocess	process in the postsynapse	5.839448e-01	0.8155323478	SynGO	ExpressionMatched	2.336282e-01
GO:0099504	synaptic vesicle cycle	1.561168e-01	0.7260477190	SynGO	ExpressionMatched	8.065503e-01
SYNGO:synprocess	process in the synapse	5.731654e-02	0.6187185235	SynGO	ExpressionMatched	1.241720e+00
SYNGO:presynprocess	process in the presynapse	5.641130e-01	0.6782536627	SynGO	ExpressionMatched	2.486339e-01
SYNGO:postsynprocess	process in the postsynapse	1.176873e-01	0.6187185235	SynGO	ExpressionMatched	9.292702e-01
GO:0099504	synaptic vesicle cycle	7.863106e-01	0.8081584841	SynGO	ExpressionMatched	1.044059e-01
SYNGO:synprocess	process in the synapse	2.581548e-02	0.6133176453	SynGO	ExpressionMatched	1.588120e+00
SYNGO:presynprocess	process in the presynapse	7.312068e-02	0.6133176453	SynGO	ExpressionMatched	1.135960e+00
SYNGO:postsynprocess	process in the postsynapse	3.352323e-01	0.6133176453	SynGO	ExpressionMatched	4.746541e-01
GO:0099504	synaptic vesicle cycle	1.565058e-01	0.6133176453	SynGO	ExpressionMatched	8.054696e-01
SYNGO:synprocess	process in the synapse	1.260691e-02	0.3106102017	SynGO	ExpressionMatched	1.899391e+00
SYNGO:presynprocess	process in the presynapse	3.467467e-01	0.5738565506	SynGO	ExpressionMatched	4.599876e-01
SYNGO:postsynprocess	process in the postsynapse	3.941833e-01	0.5738565506	SynGO	ExpressionMatched	4.043018e-01
GO:0099504	synaptic vesicle cycle	1.226360e-01	0.5398700005	SynGO	ExpressionMatched	9.113821e-01
SYNGO:synprocess	process in the synapse	8.583000e-03	0.4653340306	SynGO	ExpressionMatched	2.066361e+00
SYNGO:presynprocess	process in the presynapse	9.274337e-02	0.5361251894	SynGO	ExpressionMatched	1.032717e+00
SYNGO:postsynprocess	process in the postsynapse	6.934405e-02	0.5263051444	SynGO	ExpressionMatched	1.158991e+00
GO:0099504	synaptic vesicle cycle	1.226360e-01	0.5368880103	SynGO	ExpressionMatched	9.113821e-01
SYNGO:synprocess	process in the synapse	3.054637e-02	0.4547911646	SynGO	ExpressionMatched	1.515040e+00
SYNGO:presynprocess	process in the presynapse	2.121896e-01	0.7311034008	SynGO	ExpressionMatched	6.732758e-01
SYNGO:postsynprocess	process in the postsynapse	1.497599e-01	0.6902502706	SynGO	ExpressionMatched	8.246046e-01
GO:0099504	synaptic vesicle cycle	2.945516e-01	0.7311034008	SynGO	ExpressionMatched	5.308386e-01
SYNGO:synprocess	process in the synapse	2.483845e-01	0.8443150060	SynGO	ExpressionMatched	6.048755e-01
SYNGO:presynprocess	process in the presynapse	8.813621e-01	0.9177069149	SynGO	ExpressionMatched	5.484564e-02
SYNGO:postsynprocess	process in the postsynapse	9.441567e-01	0.9661111720	SynGO	ExpressionMatched	2.495594e-02
GO:0099504	synaptic vesicle cycle	8.337180e-01	0.9177069149	SynGO	ExpressionMatched	7.898083e-02
SYNGO:synprocess	process in the synapse	8.776731e-02	0.8375807659	SynGO	ExpressionMatched	1.056667e+00
SYNGO:presynprocess	process in the presynapse	7.227843e-01	0.8699726238	SynGO	ExpressionMatched	1.409913e-01
SYNGO:postsynprocess	process in the postsynapse	6.934405e-02	0.8375807659	SynGO	ExpressionMatched	1.158991e+00
GO:0099504	synaptic vesicle cycle	8.340934e-01	0.8709481277	SynGO	ExpressionMatched	7.878529e-02
SYNGO:synprocess	process in the synapse	7.036120e-03	0.5927201896	SynGO	ExpressionMatched	2.152667e+00
SYNGO:presynprocess	process in the presynapse	2.530213e-01	0.5927201896	SynGO	ExpressionMatched	5.968429e-01
SYNGO:postsynprocess	process in the postsynapse	9.104358e-02	0.5927201896	SynGO	ExpressionMatched	1.040751e+00
GO:0099504	synaptic vesicle cycle	6.093763e-01	0.7103937434	SynGO	ExpressionMatched	2.151144e-01
SYNGO:synprocess	process in the synapse	5.743177e-03	0.5966013936	SynGO	ExpressionMatched	2.240848e+00
SYNGO:presynprocess	process in the presynapse	2.121896e-01	0.7411446622	SynGO	ExpressionMatched	6.732758e-01
SYNGO:postsynprocess	process in the postsynapse	5.203568e-01	0.7411446622	SynGO	ExpressionMatched	2.836988e-01
GO:0099504	synaptic vesicle cycle	1.964595e-01	0.7411446622	SynGO	ExpressionMatched	7.067269e-01
SYNGO:synprocess	process in the synapse	8.583000e-03	0.4619518046	SynGO	ExpressionMatched	2.066361e+00
SYNGO:presynprocess	process in the presynapse	1.757607e-01	0.6708170775	SynGO	ExpressionMatched	7.550783e-01
SYNGO:postsynprocess	process in the postsynapse	2.003982e-02	0.4619518046	SynGO	ExpressionMatched	1.698106e+00
GO:0099504	synaptic vesicle cycle	5.438520e-01	0.7027146245	SynGO	ExpressionMatched	2.645193e-01
SYNGO:synprocess	process in the synapse	5.731654e-02	0.7341946393	SynGO	ExpressionMatched	1.241720e+00
SYNGO:presynprocess	process in the presynapse	2.530213e-01	0.7341946393	SynGO	ExpressionMatched	5.968429e-01
SYNGO:postsynprocess	process in the postsynapse	3.941833e-01	0.7341946393	SynGO	ExpressionMatched	4.043018e-01
GO:0099504	synaptic vesicle cycle	2.945516e-01	0.7341946393	SynGO	ExpressionMatched	5.308386e-01
SYNGO:synprocess	process in the synapse	3.598652e-02	0.6537551005	SynGO	ExpressionMatched	1.443860e+00
SYNGO:presynprocess	process in the presynapse	1.757607e-01	0.7471211744	SynGO	ExpressionMatched	7.550783e-01
SYNGO:postsynprocess	process in the postsynapse	2.806551e-01	0.7471211744	SynGO	ExpressionMatched	5.518270e-01
GO:0099504	synaptic vesicle cycle	4.779350e-01	0.7529125750	SynGO	ExpressionMatched	3.206311e-01
SYNGO:synprocess	process in the synapse	4.221046e-02	0.6563129815	SynGO	ExpressionMatched	1.374580e+00
SYNGO:presynprocess	process in the presynapse	5.082683e-01	0.7135734493	SynGO	ExpressionMatched	2.939069e-01
SYNGO:postsynprocess	process in the postsynapse	5.203568e-01	0.7135734493	SynGO	ExpressionMatched	2.836988e-01
GO:0099504	synaptic vesicle cycle	3.518232e-01	0.6777365502	SynGO	ExpressionMatched	4.536755e-01
SYNGO:synprocess	process in the synapse	2.442153e-03	0.2637525064	SynGO	ExpressionMatched	2.612227e+00
SYNGO:presynprocess	process in the presynapse	7.312068e-02	0.5613536525	SynGO	ExpressionMatched	1.135960e+00
SYNGO:postsynprocess	process in the postsynapse	1.875878e-01	0.5613536525	SynGO	ExpressionMatched	7.267954e-01
GO:0099504	synaptic vesicle cycle	1.418803e-02	0.5613536525	SynGO	ExpressionMatched	1.848078e+00
SYNGO:synprocess	process in the synapse	9.700674e-04	0.1057373459	SynGO	ExpressionMatched	3.013198e+00
SYNGO:presynprocess	process in the presynapse	7.092256e-03	0.2035158584	SynGO	ExpressionMatched	2.149216e+00
SYNGO:postsynprocess	process in the postsynapse	1.875878e-01	0.5544006095	SynGO	ExpressionMatched	7.267954e-01
GO:0099504	synaptic vesicle cycle	5.350528e-02	0.3888050479	SynGO	ExpressionMatched	1.271603e+00
SYNGO:synprocess	process in the synapse	2.172217e-02	0.6321258251	SynGO	ExpressionMatched	1.663097e+00
SYNGO:presynprocess	process in the presynapse	1.437946e-01	0.6641642388	SynGO	ExpressionMatched	8.422574e-01
SYNGO:postsynprocess	process in the postsynapse	1.176873e-01	0.6641642388	SynGO	ExpressionMatched	9.292702e-01
GO:0099504	synaptic vesicle cycle	2.425596e-01	0.6641642388	SynGO	ExpressionMatched	6.151816e-01
SYNGO:synprocess	process in the synapse	5.743177e-03	0.2738439685	SynGO	ExpressionMatched	2.240848e+00
SYNGO:presynprocess	process in the presynapse	5.695003e-02	0.6158298412	SynGO	ExpressionMatched	1.244506e+00
SYNGO:postsynprocess	process in the postsynapse	3.352323e-01	0.7104770298	SynGO	ExpressionMatched	4.746541e-01
GO:0099504	synaptic vesicle cycle	9.453266e-02	0.6932395024	SynGO	ExpressionMatched	1.024418e+00
SYNGO:synprocess	process in the synapse	3.054637e-02	0.5455326865	SynGO	ExpressionMatched	1.515040e+00
SYNGO:presynprocess	process in the presynapse	1.757607e-01	0.6304888897	SynGO	ExpressionMatched	7.550783e-01
SYNGO:postsynprocess	process in the postsynapse	3.941833e-01	0.6304888897	SynGO	ExpressionMatched	4.043018e-01
GO:0099504	synaptic vesicle cycle	7.169414e-02	0.5455326865	SynGO	ExpressionMatched	1.144516e+00
SYNGO:synprocess	process in the synapse	2.731566e-01	0.8173831452	SynGO	ExpressionMatched	5.635883e-01
SYNGO:presynprocess	process in the presynapse	5.075300e-01	0.8259964770	SynGO	ExpressionMatched	2.945382e-01
SYNGO:postsynprocess	process in the postsynapse	6.467302e-01	0.8270938779	SynGO	ExpressionMatched	1.892768e-01
GO:0099504	synaptic vesicle cycle	4.773109e-01	0.8259964770	SynGO	ExpressionMatched	3.211987e-01
SYNGO:synprocess	process in the synapse	2.112074e-04	0.0242888491	SynGO	ExpressionMatched	3.675291e+00
SYNGO:presynprocess	process in the presynapse	1.158204e-01	0.5061390157	SynGO	ExpressionMatched	9.362149e-01
SYNGO:postsynprocess	process in the postsynapse	6.911878e-02	0.5061390157	SynGO	ExpressionMatched	1.160404e+00
GO:0099504	synaptic vesicle cycle	1.561168e-01	0.5061390157	SynGO	ExpressionMatched	8.065503e-01
SYNGO:synprocess	process in the synapse	1.002836e-01	0.8093702342	SynGO	ExpressionMatched	9.987701e-01
SYNGO:presynprocess	process in the presynapse	2.530213e-01	0.8093702342	SynGO	ExpressionMatched	5.968429e-01
SYNGO:postsynprocess	process in the postsynapse	6.473181e-01	0.8093702342	SynGO	ExpressionMatched	1.888822e-01
GO:0099504	synaptic vesicle cycle	4.133925e-01	0.8093702342	SynGO	ExpressionMatched	3.836374e-01
SYNGO:synprocess	process in the synapse	1.517976e-02	0.5363514550	SynGO	ExpressionMatched	1.818735e+00
SYNGO:presynprocess	process in the presynapse	5.641130e-01	0.6938457009	SynGO	ExpressionMatched	2.486339e-01
SYNGO:postsynprocess	process in the postsynapse	9.104358e-02	0.5598878686	SynGO	ExpressionMatched	1.040751e+00
GO:0099504	synaptic vesicle cycle	5.438520e-01	0.6938457009	SynGO	ExpressionMatched	2.645193e-01
SYNGO:synprocess	process in the synapse	1.042475e-02	0.2570565083	SynGO	ExpressionMatched	1.981934e+00
SYNGO:presynprocess	process in the presynapse	5.082683e-01	0.7847276974	SynGO	ExpressionMatched	2.939069e-01
SYNGO:postsynprocess	process in the postsynapse	2.003982e-02	0.3245589598	SynGO	ExpressionMatched	1.698106e+00
GO:0099504	synaptic vesicle cycle	6.093763e-01	0.7847276974	SynGO	ExpressionMatched	2.151144e-01
SYNGO:synprocess	process in the synapse	1.260691e-02	0.5709752741	SynGO	ExpressionMatched	1.899391e+00
SYNGO:presynprocess	process in the presynapse	5.695003e-02	0.5709752741	SynGO	ExpressionMatched	1.244506e+00
SYNGO:postsynprocess	process in the postsynapse	3.941833e-01	0.6060354226	SynGO	ExpressionMatched	4.043018e-01
GO:0099504	synaptic vesicle cycle	3.930103e-02	0.5709752741	SynGO	ExpressionMatched	1.405596e+00
SYNGO:synprocess	process in the synapse	2.581548e-02	0.4702132959	SynGO	ExpressionMatched	1.588120e+00
SYNGO:presynprocess	process in the presynapse	2.980170e-01	0.5298079993	SynGO	ExpressionMatched	5.257590e-01
SYNGO:postsynprocess	process in the postsynapse	3.841698e-02	0.4702132959	SynGO	ExpressionMatched	1.415477e+00
[truncated: 6,005 more rows]
