# Supplementary material for: Ascertaining cells’ synaptic connections and RNA expression simultaneously with barcoded rabies virus libraries
Source: Nat Commun. 2022 Nov 16;13:6993. doi: 10.1038/s41467-022-34334-1 (PMC9668842; doi:10.1038/s41467-022-34334-1)
Supplement: Supplementary file 6 — Source Data [file 41467_2022_34334_MOESM6_ESM.zip › saunders_source_data/SI_Figure_7e.csv]

CBC	Experiment	common_name_detailed	Network.Membership.Size
SCC06_1e3_A_CATTGCCTCATCTACT	SCC06_1e3_A	Glu_Neuron_SuperficialLayer	2
SCC06_1e3_A_CCTGCATTCGGACTTA	SCC06_1e3_A	Glu_Neuron_SuperficialLayer	3
SCC06_1e3_B_GGCTGTGCATATGAAG	SCC06_1e3_B	Glu_Neuron_Layer3	1
SCC07_1e2_B_L1_AGAGAGCAGTACAACA	SCC07_1e2_B	Glu_Neuron_SuperficialLayer	2
SCC07_1e2_B_L1_ATGCCTCGTCATTGCA	SCC07_1e2_B	Glu_Neuron_AOV	1
SCC07_1e2_B_L1_CCGTGAGAGACTTGTC	SCC07_1e2_B	Interneuron_Pvalb	1
SCC07_1e2_B_L1_GTGTAACCAGAAACCG	SCC07_1e2_B	Glu_Neuron_SuperficialLayer	2
SCC07_1e2_B_L1_TATGTTCCAATCGAAA	SCC07_1e2_B	Astrocyte	1
SCC07_1e2_B_L1_TGACGCGAGGGCAATC	SCC07_1e2_B	Glu_Neuron_DeepLayer	3
SCC07_1e2_B_L2_ACGGAAGTCCTCACTG	SCC07_1e2_B	SPN_Mature	9
SCC07_1e2_B_L2_CGATCGGAGAATGTTG	SCC07_1e2_B	Astrocyte	11
SCC07_1e2_B_L2_GGAACCCGTTGTTGCA	SCC07_1e2_B	Interneuron_Pvalb	2
SCC07_1e2_B_L2_TCACGGGGTGGACTGA	SCC07_1e2_B	Interneuron_Pvalb	2
SCC07_1e2_B_L2_TCATGGAAGGTATCTC	SCC07_1e2_B	Astrocyte	8
SCC07_1e2_B_L3_AGGATCTAGTTCACTG	SCC07_1e2_B	Glu_Neuron_SuperficialLayer	2
SCC07_1e2_B_L3_CACAGATGTCACGTGC	SCC07_1e2_B	Astrocyte	4
SCC07_1e2_B_L3_GGGTTATGTTCATCTT	SCC07_1e2_B	Glu_Neuron_SuperficialLayer	2
SCC07_1e2_B_L3_TGCGACGAGGTGCTTT	SCC07_1e2_B	Polydendrocyte	4
SCC07_1e2_B_L3_TGTCCCAAGAGGTGCT	SCC07_1e2_B	Astrocyte	1
SCC07_1e2_B_L4_AAACGAAGTAGTCTTG	SCC07_1e2_B	Interneuron_Pvalb	1
SCC07_1e2_B_L4_CAACGATCAACACAGG	SCC07_1e2_B	Glu_Neuron_AOV	13
SCC07_1e2_B_L4_CACACAAAGTTCACTG	SCC07_1e2_B	Glu_Neuron_SuperficialLayer	1
SCC07_1e2_B_L4_CCTCATGTCCGGTAGC	SCC07_1e2_B	Interneuron_Pvalb	1
SCC07_1e2_B_L4_GAGGGTATCATTTGCT	SCC07_1e2_B	Interneuron_Lars2	13
SCC07_1e2_B_L4_GCTTTCGAGGGTCAAC	SCC07_1e2_B	Interneuron_Pvalb	15
SCC07_1e2_B_L4_GGCACGTAGCGCCTAC	SCC07_1e2_B	Glu_Neuron_SuperficialLayer	2
SCC07_1e2_B_L4_GGTAATCGTTGCTTGA	SCC07_1e2_B	Interneuron_Npy	3
SCC07_1e2_B_L4_GTAAGTCAGGCAATGC	SCC07_1e2_B	Interneuron_Pvalb	5
SCC07_1e2_B_L4_GTTCATTGTGTTAAAG	SCC07_1e2_B	Astrocyte	1
SCC07_1e2_B_L4_GTTGTCCGTGATTAGA	SCC07_1e2_B	Glu_Neuron_AOV	5
SCC07_1e2_B_L4_TCATGTTCACGTCATA	SCC07_1e2_B	ImmatureNeuron_GABA	2
SCC07_1e2_B_L4_TTACCATAGATGTTCC	SCC07_1e2_B	Interneuron_Npy	11
SCC07_1e2_C_L1_AATGCCAAGTAAGACT	SCC07_1e2_C	Astrocyte	3
SCC07_1e2_C_L1_ATTCGTTTCTGATGGT	SCC07_1e2_C	Polydendrocyte	6
SCC07_1e2_C_L1_CATTGAGAGAGGTTAT	SCC07_1e2_C	Interneuron_Npy	2
SCC07_1e2_C_L1_CCTCTCCGTCTTCCGT	SCC07_1e2_C	Astrocyte	28
SCC07_1e2_C_L1_CTTCCTTTCTCATTGT	SCC07_1e2_C	Glu_Neuron_AOV	1
SCC07_1e2_C_L1_GATGTTGAGTAGAGTT	SCC07_1e2_C	Polydendrocyte	3
SCC07_1e2_C_L1_GTCAAACCAACTCGAT	SCC07_1e2_C	Glu_Neuron_DeepLayer	22
SCC07_1e2_C_L1_GTCTGTCAGGAACGAA	SCC07_1e2_C	Glu_Neuron_SuperficialLayer	4
SCC07_1e2_C_L1_GTGCGTGTCCGTCACT	SCC07_1e2_C	SPN_Mature	1
SCC07_1e2_C_L1_TCGCTCACAGGGAATC	SCC07_1e2_C	SPN_Mature	6
SCC07_1e2_C_L1_TGGGATTGTGCTGTCG	SCC07_1e2_C	Glu_Neuron_SuperficialLayer	3
SCC07_1e2_C_L1_TTAGGGTAGCGCACAA	SCC07_1e2_C	Glu_Neuron_SuperficialLayer	1
SCC07_1e2_C_L1_TTCCACGTCATTTGTC	SCC07_1e2_C	Glu_Neuron_SuperficialLayer	1
SCC07_1e2_C_L2_AAAGGTACAACTGCCG	SCC07_1e2_C	Glu_Neuron_DeepLayer	4
SCC07_1e2_C_L2_AGTGCCGGTGCCTTTC	SCC07_1e2_C	Polydendrocyte	1
SCC07_1e2_C_L2_ATATCCTTCTTACCAT	SCC07_1e2_C	Glu_Neuron_SuperficialLayer	6
SCC07_1e2_C_L2_CCTTGTGAGGAGCAAA	SCC07_1e2_C	Glu_Neuron_SuperficialLayer	1
SCC07_1e2_C_L2_CGTAATGAGCTAGTTC	SCC07_1e2_C	Glu_Neuron_SuperficialLayer	1
SCC07_1e2_C_L2_GACCAATTCGTCGATA	SCC07_1e2_C	Glu_Neuron_DeepLayer	5
SCC07_1e2_C_L2_GGCTTGGAGAGTATAC	SCC07_1e2_C	Glu_Neuron_SuperficialLayer	1
SCC07_1e2_C_L2_GTAGCTAGTAAGGCTG	SCC07_1e2_C	Glu_Neuron_SuperficialLayer	1
SCC07_1e2_C_L2_TCATTCAGTTAAGACA	SCC07_1e2_C	Glu_Neuron_AOV	3
SCC07_1e2_C_L2_TCGATTTAGGACGGAG	SCC07_1e2_C	Glu_Neuron_AOV	2
SCC07_1e2_C_L2_TTGGGTAAGAGTTGTA	SCC07_1e2_C	Glu_Neuron_SuperficialLayer	2
SCC07_1e2_C_L3_AATTTCCAGCAACTCT	SCC07_1e2_C	Glu_Neuron_DeepLayer	1
SCC07_1e2_C_L3_ACAAAGACATGTCAGT	SCC07_1e2_C	Astrocyte	4
SCC07_1e2_C_L3_ACATCCCAGTTCATGC	SCC07_1e2_C	Interneuron_Chat	18
SCC07_1e2_C_L3_ACTTTCACAGTTAAAG	SCC07_1e2_C	Astrocyte	1
SCC07_1e2_C_L3_AGTGCCGAGGAGAGGC	SCC07_1e2_C	Astrocyte	1
SCC07_1e2_C_L3_ATCGGATAGATCGCTT	SCC07_1e2_C	Astrocyte	4
SCC07_1e2_C_L3_CATACTTTCGAGCCAC	SCC07_1e2_C	Polydendrocyte	3
SCC07_1e2_C_L3_CATAGACAGAAGATCT	SCC07_1e2_C	Interneuron_Pvalb	12
SCC07_1e2_C_L3_CATCGGGGTGGACCTC	SCC07_1e2_C	Astrocyte	3
SCC07_1e2_C_L3_CCACAAAGTAGCGATG	SCC07_1e2_C	Astrocyte	2
SCC07_1e2_C_L3_CGCATGGAGTATTCCG	SCC07_1e2_C	Interneuron_Pvalb	26
SCC07_1e2_C_L3_CGGAACCTCTAACACG	SCC07_1e2_C	Interneuron_Pvalb	12
SCC07_1e2_C_L3_CGGTCAGGTACGACTT	SCC07_1e2_C	Polydendrocyte	1
SCC07_1e2_C_L3_CTGGTCTTCGAGATAA	SCC07_1e2_C	Glu_Neuron_DeepLayer	12
SCC07_1e2_C_L3_CTTCCTTGTCTCACAA	SCC07_1e2_C	Glu_Neuron_DeepLayer	4
SCC07_1e2_C_L3_GATAGCTCACTGAGGA	SCC07_1e2_C	Interneuron_Npy	17
SCC07_1e2_C_L3_GATTCGAAGGAGAGGC	SCC07_1e2_C	Polydendrocyte	1
SCC07_1e2_C_L3_GTGTGGCTCTTAGCCC	SCC07_1e2_C	Interneuron_Npy	10
SCC07_1e2_C_L3_TAGACTGAGCCGCACT	SCC07_1e2_C	Glu_Neuron_SuperficialLayer	1
SCC07_1e2_C_L3_TATATCCCAACACTAC	SCC07_1e2_C	Glu_Neuron_AOV	1
SCC07_1e2_C_L3_TCAAGCAAGCAGCACA	SCC07_1e2_C	Glu_Neuron_DeepLayer	24
SCC07_1e2_C_L3_TCGCAGGGTCTAGTGT	SCC07_1e2_C	Glu_Neuron_DeepLayer	2
SCC07_1e2_C_L3_TTCACCGAGAGCACTG	SCC07_1e2_C	Astrocyte	1
SCC07_1e2_C_L4_AACAAGACACCTTCCA	SCC07_1e2_C	Glu_Neuron_AOV	2
SCC07_1e2_C_L4_AATGCCAGTAGCGCTC	SCC07_1e2_C	Glu_Neuron_DeepLayer	1
SCC07_1e2_C_L4_ACAAGCTCAGCAAGAC	SCC07_1e2_C	Astrocyte	2
SCC07_1e2_C_L4_AGGGCTCCACGTTGGC	SCC07_1e2_C	Glu_Neuron_SuperficialLayer	4
SCC07_1e2_C_L4_CAGTTAGTCATCAGTG	SCC07_1e2_C	Polydendrocyte	52
SCC07_1e2_C_L4_CCCAACTGTGGTCTTA	SCC07_1e2_C	Glu_Neuron_DeepLayer	1
SCC07_1e2_C_L4_GACCTTCTCCCTCGTA	SCC07_1e2_C	Astrocyte	3
SCC07_1e2_C_L4_GATCATGTCCCATAAG	SCC07_1e2_C	Interneuron_Pvalb	3
SCC07_1e2_C_L4_TATCGCCGTTCTGACA	SCC07_1e2_C	Glu_Neuron_DeepLayer	3
SCC07_1e3_A_AACCTTTGTATATGGA	SCC07_1e3_A	Astrocyte	1
SCC07_1e3_A_ACACAGTAGATGGCGT	SCC07_1e3_A	Glu_Neuron_DeepLayer	1
SCC07_1e3_A_ACGATGTCATCAGCAT	SCC07_1e3_A	Interneuron_Vip	4
SCC07_1e3_A_ACTATGGGTCAACGCC	SCC07_1e3_A	Interneuron_Pvalb	1
SCC07_1e3_A_CCGAACGAGCCGATAG	SCC07_1e3_A	Interneuron_Pvalb	5
SCC07_1e3_A_CCTGCATAGTTGTAAG	SCC07_1e3_A	Astrocyte	2
SCC07_1e3_A_TGATGCACAATTGCAC	SCC07_1e3_A	Astrocyte	4
SCC07_1e3_A_TTTATGCCAGAGGAAA	SCC07_1e3_A	SPN_Mature	16
SCC07_1e3_B_CTACAGACAAGTGATA	SCC07_1e3_B	Glu_Neuron_DeepLayer	1
SCC07_1e3_B_GAAGCGACAGAGGCAT	SCC07_1e3_B	Interneuron_Npy	18
SCC07_1e3_B_GGAGCAATCCGGACGT	SCC07_1e3_B	Astrocyte	1
SCC07_1e3_B_GTCCTCAGTATGTCCA	SCC07_1e3_B	Interneuron_Npy	7
SCC07_1e3_B_TCGTGCTCATACAGAA	SCC07_1e3_B	Astrocyte	12
SCC07_1e3_C_GTTTGGATCTGACGCG	SCC07_1e3_C	Glu_Neuron_AOV	8
SCC07_1e3_D_CATTGAGCAGCCGGTT	SCC07_1e3_D	Interneuron_Npy	3
SCC07_1e3_D_GTTCATTCAGGATTCT	SCC07_1e3_D	Astrocyte	1
SCC07_1e3_F_ACAGAAAAGCACGGAT	SCC07_1e3_F	Glu_Neuron_AOV	1
SCC07_1e3_F_AGAAGTACAGCAGACA	SCC07_1e3_F	Glu_Neuron_DeepLayer	1
SCC07_1e3_F_TATTGCTCAGAGTCTT	SCC07_1e3_F	Astrocyte	1
SCC08_1e2_A_L1_ACTATGGGTGCCCGTA	SCC08_1e2_A	Interneuron_Pvalb	3
SCC08_1e2_A_L1_AGATCCAGTCTCAGAT	SCC08_1e2_A	Interneuron_Vip	1
SCC08_1e2_A_L1_AGCGATTCAATTGGTC	SCC08_1e2_A	Glu_Neuron_SuperficialLayer	11
SCC08_1e2_A_L1_ATGGTTGTCTGTGCAA	SCC08_1e2_A	Interneuron_Npy	20
SCC08_1e2_A_L1_CATGCCTGTCTGCGCA	SCC08_1e2_A	Glu_Neuron_SuperficialLayer	2
SCC08_1e2_A_L1_CCGTTCAAGTTCCTGA	SCC08_1e2_A	Interneuron_Npy	1
SCC08_1e2_A_L1_CGTCCATTCATCCCGT	SCC08_1e2_A	Glu_Neuron_SuperficialLayer	1
SCC08_1e2_A_L1_GACCCAGAGCCATGCC	SCC08_1e2_A	Interneuron_Npy	1
SCC08_1e2_A_L1_GAGTGAGAGACTGTTC	SCC08_1e2_A	Interneuron_Npy	1
SCC08_1e2_A_L1_GCAACCGTCTCATGCC	SCC08_1e2_A	Glu_Neuron_DeepLayer	2
SCC08_1e2_A_L1_GCCAACGTCTCGAACA	SCC08_1e2_A	Glu_Neuron_SuperficialLayer	2
SCC08_1e2_A_L1_TCTGTCGTCGCCGATG	SCC08_1e2_A	Glu_Neuron_DeepLayer	3
SCC08_1e2_A_L1_TTTCATGCACCAGTTA	SCC08_1e2_A	Interneuron_Pvalb	1
SCC08_1e2_A_L2_AGTCTCCAGGTTTGAA	SCC08_1e2_A	SPN_Mature	12
SCC08_1e2_A_L2_CCGTGAGTCCCAGTGG	SCC08_1e2_A	Interneuron_Pvalb	6
SCC08_1e2_A_L2_CTCAATTGTGGTATGG	SCC08_1e2_A	Interneuron_Pvalb	6
SCC08_1e2_A_L2_CTTAGGAAGCGCGTTC	SCC08_1e2_A	SPN_Mature	2
SCC08_1e2_A_L2_GAAATGAGTATTGCCA	SCC08_1e2_A	SPN_Immature	1
SCC08_1e2_A_L2_GAACTGTGTGATTAGA	SCC08_1e2_A	Glu_Neuron_DeepLayer	2
SCC08_1e2_A_L2_GAGAGGTAGTGGTTAA	SCC08_1e2_A	Glu_Neuron_SuperficialLayer	1
SCC08_1e2_A_L2_GCAACCGGTAGCTGCC	SCC08_1e2_A	Glu_Neuron_AOV	18
SCC08_1e2_A_L2_GTGTCCTGTCTCCCTA	SCC08_1e2_A	Glu_Neuron_SuperficialLayer	3
SCC08_1e2_A_L2_TCCGTGTTCAATCTTC	SCC08_1e2_A	Glu_Neuron_DeepLayer	12
SCC08_1e2_A_L2_TGGGAAGGTCCTACGG	SCC08_1e2_A	Glu_Neuron_SuperficialLayer	2
SCC08_1e2_A_L2_TTGGGATAGCGTCAAG	SCC08_1e2_A	Glu_Neuron_DeepLayer	1
SCC08_1e2_A_L2_TTTACTGAGCGCCCAT	SCC08_1e2_A	Interneuron_Pvalb	2
SCC08_1e2_A_L3_AAACGAATCGAGCACC	SCC08_1e2_A	Interneuron_Pvalb	1
SCC08_1e2_A_L3_AGAACAAGTAGGTACG	SCC08_1e2_A	Interneuron_Pvalb	1
SCC08_1e2_A_L3_ATCAGGTTCACTGGGC	SCC08_1e2_A	Interneuron_Pvalb	1
SCC08_1e2_A_L3_CACATGAAGCTTTCTT	SCC08_1e2_A	Astrocyte	1
SCC08_1e2_A_L3_CACGTGGGTCGGCACT	SCC08_1e2_A	Interneuron_Pvalb	22
SCC08_1e2_A_L3_CATCGCTGTCAGTCCG	SCC08_1e2_A	Astrocyte	1
SCC08_1e2_A_L3_CATTGCCCACTGCATA	SCC08_1e2_A	Glu_Neuron_DeepLayer	2
SCC08_1e2_A_L3_CCGTAGGGTTCCTTGC	SCC08_1e2_A	Polydendrocyte	1
SCC08_1e2_A_L3_CGCATGGAGTAACAGT	SCC08_1e2_A	Interneuron_Pvalb	1
SCC08_1e2_A_L3_CGTAGTACAGATCACT	SCC08_1e2_A	Glu_Neuron_DeepLayer	1
SCC08_1e2_A_L3_CGTGAATAGTGGACTG	SCC08_1e2_A	Interneuron_Vip	8
SCC08_1e2_A_L3_CTTCTAAAGACCAACG	SCC08_1e2_A	Glu_Neuron_DeepLayer	7
SCC08_1e2_A_L3_CTTCTAAAGGCTAAAT	SCC08_1e2_A	Glu_Neuron_SuperficialLayer	2
SCC08_1e2_A_L3_GCGAGAAAGCAAGTCG	SCC08_1e2_A	Glu_Neuron_DeepLayer	2
SCC08_1e2_A_L3_GGCACGTAGCTGCGAA	SCC08_1e2_A	Interneuron_Npy	14
SCC08_1e2_A_L3_GTCATTTAGTCCCAAT	SCC08_1e2_A	GABA_Neuron_OlfGC2	1
SCC08_1e2_A_L3_GTTCCGTCACCTTCGT	SCC08_1e2_A	SPN_Mature	2
SCC08_1e2_A_L3_TACTTCAGTGGTCTTA	SCC08_1e2_A	Interneuron_Hapln1	13
SCC08_1e2_A_L3_TCATTACTCTGATTCT	SCC08_1e2_A	Glu_Neuron_AOV	5
SCC08_1e2_A_L3_TCTGTCGAGCACGTCC	SCC08_1e2_A	Glu_Neuron_SuperficialLayer	2
SCC08_1e2_A_L3_TGAACGTGTGCTGATT	SCC08_1e2_A	Glu_Neuron_DeepLayer	3
SCC08_1e2_B_L1_AAGGTAATCGAGTACT	SCC08_1e2_B	Glu_Neuron_SuperficialLayer	1
SCC08_1e2_B_L1_AATCACGAGAGCTGCA	SCC08_1e2_B	Glu_Neuron_SuperficialLayer	1
SCC08_1e2_B_L1_AATGCCAGTGTTGACT	SCC08_1e2_B	Glu_Neuron_SuperficialLayer	3
SCC08_1e2_B_L1_ACAGAAACAGAAGTGC	SCC08_1e2_B	Interneuron_Npy	1
SCC08_1e2_B_L1_ACCACAACATGGAATA	SCC08_1e2_B	Glu_Neuron_DeepLayer	1
SCC08_1e2_B_L1_ATCACTTTCCAGCCTT	SCC08_1e2_B	Astrocyte	1
SCC08_1e2_B_L1_ATCGTCCCAGATCCTA	SCC08_1e2_B	Glu_Neuron_AOV	2
SCC08_1e2_B_L1_CAAGGGACATGCCATA	SCC08_1e2_B	Interneuron_Pvalb	2
SCC08_1e2_B_L1_CACAGATGTATTTCGG	SCC08_1e2_B	SPN_Immature	1
SCC08_1e2_B_L1_CATGCGGTCCACGGGT	SCC08_1e2_B	Glu_Neuron_DeepLayer	7
SCC08_1e2_B_L1_CCGGACACACTGGATT	SCC08_1e2_B	Glu_Neuron_SuperficialLayer	2
SCC08_1e2_B_L1_CCTCATGGTCCGCAGT	SCC08_1e2_B	Interneuron_Npy	34
SCC08_1e2_B_L1_CGACAGCCACCCAATA	SCC08_1e2_B	Glu_Neuron_DeepLayer	3
SCC08_1e2_B_L1_CTTGAGAGTCTGTGTA	SCC08_1e2_B	Glu_Neuron_SuperficialLayer	3
SCC08_1e2_B_L1_GCCATTCGTTGTCTAG	SCC08_1e2_B	Interneuron_Vip	18
SCC08_1e2_B_L1_GGAGATGAGAGCCTGA	SCC08_1e2_B	Interneuron_Npy	5
SCC08_1e2_B_L1_GGCGTCACATAGACTC	SCC08_1e2_B	Glu_Neuron_DeepLayer	9
SCC08_1e2_B_L1_GGGCCATGTCGTTCAA	SCC08_1e2_B	Interneuron_Pvalb	2
SCC08_1e2_B_L1_GTTGAACGTGGCCACT	SCC08_1e2_B	Interneuron_Npy	2
SCC08_1e2_B_L1_TCTCCGAAGTCATGGG	SCC08_1e2_B	Glu_Neuron_SuperficialLayer	2
SCC08_1e2_B_L1_TGCTTCGAGCAACTTC	SCC08_1e2_B	SPN_Mature	3
SCC08_1e2_B_L1_TGGTGATTCCAGCACG	SCC08_1e2_B	Glu_Neuron_SuperficialLayer	1
SCC08_1e2_B_L1_TGTAAGCCATCTTTCA	SCC08_1e2_B	Glu_Neuron_SuperficialLayer	1
SCC08_1e2_B_L1_TTACCATAGTCACAGG	SCC08_1e2_B	Glu_Neuron_DeepLayer	4
SCC08_1e2_B_L2_AACCCAATCCGTGGCA	SCC08_1e2_B	Interneuron_Npy	3
SCC08_1e2_B_L2_ACAGAAAGTTCTATCT	SCC08_1e2_B	SPN_Mature	2
SCC08_1e2_B_L2_ACCACAACAACTTGCA	SCC08_1e2_B	Astrocyte	2
SCC08_1e2_B_L2_AGTACCAAGAGCTGAC	SCC08_1e2_B	SPN_Immature	1
SCC08_1e2_B_L2_ATCCACCTCTGGCCAG	SCC08_1e2_B	Glu_Neuron_SuperficialLayer	1
SCC08_1e2_B_L2_ATTCCCGTCCCTCATG	SCC08_1e2_B	Interneuron_Pvalb	1
SCC08_1e2_B_L2_CATGCTCTCTCTCGCA	SCC08_1e2_B	SPN_Mature	10
SCC08_1e2_B_L2_CCGGGTATCTTTGCAT	SCC08_1e2_B	Interneuron_Pvalb	3
SCC08_1e2_B_L2_GACTCAAGTGACTCTA	SCC08_1e2_B	SPN_Mature	1
SCC08_1e2_B_L2_GAGTCATCAGAACATA	SCC08_1e2_B	Glu_Neuron_SuperficialLayer	1
SCC08_1e2_B_L2_GTACAGTTCACCTCAC	SCC08_1e2_B	Interneuron_Pvalb	9
SCC08_1e2_B_L2_GTCAAGTCAGGTGTGA	SCC08_1e2_B	Glu_Neuron_SuperficialLayer	2
SCC08_1e2_B_L2_GTCTGTCAGCACCTGC	SCC08_1e2_B	Glu_Neuron_SuperficialLayer	5
SCC08_1e2_B_L2_TCGCTCAAGAAAGTCT	SCC08_1e2_B	Glu_Neuron_SuperficialLayer	13
SCC08_1e2_B_L2_TCGGGACCATGGTGGA	SCC08_1e2_B	Interneuron_Npy	4
SCC08_1e2_B_L2_TGGGATTTCCTGCTAC	SCC08_1e2_B	Interneuron_Pvalb	18
SCC08_1e2_B_L2_TGTCAGAAGTGCCAGA	SCC08_1e2_B	SPN_Mature	1
SCC08_1e2_B_L3_AAAGGATTCGCCTCTA	SCC08_1e2_B	Glu_Neuron_DeepLayer	3
SCC08_1e2_B_L3_AGGGAGTAGGTGCCTC	SCC08_1e2_B	Glu_Neuron_SuperficialLayer	4
SCC08_1e2_B_L3_AGTCACAAGGGTCTTT	SCC08_1e2_B	ImmatureNeuron_GABA	1
SCC08_1e2_B_L3_ATCTCTAAGCGAATGC	SCC08_1e2_B	Glu_Neuron_DeepLayer	2
SCC08_1e2_B_L3_CACGTTCGTATTGAGA	SCC08_1e2_B	Glu_Neuron_SuperficialLayer	5
SCC08_1e2_B_L3_CATACAGGTACCATAC	SCC08_1e2_B	Glu_Neuron_DeepLayer	12
SCC08_1e2_B_L3_CGAGTTATCTCGTCAC	SCC08_1e2_B	Interneuron_Pvalb	1
SCC08_1e2_B_L3_CGATGGCGTCTGTAAC	SCC08_1e2_B	Interneuron_Pvalb	1
SCC08_1e2_B_L3_GATCAGTCACCGCTGA	SCC08_1e2_B	Interneuron_Pvalb	2
SCC08_1e2_B_L3_GATTTCTCAGTATTCG	SCC08_1e2_B	Glu_Neuron_AOV	3
SCC08_1e2_B_L3_GCTGAATGTCGAAGCA	SCC08_1e2_B	Glu_Neuron_DeepLayer	4
SCC08_1e2_B_L3_GGGACCTTCCTCACGT	SCC08_1e2_B	SPN_Mature	2
SCC08_1e2_B_L3_GGTTAACAGAGTACCG	SCC08_1e2_B	SPN_Mature	1
SCC08_1e2_B_L3_GTCATCCAGCGCCTAC	SCC08_1e2_B	Glu_Neuron_DeepLayer	6
SCC08_1e2_B_L3_GTTGCTCTCTCGAGTA	SCC08_1e2_B	Glu_Neuron_SuperficialLayer	12
SCC08_1e2_B_L3_TATCGCCTCTTCCACG	SCC08_1e2_B	Glu_Neuron_SuperficialLayer	3
SCC08_1e2_B_L3_TCATGTTAGACTCCGC	SCC08_1e2_B	Interneuron_Npy	3
SCC08_1e2_B_L3_TCGTGCTCAGATTCGT	SCC08_1e2_B	Glu_Neuron_SuperficialLayer	3
SCC08_1e2_B_L3_TCTGTCGTCGCGCCAA	SCC08_1e2_B	Astrocyte	1
SCC08_1e2_B_L3_TGCTTGCTCCTAAACG	SCC08_1e2_B	Glu_Neuron_DeepLayer	2
SCC08_1e2_B_L3_TGTCAGACATGACGTT	SCC08_1e2_B	Glu_Neuron_DeepLayer	8
SCC08_1e2_B_L3_TGTTCCGCATGGATCT	SCC08_1e2_B	Interneuron_Pvalb	2
SCC08_1e2_B_L3_TTACGCCGTTGAGGAC	SCC08_1e2_B	Glu_Neuron_AOV	2
SCC08_1e3_C_CACTAAGAGCTGGTGA	SCC08_1e3_C	Glu_Neuron_AOV	1
SCC08_1e3_C_GACTCTCTCTCATTAC	SCC08_1e3_C	Glu_Neuron_DeepLayer	4
SCC08_1e3_C_GGAGGTACAAAGGGCT	SCC08_1e3_C	Glu_Neuron_SuperficialLayer	3
SCC08_1e3_C_GGGAGTACAACAACAA	SCC08_1e3_C	Glu_Neuron_Layer3	2
SCC08_1e3_C_GGTGATTGTAACTTCG	SCC08_1e3_C	SPN_Mature	12
SCC08_1e3_C_GTTCATTGTGGACAGT	SCC08_1e3_C	Glu_Neuron_DeepLayer	1
SCC08_1e3_C_TAATTCCCAGAGGCAT	SCC08_1e3_C	Interneuron_Pvalb	5
SCC08_1e3_C_TAGCACAAGGTTAAAC	SCC08_1e3_C	Glu_Neuron_SuperficialLayer	1
SCC08_1e3_D_ACCTACCTCGTGACTA	SCC08_1e3_D	Glu_Neuron_DeepLayer	1
SCC08_1e3_E_CCTCACACAAGGCGTA	SCC08_1e3_E	Glu_Neuron_SuperficialLayer	1
SCC08_1e3_E_CGTGAATAGCTTGTTG	SCC08_1e3_E	Glu_Neuron_DeepLayer	1
SCC08_1e3_F_L2_TACACCCTCTCGCCTA	SCC08_1e3_F	SPN_Immature	5
