# Supplementary material for: Ascertaining cells’ synaptic connections and RNA expression simultaneously with barcoded rabies virus libraries
Source: Nat Commun. 2022 Nov 16;13:6993. doi: 10.1038/s41467-022-34334-1 (PMC9668842; doi:10.1038/s41467-022-34334-1)
Supplement: Supplementary file 6 — Source Data [file 41467_2022_34334_MOESM6_ESM.zip › saunders_source_data/Figure_2e_f.csv]

EGFP	CBC	class_2category	total_vbc_umis	n_unique_vbcs
0.642	CCEx12_B19_noRG_1in10x_L1_AAACCTGAGATATACG	Neuron	75	2
0.577	CCEx12_B19_noRG_1in10x_L1_AAACCTGAGTCTCCTC	Non_Neuron	5	1
0.745	CCEx12_B19_noRG_1in10x_L1_AAACCTGCACTCTGTC	Neuron	89	1
0.397	CCEx12_B19_noRG_1in10x_L1_AAACCTGCATAGGATA	Neuron	73	3
0.512	CCEx12_B19_noRG_1in10x_L1_AAACCTGCATGGTCTA	Non_Neuron	38	1
0.996	CCEx12_B19_noRG_1in10x_L1_AAACGGGAGAGCCTAG	Neuron	127	2
6.425	CCEx12_B19_noRG_1in10x_L1_AAACGGGCATACTCTT	Non_Neuron	183	2
0.620	CCEx12_B19_noRG_1in10x_L1_AAACGGGGTAGGCATG	Neuron	40	1
0.758	CCEx12_B19_noRG_1in10x_L1_AAACGGGTCAGATAAG	Non_Neuron	44	1
0.915	CCEx12_B19_noRG_1in10x_L1_AAAGATGGTCGGGTCT	Neuron	95	1
0.778	CCEx12_B19_noRG_1in10x_L1_AAAGATGGTGACTACT	Neuron	70	1
0.445	CCEx12_B19_noRG_1in10x_L1_AAAGCAACACTCTGTC	Non_Neuron	10	2
0.898	CCEx12_B19_noRG_1in10x_L1_AAAGCAACACTGAAGG	Neuron	88	1
0.159	CCEx12_B19_noRG_1in10x_L1_AAAGCAACAGCTGGCT	Neuron	19	2
0.193	CCEx12_B19_noRG_1in10x_L1_AAAGCAACAGTCTTCC	Neuron	80	2
1.077	CCEx12_B19_noRG_1in10x_L1_AAAGCAACATACTCTT	Neuron	160	3
0.398	CCEx12_B19_noRG_1in10x_L1_AAAGCAAGTTACGTCA	Non_Neuron	8	1
1.177	CCEx12_B19_noRG_1in10x_L1_AAAGCAATCATCGCTC	Neuron	110	1
0.020	CCEx12_B19_noRG_1in10x_L1_AAAGCAATCCTTGCCA	Neuron	58	1
0.174	CCEx12_B19_noRG_1in10x_L1_AAAGTAGAGTCCCACG	Neuron	15	1
0.318	CCEx12_B19_noRG_1in10x_L1_AAAGTAGCACCAGCAC	Neuron	38	2
0.516	CCEx12_B19_noRG_1in10x_L1_AAAGTAGTCCAAGCCG	Neuron	3	1
5.965	CCEx12_B19_noRG_1in10x_L1_AAATGCCAGAAGATTC	Neuron	134	1
0.935	CCEx12_B19_noRG_1in10x_L1_AAATGCCAGCGAGAAA	Non_Neuron	7	1
0.106	CCEx12_B19_noRG_1in10x_L1_AAATGCCGTCGTTGTA	Neuron	15	1
5.556	CCEx12_B19_noRG_1in10x_L1_AACACGTAGAGGGCTT	Neuron	74	1
0.711	CCEx12_B19_noRG_1in10x_L1_AACACGTAGTGTCCAT	Neuron	104	1
0.199	CCEx12_B19_noRG_1in10x_L1_AACACGTGTCCGAGTC	Neuron	21	1
0.165	CCEx12_B19_noRG_1in10x_L1_AACACGTTCCACGTGG	Neuron	11	1
1.053	CCEx12_B19_noRG_1in10x_L1_AACACGTTCGCATGGC	Neuron	110	2
0.078	CCEx12_B19_noRG_1in10x_L1_AACCATGAGCGGATCA	Neuron	40	2
0.211	CCEx12_B19_noRG_1in10x_L1_AACCATGAGGCACATG	Neuron	10	1
0.762	CCEx12_B19_noRG_1in10x_L1_AACCATGAGTGGCACA	Neuron	103	2
0.171	CCEx12_B19_noRG_1in10x_L1_AACCATGCAAAGCAAT	Neuron	13	2
0.680	CCEx12_B19_noRG_1in10x_L1_AACCATGCAATCGGTT	Neuron	60	1
1.011	CCEx12_B19_noRG_1in10x_L1_AACCATGCAGGCTCAC	Neuron	79	2
0.364	CCEx12_B19_noRG_1in10x_L1_AACCATGGTAAACACA	Non_Neuron	8	1
0.652	CCEx12_B19_noRG_1in10x_L1_AACCATGGTCGATTGT	Neuron	74	3
0.360	CCEx12_B19_noRG_1in10x_L1_AACCGCGAGATCCCAT	Neuron	26	2
0.741	CCEx12_B19_noRG_1in10x_L1_AACCGCGAGCCAGAAC	Neuron	68	1
0.724	CCEx12_B19_noRG_1in10x_L1_AACCGCGCAGAGCCAA	Neuron	68	1
0.336	CCEx12_B19_noRG_1in10x_L1_AACCGCGGTCCGAGTC	Neuron	34	1
0.516	CCEx12_B19_noRG_1in10x_L1_AACCGCGTCCTATTCA	Neuron	63	3
0.220	CCEx12_B19_noRG_1in10x_L1_AACCGCGTCGCCTGTT	Non_Neuron	13	1
0.425	CCEx12_B19_noRG_1in10x_L1_AACCGCGTCTAACTCT	Neuron	42	1
0.758	CCEx12_B19_noRG_1in10x_L1_AACGTTGAGTACGTAA	Neuron	67	2
0.417	CCEx12_B19_noRG_1in10x_L1_AACGTTGCAGAGTGTG	Neuron	9	1
0.542	CCEx12_B19_noRG_1in10x_L1_AACGTTGCATCGATGT	Non_Neuron	8	1
0.799	CCEx12_B19_noRG_1in10x_L1_AACGTTGGTGTTAAGA	Neuron	67	2
0.684	CCEx12_B19_noRG_1in10x_L1_AACGTTGGTTCTGTTT	Neuron	123	2
1.232	CCEx12_B19_noRG_1in10x_L1_AACTCAGAGCAGCGTA	Neuron	51	1
0.485	CCEx12_B19_noRG_1in10x_L1_AACTCAGAGCTAAACA	Neuron	42	2
1.006	CCEx12_B19_noRG_1in10x_L1_AACTCAGAGTCACGCC	Neuron	94	1
1.567	CCEx12_B19_noRG_1in10x_L1_AACTCAGAGTTGCAGG	Neuron	302	1
1.690	CCEx12_B19_noRG_1in10x_L1_AACTCAGCAAAGCAAT	Neuron	259	2
0.389	CCEx12_B19_noRG_1in10x_L1_AACTCAGCAATGGTCT	Neuron	35	1
0.327	CCEx12_B19_noRG_1in10x_L1_AACTCAGCAGCTGTGC	Neuron	42	2
0.967	CCEx12_B19_noRG_1in10x_L1_AACTCAGCATATACCG	Neuron	70	1
0.249	CCEx12_B19_noRG_1in10x_L1_AACTCAGCATTCGACA	Neuron	25	2
0.672	CCEx12_B19_noRG_1in10x_L1_AACTCAGGTAGCACGA	Neuron	107	3
0.660	CCEx12_B19_noRG_1in10x_L1_AACTCAGTCCCAGGTG	Neuron	87	5
0.583	CCEx12_B19_noRG_1in10x_L1_AACTCCCAGCAATCTC	Neuron	55	3
0.666	CCEx12_B19_noRG_1in10x_L1_AACTCCCAGCGTAATA	Neuron	49	2
0.955	CCEx12_B19_noRG_1in10x_L1_AACTCCCAGTCAAGCG	Neuron	72	3
0.618	CCEx12_B19_noRG_1in10x_L1_AACTCCCGTCGCTTTC	Neuron	29	1
0.211	CCEx12_B19_noRG_1in10x_L1_AACTCCCGTCTCCACT	Neuron	24	1
0.758	CCEx12_B19_noRG_1in10x_L1_AACTCCCTCCGTCATC	Neuron	122	1
0.916	CCEx12_B19_noRG_1in10x_L1_AACTCTTAGCATGGCA	Neuron	77	2
0.296	CCEx12_B19_noRG_1in10x_L1_AACTCTTAGTTATCGC	Non_Neuron	4	1
1.157	CCEx12_B19_noRG_1in10x_L1_AACTCTTCACGCGAAA	Neuron	176	1
0.358	CCEx12_B19_noRG_1in10x_L1_AACTCTTCAGCTCGAC	Neuron	35	2
0.103	CCEx12_B19_noRG_1in10x_L1_AACTCTTCATTAGCCA	Non_Neuron	6	2
0.399	CCEx12_B19_noRG_1in10x_L1_AACTCTTTCACAACGT	Neuron	28	1
0.871	CCEx12_B19_noRG_1in10x_L1_AACTCTTTCATCTGCC	Neuron	107	1
1.362	CCEx12_B19_noRG_1in10x_L1_AACTGGTAGCGTGAAC	Neuron	250	1
0.890	CCEx12_B19_noRG_1in10x_L1_AACTGGTCACCTGGTG	Neuron	33	1
0.495	CCEx12_B19_noRG_1in10x_L1_AACTGGTCAGCTGGCT	Neuron	22	1
0.884	CCEx12_B19_noRG_1in10x_L1_AACTGGTGTCTGGTCG	Neuron	140	2
0.319	CCEx12_B19_noRG_1in10x_L1_AACTTTCAGCGATCCC	Neuron	19	1
1.009	CCEx12_B19_noRG_1in10x_L1_AACTTTCCATCACAAC	Neuron	92	2
1.027	CCEx12_B19_noRG_1in10x_L1_AACTTTCGTGCTGTAT	Neuron	53	3
0.457	CCEx12_B19_noRG_1in10x_L1_AAGACCTCAGGAATGC	Neuron	51	3
0.093	CCEx12_B19_noRG_1in10x_L1_AAGACCTGTTAAAGAC	Neuron	40	1
0.533	CCEx12_B19_noRG_1in10x_L1_AAGACCTTCAACCATG	Neuron	26	2
0.571	CCEx12_B19_noRG_1in10x_L1_AAGACCTTCACATAGC	Neuron	23	1
0.527	CCEx12_B19_noRG_1in10x_L1_AAGCCGCCACAGATTC	Neuron	36	1
0.301	CCEx12_B19_noRG_1in10x_L1_AAGCCGCTCAAACGGG	Neuron	44	2
0.140	CCEx12_B19_noRG_1in10x_L1_AAGCCGCTCGCGTTTC	Neuron	19	1
0.430	CCEx12_B19_noRG_1in10x_L1_AAGGAGCAGGTAAACT	Neuron	9	1
0.250	CCEx12_B19_noRG_1in10x_L1_AAGGAGCCAATGTTGC	Neuron	5	1
0.861	CCEx12_B19_noRG_1in10x_L1_AAGGAGCGTCCGTGAC	Neuron	79	1
1.068	CCEx12_B19_noRG_1in10x_L1_AAGGAGCTCCTTGGTC	Neuron	111	2
0.324	CCEx12_B19_noRG_1in10x_L1_AAGGCAGAGCTGTTCA	Neuron	107	5
0.771	CCEx12_B19_noRG_1in10x_L1_AAGGCAGAGTACGTAA	Neuron	54	2
0.187	CCEx12_B19_noRG_1in10x_L1_AAGGCAGAGTGAACGC	Neuron	17	2
0.500	CCEx12_B19_noRG_1in10x_L1_AAGGCAGCATGCGCAC	Neuron	56	2
1.026	CCEx12_B19_noRG_1in10x_L1_AAGGTTCAGGGTGTTG	Neuron	78	1
1.306	CCEx12_B19_noRG_1in10x_L1_AAGGTTCGTTCCGGCA	Neuron	107	2
0.657	CCEx12_B19_noRG_1in10x_L1_AAGGTTCTCACAGGCC	Neuron	60	3
1.156	CCEx12_B19_noRG_1in10x_L1_AAGTCTGCAATAACGA	Neuron	109	1
0.330	CCEx12_B19_noRG_1in10x_L1_AAGTCTGGTTGTCGCG	Neuron	22	1
0.063	CCEx12_B19_noRG_1in10x_L1_AAGTCTGTCTCTAGGA	Neuron	3	1
0.272	CCEx12_B19_noRG_1in10x_L1_AATCCAGAGTCATGCT	Neuron	15	2
0.111	CCEx12_B19_noRG_1in10x_L1_AATCCAGTCATACGGT	Neuron	11	1
0.152	CCEx12_B19_noRG_1in10x_L1_AATCCAGTCTCATTCA	Neuron	75	2
0.244	CCEx12_B19_noRG_1in10x_L1_AATCGGTAGCGTCTAT	Neuron	20	1
4.071	CCEx12_B19_noRG_1in10x_L1_AATCGGTGTTGGAGGT	Neuron	386	1
0.073	CCEx12_B19_noRG_1in10x_L1_AATCGGTTCATTTGGG	Neuron	6	1
0.380	CCEx12_B19_noRG_1in10x_L1_ACACCAACAGATAATG	Neuron	7	2
0.170	CCEx12_B19_noRG_1in10x_L1_ACACCAACATCTATGG	Non_Neuron	4	1
0.753	CCEx12_B19_noRG_1in10x_L1_ACACCAAGTGCACTTA	Neuron	99	2
0.817	CCEx12_B19_noRG_1in10x_L1_ACACCAAGTGGGTCAA	Neuron	92	2
0.534	CCEx12_B19_noRG_1in10x_L1_ACACCAAGTTCGTTGA	Neuron	68	3
0.092	CCEx12_B19_noRG_1in10x_L1_ACACCAATCAGTCAGT	Non_Neuron	3	1
0.202	CCEx12_B19_noRG_1in10x_L1_ACACCCTAGAGAACAG	Neuron	15	1
0.615	CCEx12_B19_noRG_1in10x_L1_ACACCCTAGCTATGCT	Neuron	69	4
0.470	CCEx12_B19_noRG_1in10x_L1_ACACCCTAGTGAACGC	Neuron	52	2
0.311	CCEx12_B19_noRG_1in10x_L1_ACACCCTAGTTGTAGA	Neuron	42	1
0.490	CCEx12_B19_noRG_1in10x_L1_ACACCCTCATTGGGCC	Neuron	46	2
2.256	CCEx12_B19_noRG_1in10x_L1_ACACCCTGTGGACGAT	Neuron	288	1
5.152	CCEx12_B19_noRG_1in10x_L1_ACACCCTGTTGTCTTT	Neuron	106	1
0.354	CCEx12_B19_noRG_1in10x_L1_ACACCGGAGAAGGGTA	Neuron	27	1
0.282	CCEx12_B19_noRG_1in10x_L1_ACACCGGAGCCGCCTA	Neuron	20	1
0.117	CCEx12_B19_noRG_1in10x_L1_ACACCGGAGCGTGAGT	Neuron	17	2
0.597	CCEx12_B19_noRG_1in10x_L1_ACACCGGAGGCGATAC	Neuron	51	2
0.000	CCEx12_B19_noRG_1in10x_L1_ACACCGGAGTATGACA	Neuron	13	2
0.566	CCEx12_B19_noRG_1in10x_L1_ACACCGGAGTGCAAGC	Neuron	44	1
0.269	CCEx12_B19_noRG_1in10x_L1_ACACCGGCACGAAGCA	Neuron	29	2
0.417	CCEx12_B19_noRG_1in10x_L1_ACACCGGCATGTCCTC	Neuron	37	4
0.883	CCEx12_B19_noRG_1in10x_L1_ACACCGGTCAAACCGT	Neuron	80	3
0.345	CCEx12_B19_noRG_1in10x_L1_ACACTGAAGTAGCCGA	Neuron	6	1
0.560	CCEx12_B19_noRG_1in10x_L1_ACACTGACAAACTGTC	Neuron	37	1
0.807	CCEx12_B19_noRG_1in10x_L1_ACACTGACACACCGCA	Neuron	75	1
0.430	CCEx12_B19_noRG_1in10x_L1_ACACTGATCAGAGACG	Non_Neuron	12	1
0.233	CCEx12_B19_noRG_1in10x_L1_ACACTGATCTAGAGTC	Neuron	3	1
0.162	CCEx12_B19_noRG_1in10x_L1_ACAGCCGAGCCGCCTA	Neuron	6	1
0.039	CCEx12_B19_noRG_1in10x_L1_ACAGCCGAGTGAACGC	Neuron	4	1
0.134	CCEx12_B19_noRG_1in10x_L1_ACAGCCGCACCACCAG	Neuron	15	2
0.367	CCEx12_B19_noRG_1in10x_L1_ACAGCCGCAGCCAGAA	Neuron	7	1
1.204	CCEx12_B19_noRG_1in10x_L1_ACAGCCGTCTCCGGTT	Neuron	83	3
1.295	CCEx12_B19_noRG_1in10x_L1_ACAGCTAAGGCTACGA	Neuron	118	1
0.070	CCEx12_B19_noRG_1in10x_L1_ACAGCTACAGTACACT	Neuron	3	1
1.489	CCEx12_B19_noRG_1in10x_L1_ACATACGGTTAAGACA	Neuron	229	2
0.743	CCEx12_B19_noRG_1in10x_L1_ACATCAGGTGTGTGCC	Non_Neuron	32	1
0.048	CCEx12_B19_noRG_1in10x_L1_ACATCAGTCGCGTTTC	Neuron	51	1
0.906	CCEx12_B19_noRG_1in10x_L1_ACATGGTAGCTAGTGG	Neuron	48	1
0.115	CCEx12_B19_noRG_1in10x_L1_ACATGGTCAAAGGCGT	Neuron	17	1
0.457	CCEx12_B19_noRG_1in10x_L1_ACATGGTCAAATCCGT	Neuron	24	1
2.442	CCEx12_B19_noRG_1in10x_L1_ACATGGTCACGAAACG	Neuron	329	1
0.095	CCEx12_B19_noRG_1in10x_L1_ACATGGTCATATACGC	Neuron	3	1
0.428	CCEx12_B19_noRG_1in10x_L1_ACATGGTGTCAGAAGC	Neuron	60	5
0.299	CCEx12_B19_noRG_1in10x_L1_ACATGGTGTGGGTATG	Neuron	23	1
0.754	CCEx12_B19_noRG_1in10x_L1_ACATGGTGTTCGTCTC	Neuron	86	2
5.651	CCEx12_B19_noRG_1in10x_L1_ACCAGTAGTATTACCG	Neuron	402	1
0.712	CCEx12_B19_noRG_1in10x_L1_ACCAGTAGTGCTAGCC	Neuron	89	4
0.218	CCEx12_B19_noRG_1in10x_L1_ACCAGTAGTTACAGAA	Neuron	29	1
0.904	CCEx12_B19_noRG_1in10x_L1_ACCAGTATCGTCTGAA	Neuron	111	4
1.367	CCEx12_B19_noRG_1in10x_L1_ACCCACTAGAAGGACA	Neuron	13	2
0.072	CCEx12_B19_noRG_1in10x_L1_ACCCACTAGACCCACC	Neuron	10	2
0.895	CCEx12_B19_noRG_1in10x_L1_ACCCACTAGGCGACAT	Non_Neuron	20	2
0.413	CCEx12_B19_noRG_1in10x_L1_ACCCACTCAGACTCGC	Neuron	38	1
3.148	CCEx12_B19_noRG_1in10x_L1_ACCCACTCATACGCTA	Neuron	242	3
0.077	CCEx12_B19_noRG_1in10x_L1_ACCCACTCATGTCCTC	Neuron	18	1
0.773	CCEx12_B19_noRG_1in10x_L1_ACCCACTGTAAGAGGA	Neuron	120	2
0.215	CCEx12_B19_noRG_1in10x_L1_ACCCACTGTTGTGGCC	Neuron	56	4
0.564	CCEx12_B19_noRG_1in10x_L1_ACCCACTTCACAGTAC	Neuron	53	6
0.413	CCEx12_B19_noRG_1in10x_L1_ACCGTAAAGCGTAATA	Neuron	61	1
0.241	CCEx12_B19_noRG_1in10x_L1_ACCGTAAAGTCTCCTC	Neuron	4	1
0.373	CCEx12_B19_noRG_1in10x_L1_ACCGTAACAATCGAAA	Neuron	30	2
0.567	CCEx12_B19_noRG_1in10x_L1_ACCGTAATCAGCAACT	Neuron	59	4
0.263	CCEx12_B19_noRG_1in10x_L1_ACCTTTAAGTGAAGAG	Neuron	85	2
0.107	CCEx12_B19_noRG_1in10x_L1_ACCTTTACAAGTAGTA	Neuron	5	1
0.410	CCEx12_B19_noRG_1in10x_L1_ACCTTTACACGGATAG	Neuron	40	1
1.006	CCEx12_B19_noRG_1in10x_L1_ACCTTTACATTCCTCG	Neuron	122	4
0.192	CCEx12_B19_noRG_1in10x_L1_ACCTTTAGTATAGGGC	Neuron	31	2
0.037	CCEx12_B19_noRG_1in10x_L1_ACCTTTAGTGATAAAC	Non_Neuron	8	2
0.909	CCEx12_B19_noRG_1in10x_L1_ACGAGCCAGAGGTTGC	Neuron	77	1
1.183	CCEx12_B19_noRG_1in10x_L1_ACGAGCCAGGCAATTA	Neuron	150	5
0.218	CCEx12_B19_noRG_1in10x_L1_ACGAGCCCATCGTCGG	Neuron	14	1
1.028	CCEx12_B19_noRG_1in10x_L1_ACGAGCCGTCCGAGTC	Neuron	23	3
1.064	CCEx12_B19_noRG_1in10x_L1_ACGAGCCGTCCTCTTG	Neuron	111	4
0.314	CCEx12_B19_noRG_1in10x_L1_ACGAGCCGTTACCGAT	Non_Neuron	4	1
0.194	CCEx12_B19_noRG_1in10x_L1_ACGAGCCTCTCGCATC	Non_Neuron	3	1
0.286	CCEx12_B19_noRG_1in10x_L1_ACGAGGAGTAGCTAAA	Neuron	52	2
0.466	CCEx12_B19_noRG_1in10x_L1_ACGAGGAGTCTAAAGA	Neuron	45	1
1.098	CCEx12_B19_noRG_1in10x_L1_ACGAGGATCCTCAACC	Non_Neuron	23	2
0.928	CCEx12_B19_noRG_1in10x_L1_ACGATACAGTGTTTGC	Neuron	91	3
0.641	CCEx12_B19_noRG_1in10x_L1_ACGATACGTCTTCTCG	Neuron	45	1
0.444	CCEx12_B19_noRG_1in10x_L1_ACGATGTAGACCACGA	Neuron	55	2
0.978	CCEx12_B19_noRG_1in10x_L1_ACGATGTGTAAGTTCC	Neuron	88	1
0.617	CCEx12_B19_noRG_1in10x_L1_ACGATGTGTGAACCTT	Neuron	62	3
0.043	CCEx12_B19_noRG_1in10x_L1_ACGATGTTCACAGTAC	Neuron	3	1
1.200	CCEx12_B19_noRG_1in10x_L1_ACGATGTTCCTCAATT	Non_Neuron	43	1
1.545	CCEx12_B19_noRG_1in10x_L1_ACGCAGCAGTGTTAGA	Neuron	198	1
0.000	CCEx12_B19_noRG_1in10x_L1_ACGCAGCCACGGTGTC	Neuron	17	1
0.801	CCEx12_B19_noRG_1in10x_L1_ACGCAGCCACTTCGAA	Neuron	76	1
0.360	CCEx12_B19_noRG_1in10x_L1_ACGCAGCGTTCACCTC	Neuron	47	2
1.354	CCEx12_B19_noRG_1in10x_L1_ACGCAGCTCGGAGCAA	Neuron	46	2
0.819	CCEx12_B19_noRG_1in10x_L1_ACGCCAGAGACAGGCT	Neuron	107	2
0.407	CCEx12_B19_noRG_1in10x_L1_ACGCCAGTCGCACTCT	Neuron	22	4
1.069	CCEx12_B19_noRG_1in10x_L1_ACGCCGAAGCTGTCTA	Neuron	134	1
1.206	CCEx12_B19_noRG_1in10x_L1_ACGCCGAGTTCGGGCT	Neuron	62	2
0.614	CCEx12_B19_noRG_1in10x_L1_ACGCCGAGTTCTCATT	Neuron	50	1
0.492	CCEx12_B19_noRG_1in10x_L1_ACGCCGATCCGTCAAA	Neuron	47	1
1.624	CCEx12_B19_noRG_1in10x_L1_ACGGAGATCCAAGCCG	Non_Neuron	71	2
1.487	CCEx12_B19_noRG_1in10x_L1_ACGGAGATCCAGTAGT	Neuron	56	2
0.554	CCEx12_B19_noRG_1in10x_L1_ACGGAGATCGAACTGT	Neuron	62	2
0.060	CCEx12_B19_noRG_1in10x_L1_ACGGCCAAGCAACGGT	Neuron	5	1
3.092	CCEx12_B19_noRG_1in10x_L1_ACGGCCAGTCTCCATC	Neuron	132	3
0.178	CCEx12_B19_noRG_1in10x_L1_ACGGCCATCTGCTGTC	Neuron	7	2
0.572	CCEx12_B19_noRG_1in10x_L1_ACGGGCTTCACATACG	Neuron	38	1
0.244	CCEx12_B19_noRG_1in10x_L1_ACGGGCTTCGGCTTGG	Non_Neuron	4	1
0.402	CCEx12_B19_noRG_1in10x_L1_ACGGGCTTCTACTATC	Neuron	25	1
0.245	CCEx12_B19_noRG_1in10x_L1_ACGGGCTTCTTGAGAC	Neuron	27	3
0.459	CCEx12_B19_noRG_1in10x_L1_ACGGGTCAGTCCAGGA	Neuron	46	1
0.900	CCEx12_B19_noRG_1in10x_L1_ACGGGTCCAAAGGCGT	Neuron	15	1
0.359	CCEx12_B19_noRG_1in10x_L1_ACGGGTCCAAGGTGTG	Non_Neuron	4	1
1.477	CCEx12_B19_noRG_1in10x_L1_ACGGGTCCATGGGAAC	Non_Neuron	71	3
0.157	CCEx12_B19_noRG_1in10x_L1_ACGGGTCGTCATGCAT	Neuron	16	1
0.454	CCEx12_B19_noRG_1in10x_L1_ACGGGTCGTGTTGGGA	Neuron	30	2
0.428	CCEx12_B19_noRG_1in10x_L1_ACGGGTCTCATATCGG	Neuron	45	2
0.218	CCEx12_B19_noRG_1in10x_L1_ACGGGTCTCGTCCAGG	Neuron	26	1
0.720	CCEx12_B19_noRG_1in10x_L1_ACGTCAACACTATCTT	Neuron	80	3
0.145	CCEx12_B19_noRG_1in10x_L1_ACTATCTAGTGTACGG	Neuron	18	2
0.295	CCEx12_B19_noRG_1in10x_L1_ACTATCTCAATAGAGT	Neuron	6	1
0.132	CCEx12_B19_noRG_1in10x_L1_ACTATCTCATCCCACT	Non_Neuron	5	1
0.719	CCEx12_B19_noRG_1in10x_L1_ACTATCTTCATGTCTT	Neuron	12	1
0.575	CCEx12_B19_noRG_1in10x_L1_ACTATCTTCCGAAGAG	Neuron	24	1
0.568	CCEx12_B19_noRG_1in10x_L1_ACTATCTTCTTGCATT	Neuron	78	1
0.712	CCEx12_B19_noRG_1in10x_L1_ACTGAACGTTAGATGA	Neuron	69	1
0.072	CCEx12_B19_noRG_1in10x_L1_ACTGAACGTTGTGGCC	Neuron	61	1
0.704	CCEx12_B19_noRG_1in10x_L1_ACTGAACTCCAATGGT	Neuron	99	3
1.468	CCEx12_B19_noRG_1in10x_L1_ACTGAACTCTAGAGTC	Neuron	129	2
0.369	CCEx12_B19_noRG_1in10x_L1_ACTGAGTAGCTAGTCT	Neuron	21	2
0.517	CCEx12_B19_noRG_1in10x_L1_ACTGAGTAGGCCGAAT	Neuron	31	2
0.384	CCEx12_B19_noRG_1in10x_L1_ACTGAGTAGTACTTGC	Neuron	33	4
0.532	CCEx12_B19_noRG_1in10x_L1_ACTGAGTCACCACCAG	Neuron	52	2
0.227	CCEx12_B19_noRG_1in10x_L1_ACTGAGTCACCATGTA	Non_Neuron	4	1
0.246	CCEx12_B19_noRG_1in10x_L1_ACTGAGTCATCCGCGA	Neuron	13	1
0.149	CCEx12_B19_noRG_1in10x_L1_ACTGAGTGTACCCAAT	Neuron	11	2
0.353	CCEx12_B19_noRG_1in10x_L1_ACTGATGGTAAGTGGC	Neuron	45	1
0.698	CCEx12_B19_noRG_1in10x_L1_ACTGATGTCTCTTATG	Neuron	101	1
0.942	CCEx12_B19_noRG_1in10x_L1_ACTGCTCAGATGGCGT	Neuron	82	1
1.688	CCEx12_B19_noRG_1in10x_L1_ACTGCTCCACATCCGG	Neuron	103	2
0.781	CCEx12_B19_noRG_1in10x_L1_ACTGCTCTCTACTTAC	Neuron	18	1
4.477	CCEx12_B19_noRG_1in10x_L1_ACTGTCCCACCAGTTA	Neuron	504	2
0.337	CCEx12_B19_noRG_1in10x_L1_ACTGTCCTCACCTTAT	Neuron	49	2
0.167	CCEx12_B19_noRG_1in10x_L1_ACTGTCCTCCTGTACC	Neuron	26	2
0.373	CCEx12_B19_noRG_1in10x_L1_ACTTACTAGACAGAGA	Neuron	39	1
0.538	CCEx12_B19_noRG_1in10x_L1_ACTTACTGTACCGTAT	Neuron	82	3
0.218	CCEx12_B19_noRG_1in10x_L1_ACTTACTGTAGCTAAA	Neuron	10	2
2.209	CCEx12_B19_noRG_1in10x_L1_ACTTACTGTATGAAAC	Neuron	362	2
0.408	CCEx12_B19_noRG_1in10x_L1_ACTTACTGTGTGTGCC	Neuron	31	1
0.298	CCEx12_B19_noRG_1in10x_L1_ACTTACTGTTCGTGAT	Neuron	24	1
0.454	CCEx12_B19_noRG_1in10x_L1_ACTTACTTCACCTTAT	Neuron	21	1
0.440	CCEx12_B19_noRG_1in10x_L1_ACTTACTTCAGCACAT	Neuron	38	1
0.454	CCEx12_B19_noRG_1in10x_L1_ACTTACTTCGCCAAAT	Non_Neuron	10	1
0.253	CCEx12_B19_noRG_1in10x_L1_ACTTGTTCACAACTGT	Neuron	23	1
0.334	CCEx12_B19_noRG_1in10x_L1_ACTTGTTCATCGGGTC	Neuron	22	1
0.317	CCEx12_B19_noRG_1in10x_L1_ACTTGTTCATGCATGT	Neuron	47	1
0.118	CCEx12_B19_noRG_1in10x_L1_ACTTGTTGTAAGGGCT	Neuron	6	1
0.830	CCEx12_B19_noRG_1in10x_L1_ACTTGTTTCATGTGGT	Neuron	100	1
0.187	CCEx12_B19_noRG_1in10x_L1_ACTTTCAAGATGCGAC	Neuron	4	1
0.996	CCEx12_B19_noRG_1in10x_L1_ACTTTCACAAACTGCT	Neuron	24	1
0.971	CCEx12_B19_noRG_1in10x_L1_ACTTTCACAATGTAAG	Neuron	56	2
0.113	CCEx12_B19_noRG_1in10x_L1_ACTTTCATCAGTCAGT	Neuron	24	2
0.522	CCEx12_B19_noRG_1in10x_L1_ACTTTCATCATTGCGA	Neuron	33	2
0.188	CCEx12_B19_noRG_1in10x_L1_AGAATAGAGACAGAGA	Neuron	41	2
0.406	CCEx12_B19_noRG_1in10x_L1_AGAATAGAGCTGAACG	Neuron	71	2
0.257	CCEx12_B19_noRG_1in10x_L1_AGAATAGCACCAGGTC	Neuron	24	1
0.632	CCEx12_B19_noRG_1in10x_L1_AGAATAGGTGGACGAT	Neuron	52	1
0.895	CCEx12_B19_noRG_1in10x_L1_AGAATAGGTGTGAATA	Neuron	181	6
0.754	CCEx12_B19_noRG_1in10x_L1_AGACGTTAGAAGATTC	Neuron	74	2
0.496	CCEx12_B19_noRG_1in10x_L1_AGACGTTAGCCACTAT	Neuron	25	2
0.238	CCEx12_B19_noRG_1in10x_L1_AGACGTTAGGAGTTTA	Neuron	49	3
0.518	CCEx12_B19_noRG_1in10x_L1_AGACGTTCATCACGAT	Neuron	7	1
0.917	CCEx12_B19_noRG_1in10x_L1_AGACGTTGTCCTCCAT	Neuron	86	2
0.270	CCEx12_B19_noRG_1in10x_L1_AGACGTTTCCTATGTT	Non_Neuron	5	1
0.356	CCEx12_B19_noRG_1in10x_L1_AGACGTTTCTTGACGA	Non_Neuron	6	1
0.070	CCEx12_B19_noRG_1in10x_L1_AGAGCGACAAGGACAC	Non_Neuron	4	1
0.191	CCEx12_B19_noRG_1in10x_L1_AGAGCGAGTCAGAGGT	Neuron	29	2
0.025	CCEx12_B19_noRG_1in10x_L1_AGAGCGAGTGTTTGTG	Neuron	7	1
3.290	CCEx12_B19_noRG_1in10x_L1_AGAGCGATCGGAGGTA	Neuron	482	1
1.004	CCEx12_B19_noRG_1in10x_L1_AGAGCGATCTGCGACG	Neuron	131	3
0.289	CCEx12_B19_noRG_1in10x_L1_AGAGCTTCAGTCAGCC	Neuron	13	1
0.031	CCEx12_B19_noRG_1in10x_L1_AGAGCTTGTATGCTTG	Neuron	32	1
0.179	CCEx12_B19_noRG_1in10x_L1_AGAGTGGAGGAGCGAG	Neuron	28	4
0.139	CCEx12_B19_noRG_1in10x_L1_AGAGTGGCAAACTGCT	Non_Neuron	3	1
0.389	CCEx12_B19_noRG_1in10x_L1_AGAGTGGCACACCGAC	Neuron	17	1
0.345	CCEx12_B19_noRG_1in10x_L1_AGAGTGGCAGGGTTAG	Neuron	55	3
1.465	CCEx12_B19_noRG_1in10x_L1_AGAGTGGGTTCCAACA	Neuron	125	2
1.060	CCEx12_B19_noRG_1in10x_L1_AGAGTGGTCATGTCTT	Neuron	95	1
6.857	CCEx12_B19_noRG_1in10x_L1_AGATCTGAGTTACCCA	Neuron	569	3
0.874	CCEx12_B19_noRG_1in10x_L1_AGATCTGCATAAGACA	Neuron	111	1
0.553	CCEx12_B19_noRG_1in10x_L1_AGATCTGTCTCCAACC	Neuron	42	2
0.758	CCEx12_B19_noRG_1in10x_L1_AGATTGCAGCCACTAT	Neuron	68	1
0.388	CCEx12_B19_noRG_1in10x_L1_AGATTGCAGTCCGTAT	Neuron	40	1
0.218	CCEx12_B19_noRG_1in10x_L1_AGATTGCCAAGGGTCA	Neuron	6	1
0.101	CCEx12_B19_noRG_1in10x_L1_AGCAGCCCAGATTGCT	Neuron	4	1
0.585	CCEx12_B19_noRG_1in10x_L1_AGCAGCCCATAAAGGT	Neuron	42	1
0.192	CCEx12_B19_noRG_1in10x_L1_AGCAGCCGTTGCTCCT	Non_Neuron	13	1
1.856	CCEx12_B19_noRG_1in10x_L1_AGCATACAGGTAAACT	Neuron	54	1
0.147	CCEx12_B19_noRG_1in10x_L1_AGCATACAGGTAGCCA	Non_Neuron	5	1
0.826	CCEx12_B19_noRG_1in10x_L1_AGCATACCAAATACAG	Neuron	121	1
0.070	CCEx12_B19_noRG_1in10x_L1_AGCATACCAATGAAAC	Neuron	10	2
0.159	CCEx12_B19_noRG_1in10x_L1_AGCATACCAGATCGGA	Neuron	20	2
5.743	CCEx12_B19_noRG_1in10x_L1_AGCATACGTGTTCTTT	Neuron	325	1
0.699	CCEx12_B19_noRG_1in10x_L1_AGCATACTCAGGATCT	Neuron	48	1
0.523	CCEx12_B19_noRG_1in10x_L1_AGCCTAAAGCTTCGCG	Neuron	16	2
0.456	CCEx12_B19_noRG_1in10x_L1_AGCCTAACATAGGATA	Neuron	58	3
0.594	CCEx12_B19_noRG_1in10x_L1_AGCCTAAGTGGTCCGT	Neuron	52	2
0.150	CCEx12_B19_noRG_1in10x_L1_AGCCTAATCTCACATT	Non_Neuron	3	1
0.499	CCEx12_B19_noRG_1in10x_L1_AGCGGTCAGCTGATAA	Neuron	77	3
0.936	CCEx12_B19_noRG_1in10x_L1_AGCGGTCAGGACAGCT	Neuron	79	2
0.021	CCEx12_B19_noRG_1in10x_L1_AGCGGTCAGGAGTAGA	Neuron	7	1
2.099	CCEx12_B19_noRG_1in10x_L1_AGCGGTCAGGGTATCG	Neuron	229	2
0.045	CCEx12_B19_noRG_1in10x_L1_AGCGGTCCATAGGATA	Neuron	38	1
0.174	CCEx12_B19_noRG_1in10x_L1_AGCGGTCCATCCTTGC	Non_Neuron	9	1
0.221	CCEx12_B19_noRG_1in10x_L1_AGCGGTCCATGCTAGT	Neuron	7	1
1.074	CCEx12_B19_noRG_1in10x_L1_AGCGGTCGTGTAACGG	Neuron	96	2
0.950	CCEx12_B19_noRG_1in10x_L1_AGCGGTCTCCAGATCA	Neuron	79	1
2.634	CCEx12_B19_noRG_1in10x_L1_AGCGTATCAAAGGAAG	Neuron	73	1
0.397	CCEx12_B19_noRG_1in10x_L1_AGCGTATGTCTAGAGG	Neuron	32	3
0.339	CCEx12_B19_noRG_1in10x_L1_AGCGTATGTGATAAGT	Neuron	21	2
0.522	CCEx12_B19_noRG_1in10x_L1_AGCGTATGTTGGTGGA	Non_Neuron	18	1
0.930	CCEx12_B19_noRG_1in10x_L1_AGCGTATTCCACGACG	Non_Neuron	18	1
0.265	CCEx12_B19_noRG_1in10x_L1_AGCGTATTCTCTGAGA	Non_Neuron	5	1
0.990	CCEx12_B19_noRG_1in10x_L1_AGCGTCGAGACTTTCG	Neuron	29	1
0.451	CCEx12_B19_noRG_1in10x_L1_AGCGTCGGTCCCTTGT	Neuron	27	1
0.756	CCEx12_B19_noRG_1in10x_L1_AGCGTCGTCGCCAAAT	Neuron	43	2
0.898	CCEx12_B19_noRG_1in10x_L1_AGCTCCTTCTCGCATC	Neuron	93	1
2.278	CCEx12_B19_noRG_1in10x_L1_AGCTCCTTCTGCAGTA	Neuron	430	1
1.753	CCEx12_B19_noRG_1in10x_L1_AGCTCTCAGTAGATGT	Neuron	149	2
0.051	CCEx12_B19_noRG_1in10x_L1_AGCTCTCGTCGACTGC	Neuron	16	2
0.937	CCEx12_B19_noRG_1in10x_L1_AGCTCTCTCAACCATG	Neuron	13	2
0.267	CCEx12_B19_noRG_1in10x_L1_AGCTCTCTCGGCTACG	Neuron	33	2
0.536	CCEx12_B19_noRG_1in10x_L1_AGCTTGAAGCACACAG	Neuron	58	1
0.250	CCEx12_B19_noRG_1in10x_L1_AGCTTGAGTAGGCTGA	Non_Neuron	3	1
0.248	CCEx12_B19_noRG_1in10x_L1_AGCTTGATCGGCTACG	Non_Neuron	3	1
0.691	CCEx12_B19_noRG_1in10x_L1_AGCTTGATCTACTTAC	Neuron	84	2
0.053	CCEx12_B19_noRG_1in10x_L1_AGCTTGATCTGCTGCT	Neuron	4	1
1.314	CCEx12_B19_noRG_1in10x_L1_AGCTTGATCTGGCGAC	Neuron	100	2
0.299	CCEx12_B19_noRG_1in10x_L1_AGGCCACAGTTTAGGA	Neuron	14	1
0.994	CCEx12_B19_noRG_1in10x_L1_AGGCCACCACATAACC	Neuron	96	2
0.205	CCEx12_B19_noRG_1in10x_L1_AGGCCACGTGAAATCA	Non_Neuron	4	1
0.357	CCEx12_B19_noRG_1in10x_L1_AGGCCACTCACATAGC	Neuron	24	1
0.442	CCEx12_B19_noRG_1in10x_L1_AGGCCACTCGGAGGTA	Neuron	46	1
0.542	CCEx12_B19_noRG_1in10x_L1_AGGCCGTTCATTCACT	Neuron	24	2
0.255	CCEx12_B19_noRG_1in10x_L1_AGGGAGTAGACTGTAA	Neuron	29	1
0.742	CCEx12_B19_noRG_1in10x_L1_AGGGAGTAGTTAGCGG	Neuron	58	1
0.490	CCEx12_B19_noRG_1in10x_L1_AGGGAGTCACCAGGCT	Neuron	52	3
1.374	CCEx12_B19_noRG_1in10x_L1_AGGGAGTCATCATCCC	Neuron	301	5
0.216	CCEx12_B19_noRG_1in10x_L1_AGGGAGTGTTGGACCC	Neuron	27	1
1.162	CCEx12_B19_noRG_1in10x_L1_AGGGATGAGAAGGTGA	Neuron	124	1
1.169	CCEx12_B19_noRG_1in10x_L1_AGGGATGGTACCTACA	Neuron	59	2
1.087	CCEx12_B19_noRG_1in10x_L1_AGGGTGAAGACAGGCT	Neuron	105	2
0.398	CCEx12_B19_noRG_1in10x_L1_AGGGTGACAATACGCT	Neuron	22	1
0.792	CCEx12_B19_noRG_1in10x_L1_AGGGTGACAGGGAGAG	Neuron	66	1
0.959	CCEx12_B19_noRG_1in10x_L1_AGGGTGACAGGGATTG	Neuron	110	1
0.477	CCEx12_B19_noRG_1in10x_L1_AGGTCATAGTTCGCAT	Non_Neuron	4	1
0.325	CCEx12_B19_noRG_1in10x_L1_AGGTCATCAATGGAAT	Neuron	16	3
0.611	CCEx12_B19_noRG_1in10x_L1_AGGTCATCATCTATGG	Neuron	45	1
1.657	CCEx12_B19_noRG_1in10x_L1_AGGTCCGAGAACTGTA	Neuron	77	2
0.287	CCEx12_B19_noRG_1in10x_L1_AGGTCCGAGATGGGTC	Neuron	20	1
0.096	CCEx12_B19_noRG_1in10x_L1_AGGTCCGAGCTCCTTC	Non_Neuron	3	1
1.050	CCEx12_B19_noRG_1in10x_L1_AGGTCCGCAAAGTCAA	Neuron	99	3
0.526	CCEx12_B19_noRG_1in10x_L1_AGGTCCGGTGTTTGTG	Neuron	58	1
0.116	CCEx12_B19_noRG_1in10x_L1_AGGTCCGTCATCGATG	Non_Neuron	13	1
0.141	CCEx12_B19_noRG_1in10x_L1_AGTCTTTAGACCTAGG	Neuron	9	1
1.369	CCEx12_B19_noRG_1in10x_L1_AGTCTTTAGTCGCCGT	Neuron	36	1
0.627	CCEx12_B19_noRG_1in10x_L1_AGTCTTTAGTTTCCTT	Neuron	81	1
0.338	CCEx12_B19_noRG_1in10x_L1_AGTCTTTCATGTCTCC	Neuron	36	2
0.463	CCEx12_B19_noRG_1in10x_L1_AGTCTTTTCCAAGTAC	Neuron	26	2
0.342	CCEx12_B19_noRG_1in10x_L1_AGTCTTTTCCAGTATG	Neuron	41	2
2.558	CCEx12_B19_noRG_1in10x_L1_AGTGAGGAGACAAAGG	Neuron	92	3
0.736	CCEx12_B19_noRG_1in10x_L1_AGTGAGGCAATTCCTT	Neuron	97	2
0.584	CCEx12_B19_noRG_1in10x_L1_AGTGAGGCAGCGTAAG	Neuron	10	1
0.129	CCEx12_B19_noRG_1in10x_L1_AGTGAGGCAGTGAGTG	Neuron	20	1
0.758	CCEx12_B19_noRG_1in10x_L1_AGTGAGGGTAGCCTCG	Neuron	127	1
1.121	CCEx12_B19_noRG_1in10x_L1_AGTGAGGGTTAAGGGC	Neuron	126	3
1.074	CCEx12_B19_noRG_1in10x_L1_AGTGAGGGTTGGGACA	Neuron	106	5
0.403	CCEx12_B19_noRG_1in10x_L1_AGTGAGGTCACTATTC	Non_Neuron	22	2
1.068	CCEx12_B19_noRG_1in10x_L1_AGTGAGGTCAGCCTAA	Neuron	11	3
0.875	CCEx12_B19_noRG_1in10x_L1_AGTGAGGTCTTGTTTG	Neuron	98	1
0.146	CCEx12_B19_noRG_1in10x_L1_AGTGAGGTCTTTAGGG	Non_Neuron	11	2
0.381	CCEx12_B19_noRG_1in10x_L1_AGTGGGAAGTTGTCGT	Neuron	45	1
0.091	CCEx12_B19_noRG_1in10x_L1_AGTGGGACAATCGGTT	Neuron	5	1
0.763	CCEx12_B19_noRG_1in10x_L1_AGTGGGACACAAGCCC	Neuron	127	3
1.365	CCEx12_B19_noRG_1in10x_L1_AGTGTCAAGTATCTCG	Neuron	92	2
0.254	CCEx12_B19_noRG_1in10x_L1_AGTGTCACAAGTTAAG	Neuron	52	2
1.933	CCEx12_B19_noRG_1in10x_L1_AGTGTCACAGCAGTTT	Non_Neuron	122	1
0.802	CCEx12_B19_noRG_1in10x_L1_AGTGTCACATCCCATC	Neuron	128	2
0.550	CCEx12_B19_noRG_1in10x_L1_AGTGTCAGTACCTACA	Non_Neuron	17	1
0.201	CCEx12_B19_noRG_1in10x_L1_AGTTGGTTCAACCATG	Neuron	16	1
0.078	CCEx12_B19_noRG_1in10x_L1_ATAACGCGTACCGTAT	Neuron	3	1
0.746	CCEx12_B19_noRG_1in10x_L1_ATAACGCTCCGCGTTT	Neuron	83	2
0.226	CCEx12_B19_noRG_1in10x_L1_ATAACGCTCCTAGGGC	Neuron	13	1
0.648	CCEx12_B19_noRG_1in10x_L1_ATAAGAGAGCCGTCGT	Neuron	111	1
1.442	CCEx12_B19_noRG_1in10x_L1_ATAAGAGAGTACATGA	Neuron	163	1
0.317	CCEx12_B19_noRG_1in10x_L1_ATAAGAGCAAGCTGAG	Neuron	28	1
0.318	CCEx12_B19_noRG_1in10x_L1_ATAAGAGTCTACCAGA	Non_Neuron	11	1
0.320	CCEx12_B19_noRG_1in10x_L1_ATAAGAGTCTTGCCGT	Neuron	42	2
0.287	CCEx12_B19_noRG_1in10x_L1_ATAGACCGTACTTGAC	Neuron	29	1
0.659	CCEx12_B19_noRG_1in10x_L1_ATAGACCGTTGGTAAA	Neuron	14	1
0.931	CCEx12_B19_noRG_1in10x_L1_ATCACGAAGACTAGAT	Neuron	109	3
0.303	CCEx12_B19_noRG_1in10x_L1_ATCACGAAGTGTCCAT	Neuron	34	2
0.110	CCEx12_B19_noRG_1in10x_L1_ATCACGACAATGTTGC	Neuron	8	1
1.736	CCEx12_B19_noRG_1in10x_L1_ATCACGACAGCTGGCT	Neuron	30	3
0.341	CCEx12_B19_noRG_1in10x_L1_ATCACGACATGTTGAC	Neuron	25	1
7.518	CCEx12_B19_noRG_1in10x_L1_ATCACGAGTTGGTTTG	Neuron	1017	1
0.062	CCEx12_B19_noRG_1in10x_L1_ATCATCTAGGAGCGTT	Neuron	11	1
0.955	CCEx12_B19_noRG_1in10x_L1_ATCATCTAGGCTAGGT	Neuron	129	1
0.536	CCEx12_B19_noRG_1in10x_L1_ATCATCTCACAACGCC	Neuron	24	1
0.558	CCEx12_B19_noRG_1in10x_L1_ATCATCTCACAACTGT	Neuron	35	2
2.787	CCEx12_B19_noRG_1in10x_L1_ATCATCTTCAAGATCC	Neuron	348	1
0.230	CCEx12_B19_noRG_1in10x_L1_ATCATGGAGAGGGCTT	Non_Neuron	3	1
1.565	CCEx12_B19_noRG_1in10x_L1_ATCATGGAGTAGTGCG	Neuron	103	2
0.650	CCEx12_B19_noRG_1in10x_L1_ATCATGGCAGACGCCT	Neuron	51	1
0.534	CCEx12_B19_noRG_1in10x_L1_ATCATGGGTCGCGTGT	Neuron	29	2
0.172	CCEx12_B19_noRG_1in10x_L1_ATCCACCCAAATCCGT	Neuron	28	1
0.226	CCEx12_B19_noRG_1in10x_L1_ATCCACCGTCACAAGG	Neuron	26	1
0.753	CCEx12_B19_noRG_1in10x_L1_ATCCGAAAGATCGATA	Neuron	61	2
0.399	CCEx12_B19_noRG_1in10x_L1_ATCCGAACAATAGAGT	Neuron	41	3
0.900	CCEx12_B19_noRG_1in10x_L1_ATCCGAACACCACCAG	Neuron	95	6
0.897	CCEx12_B19_noRG_1in10x_L1_ATCCGAACATGAAGTA	Neuron	91	2
0.173	CCEx12_B19_noRG_1in10x_L1_ATCCGAACATTACCTT	Non_Neuron	4	1
0.044	CCEx12_B19_noRG_1in10x_L1_ATCCGAATCTAACCGA	Neuron	31	1
0.936	CCEx12_B19_noRG_1in10x_L1_ATCGAGTCACAGTCGC	Neuron	82	1
0.264	CCEx12_B19_noRG_1in10x_L1_ATCGAGTCAGCGTCCA	Neuron	21	2
0.295	CCEx12_B19_noRG_1in10x_L1_ATCGAGTGTACAGCAG	Neuron	36	2
0.167	CCEx12_B19_noRG_1in10x_L1_ATCGAGTGTCAGCTAT	Neuron	107	3
0.612	CCEx12_B19_noRG_1in10x_L1_ATCGAGTGTTCCAACA	Neuron	41	2
0.240	CCEx12_B19_noRG_1in10x_L1_ATCTACTAGTACACCT	Neuron	56	2
0.245	CCEx12_B19_noRG_1in10x_L1_ATCTACTGTCGTCTTC	Non_Neuron	27	1
0.860	CCEx12_B19_noRG_1in10x_L1_ATCTACTGTGCTTCTC	Neuron	93	4
0.449	CCEx12_B19_noRG_1in10x_L1_ATCTACTTCAAGGCTT	Neuron	53	1
1.022	CCEx12_B19_noRG_1in10x_L1_ATCTACTTCCGTACAA	Neuron	139	4
0.125	CCEx12_B19_noRG_1in10x_L1_ATCTGCCAGAGTACCG	Neuron	56	2
0.896	CCEx12_B19_noRG_1in10x_L1_ATCTGCCAGATAGCAT	Neuron	77	2
0.205	CCEx12_B19_noRG_1in10x_L1_ATCTGCCCAGGCTCAC	Neuron	30	4
0.132	CCEx12_B19_noRG_1in10x_L1_ATCTGCCGTCTAGCCG	Neuron	7	1
0.086	CCEx12_B19_noRG_1in10x_L1_ATGAGGGAGCTAGTTC	Neuron	4	1
0.205	CCEx12_B19_noRG_1in10x_L1_ATGAGGGAGGATGTAT	Neuron	21	1
0.236	CCEx12_B19_noRG_1in10x_L1_ATGAGGGAGGCTAGAC	Neuron	31	2
0.279	CCEx12_B19_noRG_1in10x_L1_ATGAGGGAGTCAAGGC	Neuron	28	2
0.553	CCEx12_B19_noRG_1in10x_L1_ATGAGGGTCCGCATAA	Neuron	47	1
0.398	CCEx12_B19_noRG_1in10x_L1_ATGAGGGTCCTCATTA	Neuron	27	1
0.094	CCEx12_B19_noRG_1in10x_L1_ATGCGATAGTGCGATG	Neuron	7	1
0.493	CCEx12_B19_noRG_1in10x_L1_ATGGGAGAGGTCGGAT	Neuron	44	2
2.050	CCEx12_B19_noRG_1in10x_L1_ATGGGAGCACAGCGTC	Neuron	341	1
0.697	CCEx12_B19_noRG_1in10x_L1_ATGGGAGGTAATAGCA	Neuron	37	1
0.193	CCEx12_B19_noRG_1in10x_L1_ATGGGAGGTTGGTAAA	Neuron	35	3
0.233	CCEx12_B19_noRG_1in10x_L1_ATGGGAGTCATAAAGG	Neuron	7	2
0.497	CCEx12_B19_noRG_1in10x_L1_ATGGGAGTCTTGCATT	Neuron	38	1
0.673	CCEx12_B19_noRG_1in10x_L1_ATGTGTGAGAACTCGG	Neuron	102	2
0.716	CCEx12_B19_noRG_1in10x_L1_ATGTGTGAGCTGAACG	Neuron	77	1
1.660	CCEx12_B19_noRG_1in10x_L1_ATGTGTGAGTATTGGA	Neuron	29	2
0.722	CCEx12_B19_noRG_1in10x_L1_ATGTGTGGTAGTGAAT	Neuron	54	1
0.487	CCEx12_B19_noRG_1in10x_L1_ATTACTCCACGGACAA	Non_Neuron	9	2
1.043	CCEx12_B19_noRG_1in10x_L1_ATTACTCGTTAAGATG	Neuron	155	2
1.027	CCEx12_B19_noRG_1in10x_L1_ATTACTCGTTCAGCGC	Neuron	87	1
0.087	CCEx12_B19_noRG_1in10x_L1_ATTACTCTCACTCTTA	Neuron	15	1
1.097	CCEx12_B19_noRG_1in10x_L1_ATTACTCTCTGAAAGA	Neuron	144	2
0.284	CCEx12_B19_noRG_1in10x_L1_ATTATCCCATTAACCG	Neuron	38	2
0.404	CCEx12_B19_noRG_1in10x_L1_ATTATCCGTCAGAATA	Neuron	70	5
0.272	CCEx12_B19_noRG_1in10x_L1_ATTATCCTCTACTTAC	Neuron	11	1
0.312	CCEx12_B19_noRG_1in10x_L1_ATTATCCTCTCGTTTA	Neuron	47	1
0.046	CCEx12_B19_noRG_1in10x_L1_ATTCTACCAGGACCCT	Neuron	4	1
0.840	CCEx12_B19_noRG_1in10x_L1_ATTCTACGTCTCCATC	Neuron	21	1
0.695	CCEx12_B19_noRG_1in10x_L1_ATTCTACTCCGTAGTA	Neuron	68	1
0.707	CCEx12_B19_noRG_1in10x_L1_ATTGGACCAATGACCT	Neuron	59	1
1.197	CCEx12_B19_noRG_1in10x_L1_ATTGGACGTGCGATAG	Neuron	66	1
0.228	CCEx12_B19_noRG_1in10x_L1_ATTGGTGGTGCGATAG	Neuron	19	2
0.386	CCEx12_B19_noRG_1in10x_L1_ATTGGTGTCAACGCTA	Neuron	40	1
0.676	CCEx12_B19_noRG_1in10x_L1_ATTGGTGTCCGTTGTC	Neuron	58	1
0.476	CCEx12_B19_noRG_1in10x_L1_ATTGGTGTCGATCCCT	Non_Neuron	4	1
0.277	CCEx12_B19_noRG_1in10x_L1_ATTTCTGAGGCTAGGT	Non_Neuron	3	1
1.010	CCEx12_B19_noRG_1in10x_L1_ATTTCTGCACCGTTGG	Neuron	113	3
0.642	CCEx12_B19_noRG_1in10x_L1_ATTTCTGCACTTCTGC	Neuron	45	2
0.597	CCEx12_B19_noRG_1in10x_L1_ATTTCTGGTTGTGGAG	Neuron	62	2
0.475	CCEx12_B19_noRG_1in10x_L1_ATTTCTGTCACTTACT	Neuron	63	2
0.415	CCEx12_B19_noRG_1in10x_L1_ATTTCTGTCGGTTAAC	Neuron	60	1
0.377	CCEx12_B19_noRG_1in10x_L1_ATTTCTGTCGTTGACA	Neuron	43	1
2.090	CCEx12_B19_noRG_1in10x_L1_ATTTCTGTCTAACGGT	Neuron	111	1
0.456	CCEx12_B19_noRG_1in10x_L1_CAACCAAAGGAATGGA	Neuron	35	2
0.421	CCEx12_B19_noRG_1in10x_L1_CAACCAAAGGACCACA	Neuron	19	1
0.971	CCEx12_B19_noRG_1in10x_L1_CAACCAAAGGCATGGT	Neuron	106	1
0.262	CCEx12_B19_noRG_1in10x_L1_CAACCAATCATGTGGT	Neuron	7	1
1.043	CCEx12_B19_noRG_1in10x_L1_CAACCTCAGTGGTAGC	Neuron	7	2
0.189	CCEx12_B19_noRG_1in10x_L1_CAACCTCTCGTCCGTT	Non_Neuron	3	1
0.500	CCEx12_B19_noRG_1in10x_L1_CAACCTCTCTATCGCC	Neuron	31	2
0.864	CCEx12_B19_noRG_1in10x_L1_CAAGAAAAGAATCTCC	Neuron	64	2
0.094	CCEx12_B19_noRG_1in10x_L1_CAAGAAAAGCCCAACC	Neuron	10	1
1.399	CCEx12_B19_noRG_1in10x_L1_CAAGAAACACATTAGC	Neuron	22	1
0.849	CCEx12_B19_noRG_1in10x_L1_CAAGAAACACCAGCAC	Neuron	46	1
3.160	CCEx12_B19_noRG_1in10x_L1_CAAGAAACAGCCAATT	Neuron	494	1
0.243	CCEx12_B19_noRG_1in10x_L1_CAAGAAATCACCTTAT	Neuron	34	1
0.454	CCEx12_B19_noRG_1in10x_L1_CAAGAAATCATTGCCC	Neuron	60	2
1.155	CCEx12_B19_noRG_1in10x_L1_CAAGATCAGACTTTCG	Neuron	123	1
0.280	CCEx12_B19_noRG_1in10x_L1_CAAGATCAGTACGCCC	Non_Neuron	8	1
0.282	CCEx12_B19_noRG_1in10x_L1_CAAGATCCATTGGCGC	Neuron	28	1
0.166	CCEx12_B19_noRG_1in10x_L1_CAAGGCCAGCTCCTCT	Neuron	23	1
1.175	CCEx12_B19_noRG_1in10x_L1_CAAGTTGCAAGGGTCA	Neuron	213	2
1.343	CCEx12_B19_noRG_1in10x_L1_CAAGTTGCAGTAACGG	Neuron	22	1
0.206	CCEx12_B19_noRG_1in10x_L1_CAAGTTGGTAGATTAG	Neuron	20	1
0.548	CCEx12_B19_noRG_1in10x_L1_CAAGTTGGTCTCAACA	Neuron	33	1
0.511	CCEx12_B19_noRG_1in10x_L1_CACAAACAGAAGGTTT	Neuron	33	2
0.025	CCEx12_B19_noRG_1in10x_L1_CACAAACCAAATTGCC	Neuron	98	1
0.568	CCEx12_B19_noRG_1in10x_L1_CACAAACCAACCGCCA	Neuron	55	2
0.181	CCEx12_B19_noRG_1in10x_L1_CACAAACCACCCATGG	Neuron	19	2
0.013	CCEx12_B19_noRG_1in10x_L1_CACAAACTCCATGAAC	Neuron	3	1
0.018	CCEx12_B19_noRG_1in10x_L1_CACAAACTCCCTTGCA	Neuron	7	1
0.681	CCEx12_B19_noRG_1in10x_L1_CACACAAGTGTGAAAT	Neuron	22	3
0.231	CCEx12_B19_noRG_1in10x_L1_CACACAAGTTAGGGTG	Non_Neuron	8	1
0.444	CCEx12_B19_noRG_1in10x_L1_CACACAAGTTCGGCAC	Non_Neuron	10	1
1.122	CCEx12_B19_noRG_1in10x_L1_CACACCTAGCGTGAAC	Neuron	47	3
0.108	CCEx12_B19_noRG_1in10x_L1_CACACCTAGCTAGTGG	Neuron	69	2
0.350	CCEx12_B19_noRG_1in10x_L1_CACACCTAGGGTCTCC	Neuron	14	1
1.208	CCEx12_B19_noRG_1in10x_L1_CACACCTAGTACTTGC	Neuron	5	1
0.050	CCEx12_B19_noRG_1in10x_L1_CACACCTGTATAATGG	Neuron	12	1
0.803	CCEx12_B19_noRG_1in10x_L1_CACACCTTCGGTCCGA	Neuron	90	1
0.080	CCEx12_B19_noRG_1in10x_L1_CACACTCAGACAGACC	Non_Neuron	3	1
0.160	CCEx12_B19_noRG_1in10x_L1_CACACTCCATACCATG	Neuron	4	1
0.904	CCEx12_B19_noRG_1in10x_L1_CACACTCCATTCACTT	Neuron	67	1
0.784	CCEx12_B19_noRG_1in10x_L1_CACACTCTCAACTCTT	Neuron	111	2
0.437	CCEx12_B19_noRG_1in10x_L1_CACACTCTCTCGATGA	Neuron	45	2
0.350	CCEx12_B19_noRG_1in10x_L1_CACAGGCAGTTAACGA	Neuron	8	1
0.405	CCEx12_B19_noRG_1in10x_L1_CACAGGCCATAAGACA	Neuron	33	1
0.763	CCEx12_B19_noRG_1in10x_L1_CACAGGCCATCTCCCA	Neuron	74	1
0.761	CCEx12_B19_noRG_1in10x_L1_CACAGGCGTGATGTCT	Neuron	63	1
0.794	CCEx12_B19_noRG_1in10x_L1_CACAGGCGTGTGCGTC	Neuron	107	2
0.499	CCEx12_B19_noRG_1in10x_L1_CACAGGCTCAACCATG	Neuron	45	2
0.386	CCEx12_B19_noRG_1in10x_L1_CACAGGCTCCACGACG	Neuron	50	3
0.316	CCEx12_B19_noRG_1in10x_L1_CACAGGCTCGGAAATA	Neuron	37	2
0.113	CCEx12_B19_noRG_1in10x_L1_CACAGTAAGGTGATAT	Neuron	11	2
0.556	CCEx12_B19_noRG_1in10x_L1_CACAGTATCCAAGCCG	Neuron	55	3
0.050	CCEx12_B19_noRG_1in10x_L1_CACAGTATCCTGCAGG	Neuron	4	1
0.103	CCEx12_B19_noRG_1in10x_L1_CACATAGAGGTGATAT	Neuron	60	3
0.239	CCEx12_B19_noRG_1in10x_L1_CACATAGCAGCTGTTA	Neuron	37	1
0.547	CCEx12_B19_noRG_1in10x_L1_CACATAGGTAGCTAAA	Neuron	41	1
0.581	CCEx12_B19_noRG_1in10x_L1_CACATAGTCGTACGGC	Non_Neuron	6	1
0.055	CCEx12_B19_noRG_1in10x_L1_CACATAGTCTCAACTT	Neuron	5	1
1.222	CCEx12_B19_noRG_1in10x_L1_CACATTTTCCTAGGGC	Neuron	126	3
1.075	CCEx12_B19_noRG_1in10x_L1_CACCACTAGAGAACAG	Neuron	146	2
0.678	CCEx12_B19_noRG_1in10x_L1_CACCACTAGGTAGCCA	Neuron	109	1
0.132	CCEx12_B19_noRG_1in10x_L1_CACCACTAGTGTGAAT	Neuron	30	2
0.860	CCEx12_B19_noRG_1in10x_L1_CACCACTCAATTCCTT	Neuron	20	1
0.528	CCEx12_B19_noRG_1in10x_L1_CACCACTTCTGGTATG	Neuron	39	1
0.261	CCEx12_B19_noRG_1in10x_L1_CACCAGGCACGAAATA	Neuron	21	1
0.376	CCEx12_B19_noRG_1in10x_L1_CACCAGGGTAAGCACG	Non_Neuron	8	1
0.110	CCEx12_B19_noRG_1in10x_L1_CACCAGGGTAGCTTGT	Non_Neuron	3	1
1.116	CCEx12_B19_noRG_1in10x_L1_CACCAGGGTCTCATCC	Neuron	159	1
0.657	CCEx12_B19_noRG_1in10x_L1_CACCTTGAGATCCCGC	Neuron	47	1
0.057	CCEx12_B19_noRG_1in10x_L1_CACCTTGCAGCTTCGG	Neuron	3	1
0.057	CCEx12_B19_noRG_1in10x_L1_CACCTTGGTCACACGC	Neuron	29	1
0.928	CCEx12_B19_noRG_1in10x_L1_CACCTTGGTCATCGGC	Non_Neuron	15	1
0.488	CCEx12_B19_noRG_1in10x_L1_CACCTTGTCGGTTAAC	Neuron	76	1
0.387	CCEx12_B19_noRG_1in10x_L1_CACTCCACAGTAACGG	Non_Neuron	6	1
0.241	CCEx12_B19_noRG_1in10x_L1_CACTCCATCACGCATA	Non_Neuron	24	2
0.369	CCEx12_B19_noRG_1in10x_L1_CAGAATCCAGGTCCAC	Neuron	35	3
0.368	CCEx12_B19_noRG_1in10x_L1_CAGAATCCATGCCTTC	Neuron	42	2
0.815	CCEx12_B19_noRG_1in10x_L1_CAGAATCGTGCCTGGT	Neuron	63	2
0.381	CCEx12_B19_noRG_1in10x_L1_CAGAATCTCGCCTGAG	Neuron	46	2
0.551	CCEx12_B19_noRG_1in10x_L1_CAGAATCTCTGCCAGG	Neuron	48	1
0.176	CCEx12_B19_noRG_1in10x_L1_CAGAGAGAGAGCTTCT	Non_Neuron	9	2
0.919	CCEx12_B19_noRG_1in10x_L1_CAGAGAGCAAAGCGGT	Neuron	91	2
0.819	CCEx12_B19_noRG_1in10x_L1_CAGAGAGCACGCCAGT	Neuron	126	1
0.989	CCEx12_B19_noRG_1in10x_L1_CAGAGAGTCAAGAAGT	Neuron	77	1
0.203	CCEx12_B19_noRG_1in10x_L1_CAGATCACACACCGAC	Neuron	15	1
0.753	CCEx12_B19_noRG_1in10x_L1_CAGATCAGTGCGATAG	Neuron	60	1
0.055	CCEx12_B19_noRG_1in10x_L1_CAGATCATCTCCTATA	Non_Neuron	9	1
0.610	CCEx12_B19_noRG_1in10x_L1_CAGCAGCAGGACGAAA	Neuron	46	1
0.457	CCEx12_B19_noRG_1in10x_L1_CAGCAGCCAAACGCGA	Neuron	65	3
0.470	CCEx12_B19_noRG_1in10x_L1_CAGCAGCCAAGTACCT	Neuron	44	1
1.873	CCEx12_B19_noRG_1in10x_L1_CAGCATACATTGTGCA	Neuron	29	1
0.429	CCEx12_B19_noRG_1in10x_L1_CAGCCGACAGCGTTCG	Neuron	45	1
0.321	CCEx12_B19_noRG_1in10x_L1_CAGCCGACAGGAACGT	Neuron	35	1
0.346	CCEx12_B19_noRG_1in10x_L1_CAGCGACCAGGATCGA	Neuron	15	1
0.640	CCEx12_B19_noRG_1in10x_L1_CAGCGACGTCAACATC	Neuron	77	1
0.057	CCEx12_B19_noRG_1in10x_L1_CAGCGACGTGTTCGAT	Non_Neuron	3	1
4.292	CCEx12_B19_noRG_1in10x_L1_CAGCGACTCACAGTAC	Neuron	415	1
0.072	CCEx12_B19_noRG_1in10x_L1_CAGCGACTCAGCGACC	Neuron	3	1
6.995	CCEx12_B19_noRG_1in10x_L1_CAGCGACTCGACCAGC	Neuron	560	5
1.557	CCEx12_B19_noRG_1in10x_L1_CAGCTAACACTGTTAG	Neuron	191	2
0.302	CCEx12_B19_noRG_1in10x_L1_CAGCTAAGTACAGTTC	Neuron	30	4
0.636	CCEx12_B19_noRG_1in10x_L1_CAGCTAATCATCATTC	Neuron	68	3
0.249	CCEx12_B19_noRG_1in10x_L1_CAGCTAATCTGCTGTC	Neuron	44	4
0.434	CCEx12_B19_noRG_1in10x_L1_CAGCTGGAGAACTCGG	Neuron	31	1
0.794	CCEx12_B19_noRG_1in10x_L1_CAGCTGGAGCAGGTCA	Neuron	56	2
0.207	CCEx12_B19_noRG_1in10x_L1_CAGCTGGGTAATAGCA	Neuron	18	1
0.120	CCEx12_B19_noRG_1in10x_L1_CAGCTGGGTACCGTTA	Neuron	67	3
0.630	CCEx12_B19_noRG_1in10x_L1_CAGCTGGTCCTATGTT	Non_Neuron	59	2
0.320	CCEx12_B19_noRG_1in10x_L1_CAGCTGGTCTGAGGGA	Neuron	35	1
0.689	CCEx12_B19_noRG_1in10x_L1_CAGGTGCGTTGATTCG	Neuron	19	1
0.326	CCEx12_B19_noRG_1in10x_L1_CAGTAACAGTGTTGAA	Neuron	31	2
0.109	CCEx12_B19_noRG_1in10x_L1_CAGTAACGTACGACCC	Neuron	19	2
2.887	CCEx12_B19_noRG_1in10x_L1_CAGTAACGTTACGCGC	Neuron	364	2
0.250	CCEx12_B19_noRG_1in10x_L1_CAGTAACTCATTGCCC	Neuron	23	2
0.109	CCEx12_B19_noRG_1in10x_L1_CAGTCCTGTCCTGCTT	Neuron	21	3
0.334	CCEx12_B19_noRG_1in10x_L1_CAGTCCTTCAATACCG	Neuron	28	2
0.275	CCEx12_B19_noRG_1in10x_L1_CAGTCCTTCTGCCAGG	Non_Neuron	4	1
0.436	CCEx12_B19_noRG_1in10x_L1_CATATGGCACGTAAGG	Neuron	37	1
0.575	CCEx12_B19_noRG_1in10x_L1_CATATGGCAGACAAGC	Neuron	67	1
0.421	CCEx12_B19_noRG_1in10x_L1_CATATTCAGGGTCGAT	Neuron	44	2
0.090	CCEx12_B19_noRG_1in10x_L1_CATATTCCATGTAGTC	Neuron	7	1
0.871	CCEx12_B19_noRG_1in10x_L1_CATATTCGTGATGCCC	Neuron	75	2
2.111	CCEx12_B19_noRG_1in10x_L1_CATATTCTCGTTACGA	Neuron	132	1
0.207	CCEx12_B19_noRG_1in10x_L1_CATATTCTCTGCTGCT	Non_Neuron	5	1
0.377	CCEx12_B19_noRG_1in10x_L1_CATATTCTCTTTACAC	Neuron	22	1
0.141	CCEx12_B19_noRG_1in10x_L1_CATCAAGAGGCATTGG	Neuron	5	1
9.658	CCEx12_B19_noRG_1in10x_L1_CATCAAGAGGGTGTTG	Neuron	1422	1
0.419	CCEx12_B19_noRG_1in10x_L1_CATCAAGTCACATGCA	Non_Neuron	11	1
0.640	CCEx12_B19_noRG_1in10x_L1_CATCAAGTCTGGAGCC	Neuron	158	3
0.481	CCEx12_B19_noRG_1in10x_L1_CATCAGAAGAGGGATA	Neuron	23	1
0.084	CCEx12_B19_noRG_1in10x_L1_CATCAGAAGCAATATG	Neuron	16	1
0.362	CCEx12_B19_noRG_1in10x_L1_CATCAGAAGCCACGTC	Neuron	74	2
0.612	CCEx12_B19_noRG_1in10x_L1_CATCAGAAGCTAGCCC	Neuron	61	1
1.052	CCEx12_B19_noRG_1in10x_L1_CATCCACAGGCTATCT	Non_Neuron	17	2
0.155	CCEx12_B19_noRG_1in10x_L1_CATCCACTCTTAGCCC	Non_Neuron	4	1
0.259	CCEx12_B19_noRG_1in10x_L1_CATCCACTCTTGCAAG	Non_Neuron	8	1
0.390	CCEx12_B19_noRG_1in10x_L1_CATCGAACATCAGTAC	Non_Neuron	7	1
0.329	CCEx12_B19_noRG_1in10x_L1_CATCGAACATCATCCC	Neuron	32	1
0.146	CCEx12_B19_noRG_1in10x_L1_CATCGAATCCGCAGTG	Neuron	13	2
1.087	CCEx12_B19_noRG_1in10x_L1_CATCGAATCGTTGACA	Neuron	127	3
0.250	CCEx12_B19_noRG_1in10x_L1_CATCGGGAGGTTCCTA	Neuron	11	2
0.730	CCEx12_B19_noRG_1in10x_L1_CATCGGGCAGTCAGCC	Neuron	66	1
0.914	CCEx12_B19_noRG_1in10x_L1_CATCGGGGTACTCAAC	Neuron	110	3
0.106	CCEx12_B19_noRG_1in10x_L1_CATGACAAGTTCGATC	Neuron	9	2
0.345	CCEx12_B19_noRG_1in10x_L1_CATGACACAAACCCAT	Neuron	33	2
0.248	CCEx12_B19_noRG_1in10x_L1_CATGACACAATGGAGC	Neuron	39	4
0.607	CCEx12_B19_noRG_1in10x_L1_CATGACATCACCTCGT	Neuron	54	1
1.618	CCEx12_B19_noRG_1in10x_L1_CATGGCGAGCAGCCTC	Neuron	141	1
0.314	CCEx12_B19_noRG_1in10x_L1_CATGGCGAGCATGGCA	Neuron	22	2
1.082	CCEx12_B19_noRG_1in10x_L1_CATGGCGCAATAGAGT	Neuron	53	1
0.984	CCEx12_B19_noRG_1in10x_L1_CATGGCGTCAGAAATG	Neuron	133	1
0.197	CCEx12_B19_noRG_1in10x_L1_CATGGCGTCGGTGTCG	Neuron	35	1
0.680	CCEx12_B19_noRG_1in10x_L1_CATTATCCAAAGCGGT	Neuron	73	1
0.874	CCEx12_B19_noRG_1in10x_L1_CATTATCGTGAACCTT	Neuron	73	3
0.343	CCEx12_B19_noRG_1in10x_L1_CATTCGCAGAGGTTAT	Neuron	37	1
0.402	CCEx12_B19_noRG_1in10x_L1_CATTCGCAGCGTGAGT	Neuron	42	2
0.174	CCEx12_B19_noRG_1in10x_L1_CATTCGCCACACTGCG	Neuron	9	1
0.088	CCEx12_B19_noRG_1in10x_L1_CATTCGCGTTTACTCT	Neuron	6	1
0.247	CCEx12_B19_noRG_1in10x_L1_CATTCGCTCCAATGGT	Neuron	29	1
0.687	CCEx12_B19_noRG_1in10x_L1_CATTCGCTCCCTTGCA	Neuron	7	1
0.387	CCEx12_B19_noRG_1in10x_L1_CCAATCCCACCATGTA	Neuron	33	2
0.155	CCEx12_B19_noRG_1in10x_L1_CCAATCCCAGCCTTTC	Neuron	21	1
0.595	CCEx12_B19_noRG_1in10x_L1_CCAATCCGTTGCGTTA	Neuron	72	1
0.546	CCEx12_B19_noRG_1in10x_L1_CCACCTATCGGATGTT	Neuron	45	4
0.841	CCEx12_B19_noRG_1in10x_L1_CCACGGAAGCCCAATT	Neuron	92	1
0.221	CCEx12_B19_noRG_1in10x_L1_CCACGGAAGCGCCTCA	Neuron	40	2
0.550	CCEx12_B19_noRG_1in10x_L1_CCACGGAAGGTCGGAT	Neuron	50	2
1.726	CCEx12_B19_noRG_1in10x_L1_CCACGGAGTGGCTCCA	Neuron	258	3
0.718	CCEx12_B19_noRG_1in10x_L1_CCACGGATCAACGGCC	Neuron	80	3
0.790	CCEx12_B19_noRG_1in10x_L1_CCACTACAGAAGAAGC	Neuron	71	1
0.261	CCEx12_B19_noRG_1in10x_L1_CCACTACAGGGATCTG	Neuron	26	2
1.909	CCEx12_B19_noRG_1in10x_L1_CCACTACGTGATGTGG	Neuron	259	1
0.680	CCEx12_B19_noRG_1in10x_L1_CCAGCGAAGATGTCGG	Neuron	58	3
0.217	CCEx12_B19_noRG_1in10x_L1_CCAGCGACAAGGTTTC	Neuron	21	3
0.185	CCEx12_B19_noRG_1in10x_L1_CCAGCGACAGACGCCT	Neuron	23	1
0.951	CCEx12_B19_noRG_1in10x_L1_CCAGCGAGTCTTCTCG	Neuron	99	1
0.417	CCEx12_B19_noRG_1in10x_L1_CCAGCGATCAACGGCC	Non_Neuron	5	1
0.380	CCEx12_B19_noRG_1in10x_L1_CCAGCGATCCGATATG	Neuron	46	3
0.295	CCEx12_B19_noRG_1in10x_L1_CCATGTCCACCAGGCT	Neuron	42	1
0.384	CCEx12_B19_noRG_1in10x_L1_CCATGTCGTTAAGTAG	Non_Neuron	4	1
0.641	CCEx12_B19_noRG_1in10x_L1_CCATGTCTCAACCAAC	Neuron	49	1
0.737	CCEx12_B19_noRG_1in10x_L1_CCATGTCTCGAACGGA	Neuron	85	1
0.456	CCEx12_B19_noRG_1in10x_L1_CCATTCGCAGTAAGAT	Neuron	41	3
0.574	CCEx12_B19_noRG_1in10x_L1_CCATTCGTCAACCAAC	Non_Neuron	5	1
0.549	CCEx12_B19_noRG_1in10x_L1_CCATTCGTCTGGAGCC	Neuron	64	1
0.046	CCEx12_B19_noRG_1in10x_L1_CCCAATCCATGGGACA	Neuron	3	1
0.085	CCEx12_B19_noRG_1in10x_L1_CCCAATCTCATGTCCC	Non_Neuron	3	1
0.853	CCEx12_B19_noRG_1in10x_L1_CCCAGTTAGGGATGGG	Neuron	75	1
0.809	CCEx12_B19_noRG_1in10x_L1_CCCAGTTAGTGAAGAG	Neuron	119	1
0.567	CCEx12_B19_noRG_1in10x_L1_CCCAGTTCAACCGCCA	Neuron	5	1
2.423	CCEx12_B19_noRG_1in10x_L1_CCCAGTTCAATGTAAG	Neuron	328	2
0.596	CCEx12_B19_noRG_1in10x_L1_CCCAGTTCATGGGAAC	Neuron	73	3
0.840	CCEx12_B19_noRG_1in10x_L1_CCCAGTTTCATCTGTT	Neuron	109	2
0.588	CCEx12_B19_noRG_1in10x_L1_CCCAGTTTCTTTAGGG	Neuron	43	1
0.845	CCEx12_B19_noRG_1in10x_L1_CCCATACAGAACAATC	Neuron	37	1
0.481	CCEx12_B19_noRG_1in10x_L1_CCCATACGTAGAGCTG	Neuron	48	1
0.104	CCEx12_B19_noRG_1in10x_L1_CCCATACGTTAAGATG	Non_Neuron	4	1
0.415	CCEx12_B19_noRG_1in10x_L1_CCCTCCTAGAGTCGGT	Neuron	25	1
0.102	CCEx12_B19_noRG_1in10x_L1_CCCTCCTAGTACGCGA	Neuron	12	2
0.639	CCEx12_B19_noRG_1in10x_L1_CCCTCCTGTATAATGG	Neuron	96	1
0.531	CCEx12_B19_noRG_1in10x_L1_CCCTCCTTCGCGATCG	Neuron	18	1
0.800	CCEx12_B19_noRG_1in10x_L1_CCGGGATAGCACCGCT	Neuron	58	2
0.558	CCEx12_B19_noRG_1in10x_L1_CCGGGATAGTGTCCAT	Neuron	63	1
0.616	CCEx12_B19_noRG_1in10x_L1_CCGGGATCACGTCAGC	Neuron	56	1
0.899	CCEx12_B19_noRG_1in10x_L1_CCGGGATCATACGCCG	Neuron	72	1
1.675	CCEx12_B19_noRG_1in10x_L1_CCGGGATGTTAGAACA	Neuron	368	5
0.991	CCEx12_B19_noRG_1in10x_L1_CCGGGATTCAGTTGAC	Neuron	133	2
0.191	CCEx12_B19_noRG_1in10x_L1_CCGGTAGGTCAGCTAT	Neuron	34	2
2.450	CCEx12_B19_noRG_1in10x_L1_CCGGTAGTCTAACGGT	Neuron	124	1
1.402	CCEx12_B19_noRG_1in10x_L1_CCGGTAGTCTGGCGTG	Neuron	180	2
1.905	CCEx12_B19_noRG_1in10x_L1_CCGTACTAGGCTAGGT	Neuron	277	1
0.489	CCEx12_B19_noRG_1in10x_L1_CCGTACTGTGTTCTTT	Neuron	96	6
0.192	CCEx12_B19_noRG_1in10x_L1_CCGTACTTCCATTCTA	Neuron	31	4
0.290	CCEx12_B19_noRG_1in10x_L1_CCGTGGAAGAAGGTGA	Non_Neuron	3	1
0.366	CCEx12_B19_noRG_1in10x_L1_CCGTGGAAGGCCGAAT	Neuron	71	2
0.414	CCEx12_B19_noRG_1in10x_L1_CCGTGGAAGGTGGGTT	Neuron	33	1
1.570	CCEx12_B19_noRG_1in10x_L1_CCGTGGACAATGTTGC	Neuron	97	1
2.634	CCEx12_B19_noRG_1in10x_L1_CCGTGGAGTATAATGG	Neuron	353	4
0.430	CCEx12_B19_noRG_1in10x_L1_CCGTGGAGTATATGGA	Neuron	37	2
0.385	CCEx12_B19_noRG_1in10x_L1_CCGTGGAGTCTAGGTT	Neuron	32	2
0.075	CCEx12_B19_noRG_1in10x_L1_CCGTGGATCACGATGT	Neuron	6	1
1.049	CCEx12_B19_noRG_1in10x_L1_CCGTGGATCCCAGGTG	Neuron	76	1
0.095	CCEx12_B19_noRG_1in10x_L1_CCGTGGATCGCAAACT	Neuron	7	1
0.581	CCEx12_B19_noRG_1in10x_L1_CCGTGGATCTATCCTA	Neuron	42	1
0.977	CCEx12_B19_noRG_1in10x_L1_CCGTTCATCATCATTC	Neuron	70	2
0.462	CCEx12_B19_noRG_1in10x_L1_CCGTTCATCGACAGCC	Neuron	53	2
0.297	CCEx12_B19_noRG_1in10x_L1_CCTAAAGAGGTGATTA	Non_Neuron	3	1
1.193	CCEx12_B19_noRG_1in10x_L1_CCTAAAGCATCACGTA	Neuron	134	1
0.787	CCEx12_B19_noRG_1in10x_L1_CCTAAAGCATTGTGCA	Neuron	57	1
0.058	CCEx12_B19_noRG_1in10x_L1_CCTACACGTGTTAAGA	Neuron	5	1
0.060	CCEx12_B19_noRG_1in10x_L1_CCTACACTCCTAGAAC	Neuron	20	1
0.848	CCEx12_B19_noRG_1in10x_L1_CCTACCACAAAGAATC	Neuron	69	1
0.532	CCEx12_B19_noRG_1in10x_L1_CCTACCACAGACGCCT	Neuron	17	1
0.636	CCEx12_B19_noRG_1in10x_L1_CCTACCAGTTCACGGC	Neuron	90	2
0.910	CCEx12_B19_noRG_1in10x_L1_CCTACCATCAACACCA	Neuron	88	1
0.484	CCEx12_B19_noRG_1in10x_L1_CCTAGCTCACAACGTT	Neuron	57	1
0.579	CCEx12_B19_noRG_1in10x_L1_CCTAGCTGTAGAAAGG	Neuron	24	1
0.106	CCEx12_B19_noRG_1in10x_L1_CCTAGCTTCGTAGATC	Neuron	7	1
1.037	CCEx12_B19_noRG_1in10x_L1_CCTATTAAGAAGGGTA	Neuron	122	2
0.606	CCEx12_B19_noRG_1in10x_L1_CCTATTAAGCCCGAAA	Neuron	10	1
0.330	CCEx12_B19_noRG_1in10x_L1_CCTATTAAGTGAATTG	Neuron	33	1
0.712	CCEx12_B19_noRG_1in10x_L1_CCTATTACAAGTTAAG	Neuron	34	1
0.361	CCEx12_B19_noRG_1in10x_L1_CCTATTACAATCTGCA	Neuron	24	1
6.645	CCEx12_B19_noRG_1in10x_L1_CCTATTAGTCAACATC	Neuron	925	1
1.625	CCEx12_B19_noRG_1in10x_L1_CCTATTAGTGCAGGTA	Neuron	18	1
0.376	CCEx12_B19_noRG_1in10x_L1_CCTATTATCAAACGGG	Neuron	28	3
0.100	CCEx12_B19_noRG_1in10x_L1_CCTCAGTAGCGAAGGG	Non_Neuron	3	1
0.215	CCEx12_B19_noRG_1in10x_L1_CCTCAGTAGCTCCCAG	Neuron	7	1
0.285	CCEx12_B19_noRG_1in10x_L1_CCTCAGTAGGTCGGAT	Non_Neuron	5	1
0.597	CCEx12_B19_noRG_1in10x_L1_CCTCAGTCATGCAACT	Neuron	64	1
0.305	CCEx12_B19_noRG_1in10x_L1_CCTCAGTGTCGACTAT	Neuron	36	1
0.271	CCEx12_B19_noRG_1in10x_L1_CCTCAGTGTTGAACTC	Non_Neuron	6	1
0.531	CCEx12_B19_noRG_1in10x_L1_CCTCTGAAGACCGGAT	Neuron	65	2
0.352	CCEx12_B19_noRG_1in10x_L1_CCTCTGAAGATGTAAC	Neuron	44	2
0.343	CCEx12_B19_noRG_1in10x_L1_CCTCTGACATATACGC	Neuron	34	1
0.506	CCEx12_B19_noRG_1in10x_L1_CCTCTGAGTAAGGATT	Neuron	10	1
0.847	CCEx12_B19_noRG_1in10x_L1_CCTCTGATCATCGCTC	Neuron	140	4
0.790	CCEx12_B19_noRG_1in10x_L1_CCTTACGAGACTTGAA	Neuron	75	2
0.196	CCEx12_B19_noRG_1in10x_L1_CCTTACGAGCTCCTCT	Neuron	15	2
0.241	CCEx12_B19_noRG_1in10x_L1_CCTTACGCAATAGAGT	Non_Neuron	5	1
0.207	CCEx12_B19_noRG_1in10x_L1_CCTTACGGTCTTTCAT	Neuron	32	1
6.070	CCEx12_B19_noRG_1in10x_L1_CCTTACGTCAACTCTT	Neuron	558	4
0.243	CCEx12_B19_noRG_1in10x_L1_CCTTACGTCAGCAACT	Neuron	26	2
0.788	CCEx12_B19_noRG_1in10x_L1_CCTTCCCGTGGGTCAA	Neuron	107	2
0.674	CCEx12_B19_noRG_1in10x_L1_CCTTCGACAGCGATCC	Neuron	49	1
0.732	CCEx12_B19_noRG_1in10x_L1_CCTTCGAGTAGCACGA	Non_Neuron	9	1
0.389	CCEx12_B19_noRG_1in10x_L1_CCTTCGATCGCCGTGA	Non_Neuron	6	1
0.320	CCEx12_B19_noRG_1in10x_L1_CCTTCGATCTTAACCT	Neuron	4	1
0.166	CCEx12_B19_noRG_1in10x_L1_CCTTTCTCACCGAATT	Neuron	36	3
1.202	CCEx12_B19_noRG_1in10x_L1_CCTTTCTGTTAGGGTG	Neuron	162	2
0.876	CCEx12_B19_noRG_1in10x_L1_CCTTTCTTCGGATGGA	Neuron	36	3
0.927	CCEx12_B19_noRG_1in10x_L1_CCTTTCTTCGGCCGAT	Neuron	56	1
0.169	CCEx12_B19_noRG_1in10x_L1_CGAACATAGATGTAAC	Neuron	16	1
0.105	CCEx12_B19_noRG_1in10x_L1_CGAACATCAGTCGATT	Neuron	11	2
1.380	CCEx12_B19_noRG_1in10x_L1_CGAACATGTCACCCAG	Neuron	98	3
1.223	CCEx12_B19_noRG_1in10x_L1_CGAATGTTCCAACCAA	Neuron	161	1
0.836	CCEx12_B19_noRG_1in10x_L1_CGACCTTCACGTGAGA	Neuron	53	2
0.332	CCEx12_B19_noRG_1in10x_L1_CGACCTTCAGCTGCAC	Neuron	137	3
0.738	CCEx12_B19_noRG_1in10x_L1_CGACCTTCAGTTTACG	Neuron	107	2
0.242	CCEx12_B19_noRG_1in10x_L1_CGACTTCAGGCGTACA	Neuron	22	2
0.585	CCEx12_B19_noRG_1in10x_L1_CGACTTCAGGTCATCT	Neuron	76	2
0.482	CCEx12_B19_noRG_1in10x_L1_CGACTTCAGTCGATAA	Neuron	26	1
0.432	CCEx12_B19_noRG_1in10x_L1_CGACTTCAGTGAAGTT	Neuron	25	1
0.767	CCEx12_B19_noRG_1in10x_L1_CGACTTCGTCGGGTCT	Neuron	68	2
0.609	CCEx12_B19_noRG_1in10x_L1_CGACTTCGTGGTACAG	Neuron	36	1
0.067	CCEx12_B19_noRG_1in10x_L1_CGAGAAGAGCGTGAGT	Neuron	7	1
0.465	CCEx12_B19_noRG_1in10x_L1_CGAGAAGAGTCGCCGT	Neuron	67	2
0.297	CCEx12_B19_noRG_1in10x_L1_CGAGAAGCAGCGTAAG	Neuron	32	1
0.584	CCEx12_B19_noRG_1in10x_L1_CGAGAAGGTATTCTCT	Neuron	52	1
1.082	CCEx12_B19_noRG_1in10x_L1_CGAGAAGTCAGGCGAA	Neuron	49	1
0.176	CCEx12_B19_noRG_1in10x_L1_CGAGCACCATATACGC	Neuron	18	1
0.357	CCEx12_B19_noRG_1in10x_L1_CGAGCACGTCTCTTAT	Neuron	31	2
0.546	CCEx12_B19_noRG_1in10x_L1_CGAGCACTCAATACCG	Non_Neuron	11	1
13.074	CCEx12_B19_noRG_1in10x_L1_CGAGCCAAGAATAGGG	Neuron	296	1
0.792	CCEx12_B19_noRG_1in10x_L1_CGAGCCAAGGGTGTGT	Neuron	65	1
0.316	CCEx12_B19_noRG_1in10x_L1_CGAGCCACAAGTAATG	Neuron	18	1
0.258	CCEx12_B19_noRG_1in10x_L1_CGAGCCAGTTACGACT	Neuron	46	5
0.265	CCEx12_B19_noRG_1in10x_L1_CGATCGGAGACCCACC	Non_Neuron	8	1
0.466	CCEx12_B19_noRG_1in10x_L1_CGATCGGCACAGAGGT	Neuron	17	2
0.618	CCEx12_B19_noRG_1in10x_L1_CGATCGGCACAGCCCA	Neuron	10	1
0.619	CCEx12_B19_noRG_1in10x_L1_CGATCGGGTTACGTCA	Neuron	41	1
0.491	CCEx12_B19_noRG_1in10x_L1_CGATCGGTCCTATGTT	Neuron	22	1
0.294	CCEx12_B19_noRG_1in10x_L1_CGATCGGTCTCGCATC	Neuron	24	1
0.597	CCEx12_B19_noRG_1in10x_L1_CGATGGCGTTCTGTTT	Neuron	12	3
0.253	CCEx12_B19_noRG_1in10x_L1_CGATGGCTCAGAAATG	Neuron	26	1
0.261	CCEx12_B19_noRG_1in10x_L1_CGATGGCTCAGAGACG	Neuron	38	4
0.486	CCEx12_B19_noRG_1in10x_L1_CGATGGCTCTCTGTCG	Neuron	31	1
0.686	CCEx12_B19_noRG_1in10x_L1_CGATGTAAGAATTGTG	Neuron	67	3
1.993	CCEx12_B19_noRG_1in10x_L1_CGATGTAAGATGTTAG	Neuron	95	2
4.344	CCEx12_B19_noRG_1in10x_L1_CGATGTAAGGAGCGAG	Non_Neuron	295	2
1.748	CCEx12_B19_noRG_1in10x_L1_CGATGTACACGGACAA	Neuron	7	2
0.390	CCEx12_B19_noRG_1in10x_L1_CGATGTAGTCTCGTTC	Neuron	12	1
0.272	CCEx12_B19_noRG_1in10x_L1_CGATGTATCCTTTCTC	Neuron	26	1
0.489	CCEx12_B19_noRG_1in10x_L1_CGATGTATCTATCCCG	Neuron	27	2
0.359	CCEx12_B19_noRG_1in10x_L1_CGATTGAAGCCAGAAC	Neuron	22	4
0.673	CCEx12_B19_noRG_1in10x_L1_CGATTGACACATGTGT	Neuron	48	1
1.429	CCEx12_B19_noRG_1in10x_L1_CGATTGACACTGTCGG	Neuron	115	3
0.666	CCEx12_B19_noRG_1in10x_L1_CGATTGAGTTAGTGGG	Neuron	85	3
0.133	CCEx12_B19_noRG_1in10x_L1_CGCCAAGCAAGAAAGG	Neuron	41	2
0.254	CCEx12_B19_noRG_1in10x_L1_CGCCAAGCAGGAACGT	Neuron	25	3
0.200	CCEx12_B19_noRG_1in10x_L1_CGCCAAGGTACGCACC	Neuron	61	2
1.769	CCEx12_B19_noRG_1in10x_L1_CGCCAAGGTCTCCCTA	Neuron	166	1
0.303	CCEx12_B19_noRG_1in10x_L1_CGCCAAGTCACATGCA	Neuron	17	1
0.952	CCEx12_B19_noRG_1in10x_L1_CGCCAAGTCTTTACAC	Neuron	113	3
0.092	CCEx12_B19_noRG_1in10x_L1_CGCGGTAAGCAGCCTC	Neuron	36	3
0.396	CCEx12_B19_noRG_1in10x_L1_CGCGGTACAGAAGCAC	Neuron	7	2
0.622	CCEx12_B19_noRG_1in10x_L1_CGCGGTACATAACCTG	Neuron	89	2
0.249	CCEx12_B19_noRG_1in10x_L1_CGCGTTTAGCGATAGC	Neuron	27	2
1.090	CCEx12_B19_noRG_1in10x_L1_CGCGTTTAGTTGAGTA	Neuron	83	1
0.391	CCEx12_B19_noRG_1in10x_L1_CGCGTTTGTTGTGGAG	Neuron	41	1
0.048	CCEx12_B19_noRG_1in10x_L1_CGCGTTTTCTGAGGGA	Neuron	7	1
0.303	CCEx12_B19_noRG_1in10x_L1_CGCTATCCAAGTACCT	Neuron	3	1
0.299	CCEx12_B19_noRG_1in10x_L1_CGCTATCCACACGCTG	Neuron	38	1
1.884	CCEx12_B19_noRG_1in10x_L1_CGCTATCGTGGCTCCA	Neuron	39	1
1.041	CCEx12_B19_noRG_1in10x_L1_CGCTATCTCACGACTA	Neuron	85	4
0.743	CCEx12_B19_noRG_1in10x_L1_CGCTATCTCAGCGATT	Neuron	44	1
0.586	CCEx12_B19_noRG_1in10x_L1_CGCTGGAAGTAGCGGT	Neuron	69	1
0.675	CCEx12_B19_noRG_1in10x_L1_CGCTGGACACAGGTTT	Neuron	143	4
0.673	CCEx12_B19_noRG_1in10x_L1_CGCTGGACACGCCAGT	Neuron	10	2
0.925	CCEx12_B19_noRG_1in10x_L1_CGCTGGATCACCCGAG	Neuron	103	1
0.158	CCEx12_B19_noRG_1in10x_L1_CGCTGGATCCTCGCAT	Neuron	7	1
1.350	CCEx12_B19_noRG_1in10x_L1_CGCTGGATCTTAACCT	Neuron	47	4
0.829	CCEx12_B19_noRG_1in10x_L1_CGCTTCAAGCTGTCTA	Neuron	97	1
0.067	CCEx12_B19_noRG_1in10x_L1_CGCTTCAAGGCTCATT	Non_Neuron	5	1
4.341	CCEx12_B19_noRG_1in10x_L1_CGCTTCACAGACAGGT	Neuron	498	6
1.029	CCEx12_B19_noRG_1in10x_L1_CGCTTCACAGGATTGG	Neuron	107	2
1.763	CCEx12_B19_noRG_1in10x_L1_CGGACACAGGACACCA	Neuron	164	1
0.336	CCEx12_B19_noRG_1in10x_L1_CGGACACCAGTCACTA	Neuron	4	1
0.707	CCEx12_B19_noRG_1in10x_L1_CGGACACTCGAATGCT	Neuron	63	1
0.326	CCEx12_B19_noRG_1in10x_L1_CGGACGTCAACTGGCC	Non_Neuron	7	1
0.103	CCEx12_B19_noRG_1in10x_L1_CGGACGTCACGGTAAG	Neuron	9	1
0.245	CCEx12_B19_noRG_1in10x_L1_CGGACGTGTATCAGTC	Non_Neuron	3	1
0.813	CCEx12_B19_noRG_1in10x_L1_CGGACGTGTGTCAATC	Neuron	58	4
0.103	CCEx12_B19_noRG_1in10x_L1_CGGACTGCAATTGCTG	Neuron	24	2
1.776	CCEx12_B19_noRG_1in10x_L1_CGGACTGCAGATGGGT	Neuron	38	1
0.128	CCEx12_B19_noRG_1in10x_L1_CGGACTGTCAAAGTAG	Neuron	28	2
0.157	CCEx12_B19_noRG_1in10x_L1_CGGACTGTCGAACGGA	Non_Neuron	4	1
1.689	CCEx12_B19_noRG_1in10x_L1_CGGACTGTCTTGTCAT	Neuron	19	1
0.321	CCEx12_B19_noRG_1in10x_L1_CGGAGTCTCGGTCTAA	Neuron	27	1
0.488	CCEx12_B19_noRG_1in10x_L1_CGGCTAGTCTATGTGG	Neuron	57	2
0.627	CCEx12_B19_noRG_1in10x_L1_CGGCTAGTCTTCAACT	Neuron	14	2
0.540	CCEx12_B19_noRG_1in10x_L1_CGGGTCAAGAGCCTAG	Neuron	47	1
0.543	CCEx12_B19_noRG_1in10x_L1_CGGGTCAAGGAGCGTT	Neuron	53	2
0.707	CCEx12_B19_noRG_1in10x_L1_CGGGTCAAGGCAGGTT	Neuron	83	2
0.850	CCEx12_B19_noRG_1in10x_L1_CGGGTCACACATTAGC	Neuron	17	2
0.305	CCEx12_B19_noRG_1in10x_L1_CGGGTCAGTCATATGC	Neuron	23	1
0.294	CCEx12_B19_noRG_1in10x_L1_CGGGTCAGTCCATCCT	Neuron	51	1
0.254	CCEx12_B19_noRG_1in10x_L1_CGGGTCATCGATCCCT	Non_Neuron	11	2
0.394	CCEx12_B19_noRG_1in10x_L1_CGGTTAAAGCCGATTT	Neuron	6	1
0.652	CCEx12_B19_noRG_1in10x_L1_CGGTTAACAGTATGCT	Neuron	43	1
0.490	CCEx12_B19_noRG_1in10x_L1_CGGTTAACATACTCTT	Neuron	46	2
0.414	CCEx12_B19_noRG_1in10x_L1_CGGTTAATCGTTACAG	Neuron	21	1
0.602	CCEx12_B19_noRG_1in10x_L1_CGTAGCGAGCTGCAAG	Neuron	9	1
0.259	CCEx12_B19_noRG_1in10x_L1_CGTAGCGAGTGTACGG	Neuron	48	1
0.810	CCEx12_B19_noRG_1in10x_L1_CGTAGCGTCCGTCATC	Neuron	71	1
0.319	CCEx12_B19_noRG_1in10x_L1_CGTAGGCGTGTTGGGA	Neuron	48	3
0.136	CCEx12_B19_noRG_1in10x_L1_CGTCACTCATGCCCGA	Non_Neuron	4	1
0.738	CCEx12_B19_noRG_1in10x_L1_CGTCACTGTAGAAGGA	Neuron	48	2
1.050	CCEx12_B19_noRG_1in10x_L1_CGTCACTGTCTGGAGA	Neuron	114	2
1.157	CCEx12_B19_noRG_1in10x_L1_CGTCACTTCAAGAAGT	Neuron	124	2
0.376	CCEx12_B19_noRG_1in10x_L1_CGTCAGGAGAGCTATA	Neuron	28	1
0.294	CCEx12_B19_noRG_1in10x_L1_CGTCAGGGTTTAAGCC	Neuron	123	3
1.443	CCEx12_B19_noRG_1in10x_L1_CGTCCATGTAAACCTC	Neuron	32	1
2.268	CCEx12_B19_noRG_1in10x_L1_CGTCCATTCATCACCC	Neuron	26	1
0.404	CCEx12_B19_noRG_1in10x_L1_CGTCTACCAACACGCC	Neuron	36	1
0.225	CCEx12_B19_noRG_1in10x_L1_CGTCTACCACTCGACG	Neuron	33	1
0.687	CCEx12_B19_noRG_1in10x_L1_CGTCTACCATGCAACT	Neuron	97	3
0.821	CCEx12_B19_noRG_1in10x_L1_CGTCTACTCCAGAGGA	Neuron	30	1
0.441	CCEx12_B19_noRG_1in10x_L1_CGTCTACTCTGTCAAG	Neuron	39	2
1.740	CCEx12_B19_noRG_1in10x_L1_CGTGAGCAGGCTCTTA	Neuron	229	1
0.122	CCEx12_B19_noRG_1in10x_L1_CGTGAGCTCAGGCAAG	Non_Neuron	15	1
0.740	CCEx12_B19_noRG_1in10x_L1_CGTGTAAAGTACGACG	Neuron	77	1
0.595	CCEx12_B19_noRG_1in10x_L1_CGTGTAACATGCGCAC	Non_Neuron	7	1
0.736	CCEx12_B19_noRG_1in10x_L1_CGTGTAACATGTTGAC	Neuron	78	2
1.846	CCEx12_B19_noRG_1in10x_L1_CGTGTAAGTGGCGAAT	Neuron	148	3
1.386	CCEx12_B19_noRG_1in10x_L1_CGTGTCTAGCTGAAAT	Neuron	100	1
0.819	CCEx12_B19_noRG_1in10x_L1_CGTGTCTAGTACGACG	Neuron	59	2
0.738	CCEx12_B19_noRG_1in10x_L1_CGTGTCTCACGGTAAG	Neuron	89	1
0.283	CCEx12_B19_noRG_1in10x_L1_CGTGTCTGTAAACGCG	Neuron	29	2
0.044	CCEx12_B19_noRG_1in10x_L1_CGTGTCTTCTGGGCCA	Neuron	5	1
0.182	CCEx12_B19_noRG_1in10x_L1_CGTTAGAAGGTGCAAC	Neuron	28	3
1.449	CCEx12_B19_noRG_1in10x_L1_CGTTAGACAAGCGATG	Neuron	26	1
1.734	CCEx12_B19_noRG_1in10x_L1_CGTTAGACAGCTTAAC	Neuron	107	1
0.237	CCEx12_B19_noRG_1in10x_L1_CGTTAGAGTAGGGACT	Neuron	19	1
0.373	CCEx12_B19_noRG_1in10x_L1_CGTTAGAGTTATGTGC	Neuron	19	3
1.438	CCEx12_B19_noRG_1in10x_L1_CGTTAGATCCATTCTA	Neuron	108	2
0.701	CCEx12_B19_noRG_1in10x_L1_CGTTCTGAGCAGGTCA	Neuron	74	3
0.390	CCEx12_B19_noRG_1in10x_L1_CGTTCTGAGGTTCCTA	Neuron	35	1
0.528	CCEx12_B19_noRG_1in10x_L1_CGTTCTGGTACGCACC	Neuron	66	3
0.763	CCEx12_B19_noRG_1in10x_L1_CGTTCTGTCAGGCAAG	Neuron	60	3
0.539	CCEx12_B19_noRG_1in10x_L1_CGTTCTGTCGTACCGG	Neuron	52	3
1.221	CCEx12_B19_noRG_1in10x_L1_CGTTGGGGTATAGTAG	Neuron	120	1
0.447	CCEx12_B19_noRG_1in10x_L1_CGTTGGGTCCCAACGG	Neuron	33	2
0.060	CCEx12_B19_noRG_1in10x_L1_CGTTGGGTCTCGTATT	Neuron	5	1
0.670	CCEx12_B19_noRG_1in10x_L1_CTAACTTCAAGTCTAC	Neuron	73	1
0.660	CCEx12_B19_noRG_1in10x_L1_CTAACTTCATGAGCGA	Neuron	54	1
0.482	CCEx12_B19_noRG_1in10x_L1_CTAACTTCATTACGAC	Neuron	35	3
0.135	CCEx12_B19_noRG_1in10x_L1_CTAACTTTCAGCTCTC	Neuron	18	1
1.132	CCEx12_B19_noRG_1in10x_L1_CTAAGACAGTTCGCAT	Neuron	10	2
0.194	CCEx12_B19_noRG_1in10x_L1_CTAAGACGTCAGTGGA	Neuron	19	1
2.098	CCEx12_B19_noRG_1in10x_L1_CTAAGACGTCATCGGC	Neuron	52	3
0.631	CCEx12_B19_noRG_1in10x_L1_CTAAGACTCCGTCATC	Neuron	16	2
0.185	CCEx12_B19_noRG_1in10x_L1_CTAAGACTCGAGCCCA	Non_Neuron	3	1
0.276	CCEx12_B19_noRG_1in10x_L1_CTAATGGGTAGCAAAT	Neuron	30	1
0.469	CCEx12_B19_noRG_1in10x_L1_CTACACCAGGATATAC	Neuron	53	3
0.485	CCEx12_B19_noRG_1in10x_L1_CTACACCCACAGGCCT	Neuron	41	2
0.550	CCEx12_B19_noRG_1in10x_L1_CTACACCCACCAACCG	Neuron	48	3
0.552	CCEx12_B19_noRG_1in10x_L1_CTACACCCAGACAAAT	Neuron	60	1
0.578	CCEx12_B19_noRG_1in10x_L1_CTACACCGTCCAAGTT	Neuron	62	1
0.045	CCEx12_B19_noRG_1in10x_L1_CTACACCGTGTTCTTT	Neuron	3	1
0.248	CCEx12_B19_noRG_1in10x_L1_CTACACCTCCCTTGCA	Neuron	18	1
0.871	CCEx12_B19_noRG_1in10x_L1_CTACACCTCTATCCTA	Neuron	87	2
0.465	CCEx12_B19_noRG_1in10x_L1_CTACACCTCTCTAAGG	Neuron	36	2
1.088	CCEx12_B19_noRG_1in10x_L1_CTACATTAGACCCACC	Neuron	96	3
7.377	CCEx12_B19_noRG_1in10x_L1_CTACATTAGAGGGCTT	Non_Neuron	108	3
0.344	CCEx12_B19_noRG_1in10x_L1_CTACATTAGCCAGAAC	Neuron	34	1
0.349	CCEx12_B19_noRG_1in10x_L1_CTACATTCACTCAGGC	Non_Neuron	11	1
5.039	CCEx12_B19_noRG_1in10x_L1_CTACATTGTATAGGTA	Non_Neuron	108	1
0.819	CCEx12_B19_noRG_1in10x_L1_CTACATTTCAGGTAAA	Neuron	88	2
0.204	CCEx12_B19_noRG_1in10x_L1_CTACGTCCACCAACCG	Non_Neuron	4	1
0.166	CCEx12_B19_noRG_1in10x_L1_CTACGTCCATGCAACT	Neuron	72	3
0.426	CCEx12_B19_noRG_1in10x_L1_CTACGTCGTTGAACTC	Neuron	12	1
0.157	CCEx12_B19_noRG_1in10x_L1_CTAGAGTAGTCGATAA	Non_Neuron	5	1
0.457	CCEx12_B19_noRG_1in10x_L1_CTAGAGTCATCTACGA	Non_Neuron	11	1
3.794	CCEx12_B19_noRG_1in10x_L1_CTAGAGTCATGAAGTA	Neuron	541	4
0.921	CCEx12_B19_noRG_1in10x_L1_CTAGAGTGTTAAGATG	Neuron	83	1
0.609	CCEx12_B19_noRG_1in10x_L1_CTAGCCTGTAAACCTC	Neuron	41	2
1.132	CCEx12_B19_noRG_1in10x_L1_CTAGTGATCCACGTGG	Neuron	15	1
0.563	CCEx12_B19_noRG_1in10x_L1_CTCACACAGATATACG	Neuron	63	2
0.336	CCEx12_B19_noRG_1in10x_L1_CTCACACAGTCAAGCG	Neuron	32	1
0.141	CCEx12_B19_noRG_1in10x_L1_CTCACACTCCGCAGTG	Neuron	14	1
0.238	CCEx12_B19_noRG_1in10x_L1_CTCAGAAGTCAGAAGC	Non_Neuron	10	2
0.217	CCEx12_B19_noRG_1in10x_L1_CTCAGAAGTCGACTGC	Non_Neuron	4	1
0.965	CCEx12_B19_noRG_1in10x_L1_CTCAGAAGTGATGTGG	Neuron	104	3
0.402	CCEx12_B19_noRG_1in10x_L1_CTCAGAATCGGCCGAT	Non_Neuron	4	1
1.843	CCEx12_B19_noRG_1in10x_L1_CTCAGAATCTTGAGAC	Neuron	97	1
0.650	CCEx12_B19_noRG_1in10x_L1_CTCATTAAGCCCAATT	Neuron	150	4
0.294	CCEx12_B19_noRG_1in10x_L1_CTCATTAGTGTGACCC	Neuron	32	1
0.323	CCEx12_B19_noRG_1in10x_L1_CTCATTATCTTGCATT	Neuron	23	1
0.962	CCEx12_B19_noRG_1in10x_L1_CTCCTAGAGAATTCCC	Neuron	98	1
0.485	CCEx12_B19_noRG_1in10x_L1_CTCCTAGAGCGAAGGG	Neuron	39	1
0.596	CCEx12_B19_noRG_1in10x_L1_CTCCTAGAGTTATCGC	Neuron	58	1
0.548	CCEx12_B19_noRG_1in10x_L1_CTCCTAGGTCAAGCGA	Neuron	33	1
0.355	CCEx12_B19_noRG_1in10x_L1_CTCCTAGGTTGGTAAA	Non_Neuron	12	2
0.174	CCEx12_B19_noRG_1in10x_L1_CTCCTAGTCGTAGATC	Neuron	17	2
0.389	CCEx12_B19_noRG_1in10x_L1_CTCGAAAAGAGGTTAT	Neuron	29	3
0.691	CCEx12_B19_noRG_1in10x_L1_CTCGAAACAAGCGCTC	Neuron	64	2
0.364	CCEx12_B19_noRG_1in10x_L1_CTCGAAATCCTTAATC	Neuron	31	2
1.114	CCEx12_B19_noRG_1in10x_L1_CTCGAGGAGCTCTCGG	Neuron	6	1
0.512	CCEx12_B19_noRG_1in10x_L1_CTCGAGGAGTCCAGGA	Neuron	49	1
0.378	CCEx12_B19_noRG_1in10x_L1_CTCGAGGCATCATCCC	Neuron	47	3
0.256	CCEx12_B19_noRG_1in10x_L1_CTCGAGGGTAAGCACG	Neuron	13	1
0.328	CCEx12_B19_noRG_1in10x_L1_CTCGGAGGTCAATGTC	Non_Neuron	3	1
0.320	CCEx12_B19_noRG_1in10x_L1_CTCGGAGTCGGCGGTT	Neuron	26	1
0.824	CCEx12_B19_noRG_1in10x_L1_CTCGGAGTCTACCAGA	Neuron	103	2
3.081	CCEx12_B19_noRG_1in10x_L1_CTCGGGAAGTCGCCGT	Neuron	369	2
0.483	CCEx12_B19_noRG_1in10x_L1_CTCGGGACACAACGCC	Neuron	45	3
0.145	CCEx12_B19_noRG_1in10x_L1_CTCGGGACATCGGACC	Neuron	15	2
1.840	CCEx12_B19_noRG_1in10x_L1_CTCGGGAGTTCCGTCT	Neuron	216	2
0.601	CCEx12_B19_noRG_1in10x_L1_CTCGGGATCAGCATGT	Neuron	49	2
0.800	CCEx12_B19_noRG_1in10x_L1_CTCGTACCATCTCGCT	Neuron	74	1
0.415	CCEx12_B19_noRG_1in10x_L1_CTCGTACGTGAAATCA	Neuron	34	2
2.166	CCEx12_B19_noRG_1in10x_L1_CTCGTACTCTACTATC	Neuron	318	1
0.742	CCEx12_B19_noRG_1in10x_L1_CTCGTCAAGCCAGGAT	Neuron	72	1
0.652	CCEx12_B19_noRG_1in10x_L1_CTCGTCACAAGTACCT	Neuron	101	1
6.729	CCEx12_B19_noRG_1in10x_L1_CTCGTCAGTAGAGGAA	Neuron	455	1
0.175	CCEx12_B19_noRG_1in10x_L1_CTCGTCAGTAGCTAAA	Neuron	39	1
0.516	CCEx12_B19_noRG_1in10x_L1_CTCGTCATCGGCGGTT	Neuron	58	1
0.289	CCEx12_B19_noRG_1in10x_L1_CTCTAATAGTTAAGTG	Neuron	38	1
0.412	CCEx12_B19_noRG_1in10x_L1_CTCTAATCATAGGATA	Neuron	3	1
1.277	CCEx12_B19_noRG_1in10x_L1_CTCTAATCATATGCTG	Neuron	55	1
1.567	CCEx12_B19_noRG_1in10x_L1_CTCTAATGTTGGTAAA	Neuron	303	1
0.517	CCEx12_B19_noRG_1in10x_L1_CTCTAATTCTTATCTG	Neuron	18	2
0.141	CCEx12_B19_noRG_1in10x_L1_CTCTACGAGAACAACT	Non_Neuron	3	1
0.275	CCEx12_B19_noRG_1in10x_L1_CTCTACGAGAGTTGGC	Neuron	37	1
0.394	CCEx12_B19_noRG_1in10x_L1_CTCTACGAGCCACGTC	Neuron	58	2
0.510	CCEx12_B19_noRG_1in10x_L1_CTCTACGGTGCGAAAC	Neuron	44	1
0.440	CCEx12_B19_noRG_1in10x_L1_CTCTACGGTTCCACGG	Neuron	46	2
0.788	CCEx12_B19_noRG_1in10x_L1_CTCTACGTCACCCTCA	Neuron	64	1
0.530	CCEx12_B19_noRG_1in10x_L1_CTCTGGTCACAGGTTT	Neuron	33	1
0.824	CCEx12_B19_noRG_1in10x_L1_CTCTGGTTCAAACCGT	Neuron	109	1
0.124	CCEx12_B19_noRG_1in10x_L1_CTCTGGTTCTCATTCA	Neuron	31	2
0.256	CCEx12_B19_noRG_1in10x_L1_CTGATAGAGATATACG	Neuron	24	1
0.810	CCEx12_B19_noRG_1in10x_L1_CTGATAGAGCGTCTAT	Neuron	56	1
0.428	CCEx12_B19_noRG_1in10x_L1_CTGATAGAGTCCGGTC	Neuron	72	1
0.628	CCEx12_B19_noRG_1in10x_L1_CTGATAGCATGCCTAA	Neuron	46	1
0.484	CCEx12_B19_noRG_1in10x_L1_CTGATAGTCGGTTCGG	Neuron	42	2
0.317	CCEx12_B19_noRG_1in10x_L1_CTGATCCAGAGCTATA	Neuron	31	1
0.569	CCEx12_B19_noRG_1in10x_L1_CTGATCCCATTTGCCC	Neuron	52	2
0.043	CCEx12_B19_noRG_1in10x_L1_CTGATCCGTCTACCTC	Neuron	3	1
0.325	CCEx12_B19_noRG_1in10x_L1_CTGATCCTCCTCTAGC	Neuron	49	1
0.223	CCEx12_B19_noRG_1in10x_L1_CTGATCCTCTGGTTCC	Neuron	24	1
0.218	CCEx12_B19_noRG_1in10x_L1_CTGCCTACATGTTGAC	Neuron	11	1
0.577	CCEx12_B19_noRG_1in10x_L1_CTGCCTAGTTGAGTTC	Neuron	9	1
0.471	CCEx12_B19_noRG_1in10x_L1_CTGCCTATCTTTACGT	Neuron	67	3
0.149	CCEx12_B19_noRG_1in10x_L1_CTGCGGAAGGCAATTA	Non_Neuron	10	2
1.253	CCEx12_B19_noRG_1in10x_L1_CTGCGGACACGAGGTA	Non_Neuron	4	1
0.708	CCEx12_B19_noRG_1in10x_L1_CTGCTGTCAAATACAG	Neuron	77	2
0.297	CCEx12_B19_noRG_1in10x_L1_CTGGTCTCATGCGCAC	Neuron	51	1
0.254	CCEx12_B19_noRG_1in10x_L1_CTGGTCTGTTCTGAAC	Neuron	17	1
0.549	CCEx12_B19_noRG_1in10x_L1_CTGTGCTAGTACGCCC	Neuron	55	3
0.313	CCEx12_B19_noRG_1in10x_L1_CTGTGCTAGTGAACAT	Non_Neuron	5	1
0.402	CCEx12_B19_noRG_1in10x_L1_CTGTGCTCATGTCGAT	Non_Neuron	4	1
0.269	CCEx12_B19_noRG_1in10x_L1_CTGTGCTCATTGGTAC	Neuron	58	3
0.396	CCEx12_B19_noRG_1in10x_L1_CTGTGCTGTAAGTTCC	Neuron	25	2
0.672	CCEx12_B19_noRG_1in10x_L1_CTGTGCTTCGTCTGCT	Neuron	66	2
0.513	CCEx12_B19_noRG_1in10x_L1_CTGTGCTTCGTTTATC	Neuron	4	1
0.247	CCEx12_B19_noRG_1in10x_L1_CTGTTTAAGAGTTGGC	Neuron	4	1
0.390	CCEx12_B19_noRG_1in10x_L1_CTGTTTAGTTCCCGAG	Non_Neuron	41	3
0.752	CCEx12_B19_noRG_1in10x_L1_CTGTTTATCTGTCCGT	Neuron	82	2
0.066	CCEx12_B19_noRG_1in10x_L1_CTTAACTAGAGGTTAT	Neuron	3	1
0.398	CCEx12_B19_noRG_1in10x_L1_CTTAACTAGTGTCCCG	Neuron	7	2
5.266	CCEx12_B19_noRG_1in10x_L1_CTTAACTTCCGCGTTT	Neuron	155	1
0.245	CCEx12_B19_noRG_1in10x_L1_CTTACCGAGCTCAACT	Neuron	24	2
0.080	CCEx12_B19_noRG_1in10x_L1_CTTACCGCACGTCAGC	Neuron	6	1
0.186	CCEx12_B19_noRG_1in10x_L1_CTTACCGTCCATTCTA	Neuron	3	1
0.591	CCEx12_B19_noRG_1in10x_L1_CTTAGGAAGACAGACC	Neuron	41	3
0.236	CCEx12_B19_noRG_1in10x_L1_CTTAGGACAATAGAGT	Neuron	46	3
0.535	CCEx12_B19_noRG_1in10x_L1_CTTAGGATCCGCATAA	Neuron	62	3
0.612	CCEx12_B19_noRG_1in10x_L1_CTTAGGATCGAGGTAG	Neuron	52	1
1.273	CCEx12_B19_noRG_1in10x_L1_CTTCTCTAGGAGTCTG	Neuron	124	2
0.682	CCEx12_B19_noRG_1in10x_L1_CTTCTCTCACGGACAA	Neuron	60	1
0.881	CCEx12_B19_noRG_1in10x_L1_CTTCTCTCATAAGACA	Neuron	110	1
0.627	CCEx12_B19_noRG_1in10x_L1_CTTCTCTCATCGATGT	Neuron	78	3
0.704	CCEx12_B19_noRG_1in10x_L1_CTTCTCTGTCGTTGTA	Neuron	72	1
0.295	CCEx12_B19_noRG_1in10x_L1_CTTCTCTGTCTGCAAT	Non_Neuron	3	1
0.124	CCEx12_B19_noRG_1in10x_L1_CTTCTCTTCACTTATC	Neuron	4	1
1.727	CCEx12_B19_noRG_1in10x_L1_CTTCTCTTCCTGCAGG	Neuron	154	1
0.534	CCEx12_B19_noRG_1in10x_L1_CTTCTCTTCGCCGTGA	Neuron	18	1
0.366	CCEx12_B19_noRG_1in10x_L1_CTTGGCTAGAACAACT	Neuron	19	3
2.157	CCEx12_B19_noRG_1in10x_L1_CTTGGCTAGATGTCGG	Neuron	223	1
0.948	CCEx12_B19_noRG_1in10x_L1_CTTGGCTTCAGCTTAG	Neuron	103	1
0.605	CCEx12_B19_noRG_1in10x_L1_CTTTGCGGTATAGGGC	Neuron	42	2
0.595	CCEx12_B19_noRG_1in10x_L1_CTTTGCGTCCAAAGTC	Neuron	76	1
0.041	CCEx12_B19_noRG_1in10x_L1_CTTTGCGTCGCCTGTT	Neuron	10	1
0.310	CCEx12_B19_noRG_1in10x_L1_CTTTGCGTCTGCCAGG	Neuron	28	1
0.827	CCEx12_B19_noRG_1in10x_L1_GAAACTCCAGATGGGT	Neuron	92	4
0.390	CCEx12_B19_noRG_1in10x_L1_GAAACTCGTGAGGCTA	Neuron	20	1
0.320	CCEx12_B19_noRG_1in10x_L1_GAACATCAGAATAGGG	Neuron	29	4
0.214	CCEx12_B19_noRG_1in10x_L1_GAACATCAGCCACCTG	Neuron	9	2
0.489	CCEx12_B19_noRG_1in10x_L1_GAACATCCAAATTGCC	Neuron	85	1
0.066	CCEx12_B19_noRG_1in10x_L1_GAACATCCACCTATCC	Neuron	9	1
0.300	CCEx12_B19_noRG_1in10x_L1_GAACATCCAGGTCCAC	Neuron	20	3
0.539	CCEx12_B19_noRG_1in10x_L1_GAACATCCATTTCACT	Neuron	66	1
0.693	CCEx12_B19_noRG_1in10x_L1_GAACATCTCATCTGCC	Neuron	21	1
0.096	CCEx12_B19_noRG_1in10x_L1_GAACCTACACACTGCG	Non_Neuron	3	1
0.089	CCEx12_B19_noRG_1in10x_L1_GAACGGAAGCGTGAAC	Neuron	7	1
0.390	CCEx12_B19_noRG_1in10x_L1_GAACGGAAGCTCAACT	Neuron	43	1
0.083	CCEx12_B19_noRG_1in10x_L1_GAACGGAAGTAGGCCA	Neuron	11	2
0.216	CCEx12_B19_noRG_1in10x_L1_GAACGGAGTAGAGGAA	Neuron	78	2
0.421	CCEx12_B19_noRG_1in10x_L1_GAAGCAGAGCGTCTAT	Neuron	32	1
0.319	CCEx12_B19_noRG_1in10x_L1_GAAGCAGTCGGTCCGA	Neuron	67	5
0.557	CCEx12_B19_noRG_1in10x_L1_GAATAAGAGACGCTTT	Neuron	43	2
0.796	CCEx12_B19_noRG_1in10x_L1_GAATAAGCAAGTTGTC	Neuron	62	1
0.458	CCEx12_B19_noRG_1in10x_L1_GAATAAGCAGACTCGC	Neuron	59	2
0.224	CCEx12_B19_noRG_1in10x_L1_GAATAAGGTTACGCGC	Neuron	25	1
0.369	CCEx12_B19_noRG_1in10x_L1_GAATAAGGTTCCACTC	Neuron	52	4
0.622	CCEx12_B19_noRG_1in10x_L1_GAATAAGTCAAACAAG	Neuron	75	2
1.012	CCEx12_B19_noRG_1in10x_L1_GAATAAGTCATCTGCC	Neuron	110	1
0.556	CCEx12_B19_noRG_1in10x_L1_GAATGAAAGAAGGCCT	Neuron	38	1
0.183	CCEx12_B19_noRG_1in10x_L1_GAATGAAAGTGGTAAT	Neuron	12	1
0.682	CCEx12_B19_noRG_1in10x_L1_GAATGAATCAGTGCAT	Neuron	77	3
0.732	CCEx12_B19_noRG_1in10x_L1_GACACGCCACCCTATC	Neuron	4	1
0.237	CCEx12_B19_noRG_1in10x_L1_GACACGCCATGGTAGG	Neuron	30	3
0.930	CCEx12_B19_noRG_1in10x_L1_GACACGCGTAACGACG	Neuron	97	2
0.051	CCEx12_B19_noRG_1in10x_L1_GACACGCGTACGCTGC	Non_Neuron	7	2
0.748	CCEx12_B19_noRG_1in10x_L1_GACAGAGAGAATGTTG	Neuron	58	1
0.608	CCEx12_B19_noRG_1in10x_L1_GACAGAGAGCTAGTCT	Neuron	81	1
1.008	CCEx12_B19_noRG_1in10x_L1_GACAGAGAGGATGGAA	Neuron	157	5
0.627	CCEx12_B19_noRG_1in10x_L1_GACAGAGTCTTGCATT	Neuron	94	1
0.867	CCEx12_B19_noRG_1in10x_L1_GACCAATAGTTAACGA	Neuron	37	2
0.375	CCEx12_B19_noRG_1in10x_L1_GACCTGGAGTCCGTAT	Neuron	17	2
0.549	CCEx12_B19_noRG_1in10x_L1_GACCTGGCAGGTGGAT	Neuron	51	3
0.222	CCEx12_B19_noRG_1in10x_L1_GACCTGGGTCAAACTC	Non_Neuron	6	1
0.136	CCEx12_B19_noRG_1in10x_L1_GACCTGGGTGCATCTA	Non_Neuron	4	1
0.215	CCEx12_B19_noRG_1in10x_L1_GACGCGTCAGGGTTAG	Neuron	3	1
0.031	CCEx12_B19_noRG_1in10x_L1_GACGCGTCATCAGTAC	Neuron	29	1
1.614	CCEx12_B19_noRG_1in10x_L1_GACGCGTGTTCCCGAG	Neuron	222	3
0.784	CCEx12_B19_noRG_1in10x_L1_GACGGCTTCACCACCT	Neuron	78	1
0.398	CCEx12_B19_noRG_1in10x_L1_GACGGCTTCGATGAGG	Neuron	34	3
1.344	CCEx12_B19_noRG_1in10x_L1_GACGTGCAGTGCGTGA	Neuron	56	1
0.604	CCEx12_B19_noRG_1in10x_L1_GACGTGCTCGCGTAGC	Neuron	33	1
0.426	CCEx12_B19_noRG_1in10x_L1_GACGTGCTCTTGCAAG	Neuron	17	1
0.853	CCEx12_B19_noRG_1in10x_L1_GACGTTAGTAAGGGCT	Neuron	118	3
0.174	CCEx12_B19_noRG_1in10x_L1_GACTAACCAATACGCT	Non_Neuron	11	2
1.081	CCEx12_B19_noRG_1in10x_L1_GACTAACTCTAAGCCA	Neuron	123	3
0.841	CCEx12_B19_noRG_1in10x_L1_GACTAACTCTCACATT	Neuron	69	2
0.332	CCEx12_B19_noRG_1in10x_L1_GACTACATCACGGTTA	Non_Neuron	5	1
0.200	CCEx12_B19_noRG_1in10x_L1_GACTACATCCCTGACT	Neuron	4	1
0.657	CCEx12_B19_noRG_1in10x_L1_GACTGCGAGAGGTTGC	Neuron	88	3
0.283	CCEx12_B19_noRG_1in10x_L1_GACTGCGAGCTACCTA	Neuron	24	1
0.469	CCEx12_B19_noRG_1in10x_L1_GACTGCGAGTTAGCGG	Neuron	61	1
4.999	CCEx12_B19_noRG_1in10x_L1_GACTGCGCACGACGAA	Neuron	525	1
0.462	CCEx12_B19_noRG_1in10x_L1_GAGCAGACAAGGACTG	Non_Neuron	7	1
0.892	CCEx12_B19_noRG_1in10x_L1_GAGCAGACACTTACGA	Neuron	74	3
0.504	CCEx12_B19_noRG_1in10x_L1_GAGCAGATCAGCGACC	Neuron	91	1
0.588	CCEx12_B19_noRG_1in10x_L1_GAGGTGAAGCTGCCCA	Neuron	59	1
0.295	CCEx12_B19_noRG_1in10x_L1_GAGGTGAAGTGGAGAA	Neuron	27	1
0.388	CCEx12_B19_noRG_1in10x_L1_GAGGTGACAAGGGTCA	Neuron	36	1
0.405	CCEx12_B19_noRG_1in10x_L1_GAGGTGACACATTAGC	Neuron	26	2
0.479	CCEx12_B19_noRG_1in10x_L1_GAGGTGACAGGGCATA	Neuron	34	3
0.538	CCEx12_B19_noRG_1in10x_L1_GAGGTGAGTTATCACG	Neuron	62	2
0.561	CCEx12_B19_noRG_1in10x_L1_GAGGTGATCCGCATAA	Neuron	88	1
0.346	CCEx12_B19_noRG_1in10x_L1_GAGTCCGAGGCCCGTT	Neuron	28	1
0.022	CCEx12_B19_noRG_1in10x_L1_GAGTCCGCATCGACGC	Neuron	6	1
0.135	CCEx12_B19_noRG_1in10x_L1_GAGTCCGTCACAACGT	Neuron	23	1
0.208	CCEx12_B19_noRG_1in10x_L1_GAGTCCGTCGGCGGTT	Neuron	30	2
0.664	CCEx12_B19_noRG_1in10x_L1_GAGTCCGTCTGATACG	Neuron	76	1
0.086	CCEx12_B19_noRG_1in10x_L1_GATCAGTAGAGTACAT	Non_Neuron	3	1
0.228	CCEx12_B19_noRG_1in10x_L1_GATCAGTAGCTGAACG	Neuron	31	1
0.858	CCEx12_B19_noRG_1in10x_L1_GATCAGTCAATTCCTT	Neuron	82	2
0.125	CCEx12_B19_noRG_1in10x_L1_GATCAGTTCTAACTTC	Neuron	23	3
0.312	CCEx12_B19_noRG_1in10x_L1_GATCGATAGAGGGATA	Neuron	40	1
0.788	CCEx12_B19_noRG_1in10x_L1_GATCGATAGGAGCGTT	Neuron	76	3
0.604	CCEx12_B19_noRG_1in10x_L1_GATCGATCAAGCGCTC	Neuron	45	2
0.446	CCEx12_B19_noRG_1in10x_L1_GATCGATCATCTCGCT	Neuron	74	1
0.874	CCEx12_B19_noRG_1in10x_L1_GATCGATTCGTAGATC	Neuron	99	2
0.246	CCEx12_B19_noRG_1in10x_L1_GATCGCGAGATATGCA	Neuron	21	1
1.199	CCEx12_B19_noRG_1in10x_L1_GATCGCGAGGATATAC	Neuron	99	3
0.931	CCEx12_B19_noRG_1in10x_L1_GATCGCGGTGATAAAC	Neuron	32	1
0.158	CCEx12_B19_noRG_1in10x_L1_GATCGCGGTGTTCTTT	Non_Neuron	3	1
0.817	CCEx12_B19_noRG_1in10x_L1_GATCGCGTCTTAACCT	Non_Neuron	116	1
0.130	CCEx12_B19_noRG_1in10x_L1_GATCGTAAGAAGGCCT	Neuron	28	2
0.355	CCEx12_B19_noRG_1in10x_L1_GATCGTAAGATATGGT	Neuron	53	2
1.945	CCEx12_B19_noRG_1in10x_L1_GATCGTAAGCCAGTAG	Neuron	181	3
0.348	CCEx12_B19_noRG_1in10x_L1_GATCGTAAGGCATGGT	Neuron	106	3
0.059	CCEx12_B19_noRG_1in10x_L1_GATCGTATCGCGGATC	Neuron	4	1
0.049	CCEx12_B19_noRG_1in10x_L1_GATCTAGAGGTGTGGT	Neuron	29	1
0.201	CCEx12_B19_noRG_1in10x_L1_GATCTAGGTTCCATGA	Non_Neuron	11	1
0.403	CCEx12_B19_noRG_1in10x_L1_GATCTAGGTTGCTCCT	Neuron	32	1
0.089	CCEx12_B19_noRG_1in10x_L1_GATCTAGTCGGCGCTA	Non_Neuron	3	1
0.120	CCEx12_B19_noRG_1in10x_L1_GATGAAAAGGCCATAG	Non_Neuron	3	1
0.594	CCEx12_B19_noRG_1in10x_L1_GATGAAACACGCGAAA	Neuron	62	1
0.481	CCEx12_B19_noRG_1in10x_L1_GATGAGGGTCGGCATC	Neuron	55	1
2.114	CCEx12_B19_noRG_1in10x_L1_GATGAGGGTGCCTTGG	Neuron	256	1
0.197	CCEx12_B19_noRG_1in10x_L1_GATGAGGGTTAGAACA	Neuron	56	3
0.152	CCEx12_B19_noRG_1in10x_L1_GATGCTAGTCTCTTAT	Neuron	16	1
0.162	CCEx12_B19_noRG_1in10x_L1_GATGCTATCAAGATCC	Non_Neuron	3	1
0.603	CCEx12_B19_noRG_1in10x_L1_GATGCTATCCTATGTT	Neuron	48	1
1.067	CCEx12_B19_noRG_1in10x_L1_GATGCTATCTGATACG	Neuron	46	2
0.823	CCEx12_B19_noRG_1in10x_L1_GATTCAGAGAATAGGG	Neuron	185	3
0.251	CCEx12_B19_noRG_1in10x_L1_GATTCAGCAGTGGGAT	Neuron	24	1
0.356	CCEx12_B19_noRG_1in10x_L1_GCAAACTCAAGTTCTG	Neuron	44	2
1.110	CCEx12_B19_noRG_1in10x_L1_GCAAACTGTTGTACAC	Neuron	138	3
0.531	CCEx12_B19_noRG_1in10x_L1_GCAATCAAGACAAAGG	Neuron	66	2
0.288	CCEx12_B19_noRG_1in10x_L1_GCAATCAAGTGAATTG	Neuron	17	2
0.392	CCEx12_B19_noRG_1in10x_L1_GCAATCAGTAAGAGAG	Neuron	39	2
0.654	CCEx12_B19_noRG_1in10x_L1_GCAATCAGTCACAAGG	Neuron	80	1
0.102	CCEx12_B19_noRG_1in10x_L1_GCAATCAGTGAGGCTA	Neuron	22	1
0.261	CCEx12_B19_noRG_1in10x_L1_GCAATCATCCAAGTAC	Neuron	25	1
0.439	CCEx12_B19_noRG_1in10x_L1_GCACATAAGAGGTAGA	Neuron	35	1
0.126	CCEx12_B19_noRG_1in10x_L1_GCACATAGTCAGATAA	Neuron	16	2
0.321	CCEx12_B19_noRG_1in10x_L1_GCACATAGTCGAACAG	Neuron	21	1
0.414	CCEx12_B19_noRG_1in10x_L1_GCACATATCTGGCGTG	Neuron	19	2
1.663	CCEx12_B19_noRG_1in10x_L1_GCACTCTAGTGTTTGC	Neuron	174	1
0.825	CCEx12_B19_noRG_1in10x_L1_GCAGCCAAGACTTGAA	Neuron	55	3
1.261	CCEx12_B19_noRG_1in10x_L1_GCAGCCAAGTGTCCCG	Non_Neuron	16	2
1.621	CCEx12_B19_noRG_1in10x_L1_GCAGCCACATCCGGGT	Neuron	25	1
0.357	CCEx12_B19_noRG_1in10x_L1_GCAGCCAGTATTACCG	Neuron	29	1
0.976	CCEx12_B19_noRG_1in10x_L1_GCAGCCAGTCCGCTGA	Neuron	39	1
0.933	CCEx12_B19_noRG_1in10x_L1_GCAGCCATCGCCAGCA	Neuron	117	4
0.737	CCEx12_B19_noRG_1in10x_L1_GCAGCCATCGCCTGAG	Neuron	76	1
0.680	CCEx12_B19_noRG_1in10x_L1_GCAGCCATCTTGCATT	Neuron	62	4
0.446	CCEx12_B19_noRG_1in10x_L1_GCAGTTAAGAAGGCCT	Neuron	43	1
0.394	CCEx12_B19_noRG_1in10x_L1_GCAGTTAAGGTGATAT	Neuron	56	1
0.207	CCEx12_B19_noRG_1in10x_L1_GCAGTTACAGGAATCG	Neuron	38	1
0.000	CCEx12_B19_noRG_1in10x_L1_GCAGTTAGTAGGGTAC	Non_Neuron	4	1
0.858	CCEx12_B19_noRG_1in10x_L1_GCAGTTAGTTCCACTC	Neuron	85	2
0.263	CCEx12_B19_noRG_1in10x_L1_GCAGTTATCGGTTCGG	Neuron	31	1
0.455	CCEx12_B19_noRG_1in10x_L1_GCATACAAGAGTGACC	Neuron	8	1
0.224	CCEx12_B19_noRG_1in10x_L1_GCATACACACAACTGT	Neuron	33	2
0.194	CCEx12_B19_noRG_1in10x_L1_GCATACACAGCCTGTG	Neuron	13	2
0.078	CCEx12_B19_noRG_1in10x_L1_GCATACACATCTATGG	Non_Neuron	3	1
1.099	CCEx12_B19_noRG_1in10x_L1_GCATACACATGGTCTA	Neuron	145	3
0.822	CCEx12_B19_noRG_1in10x_L1_GCATACAGTAGAGTGC	Neuron	65	2
0.387	CCEx12_B19_noRG_1in10x_L1_GCATACATCAAAGTAG	Neuron	41	1
7.391	CCEx12_B19_noRG_1in10x_L1_GCATACATCTTGACGA	Neuron	91	2
0.227	CCEx12_B19_noRG_1in10x_L1_GCATGATAGATAGGAG	Neuron	26	1
0.588	CCEx12_B19_noRG_1in10x_L1_GCATGATCACTGAAGG	Neuron	70	1
1.844	CCEx12_B19_noRG_1in10x_L1_GCATGATGTCCGAATT	Non_Neuron	27	2
0.298	CCEx12_B19_noRG_1in10x_L1_GCATGATGTCTCTTTA	Neuron	35	2
0.700	CCEx12_B19_noRG_1in10x_L1_GCATGCGAGCTAAGAT	Neuron	61	1
0.375	CCEx12_B19_noRG_1in10x_L1_GCATGCGCATACGCCG	Non_Neuron	8	1
0.000	CCEx12_B19_noRG_1in10x_L1_GCATGCGTCAAAGTAG	Non_Neuron	6	1
1.016	CCEx12_B19_noRG_1in10x_L1_GCATGTACACAGACTT	Neuron	72	1
0.077	CCEx12_B19_noRG_1in10x_L1_GCATGTACACTTCGAA	Neuron	29	2
0.794	CCEx12_B19_noRG_1in10x_L1_GCATGTACAGATAATG	Neuron	112	4
0.904	CCEx12_B19_noRG_1in10x_L1_GCATGTAGTAGAAGGA	Neuron	113	2
0.682	CCEx12_B19_noRG_1in10x_L1_GCCAAATAGAGACTTA	Neuron	124	3
0.055	CCEx12_B19_noRG_1in10x_L1_GCCAAATAGCTGTTCA	Non_Neuron	3	1
0.766	CCEx12_B19_noRG_1in10x_L1_GCCAAATAGGTGACCA	Neuron	52	1
0.494	CCEx12_B19_noRG_1in10x_L1_GCCAAATAGTAGGCCA	Neuron	75	5
0.658	CCEx12_B19_noRG_1in10x_L1_GCCAAATCAATCTGCA	Neuron	43	2
0.647	CCEx12_B19_noRG_1in10x_L1_GCCTCTACATCCCACT	Neuron	35	2
0.394	CCEx12_B19_noRG_1in10x_L1_GCCTCTAGTATAATGG	Neuron	36	1
0.022	CCEx12_B19_noRG_1in10x_L1_GCCTCTAGTGAACCTT	Neuron	3	1
0.436	CCEx12_B19_noRG_1in10x_L1_GCCTCTATCACTCCTG	Non_Neuron	7	1
0.606	CCEx12_B19_noRG_1in10x_L1_GCCTCTATCGTTTGCC	Neuron	89	3
0.486	CCEx12_B19_noRG_1in10x_L1_GCGACCAAGACTTTCG	Neuron	28	2
0.255	CCEx12_B19_noRG_1in10x_L1_GCGACCAAGTAGGTGC	Non_Neuron	6	1
0.528	CCEx12_B19_noRG_1in10x_L1_GCGACCACATAAAGGT	Neuron	43	4
0.661	CCEx12_B19_noRG_1in10x_L1_GCGACCATCACTTACT	Neuron	79	2
0.344	CCEx12_B19_noRG_1in10x_L1_GCGAGAAAGATCCTGT	Neuron	31	1
0.883	CCEx12_B19_noRG_1in10x_L1_GCGAGAACATGTAGTC	Neuron	110	4
0.282	CCEx12_B19_noRG_1in10x_L1_GCGAGAAGTCCAACTA	Neuron	70	3
0.644	CCEx12_B19_noRG_1in10x_L1_GCGCAACAGACTGTAA	Neuron	73	3
0.261	CCEx12_B19_noRG_1in10x_L1_GCGCAACGTGTTCGAT	Neuron	18	1
0.871	CCEx12_B19_noRG_1in10x_L1_GCGCAACTCATGCAAC	Neuron	149	4
0.260	CCEx12_B19_noRG_1in10x_L1_GCGCAACTCCGCTGTT	Neuron	11	1
0.066	CCEx12_B19_noRG_1in10x_L1_GCGCAACTCGTATCAG	Neuron	11	2
0.808	CCEx12_B19_noRG_1in10x_L1_GCGCAGTAGTGCCATT	Neuron	76	3
1.353	CCEx12_B19_noRG_1in10x_L1_GCGCAGTTCATGCATG	Neuron	172	2
0.208	CCEx12_B19_noRG_1in10x_L1_GCGCAGTTCCTGTACC	Neuron	19	1
0.686	CCEx12_B19_noRG_1in10x_L1_GCGCAGTTCTCTGTCG	Neuron	71	2
0.632	CCEx12_B19_noRG_1in10x_L1_GCGCCAACAAGTCTGT	Neuron	73	1
0.451	CCEx12_B19_noRG_1in10x_L1_GCGCCAACAGCCTGTG	Neuron	79	1
0.485	CCEx12_B19_noRG_1in10x_L1_GCGCCAAGTACCGTTA	Neuron	41	1
0.375	CCEx12_B19_noRG_1in10x_L1_GCGCCAAGTCATGCCG	Neuron	5	1
0.285	CCEx12_B19_noRG_1in10x_L1_GCGCGATAGCTGAACG	Neuron	44	2
1.034	CCEx12_B19_noRG_1in10x_L1_GCGCGATAGTGTACCT	Neuron	83	2
5.520	CCEx12_B19_noRG_1in10x_L1_GCGCGATTCTGTTTGT	Neuron	720	1
1.080	CCEx12_B19_noRG_1in10x_L1_GCGGGTTAGGGATCTG	Neuron	94	3
2.246	CCEx12_B19_noRG_1in10x_L1_GCGGGTTCAGATGAGC	Neuron	190	2
0.256	CCEx12_B19_noRG_1in10x_L1_GCGGGTTGTGAAATCA	Neuron	5	1
0.488	CCEx12_B19_noRG_1in10x_L1_GCTCCTAAGGGTGTTG	Neuron	72	6
0.060	CCEx12_B19_noRG_1in10x_L1_GCTCTGTAGTCCGTAT	Neuron	3	1
0.802	CCEx12_B19_noRG_1in10x_L1_GCTCTGTTCACCGTAA	Neuron	71	1
0.526	CCEx12_B19_noRG_1in10x_L1_GCTGCAGGTTGTGGCC	Non_Neuron	28	2
0.349	CCEx12_B19_noRG_1in10x_L1_GCTGCGAAGGTGATTA	Non_Neuron	5	1
0.690	CCEx12_B19_noRG_1in10x_L1_GCTGCGATCAGGCGAA	Neuron	81	1
0.433	CCEx12_B19_noRG_1in10x_L1_GCTGCGATCGCATGGC	Neuron	154	2
0.323	CCEx12_B19_noRG_1in10x_L1_GCTGCGATCTCAAGTG	Neuron	43	1
0.174	CCEx12_B19_noRG_1in10x_L1_GCTGCTTAGCTTATCG	Non_Neuron	3	1
1.800	CCEx12_B19_noRG_1in10x_L1_GCTGCTTCACACGCTG	Neuron	381	2
0.352	CCEx12_B19_noRG_1in10x_L1_GCTGCTTTCACGATGT	Non_Neuron	25	1
0.174	CCEx12_B19_noRG_1in10x_L1_GCTGCTTTCTTGCAAG	Neuron	69	2
0.857	CCEx12_B19_noRG_1in10x_L1_GCTGGGTCAACGCACC	Neuron	72	3
0.575	CCEx12_B19_noRG_1in10x_L1_GCTGGGTCAACTTGAC	Neuron	61	3
0.485	CCEx12_B19_noRG_1in10x_L1_GCTGGGTGTATGAATG	Neuron	17	1
0.379	CCEx12_B19_noRG_1in10x_L1_GCTGGGTTCGGCTACG	Neuron	29	1
1.379	CCEx12_B19_noRG_1in10x_L1_GCTGGGTTCTTTAGTC	Neuron	159	1
0.427	CCEx12_B19_noRG_1in10x_L1_GCTTCCAAGCTGCCCA	Neuron	38	3
3.971	CCEx12_B19_noRG_1in10x_L1_GCTTCCAAGGATTCGG	Neuron	12	1
0.390	CCEx12_B19_noRG_1in10x_L1_GCTTCCACACAACTGT	Neuron	17	2
0.408	CCEx12_B19_noRG_1in10x_L1_GCTTCCACAGTAAGAT	Neuron	18	2
0.195	CCEx12_B19_noRG_1in10x_L1_GCTTCCACATAGACTC	Neuron	26	2
0.697	CCEx12_B19_noRG_1in10x_L1_GCTTCCACATCACAAC	Neuron	91	1
0.480	CCEx12_B19_noRG_1in10x_L1_GCTTCCAGTGGCTCCA	Non_Neuron	5	1
0.286	CCEx12_B19_noRG_1in10x_L1_GCTTCCATCATCGGAT	Neuron	31	6
1.199	CCEx12_B19_noRG_1in10x_L1_GCTTGAAAGAGATGAG	Neuron	148	1
0.296	CCEx12_B19_noRG_1in10x_L1_GCTTGAAAGGACTGGT	Neuron	11	2
5.259	CCEx12_B19_noRG_1in10x_L1_GCTTGAAAGTGCAAGC	Neuron	440	1
0.727	CCEx12_B19_noRG_1in10x_L1_GCTTGAACATCGGGTC	Neuron	36	2
0.144	CCEx12_B19_noRG_1in10x_L1_GCTTGAAGTTGTGGCC	Neuron	3	1
0.984	CCEx12_B19_noRG_1in10x_L1_GCTTGAATCATGCAAC	Neuron	92	2
0.067	CCEx12_B19_noRG_1in10x_L1_GGAAAGCCACCAGGCT	Neuron	5	1
0.054	CCEx12_B19_noRG_1in10x_L1_GGAAAGCCAGATCCAT	Neuron	3	1
0.647	CCEx12_B19_noRG_1in10x_L1_GGAAAGCGTCTCATCC	Neuron	52	1
0.988	CCEx12_B19_noRG_1in10x_L1_GGAAAGCTCTCATTCA	Neuron	100	1
0.734	CCEx12_B19_noRG_1in10x_L1_GGAACTTAGATGTGTA	Neuron	47	2
0.183	CCEx12_B19_noRG_1in10x_L1_GGAACTTGTCGCCATG	Neuron	38	2
0.075	CCEx12_B19_noRG_1in10x_L1_GGAACTTTCGGTCTAA	Non_Neuron	3	1
0.259	CCEx12_B19_noRG_1in10x_L1_GGAACTTTCTCTAAGG	Neuron	24	1
0.191	CCEx12_B19_noRG_1in10x_L1_GGAATAATCACAGTAC	Non_Neuron	5	1
0.033	CCEx12_B19_noRG_1in10x_L1_GGACAAGAGAATTGTG	Neuron	4	1
0.317	CCEx12_B19_noRG_1in10x_L1_GGACAAGGTCTGATCA	Neuron	24	1
0.975	CCEx12_B19_noRG_1in10x_L1_GGACAAGTCACAGGCC	Neuron	103	1
0.979	CCEx12_B19_noRG_1in10x_L1_GGACAAGTCGGAAATA	Neuron	104	2
0.383	CCEx12_B19_noRG_1in10x_L1_GGACAAGTCTTTAGTC	Neuron	74	3
0.313	CCEx12_B19_noRG_1in10x_L1_GGACAGACAAATCCGT	Neuron	13	2
0.168	CCEx12_B19_noRG_1in10x_L1_GGACAGAGTACGAAAT	Neuron	16	1
2.171	CCEx12_B19_noRG_1in10x_L1_GGACAGAGTGTTCTTT	Neuron	322	1
0.830	CCEx12_B19_noRG_1in10x_L1_GGACAGATCATTCACT	Neuron	57	1
0.351	CCEx12_B19_noRG_1in10x_L1_GGACAGATCGTCTGCT	Neuron	46	3
0.871	CCEx12_B19_noRG_1in10x_L1_GGACATTCAAGTACCT	Neuron	60	2
0.502	CCEx12_B19_noRG_1in10x_L1_GGACATTTCTGTCTCG	Neuron	37	1
0.653	CCEx12_B19_noRG_1in10x_L1_GGACGTCGTCCGTTAA	Neuron	47	2
0.171	CCEx12_B19_noRG_1in10x_L1_GGACGTCTCGTTGCCT	Non_Neuron	16	2
0.671	CCEx12_B19_noRG_1in10x_L1_GGAGCAAAGCACAGGT	Neuron	43	1
0.484	CCEx12_B19_noRG_1in10x_L1_GGAGCAAAGGGATGGG	Neuron	99	3
3.216	CCEx12_B19_noRG_1in10x_L1_GGAGCAAAGTGGAGAA	Neuron	267	1
0.569	CCEx12_B19_noRG_1in10x_L1_GGAGCAATCAATCTCT	Neuron	54	2
0.379	CCEx12_B19_noRG_1in10x_L1_GGAGCAATCTACTATC	Neuron	43	2
0.130	CCEx12_B19_noRG_1in10x_L1_GGATGTTAGCGACGTA	Non_Neuron	3	1
0.553	CCEx12_B19_noRG_1in10x_L1_GGATGTTCACGGTTTA	Neuron	75	3
1.542	CCEx12_B19_noRG_1in10x_L1_GGATGTTTCAGTTGAC	Neuron	209	2
0.860	CCEx12_B19_noRG_1in10x_L1_GGATTACCACACCGAC	Neuron	37	2
0.984	CCEx12_B19_noRG_1in10x_L1_GGATTACGTCCATCCT	Neuron	53	4
0.627	CCEx12_B19_noRG_1in10x_L1_GGCAATTGTCATATGC	Neuron	86	6
0.057	CCEx12_B19_noRG_1in10x_L1_GGCCGATTCAACGAAA	Non_Neuron	5	1
0.283	CCEx12_B19_noRG_1in10x_L1_GGCGACTAGTTGTCGT	Neuron	50	2
0.597	CCEx12_B19_noRG_1in10x_L1_GGCGACTCAGACGTAG	Neuron	76	5
0.825	CCEx12_B19_noRG_1in10x_L1_GGCGACTGTATCACCA	Neuron	65	3
0.758	CCEx12_B19_noRG_1in10x_L1_GGCGACTGTCAGAGGT	Neuron	65	2
0.921	CCEx12_B19_noRG_1in10x_L1_GGCGACTTCTCGATGA	Neuron	68	2
1.119	CCEx12_B19_noRG_1in10x_L1_GGCGTGTGTCGATTGT	Neuron	104	1
0.301	CCEx12_B19_noRG_1in10x_L1_GGCGTGTGTTGGGACA	Neuron	88	1
1.319	CCEx12_B19_noRG_1in10x_L1_GGCTCGAAGAGGTTGC	Neuron	215	1
0.518	CCEx12_B19_noRG_1in10x_L1_GGCTCGAAGGACCACA	Neuron	70	3
0.258	CCEx12_B19_noRG_1in10x_L1_GGCTCGAAGTCTCAAC	Neuron	30	1
0.348	CCEx12_B19_noRG_1in10x_L1_GGCTCGACAGGAATCG	Non_Neuron	8	1
0.438	CCEx12_B19_noRG_1in10x_L1_GGCTCGACATCATCCC	Neuron	23	1
0.976	CCEx12_B19_noRG_1in10x_L1_GGCTCGAGTCTTCTCG	Neuron	80	1
0.346	CCEx12_B19_noRG_1in10x_L1_GGCTCGAGTGAGTGAC	Neuron	45	3
0.717	CCEx12_B19_noRG_1in10x_L1_GGCTCGATCTCTGTCG	Neuron	97	2
1.423	CCEx12_B19_noRG_1in10x_L1_GGCTGGTAGATGTTAG	Neuron	160	1
0.307	CCEx12_B19_noRG_1in10x_L1_GGCTGGTAGTCAAGCG	Neuron	13	2
0.736	CCEx12_B19_noRG_1in10x_L1_GGCTGGTCAATGGAGC	Neuron	46	2
0.747	CCEx12_B19_noRG_1in10x_L1_GGCTGGTGTCGCTTTC	Neuron	40	1
0.275	CCEx12_B19_noRG_1in10x_L1_GGCTGGTGTTAAAGTG	Neuron	71	2
4.932	CCEx12_B19_noRG_1in10x_L1_GGGAATGGTAAGGGCT	Neuron	380	2
0.206	CCEx12_B19_noRG_1in10x_L1_GGGAATGGTCTCCACT	Neuron	41	2
0.968	CCEx12_B19_noRG_1in10x_L1_GGGAATGTCACCCTCA	Neuron	71	1
0.333	CCEx12_B19_noRG_1in10x_L1_GGGAATGTCCTCAATT	Neuron	22	3
0.553	CCEx12_B19_noRG_1in10x_L1_GGGAATGTCTACCAGA	Neuron	41	1
0.925	CCEx12_B19_noRG_1in10x_L1_GGGACCTAGGACTGGT	Neuron	86	2
0.118	CCEx12_B19_noRG_1in10x_L1_GGGACCTAGTATCTCG	Non_Neuron	3	1
0.412	CCEx12_B19_noRG_1in10x_L1_GGGACCTGTTATCACG	Neuron	46	1
0.247	CCEx12_B19_noRG_1in10x_L1_GGGAGATAGTTGAGTA	Neuron	24	1
0.172	CCEx12_B19_noRG_1in10x_L1_GGGAGATTCCCTAATT	Neuron	20	1
0.069	CCEx12_B19_noRG_1in10x_L1_GGGATGATCAACACGT	Neuron	4	1
0.467	CCEx12_B19_noRG_1in10x_L1_GGGATGATCGTAGGTT	Neuron	59	4
0.541	CCEx12_B19_noRG_1in10x_L1_GGGCACTAGCTCCTCT	Neuron	67	2
1.076	CCEx12_B19_noRG_1in10x_L1_GGGCATCAGCCACTAT	Neuron	133	2
0.320	CCEx12_B19_noRG_1in10x_L1_GGGCATCAGTCAAGGC	Neuron	14	1
0.466	CCEx12_B19_noRG_1in10x_L1_GGGCATCCACTTGGAT	Neuron	46	2
0.345	CCEx12_B19_noRG_1in10x_L1_GGGCATCCAGACAAGC	Neuron	39	2
3.566	CCEx12_B19_noRG_1in10x_L1_GGGTCTGGTCAAAGCG	Neuron	1120	8
0.331	CCEx12_B19_noRG_1in10x_L1_GGGTTGCTCGTTTGCC	Neuron	35	1
0.271	CCEx12_B19_noRG_1in10x_L1_GGTATTGAGACTCGGA	Neuron	21	2
1.051	CCEx12_B19_noRG_1in10x_L1_GGTATTGAGGGCTTGA	Neuron	70	2
0.295	CCEx12_B19_noRG_1in10x_L1_GGTATTGAGTCAATAG	Neuron	15	1
0.235	CCEx12_B19_noRG_1in10x_L1_GGTATTGCAGGTCGTC	Neuron	27	1
0.181	CCEx12_B19_noRG_1in10x_L1_GGTATTGCATGTTCCC	Non_Neuron	3	1
0.405	CCEx12_B19_noRG_1in10x_L1_GGTATTGTCCAGAGGA	Neuron	32	1
3.184	CCEx12_B19_noRG_1in10x_L1_GGTATTGTCCGAAGAG	Neuron	645	5
0.091	CCEx12_B19_noRG_1in10x_L1_GGTGAAGAGATGAGAG	Neuron	33	2
0.613	CCEx12_B19_noRG_1in10x_L1_GGTGAAGAGGGTATCG	Neuron	28	2
0.832	CCEx12_B19_noRG_1in10x_L1_GGTGCGTAGAGGTTAT	Non_Neuron	26	2
0.354	CCEx12_B19_noRG_1in10x_L1_GGTGCGTAGGCAATTA	Neuron	53	3
0.449	CCEx12_B19_noRG_1in10x_L1_GGTGCGTCAGAGTGTG	Neuron	49	1
6.989	CCEx12_B19_noRG_1in10x_L1_GGTGCGTGTGACTCAT	Neuron	964	2
0.731	CCEx12_B19_noRG_1in10x_L1_GGTGCGTTCCAACCAA	Neuron	99	3
0.091	CCEx12_B19_noRG_1in10x_L1_GGTGTTAAGCGCCTTG	Neuron	49	3
0.061	CCEx12_B19_noRG_1in10x_L1_GGTGTTAGTCAGAAGC	Neuron	21	1
0.396	CCEx12_B19_noRG_1in10x_L1_GGTGTTAGTGCACGAA	Neuron	53	1
0.555	CCEx12_B19_noRG_1in10x_L1_GGTGTTATCATCGATG	Neuron	43	2
0.513	CCEx12_B19_noRG_1in10x_L1_GGTGTTATCCAGAAGG	Neuron	65	1
0.507	CCEx12_B19_noRG_1in10x_L1_GTAACGTAGAATAGGG	Neuron	37	2
0.357	CCEx12_B19_noRG_1in10x_L1_GTAACGTAGCAGATCG	Neuron	17	2
0.810	CCEx12_B19_noRG_1in10x_L1_GTAACGTCAGATGAGC	Neuron	101	3
0.084	CCEx12_B19_noRG_1in10x_L1_GTAACGTCATACAGCT	Non_Neuron	4	1
0.142	CCEx12_B19_noRG_1in10x_L1_GTAACGTCATCCCACT	Neuron	16	1
1.210	CCEx12_B19_noRG_1in10x_L1_GTAACGTGTAGCCTCG	Neuron	17	1
4.528	CCEx12_B19_noRG_1in10x_L1_GTAACTGAGCCAGTAG	Neuron	164	3
0.202	CCEx12_B19_noRG_1in10x_L1_GTAACTGAGTGTACCT	Non_Neuron	3	1
3.602	CCEx12_B19_noRG_1in10x_L1_GTAACTGCAACGCACC	Non_Neuron	41	4
0.219	CCEx12_B19_noRG_1in10x_L1_GTAACTGGTTAAAGAC	Neuron	18	1
0.711	CCEx12_B19_noRG_1in10x_L1_GTAACTGTCGCGCCAA	Neuron	10	1
0.624	CCEx12_B19_noRG_1in10x_L1_GTACTCCAGACCTTTG	Neuron	60	1
0.660	CCEx12_B19_noRG_1in10x_L1_GTACTCCAGCAGATCG	Neuron	53	2
0.324	CCEx12_B19_noRG_1in10x_L1_GTACTCCCAATCAGAA	Neuron	29	2
4.930	CCEx12_B19_noRG_1in10x_L1_GTACTCCCACTACAGT	Non_Neuron	74	1
0.499	CCEx12_B19_noRG_1in10x_L1_GTACTCCCATACCATG	Neuron	28	1
0.570	CCEx12_B19_noRG_1in10x_L1_GTACTCCGTTACCAGT	Neuron	98	2
0.097	CCEx12_B19_noRG_1in10x_L1_GTACTCCTCTTCGGTC	Neuron	22	3
0.627	CCEx12_B19_noRG_1in10x_L1_GTACTTTCAAGGTTCT	Neuron	89	1
1.601	CCEx12_B19_noRG_1in10x_L1_GTACTTTTCCAAGCCG	Neuron	197	3
0.669	CCEx12_B19_noRG_1in10x_L1_GTAGGCCGTTCAGTAC	Neuron	94	2
0.265	CCEx12_B19_noRG_1in10x_L1_GTAGGCCTCGGAATCT	Neuron	20	2
0.653	CCEx12_B19_noRG_1in10x_L1_GTAGTCAAGCAGGCTA	Neuron	79	3
0.224	CCEx12_B19_noRG_1in10x_L1_GTAGTCAAGTCGATAA	Neuron	13	1
1.033	CCEx12_B19_noRG_1in10x_L1_GTAGTCAAGTGTGAAT	Neuron	121	1
0.370	CCEx12_B19_noRG_1in10x_L1_GTAGTCAGTAGTAGTA	Neuron	90	2
0.224	CCEx12_B19_noRG_1in10x_L1_GTATCTTGTCCAACTA	Neuron	13	1
0.469	CCEx12_B19_noRG_1in10x_L1_GTATCTTGTCTTGTCC	Neuron	33	1
1.952	CCEx12_B19_noRG_1in10x_L1_GTATTCTAGAGACGAA	Non_Neuron	95	1
0.238	CCEx12_B19_noRG_1in10x_L1_GTATTCTAGCGTGAGT	Non_Neuron	3	1
0.261	CCEx12_B19_noRG_1in10x_L1_GTATTCTCAACGATCT	Non_Neuron	5	1
0.846	CCEx12_B19_noRG_1in10x_L1_GTATTCTCACCTTGTC	Neuron	72	3
0.000	CCEx12_B19_noRG_1in10x_L1_GTATTCTCAGGACGTA	Neuron	23	2
0.075	CCEx12_B19_noRG_1in10x_L1_GTATTCTCATGTAGTC	Neuron	10	1
0.857	CCEx12_B19_noRG_1in10x_L1_GTATTCTTCCATGAGT	Neuron	65	1
0.040	CCEx12_B19_noRG_1in10x_L1_GTCAAGTCAATAACGA	Neuron	16	2
4.585	CCEx12_B19_noRG_1in10x_L1_GTCAAGTCAGGTGGAT	Non_Neuron	79	3
2.278	CCEx12_B19_noRG_1in10x_L1_GTCAAGTGTATAATGG	Neuron	74	3
0.150	CCEx12_B19_noRG_1in10x_L1_GTCACAAAGCAAATCA	Neuron	5	1
0.286	CCEx12_B19_noRG_1in10x_L1_GTCACAAGTAGTAGTA	Neuron	6	1
0.530	CCEx12_B19_noRG_1in10x_L1_GTCACAATCCTTAATC	Neuron	54	1
0.393	CCEx12_B19_noRG_1in10x_L1_GTCACGGAGATCCTGT	Neuron	8	1
0.668	CCEx12_B19_noRG_1in10x_L1_GTCACGGGTTTGACAC	Neuron	58	1
0.345	CCEx12_B19_noRG_1in10x_L1_GTCATTTAGGACTGGT	Neuron	32	2
0.582	CCEx12_B19_noRG_1in10x_L1_GTCATTTAGGGAGTAA	Non_Neuron	10	1
1.030	CCEx12_B19_noRG_1in10x_L1_GTCATTTCAGGACGTA	Neuron	29	2
0.391	CCEx12_B19_noRG_1in10x_L1_GTCCTCAAGCGTAATA	Neuron	22	2
0.545	CCEx12_B19_noRG_1in10x_L1_GTCCTCAGTCAGAATA	Neuron	42	2
0.023	CCEx12_B19_noRG_1in10x_L1_GTCCTCATCAGTGTTG	Neuron	4	1
0.380	CCEx12_B19_noRG_1in10x_L1_GTCCTCATCCTCATTA	Neuron	52	1
0.855	CCEx12_B19_noRG_1in10x_L1_GTCCTCATCTCCGGTT	Neuron	80	1
0.370	CCEx12_B19_noRG_1in10x_L1_GTCGGGTTCAGCTCGG	Neuron	32	1
0.156	CCEx12_B19_noRG_1in10x_L1_GTCGGGTTCGTTACAG	Neuron	16	1
0.327	CCEx12_B19_noRG_1in10x_L1_GTCGTAAAGAATGTGT	Neuron	14	2
0.367	CCEx12_B19_noRG_1in10x_L1_GTCGTAAAGACCACGA	Neuron	59	1
0.493	CCEx12_B19_noRG_1in10x_L1_GTCTCGTCAAGTCATC	Neuron	6	1
1.122	CCEx12_B19_noRG_1in10x_L1_GTCTCGTGTGCACCAC	Non_Neuron	49	1
0.061	CCEx12_B19_noRG_1in10x_L1_GTCTCGTTCGGTTAAC	Neuron	11	2
0.445	CCEx12_B19_noRG_1in10x_L1_GTCTTCGAGATGTTAG	Neuron	42	1
0.049	CCEx12_B19_noRG_1in10x_L1_GTCTTCGGTACCATCA	Neuron	9	1
0.660	CCEx12_B19_noRG_1in10x_L1_GTCTTCGGTTTCCACC	Neuron	36	1
0.388	CCEx12_B19_noRG_1in10x_L1_GTCTTCGTCAGGCGAA	Neuron	39	4
1.440	CCEx12_B19_noRG_1in10x_L1_GTCTTCGTCAGTTGAC	Neuron	41	5
0.368	CCEx12_B19_noRG_1in10x_L1_GTGAAGGAGGATGCGT	Neuron	23	1
0.023	CCEx12_B19_noRG_1in10x_L1_GTGAAGGAGTAGATGT	Neuron	7	2
0.741	CCEx12_B19_noRG_1in10x_L1_GTGAAGGGTAATCACC	Neuron	67	1
0.692	CCEx12_B19_noRG_1in10x_L1_GTGAAGGGTATAATGG	Neuron	85	1
0.998	CCEx12_B19_noRG_1in10x_L1_GTGAAGGTCACCCTCA	Neuron	266	5
1.662	CCEx12_B19_noRG_1in10x_L1_GTGAAGGTCTTGCAAG	Neuron	123	3
0.937	CCEx12_B19_noRG_1in10x_L1_GTGCATAAGCGTCTAT	Neuron	119	1
0.495	CCEx12_B19_noRG_1in10x_L1_GTGCATAAGTCATCCA	Neuron	49	2
0.296	CCEx12_B19_noRG_1in10x_L1_GTGCATATCACATACG	Neuron	3	1
0.224	CCEx12_B19_noRG_1in10x_L1_GTGCATATCCTCGCAT	Non_Neuron	6	1
0.770	CCEx12_B19_noRG_1in10x_L1_GTGCGGTAGTGCGTGA	Neuron	20	1
0.090	CCEx12_B19_noRG_1in10x_L1_GTGCGGTGTCTGATCA	Neuron	3	1
0.282	CCEx12_B19_noRG_1in10x_L1_GTGCTTCAGATGGCGT	Neuron	84	2
0.323	CCEx12_B19_noRG_1in10x_L1_GTGCTTCCATCTATGG	Non_Neuron	3	1
0.683	CCEx12_B19_noRG_1in10x_L1_GTGCTTCTCAACGAAA	Neuron	42	1
0.367	CCEx12_B19_noRG_1in10x_L1_GTGGGTCGTACAGCAG	Neuron	35	1
0.539	CCEx12_B19_noRG_1in10x_L1_GTGTGCGAGTCGTACT	Neuron	60	2
0.301	CCEx12_B19_noRG_1in10x_L1_GTGTGCGTCCAGAAGG	Neuron	50	3
0.373	CCEx12_B19_noRG_1in10x_L1_GTGTTAGAGGTGATAT	Neuron	41	1
0.090	CCEx12_B19_noRG_1in10x_L1_GTGTTAGCACCTTGTC	Neuron	3	1
4.004	CCEx12_B19_noRG_1in10x_L1_GTGTTAGCAGCTCGCA	Neuron	67	2
0.166	CCEx12_B19_noRG_1in10x_L1_GTGTTAGCAGCTGCAC	Neuron	31	2
0.524	CCEx12_B19_noRG_1in10x_L1_GTGTTAGTCTTAGAGC	Neuron	46	2
0.481	CCEx12_B19_noRG_1in10x_L1_GTTAAGCAGAGCCTAG	Neuron	17	2
0.212	CCEx12_B19_noRG_1in10x_L1_GTTAAGCCACATCTTT	Neuron	7	1
0.871	CCEx12_B19_noRG_1in10x_L1_GTTAAGCCAGTGGGAT	Neuron	26	2
1.937	CCEx12_B19_noRG_1in10x_L1_GTTAAGCGTCTTTCAT	Neuron	122	1
0.157	CCEx12_B19_noRG_1in10x_L1_GTTAAGCTCAGTGCAT	Neuron	10	2
1.370	CCEx12_B19_noRG_1in10x_L1_GTTACAGCAGCTTAAC	Neuron	140	1
0.055	CCEx12_B19_noRG_1in10x_L1_GTTACAGGTAAACGCG	Neuron	21	2
0.579	CCEx12_B19_noRG_1in10x_L1_GTTACAGTCCTCGCAT	Neuron	65	1
0.157	CCEx12_B19_noRG_1in10x_L1_GTTCATTCACGTGAGA	Neuron	10	1
0.318	CCEx12_B19_noRG_1in10x_L1_GTTCATTCATTAGGCT	Neuron	40	1
1.091	CCEx12_B19_noRG_1in10x_L1_GTTCATTTCATTGCGA	Neuron	74	1
1.158	CCEx12_B19_noRG_1in10x_L1_GTTCGGGCAGCGATCC	Neuron	146	3
0.274	CCEx12_B19_noRG_1in10x_L1_GTTCGGGTCGCCTGTT	Neuron	67	2
0.948	CCEx12_B19_noRG_1in10x_L1_GTTCTCGGTTGTTTGG	Neuron	47	1
0.175	CCEx12_B19_noRG_1in10x_L1_GTTCTCGTCAGCATGT	Non_Neuron	3	1
1.328	CCEx12_B19_noRG_1in10x_L1_GTTTCTATCTGTCAAG	Neuron	139	1
0.385	CCEx12_B19_noRG_1in10x_L1_TAAACCGAGTGGGATC	Neuron	27	4
1.641	CCEx12_B19_noRG_1in10x_L1_TAAACCGCATCCGCGA	Neuron	129	1
4.813	CCEx12_B19_noRG_1in10x_L1_TAAACCGGTTGTCGCG	Neuron	384	2
0.273	CCEx12_B19_noRG_1in10x_L1_TAAACCGGTTTCCACC	Neuron	29	1
0.171	CCEx12_B19_noRG_1in10x_L1_TAAGAGAAGGCATTGG	Neuron	17	1
0.621	CCEx12_B19_noRG_1in10x_L1_TAAGAGAAGGTGATAT	Neuron	62	3
0.198	CCEx12_B19_noRG_1in10x_L1_TAAGAGACAGCTCCGA	Neuron	10	1
2.074	CCEx12_B19_noRG_1in10x_L1_TAAGAGATCGTTACGA	Neuron	136	3
0.877	CCEx12_B19_noRG_1in10x_L1_TAAGCGTAGAGGTTAT	Neuron	58	2
0.331	CCEx12_B19_noRG_1in10x_L1_TAAGCGTAGTGGGATC	Non_Neuron	3	1
0.350	CCEx12_B19_noRG_1in10x_L1_TAAGCGTGTCATGCCG	Neuron	18	2
0.872	CCEx12_B19_noRG_1in10x_L1_TAAGCGTGTCTTGCGG	Neuron	84	4
0.581	CCEx12_B19_noRG_1in10x_L1_TAAGCGTTCAGGCCCA	Non_Neuron	24	1
0.547	CCEx12_B19_noRG_1in10x_L1_TAAGCGTTCAGTTAGC	Neuron	5	1
0.352	CCEx12_B19_noRG_1in10x_L1_TAAGTGCAGGCGTACA	Neuron	34	1
1.016	CCEx12_B19_noRG_1in10x_L1_TAAGTGCCACGTTGGC	Neuron	110	3
0.936	CCEx12_B19_noRG_1in10x_L1_TAAGTGCTCAAACGGG	Neuron	74	1
0.337	CCEx12_B19_noRG_1in10x_L1_TACACGAAGACTCGGA	Neuron	53	1
0.131	CCEx12_B19_noRG_1in10x_L1_TACACGATCTGCCCTA	Non_Neuron	8	1
0.123	CCEx12_B19_noRG_1in10x_L1_TACACGATCTGTCTCG	Neuron	12	1
0.455	CCEx12_B19_noRG_1in10x_L1_TACAGTGAGCTAACTC	Neuron	78	4
1.465	CCEx12_B19_noRG_1in10x_L1_TACAGTGCAGGGAGAG	Neuron	169	2
0.407	CCEx12_B19_noRG_1in10x_L1_TACAGTGGTGGCTCCA	Neuron	40	1
0.673	CCEx12_B19_noRG_1in10x_L1_TACAGTGGTGTTCTTT	Neuron	63	1
0.301	CCEx12_B19_noRG_1in10x_L1_TACAGTGGTTGGTAAA	Non_Neuron	33	1
4.812	CCEx12_B19_noRG_1in10x_L1_TACCTATGTAAACGCG	Neuron	639	1
0.407	CCEx12_B19_noRG_1in10x_L1_TACCTATTCCAACCAA	Neuron	33	3
0.366	CCEx12_B19_noRG_1in10x_L1_TACCTTAAGCTATGCT	Neuron	49	2
0.877	CCEx12_B19_noRG_1in10x_L1_TACCTTAAGTGGTAGC	Neuron	21	2
0.918	CCEx12_B19_noRG_1in10x_L1_TACCTTACACTGAAGG	Neuron	49	2
0.425	CCEx12_B19_noRG_1in10x_L1_TACCTTAGTAACGACG	Neuron	145	5
0.083	CCEx12_B19_noRG_1in10x_L1_TACCTTAGTCCATCCT	Non_Neuron	3	1
2.709	CCEx12_B19_noRG_1in10x_L1_TACCTTAGTGTTCGAT	Neuron	330	2
1.106	CCEx12_B19_noRG_1in10x_L1_TACGGATCACCTCGGA	Neuron	82	2
0.138	CCEx12_B19_noRG_1in10x_L1_TACGGATCATTAGCCA	Non_Neuron	6	1
0.651	CCEx12_B19_noRG_1in10x_L1_TACGGATGTAGGAGTC	Neuron	36	1
0.815	CCEx12_B19_noRG_1in10x_L1_TACGGATTCACGGTTA	Neuron	68	2
0.971	CCEx12_B19_noRG_1in10x_L1_TACGGATTCCATTCTA	Neuron	96	3
2.275	CCEx12_B19_noRG_1in10x_L1_TACGGGCCACAGGCCT	Non_Neuron	452	1
0.734	CCEx12_B19_noRG_1in10x_L1_TACGGGCCATCAGTAC	Neuron	52	2
0.208	CCEx12_B19_noRG_1in10x_L1_TACGGGCGTTTGGCGC	Neuron	26	2
1.478	CCEx12_B19_noRG_1in10x_L1_TACGGGCTCACGCATA	Neuron	160	3
0.724	CCEx12_B19_noRG_1in10x_L1_TACGGGCTCCGCGTTT	Neuron	107	2
0.915	CCEx12_B19_noRG_1in10x_L1_TACGGGCTCGACAGCC	Neuron	94	1
0.632	CCEx12_B19_noRG_1in10x_L1_TACGGTAAGACTGGGT	Non_Neuron	15	2
0.540	CCEx12_B19_noRG_1in10x_L1_TACGGTAAGGCTAGCA	Neuron	74	2
0.971	CCEx12_B19_noRG_1in10x_L1_TACGGTAAGTGTACGG	Non_Neuron	35	1
0.036	CCEx12_B19_noRG_1in10x_L1_TACGGTACACAGACTT	Neuron	4	1
0.167	CCEx12_B19_noRG_1in10x_L1_TACGGTACAGCTCCGA	Non_Neuron	12	1
0.666	CCEx12_B19_noRG_1in10x_L1_TACGGTAGTAACGACG	Neuron	9	1
0.116	CCEx12_B19_noRG_1in10x_L1_TACTCATAGGCAGGTT	Neuron	3	1
0.594	CCEx12_B19_noRG_1in10x_L1_TACTCATAGTGTCTCA	Neuron	46	1
0.639	CCEx12_B19_noRG_1in10x_L1_TACTCATGTGGCCCTA	Neuron	73	2
0.130	CCEx12_B19_noRG_1in10x_L1_TACTCGCCACTCGACG	Neuron	6	2
1.669	CCEx12_B19_noRG_1in10x_L1_TACTCGCCAGGCGATA	Neuron	23	3
1.640	CCEx12_B19_noRG_1in10x_L1_TACTCGCGTAGTGAAT	Neuron	145	1
0.480	CCEx12_B19_noRG_1in10x_L1_TACTCGCTCAACACTG	Neuron	73	3
0.177	CCEx12_B19_noRG_1in10x_L1_TACTCGCTCCGAAGAG	Neuron	28	1
0.825	CCEx12_B19_noRG_1in10x_L1_TACTTACCAGTACACT	Neuron	80	1
0.233	CCEx12_B19_noRG_1in10x_L1_TACTTACTCATGGTCA	Neuron	20	1
0.623	CCEx12_B19_noRG_1in10x_L1_TACTTGTGTTTAGCTG	Neuron	10	2
0.008	CCEx12_B19_noRG_1in10x_L1_TAGACCAAGAGACTTA	Neuron	5	1
0.236	CCEx12_B19_noRG_1in10x_L1_TAGACCAAGCGCTTAT	Neuron	19	1
0.259	CCEx12_B19_noRG_1in10x_L1_TAGACCATCTTTAGGG	Non_Neuron	3	1
0.104	CCEx12_B19_noRG_1in10x_L1_TAGAGCTAGAAAGTGG	Neuron	21	1
0.638	CCEx12_B19_noRG_1in10x_L1_TAGCCGGAGAAACCTA	Neuron	53	1
1.635	CCEx12_B19_noRG_1in10x_L1_TAGCCGGAGAGGGATA	Neuron	181	2
0.032	CCEx12_B19_noRG_1in10x_L1_TAGCCGGGTGAGTATA	Neuron	9	2
0.532	CCEx12_B19_noRG_1in10x_L1_TAGCCGGTCAGTGCAT	Non_Neuron	33	1
0.293	CCEx12_B19_noRG_1in10x_L1_TAGCCGGTCCTCAACC	Neuron	14	2
0.645	CCEx12_B19_noRG_1in10x_L1_TAGCCGGTCTCGTATT	Neuron	96	3
1.162	CCEx12_B19_noRG_1in10x_L1_TAGGCATAGAAGGGTA	Neuron	51	1
0.595	CCEx12_B19_noRG_1in10x_L1_TAGGCATAGGCTATCT	Neuron	58	2
0.059	CCEx12_B19_noRG_1in10x_L1_TAGGCATAGTGAACGC	Neuron	18	2
1.027	CCEx12_B19_noRG_1in10x_L1_TAGGCATGTCAGTGGA	Neuron	113	3
0.747	CCEx12_B19_noRG_1in10x_L1_TAGGCATTCACGAAGG	Neuron	70	1
1.074	CCEx12_B19_noRG_1in10x_L1_TAGGCATTCCCTGACT	Neuron	120	3
0.484	CCEx12_B19_noRG_1in10x_L1_TAGGCATTCGTCGTTC	Neuron	37	2
0.538	CCEx12_B19_noRG_1in10x_L1_TAGTGGTAGAGTACAT	Neuron	82	1
0.858	CCEx12_B19_noRG_1in10x_L1_TAGTGGTAGCTAAGAT	Neuron	3	1
0.328	CCEx12_B19_noRG_1in10x_L1_TAGTGGTAGTTCGCAT	Non_Neuron	9	1
3.566	CCEx12_B19_noRG_1in10x_L1_TAGTGGTTCCAAACAC	Neuron	571	3
0.137	CCEx12_B19_noRG_1in10x_L1_TAGTGGTTCGCCGTGA	Non_Neuron	4	1
0.220	CCEx12_B19_noRG_1in10x_L1_TAGTGGTTCTCGATGA	Neuron	34	4
0.291	CCEx12_B19_noRG_1in10x_L1_TAGTTGGCATGTAAGA	Neuron	30	2
0.693	CCEx12_B19_noRG_1in10x_L1_TAGTTGGGTTCAGGCC	Neuron	45	1
0.828	CCEx12_B19_noRG_1in10x_L1_TAGTTGGTCTTGAGGT	Neuron	103	1
0.332	CCEx12_B19_noRG_1in10x_L1_TATCAGGAGGAGTCTG	Neuron	21	1
0.899	CCEx12_B19_noRG_1in10x_L1_TATCAGGAGGATCGCA	Neuron	24	3
0.826	CCEx12_B19_noRG_1in10x_L1_TATCAGGCAGCGTCCA	Neuron	74	3
0.091	CCEx12_B19_noRG_1in10x_L1_TATCAGGGTAAATACG	Neuron	17	1
0.508	CCEx12_B19_noRG_1in10x_L1_TATCAGGGTGAGGGAG	Neuron	6	2
0.602	CCEx12_B19_noRG_1in10x_L1_TATCAGGTCCTCCTAG	Neuron	65	1
0.227	CCEx12_B19_noRG_1in10x_L1_TATCAGGTCGACAGCC	Non_Neuron	5	1
0.000	CCEx12_B19_noRG_1in10x_L1_TATCTCACAAGTCTGT	Non_Neuron	3	1
0.385	CCEx12_B19_noRG_1in10x_L1_TATCTCACACCGAAAG	Neuron	11	1
0.474	CCEx12_B19_noRG_1in10x_L1_TATCTCACACGTGAGA	Neuron	50	1
3.999	CCEx12_B19_noRG_1in10x_L1_TATCTCATCACTTATC	Neuron	250	2
0.545	CCEx12_B19_noRG_1in10x_L1_TATGCCCAGAGCTATA	Neuron	84	1
0.449	CCEx12_B19_noRG_1in10x_L1_TATGCCCCAGCTGCAC	Non_Neuron	9	1
0.661	CCEx12_B19_noRG_1in10x_L1_TATGCCCGTAGCTAAA	Non_Neuron	8	1
0.198	CCEx12_B19_noRG_1in10x_L1_TATGCCCGTAGGAGTC	Neuron	24	1
0.303	CCEx12_B19_noRG_1in10x_L1_TATGCCCGTCAGTGGA	Neuron	12	2
1.211	CCEx12_B19_noRG_1in10x_L1_TATTACCCATCGGACC	Neuron	132	1
0.150	CCEx12_B19_noRG_1in10x_L1_TATTACCCATGCGCAC	Neuron	19	1
0.593	CCEx12_B19_noRG_1in10x_L1_TATTACCGTAAGTAGT	Neuron	83	1
0.772	CCEx12_B19_noRG_1in10x_L1_TATTACCGTCACACGC	Neuron	66	1
0.277	CCEx12_B19_noRG_1in10x_L1_TCAACGAAGGTTACCT	Neuron	110	2
0.268	CCEx12_B19_noRG_1in10x_L1_TCAACGAGTACCTACA	Neuron	33	3
0.041	CCEx12_B19_noRG_1in10x_L1_TCAACGAGTCTCGTTC	Neuron	16	1
0.322	CCEx12_B19_noRG_1in10x_L1_TCAACGATCACCGGGT	Neuron	30	2
0.139	CCEx12_B19_noRG_1in10x_L1_TCAACGATCGACGGAA	Neuron	7	1
0.186	CCEx12_B19_noRG_1in10x_L1_TCAATCTAGAGAGCTC	Neuron	15	3
0.595	CCEx12_B19_noRG_1in10x_L1_TCAATCTCAAGGCTCC	Neuron	68	2
0.197	CCEx12_B19_noRG_1in10x_L1_TCACAAGAGATCTGCT	Non_Neuron	4	1
0.047	CCEx12_B19_noRG_1in10x_L1_TCACAAGAGATGAGAG	Neuron	7	1
0.077	CCEx12_B19_noRG_1in10x_L1_TCACAAGAGCACCGTC	Neuron	29	2
0.696	CCEx12_B19_noRG_1in10x_L1_TCACAAGCACGAAATA	Neuron	38	3
2.998	CCEx12_B19_noRG_1in10x_L1_TCACAAGGTGCTGTAT	Neuron	677	3
0.898	CCEx12_B19_noRG_1in10x_L1_TCACAAGGTTTGTTGG	Neuron	73	1
0.130	CCEx12_B19_noRG_1in10x_L1_TCACAAGTCCCTGACT	Neuron	7	1
0.251	CCEx12_B19_noRG_1in10x_L1_TCACGAAAGAACTGTA	Neuron	18	2
0.671	CCEx12_B19_noRG_1in10x_L1_TCACGAAAGAATGTGT	Neuron	105	2
0.383	CCEx12_B19_noRG_1in10x_L1_TCACGAAAGTCCGGTC	Neuron	23	1
0.661	CCEx12_B19_noRG_1in10x_L1_TCACGAAGTAATCGTC	Neuron	61	2
0.475	CCEx12_B19_noRG_1in10x_L1_TCAGATGAGAGTGACC	Neuron	32	1
0.199	CCEx12_B19_noRG_1in10x_L1_TCAGATGAGTACGCGA	Neuron	12	2
0.206	CCEx12_B19_noRG_1in10x_L1_TCAGATGCATCACCCT	Neuron	21	1
0.367	CCEx12_B19_noRG_1in10x_L1_TCAGCAAAGAATAGGG	Neuron	35	1
0.051	CCEx12_B19_noRG_1in10x_L1_TCAGCAAAGACTACAA	Neuron	3	1
0.895	CCEx12_B19_noRG_1in10x_L1_TCAGCAAAGGAATGGA	Neuron	22	4
0.704	CCEx12_B19_noRG_1in10x_L1_TCAGCAAAGGGTGTGT	Neuron	85	1
0.310	CCEx12_B19_noRG_1in10x_L1_TCAGCAAAGGTGACCA	Non_Neuron	27	3
0.752	CCEx12_B19_noRG_1in10x_L1_TCAGCAACACAGATTC	Neuron	60	2
0.757	CCEx12_B19_noRG_1in10x_L1_TCAGCAACAGGGTATG	Neuron	103	3
0.506	CCEx12_B19_noRG_1in10x_L1_TCAGCAAGTAATCGTC	Neuron	80	1
0.624	CCEx12_B19_noRG_1in10x_L1_TCAGCAAGTGCGAAAC	Neuron	107	3
0.336	CCEx12_B19_noRG_1in10x_L1_TCAGCAATCTTTAGTC	Neuron	23	2
0.165	CCEx12_B19_noRG_1in10x_L1_TCAGCTCAGCAATCTC	Neuron	33	1
0.130	CCEx12_B19_noRG_1in10x_L1_TCAGCTCCAAAGGTGC	Neuron	21	2
0.395	CCEx12_B19_noRG_1in10x_L1_TCAGCTCGTGCAACTT	Neuron	12	3
1.295	CCEx12_B19_noRG_1in10x_L1_TCAGCTCGTGCAGTAG	Non_Neuron	20	2
0.224	CCEx12_B19_noRG_1in10x_L1_TCAGGATAGACAAAGG	Neuron	39	2
0.660	CCEx12_B19_noRG_1in10x_L1_TCAGGATAGCCACCTG	Neuron	124	6
1.704	CCEx12_B19_noRG_1in10x_L1_TCAGGATGTTGACGTT	Neuron	122	2
1.111	CCEx12_B19_noRG_1in10x_L1_TCAGGATGTTGTCGCG	Neuron	71	1
0.380	CCEx12_B19_noRG_1in10x_L1_TCAGGATTCAGTTAGC	Neuron	30	3
0.334	CCEx12_B19_noRG_1in10x_L1_TCAGGTAAGAAGCCCA	Neuron	28	1
0.546	CCEx12_B19_noRG_1in10x_L1_TCAGGTAAGCCGGTAA	Neuron	33	2
1.307	CCEx12_B19_noRG_1in10x_L1_TCAGGTAAGGCTAGAC	Neuron	8	1
0.098	CCEx12_B19_noRG_1in10x_L1_TCAGGTAAGTCGTACT	Non_Neuron	3	1
0.070	CCEx12_B19_noRG_1in10x_L1_TCAGGTACAAACTGTC	Neuron	21	2
0.975	CCEx12_B19_noRG_1in10x_L1_TCAGGTAGTCAATACC	Neuron	87	1
1.037	CCEx12_B19_noRG_1in10x_L1_TCAGGTAGTGATAAGT	Non_Neuron	46	1
0.176	CCEx12_B19_noRG_1in10x_L1_TCAGGTATCTAACTCT	Neuron	27	1
0.044	CCEx12_B19_noRG_1in10x_L1_TCATTACAGGATGGAA	Neuron	23	2
0.374	CCEx12_B19_noRG_1in10x_L1_TCATTACGTATTACCG	Neuron	38	2
0.105	CCEx12_B19_noRG_1in10x_L1_TCATTACGTGTTCTTT	Neuron	21	2
0.297	CCEx12_B19_noRG_1in10x_L1_TCATTTGAGACAGAGA	Neuron	67	2
0.096	CCEx12_B19_noRG_1in10x_L1_TCATTTGAGTTTAGGA	Non_Neuron	5	1
0.434	CCEx12_B19_noRG_1in10x_L1_TCATTTGCAAGGACAC	Neuron	57	1
0.214	CCEx12_B19_noRG_1in10x_L1_TCATTTGGTCATGCAT	Neuron	11	2
0.312	CCEx12_B19_noRG_1in10x_L1_TCCACACAGAACAACT	Neuron	50	1
0.349	CCEx12_B19_noRG_1in10x_L1_TCCACACAGCCTATGT	Neuron	23	1
0.541	CCEx12_B19_noRG_1in10x_L1_TCCACACAGTAGCGGT	Neuron	27	1
0.405	CCEx12_B19_noRG_1in10x_L1_TCCACACCACAGACAG	Neuron	36	2
0.488	CCEx12_B19_noRG_1in10x_L1_TCCACACCACGAGAGT	Non_Neuron	15	3
0.898	CCEx12_B19_noRG_1in10x_L1_TCCACACCAGCCAGAA	Neuron	102	2
0.556	CCEx12_B19_noRG_1in10x_L1_TCCACACGTGAGGGTT	Neuron	38	1
0.243	CCEx12_B19_noRG_1in10x_L1_TCCACACTCACAGTAC	Neuron	75	3
0.250	CCEx12_B19_noRG_1in10x_L1_TCCACACTCTGGTATG	Neuron	45	2
0.710	CCEx12_B19_noRG_1in10x_L1_TCCCGATAGGCTCTTA	Neuron	121	2
0.873	CCEx12_B19_noRG_1in10x_L1_TCCCGATCATCCCACT	Neuron	78	2
0.439	CCEx12_B19_noRG_1in10x_L1_TCCCGATGTTGTTTGG	Neuron	27	1
0.916	CCEx12_B19_noRG_1in10x_L1_TCGAGGCAGAGACTAT	Neuron	95	2
0.240	CCEx12_B19_noRG_1in10x_L1_TCGAGGCCAGGAATCG	Neuron	10	1
2.528	CCEx12_B19_noRG_1in10x_L1_TCGAGGCGTACCAGTT	Neuron	343	1
0.737	CCEx12_B19_noRG_1in10x_L1_TCGAGGCGTCTAGCCG	Neuron	65	2
0.187	CCEx12_B19_noRG_1in10x_L1_TCGCGAGAGGATCGCA	Neuron	37	3
0.389	CCEx12_B19_noRG_1in10x_L1_TCGCGAGCACATGTGT	Neuron	18	1
0.146	CCEx12_B19_noRG_1in10x_L1_TCGCGAGCAGGCAGTA	Neuron	15	1
0.603	CCEx12_B19_noRG_1in10x_L1_TCGCGAGTCAGGTAAA	Neuron	10	1
0.370	CCEx12_B19_noRG_1in10x_L1_TCGCGTTGTACTTAGC	Neuron	45	2
0.502	CCEx12_B19_noRG_1in10x_L1_TCGCGTTGTGAGCGAT	Neuron	124	2
0.538	CCEx12_B19_noRG_1in10x_L1_TCGCGTTTCGTGGACC	Neuron	31	2
0.275	CCEx12_B19_noRG_1in10x_L1_TCGGGACAGGGCATGT	Neuron	24	2
0.221	CCEx12_B19_noRG_1in10x_L1_TCGGGACCACCAGGTC	Neuron	7	2
0.067	CCEx12_B19_noRG_1in10x_L1_TCGGGACGTATAAACG	Neuron	3	1
1.161	CCEx12_B19_noRG_1in10x_L1_TCGGTAACACACCGAC	Neuron	65	1
0.098	CCEx12_B19_noRG_1in10x_L1_TCGGTAACACCTGGTG	Neuron	6	1
0.355	CCEx12_B19_noRG_1in10x_L1_TCGGTAACACGAGAGT	Neuron	55	2
1.895	CCEx12_B19_noRG_1in10x_L1_TCGGTAACACGCATCG	Neuron	111	2
0.046	CCEx12_B19_noRG_1in10x_L1_TCGGTAACATTACGAC	Neuron	3	1
0.784	CCEx12_B19_noRG_1in10x_L1_TCGGTAAGTCAGAAGC	Neuron	44	1
1.217	CCEx12_B19_noRG_1in10x_L1_TCGGTAAGTGACCAAG	Non_Neuron	19	3
1.387	CCEx12_B19_noRG_1in10x_L1_TCGGTAATCTGAGTGT	Non_Neuron	69	1
0.880	CCEx12_B19_noRG_1in10x_L1_TCGTACCCACCATGTA	Non_Neuron	24	1
0.215	CCEx12_B19_noRG_1in10x_L1_TCGTACCCACCTCGTT	Non_Neuron	4	1
1.274	CCEx12_B19_noRG_1in10x_L1_TCGTACCCAGTCCTTC	Neuron	70	1
0.242	CCEx12_B19_noRG_1in10x_L1_TCGTACCTCCCTAACC	Non_Neuron	3	1
0.210	CCEx12_B19_noRG_1in10x_L1_TCGTAGAAGACAATAC	Neuron	13	1
0.427	CCEx12_B19_noRG_1in10x_L1_TCGTAGAAGCTAGTGG	Neuron	55	3
0.325	CCEx12_B19_noRG_1in10x_L1_TCGTAGACAAACTGCT	Neuron	44	2
0.266	CCEx12_B19_noRG_1in10x_L1_TCGTAGATCGCGGATC	Neuron	13	2
0.573	CCEx12_B19_noRG_1in10x_L1_TCTATTGCAGATGAGC	Neuron	38	1
0.961	CCEx12_B19_noRG_1in10x_L1_TCTATTGGTCAAAGAT	Neuron	36	1
1.244	CCEx12_B19_noRG_1in10x_L1_TCTATTGTCGCGCCAA	Neuron	162	2
0.827	CCEx12_B19_noRG_1in10x_L1_TCTATTGTCTTACCGC	Neuron	59	2
0.195	CCEx12_B19_noRG_1in10x_L1_TCTATTGTCTTGAGGT	Neuron	9	1
0.266	CCEx12_B19_noRG_1in10x_L1_TCTCATAAGGTCATCT	Neuron	11	1
0.068	CCEx12_B19_noRG_1in10x_L1_TCTCATACAAGTCATC	Neuron	49	2
0.488	CCEx12_B19_noRG_1in10x_L1_TCTCATAGTATCTGCA	Neuron	36	1
0.726	CCEx12_B19_noRG_1in10x_L1_TCTCATAGTGTTAAGA	Neuron	30	4
0.475	CCEx12_B19_noRG_1in10x_L1_TCTCATAGTTCCGTCT	Neuron	78	3
3.361	CCEx12_B19_noRG_1in10x_L1_TCTCTAAAGAGGTACC	Neuron	43	1
0.585	CCEx12_B19_noRG_1in10x_L1_TCTCTAACAGCTCCGA	Neuron	7	1
0.267	CCEx12_B19_noRG_1in10x_L1_TCTCTAATCCGTAGGC	Non_Neuron	4	1
0.253	CCEx12_B19_noRG_1in10x_L1_TCTCTAATCGGTCTAA	Neuron	19	1
1.025	CCEx12_B19_noRG_1in10x_L1_TCTGAGATCTACCAGA	Neuron	97	1
1.200	CCEx12_B19_noRG_1in10x_L1_TCTGGAAAGCCCTAAT	Neuron	32	3
1.066	CCEx12_B19_noRG_1in10x_L1_TCTGGAAAGCTAGTGG	Neuron	23	3
0.469	CCEx12_B19_noRG_1in10x_L1_TCTGGAAAGGTGCTAG	Neuron	28	2
0.641	CCEx12_B19_noRG_1in10x_L1_TCTGGAACACTAAGTC	Neuron	49	1
0.319	CCEx12_B19_noRG_1in10x_L1_TCTGGAAGTGCTGTAT	Neuron	87	2
0.452	CCEx12_B19_noRG_1in10x_L1_TCTGGAAGTTAAGTAG	Neuron	91	5
0.061	CCEx12_B19_noRG_1in10x_L1_TCTGGAAGTTGGTTTG	Neuron	7	1
1.207	CCEx12_B19_noRG_1in10x_L1_TCTGGAATCAAACCAC	Neuron	151	2
1.869	CCEx12_B19_noRG_1in10x_L1_TCTGGAATCACCCTCA	Neuron	197	1
0.134	CCEx12_B19_noRG_1in10x_L1_TCTGGAATCATCTGCC	Neuron	13	2
0.341	CCEx12_B19_noRG_1in10x_L1_TCTGGAATCGCGTTTC	Neuron	5	1
0.888	CCEx12_B19_noRG_1in10x_L1_TCTTCGGAGCACGCCT	Neuron	99	2
1.425	CCEx12_B19_noRG_1in10x_L1_TCTTCGGCATTTGCCC	Neuron	200	2
0.297	CCEx12_B19_noRG_1in10x_L1_TCTTCGGTCCACGAAT	Neuron	22	2
0.717	CCEx12_B19_noRG_1in10x_L1_TCTTCGGTCGGCGCAT	Neuron	64	1
1.694	CCEx12_B19_noRG_1in10x_L1_TCTTCGGTCTACCAGA	Neuron	233	6
0.378	CCEx12_B19_noRG_1in10x_L1_TCTTCGGTCTAGCACA	Neuron	32	2
0.393	CCEx12_B19_noRG_1in10x_L1_TCTTTCCAGTAGTGCG	Neuron	48	1
1.813	CCEx12_B19_noRG_1in10x_L1_TGAAAGACACAGGCCT	Neuron	16	1
0.176	CCEx12_B19_noRG_1in10x_L1_TGAAAGACATAGTAAG	Neuron	50	4
0.309	CCEx12_B19_noRG_1in10x_L1_TGAAAGAGTAGGACAC	Neuron	17	3
1.164	CCEx12_B19_noRG_1in10x_L1_TGAAAGAGTGACGCCT	Neuron	83	3
0.387	CCEx12_B19_noRG_1in10x_L1_TGAAAGATCTTCGAGA	Neuron	4	1
0.875	CCEx12_B19_noRG_1in10x_L1_TGACAACCAAGCTGAG	Neuron	94	1
0.341	CCEx12_B19_noRG_1in10x_L1_TGACAACCAAGTTCTG	Neuron	40	2
0.465	CCEx12_B19_noRG_1in10x_L1_TGACAACCAATTGCTG	Neuron	20	2
0.595	CCEx12_B19_noRG_1in10x_L1_TGACAACCATGAACCT	Neuron	34	1
3.104	CCEx12_B19_noRG_1in10x_L1_TGACAACGTGCTTCTC	Neuron	150	3
0.571	CCEx12_B19_noRG_1in10x_L1_TGACAACTCGGCGCTA	Neuron	14	2
0.803	CCEx12_B19_noRG_1in10x_L1_TGACAACTCGTACGGC	Neuron	151	3
0.232	CCEx12_B19_noRG_1in10x_L1_TGACGGCAGCCTTGAT	Neuron	12	1
0.621	CCEx12_B19_noRG_1in10x_L1_TGACGGCCAATAACGA	Neuron	37	1
1.028	CCEx12_B19_noRG_1in10x_L1_TGACGGCCAATCGAAA	Neuron	86	1
0.455	CCEx12_B19_noRG_1in10x_L1_TGACGGCCACTAAGTC	Neuron	41	1
0.723	CCEx12_B19_noRG_1in10x_L1_TGACGGCCAGAAGCAC	Neuron	38	1
0.341	CCEx12_B19_noRG_1in10x_L1_TGACGGCGTCCATCCT	Non_Neuron	8	1
0.279	CCEx12_B19_noRG_1in10x_L1_TGACGGCGTCTACCTC	Neuron	35	3
0.991	CCEx12_B19_noRG_1in10x_L1_TGACTAGAGGATGCGT	Neuron	63	1
0.694	CCEx12_B19_noRG_1in10x_L1_TGACTAGAGGGAAACA	Neuron	77	1
0.442	CCEx12_B19_noRG_1in10x_L1_TGACTAGCATCATCCC	Neuron	41	2
0.321	CCEx12_B19_noRG_1in10x_L1_TGACTAGGTTACGCGC	Neuron	18	2
2.492	CCEx12_B19_noRG_1in10x_L1_TGACTAGTCACATACG	Neuron	244	4
0.190	CCEx12_B19_noRG_1in10x_L1_TGACTAGTCTCTAGGA	Neuron	54	2
0.343	CCEx12_B19_noRG_1in10x_L1_TGACTTTCATCCCATC	Neuron	31	2
0.775	CCEx12_B19_noRG_1in10x_L1_TGACTTTCATGACGGA	Neuron	5	1
0.145	CCEx12_B19_noRG_1in10x_L1_TGACTTTGTGACCAAG	Neuron	55	6
0.377	CCEx12_B19_noRG_1in10x_L1_TGACTTTTCGTCTGCT	Neuron	55	1
0.525	CCEx12_B19_noRG_1in10x_L1_TGAGAGGAGTGTACTC	Neuron	130	6
0.124	CCEx12_B19_noRG_1in10x_L1_TGAGAGGCAATAGCGG	Neuron	26	2
0.157	CCEx12_B19_noRG_1in10x_L1_TGAGAGGTCAGCAACT	Neuron	3	1
0.216	CCEx12_B19_noRG_1in10x_L1_TGAGAGGTCCTGTAGA	Neuron	46	1
0.622	CCEx12_B19_noRG_1in10x_L1_TGAGCATCAGTCCTTC	Neuron	69	2
0.134	CCEx12_B19_noRG_1in10x_L1_TGAGCATCATCCTTGC	Neuron	26	3
0.382	CCEx12_B19_noRG_1in10x_L1_TGAGCATCATGCCTTC	Neuron	17	1
0.602	CCEx12_B19_noRG_1in10x_L1_TGAGCCGAGGAGCGTT	Neuron	69	2
0.897	CCEx12_B19_noRG_1in10x_L1_TGAGCCGCAGTCGTGC	Neuron	100	6
0.819	CCEx12_B19_noRG_1in10x_L1_TGAGGGACAACGATCT	Neuron	71	1
0.164	CCEx12_B19_noRG_1in10x_L1_TGAGGGAGTGTTTGTG	Non_Neuron	12	1
0.974	CCEx12_B19_noRG_1in10x_L1_TGAGGGATCGTGACAT	Neuron	119	2
0.787	CCEx12_B19_noRG_1in10x_L1_TGAGGGATCTCGATGA	Neuron	31	1
1.675	CCEx12_B19_noRG_1in10x_L1_TGATTTCCAACTGCGC	Neuron	179	1
1.809	CCEx12_B19_noRG_1in10x_L1_TGATTTCGTTACGTCA	Neuron	175	1
2.564	CCEx12_B19_noRG_1in10x_L1_TGATTTCTCAACACTG	Neuron	263	1
0.274	CCEx12_B19_noRG_1in10x_L1_TGCACCTAGAATAGGG	Non_Neuron	14	2
0.494	CCEx12_B19_noRG_1in10x_L1_TGCACCTAGCGATCCC	Neuron	34	2
0.704	CCEx12_B19_noRG_1in10x_L1_TGCACCTAGTGCCATT	Non_Neuron	9	1
0.671	CCEx12_B19_noRG_1in10x_L1_TGCACCTCATGCCTAA	Neuron	38	1
0.521	CCEx12_B19_noRG_1in10x_L1_TGCACCTTCAACGGCC	Neuron	63	2
0.301	CCEx12_B19_noRG_1in10x_L1_TGCACCTTCCGTAGGC	Non_Neuron	4	1
0.379	CCEx12_B19_noRG_1in10x_L1_TGCACCTTCTTAGCCC	Neuron	7	2
1.906	CCEx12_B19_noRG_1in10x_L1_TGCCAAAAGATGCCTT	Neuron	29	3
0.410	CCEx12_B19_noRG_1in10x_L1_TGCCAAACACCATGTA	Neuron	52	1
0.401	CCEx12_B19_noRG_1in10x_L1_TGCCAAACAGGATTGG	Non_Neuron	15	1
0.904	CCEx12_B19_noRG_1in10x_L1_TGCCAAACATGCAACT	Neuron	71	2
0.677	CCEx12_B19_noRG_1in10x_L1_TGCCAAAGTCGCGTGT	Neuron	61	1
0.747	CCEx12_B19_noRG_1in10x_L1_TGCCCATAGAGATGAG	Neuron	65	2
0.498	CCEx12_B19_noRG_1in10x_L1_TGCCCATTCCAGGGCT	Neuron	41	2
0.049	CCEx12_B19_noRG_1in10x_L1_TGCCCTAAGGCGACAT	Neuron	3	1
0.427	CCEx12_B19_noRG_1in10x_L1_TGCCCTAGTTCAGCGC	Neuron	32	1
0.806	CCEx12_B19_noRG_1in10x_L1_TGCCCTATCGTGGACC	Neuron	46	2
0.746	CCEx12_B19_noRG_1in10x_L1_TGCGCAGAGCAAATCA	Neuron	6	1
0.522	CCEx12_B19_noRG_1in10x_L1_TGCGCAGTCAACGGGA	Neuron	38	1
0.418	CCEx12_B19_noRG_1in10x_L1_TGCGCAGTCCATGAAC	Neuron	109	2
0.166	CCEx12_B19_noRG_1in10x_L1_TGCGGGTAGATACACA	Neuron	16	1
0.659	CCEx12_B19_noRG_1in10x_L1_TGCGGGTAGGAGTTGC	Neuron	70	2
0.503	CCEx12_B19_noRG_1in10x_L1_TGCGGGTGTCACCTAA	Neuron	20	2
0.803	CCEx12_B19_noRG_1in10x_L1_TGCGGGTTCGTCACGG	Neuron	78	2
0.240	CCEx12_B19_noRG_1in10x_L1_TGCGTGGAGGTAGCCA	Neuron	19	2
0.153	CCEx12_B19_noRG_1in10x_L1_TGCGTGGGTAGAGGAA	Neuron	10	1
0.207	CCEx12_B19_noRG_1in10x_L1_TGCGTGGGTTTGTGTG	Neuron	30	2
0.385	CCEx12_B19_noRG_1in10x_L1_TGCGTGGTCGTGGGAA	Neuron	74	4
0.411	CCEx12_B19_noRG_1in10x_L1_TGCTACCGTTACTGAC	Neuron	29	1
0.506	CCEx12_B19_noRG_1in10x_L1_TGCTGCTCATGATCCA	Neuron	45	2
0.433	CCEx12_B19_noRG_1in10x_L1_TGCTGCTGTAAACCTC	Neuron	18	1
0.782	CCEx12_B19_noRG_1in10x_L1_TGCTGCTGTCTGCGGT	Neuron	51	1
0.603	CCEx12_B19_noRG_1in10x_L1_TGGACGCCAATAGCGG	Neuron	81	2
0.134	CCEx12_B19_noRG_1in10x_L1_TGGACGCGTAACGCGA	Non_Neuron	3	1
0.478	CCEx12_B19_noRG_1in10x_L1_TGGACGCGTGAGGGAG	Neuron	31	1
0.945	CCEx12_B19_noRG_1in10x_L1_TGGACGCTCCAGAAGG	Neuron	195	1
0.550	CCEx12_B19_noRG_1in10x_L1_TGGCCAGAGACTAAGT	Neuron	44	1
0.642	CCEx12_B19_noRG_1in10x_L1_TGGCCAGAGTCATCCA	Neuron	30	1
1.238	CCEx12_B19_noRG_1in10x_L1_TGGCCAGCACAGGAGT	Neuron	95	4
1.008	CCEx12_B19_noRG_1in10x_L1_TGGCCAGGTAGTACCT	Neuron	49	1
0.263	CCEx12_B19_noRG_1in10x_L1_TGGCCAGGTCCGAATT	Neuron	25	1
0.372	CCEx12_B19_noRG_1in10x_L1_TGGCCAGTCGGCGGTT	Neuron	31	1
0.125	CCEx12_B19_noRG_1in10x_L1_TGGCGCACACTCGACG	Neuron	3	1
0.191	CCEx12_B19_noRG_1in10x_L1_TGGCGCAGTGATAAAC	Non_Neuron	5	1
0.840	CCEx12_B19_noRG_1in10x_L1_TGGCGCAGTGGTCTCG	Neuron	103	2
0.510	CCEx12_B19_noRG_1in10x_L1_TGGCGCATCAAACCGT	Non_Neuron	16	1
0.570	CCEx12_B19_noRG_1in10x_L1_TGGCTGGCATAAGACA	Non_Neuron	15	1
0.598	CCEx12_B19_noRG_1in10x_L1_TGGCTGGTCCTTAATC	Neuron	64	1
4.911	CCEx12_B19_noRG_1in10x_L1_TGGGAAGCAAGAGGCT	Non_Neuron	72	1
0.541	CCEx12_B19_noRG_1in10x_L1_TGGGAAGCACGAAATA	Neuron	56	2
0.319	CCEx12_B19_noRG_1in10x_L1_TGGGAAGCAGCGTCCA	Neuron	3	1
1.268	CCEx12_B19_noRG_1in10x_L1_TGGGCGTCAAGCTGGA	Neuron	137	3
0.683	CCEx12_B19_noRG_1in10x_L1_TGGGCGTGTATGAATG	Neuron	61	3
0.366	CCEx12_B19_noRG_1in10x_L1_TGGGCGTTCAAGGTAA	Neuron	18	2
0.215	CCEx12_B19_noRG_1in10x_L1_TGGGCGTTCGTATCAG	Neuron	10	1
1.101	CCEx12_B19_noRG_1in10x_L1_TGGTTAGCAATCGAAA	Neuron	98	2
0.511	CCEx12_B19_noRG_1in10x_L1_TGGTTAGGTCGCTTTC	Neuron	14	2
0.107	CCEx12_B19_noRG_1in10x_L1_TGGTTAGTCCACGTTC	Neuron	26	2
0.195	CCEx12_B19_noRG_1in10x_L1_TGGTTCCAGCTGATAA	Non_Neuron	6	1
0.602	CCEx12_B19_noRG_1in10x_L1_TGGTTCCAGGGATCTG	Neuron	88	2
1.069	CCEx12_B19_noRG_1in10x_L1_TGGTTCCTCCCACTTG	Neuron	16	1
0.310	CCEx12_B19_noRG_1in10x_L1_TGTATTCAGTGCTGCC	Non_Neuron	25	1
0.173	CCEx12_B19_noRG_1in10x_L1_TGTATTCTCCCTTGCA	Neuron	5	1
0.842	CCEx12_B19_noRG_1in10x_L1_TGTATTCTCGGTTCGG	Neuron	91	1
0.251	CCEx12_B19_noRG_1in10x_L1_TGTCCCAAGATGTGTA	Neuron	18	1
0.519	CCEx12_B19_noRG_1in10x_L1_TGTCCCACACAGAGGT	Neuron	139	5
0.453	CCEx12_B19_noRG_1in10x_L1_TGTCCCACACGAAGCA	Neuron	61	1
1.433	CCEx12_B19_noRG_1in10x_L1_TGTCCCATCAACGGGA	Neuron	96	1
0.079	CCEx12_B19_noRG_1in10x_L1_TGTCCCATCACATAGC	Neuron	9	2
1.076	CCEx12_B19_noRG_1in10x_L1_TGTCCCATCCCACTTG	Neuron	7	1
1.676	CCEx12_B19_noRG_1in10x_L1_TGTCCCATCGCGTAGC	Neuron	75	2
0.114	CCEx12_B19_noRG_1in10x_L1_TGTGGTAGTCTTCAAG	Neuron	28	2
0.140	CCEx12_B19_noRG_1in10x_L1_TGTGGTATCGTCCAGG	Neuron	9	1
0.722	CCEx12_B19_noRG_1in10x_L1_TGTGTTTAGCAGCGTA	Neuron	13	2
0.099	CCEx12_B19_noRG_1in10x_L1_TGTGTTTCAAATTGCC	Neuron	8	1
0.547	CCEx12_B19_noRG_1in10x_L1_TGTGTTTGTCGGCATC	Neuron	41	2
0.411	CCEx12_B19_noRG_1in10x_L1_TGTGTTTTCGGATGGA	Neuron	32	1
0.283	CCEx12_B19_noRG_1in10x_L1_TGTTCCGCAGGTTTCA	Neuron	26	1
0.421	CCEx12_B19_noRG_1in10x_L1_TGTTCCGGTAGCGCAA	Neuron	9	1
0.559	CCEx12_B19_noRG_1in10x_L1_TGTTCCGGTGATGTGG	Neuron	40	2
0.961	CCEx12_B19_noRG_1in10x_L1_TGTTCCGGTTCGGGCT	Neuron	161	2
0.132	CCEx12_B19_noRG_1in10x_L1_TTAACTCGTTACGACT	Neuron	44	2
0.528	CCEx12_B19_noRG_1in10x_L1_TTAACTCTCTTCTGGC	Neuron	37	1
2.176	CCEx12_B19_noRG_1in10x_L1_TTAGGACAGCTGGAAC	Neuron	189	1
0.273	CCEx12_B19_noRG_1in10x_L1_TTAGGACAGTCGTACT	Neuron	27	1
0.086	CCEx12_B19_noRG_1in10x_L1_TTAGGACAGTTTCCTT	Neuron	4	1
0.229	CCEx12_B19_noRG_1in10x_L1_TTAGGACCACGGTAAG	Neuron	10	2
0.444	CCEx12_B19_noRG_1in10x_L1_TTAGGACGTAAAGGAG	Non_Neuron	12	1
0.408	CCEx12_B19_noRG_1in10x_L1_TTAGGACGTCTAACGT	Neuron	42	1
0.393	CCEx12_B19_noRG_1in10x_L1_TTAGGACTCGAGAGCA	Neuron	34	2
1.227	CCEx12_B19_noRG_1in10x_L1_TTAGGCACAATCTACG	Neuron	136	1
0.357	CCEx12_B19_noRG_1in10x_L1_TTAGGCAGTAAATACG	Neuron	104	2
0.663	CCEx12_B19_noRG_1in10x_L1_TTAGGCAGTCCCGACA	Neuron	74	5
0.035	CCEx12_B19_noRG_1in10x_L1_TTAGGCAGTCGAAAGC	Neuron	5	1
0.288	CCEx12_B19_noRG_1in10x_L1_TTAGGCAGTTTGACAC	Neuron	5	1
0.216	CCEx12_B19_noRG_1in10x_L1_TTAGGCATCACTGGGC	Neuron	17	2
0.379	CCEx12_B19_noRG_1in10x_L1_TTAGGCATCCTCCTAG	Neuron	27	1
0.298	CCEx12_B19_noRG_1in10x_L1_TTAGTTCGTTCGCTAA	Neuron	31	2
0.276	CCEx12_B19_noRG_1in10x_L1_TTAGTTCGTTCGGCAC	Neuron	23	1
1.009	CCEx12_B19_noRG_1in10x_L1_TTAGTTCTCAGGCGAA	Neuron	99	1
0.255	CCEx12_B19_noRG_1in10x_L1_TTATGCTAGACTTTCG	Neuron	25	2
0.025	CCEx12_B19_noRG_1in10x_L1_TTATGCTAGATCGGGT	Neuron	24	1
0.199	CCEx12_B19_noRG_1in10x_L1_TTATGCTCATTAACCG	Neuron	25	1
0.379	CCEx12_B19_noRG_1in10x_L1_TTATGCTTCTATCGCC	Neuron	49	2
0.526	CCEx12_B19_noRG_1in10x_L1_TTCCCAGAGGTAGCTG	Neuron	64	1
0.823	CCEx12_B19_noRG_1in10x_L1_TTCCCAGTCTGGTATG	Neuron	42	1
0.487	CCEx12_B19_noRG_1in10x_L1_TTCGAAGGTAACGACG	Neuron	69	3
0.045	CCEx12_B19_noRG_1in10x_L1_TTCGGTCAGACTTGAA	Neuron	9	2
0.801	CCEx12_B19_noRG_1in10x_L1_TTCGGTCCAGTCGATT	Neuron	87	3
0.076	CCEx12_B19_noRG_1in10x_L1_TTCGGTCGTGATAAAC	Neuron	20	2
0.646	CCEx12_B19_noRG_1in10x_L1_TTCGGTCGTGGTTTCA	Neuron	64	2
0.617	CCEx12_B19_noRG_1in10x_L1_TTCGGTCTCCTAGTGA	Neuron	79	2
0.216	CCEx12_B19_noRG_1in10x_L1_TTCGGTCTCCTTTCTC	Neuron	154	2
0.655	CCEx12_B19_noRG_1in10x_L1_TTCTACAAGATATACG	Neuron	25	1
0.148	CCEx12_B19_noRG_1in10x_L1_TTCTACAAGTGCGATG	Neuron	10	1
0.849	CCEx12_B19_noRG_1in10x_L1_TTCTACACACCCATGG	Neuron	93	1
0.445	CCEx12_B19_noRG_1in10x_L1_TTCTACAGTCACTTCC	Non_Neuron	20	3
0.072	CCEx12_B19_noRG_1in10x_L1_TTCTACATCCTTCAAT	Non_Neuron	4	1
0.673	CCEx12_B19_noRG_1in10x_L1_TTCTACATCTGCCCTA	Neuron	76	2
1.460	CCEx12_B19_noRG_1in10x_L1_TTCTCCTAGTGGGCTA	Neuron	120	1
0.453	CCEx12_B19_noRG_1in10x_L1_TTCTCCTCATCGTCGG	Neuron	38	2
0.174	CCEx12_B19_noRG_1in10x_L1_TTCTCCTGTAACGCGA	Non_Neuron	7	1
0.222	CCEx12_B19_noRG_1in10x_L1_TTCTCCTGTCAGAAGC	Neuron	64	4
0.333	CCEx12_B19_noRG_1in10x_L1_TTCTCCTTCCACGTGG	Neuron	28	2
0.336	CCEx12_B19_noRG_1in10x_L1_TTCTCCTTCCTCGCAT	Neuron	20	1
1.554	CCEx12_B19_noRG_1in10x_L1_TTCTTAGCAGTCGATT	Neuron	256	2
0.445	CCEx12_B19_noRG_1in10x_L1_TTCTTAGTCCACGACG	Neuron	49	1
0.851	CCEx12_B19_noRG_1in10x_L1_TTGAACGCACATTCGA	Non_Neuron	9	1
0.659	CCEx12_B19_noRG_1in10x_L1_TTGAACGGTGTGAAAT	Neuron	74	2
4.931	CCEx12_B19_noRG_1in10x_L1_TTGAACGTCATCTGCC	Neuron	455	2
0.500	CCEx12_B19_noRG_1in10x_L1_TTGACTTAGAGGTTAT	Neuron	61	4
0.373	CCEx12_B19_noRG_1in10x_L1_TTGACTTCACTTCTGC	Neuron	32	2
1.358	CCEx12_B19_noRG_1in10x_L1_TTGACTTGTAGCACGA	Neuron	128	1
0.018	CCEx12_B19_noRG_1in10x_L1_TTGACTTTCCGTACAA	Neuron	5	1
4.636	CCEx12_B19_noRG_1in10x_L1_TTGACTTTCGCGTTTC	Neuron	81	1
1.122	CCEx12_B19_noRG_1in10x_L1_TTGCCGTAGACCTAGG	Neuron	130	2
0.373	CCEx12_B19_noRG_1in10x_L1_TTGCCGTAGGATGTAT	Neuron	13	2
0.637	CCEx12_B19_noRG_1in10x_L1_TTGCCGTAGGGCTCTC	Neuron	24	2
0.618	CCEx12_B19_noRG_1in10x_L1_TTGCCGTCACACCGCA	Neuron	72	1
0.285	CCEx12_B19_noRG_1in10x_L1_TTGCCGTCATGATCCA	Neuron	34	3
0.391	CCEx12_B19_noRG_1in10x_L1_TTGCGTCAGAACTCGG	Non_Neuron	6	1
0.446	CCEx12_B19_noRG_1in10x_L1_TTGCGTCAGTGGGTTG	Neuron	43	1
1.250	CCEx12_B19_noRG_1in10x_L1_TTGCGTCTCTCTGAGA	Neuron	61	1
0.697	CCEx12_B19_noRG_1in10x_L1_TTGGAACAGAGGTTGC	Neuron	17	2
0.428	CCEx12_B19_noRG_1in10x_L1_TTGGAACCAAGAGGCT	Neuron	23	4
0.686	CCEx12_B19_noRG_1in10x_L1_TTGGAACCACACCGCA	Neuron	63	2
0.041	CCEx12_B19_noRG_1in10x_L1_TTGGAACGTGCGCTTG	Non_Neuron	3	1
0.538	CCEx12_B19_noRG_1in10x_L1_TTGGAACGTGGTGTAG	Neuron	18	1
1.885	CCEx12_B19_noRG_1in10x_L1_TTGGCAACATTACGAC	Neuron	261	2
0.324	CCEx12_B19_noRG_1in10x_L1_TTGGCAATCCGCAAGC	Neuron	13	1
1.451	CCEx12_B19_noRG_1in10x_L1_TTGTAGGAGTGTTGAA	Neuron	273	4
0.878	CCEx12_B19_noRG_1in10x_L1_TTGTAGGTCGATGAGG	Neuron	54	1
0.112	CCEx12_B19_noRG_1in10x_L1_TTGTAGGTCGTCTGCT	Non_Neuron	17	1
0.509	CCEx12_B19_noRG_1in10x_L1_TTTACTGAGACGCAAC	Neuron	32	2
0.759	CCEx12_B19_noRG_1in10x_L1_TTTACTGGTCCGAAGA	Neuron	46	1
0.403	CCEx12_B19_noRG_1in10x_L1_TTTACTGGTGATGTGG	Neuron	33	2
0.777	CCEx12_B19_noRG_1in10x_L1_TTTATGCAGGCTAGCA	Neuron	52	1
0.623	CCEx12_B19_noRG_1in10x_L1_TTTATGCCAGGCAGTA	Non_Neuron	7	2
0.634	CCEx12_B19_noRG_1in10x_L1_TTTATGCGTGCAGACA	Non_Neuron	20	1
0.724	CCEx12_B19_noRG_1in10x_L1_TTTATGCGTTCCACTC	Neuron	68	1
1.129	CCEx12_B19_noRG_1in10x_L1_TTTATGCGTTGTGGAG	Neuron	71	1
0.331	CCEx12_B19_noRG_1in10x_L1_TTTATGCTCAGCTCTC	Neuron	27	1
0.535	CCEx12_B19_noRG_1in10x_L1_TTTCCTCCAATGGAAT	Neuron	31	2
0.154	CCEx12_B19_noRG_1in10x_L1_TTTCCTCTCAGCTTAG	Neuron	111	3
0.221	CCEx12_B19_noRG_1in10x_L1_TTTGCGCAGACACTAA	Neuron	67	2
0.371	CCEx12_B19_noRG_1in10x_L1_TTTGCGCAGCGCCTTG	Neuron	16	2
0.149	CCEx12_B19_noRG_1in10x_L1_TTTGCGCCAGTTCATG	Non_Neuron	12	2
0.340	CCEx12_B19_noRG_1in10x_L1_TTTGCGCCATGAAGTA	Non_Neuron	3	1
0.703	CCEx12_B19_noRG_1in10x_L1_TTTGGTTAGGGCTCTC	Neuron	66	3
0.802	CCEx12_B19_noRG_1in10x_L1_TTTGGTTAGGTGCAAC	Neuron	92	1
0.376	CCEx12_B19_noRG_1in10x_L1_TTTGGTTCAAGTACCT	Non_Neuron	9	1
1.852	CCEx12_B19_noRG_1in10x_L1_TTTGGTTCAGTATCTG	Neuron	235	1
0.596	CCEx12_B19_noRG_1in10x_L1_TTTGTCAAGACAGAGA	Neuron	57	1
0.033	CCEx12_B19_noRG_1in10x_L1_TTTGTCACACAGATTC	Non_Neuron	3	1
1.113	CCEx12_B19_noRG_1in10x_L1_TTTGTCATCATTGCGA	Neuron	172	1
0.426	CCEx16_B19_noRG_1in10x_L1_AAACCTGCAACGATCT	Neuron	117	1
0.100	CCEx16_B19_noRG_1in10x_L1_AAACGGGCAAGGTTCT	Neuron	4	1
0.357	CCEx16_B19_noRG_1in10x_L1_AAACGGGCACAACTGT	Non_Neuron	3	1
2.616	CCEx16_B19_noRG_1in10x_L1_AAAGCAAAGAGCTATA	Non_Neuron	39	2
1.448	CCEx16_B19_noRG_1in10x_L1_AAAGCAAGTCAGAGGT	Neuron	458	1
0.222	CCEx16_B19_noRG_1in10x_L1_AAAGCAATCCAAACTG	Non_Neuron	11	1
0.125	CCEx16_B19_noRG_1in10x_L1_AAAGTAGAGGCCCTTG	Non_Neuron	5	1
0.027	CCEx16_B19_noRG_1in10x_L1_AAAGTAGAGTTAGGTA	Neuron	3	1
2.542	CCEx16_B19_noRG_1in10x_L1_AAAGTAGCATTACCTT	Neuron	52	2
0.210	CCEx16_B19_noRG_1in10x_L1_AAAGTAGTCTGCAAGT	Non_Neuron	6	1
0.149	CCEx16_B19_noRG_1in10x_L1_AAATGCCAGAAGGGTA	Non_Neuron	3	1
2.136	CCEx16_B19_noRG_1in10x_L1_AAATGCCAGTTGTAGA	Neuron	748	1
0.604	CCEx16_B19_noRG_1in10x_L1_AAATGCCGTGGTCCGT	Neuron	192	3
3.494	CCEx16_B19_noRG_1in10x_L1_AACCGCGAGTTAACGA	Neuron	915	1
2.866	CCEx16_B19_noRG_1in10x_L1_AACCGCGGTGTATGGG	Neuron	1255	1
0.379	CCEx16_B19_noRG_1in10x_L1_AACCGCGTCCGTTGCT	Non_Neuron	15	1
0.560	CCEx16_B19_noRG_1in10x_L1_AACTCAGCAGTCTTCC	Non_Neuron	5	1
1.799	CCEx16_B19_noRG_1in10x_L1_AACTCTTTCCGTAGTA	Non_Neuron	50	1
0.571	CCEx16_B19_noRG_1in10x_L1_AAGACCTGTCAAACTC	Neuron	92	1
0.702	CCEx16_B19_noRG_1in10x_L1_AAGACCTGTGCAACGA	Neuron	187	1
0.351	CCEx16_B19_noRG_1in10x_L1_AAGACCTGTGTGTGCC	Non_Neuron	5	1
0.558	CCEx16_B19_noRG_1in10x_L1_AAGACCTGTTGCGTTA	Neuron	98	1
0.077	CCEx16_B19_noRG_1in10x_L1_AAGACCTTCGGAGGTA	Neuron	3	1
0.271	CCEx16_B19_noRG_1in10x_L1_AAGGTTCCAGGAATCG	Neuron	3	1
4.384	CCEx16_B19_noRG_1in10x_L1_AAGGTTCGTATTCGTG	Non_Neuron	62	1
0.974	CCEx16_B19_noRG_1in10x_L1_AATCCAGGTGCACCAC	Neuron	215	2
0.090	CCEx16_B19_noRG_1in10x_L1_AATCCAGTCTTAGAGC	Neuron	3	1
4.681	CCEx16_B19_noRG_1in10x_L1_ACACCAAAGCGCCTCA	Neuron	1343	1
1.305	CCEx16_B19_noRG_1in10x_L1_ACACCAACAAAGCGGT	Neuron	457	2
0.433	CCEx16_B19_noRG_1in10x_L1_ACACCAACACAGTCGC	Neuron	127	2
0.341	CCEx16_B19_noRG_1in10x_L1_ACACTGACAAGCCCAC	Neuron	76	2
1.662	CCEx16_B19_noRG_1in10x_L1_ACATACGGTCTAGCGC	Neuron	17	1
0.031	CCEx16_B19_noRG_1in10x_L1_ACATACGTCTTACCGC	Neuron	9	1
4.247	CCEx16_B19_noRG_1in10x_L1_ACATCAGAGACTTTCG	Neuron	416	1
3.347	CCEx16_B19_noRG_1in10x_L1_ACATCAGAGATCCCGC	Neuron	914	1
3.076	CCEx16_B19_noRG_1in10x_L1_ACCAGTACAAAGGAAG	Neuron	44	2
0.435	CCEx16_B19_noRG_1in10x_L1_ACCAGTAGTACAGTGG	Neuron	13	1
0.079	CCEx16_B19_noRG_1in10x_L1_ACCGTAAGTCATGCCG	Neuron	5	1
0.280	CCEx16_B19_noRG_1in10x_L1_ACCGTAAGTGCAGTAG	Non_Neuron	30	1
0.379	CCEx16_B19_noRG_1in10x_L1_ACGAGGAAGAACTGTA	Non_Neuron	22	3
0.172	CCEx16_B19_noRG_1in10x_L1_ACGATGTGTACGAAAT	Non_Neuron	5	1
0.026	CCEx16_B19_noRG_1in10x_L1_ACGCCGATCATTCACT	Neuron	4	1
0.070	CCEx16_B19_noRG_1in10x_L1_ACGGAGACAAGACGTG	Non_Neuron	5	1
0.769	CCEx16_B19_noRG_1in10x_L1_ACGGCCACACCAACCG	Neuron	148	1
3.453	CCEx16_B19_noRG_1in10x_L1_ACGGCCACATGTCTCC	Non_Neuron	662	1
0.364	CCEx16_B19_noRG_1in10x_L1_ACGGCCAGTAGTGAAT	Neuron	4	1
0.467	CCEx16_B19_noRG_1in10x_L1_ACGGCCAGTCGTGGCT	Neuron	81	1
0.196	CCEx16_B19_noRG_1in10x_L1_ACGGCCATCCCTCAGT	Neuron	3	1
0.189	CCEx16_B19_noRG_1in10x_L1_ACGGGCTTCTTAACCT	Neuron	6	1
0.858	CCEx16_B19_noRG_1in10x_L1_ACGGGTCGTCCGAAGA	Non_Neuron	17	1
0.106	CCEx16_B19_noRG_1in10x_L1_ACGGGTCGTTGGTGGA	Non_Neuron	5	1
0.029	CCEx16_B19_noRG_1in10x_L1_ACGGGTCTCGCCTGAG	Neuron	7	1
2.777	CCEx16_B19_noRG_1in10x_L1_ACGTCAAAGCTGAACG	Neuron	887	2
0.434	CCEx16_B19_noRG_1in10x_L1_ACGTCAATCTCAACTT	Neuron	16	1
0.120	CCEx16_B19_noRG_1in10x_L1_ACTGAACGTCGTGGCT	Non_Neuron	4	1
0.035	CCEx16_B19_noRG_1in10x_L1_ACTGAACGTTGGGACA	Non_Neuron	3	1
1.072	CCEx16_B19_noRG_1in10x_L1_ACTGAGTAGTAAGTAC	Neuron	11	1
0.135	CCEx16_B19_noRG_1in10x_L1_ACTGAGTTCATTCACT	Neuron	3	1
2.382	CCEx16_B19_noRG_1in10x_L1_ACTGATGCAGCTGCTG	Neuron	711	2
2.096	CCEx16_B19_noRG_1in10x_L1_ACTTACTCAACACCTA	Neuron	5	1
1.749	CCEx16_B19_noRG_1in10x_L1_ACTTACTTCAACACCA	Neuron	761	3
0.294	CCEx16_B19_noRG_1in10x_L1_ACTTGTTTCAATCACG	Non_Neuron	8	1
2.332	CCEx16_B19_noRG_1in10x_L1_ACTTTCAAGCCGATTT	Neuron	543	1
2.397	CCEx16_B19_noRG_1in10x_L1_ACTTTCATCGCAAGCC	Neuron	124	1
0.716	CCEx16_B19_noRG_1in10x_L1_AGAATAGCAACTTGAC	Neuron	219	1
6.534	CCEx16_B19_noRG_1in10x_L1_AGAATAGTCGTGGACC	Neuron	1669	1
1.531	CCEx16_B19_noRG_1in10x_L1_AGACGTTTCGTTACGA	Neuron	14	2
2.746	CCEx16_B19_noRG_1in10x_L1_AGAGCTTGTCTTGCGG	Neuron	740	1
4.043	CCEx16_B19_noRG_1in10x_L1_AGATCTGTCGCACTCT	Neuron	1138	2
0.181	CCEx16_B19_noRG_1in10x_L1_AGCAGCCGTCATGCCG	Neuron	40	1
1.182	CCEx16_B19_noRG_1in10x_L1_AGCAGCCGTGCCTGCA	Neuron	476	1
4.661	CCEx16_B19_noRG_1in10x_L1_AGCAGCCGTTGGTAAA	Neuron	619	1
0.332	CCEx16_B19_noRG_1in10x_L1_AGCGTCGAGTGCGTGA	Non_Neuron	11	1
1.183	CCEx16_B19_noRG_1in10x_L1_AGCGTCGGTCCGACGT	Non_Neuron	12	2
2.614	CCEx16_B19_noRG_1in10x_L1_AGCTCCTCATACCATG	Neuron	735	1
0.037	CCEx16_B19_noRG_1in10x_L1_AGCTCCTCATACTACG	Neuron	4	1
0.818	CCEx16_B19_noRG_1in10x_L1_AGCTCTCAGTGTCCAT	Neuron	11	2
0.352	CCEx16_B19_noRG_1in10x_L1_AGCTTGAGTGTAACGG	Non_Neuron	9	1
2.826	CCEx16_B19_noRG_1in10x_L1_AGCTTGATCAATAAGG	Neuron	1505	1
2.705	CCEx16_B19_noRG_1in10x_L1_AGGCCACCATCACGTA	Neuron	29	1
0.765	CCEx16_B19_noRG_1in10x_L1_AGGGATGAGGATGTAT	Neuron	11	2
0.033	CCEx16_B19_noRG_1in10x_L1_AGGTCCGAGTACACCT	Neuron	4	1
0.895	CCEx16_B19_noRG_1in10x_L1_AGGTCCGAGTGGAGAA	Neuron	14	1
0.132	CCEx16_B19_noRG_1in10x_L1_AGTAGTCAGTTTCCTT	Neuron	38	1
0.557	CCEx16_B19_noRG_1in10x_L1_AGTAGTCGTCTGGAGA	Neuron	5	1
0.531	CCEx16_B19_noRG_1in10x_L1_AGTAGTCTCTACTTAC	Neuron	46	1
1.061	CCEx16_B19_noRG_1in10x_L1_AGTCTTTAGAGGTACC	Neuron	329	3
0.713	CCEx16_B19_noRG_1in10x_L1_AGTGAGGCAATGGAGC	Neuron	254	2
[truncated: 1,025 more rows]
