# Supplementary material for: Ascertaining cells’ synaptic connections and RNA expression simultaneously with barcoded rabies virus libraries
Source: Nat Commun. 2022 Nov 16;13:6993. doi: 10.1038/s41467-022-34334-1 (PMC9668842; doi:10.1038/s41467-022-34334-1)
Supplement: Supplementary file 6 — Source Data [file 41467_2022_34334_MOESM6_ESM.zip › saunders_source_data/SI_Figure_4a_right.csv]

total_cells	infection_percentage	common_name_liger_coarse
7067	0.15310599	Astrocyte
19902	0.36393327	Glutamatergic_Neuron
5333	0.16069754	Interneuron
6585	0.07425968	Mitotic
3629	0.32763847	NPC
614	0.09609121	Oligodendrocyte
10036	0.09665205	OPC
