# Supplementary material for: Ascertaining cells’ synaptic connections and RNA expression simultaneously with barcoded rabies virus libraries
Source: Nat Commun. 2022 Nov 16;13:6993. doi: 10.1038/s41467-022-34334-1 (PMC9668842; doi:10.1038/s41467-022-34334-1)
Supplement: Supplementary file 6 — Source Data [file 41467_2022_34334_MOESM6_ESM.zip › saunders_source_data/SI_Figure_2d_right.csv]

experiment	file_type	n_unique_VBCs	median_n_unique_infections
170119_pSPBN_GFP_v9_Finala_Maxi_RVg_rep2	G_V1	1	1.0
170119_pSPBN_GFP_v9_Finala_Maxi_RVg_rep2	G_V1	25	25.0
170119_pSPBN_GFP_v9_Finala_Maxi_RVg_rep2	G_V1	50	50.5
170119_pSPBN_GFP_v9_Finala_Maxi_RVg_rep2	G_V1	75	77.0
170119_pSPBN_GFP_v9_Finala_Maxi_RVg_rep2	G_V1	100	103.0
170119_pSPBN_GFP_v9_Finala_Maxi_RVg_rep2	G_V1	125	225.5
170119_pSPBN_GFP_v9_Finala_Maxi_RVg_rep2	G_V1	150	250.0
170119_pSPBN_GFP_v9_Finala_Maxi_RVg_rep2	G_V1	175	275.0
170119_pSPBN_GFP_v9_Finala_Maxi_RVg_rep2	G_V1	200	300.0
170119_pSPBN_GFP_v9_Finala_Maxi_RVg_rep2	G_V1	225	325.0
170119_pSPBN_GFP_v9_Finala_Maxi_RVg_rep2	G_V1	250	350.0
170119_pSPBN_GFP_v9_Finala_Maxi_RVg_rep2	G_V1	275	375.0
170119_pSPBN_GFP_v9_Finala_Maxi_RVg_rep2	G_V1	300	400.0
170119_pSPBN_GFP_v9_Finala_Maxi_RVg_rep2	G_V1	325	425.0
170119_pSPBN_GFP_v9_Finala_Maxi_RVg_rep2	G_V1	350	450.0
170119_pSPBN_GFP_v9_Finala_Maxi_RVg_rep2	G_V1	375	475.0
170119_pSPBN_GFP_v9_Finala_Maxi_RVg_rep2	G_V1	400	500.0
170119_pSPBN_GFP_v9_Finala_Maxi_RVg_rep2	G_V1	425	525.0
170119_pSPBN_GFP_v9_Finala_Maxi_RVg_rep2	G_V1	450	550.0
170119_pSPBN_GFP_v9_Finala_Maxi_RVg_rep2	G_V1	475	575.5
170119_pSPBN_GFP_v9_Finala_Maxi_RVg_rep2	G_V1	500	700.0
170119_pSPBN_GFP_v9_Finala_Maxi_RVg_rep2	G_V1	525	725.0
170119_pSPBN_GFP_v9_Finala_Maxi_RVg_rep2	G_V1	550	750.0
170119_pSPBN_GFP_v9_Finala_Maxi_RVg_rep2	G_V1	575	775.0
170119_pSPBN_GFP_v9_Finala_Maxi_RVg_rep2	G_V1	600	800.0
170119_pSPBN_GFP_v9_Finala_Maxi_RVg_rep2	G_V1	625	825.0
170119_pSPBN_GFP_v9_Finala_Maxi_RVg_rep2	G_V1	650	850.0
170119_pSPBN_GFP_v9_Finala_Maxi_RVg_rep2	G_V1	675	975.0
170119_pSPBN_GFP_v9_Finala_Maxi_RVg_rep2	G_V1	700	1000.0
170119_pSPBN_GFP_v9_Finala_Maxi_RVg_rep2	G_V1	725	1025.0
170119_pSPBN_GFP_v9_Finala_Maxi_RVg_rep2	G_V1	750	1050.0
170119_pSPBN_GFP_v9_Finala_Maxi_RVg_rep2	G_V1	775	1075.0
170119_pSPBN_GFP_v9_Finala_Maxi_RVg_rep2	G_V1	800	1101.5
170119_pSPBN_GFP_v9_Finala_Maxi_RVg_rep2	G_V1	825	1225.0
170119_pSPBN_GFP_v9_Finala_Maxi_RVg_rep2	G_V1	850	1250.0
170119_pSPBN_GFP_v9_Finala_Maxi_RVg_rep2	G_V1	875	1275.0
170119_pSPBN_GFP_v9_Finala_Maxi_RVg_rep2	G_V1	900	1300.0
170119_pSPBN_GFP_v9_Finala_Maxi_RVg_rep2	G_V1	925	1325.0
170119_pSPBN_GFP_v9_Finala_Maxi_RVg_rep2	G_V1	950	1450.0
170119_pSPBN_GFP_v9_Finala_Maxi_RVg_rep2	G_V1	975	1475.0
170119_pSPBN_GFP_v9_Finala_Maxi_RVg_rep2	G_V1	1000	1500.0
170119_pSPBN_GFP_v9_Finala_Maxi_RVg_rep2	G_V1	1100	1700.0
170119_pSPBN_GFP_v9_Finala_Maxi_RVg_rep2	G_V1	1200	1950.0
170119_pSPBN_GFP_v9_Finala_Maxi_RVg_rep2	G_V1	1300	2200.0
170119_pSPBN_GFP_v9_Finala_Maxi_RVg_rep2	G_V1	1400	2400.0
170119_pSPBN_GFP_v9_Finala_Maxi_RVg_rep2	G_V1	1500	2650.0
170119_pSPBN_GFP_v9_Finala_Maxi_RVg_rep2	G_V1	1600	2900.0
170119_pSPBN_GFP_v9_Finala_Maxi_RVg_rep2	G_V1	1700	3200.0
170119_pSPBN_GFP_v9_Finala_Maxi_RVg_rep2	G_V1	1800	3500.0
170119_pSPBN_GFP_v9_Finala_Maxi_RVg_rep2	G_V1	1900	3800.0
170119_pSPBN_GFP_v9_Finala_Maxi_RVg_rep2	G_V1	2000	4100.0
170119_pSPBN_GFP_v9_Finala_Maxi_RVg_rep2	G_V1	2100	4500.0
170119_pSPBN_GFP_v9_Finala_Maxi_RVg_rep2	G_V1	2200	4800.0
170119_pSPBN_GFP_v9_Finala_Maxi_RVg_rep2	G_V1	2300	5100.0
170119_pSPBN_GFP_v9_Finala_Maxi_RVg_rep2	G_V1	2400	5500.0
170119_pSPBN_GFP_v9_Finala_Maxi_RVg_rep2	G_V1	2500	5800.0
170119_pSPBN_GFP_v9_Finala_Maxi_RVg_rep2	G_V1	2600	6200.0
170119_pSPBN_GFP_v9_Finala_Maxi_RVg_rep2	G_V1	2700	6650.0
170119_pSPBN_GFP_v9_Finala_Maxi_RVg_rep2	G_V1	2800	7050.0
170119_pSPBN_GFP_v9_Finala_Maxi_RVg_rep2	G_V1	2900	7500.0
170119_pSPBN_GFP_v9_Finala_Maxi_RVg_rep2	G_V1	3000	7900.0
170119_pSPBN_GFP_v9_Finala_Maxi_RVg_rep2	G_V1	3100	8301.0
170119_pSPBN_GFP_v9_Finala_Maxi_RVg_rep2	G_V1	3200	8800.5
170119_pSPBN_GFP_v9_Finala_Maxi_RVg_rep2	G_V1	3300	9200.0
170119_pSPBN_GFP_v9_Finala_Maxi_RVg_rep2	G_V1	3400	9800.0
170119_pSPBN_GFP_v9_Finala_Maxi_RVg_rep2	G_V1	3500	10200.0
170119_pSPBN_GFP_v9_Finala_Maxi_RVg_rep2	G_V1	3600	10700.0
170119_pSPBN_GFP_v9_Finala_Maxi_RVg_rep2	G_V1	3700	11100.0
170119_pSPBN_GFP_v9_Finala_Maxi_RVg_rep2	G_V1	3800	11500.5
170119_pSPBN_GFP_v9_Finala_Maxi_RVg_rep2	G_V1	3900	12150.0
170119_pSPBN_GFP_v9_Finala_Maxi_RVg_rep2	G_V1	4000	12800.0
170119_pSPBN_GFP_v9_Finala_Maxi_RVg_rep2	G_V1	4100	13000.0
170119_pSPBN_GFP_v9_Finala_Maxi_RVg_rep2	G_V1	4200	13650.0
170119_pSPBN_GFP_v9_Finala_Maxi_RVg_rep2	G_V1	4300	14150.0
170119_pSPBN_GFP_v9_Finala_Maxi_RVg_rep2	G_V1	4400	14850.0
170119_pSPBN_GFP_v9_Finala_Maxi_RVg_rep2	G_V1	4500	15400.0
170119_pSPBN_GFP_v9_Finala_Maxi_RVg_rep2	G_V1	4600	16000.5
170119_pSPBN_GFP_v9_Finala_Maxi_RVg_rep2	G_V1	4700	16600.0
170119_pSPBN_GFP_v9_Finala_Maxi_RVg_rep2	G_V1	4800	17200.0
170119_pSPBN_GFP_v9_Finala_Maxi_RVg_rep2	G_V1	4900	17800.0
170119_pSPBN_GFP_v9_Finala_Maxi_RVg_rep2	G_V1	5000	18350.0
170119_pSPBN_GFP_v9_Finala_Maxi_RVg_rep2	G_V1	5100	19000.0
170119_pSPBN_GFP_v9_Finala_Maxi_RVg_rep2	G_V1	5200	19600.0
170119_pSPBN_GFP_v9_Finala_Maxi_RVg_rep2	G_V1	5300	20200.0
170119_pSPBN_GFP_v9_Finala_Maxi_RVg_rep2	G_V1	5400	20900.0
170119_pSPBN_GFP_v9_Finala_Maxi_RVg_rep2	G_V1	5500	21450.0
170119_pSPBN_GFP_v9_Finala_Maxi_RVg_rep2	G_V1	5600	22150.5
170119_pSPBN_GFP_v9_Finala_Maxi_RVg_rep2	G_V1	5700	22650.0
170119_pSPBN_GFP_v9_Finala_Maxi_RVg_rep2	G_V1	5800	23300.0
170119_pSPBN_GFP_v9_Finala_Maxi_RVg_rep2	G_V1	5900	24100.5
170119_pSPBN_GFP_v9_Finala_Maxi_RVg_rep2	G_V1	6000	24900.0
170119_pSPBN_GFP_v9_Finala_Maxi_RVg_rep2	G_V1	6100	25550.0
170119_pSPBN_GFP_v9_Finala_Maxi_RVg_rep2	G_V1	6200	26100.0
170119_pSPBN_GFP_v9_Finala_Maxi_RVg_rep2	G_V1	6300	26750.0
170119_pSPBN_GFP_v9_Finala_Maxi_RVg_rep2	G_V1	6400	27400.0
170119_pSPBN_GFP_v9_Finala_Maxi_RVg_rep2	G_V1	6500	28200.0
170119_pSPBN_GFP_v9_Finala_Maxi_RVg_rep2	G_V1	6600	28950.5
170119_pSPBN_GFP_v9_Finala_Maxi_RVg_rep2	G_V1	6700	29600.0
170119_pSPBN_GFP_v9_Finala_Maxi_RVg_rep2	G_V1	6800	30400.0
170119_pSPBN_GFP_v9_Finala_Maxi_RVg_rep2	G_V1	6900	31050.0
170119_pSPBN_GFP_v9_Finala_Maxi_RVg_rep2	G_V1	7000	31600.0
170119_pSPBN_GFP_v9_Finala_Maxi_RVg_rep2	G_V1	7100	32450.0
170119_pSPBN_GFP_v9_Finala_Maxi_RVg_rep2	G_V1	7200	33250.0
170119_pSPBN_GFP_v9_Finala_Maxi_RVg_rep2	G_V1	7300	34100.0
170119_pSPBN_GFP_v9_Finala_Maxi_RVg_rep2	G_V1	7400	34700.0
170119_pSPBN_GFP_v9_Finala_Maxi_RVg_rep2	G_V1	7500	35500.0
170119_pSPBN_GFP_v9_Finala_Maxi_RVg_rep2	G_V1	7600	36250.0
170119_pSPBN_GFP_v9_Finala_Maxi_RVg_rep2	G_V1	7700	36950.0
170119_pSPBN_GFP_v9_Finala_Maxi_RVg_rep2	G_V1	7800	37550.0
170119_pSPBN_GFP_v9_Finala_Maxi_RVg_rep2	G_V1	7900	38600.5
170119_pSPBN_GFP_v9_Finala_Maxi_RVg_rep2	G_V1	8000	39100.0
170119_pSPBN_GFP_v9_Finala_Maxi_RVg_rep2	G_V1	8100	40150.0
170119_pSPBN_GFP_v9_Finala_Maxi_RVg_rep2	G_V1	8200	40700.0
170119_pSPBN_GFP_v9_Finala_Maxi_RVg_rep2	G_V1	8300	41900.0
170119_pSPBN_GFP_v9_Finala_Maxi_RVg_rep2	G_V1	8400	42500.0
170119_pSPBN_GFP_v9_Finala_Maxi_RVg_rep2	G_V1	8500	43450.5
170119_pSPBN_GFP_v9_Finala_Maxi_RVg_rep2	G_V1	8600	44150.0
170119_pSPBN_GFP_v9_Finala_Maxi_RVg_rep2	G_V1	8700	44900.5
170119_pSPBN_GFP_v9_Finala_Maxi_RVg_rep2	G_V1	8800	45550.0
170119_pSPBN_GFP_v9_Finala_Maxi_RVg_rep2	G_V1	8900	46400.5
170119_pSPBN_GFP_v9_Finala_Maxi_RVg_rep2	G_V1	9000	47300.0
170119_pSPBN_GFP_v9_Finala_Maxi_RVg_rep2	G_V1	9100	48500.0
170119_pSPBN_GFP_v9_Finala_Maxi_RVg_rep2	G_V1	9200	48900.0
170119_pSPBN_GFP_v9_Finala_Maxi_RVg_rep2	G_V1	9300	49700.0
170119_pSPBN_GFP_v9_Finala_Maxi_RVg_rep2	G_V1	9400	50750.0
170119_pSPBN_GFP_v9_Finala_Maxi_RVg_rep2	G_V1	9500	51700.0
170119_pSPBN_GFP_v9_Finala_Maxi_RVg_rep2	G_V1	9600	52300.0
170119_pSPBN_GFP_v9_Finala_Maxi_RVg_rep2	G_V1	9700	53300.0
170119_pSPBN_GFP_v9_Finala_Maxi_RVg_rep2	G_V1	9800	54150.0
170119_pSPBN_GFP_v9_Finala_Maxi_RVg_rep2	G_V1	9900	55151.0
170119_pSPBN_GFP_v9_Finala_Maxi_RVg_rep2	G_V1	10000	56100.5
170330_pSPBN_GFP_v9_v2_B19_15T_3_and_225T_4_day7_Final_RVg	G_V2	1	1.0
170330_pSPBN_GFP_v9_v2_B19_15T_3_and_225T_4_day7_Final_RVg	G_V2	25	25.0
170330_pSPBN_GFP_v9_v2_B19_15T_3_and_225T_4_day7_Final_RVg	G_V2	50	50.0
170330_pSPBN_GFP_v9_v2_B19_15T_3_and_225T_4_day7_Final_RVg	G_V2	75	75.0
170330_pSPBN_GFP_v9_v2_B19_15T_3_and_225T_4_day7_Final_RVg	G_V2	100	100.0
170330_pSPBN_GFP_v9_v2_B19_15T_3_and_225T_4_day7_Final_RVg	G_V2	125	125.5
170330_pSPBN_GFP_v9_v2_B19_15T_3_and_225T_4_day7_Final_RVg	G_V2	150	151.5
170330_pSPBN_GFP_v9_v2_B19_15T_3_and_225T_4_day7_Final_RVg	G_V2	175	176.0
170330_pSPBN_GFP_v9_v2_B19_15T_3_and_225T_4_day7_Final_RVg	G_V2	200	202.0
170330_pSPBN_GFP_v9_v2_B19_15T_3_and_225T_4_day7_Final_RVg	G_V2	225	228.0
170330_pSPBN_GFP_v9_v2_B19_15T_3_and_225T_4_day7_Final_RVg	G_V2	250	251.5
170330_pSPBN_GFP_v9_v2_B19_15T_3_and_225T_4_day7_Final_RVg	G_V2	275	279.0
170330_pSPBN_GFP_v9_v2_B19_15T_3_and_225T_4_day7_Final_RVg	G_V2	300	400.0
170330_pSPBN_GFP_v9_v2_B19_15T_3_and_225T_4_day7_Final_RVg	G_V2	325	425.0
170330_pSPBN_GFP_v9_v2_B19_15T_3_and_225T_4_day7_Final_RVg	G_V2	350	450.0
170330_pSPBN_GFP_v9_v2_B19_15T_3_and_225T_4_day7_Final_RVg	G_V2	375	475.0
170330_pSPBN_GFP_v9_v2_B19_15T_3_and_225T_4_day7_Final_RVg	G_V2	400	500.0
170330_pSPBN_GFP_v9_v2_B19_15T_3_and_225T_4_day7_Final_RVg	G_V2	425	525.0
170330_pSPBN_GFP_v9_v2_B19_15T_3_and_225T_4_day7_Final_RVg	G_V2	450	550.0
170330_pSPBN_GFP_v9_v2_B19_15T_3_and_225T_4_day7_Final_RVg	G_V2	475	575.0
170330_pSPBN_GFP_v9_v2_B19_15T_3_and_225T_4_day7_Final_RVg	G_V2	500	600.0
170330_pSPBN_GFP_v9_v2_B19_15T_3_and_225T_4_day7_Final_RVg	G_V2	525	625.0
170330_pSPBN_GFP_v9_v2_B19_15T_3_and_225T_4_day7_Final_RVg	G_V2	550	650.0
170330_pSPBN_GFP_v9_v2_B19_15T_3_and_225T_4_day7_Final_RVg	G_V2	575	675.0
170330_pSPBN_GFP_v9_v2_B19_15T_3_and_225T_4_day7_Final_RVg	G_V2	600	700.0
170330_pSPBN_GFP_v9_v2_B19_15T_3_and_225T_4_day7_Final_RVg	G_V2	625	725.0
170330_pSPBN_GFP_v9_v2_B19_15T_3_and_225T_4_day7_Final_RVg	G_V2	650	750.0
170330_pSPBN_GFP_v9_v2_B19_15T_3_and_225T_4_day7_Final_RVg	G_V2	675	775.0
170330_pSPBN_GFP_v9_v2_B19_15T_3_and_225T_4_day7_Final_RVg	G_V2	700	800.0
170330_pSPBN_GFP_v9_v2_B19_15T_3_and_225T_4_day7_Final_RVg	G_V2	725	825.0
170330_pSPBN_GFP_v9_v2_B19_15T_3_and_225T_4_day7_Final_RVg	G_V2	750	850.0
170330_pSPBN_GFP_v9_v2_B19_15T_3_and_225T_4_day7_Final_RVg	G_V2	775	875.0
170330_pSPBN_GFP_v9_v2_B19_15T_3_and_225T_4_day7_Final_RVg	G_V2	800	900.0
170330_pSPBN_GFP_v9_v2_B19_15T_3_and_225T_4_day7_Final_RVg	G_V2	825	925.0
170330_pSPBN_GFP_v9_v2_B19_15T_3_and_225T_4_day7_Final_RVg	G_V2	850	950.0
170330_pSPBN_GFP_v9_v2_B19_15T_3_and_225T_4_day7_Final_RVg	G_V2	875	975.0
170330_pSPBN_GFP_v9_v2_B19_15T_3_and_225T_4_day7_Final_RVg	G_V2	900	1000.0
170330_pSPBN_GFP_v9_v2_B19_15T_3_and_225T_4_day7_Final_RVg	G_V2	925	1025.0
170330_pSPBN_GFP_v9_v2_B19_15T_3_and_225T_4_day7_Final_RVg	G_V2	950	1050.0
170330_pSPBN_GFP_v9_v2_B19_15T_3_and_225T_4_day7_Final_RVg	G_V2	975	1075.0
170330_pSPBN_GFP_v9_v2_B19_15T_3_and_225T_4_day7_Final_RVg	G_V2	1000	1100.0
170330_pSPBN_GFP_v9_v2_B19_15T_3_and_225T_4_day7_Final_RVg	G_V2	1100	1200.0
170330_pSPBN_GFP_v9_v2_B19_15T_3_and_225T_4_day7_Final_RVg	G_V2	1200	1300.0
170330_pSPBN_GFP_v9_v2_B19_15T_3_and_225T_4_day7_Final_RVg	G_V2	1300	1400.0
170330_pSPBN_GFP_v9_v2_B19_15T_3_and_225T_4_day7_Final_RVg	G_V2	1400	1500.0
170330_pSPBN_GFP_v9_v2_B19_15T_3_and_225T_4_day7_Final_RVg	G_V2	1500	1601.0
170330_pSPBN_GFP_v9_v2_B19_15T_3_and_225T_4_day7_Final_RVg	G_V2	1600	1800.0
170330_pSPBN_GFP_v9_v2_B19_15T_3_and_225T_4_day7_Final_RVg	G_V2	1700	1900.0
170330_pSPBN_GFP_v9_v2_B19_15T_3_and_225T_4_day7_Final_RVg	G_V2	1800	2000.0
170330_pSPBN_GFP_v9_v2_B19_15T_3_and_225T_4_day7_Final_RVg	G_V2	1900	2100.0
170330_pSPBN_GFP_v9_v2_B19_15T_3_and_225T_4_day7_Final_RVg	G_V2	2000	2200.0
170330_pSPBN_GFP_v9_v2_B19_15T_3_and_225T_4_day7_Final_RVg	G_V2	2100	2300.0
170330_pSPBN_GFP_v9_v2_B19_15T_3_and_225T_4_day7_Final_RVg	G_V2	2200	2450.5
170330_pSPBN_GFP_v9_v2_B19_15T_3_and_225T_4_day7_Final_RVg	G_V2	2300	2600.0
170330_pSPBN_GFP_v9_v2_B19_15T_3_and_225T_4_day7_Final_RVg	G_V2	2400	2700.0
170330_pSPBN_GFP_v9_v2_B19_15T_3_and_225T_4_day7_Final_RVg	G_V2	2500	2800.0
170330_pSPBN_GFP_v9_v2_B19_15T_3_and_225T_4_day7_Final_RVg	G_V2	2600	2900.0
170330_pSPBN_GFP_v9_v2_B19_15T_3_and_225T_4_day7_Final_RVg	G_V2	2700	3000.0
170330_pSPBN_GFP_v9_v2_B19_15T_3_and_225T_4_day7_Final_RVg	G_V2	2800	3100.0
170330_pSPBN_GFP_v9_v2_B19_15T_3_and_225T_4_day7_Final_RVg	G_V2	2900	3300.0
170330_pSPBN_GFP_v9_v2_B19_15T_3_and_225T_4_day7_Final_RVg	G_V2	3000	3400.0
170330_pSPBN_GFP_v9_v2_B19_15T_3_and_225T_4_day7_Final_RVg	G_V2	3100	3500.0
170330_pSPBN_GFP_v9_v2_B19_15T_3_and_225T_4_day7_Final_RVg	G_V2	3200	3600.0
170330_pSPBN_GFP_v9_v2_B19_15T_3_and_225T_4_day7_Final_RVg	G_V2	3300	3700.0
170330_pSPBN_GFP_v9_v2_B19_15T_3_and_225T_4_day7_Final_RVg	G_V2	3400	3800.0
170330_pSPBN_GFP_v9_v2_B19_15T_3_and_225T_4_day7_Final_RVg	G_V2	3500	4000.0
170330_pSPBN_GFP_v9_v2_B19_15T_3_and_225T_4_day7_Final_RVg	G_V2	3600	4100.0
170330_pSPBN_GFP_v9_v2_B19_15T_3_and_225T_4_day7_Final_RVg	G_V2	3700	4200.0
170330_pSPBN_GFP_v9_v2_B19_15T_3_and_225T_4_day7_Final_RVg	G_V2	3800	4300.0
170330_pSPBN_GFP_v9_v2_B19_15T_3_and_225T_4_day7_Final_RVg	G_V2	3900	4400.0
170330_pSPBN_GFP_v9_v2_B19_15T_3_and_225T_4_day7_Final_RVg	G_V2	4000	4600.0
170330_pSPBN_GFP_v9_v2_B19_15T_3_and_225T_4_day7_Final_RVg	G_V2	4100	4700.0
170330_pSPBN_GFP_v9_v2_B19_15T_3_and_225T_4_day7_Final_RVg	G_V2	4200	4800.0
170330_pSPBN_GFP_v9_v2_B19_15T_3_and_225T_4_day7_Final_RVg	G_V2	4300	5000.0
170330_pSPBN_GFP_v9_v2_B19_15T_3_and_225T_4_day7_Final_RVg	G_V2	4400	5100.0
170330_pSPBN_GFP_v9_v2_B19_15T_3_and_225T_4_day7_Final_RVg	G_V2	4500	5200.0
170330_pSPBN_GFP_v9_v2_B19_15T_3_and_225T_4_day7_Final_RVg	G_V2	4600	5300.0
170330_pSPBN_GFP_v9_v2_B19_15T_3_and_225T_4_day7_Final_RVg	G_V2	4700	5400.0
170330_pSPBN_GFP_v9_v2_B19_15T_3_and_225T_4_day7_Final_RVg	G_V2	4800	5550.5
170330_pSPBN_GFP_v9_v2_B19_15T_3_and_225T_4_day7_Final_RVg	G_V2	4900	5700.0
170330_pSPBN_GFP_v9_v2_B19_15T_3_and_225T_4_day7_Final_RVg	G_V2	5000	5800.0
170330_pSPBN_GFP_v9_v2_B19_15T_3_and_225T_4_day7_Final_RVg	G_V2	5100	5900.5
170330_pSPBN_GFP_v9_v2_B19_15T_3_and_225T_4_day7_Final_RVg	G_V2	5200	6100.0
170330_pSPBN_GFP_v9_v2_B19_15T_3_and_225T_4_day7_Final_RVg	G_V2	5300	6200.0
170330_pSPBN_GFP_v9_v2_B19_15T_3_and_225T_4_day7_Final_RVg	G_V2	5400	6300.0
170330_pSPBN_GFP_v9_v2_B19_15T_3_and_225T_4_day7_Final_RVg	G_V2	5500	6400.0
170330_pSPBN_GFP_v9_v2_B19_15T_3_and_225T_4_day7_Final_RVg	G_V2	5600	6600.0
170330_pSPBN_GFP_v9_v2_B19_15T_3_and_225T_4_day7_Final_RVg	G_V2	5700	6700.0
170330_pSPBN_GFP_v9_v2_B19_15T_3_and_225T_4_day7_Final_RVg	G_V2	5800	6800.0
170330_pSPBN_GFP_v9_v2_B19_15T_3_and_225T_4_day7_Final_RVg	G_V2	5900	6900.0
170330_pSPBN_GFP_v9_v2_B19_15T_3_and_225T_4_day7_Final_RVg	G_V2	6000	7050.0
170330_pSPBN_GFP_v9_v2_B19_15T_3_and_225T_4_day7_Final_RVg	G_V2	6100	7200.0
170330_pSPBN_GFP_v9_v2_B19_15T_3_and_225T_4_day7_Final_RVg	G_V2	6200	7300.0
170330_pSPBN_GFP_v9_v2_B19_15T_3_and_225T_4_day7_Final_RVg	G_V2	6300	7400.0
170330_pSPBN_GFP_v9_v2_B19_15T_3_and_225T_4_day7_Final_RVg	G_V2	6400	7600.0
170330_pSPBN_GFP_v9_v2_B19_15T_3_and_225T_4_day7_Final_RVg	G_V2	6500	7700.0
170330_pSPBN_GFP_v9_v2_B19_15T_3_and_225T_4_day7_Final_RVg	G_V2	6600	7850.0
170330_pSPBN_GFP_v9_v2_B19_15T_3_and_225T_4_day7_Final_RVg	G_V2	6700	8000.0
170330_pSPBN_GFP_v9_v2_B19_15T_3_and_225T_4_day7_Final_RVg	G_V2	6800	8100.0
170330_pSPBN_GFP_v9_v2_B19_15T_3_and_225T_4_day7_Final_RVg	G_V2	6900	8200.0
170330_pSPBN_GFP_v9_v2_B19_15T_3_and_225T_4_day7_Final_RVg	G_V2	7000	8400.0
170330_pSPBN_GFP_v9_v2_B19_15T_3_and_225T_4_day7_Final_RVg	G_V2	7100	8500.0
170330_pSPBN_GFP_v9_v2_B19_15T_3_and_225T_4_day7_Final_RVg	G_V2	7200	8600.0
170330_pSPBN_GFP_v9_v2_B19_15T_3_and_225T_4_day7_Final_RVg	G_V2	7300	8800.0
170330_pSPBN_GFP_v9_v2_B19_15T_3_and_225T_4_day7_Final_RVg	G_V2	7400	8900.0
170330_pSPBN_GFP_v9_v2_B19_15T_3_and_225T_4_day7_Final_RVg	G_V2	7500	9000.0
170330_pSPBN_GFP_v9_v2_B19_15T_3_and_225T_4_day7_Final_RVg	G_V2	7600	9200.0
170330_pSPBN_GFP_v9_v2_B19_15T_3_and_225T_4_day7_Final_RVg	G_V2	7700	9300.0
170330_pSPBN_GFP_v9_v2_B19_15T_3_and_225T_4_day7_Final_RVg	G_V2	7800	9400.0
170330_pSPBN_GFP_v9_v2_B19_15T_3_and_225T_4_day7_Final_RVg	G_V2	7900	9500.0
170330_pSPBN_GFP_v9_v2_B19_15T_3_and_225T_4_day7_Final_RVg	G_V2	8000	9700.0
170330_pSPBN_GFP_v9_v2_B19_15T_3_and_225T_4_day7_Final_RVg	G_V2	8100	9800.0
170330_pSPBN_GFP_v9_v2_B19_15T_3_and_225T_4_day7_Final_RVg	G_V2	8200	9950.0
170330_pSPBN_GFP_v9_v2_B19_15T_3_and_225T_4_day7_Final_RVg	G_V2	8300	10100.0
170330_pSPBN_GFP_v9_v2_B19_15T_3_and_225T_4_day7_Final_RVg	G_V2	8400	10200.0
170330_pSPBN_GFP_v9_v2_B19_15T_3_and_225T_4_day7_Final_RVg	G_V2	8500	10300.0
170330_pSPBN_GFP_v9_v2_B19_15T_3_and_225T_4_day7_Final_RVg	G_V2	8600	10500.0
170330_pSPBN_GFP_v9_v2_B19_15T_3_and_225T_4_day7_Final_RVg	G_V2	8700	10600.0
170330_pSPBN_GFP_v9_v2_B19_15T_3_and_225T_4_day7_Final_RVg	G_V2	8800	10700.0
170330_pSPBN_GFP_v9_v2_B19_15T_3_and_225T_4_day7_Final_RVg	G_V2	8900	10900.0
170330_pSPBN_GFP_v9_v2_B19_15T_3_and_225T_4_day7_Final_RVg	G_V2	9000	11000.0
170330_pSPBN_GFP_v9_v2_B19_15T_3_and_225T_4_day7_Final_RVg	G_V2	9100	11200.0
170330_pSPBN_GFP_v9_v2_B19_15T_3_and_225T_4_day7_Final_RVg	G_V2	9200	11300.0
170330_pSPBN_GFP_v9_v2_B19_15T_3_and_225T_4_day7_Final_RVg	G_V2	9300	11400.0
170330_pSPBN_GFP_v9_v2_B19_15T_3_and_225T_4_day7_Final_RVg	G_V2	9400	11600.0
170330_pSPBN_GFP_v9_v2_B19_15T_3_and_225T_4_day7_Final_RVg	G_V2	9500	11650.0
170330_pSPBN_GFP_v9_v2_B19_15T_3_and_225T_4_day7_Final_RVg	G_V2	9600	11800.0
170330_pSPBN_GFP_v9_v2_B19_15T_3_and_225T_4_day7_Final_RVg	G_V2	9700	11900.5
170330_pSPBN_GFP_v9_v2_B19_15T_3_and_225T_4_day7_Final_RVg	G_V2	9800	12100.0
170330_pSPBN_GFP_v9_v2_B19_15T_3_and_225T_4_day7_Final_RVg	G_V2	9900	12200.0
170330_pSPBN_GFP_v9_v2_B19_15T_3_and_225T_4_day7_Final_RVg	G_V2	10000	12400.0
