# Supplementary material for: Ascertaining cells’ synaptic connections and RNA expression simultaneously with barcoded rabies virus libraries
Source: Nat Commun. 2022 Nov 16;13:6993. doi: 10.1038/s41467-022-34334-1 (PMC9668842; doi:10.1038/s41467-022-34334-1)
Supplement: Supplementary file 6 — Source Data [file 41467_2022_34334_MOESM6_ESM.zip › saunders_source_data/SI_Figure_8c_right.csv]

CBC	AAV_INTERGENIC	TCB_rec	experiment
CCEx11_B19_1_dense_S_TTTATGCGTGATGTGG	27	13	CCEx11_B19_1_dense_S
CCEx11_B19_1_dense_S_CAGTCCTTCACAACGT	51	39	CCEx11_B19_1_dense_S
CCEx11_B19_1_dense_S_TACTCATAGACAAAGG	20	9	CCEx11_B19_1_dense_S
CCEx11_B19_1_dense_S_CACACCTAGTCACGCC	32	29	CCEx11_B19_1_dense_S
CCEx11_B19_1_dense_S_ACATCAGTCCCTCAGT	6	6	CCEx11_B19_1_dense_S
CCEx11_B19_1_dense_S_TGGGCGTTCAGTCAGT	5	4	CCEx11_B19_1_dense_S
CCEx11_B19_1_dense_S_GTATCTTCAATAACGA	15	4	CCEx11_B19_1_dense_S
CCEx11_B19_1_dense_S_GTCAAGTGTATATGAG	9	2	CCEx11_B19_1_dense_S
CCEx11_B19_1_dense_S_GAAACTCGTGCTCTTC	10	7	CCEx11_B19_1_dense_S
CCEx11_B19_1_dense_S_TCTATTGAGCCACGCT	56	36	CCEx11_B19_1_dense_S
CCEx11_B19_1_dense_S_ACTTTCACATTCACTT	44	17	CCEx11_B19_1_dense_S
CCEx11_B19_1_dense_S_AACTCCCGTCTAGCCG	26	14	CCEx11_B19_1_dense_S
CCEx11_B19_1_dense_S_AAGTCTGCAATAACGA	150	125	CCEx11_B19_1_dense_S
CCEx11_B19_1_dense_S_CCCAATCGTAGAAGGA	64	55	CCEx11_B19_1_dense_S
CCEx11_B19_1_dense_S_CCGGGATTCGCTTAGA	17	9	CCEx11_B19_1_dense_S
CCEx11_B19_1_dense_S_ACTGATGGTGCAGTAG	9	5	CCEx11_B19_1_dense_S
CCEx11_B19_1_dense_S_GCATACAGTCTCCATC	28	23	CCEx11_B19_1_dense_S
CCEx11_B19_1_dense_S_TGTTCCGCAGTTAACC	3	7	CCEx11_B19_1_dense_S
CCEx11_B19_1_dense_S_CTGCGGACAAGTACCT	27	24	CCEx11_B19_1_dense_S
CCEx11_B19_1_dense_S_ATCTACTCAGCCAATT	41	24	CCEx11_B19_1_dense_S
CCEx11_B19_1_dense_S_CTGATCCCAATCGAAA	14	12	CCEx11_B19_1_dense_S
CCEx11_B19_1_dense_S_ACTGCTCTCTGATTCT	8	4	CCEx11_B19_1_dense_S
CCEx11_B19_1_dense_S_GGGCATCCACTAAGTC	11	3	CCEx11_B19_1_dense_S
CCEx11_B19_1_dense_S_TTGACTTTCAATAAGG	75	38	CCEx11_B19_1_dense_S
CCEx11_B19_1_dense_S_GGGCACTGTTCCAACA	7	5	CCEx11_B19_1_dense_S
CCEx11_B19_1_dense_S_GTCATTTCACATTTCT	27	18	CCEx11_B19_1_dense_S
CCEx11_B19_1_dense_S_GCTGCAGGTTCTGGTA	44	17	CCEx11_B19_1_dense_S
CCEx11_B19_1_dense_S_TTAGGCACACGGTTTA	7	6	CCEx11_B19_1_dense_S
CCEx11_B19_1_dense_S_TAGTGGTAGATTACCC	47	31	CCEx11_B19_1_dense_S
CCEx11_B19_1_dense_S_TCAGATGGTCGAATCT	11	7	CCEx11_B19_1_dense_S
CCEx11_B19_1_dense_S_GCAATCAAGGGTTCCC	17	12	CCEx11_B19_1_dense_S
CCEx11_B19_1_dense_S_ACGGCCAGTTATTCTC	29	9	CCEx11_B19_1_dense_S
CCEx11_B19_1_dense_S_ACTGATGGTAATAGCA	39	15	CCEx11_B19_1_dense_S
CCEx11_B19_1_dense_S_TCAGATGGTGAGGGTT	24	15	CCEx11_B19_1_dense_S
CCEx11_B19_1_dense_S_TTGCGTCTCAAGGTAA	8	3	CCEx11_B19_1_dense_S
CCEx11_B19_1_dense_S_TACTTACAGTTTCCTT	5	2	CCEx11_B19_1_dense_S
CCEx11_B19_1_dense_S_GGCTCGAAGGTGCAAC	23	13	CCEx11_B19_1_dense_S
CCEx11_B19_1_dense_S_CTCGTACTCTTATCTG	1	0	CCEx11_B19_1_dense_S
CCEx11_B19_1_dense_S_CCACCTACAGACAAGC	15	10	CCEx11_B19_1_dense_S
CCEx11_B19_1_dense_S_TGGCCAGAGCAGGCTA	17	12	CCEx11_B19_1_dense_S
CCEx11_B19_1_dense_S_GTTAAGCCAGGATTGG	32	26	CCEx11_B19_1_dense_S
CCEx11_B19_1_dense_S_TGCTGCTCAGCTGGCT	54	37	CCEx11_B19_1_dense_S
CCEx11_B19_1_dense_S_CTCTAATTCTCATTCA	10	4	CCEx11_B19_1_dense_S
CCEx11_B19_1_dense_S_ACGAGGAGTCCAGTAT	56	38	CCEx11_B19_1_dense_S
CCEx11_B19_1_dense_S_TGCACCTAGACTAGAT	5	8	CCEx11_B19_1_dense_S
CCEx11_B19_1_dense_S_GAAACTCCATGCTGGC	9	5	CCEx11_B19_1_dense_S
CCEx11_B19_1_dense_S_CTACCCATCGGCGGTT	21	11	CCEx11_B19_1_dense_S
CCEx11_B19_1_dense_S_CAAGATCCATGCGCAC	10	5	CCEx11_B19_1_dense_S
CCEx11_B19_1_dense_S_TTAGGACCAGCTGTGC	4	5	CCEx11_B19_1_dense_S
CCEx11_B19_1_dense_S_AGGGTGAGTAAAGTCA	13	10	CCEx11_B19_1_dense_S
CCEx11_B19_1_dense_S_ATTCTACGTTGTACAC	3	3	CCEx11_B19_1_dense_S
CCEx11_B19_1_dense_S_AAAGTAGTCGCAGGCT	9	4	CCEx11_B19_1_dense_S
CCEx11_B19_1_dense_S_CCACCTAAGTGTACCT	1	1	CCEx11_B19_1_dense_S
CCEx11_B19_1_dense_S_CGTCAGGTCTCAAACG	5	2	CCEx11_B19_1_dense_S
CCEx11_B19_1_dense_S_GGGCATCTCTTTACAC	53	33	CCEx11_B19_1_dense_S
CCEx11_B19_1_dense_S_AGTGGGAGTCGCGTGT	9	5	CCEx11_B19_1_dense_S
CCEx11_B19_1_dense_S_ATAAGAGCATGCCTTC	6	0	CCEx11_B19_1_dense_S
CCEx11_B19_1_dense_S_CATCGAAAGTGACTCT	27	25	CCEx11_B19_1_dense_S
CCEx11_B19_1_dense_S_CGGACTGCAATCGAAA	2	1	CCEx11_B19_1_dense_S
CCEx11_B19_1_dense_S_GCAAACTAGTCCATAC	13	8	CCEx11_B19_1_dense_S
CCEx11_B19_1_dense_S_ACAGCTATCCGAACGC	33	26	CCEx11_B19_1_dense_S
CCEx11_B19_1_dense_S_GTTAAGCGTCTGATCA	3	3	CCEx11_B19_1_dense_S
CCEx11_B19_1_dense_S_CTGAAACTCCTAGTGA	5	6	CCEx11_B19_1_dense_S
CCEx11_B19_1_dense_S_ACTTGTTCACGAAGCA	9	3	CCEx11_B19_1_dense_S
CCEx11_B19_1_dense_S_GTCACAATCTTTAGGG	7	2	CCEx11_B19_1_dense_S
CCEx11_B19_1_dense_S_ATCCGAATCACAAACC	8	2	CCEx11_B19_1_dense_S
CCEx11_B19_1_dense_S_ACTGAGTTCGACGGAA	24	16	CCEx11_B19_1_dense_S
CCEx11_B19_1_dense_S_CACAGTATCTGGTTCC	17	11	CCEx11_B19_1_dense_S
CCEx11_B19_1_dense_S_CCATTCGTCCAGTATG	21	13	CCEx11_B19_1_dense_S
CCEx11_B19_1_dense_S_GTCACGGGTGACGGTA	7	10	CCEx11_B19_1_dense_S
CCEx11_B19_1_dense_S_GAGTCCGGTTTGGGCC	55	42	CCEx11_B19_1_dense_S
CCEx11_B19_1_dense_S_GTGAAGGTCTGAGGGA	42	28	CCEx11_B19_1_dense_S
CCEx11_B19_1_dense_S_AGCTCTCCAGCTGTAT	29	10	CCEx11_B19_1_dense_S
CCEx11_B19_1_dense_S_ATCTGCCAGGAGTAGA	12	9	CCEx11_B19_1_dense_S
CCEx11_B19_1_dense_S_ATGTGTGAGACAATAC	39	27	CCEx11_B19_1_dense_S
CCEx11_B19_1_dense_S_TTGGCAAGTTGGAGGT	2	4	CCEx11_B19_1_dense_S
CCEx11_B19_1_dense_S_AGTGTCACACGTAAGG	17	8	CCEx11_B19_1_dense_S
CCEx11_B19_1_dense_S_GACGTTATCATCACCC	13	15	CCEx11_B19_1_dense_S
CCEx11_B19_1_dense_S_GCTGCAGCAAGGTTTC	22	19	CCEx11_B19_1_dense_S
CCEx11_B19_1_dense_S_AAAGTAGCAACTGCGC	6	2	CCEx11_B19_1_dense_S
CCEx11_B19_1_dense_S_CCGGGATGTGCGGTAA	3	4	CCEx11_B19_1_dense_S
CCEx11_B19_1_dense_S_TTCTCAACAATCTACG	29	25	CCEx11_B19_1_dense_S
CCEx11_B19_1_dense_S_TCAGATGTCTGCAAGT	49	28	CCEx11_B19_1_dense_S
CCEx11_B19_1_dense_S_CAAGATCTCTCTTGAT	22	11	CCEx11_B19_1_dense_S
CCEx11_B19_1_dense_S_GAACCTAGTGCTGTAT	9	6	CCEx11_B19_1_dense_S
CCEx11_B19_1_dense_S_GCTGCTTGTACCGGCT	4	2	CCEx11_B19_1_dense_S
CCEx11_B19_1_dense_S_AGCATACCACAGACTT	51	30	CCEx11_B19_1_dense_S
CCEx11_B19_1_dense_S_CACCTTGTCAGCACAT	2	6	CCEx11_B19_1_dense_S
CCEx11_B19_1_dense_S_CAGAGAGAGCACGCCT	7	6	CCEx11_B19_1_dense_S
CCEx11_B19_1_dense_S_AGCCTAAAGAACTGTA	27	10	CCEx11_B19_1_dense_S
CCEx11_B19_1_dense_S_CTCATTACACTTCGAA	21	10	CCEx11_B19_1_dense_S
CCEx11_B19_1_dense_S_ACGCCAGGTGTTCGAT	1	2	CCEx11_B19_1_dense_S
CCEx11_B19_1_dense_S_GCATACAGTTGCCTCT	6	8	CCEx11_B19_1_dense_S
CCEx11_B19_1_dense_S_CGGACACTCATTGCCC	5	4	CCEx11_B19_1_dense_S
CCEx11_B19_1_dense_S_TTAACTCGTCCCGACA	18	10	CCEx11_B19_1_dense_S
CCEx11_B19_1_dense_S_TACTCATTCACAGTAC	11	6	CCEx11_B19_1_dense_S
CCEx11_B19_1_dense_S_TTAGTTCTCTATCCCG	5	6	CCEx11_B19_1_dense_S
CCEx11_B19_1_dense_S_GATCGTACAAACGTGG	13	6	CCEx11_B19_1_dense_S
CCEx11_B19_1_dense_S_ACGCCAGAGCGCTCCA	14	9	CCEx11_B19_1_dense_S
CCEx11_B19_1_dense_S_ACAGCTACATACGCTA	27	21	CCEx11_B19_1_dense_S
CCEx11_B19_1_dense_S_CAGCGACAGCACCGTC	3	2	CCEx11_B19_1_dense_S
CCEx11_B19_1_dense_S_CCTTCGAAGCGATAGC	64	49	CCEx11_B19_1_dense_S
CCEx11_B19_1_dense_S_CGCTATCTCTATCGCC	21	15	CCEx11_B19_1_dense_S
CCEx11_B19_1_dense_S_GTGAAGGGTAGCGTGA	49	42	CCEx11_B19_1_dense_S
CCEx11_B19_1_dense_S_TAGACCACAGTAACGG	32	24	CCEx11_B19_1_dense_S
CCEx11_B19_1_dense_S_GCGCGATAGCGGATCA	24	20	CCEx11_B19_1_dense_S
CCEx11_B19_1_dense_S_CGATGGCTCACGCGGT	9	5	CCEx11_B19_1_dense_S
CCEx11_B19_1_dense_S_GTCGTAACAAGGACTG	3	4	CCEx11_B19_1_dense_S
CCEx11_B19_1_dense_S_GACCAATCACAGATTC	3	2	CCEx11_B19_1_dense_S
CCEx11_B19_1_dense_S_ACTGTCCAGACTTTCG	11	7	CCEx11_B19_1_dense_S
CCEx11_B19_1_dense_S_TATTACCCATATACGC	30	10	CCEx11_B19_1_dense_S
CCEx11_B19_1_dense_S_TGCACCTAGGTTCCTA	26	0	CCEx11_B19_1_dense_S
CCEx11_B19_1_dense_S_AAAGCAATCGTTGCCT	8	5	CCEx11_B19_1_dense_S
CCEx11_B19_1_dense_S_ATTGGTGAGTCGAGTG	36	32	CCEx11_B19_1_dense_S
CCEx11_B19_1_dense_S_ACTGCTCTCGGTGTCG	4	4	CCEx11_B19_1_dense_S
CCEx11_B19_1_dense_S_AGATCTGCATCGGACC	34	17	CCEx11_B19_1_dense_S
CCEx11_B19_1_dense_S_TAAGAGACAACAACCT	1	2	CCEx11_B19_1_dense_S
CCEx11_B19_1_dense_S_TATTACCTCAATAAGG	4	3	CCEx11_B19_1_dense_S
CCEx11_B19_1_dense_S_AGGCCACAGCTATGCT	11	6	CCEx11_B19_1_dense_S
CCEx11_B19_1_dense_S_CGGCTAGGTAGTGAAT	3	5	CCEx11_B19_1_dense_S
CCEx11_B19_1_dense_S_CACACAACATTAGCCA	18	6	CCEx11_B19_1_dense_S
CCEx11_B19_1_dense_S_TGTCCCATCAGCTTAG	38	31	CCEx11_B19_1_dense_S
CCEx11_B19_1_dense_S_GATCAGTTCCAGATCA	8	3	CCEx11_B19_1_dense_S
CCEx11_B19_1_dense_S_CTGTGCTAGTCCAGGA	0	2	CCEx11_B19_1_dense_S
CCEx11_B19_1_dense_S_TGAGCATTCAACACGT	10	4	CCEx11_B19_1_dense_S
CCEx11_B19_1_dense_S_ACGATACTCGAACTGT	6	3	CCEx11_B19_1_dense_S
CCEx11_B19_1_dense_S_AGGTCCGGTATAATGG	3	1	CCEx11_B19_1_dense_S
CCEx11_B19_1_dense_S_GGACATTGTGGCTCCA	38	24	CCEx11_B19_1_dense_S
CCEx11_B19_1_dense_S_TCGCGTTAGGTGCACA	5	7	CCEx11_B19_1_dense_S
CCEx11_B19_1_dense_S_TACCTTATCTACCTGC	34	16	CCEx11_B19_1_dense_S
CCEx11_B19_1_dense_S_CCCTCCTCAGCCTTTC	12	4	CCEx11_B19_1_dense_S
CCEx11_B19_1_dense_S_TGGTTAGCATGTCCTC	134	42	CCEx11_B19_1_dense_S
CCEx11_B19_1_dense_S_CATGCCTCATCTCCCA	8	6	CCEx11_B19_1_dense_S
CCEx11_B19_1_dense_S_TCGTACCCAGACACTT	8	8	CCEx11_B19_1_dense_S
CCEx11_B19_1_dense_S_GGCGTGTTCAGTCAGT	8	9	CCEx11_B19_1_dense_S
CCEx11_B19_1_dense_S_TAGAGCTGTAGCGTAG	30	29	CCEx11_B19_1_dense_S
CCEx11_B19_1_dense_S_AGCGGTCTCACCGGGT	27	20	CCEx11_B19_1_dense_S
CCEx11_B19_1_dense_S_GTGCGGTAGAGGTAGA	16	21	CCEx11_B19_1_dense_S
CCEx11_B19_1_dense_S_CTAAGACAGTCGTACT	2	6	CCEx11_B19_1_dense_S
CCEx11_B19_1_dense_S_TGTATTCTCCAAACTG	10	6	CCEx11_B19_1_dense_S
CCEx11_B19_1_dense_S_ACACCAACACGACGAA	6	2	CCEx11_B19_1_dense_S
CCEx11_B19_1_dense_S_CGATTGATCAGCACAT	11	1	CCEx11_B19_1_dense_S
CCEx11_B19_1_dense_S_AGCTCTCCAGGTTTCA	13	8	CCEx11_B19_1_dense_S
CCEx11_B19_1_dense_S_CACCACTAGTGAAGAG	5	2	CCEx11_B19_1_dense_S
CCEx11_B19_1_dense_S_CACCACTAGGCAGTCA	9	2	CCEx11_B19_1_dense_S
CCEx11_B19_1_dense_S_TAAACCGAGTTATCGC	5	4	CCEx11_B19_1_dense_S
CCEx11_B19_1_dense_S_TGGGCGTCATCACCCT	2	2	CCEx11_B19_1_dense_S
CCEx11_B19_1_dense_S_CTAATGGAGCTGTTCA	41	21	CCEx11_B19_1_dense_S
CCEx11_B19_1_dense_S_ACCGTAATCACTTATC	13	6	CCEx11_B19_1_dense_S
CCEx11_B19_1_dense_S_ACGGAGAAGACAGACC	16	13	CCEx11_B19_1_dense_S
CCEx11_B19_1_dense_S_GCAGCCATCTGCTGCT	27	18	CCEx11_B19_1_dense_S
CCEx11_B19_1_dense_S_TTGACTTTCCACTCCA	8	2	CCEx11_B19_1_dense_S
CCEx11_B19_1_dense_S_CTTACCGAGGCCATAG	6	2	CCEx11_B19_1_dense_S
CCEx11_B19_1_dense_S_CAAGATCTCCGTAGGC	27	19	CCEx11_B19_1_dense_S
CCEx11_B19_1_dense_S_ACGGGCTGTGTATGGG	93	60	CCEx11_B19_1_dense_S
CCEx11_B19_1_dense_S_CTGAAGTTCTTCTGGC	26	14	CCEx11_B19_1_dense_S
CCEx11_B19_1_dense_S_TACTTACGTGTGAAAT	4	4	CCEx11_B19_1_dense_S
CCEx11_B19_1_dense_S_TACCTTAGTGTAAGTA	11	5	CCEx11_B19_1_dense_S
CCEx11_B19_1_dense_S_GGCGACTAGCCCAATT	2	1	CCEx11_B19_1_dense_S
CCEx11_B19_1_dense_S_AGGGTGATCCTAGTGA	20	13	CCEx11_B19_1_dense_S
CCEx11_B19_1_dense_S_CTCACACTCCTTGACC	4	1	CCEx11_B19_1_dense_S
CCEx11_B19_1_dense_S_AGATCTGTCTCGTTTA	4	2	CCEx11_B19_1_dense_S
CCEx11_B19_1_dense_S_ACGAGGACATTACGAC	32	21	CCEx11_B19_1_dense_S
CCEx11_B19_1_dense_S_TACCTATGTCGCTTCT	12	7	CCEx11_B19_1_dense_S
CCEx11_B19_1_dense_S_GTACTCCGTAGGGACT	7	0	CCEx11_B19_1_dense_S
CCEx11_B19_1_dense_S_TAGTGGTTCTGCCAGG	21	11	CCEx11_B19_1_dense_S
CCEx11_B19_1_dense_S_GATCGTAAGTTGAGTA	24	25	CCEx11_B19_1_dense_S
CCEx11_B19_1_dense_S_GCATGCGAGGCAAAGA	6	9	CCEx11_B19_1_dense_S
CCEx11_B19_1_dense_S_CTTACCGAGGAATCGC	17	15	CCEx11_B19_1_dense_S
CCEx11_B19_1_dense_S_ACGCCGATCACGAAGG	5	5	CCEx11_B19_1_dense_S
CCEx11_B19_1_dense_S_TGGACGCTCATCGGAT	2	1	CCEx11_B19_1_dense_S
CCEx11_B19_1_dense_S_CTCGTCATCGCCTGTT	3	4	CCEx11_B19_1_dense_S
CCEx11_B19_1_dense_S_CTTTGCGAGTTCGATC	17	13	CCEx11_B19_1_dense_S
CCEx11_B19_1_dense_S_GTATCTTCACTTCTGC	21	9	CCEx11_B19_1_dense_S
CCEx11_B19_1_dense_S_TACACGAAGCGTTCCG	10	8	CCEx11_B19_1_dense_S
CCEx11_B19_1_dense_S_CTCTGGTTCAGAGCTT	17	9	CCEx11_B19_1_dense_S
CCEx11_B19_1_dense_S_CGGCTAGGTCAGAAGC	27	14	CCEx11_B19_1_dense_S
CCEx11_B19_1_dense_S_CGACTTCAGGGCTTGA	11	9	CCEx11_B19_1_dense_S
CCEx11_B19_1_dense_S_AGCCTAACATTAGCCA	12	8	CCEx11_B19_1_dense_S
CCEx11_B19_1_dense_S_AGTCTTTGTAAACCTC	13	11	CCEx11_B19_1_dense_S
CCEx11_B19_1_dense_S_CTCGTACCAATCCGAT	5	4	CCEx11_B19_1_dense_S
CCEx11_B19_1_dense_S_TCTGAGACATGTAGTC	9	9	CCEx11_B19_1_dense_S
CCEx11_B19_1_dense_S_ACTGTCCAGAATTGTG	9	5	CCEx11_B19_1_dense_S
CCEx11_B19_1_dense_S_GAGCAGACACGGTTTA	22	14	CCEx11_B19_1_dense_S
CCEx11_B19_1_dense_S_GATTCAGGTCTCACCT	5	0	CCEx11_B19_1_dense_S
CCEx11_B19_1_dense_S_CTCCTAGTCTCGTATT	18	9	CCEx11_B19_1_dense_S
CCEx11_B19_1_dense_S_CTTAACTTCAGTCAGT	20	17	CCEx11_B19_1_dense_S
CCEx11_B19_1_dense_S_AACGTTGAGTGGTCCC	58	41	CCEx11_B19_1_dense_S
CCEx11_B19_1_dense_S_TCGCGAGGTACCAGTT	3	0	CCEx11_B19_1_dense_S
CCEx11_B19_1_dense_S_ATCTGCCGTGTTTGTG	15	7	CCEx11_B19_1_dense_S
CCEx11_B19_1_dense_S_CACAAACCATGTCGAT	20	16	CCEx11_B19_1_dense_S
CCEx11_B19_1_dense_S_AACTCCCTCAGGCCCA	23	13	CCEx11_B19_1_dense_S
CCEx11_B19_1_dense_S_ACAGCTAGTATCTGCA	4	3	CCEx11_B19_1_dense_S
CCEx11_B19_1_dense_S_CCTTACGCAAGTCTAC	50	23	CCEx11_B19_1_dense_S
CCEx11_B19_1_dense_S_CTCCTAGTCTCATTCA	7	3	CCEx11_B19_1_dense_S
CCEx11_B19_1_dense_S_CTTACCGCACACAGAG	71	54	CCEx11_B19_1_dense_S
CCEx11_B19_1_dense_S_AATCCAGTCCTCATTA	19	7	CCEx11_B19_1_dense_S
CCEx11_B19_1_dense_S_CAAGAAATCACCAGGC	11	5	CCEx11_B19_1_dense_S
CCEx11_B19_1_dense_S_CATCGGGTCCACGCAG	8	5	CCEx11_B19_1_dense_S
CCEx11_B19_1_dense_S_CGATTGACACGTTGGC	55	28	CCEx11_B19_1_dense_S
CCEx11_B19_1_dense_S_TGACGGCAGCGTCTAT	30	26	CCEx11_B19_1_dense_S
CCEx11_B19_1_dense_S_CAGCAGCCAACACCTA	25	18	CCEx11_B19_1_dense_S
CCEx11_B19_1_dense_S_ACATGGTCACCATCCT	24	13	CCEx11_B19_1_dense_S
CCEx11_B19_1_dense_S_CTACATTGTCTCTTAT	6	4	CCEx11_B19_1_dense_S
CCEx11_B19_1_dense_S_CATTATCAGTGAACGC	39	28	CCEx11_B19_1_dense_S
CCEx11_B19_1_dense_S_GGGAATGGTGCGCTTG	3	2	CCEx11_B19_1_dense_S
CCEx11_B19_1_dense_S_TACTTGTCAATGAAAC	2	1	CCEx11_B19_1_dense_S
CCEx11_B19_1_dense_S_TACCTATAGAGTACAT	3	3	CCEx11_B19_1_dense_S
CCEx11_B19_1_dense_S_CACATTTTCTGGCGAC	19	16	CCEx11_B19_1_dense_S
CCEx11_B19_1_dense_S_CACACTCCATTCTCAT	19	15	CCEx11_B19_1_dense_S
CCEx11_B19_1_dense_S_TCGGGACTCAGTTTGG	7	7	CCEx11_B19_1_dense_S
CCEx11_B19_1_dense_S_CTACCCAGTTAGGGTG	3	0	CCEx11_B19_1_dense_S
CCEx11_B19_1_dense_S_GCTCCTATCACAATGC	10	8	CCEx11_B19_1_dense_S
CCEx11_B19_1_dense_S_TATCTCACAAGCGTAG	16	7	CCEx11_B19_1_dense_S
CCEx11_B19_1_dense_S_AAAGATGGTGTGTGCC	4	3	CCEx11_B19_1_dense_S
CCEx11_B19_1_dense_S_CCCAATCGTAGCAAAT	4	0	CCEx11_B19_1_dense_S
CCEx11_B19_1_dense_S_GACAGAGTCGTCCAGG	35	32	CCEx11_B19_1_dense_S
CCEx11_B19_1_dense_S_TACTTACTCCTGTAGA	7	2	CCEx11_B19_1_dense_S
CCEx11_B19_1_dense_S_GGGATGAGTCTCTCTG	7	4	CCEx11_B19_1_dense_S
CCEx11_B19_1_dense_S_CAGAATCTCACAACGT	20	16	CCEx11_B19_1_dense_S
CCEx11_B19_1_dense_S_AAAGCAACACTTACGA	8	4	CCEx11_B19_1_dense_S
CCEx11_B19_1_dense_S_GCAAACTGTGACTACT	0	2	CCEx11_B19_1_dense_S
CCEx11_B19_1_dense_S_GGCGACTCATCCCACT	6	3	CCEx11_B19_1_dense_S
CCEx11_B19_1_dense_S_CTTCTCTGTAGTGAAT	26	19	CCEx11_B19_1_dense_S
CCEx11_B19_1_dense_S_AGGTCCGGTAACGTTC	5	2	CCEx11_B19_1_dense_S
CCEx11_B19_1_dense_S_TCCCGATAGACAGAGA	16	9	CCEx11_B19_1_dense_S
CCEx11_B19_1_dense_S_AATCCAGTCTCAACTT	53	26	CCEx11_B19_1_dense_S
CCEx11_B19_1_dense_S_CTCACACTCGACGGAA	7	6	CCEx11_B19_1_dense_S
CCEx11_B19_1_dense_S_AGCTCTCCACGCCAGT	2	3	CCEx11_B19_1_dense_S
CCEx11_B19_1_dense_S_CTACATTTCGTAGGTT	22	15	CCEx11_B19_1_dense_S
CCEx11_B19_1_dense_S_GGAAAGCCAGTGAGTG	6	3	CCEx11_B19_1_dense_S
CCEx11_B19_1_dense_S_CCTAGCTGTTACGACT	6	3	CCEx11_B19_1_dense_S
CCEx11_B19_1_dense_S_GCGCAACCAAACGTGG	16	13	CCEx11_B19_1_dense_S
CCEx11_B19_1_dense_S_GAATAAGGTCTCTCTG	15	13	CCEx11_B19_1_dense_S
CCEx11_B19_1_dense_S_GCAGTTAAGTTCGATC	11	11	CCEx11_B19_1_dense_S
CCEx11_B19_1_dense_S_AGCGGTCTCTCTTATG	14	9	CCEx11_B19_1_dense_S
CCEx11_B19_1_dense_S_ACGGGCTAGAATTGTG	6	7	CCEx11_B19_1_dense_S
CCEx11_B19_1_dense_S_GCAGCCAAGTACGTAA	2	3	CCEx11_B19_1_dense_S
CCEx11_B19_1_dense_S_CTCTACGAGGACCACA	3	4	CCEx11_B19_1_dense_S
CCEx11_B19_1_dense_S_TGCTACCAGTGTGGCA	9	5	CCEx11_B19_1_dense_S
CCEx11_B19_1_dense_S_TCTTTCCCACCCTATC	11	10	CCEx11_B19_1_dense_S
CCEx11_B19_1_dense_S_ACGAGGATCTCTTGAT	11	4	CCEx11_B19_1_dense_S
CCEx11_B19_1_dense_S_GGGCATCAGATTACCC	8	5	CCEx11_B19_1_dense_S
CCEx11_B19_1_dense_S_AGCCTAATCGATAGAA	41	23	CCEx11_B19_1_dense_S
CCEx11_B19_1_dense_S_GGAGCAAAGACGCAAC	1	1	CCEx11_B19_1_dense_S
CCEx11_B19_1_dense_S_CTCACACTCCCTCTTT	0	1	CCEx11_B19_1_dense_S
CCEx11_B19_1_dense_S_TGTTCCGTCAACCATG	20	18	CCEx11_B19_1_dense_S
CCEx11_B19_1_dense_S_TAGTGGTAGTACGTAA	6	4	CCEx11_B19_1_dense_S
CCEx11_B19_1_dense_S_GTATCTTAGATGTGTA	7	5	CCEx11_B19_1_dense_S
CCEx11_B19_1_dense_S_CCTAGCTAGATAGCAT	18	20	CCEx11_B19_1_dense_S
CCEx11_B19_1_dense_S_CTTAACTTCAGGTTCA	6	3	CCEx11_B19_1_dense_S
CCEx11_B19_1_dense_S_AGGCCACGTTGCCTCT	27	13	CCEx11_B19_1_dense_S
CCEx11_B19_1_dense_S_GTTTCTATCGACGGAA	70	55	CCEx11_B19_1_dense_S
CCEx11_B19_1_dense_S_CACAAACAGTCTCCTC	13	11	CCEx11_B19_1_dense_S
CCEx11_B19_1_dense_S_TCGGTAACATCTCGCT	18	16	CCEx11_B19_1_dense_S
CCEx11_B19_1_dense_S_TCTCATATCTGGTATG	3	3	CCEx11_B19_1_dense_S
CCEx11_B19_1_dense_S_CCAGCGAAGGGTGTGT	24	21	CCEx11_B19_1_dense_S
CCEx11_B19_1_dense_S_TCGTAGAGTTGGTTTG	12	11	CCEx11_B19_1_dense_S
CCEx11_B19_1_dense_S_CGATTGATCTTGCAAG	9	5	CCEx11_B19_1_dense_S
CCEx11_B19_1_dense_S_AAGTCTGTCCACGACG	26	5	CCEx11_B19_1_dense_S
CCEx11_B19_1_dense_S_TGGTTCCAGAAAGTGG	58	42	CCEx11_B19_1_dense_S
CCEx11_B19_1_dense_S_CACCACTCAGGTTTCA	4	5	CCEx11_B19_1_dense_S
CCEx11_B19_1_dense_S_CATGACATCTTCTGGC	16	16	CCEx11_B19_1_dense_S
CCEx11_B19_1_dense_S_CCTCTGAGTCTCCCTA	16	9	CCEx11_B19_1_dense_S
CCEx11_B19_1_dense_S_GGATGTTTCTGGCGTG	10	4	CCEx11_B19_1_dense_S
CCEx11_B19_1_dense_S_ATTTCTGTCTGTCTCG	2	0	CCEx11_B19_1_dense_S
CCEx11_B19_1_dense_S_GCGACCAGTTCAACCA	0	0	CCEx11_B19_1_dense_S
CCEx11_B19_1_dense_S_TTCTACACATGCCCGA	10	5	CCEx11_B19_1_dense_S
CCEx11_B19_1_dense_S_TAGCCGGGTTATGTGC	5	4	CCEx11_B19_1_dense_S
CCEx11_B19_1_dense_S_TTTGTCAGTACAGCAG	14	12	CCEx11_B19_1_dense_S
CCEx11_B19_1_dense_S_AAAGCAATCATGCATG	8	3	CCEx11_B19_1_dense_S
CCEx11_B19_1_dense_S_CTTAGGATCACGAAGG	16	9	CCEx11_B19_1_dense_S
CCEx11_B19_1_dense_S_GAACCTACAATCACAC	12	7	CCEx11_B19_1_dense_S
CCEx11_B19_1_dense_S_CAGCTAATCACCTCGT	9	7	CCEx11_B19_1_dense_S
CCEx11_B19_1_dense_S_AACCATGAGAGTGACC	16	9	CCEx11_B19_1_dense_S
CCEx11_B19_1_dense_S_ATTGGACAGATCTGAA	8	3	CCEx11_B19_1_dense_S
CCEx11_B19_1_dense_S_CAGCTAACAGTCGTGC	17	20	CCEx11_B19_1_dense_S
CCEx11_B19_1_dense_S_TACTTACAGGGCTCTC	5	5	CCEx11_B19_1_dense_S
CCEx11_B19_1_dense_S_TGCTACCGTAGTAGTA	3	5	CCEx11_B19_1_dense_S
CCEx11_B19_1_dense_S_AACGTTGAGGACAGCT	20	10	CCEx11_B19_1_dense_S
CCEx11_B19_1_dense_S_ATCCGAAAGCAGGTCA	15	5	CCEx11_B19_1_dense_S
CCEx11_B19_1_dense_S_CGGTTAAAGTTAACGA	8	5	CCEx11_B19_1_dense_S
CCEx11_B19_1_dense_S_ATCCACCTCAGCGATT	22	9	CCEx11_B19_1_dense_S
CCEx11_B19_1_dense_S_GATGCTATCATTATCC	18	9	CCEx11_B19_1_dense_S
CCEx11_B19_1_dense_S_GTACGTATCTCTTGAT	18	11	CCEx11_B19_1_dense_S
CCEx11_B19_1_dense_S_CAGCTGGTCTAGAGTC	9	7	CCEx11_B19_1_dense_S
CCEx11_B19_1_dense_S_CAGTAACTCTGGCGAC	8	4	CCEx11_B19_1_dense_S
CCEx11_B19_1_dense_S_CGTTGGGCATGATCCA	14	8	CCEx11_B19_1_dense_S
CCEx11_B19_1_dense_S_CTAGCCTCAGTGAGTG	37	23	CCEx11_B19_1_dense_S
CCEx11_B19_1_dense_S_TTCGGTCCAAACGCGA	16	10	CCEx11_B19_1_dense_S
CCEx11_B19_1_dense_S_TTCTACAGTGACTACT	5	3	CCEx11_B19_1_dense_S
CCEx11_B19_1_dense_S_GACTACAGTTAAGATG	9	8	CCEx11_B19_1_dense_S
CCEx11_B19_1_dense_S_CATCCACTCATCTGCC	7	3	CCEx11_B19_1_dense_S
CCEx11_B19_1_dense_S_CTCTAATGTGTCGCTG	10	5	CCEx11_B19_1_dense_S
CCEx11_B19_1_dense_S_CCTCTGACACGTTGGC	43	17	CCEx11_B19_1_dense_S
CCEx11_B19_1_dense_S_GGACGTCCATTTCACT	9	6	CCEx11_B19_1_dense_S
CCEx11_B19_1_dense_S_GATCTAGAGTGCGTGA	11	7	CCEx11_B19_1_dense_S
CCEx11_B19_1_dense_S_CTGCGGAAGACCCACC	3	0	CCEx11_B19_1_dense_S
CCEx11_B19_1_dense_S_ACTTACTCAATGGAGC	16	10	CCEx11_B19_1_dense_S
CCEx11_B19_1_dense_S_GTCCTCAGTCCCGACA	7	6	CCEx11_B19_1_dense_S
CCEx11_B19_1_dense_S_CAGGTGCGTACAGTGG	5	5	CCEx11_B19_1_dense_S
CCEx11_B19_1_dense_S_AACGTTGAGCTAACTC	7	2	CCEx11_B19_1_dense_S
CCEx11_B19_1_dense_S_ATTACTCGTCTGGAGA	152	10	CCEx11_B19_1_dense_S
CCEx11_B19_1_dense_S_TGGTTAGCATATACCG	86	11	CCEx11_B19_1_dense_S
CCEx11_B19_1_dense_S_GAATAAGCATTAGCCA	11	11	CCEx11_B19_1_dense_S
CCEx11_B19_1_dense_S_CAACCAATCTGAAAGA	5	4	CCEx11_B19_1_dense_S
CCEx11_B19_1_dense_S_GTGCTTCAGGACCACA	9	9	CCEx11_B19_1_dense_S
CCEx11_B19_1_dense_S_ATCTGCCTCCTTTACA	5	7	CCEx11_B19_1_dense_S
CCEx11_B19_1_dense_S_CGCTTCAGTCGGCATC	6	2	CCEx11_B19_1_dense_S
CCEx11_B19_1_dense_S_ACATGGTTCGTTTGCC	14	12	CCEx11_B19_1_dense_S
CCEx11_B19_1_dense_S_TATCTCATCAGTTAGC	5	3	CCEx11_B19_1_dense_S
CCEx11_B19_1_dense_S_CATCCACGTTACGGAG	18	17	CCEx11_B19_1_dense_S
CCEx11_B19_1_dense_S_CAAGAAATCGAATGCT	11	5	CCEx11_B19_1_dense_S
CCEx11_B19_1_dense_S_TCCCGATAGGGTTCCC	1	2	CCEx11_B19_1_dense_S
CCEx11_B19_1_dense_S_CGAGCCATCGGCTTGG	2	4	CCEx11_B19_1_dense_S
CCEx11_B19_1_dense_S_ACTTGTTTCAAGGTAA	2	4	CCEx11_B19_1_dense_S
CCEx11_B19_1_dense_S_ATTGGACTCTGTCCGT	0	0	CCEx11_B19_1_dense_S
CCEx11_B19_1_dense_S_CGAACATTCTGTGCAA	11	15	CCEx11_B19_1_dense_S
CCEx11_B19_1_dense_S_CACCACTCATAGGATA	7	6	CCEx11_B19_1_dense_S
CCEx11_B19_1_dense_S_AACTGGTAGGTGCACA	28	12	CCEx11_B19_1_dense_S
CCEx11_B19_1_dense_S_CTAATGGAGAGCCCAA	7	3	CCEx11_B19_1_dense_S
CCEx11_B19_1_dense_S_CTCACACGTTCATGGT	133	78	CCEx11_B19_1_dense_S
CCEx11_B19_1_dense_S_TGATTTCGTTGGAGGT	31	11	CCEx11_B19_1_dense_S
CCEx11_B19_1_dense_S_GCATGTAGTAATAGCA	7	7	CCEx11_B19_1_dense_S
CCEx11_B19_1_dense_S_CGATGGCCACCTTGTC	10	7	CCEx11_B19_1_dense_S
CCEx11_B19_1_dense_S_TCAATCTAGGCTATCT	3	1	CCEx11_B19_1_dense_S
CCEx11_B19_1_dense_S_CAGAGAGGTTATGCGT	8	10	CCEx11_B19_1_dense_S
CCEx11_B19_1_dense_S_GACTACAAGTTCGCAT	16	4	CCEx11_B19_1_dense_S
CCEx11_B19_1_dense_S_TCGCGTTAGACCTTTG	9	9	CCEx11_B19_1_dense_S
CCEx11_B19_1_dense_S_CCTCTGAGTACTCGCG	15	10	CCEx11_B19_1_dense_S
CCEx11_B19_1_dense_S_AGGCCGTAGGAGCGTT	17	13	CCEx11_B19_1_dense_S
CCEx11_B19_1_dense_S_AACTCAGCACCCTATC	11	6	CCEx11_B19_1_dense_S
CCEx11_B19_1_dense_S_CTAACTTTCGGATGGA	3	3	CCEx11_B19_1_dense_S
CCEx11_B19_1_dense_S_CTGCGGAGTAACGCGA	13	11	CCEx11_B19_1_dense_S
CCEx11_B19_1_dense_S_ATGCGATTCTTACCGC	10	12	CCEx11_B19_1_dense_S
CCEx11_B19_1_dense_S_GCCAAATAGTGAACGC	59	13	CCEx11_B19_1_dense_S
CCEx11_B19_1_dense_S_CTCTAATCACCACCAG	1	1	CCEx11_B19_1_dense_S
CCEx11_B19_1_dense_S_CGTAGCGCAAATTGCC	26	5	CCEx11_B19_1_dense_S
CCEx11_B19_1_dense_S_CGATGGCCAACGATCT	17	9	CCEx11_B19_1_dense_S
CCEx11_B19_1_dense_S_ATTGGACGTTTGGCGC	9	2	CCEx11_B19_1_dense_S
CCEx11_B19_1_dense_S_ACCAGTACACGGTAAG	2	4	CCEx11_B19_1_dense_S
CCEx11_B19_1_dense_S_AAATGCCAGCCCTAAT	13	5	CCEx11_B19_1_dense_S
CCEx11_B19_1_dense_S_CGATGTATCGAGAACG	8	2	CCEx11_B19_1_dense_S
CCEx11_B19_1_dense_S_TGGGAAGAGGGTTTCT	9	2	CCEx11_B19_1_dense_S
CCEx11_B19_1_dense_S_ACTGATGAGACAGAGA	1	3	CCEx11_B19_1_dense_S
CCEx11_B19_1_dense_S_CAGCTAAAGCTACCTA	24	20	CCEx11_B19_1_dense_S
CCEx11_B19_1_dense_S_CACACAACATTGGTAC	12	7	CCEx11_B19_1_dense_S
CCEx11_B19_1_dense_S_GCATGATTCTGCCAGG	19	15	CCEx11_B19_1_dense_S
CCEx11_B19_1_dense_S_AAACCTGGTTGAACTC	13	4	CCEx11_B19_1_dense_S
CCEx11_B19_1_dense_S_GGATGTTCATAAGACA	14	11	CCEx11_B19_1_dense_S
CCEx11_B19_1_dense_S_TCAGCTCCACCAGGTC	34	25	CCEx11_B19_1_dense_S
CCEx11_B19_1_dense_S_CGAATGTTCGCTAGCG	22	17	CCEx11_B19_1_dense_S
CCEx11_B19_1_dense_S_GCAAACTAGAGCCCAA	33	15	CCEx11_B19_1_dense_S
CCEx11_B19_1_dense_S_AACTCCCCACATGTGT	17	6	CCEx11_B19_1_dense_S
CCEx11_B19_1_dense_S_CACACAAGTGCACTTA	3	3	CCEx11_B19_1_dense_S
CCEx11_B19_1_dense_S_TGCCAAACATGTTCCC	5	0	CCEx11_B19_1_dense_S
CCEx11_B19_1_dense_S_ATCCACCTCGCCATAA	14	10	CCEx11_B19_1_dense_S
CCEx11_B19_1_dense_S_CGTCAGGAGTTACCCA	23	13	CCEx11_B19_1_dense_S
CCEx11_B19_1_dense_S_TTCTCCTTCTGCGACG	20	10	CCEx11_B19_1_dense_S
CCEx11_B19_1_dense_S_TCTCATAGTCTGCGGT	6	4	CCEx11_B19_1_dense_S
CCEx11_B19_1_dense_S_GTTACAGGTGAGCGAT	20	18	CCEx11_B19_1_dense_S
CCEx11_B19_1_dense_S_TTGGCAATCACATACG	6	5	CCEx11_B19_1_dense_S
CCEx11_B19_1_dense_S_GATCGATCAGATCCAT	8	1	CCEx11_B19_1_dense_S
CCEx11_B19_1_dense_S_TCGCGAGTCCCTTGCA	12	12	CCEx11_B19_1_dense_S
CCEx11_B19_1_dense_S_CCAATCCTCACGCGGT	7	3	CCEx11_B19_1_dense_S
CCEx11_B19_1_dense_S_CTGATAGGTATGAAAC	7	5	CCEx11_B19_1_dense_S
CCEx11_B19_1_dense_S_TGGACGCCAGCTTAAC	8	2	CCEx11_B19_1_dense_S
CCEx11_B19_1_dense_S_TACGGATTCCGAAGAG	4	0	CCEx11_B19_1_dense_S
CCEx11_B19_1_dense_S_TATCAGGCATTTCACT	8	5	CCEx11_B19_1_dense_S
CCEx11_B19_1_dense_S_CAACCTCTCTTGCCGT	4	6	CCEx11_B19_1_dense_S
CCEx11_B19_1_dense_S_ACCTTTACACTTGGAT	30	26	CCEx11_B19_1_dense_S
CCEx11_B19_1_dense_S_TTCGAAGTCAGCTTAG	5	2	CCEx11_B19_1_dense_S
CCEx11_B19_1_dense_S_GATGAAAAGACCACGA	3	1	CCEx11_B19_1_dense_S
CCEx11_B19_1_dense_S_GCTCCTAAGACTCGGA	3	3	CCEx11_B19_1_dense_S
CCEx11_B19_1_dense_S_TCAGATGTCGTGGACC	8	2	CCEx11_B19_1_dense_S
CCEx11_B19_1_dense_S_CTAACTTGTACTTGAC	10	8	CCEx11_B19_1_dense_S
CCEx11_B19_1_dense_S_GGTATTGTCTGGCGAC	6	5	CCEx11_B19_1_dense_S
CCEx11_B19_1_dense_S_CTGCTGTGTCCAACTA	1	1	CCEx11_B19_1_dense_S
CCEx11_B19_1_dense_S_GTTCGGGAGCTGATAA	9	4	CCEx11_B19_1_dense_S
CCEx11_B19_1_dense_S_CGAGCCAAGATCGATA	55	51	CCEx11_B19_1_dense_S
CCEx11_B19_1_dense_S_CGAACATCACTGAAGG	17	12	CCEx11_B19_1_dense_S
CCEx11_B19_1_dense_S_CGGACTGAGCGGATCA	4	2	CCEx11_B19_1_dense_S
CCEx11_B19_1_dense_S_CAGCAGCAGAAACGAG	25	15	CCEx11_B19_1_dense_S
CCEx11_B19_1_dense_S_CGGAGTCTCGAGAACG	124	103	CCEx11_B19_1_dense_S
CCEx11_B19_1_dense_S_TGACAACTCCTATTCA	8	7	CCEx11_B19_1_dense_S
CCEx11_B19_1_dense_S_TACGGATGTACGACCC	3	1	CCEx11_B19_1_dense_S
CCEx11_B19_1_dense_S_GTCCTCAAGTTGAGTA	8	3	CCEx11_B19_1_dense_S
CCEx11_B19_1_dense_S_GACCAATGTGACAAAT	6	3	CCEx11_B19_1_dense_S
CCEx11_B19_1_dense_S_CCTACCATCCTAGTGA	15	10	CCEx11_B19_1_dense_S
CCEx11_B19_1_dense_S_AGGTCCGCATGAGCGA	25	19	CCEx11_B19_1_dense_S
CCEx11_B19_1_dense_S_GCATGTATCGCCCTTA	4	3	CCEx11_B19_1_dense_S
CCEx11_B19_1_dense_S_TACGGTACACCTTGTC	5	2	CCEx11_B19_1_dense_S
CCEx11_B19_1_dense_S_TTCGAAGCAGTCAGCC	12	3	CCEx11_B19_1_dense_S
CCEx11_B19_1_dense_S_CGTTGGGTCGCTGATA	5	2	CCEx11_B19_1_dense_S
CCEx11_B19_1_dense_S_CCGTTCACATGCATGT	32	19	CCEx11_B19_1_dense_S
CCEx11_B19_1_dense_S_ACTATCTTCGCGATCG	2	2	CCEx11_B19_1_dense_S
CCEx11_B19_1_dense_S_GTATCTTAGTGACATA	10	7	CCEx11_B19_1_dense_S
CCEx11_B19_1_dense_S_ACTGCTCGTGCAGGTA	3	1	CCEx11_B19_1_dense_S
CCEx11_B19_1_dense_S_GCTGCGAGTACATCCA	39	24	CCEx11_B19_1_dense_S
CCEx11_B19_1_dense_S_TCTGGAAAGCTAGGCA	0	0	CCEx11_B19_1_dense_S
CCEx11_B19_1_dense_S_GTCGGGTCAGATCCAT	10	7	CCEx11_B19_1_dense_S
CCEx11_B19_1_dense_S_GCTGCAGTCAAGATCC	10	13	CCEx11_B19_1_dense_S
CCEx11_B19_1_dense_S_GCTTCCATCGATCCCT	1	0	CCEx11_B19_1_dense_S
CCEx11_B19_1_dense_S_GATCGTAGTCCTCTTG	28	17	CCEx11_B19_1_dense_S
CCEx11_B19_1_dense_S_CAACTAGCAAACCTAC	8	4	CCEx11_B19_1_dense_S
CCEx11_B19_1_dense_S_GTAGTCATCGCCGTGA	7	5	CCEx11_B19_1_dense_S
CCEx11_B19_1_dense_S_TGTTCCGAGGTCATCT	1	1	CCEx11_B19_1_dense_S
CCEx11_B19_1_dense_S_CTAGAGTCAAGGTTCT	10	12	CCEx11_B19_1_dense_S
CCEx11_B19_1_dense_S_GGATTACTCCTTGCCA	8	10	CCEx11_B19_1_dense_S
CCEx11_B19_1_dense_S_GAAACTCCATCACGTA	8	7	CCEx11_B19_1_dense_S
CCEx11_B19_1_dense_S_CAGCTGGCATCTATGG	4	4	CCEx11_B19_1_dense_S
CCEx11_B19_1_dense_S_GAACGGATCACTATTC	12	4	CCEx11_B19_1_dense_S
CCEx11_B19_1_dense_S_CACATAGGTCGACTGC	26	17	CCEx11_B19_1_dense_S
CCEx11_B19_1_dense_S_ATTACTCTCCCTTGCA	15	8	CCEx11_B19_1_dense_S
CCEx11_B19_1_dense_S_GACGCGTTCAGATAAG	12	8	CCEx11_B19_1_dense_S
CCEx11_B19_1_dense_S_ATGTGTGAGCGCTCCA	7	3	CCEx11_B19_1_dense_S
CCEx11_B19_1_dense_S_CTAAGACAGATGAGAG	11	7	CCEx11_B19_1_dense_S
CCEx11_B19_1_dense_S_ACCCACTTCCACGTTC	40	25	CCEx11_B19_1_dense_S
CCEx11_B19_1_dense_S_GGGTCTGCATGAAGTA	12	7	CCEx11_B19_1_dense_S
CCEx11_B19_1_dense_S_CGTCAGGGTGATGCCC	9	2	CCEx11_B19_1_dense_S
CCEx11_B19_1_dense_S_TTGGAACGTTAAGTAG	3	0	CCEx11_B19_1_dense_S
CCEx11_B19_1_dense_S_GATGAAAAGGAGTTGC	19	9	CCEx11_B19_1_dense_S
CCEx11_B19_1_dense_S_CTACGTCCACTTAAGC	4	1	CCEx11_B19_1_dense_S
CCEx11_B19_1_dense_S_TCATTTGAGGCCGAAT	12	2	CCEx11_B19_1_dense_S
CCEx11_B19_1_dense_S_AACTTTCTCCCTCTTT	0	1	CCEx11_B19_1_dense_S
CCEx11_B19_1_dense_S_ATTGGTGAGGGAAACA	7	3	CCEx11_B19_1_dense_S
CCEx11_B19_1_dense_S_GTTAAGCCATCACGAT	22	9	CCEx11_B19_1_dense_S
CCEx11_B19_1_dense_S_CAGAATCTCAAGAAGT	0	1	CCEx11_B19_1_dense_S
CCEx11_B19_1_dense_S_ACGATACCAGATGAGC	7	4	CCEx11_B19_1_dense_S
CCEx11_B19_1_dense_S_CCAATCCTCTATCGCC	19	17	CCEx11_B19_1_dense_S
CCEx11_B19_1_dense_S_GAACCTAGTAGCGCAA	19	12	CCEx11_B19_1_dense_S
CCEx11_B19_1_dense_S_TCAGCAAAGAGCCTAG	14	5	CCEx11_B19_1_dense_S
CCEx11_B19_1_dense_S_TTAACTCTCTTCGGTC	18	7	CCEx11_B19_1_dense_S
CCEx11_B19_1_dense_S_CCTACACGTTCCAACA	19	5	CCEx11_B19_1_dense_S
CCEx11_B19_1_dense_S_GTACTCCCACACAGAG	10	4	CCEx11_B19_1_dense_S
CCEx11_B19_1_dense_S_ATCCACCGTATAGGGC	3	0	CCEx11_B19_1_dense_S
CCEx11_B19_1_dense_S_CTTACCGAGGACGAAA	0	0	CCEx11_B19_1_dense_S
CCEx11_B19_1_dense_S_GGCGACTCAGGTCTCG	21	18	CCEx11_B19_1_dense_S
CCEx11_B19_1_dense_S_CGTAGGCTCCAAGTAC	31	16	CCEx11_B19_1_dense_S
CCEx11_B19_1_dense_S_TCTGGAAGTCGGCACT	1	2	CCEx11_B19_1_dense_S
CCEx11_B19_1_dense_S_GATCGTACATGAAGTA	6	7	CCEx11_B19_1_dense_S
CCEx11_B19_1_dense_S_GCCAAATCATAGACTC	21	15	CCEx11_B19_1_dense_S
CCEx11_B19_1_dense_S_ACTGCTCCATCCCACT	10	4	CCEx11_B19_1_dense_S
CCEx11_B19_1_dense_S_GAAACTCAGGTAGCTG	49	26	CCEx11_B19_1_dense_S
CCEx11_B19_1_dense_S_CAACCAAGTGTCTGAT	16	10	CCEx11_B19_1_dense_S
CCEx11_B19_1_dense_S_GATTCAGGTTCAGGCC	0	0	CCEx11_B19_1_dense_S
CCEx11_B19_1_dense_S_TCTCTAAAGCTGAAAT	12	8	CCEx11_B19_1_dense_S
CCEx11_B19_1_dense_S_CTTTGCGAGAAGGCCT	11	11	CCEx11_B19_1_dense_S
CCEx11_B19_1_dense_S_ATAACGCAGACAATAC	2	3	CCEx11_B19_1_dense_S
CCEx11_B19_1_dense_S_GCACATATCGGTCCGA	2	4	CCEx11_B19_1_dense_S
CCEx11_B19_1_dense_S_GCAATCATCACGGTTA	10	5	CCEx11_B19_1_dense_S
CCEx11_B19_1_dense_S_CCTTCCCGTGAGTGAC	3	2	CCEx11_B19_1_dense_S
CCEx11_B19_1_dense_S_AGTAGTCAGGGCATGT	4	2	CCEx11_B19_1_dense_S
CCEx11_B19_1_dense_S_AGAGCGATCGGATGTT	20	9	CCEx11_B19_1_dense_S
CCEx11_B19_1_dense_S_TTCCCAGTCCTAAGTG	7	3	CCEx11_B19_1_dense_S
CCEx11_B19_1_dense_S_CACATTTGTCGAACAG	7	5	CCEx11_B19_1_dense_S
CCEx11_B19_1_dense_S_AGCTTGAGTAGGACAC	11	7	CCEx11_B19_1_dense_S
CCEx11_B19_1_dense_S_TCGGGACGTACAGACG	1	0	CCEx11_B19_1_dense_S
CCEx11_B19_1_dense_S_TGTATTCAGAGTGAGA	10	10	CCEx11_B19_1_dense_S
CCEx11_B19_1_dense_S_TTTACTGCATGACATC	18	13	CCEx11_B19_1_dense_S
CCEx11_B19_1_dense_S_CACCACTCAAGGTTTC	50	36	CCEx11_B19_1_dense_S
CCEx11_B19_1_dense_S_CAAGGCCGTGACTCAT	13	14	CCEx11_B19_1_dense_S
CCEx11_B19_1_dense_S_TCCCGATCAAGGGTCA	5	5	CCEx11_B19_1_dense_S
CCEx11_B19_1_dense_S_TGAGGGATCTAAGCCA	2	3	CCEx11_B19_1_dense_S
CCEx11_B19_1_dense_S_ATGCGATGTCTAACGT	6	10	CCEx11_B19_1_dense_S
CCEx11_B19_1_dense_S_GGGAGATGTCGCTTCT	12	5	CCEx11_B19_1_dense_S
CCEx11_B19_1_dense_S_ACGTCAACACAGACTT	7	4	CCEx11_B19_1_dense_S
CCEx11_B19_1_dense_S_TGTCCCACATGGTCTA	1	0	CCEx11_B19_1_dense_S
CCEx11_B19_1_dense_S_ACGCCGACATAAGACA	13	8	CCEx11_B19_1_dense_S
CCEx11_B19_1_dense_S_GTCACGGGTCAATGTC	7	4	CCEx11_B19_1_dense_S
CCEx11_B19_1_dense_S_CGATGGCTCGGCGCTA	32	27	CCEx11_B19_1_dense_S
CCEx11_B19_1_dense_S_GTAGTCAAGCAGGTCA	0	1	CCEx11_B19_1_dense_S
CCEx11_B19_1_dense_S_TACTCGCTCGCTTGTC	6	6	CCEx11_B19_1_dense_S
CCEx11_B19_1_dense_S_GTCCTCAGTATAAACG	11	4	CCEx11_B19_1_dense_S
CCEx11_B19_1_dense_S_AACGTTGTCTCGTATT	0	0	CCEx11_B19_1_dense_S
CCEx11_B19_1_dense_S_CAAGTTGTCAGCTTAG	28	19	CCEx11_B19_1_dense_S
CCEx11_B19_1_dense_S_ACGCAGCGTAGCAAAT	15	11	CCEx11_B19_1_dense_S
CCEx11_B19_1_dense_S_TACTTGTGTCAATACC	2	1	CCEx11_B19_1_dense_S
CCEx11_B19_1_dense_S_CAGCCGAGTAGAGTGC	22	14	CCEx11_B19_1_dense_S
CCEx11_B19_1_dense_S_CGACCTTTCTCACATT	7	6	CCEx11_B19_1_dense_S
CCEx11_B19_1_dense_S_CTGTTTACACTAAGTC	10	3	CCEx11_B19_1_dense_S
CCEx11_B19_1_dense_S_ATGAGGGAGTCTCGGC	0	1	CCEx11_B19_1_dense_S
CCEx11_B19_1_dense_S_GCAAACTTCGGTTAAC	17	7	CCEx11_B19_1_dense_S
CCEx11_B19_1_dense_S_CACAAACCAATCGAAA	7	1	CCEx11_B19_1_dense_S
CCEx11_B19_1_dense_S_AATCCAGAGTGGGTTG	1	1	CCEx11_B19_1_dense_S
CCEx11_B19_1_dense_S_CTCTAATAGCGTAATA	75	50	CCEx11_B19_1_dense_S
CCEx11_B19_1_dense_S_GGGATGAAGAGACTTA	2	1	CCEx11_B19_1_dense_S
CCEx11_B19_1_dense_S_AGAGTGGCAGATGGCA	11	1	CCEx11_B19_1_dense_S
CCEx11_B19_1_dense_S_GTCCTCAAGGTGGGTT	16	12	CCEx11_B19_1_dense_S
CCEx11_B19_1_dense_S_GCTGCGATCAACACCA	1	1	CCEx11_B19_1_dense_S
CCEx11_B19_1_dense_S_GTTAAGCAGTGTCCCG	15	9	CCEx11_B19_1_dense_S
CCEx11_B19_1_dense_S_GCTTCCAGTGAGGCTA	0	1	CCEx11_B19_1_dense_S
CCEx11_B19_1_dense_S_AAGCCGCGTGGTAACG	10	4	CCEx11_B19_1_dense_S
CCEx11_B19_1_dense_S_GCTTCCAAGCTACCTA	26	19	CCEx11_B19_1_dense_S
CCEx11_B19_1_dense_S_AAGCCGCAGGTCATCT	1	4	CCEx11_B19_1_dense_S
CCEx11_B19_1_dense_S_TATGCCCAGTGGAGTC	44	41	CCEx11_B19_1_dense_S
CCEx11_B19_1_dense_S_GATGAGGAGCTACCTA	9	7	CCEx11_B19_1_dense_S
CCEx11_B19_1_dense_S_TCGTACCCATATGCTG	1	0	CCEx11_B19_1_dense_S
CCEx11_B19_1_dense_S_TCAGCTCAGATCCTGT	9	6	CCEx11_B19_1_dense_S
CCEx11_B19_1_dense_S_CAGCTAAGTCCAAGTT	9	10	CCEx11_B19_1_dense_S
CCEx11_B19_1_dense_S_CAGCTAATCCCTTGCA	53	4	CCEx11_B19_1_dense_S
CCEx11_B19_1_dense_S_CGATGTACACGAAATA	2	0	CCEx11_B19_1_dense_S
CCEx11_B19_1_dense_S_GTATCTTGTCGGCACT	26	22	CCEx11_B19_1_dense_S
CCEx11_B19_1_dense_S_GGATTACAGGGAAACA	6	6	CCEx11_B19_1_dense_S
CCEx11_B19_1_dense_S_CGGCTAGAGCCTTGAT	0	1	CCEx11_B19_1_dense_S
CCEx11_B19_1_dense_S_GATGAAAAGTTGAGTA	1	3	CCEx11_B19_1_dense_S
CCEx11_B19_1_dense_S_GAACATCAGTATTGGA	3	0	CCEx11_B19_1_dense_S
CCEx11_B19_1_dense_S_ACCTTTATCGAGAGCA	9	5	CCEx11_B19_1_dense_S
CCEx11_B19_1_dense_S_AAGACCTCAGCGTTCG	5	1	CCEx11_B19_1_dense_S
CCEx11_B19_1_dense_S_ACATACGTCTTTAGGG	56	43	CCEx11_B19_1_dense_S
CCEx11_B19_1_dense_S_GGGAATGGTGTCTGAT	5	3	CCEx11_B19_1_dense_S
CCEx11_B19_1_dense_S_TGAGCATTCTAGCACA	0	0	CCEx11_B19_1_dense_S
CCEx11_B19_1_dense_S_CGCGTTTCAACGATCT	8	6	CCEx11_B19_1_dense_S
CCEx11_B19_1_dense_S_TGGCTGGCATCCCATC	15	11	CCEx11_B19_1_dense_S
CCEx11_B19_1_dense_S_AGAATAGTCTATCGCC	12	7	CCEx11_B19_1_dense_S
CCEx11_B19_1_dense_S_AGAATAGTCAACACCA	5	1	CCEx11_B19_1_dense_S
CCEx11_B19_1_dense_S_CAGAATCGTCCATCCT	6	3	CCEx11_B19_1_dense_S
CCEx11_B19_1_dense_S_GGCTCGATCTCTTGAT	4	3	CCEx11_B19_1_dense_S
CCEx11_B19_1_dense_S_CCTAGCTTCTGCAAGT	3	0	CCEx11_B19_1_dense_S
CCEx11_B19_1_dense_S_TGGCCAGTCTCAACTT	8	9	CCEx11_B19_1_dense_S
CCEx11_B19_1_dense_S_CGAGAAGGTCCAGTAT	11	6	CCEx11_B19_1_dense_S
CCEx11_B19_1_dense_S_CGTTCTGTCTTCTGGC	1	2	CCEx11_B19_1_dense_S
CCEx11_B19_1_dense_S_CGACCTTGTGCGATAG	6	5	CCEx11_B19_1_dense_S
CCEx11_B19_1_dense_S_CTACACCTCACCACCT	17	7	CCEx11_B19_1_dense_S
CCEx11_B19_1_dense_S_TGGTTAGGTTGTCTTT	5	0	CCEx11_B19_1_dense_S
CCEx11_B19_1_dense_S_ATGCGATCATCGGAAG	3	1	CCEx11_B19_1_dense_S
CCEx11_B19_1_dense_S_GTTTCTAGTACCGAGA	2	1	CCEx11_B19_1_dense_S
CCEx11_B19_1_dense_S_AAACCTGGTTCCCGAG	2	2	CCEx11_B19_1_dense_S
CCEx11_B19_1_dense_S_TGAGCATCACGAAATA	5	3	CCEx11_B19_1_dense_S
CCEx11_B19_1_dense_S_TCTCTAAAGGCAATTA	14	13	CCEx11_B19_1_dense_S
CCEx11_B19_1_dense_S_CTACATTTCTGCCAGG	3	3	CCEx11_B19_1_dense_S
CCEx11_B19_1_dense_S_GGAACTTAGCCAACAG	1	1	CCEx11_B19_1_dense_S
CCEx11_B19_1_dense_S_GAATGAAGTCGCTTTC	23	15	CCEx11_B19_1_dense_S
CCEx11_B19_1_dense_S_ACTGAGTTCAGTACGT	8	8	CCEx11_B19_1_dense_S
CCEx11_B19_1_dense_S_GCTCCTAGTAAGGGAA	6	1	CCEx11_B19_1_dense_S
CCEx11_B19_1_dense_S_TGACAACGTTCAGACT	8	4	CCEx11_B19_1_dense_S
CCEx11_B19_1_dense_S_GACCAATAGATGTGTA	4	5	CCEx11_B19_1_dense_S
CCEx11_B19_1_dense_S_TCAATCTCATGACATC	5	2	CCEx11_B19_1_dense_S
CCEx11_B19_1_dense_S_TCACAAGAGTTCCACA	4	2	CCEx11_B19_1_dense_S
CCEx11_B19_1_dense_S_ACATCAGGTAGCAAAT	13	10	CCEx11_B19_1_dense_S
CCEx11_B19_1_dense_S_CTTAGGAGTCACACGC	8	6	CCEx11_B19_1_dense_S
CCEx11_B19_1_dense_S_CACCACTCAACACCTA	3	3	CCEx11_B19_1_dense_S
CCEx11_B19_1_dense_S_TCTCATATCGAATGCT	3	1	CCEx11_B19_1_dense_S
CCEx11_B19_1_dense_S_CTCGAGGTCACCAGGC	6	3	CCEx11_B19_1_dense_S
CCEx11_B19_1_dense_S_GACAGAGTCAACACTG	10	9	CCEx11_B19_1_dense_S
CCEx11_B19_1_dense_S_CACACAATCCTTGCCA	71	45	CCEx11_B19_1_dense_S
CCEx11_B19_1_dense_S_CATCCACCAGTCGATT	25	11	CCEx11_B19_1_dense_S
CCEx11_B19_1_dense_S_CCTTACGGTCATACTG	1	1	CCEx11_B19_1_dense_S
CCEx11_B19_1_dense_S_GTGTGCGGTCAGAAGC	9	11	CCEx11_B19_1_dense_S
CCEx11_B19_1_dense_S_GATGCTATCTCCTATA	3	1	CCEx11_B19_1_dense_S
CCEx11_B19_1_dense_S_AGCCTAAGTAGCACGA	5	4	CCEx11_B19_1_dense_S
CCEx11_B19_1_dense_S_CTGAAACGTTGGACCC	20	6	CCEx11_B19_1_dense_S
CCEx11_B19_1_dense_S_CTGAAACGTGCACTTA	18	11	CCEx11_B19_1_dense_S
CCEx11_B19_1_dense_S_CATGGCGCATTCCTGC	2	0	CCEx11_B19_1_dense_S
CCEx11_B19_1_dense_S_TCTTCGGAGTGCCAGA	1	2	CCEx11_B19_1_dense_S
CCEx11_B19_1_dense_S_AGAGCTTTCACGCATA	5	1	CCEx11_B19_1_dense_S
CCEx11_B19_1_dense_S_TATCAGGCACTAGTAC	11	6	CCEx11_B19_1_dense_S
CCEx11_B19_1_dense_S_CAGTCCTGTCTAGGTT	11	4	CCEx11_B19_1_dense_S
CCEx11_B19_1_dense_S_TGAGCATCACAGACTT	8	6	CCEx11_B19_1_dense_S
CCEx11_B19_1_dense_S_GACAGAGCATGCCTTC	6	3	CCEx11_B19_1_dense_S
CCEx11_B19_1_dense_S_GGATGTTCAGCTTAAC	8	7	CCEx11_B19_1_dense_S
CCEx11_B19_1_dense_S_TACTTACTCGTTACGA	15	7	CCEx11_B19_1_dense_S
CCEx11_B19_1_dense_S_CGATGGCAGCGTAATA	25	27	CCEx11_B19_1_dense_S
CCEx11_B19_1_dense_S_CGGACTGCACCCTATC	8	7	CCEx11_B19_1_dense_S
CCEx11_B19_1_dense_S_AGAGCGACAGTATGCT	6	4	CCEx11_B19_1_dense_S
CCEx11_B19_1_dense_S_TTGCCGTAGCAACGGT	1	0	CCEx11_B19_1_dense_S
CCEx11_B19_1_dense_S_ATGAGGGCATTGGGCC	3	1	CCEx11_B19_1_dense_S
CCEx11_B19_1_dense_S_TGAGCATCACATTCGA	7	3	CCEx11_B19_1_dense_S
CCEx11_B19_1_dense_S_CAGCCGACACCGTTGG	4	3	CCEx11_B19_1_dense_S
CCEx11_B19_1_dense_S_GATGCTAGTGCTTCTC	11	8	CCEx11_B19_1_dense_S
CCEx11_B19_1_dense_S_ACATGGTTCGAATGCT	21	10	CCEx11_B19_1_dense_S
CCEx11_B19_1_dense_S_ACATGGTGTGCCTGTG	0	0	CCEx11_B19_1_dense_S
CCEx11_B19_1_dense_S_GTTCATTTCCCTAATT	6	6	CCEx11_B19_1_dense_S
CCEx11_B19_1_dense_S_CCTTTCTGTTCAGGCC	2	1	CCEx11_B19_1_dense_S
CCEx11_B19_1_dense_S_TACCTTACACCAGTTA	5	2	CCEx11_B19_1_dense_S
CCEx11_B19_1_dense_S_TGCGCAGTCTTGTCAT	7	6	CCEx11_B19_1_dense_S
CCEx11_B19_1_dense_S_GTACTTTGTAAGTAGT	0	0	CCEx11_B19_1_dense_S
CCEx11_B19_1_dense_S_ACGCAGCAGAGTCGGT	7	0	CCEx11_B19_1_dense_S
CCEx11_B19_1_dense_S_CCTCTGATCAACACAC	13	7	CCEx11_B19_1_dense_S
CCEx11_B19_1_dense_S_CATATGGTCATCTGCC	11	11	CCEx11_B19_1_dense_S
CCEx11_B19_1_dense_S_CAGCTGGAGGGCATGT	6	2	CCEx11_B19_1_dense_S
CCEx11_B19_1_dense_S_CTAGAGTGTATATGGA	2	0	CCEx11_B19_1_dense_S
CCEx11_B19_1_dense_S_GTAACGTCAATAACGA	11	11	CCEx11_B19_1_dense_S
CCEx11_B19_1_dense_S_GGTGTTAGTTATCACG	12	13	CCEx11_B19_1_dense_S
CCEx11_B19_1_dense_S_GAAACTCTCGGAAACG	83	30	CCEx11_B19_1_dense_S
CCEx11_B19_1_dense_S_TGGCTGGCATACGCCG	16	8	CCEx11_B19_1_dense_S
CCEx11_B19_1_dense_S_CTTACCGCATGCGCAC	81	64	CCEx11_B19_1_dense_S
CCEx11_B19_1_dense_S_GGTGCGTTCCCATTTA	14	5	CCEx11_B19_1_dense_S
CCEx11_B19_1_dense_S_AGGGATGCAGCATGAG	13	7	CCEx11_B19_1_dense_S
CCEx11_B19_1_dense_S_GGACGTCAGGACAGCT	7	1	CCEx11_B19_1_dense_S
CCEx11_B19_1_dense_S_GCGCAACCATTGGGCC	7	3	CCEx11_B19_1_dense_S
CCEx11_B19_1_dense_S_CACACAAGTCGGCACT	8	6	CCEx11_B19_1_dense_S
CCEx11_B19_1_dense_S_GTGCTTCCACTTACGA	7	6	CCEx11_B19_1_dense_S
CCEx11_B19_1_dense_S_CCTTCGAAGTGACTCT	11	9	CCEx11_B19_1_dense_S
CCEx11_B19_1_dense_S_AGCGGTCCAATCCAAC	25	22	CCEx11_B19_1_dense_S
CCEx11_B19_1_dense_S_CTCGTACGTTGACGTT	5	3	CCEx11_B19_1_dense_S
CCEx11_B19_1_dense_S_CCGGGATGTACCCAAT	4	3	CCEx11_B19_1_dense_S
CCEx11_B19_1_dense_S_TCACAAGCACCAGGTC	16	11	CCEx11_B19_1_dense_S
CCEx11_B19_1_dense_S_CTCATTAAGTAGCCGA	5	3	CCEx11_B19_1_dense_S
CCEx11_B19_1_dense_S_GGATGTTCAGTCAGAG	23	20	CCEx11_B19_1_dense_S
CCEx11_B19_1_dense_S_TGGTTAGCAGTAAGCG	11	8	CCEx11_B19_1_dense_S
CCEx11_B19_1_dense_S_GTCTCGTTCCAAATGC	1	1	CCEx11_B19_1_dense_S
CCEx11_B19_1_dense_S_AAAGATGAGGTTCCTA	3	2	CCEx11_B19_1_dense_S
CCEx11_B19_1_dense_S_GTATTCTAGGAGTAGA	0	0	CCEx11_B19_1_dense_S
CCEx11_B19_1_dense_S_TAGCCGGCACAACGTT	4	0	CCEx11_B19_1_dense_S
CCEx11_B19_1_dense_S_ACACCAAAGGCACATG	10	6	CCEx11_B19_1_dense_S
CCEx11_B19_1_dense_S_CGTCTACTCCGTCATC	8	7	CCEx11_B19_1_dense_S
CCEx11_B19_1_dense_S_GTAGGCCGTCATCCCT	1	1	CCEx11_B19_1_dense_S
CCEx11_B19_1_dense_S_TCTGAGACAGACAAGC	2	3	CCEx11_B19_1_dense_S
CCEx11_B19_1_dense_S_AAATGCCAGCAAATCA	17	11	CCEx11_B19_1_dense_S
CCEx11_B19_1_dense_S_ACGCCAGAGTGCAAGC	0	0	CCEx11_B19_1_dense_S
CCEx11_B19_1_dense_S_TTGTAGGCACGACGAA	33	22	CCEx11_B19_1_dense_S
CCEx11_B19_1_dense_S_CAGAGAGTCTGATACG	8	5	CCEx11_B19_1_dense_S
CCEx11_B19_1_dense_S_TAGTTGGCAAGTAATG	16	15	CCEx11_B19_1_dense_S
CCEx11_B19_1_dense_S_CCTTTCTTCCGCAGTG	5	2	CCEx11_B19_1_dense_S
CCEx11_B19_1_dense_S_TTGGAACGTGAGCGAT	10	6	CCEx11_B19_1_dense_S
CCEx11_B19_1_dense_S_CTCGTACAGACATAAC	0	0	CCEx11_B19_1_dense_S
CCEx11_B19_1_dense_S_AGCATACGTCCATGAT	26	0	CCEx11_B19_1_dense_S
CCEx11_B19_1_dense_S_TACTTGTCATACAGCT	9	8	CCEx11_B19_1_dense_S
CCEx11_B19_1_dense_S_ATTGGTGAGTGTCCCG	4	1	CCEx11_B19_1_dense_S
CCEx11_B19_1_dense_S_GTAACGTTCTCGCTTG	0	1	CCEx11_B19_1_dense_S
CCEx11_B19_1_dense_S_CCCATACTCTGGTTCC	20	16	CCEx11_B19_1_dense_S
CCEx11_B19_1_dense_S_CCTATTACAAGCGCTC	5	3	CCEx11_B19_1_dense_S
CCEx11_B19_1_dense_S_CAGATCAAGTGTGGCA	17	10	CCEx11_B19_1_dense_S
CCEx11_B19_1_dense_S_TGACTAGCACTGTCGG	23	12	CCEx11_B19_1_dense_S
CCEx11_B19_1_dense_S_GGTGCGTAGTGTCTCA	16	10	CCEx11_B19_1_dense_S
CCEx11_B19_1_dense_S_AAGGAGCCACTGTGTA	9	4	CCEx11_B19_1_dense_S
CCEx11_B19_1_dense_S_TACTTGTCAACGCACC	0	0	CCEx11_B19_1_dense_S
CCEx11_B19_1_dense_S_TCGTACCAGAGGACGG	55	54	CCEx11_B19_1_dense_S
CCEx11_B19_1_dense_S_AGGGAGTGTTCGCGAC	3	2	CCEx11_B19_1_dense_S
CCEx11_B19_1_dense_S_AGAGCTTTCTGAGGGA	7	5	CCEx11_B19_1_dense_S
CCEx11_B19_1_dense_S_CGGTTAATCCGTAGTA	4	3	CCEx11_B19_1_dense_S
CCEx11_B19_1_dense_S_CGAGAAGGTGCGGTAA	4	1	CCEx11_B19_1_dense_S
CCEx11_B19_1_dense_S_TCTCTAATCATATCGG	19	15	CCEx11_B19_1_dense_S
CCEx11_B19_1_dense_S_CTACCCAAGCCTATGT	9	9	CCEx11_B19_1_dense_S
CCEx11_B19_1_dense_S_GCCAAATAGTACGATA	6	3	CCEx11_B19_1_dense_S
CCEx11_B19_1_dense_S_TCAGATGAGAATTCCC	2	1	CCEx11_B19_1_dense_S
CCEx11_B19_1_dense_S_CTGAAGTTCCGCAAGC	136	49	CCEx11_B19_1_dense_S
CCEx11_B19_1_dense_S_ACTGTCCAGTTACGGG	6	3	CCEx11_B19_1_dense_S
CCEx11_B19_1_dense_S_GCTTGAAAGACAGAGA	0	0	CCEx11_B19_1_dense_S
CCEx11_B19_1_dense_S_ACGCAGCCATGCCACG	15	7	CCEx11_B19_1_dense_S
CCEx11_B19_1_dense_S_CAACTAGCATTGTGCA	21	16	CCEx11_B19_1_dense_S
CCEx11_B19_1_dense_S_GGATGTTTCACTTATC	6	5	CCEx11_B19_1_dense_S
CCEx11_B19_1_dense_S_CAAGTTGCAGTAAGAT	10	4	CCEx11_B19_1_dense_S
CCEx11_B19_1_dense_S_AACACGTTCACAGTAC	4	4	CCEx11_B19_1_dense_S
CCEx11_B19_1_dense_S_CTACACCTCAAGATCC	13	13	CCEx11_B19_1_dense_S
CCEx11_B19_1_dense_S_CATCGAAAGTTTAGGA	12	11	CCEx11_B19_1_dense_S
CCEx11_B19_1_dense_S_GTCTTCGTCAAACCGT	5	5	CCEx11_B19_1_dense_S
CCEx11_B19_1_dense_S_CTGATCCAGAATGTGT	1	1	CCEx11_B19_1_dense_S
CCEx11_B19_1_dense_S_CATCAGAAGCCCAATT	4	5	CCEx11_B19_1_dense_S
CCEx11_B19_1_dense_S_GACACGCGTTATGCGT	0	1	CCEx11_B19_1_dense_S
CCEx11_B19_1_dense_S_TTCGAAGTCTGTCAAG	0	0	CCEx11_B19_1_dense_S
CCEx11_B19_1_dense_S_GATCAGTCATGGTTGT	3	3	CCEx11_B19_1_dense_S
CCEx11_B19_1_dense_S_TCACGAAAGTCCGGTC	2	0	CCEx11_B19_1_dense_S
CCEx11_B19_1_dense_S_CTGCTGTTCCGAACGC	1	1	CCEx11_B19_1_dense_S
CCEx11_B19_1_dense_S_ACATCAGCATCGGACC	6	4	CCEx11_B19_1_dense_S
CCEx11_B19_1_dense_S_TACCTATCAACTGGCC	7	9	CCEx11_B19_1_dense_S
CCEx11_B19_1_dense_S_GACGTTACACTACAGT	10	13	CCEx11_B19_1_dense_S
CCEx11_B19_1_dense_S_CCCAGTTCATGTCCTC	4	5	CCEx11_B19_1_dense_S
CCEx11_B19_1_dense_S_GCACATAGTTGGGACA	17	16	CCEx11_B19_1_dense_S
CCEx11_B19_1_dense_S_GGCAATTAGGTGCTTT	9	5	CCEx11_B19_1_dense_S
CCEx11_B19_1_dense_S_CATGACAGTGTGCGTC	15	8	CCEx11_B19_1_dense_S
CCEx11_B19_1_dense_S_GAGGTGATCGTTGACA	3	2	CCEx11_B19_1_dense_S
CCEx11_B19_1_dense_S_ATGAGGGAGCCCTAAT	13	3	CCEx11_B19_1_dense_S
CCEx11_B19_1_dense_S_GTCACGGAGGTCATCT	4	2	CCEx11_B19_1_dense_S
CCEx11_B19_1_dense_S_TCTCTAATCTGAAAGA	3	1	CCEx11_B19_1_dense_S
CCEx11_B19_1_dense_S_CGTCCATAGAATTGTG	5	6	CCEx11_B19_1_dense_S
CCEx11_B19_1_dense_S_ACACCGGCACCTTGTC	4	5	CCEx11_B19_1_dense_S
CCEx11_B19_1_dense_S_CACATAGCATGTCGAT	1	1	CCEx11_B19_1_dense_S
CCEx11_B19_1_dense_S_AGATCTGCAACACCTA	0	0	CCEx11_B19_1_dense_S
CCEx11_B19_1_dense_S_AGTGGGATCGTTGACA	12	8	CCEx11_B19_1_dense_S
CCEx11_B19_1_dense_S_TTCCCAGAGCTGCCCA	3	2	CCEx11_B19_1_dense_S
CCEx11_B19_1_dense_S_ACTTTCATCAATACCG	1	1	CCEx11_B19_1_dense_S
CCEx11_B19_1_dense_S_TATCTCATCCACGACG	1	2	CCEx11_B19_1_dense_S
CCEx11_B19_1_dense_S_GGTGAAGTCGTCGTTC	7	4	CCEx11_B19_1_dense_S
CCEx11_B19_1_dense_S_GCTTCCATCCGCGGTA	4	3	CCEx11_B19_1_dense_S
CCEx11_B19_1_dense_S_CACACCTGTAGGAGTC	3	1	CCEx11_B19_1_dense_S
CCEx11_B19_1_dense_S_AAACGGGAGGCCCTTG	6	2	CCEx11_B19_1_dense_S
CCEx11_B19_1_dense_S_TTTCCTCTCGTACGGC	84	43	CCEx11_B19_1_dense_S
CCEx11_B19_1_dense_S_GCATACAAGTTTAGGA	18	6	CCEx11_B19_1_dense_S
CCEx11_B19_1_dense_S_GTAGTCAGTCGGCTCA	21	16	CCEx11_B19_1_dense_S
CCEx11_B19_1_dense_S_GTCCTCAAGAAACGAG	8	4	CCEx11_B19_1_dense_S
CCEx11_B19_1_dense_S_CCACTACGTAGCGTAG	5	3	CCEx11_B19_1_dense_S
CCEx11_B19_1_dense_S_TGACGGCCATTACGAC	5	5	CCEx11_B19_1_dense_S
CCEx11_B19_1_dense_S_GACGCGTAGAACTGTA	9	5	CCEx11_B19_1_dense_S
CCEx11_B19_1_dense_S_GACTACATCGCCATAA	0	0	CCEx11_B19_1_dense_S
CCEx11_B19_1_dense_S_ACTTACTAGGAGTTGC	3	0	CCEx11_B19_1_dense_S
CCEx11_B19_1_dense_S_CATGCCTTCAGCTGGC	1	0	CCEx11_B19_1_dense_S
CCEx11_B19_1_dense_S_TGACTAGTCAGCTTAG	5	3	CCEx11_B19_1_dense_S
CCEx11_B19_1_dense_S_GACGTTAAGTTGTCGT	4	5	CCEx11_B19_1_dense_S
CCEx11_B19_1_dense_S_ACGGCCACAGGAATGC	30	30	CCEx11_B19_1_dense_S
CCEx11_B19_1_dense_S_CGTGTCTTCTATCCTA	41	28	CCEx11_B19_1_dense_S
CCEx11_B19_1_dense_S_AGCGTATCAGCGTTCG	32	16	CCEx11_B19_1_dense_S
CCEx11_B19_1_dense_S_GATCGATTCGACAGCC	12	9	CCEx11_B19_1_dense_S
CCEx11_B19_1_dense_S_CATCAGAAGGGAACGG	1	0	CCEx11_B19_1_dense_S
CCEx11_B19_1_dense_S_GGGATGAAGTAATCCC	16	18	CCEx11_B19_1_dense_S
CCEx11_B19_1_dense_S_GGCTGGTAGATCCCAT	28	15	CCEx11_B19_1_dense_S
CCEx11_B19_1_dense_S_ACACCAAGTACAGTGG	4	6	CCEx11_B19_1_dense_S
CCEx11_B19_1_dense_S_GCCAAATTCTCACATT	4	5	CCEx11_B19_1_dense_S
CCEx11_B19_1_dense_S_ACACTGAAGTGCAAGC	10	6	CCEx11_B19_1_dense_S
CCEx11_B19_1_dense_S_TCAGCAAAGAGTTGGC	3	2	CCEx11_B19_1_dense_S
CCEx11_B19_1_dense_S_AGTGGGACAGCCAATT	3	3	CCEx11_B19_1_dense_S
CCEx11_B19_1_dense_S_ACATGGTGTCAATGTC	5	2	CCEx11_B19_1_dense_S
CCEx11_B19_1_dense_S_CACCAGGTCCGCGGTA	9	3	CCEx11_B19_1_dense_S
CCEx11_B19_1_dense_S_GCTTGAAAGTTTCCTT	5	7	CCEx11_B19_1_dense_S
CCEx11_B19_1_dense_S_CTCTGGTGTAAACACA	0	0	CCEx11_B19_1_dense_S
CCEx11_B19_1_dense_S_CTGCCTAAGGATCGCA	3	1	CCEx11_B19_1_dense_S
CCEx11_B19_1_dense_S_TTGACTTGTAAACCTC	20	17	CCEx11_B19_1_dense_S
CCEx11_B19_1_dense_S_AGTGAGGTCGCCATAA	12	8	CCEx11_B19_1_dense_S
CCEx11_B19_1_dense_S_TCCCGATTCAACGAAA	6	3	CCEx11_B19_1_dense_S
CCEx11_B19_1_dense_S_AAAGTAGAGCGATATA	42	32	CCEx11_B19_1_dense_S
CCEx11_B19_1_dense_S_CGAGCACCAGCGTAAG	7	5	CCEx11_B19_1_dense_S
CCEx11_B19_1_dense_S_GGCTGGTTCTCGATGA	18	12	CCEx11_B19_1_dense_S
CCEx11_B19_1_dense_S_CTGATAGAGACTAGGC	3	6	CCEx11_B19_1_dense_S
CCEx11_B19_1_dense_S_ATCTACTGTGCCTTGG	9	3	CCEx11_B19_1_dense_S
CCEx11_B19_1_dense_S_AGTGTCATCTCCGGTT	30	19	CCEx11_B19_1_dense_S
CCEx11_B19_1_dense_S_TGGTTAGAGAAGGACA	7	4	CCEx11_B19_1_dense_S
CCEx11_B19_1_dense_S_AGCGGTCTCATAAAGG	8	5	CCEx11_B19_1_dense_S
CCEx11_B19_1_dense_S_GCATGTACAGTGGAGT	7	7	CCEx11_B19_1_dense_S
CCEx11_B19_1_dense_S_GGCCGATAGTGTTTGC	0	1	CCEx11_B19_1_dense_S
CCEx11_B19_1_dense_S_GGGAGATGTGCGATAG	8	6	CCEx11_B19_1_dense_S
CCEx11_B19_1_dense_S_TGAGAGGAGAGTCGGT	3	3	CCEx11_B19_1_dense_S
CCEx11_B19_1_dense_S_AGTAGTCCATGCAATC	9	8	CCEx11_B19_1_dense_S
CCEx11_B19_1_dense_S_GTCACGGTCGTCGTTC	19	7	CCEx11_B19_1_dense_S
CCEx11_B19_1_dense_S_CATTATCTCCAAAGTC	2	2	CCEx11_B19_1_dense_S
CCEx11_B19_1_dense_S_CCACCTATCACTTACT	14	7	CCEx11_B19_1_dense_S
CCEx11_B19_1_dense_S_GTGCATACACCCATTC	21	8	CCEx11_B19_1_dense_S
CCEx11_B19_1_dense_S_AGCTCCTTCCGTCATC	2	1	CCEx11_B19_1_dense_S
CCEx11_B19_1_dense_S_GGGAATGAGAGACGAA	15	14	CCEx11_B19_1_dense_S
CCEx11_B19_1_dense_S_TCAACGACAGCGAACA	3	1	CCEx11_B19_1_dense_S
CCEx11_B19_1_dense_S_CACAGTAAGGGCACTA	15	12	CCEx11_B19_1_dense_S
CCEx11_B19_1_dense_S_ATTTCTGTCACCCTCA	23	17	CCEx11_B19_1_dense_S
CCEx11_B19_1_dense_S_TGCGCAGTCCACGTGG	2	0	CCEx11_B19_1_dense_S
CCEx11_B19_1_dense_S_AGTTGGTGTCACCCAG	5	1	CCEx11_B19_1_dense_S
CCEx11_B19_1_dense_S_TTGGCAAGTCCTAGCG	8	7	CCEx11_B19_1_dense_S
CCEx11_B19_1_dense_S_GGTATTGCAGTAAGAT	3	1	CCEx11_B19_1_dense_S
CCEx11_B19_1_dense_S_TCTTTCCAGAAACCAT	5	7	CCEx11_B19_1_dense_S
CCEx11_B19_1_dense_S_TGGTTAGAGCTGTTCA	11	10	CCEx11_B19_1_dense_S
CCEx11_B19_1_dense_S_TCACGAAGTCCATCCT	2	1	CCEx11_B19_1_dense_S
CCEx11_B19_1_dense_S_CCGTGGAGTTCCTCCA	5	4	CCEx11_B19_1_dense_S
CCEx11_B19_1_dense_S_GCTGCTTAGTCGTACT	9	7	CCEx11_B19_1_dense_S
CCEx11_B19_1_dense_S_GGAGCAAGTAAACGCG	2	1	CCEx11_B19_1_dense_S
CCEx11_B19_1_dense_S_CTCGTCAGTGATGCCC	37	30	CCEx11_B19_1_dense_S
CCEx11_B19_1_dense_S_ACGAGGAGTTCCTCCA	13	3	CCEx11_B19_1_dense_S
CCEx11_B19_1_dense_S_CACATAGCAGCTTAAC	17	15	CCEx11_B19_1_dense_S
CCEx11_B19_1_dense_S_TTAGTTCAGCCCAACC	1	1	CCEx11_B19_1_dense_S
CCEx11_B19_1_dense_S_TTAGGCAAGGGTTCCC	19	12	CCEx11_B19_1_dense_S
CCEx11_B19_1_dense_S_GATGCTACAGATAATG	22	20	CCEx11_B19_1_dense_S
CCEx11_B19_1_dense_S_AAGGAGCGTTGGTTTG	8	4	CCEx11_B19_1_dense_S
CCEx11_B19_1_dense_S_GTAACTGAGAGGTACC	0	0	CCEx11_B19_1_dense_S
CCEx11_B19_1_dense_S_TTAACTCGTTGACGTT	17	8	CCEx11_B19_1_dense_S
CCEx11_B19_1_dense_S_CACCACTAGAGCCCAA	116	66	CCEx11_B19_1_dense_S
CCEx11_B19_1_dense_S_TACACGATCGCCAAAT	2	0	CCEx11_B19_1_dense_S
CCEx11_B19_1_dense_S_ATGAGGGGTCAACTGT	8	3	CCEx11_B19_1_dense_S
CCEx11_B19_1_dense_S_ACTATCTCACTAAGTC	7	3	CCEx11_B19_1_dense_S
CCEx11_B19_1_dense_S_AACACGTTCCGCGTTT	4	0	CCEx11_B19_1_dense_S
CCEx11_B19_1_dense_S_ACTTACTTCAAACAAG	6	1	CCEx11_B19_1_dense_S
CCEx11_B19_1_dense_S_TCAGATGCAATAACGA	80	51	CCEx11_B19_1_dense_S
CCEx11_B19_1_dense_S_GCGCCAAGTTGACGTT	5	9	CCEx11_B19_1_dense_S
CCEx11_B19_1_dense_S_TCAACGAGTACTCGCG	3	1	CCEx11_B19_1_dense_S
CCEx11_B19_1_dense_S_ATCTGCCCAGATCGGA	7	3	CCEx11_B19_1_dense_S
CCEx11_B19_1_dense_S_GTGAAGGCAAGGGTCA	13	12	CCEx11_B19_1_dense_S
CCEx11_B19_1_dense_S_ATCGAGTGTTCTGTTT	11	8	CCEx11_B19_1_dense_S
CCEx11_B19_1_dense_S_ATGAGGGTCATATCGG	3	5	CCEx11_B19_1_dense_S
CCEx11_B19_1_dense_S_GCTGCAGTCAGTTCGA	11	5	CCEx11_B19_1_dense_S
CCEx11_B19_1_dense_S_ATTACTCCAAACGTGG	9	6	CCEx11_B19_1_dense_S
CCEx11_B19_1_dense_S_ATAGACCGTCTAGTGT	6	8	CCEx11_B19_1_dense_S
CCEx11_B19_1_dense_S_CGTCACTTCACGAAGG	28	24	CCEx11_B19_1_dense_S
CCEx11_B19_1_dense_S_CGTAGCGAGACACTAA	9	3	CCEx11_B19_1_dense_S
CCEx11_B19_1_dense_S_CAGAATCCAAGAGTCG	14	10	CCEx11_B19_1_dense_S
CCEx11_B19_1_dense_S_CAAGAAAAGATATGCA	8	8	CCEx11_B19_1_dense_S
CCEx11_B19_1_dense_S_GTAACTGAGTACGCGA	6	3	CCEx11_B19_1_dense_S
CCEx11_B19_1_dense_S_ATTGGACTCTATGTGG	3	2	CCEx11_B19_1_dense_S
CCEx11_B19_1_dense_S_TCGTACCTCTCGTTTA	4	2	CCEx11_B19_1_dense_S
CCEx11_B19_1_dense_S_GGGACCTTCAGTCCCT	21	15	CCEx11_B19_1_dense_S
CCEx11_B19_1_dense_S_GTCGGGTGTAGAAGGA	0	0	CCEx11_B19_1_dense_S
CCEx11_B19_1_dense_S_GATCGCGTCAGGTAAA	40	32	CCEx11_B19_1_dense_S
CCEx11_B19_1_dense_S_TTCGAAGAGACAAGCC	0	2	CCEx11_B19_1_dense_S
CCEx11_B19_1_dense_S_AATCCAGCACAGAGGT	0	0	CCEx11_B19_1_dense_S
CCEx11_B19_1_dense_S_TGGCTGGCAGTTCATG	6	2	CCEx11_B19_1_dense_S
CCEx11_B19_1_dense_S_CTCTGGTGTGCGCTTG	7	11	CCEx11_B19_1_dense_S
CCEx11_B19_1_dense_S_CTGCGGACACAAGACG	0	0	CCEx11_B19_1_dense_S
CCEx11_B19_1_dense_S_CAGCAGCCACCAGCAC	3	1	CCEx11_B19_1_dense_S
CCEx11_B19_1_dense_S_ATCTGCCCAGAGTGTG	8	0	CCEx11_B19_1_dense_S
CCEx11_B19_1_dense_S_ATTGGTGGTTGGGACA	2	1	CCEx11_B19_1_dense_S
CCEx11_B19_1_dense_S_AGCGTCGCAATAGCGG	12	8	CCEx11_B19_1_dense_S
CCEx11_B19_1_dense_S_CCTATTAGTTAGATGA	0	0	CCEx11_B19_1_dense_S
CCEx11_B19_1_dense_S_GAGCAGACAGTACACT	45	25	CCEx11_B19_1_dense_S
CCEx11_B19_1_dense_S_TGGGCGTCAGGATTGG	4	0	CCEx11_B19_1_dense_S
CCEx11_B19_1_dense_S_CGGTTAAGTCCGTTAA	0	0	CCEx11_B19_1_dense_S
CCEx11_B19_1_dense_S_ACGGGTCGTCATGCCG	11	11	CCEx11_B19_1_dense_S
CCEx11_B19_1_dense_S_TTCCCAGTCGGCTACG	3	3	CCEx11_B19_1_dense_S
CCEx11_B19_1_dense_S_CAGCAGCTCTCACATT	0	0	CCEx11_B19_1_dense_S
CCEx11_B19_1_dense_S_CTGATAGCAACCGCCA	23	7	CCEx11_B19_1_dense_S
CCEx11_B19_1_dense_S_TCTGGAAAGCCACGCT	6	8	CCEx11_B19_1_dense_S
CCEx11_B19_1_dense_S_TGCTGCTCACAGATTC	10	5	CCEx11_B19_1_dense_S
CCEx11_B19_1_dense_S_GGTGTTATCTAACTTC	0	0	CCEx11_B19_1_dense_S
CCEx11_B19_1_dense_S_CGTTAGAAGAGGTAGA	0	2	CCEx11_B19_1_dense_S
CCEx11_B19_1_dense_S_CCTTCCCTCAGTCAGT	21	14	CCEx11_B19_1_dense_S
CCEx11_B19_1_dense_S_CGGCTAGTCCGCATAA	7	5	CCEx11_B19_1_dense_S
CCEx11_B19_1_dense_S_GGAAAGCTCCCTTGCA	2	1	CCEx11_B19_1_dense_S
CCEx11_B19_1_dense_S_TGAGCCGAGTTTAGGA	6	4	CCEx11_B19_1_dense_S
CCEx11_B19_1_dense_S_AGGCCACTCATTGCGA	2	3	CCEx11_B19_1_dense_S
CCEx11_B19_1_dense_S_TCGCGAGGTCATATCG	1	0	CCEx11_B19_1_dense_S
CCEx11_B19_1_dense_S_TGTCCCACACGGTAAG	4	2	CCEx11_B19_1_dense_S
CCEx11_B19_1_dense_S_CGCTATCCAGCGTTCG	7	5	CCEx11_B19_1_dense_S
CCEx11_B19_1_dense_S_GCATACACAATGGAAT	4	4	CCEx11_B19_1_dense_S
CCEx11_B19_1_dense_S_GCAGTTAAGCTACCGC	1	1	CCEx11_B19_1_dense_S
CCEx11_B19_1_dense_S_GTCAAGTAGGCAATTA	4	0	CCEx11_B19_1_dense_S
CCEx11_B19_1_dense_S_ACTGATGGTGTTGGGA	23	16	CCEx11_B19_1_dense_S
CCEx11_B19_1_dense_S_ATCCACCAGATACACA	30	18	CCEx11_B19_1_dense_S
CCEx11_B19_1_dense_S_CTGAAGTAGGTGCAAC	0	0	CCEx11_B19_1_dense_S
CCEx11_B19_1_dense_S_GATCGCGCACTTAAGC	4	6	CCEx11_B19_1_dense_S
CCEx11_B19_1_dense_S_CATCCACAGCTTATCG	0	0	CCEx11_B19_1_dense_S
CCEx11_B19_1_dense_S_TTTGCGCCAATTCCTT	5	5	CCEx11_B19_1_dense_S
CCEx11_B19_1_dense_S_GCATGATTCTCCTATA	2	2	CCEx11_B19_1_dense_S
CCEx11_B19_1_dense_S_ACTATCTAGCCTCGTG	10	0	CCEx11_B19_1_dense_S
CCEx11_B19_1_dense_S_CAACTAGTCAGTGCAT	3	3	CCEx11_B19_1_dense_S
CCEx11_B19_1_dense_S_GCGCAGTTCATCATTC	1	1	CCEx11_B19_1_dense_S
CCEx11_B19_1_dense_S_TTGCCGTAGAACTGTA	4	0	CCEx11_B19_1_dense_S
CCEx11_B19_1_dense_S_TACGGGCTCCGCTGTT	5	4	CCEx11_B19_1_dense_S
CCEx11_B19_1_dense_S_CGCTTCAGTCCGTCAG	1	0	CCEx11_B19_1_dense_S
CCEx11_B19_1_dense_S_GGGCATCGTTCAGTAC	0	0	CCEx11_B19_1_dense_S
CCEx11_B19_1_dense_S_CTCGTACAGGATATAC	0	0	CCEx11_B19_1_dense_S
CCEx11_B19_1_dense_S_TACCTTAAGCTGCAAG	4	2	CCEx11_B19_1_dense_S
CCEx11_B19_1_dense_S_TCTTTCCGTAATCACC	4	3	CCEx11_B19_1_dense_S
CCEx11_B19_1_dense_S_TGGGAAGTCCTTAATC	17	8	CCEx11_B19_1_dense_S
CCEx11_B19_1_dense_S_CCACTACCAGCGTCCA	0	2	CCEx11_B19_1_dense_S
CCEx11_B19_1_dense_S_GGGCATCCATCTCGCT	1	0	CCEx11_B19_1_dense_S
CCEx11_B19_1_dense_S_GTAACTGGTGCAGACA	4	1	CCEx11_B19_1_dense_S
CCEx11_B19_1_dense_S_TTTGCGCAGAGTACCG	8	2	CCEx11_B19_1_dense_S
CCEx11_B19_1_dense_S_TGTCCCAGTCAAAGCG	1	0	CCEx11_B19_1_dense_S
CCEx11_B19_1_dense_S_ACTTACTAGCGCCTTG	2	1	CCEx11_B19_1_dense_S
CCEx11_B19_1_dense_S_TGCCCTACAGACACTT	4	6	CCEx11_B19_1_dense_S
CCEx11_B19_1_dense_S_AAGGCAGTCCCTCAGT	24	17	CCEx11_B19_1_dense_S
CCEx11_B19_1_dense_S_AGCGTCGGTACGCACC	1	0	CCEx11_B19_1_dense_S
CCEx11_B19_1_dense_S_CTACCCAGTGCTTCTC	16	6	CCEx11_B19_1_dense_S
CCEx11_B19_1_dense_S_CTTACCGTCACAACGT	12	4	CCEx11_B19_1_dense_S
CCEx11_B19_1_dense_S_CATGCCTAGCGATTCT	4	4	CCEx11_B19_1_dense_S
CCEx11_B19_1_dense_S_CGTTAGATCTTACCGC	15	4	CCEx11_B19_1_dense_S
CCEx11_B19_1_dense_S_GCTCTGTAGACTAAGT	17	21	CCEx11_B19_1_dense_S
CCEx11_B19_1_dense_S_TGACTAGAGAACAATC	14	10	CCEx11_B19_1_dense_S
CCEx11_B19_1_dense_S_GTGTTAGCACGGTAGA	5	2	CCEx11_B19_1_dense_S
CCEx11_B19_1_dense_S_ACCCACTGTGAGTATA	15	6	CCEx11_B19_1_dense_S
CCEx11_B19_1_dense_S_ACATGGTCAATAAGCA	4	2	CCEx11_B19_1_dense_S
CCEx11_B19_1_dense_S_CATCAGAGTTCGTCTC	18	9	CCEx11_B19_1_dense_S
CCEx11_B19_1_dense_S_ACAGCCGGTAAGTGTA	3	4	CCEx11_B19_1_dense_S
CCEx11_B19_1_dense_S_GCTGCGATCCTATGTT	6	3	CCEx11_B19_1_dense_S
CCEx11_B19_1_dense_S_GTAACGTAGCTCCCAG	3	4	CCEx11_B19_1_dense_S
CCEx11_B19_1_dense_S_ATTTCTGGTCCCGACA	0	0	CCEx11_B19_1_dense_S
CCEx11_B19_1_dense_S_CGGTTAATCCCTTGCA	24	18	CCEx11_B19_1_dense_S
CCEx11_B19_1_dense_S_CATGGCGCACACATGT	3	1	CCEx11_B19_1_dense_S
CCEx11_B19_1_dense_S_GTCGGGTCATGCCTTC	1	2	CCEx11_B19_1_dense_S
CCEx11_B19_1_dense_S_ATTATCCTCTCCAACC	5	2	CCEx11_B19_1_dense_S
CCEx11_B19_1_dense_S_AAGACCTGTTCCGTCT	44	20	CCEx11_B19_1_dense_S
CCEx11_B19_1_dense_S_CTCGAGGGTGACAAAT	4	2	CCEx11_B19_1_dense_S
CCEx11_B19_1_dense_S_CGCCAAGAGAAACGCC	5	3	CCEx11_B19_1_dense_S
CCEx11_B19_1_dense_S_CTGAAACCAATAGAGT	2	1	CCEx11_B19_1_dense_S
CCEx11_B19_1_dense_S_TGAGGGAGTAGAGCTG	1	1	CCEx11_B19_1_dense_S
CCEx11_B19_1_dense_S_CGTCAGGCATCGGAAG	11	4	CCEx11_B19_1_dense_S
CCEx11_B19_1_dense_S_AGCCTAACAGGATTGG	4	1	CCEx11_B19_1_dense_S
CCEx11_B19_1_dense_S_TTGTAGGGTGACCAAG	8	7	CCEx11_B19_1_dense_S
CCEx11_B19_1_dense_S_GGTGAAGTCAGCCTAA	11	6	CCEx11_B19_1_dense_S
CCEx11_B19_1_dense_S_GCTCTGTAGGTACTCT	23	18	CCEx11_B19_1_dense_S
CCEx11_B19_1_dense_S_GACTGCGCAAGAGGCT	4	5	CCEx11_B19_1_dense_S
CCEx11_B19_1_dense_S_TATGCCCAGGAGTACC	92	78	CCEx11_B19_1_dense_S
CCEx11_B19_1_dense_S_ATTGGTGGTGATGTGG	3	3	CCEx11_B19_1_dense_S
CCEx11_B19_1_dense_S_CCGGTAGCAAGCCGTC	4	4	CCEx11_B19_1_dense_S
CCEx11_B19_1_dense_S_GATCGATAGGAATCGC	41	40	CCEx11_B19_1_dense_S
CCEx11_B19_1_dense_S_AGCGTATTCACAGTAC	19	18	CCEx11_B19_1_dense_S
CCEx11_B19_1_dense_S_TGCCAAACAAGAAGAG	13	9	CCEx11_B19_1_dense_S
CCEx11_B19_1_dense_S_GTGCGGTAGGATGGTC	13	13	CCEx11_B19_1_dense_S
CCEx11_B19_1_dense_S_CCTTCCCCAGGCTCAC	8	5	CCEx11_B19_1_dense_S
CCEx11_B19_1_dense_S_TCTCTAATCACATACG	7	6	CCEx11_B19_1_dense_S
CCEx11_B19_1_dense_S_TGCGTGGAGTAGGCCA	3	5	CCEx11_B19_1_dense_S
CCEx11_B19_1_dense_S_GAATAAGCATGCCACG	16	11	CCEx11_B19_1_dense_S
CCEx11_B19_1_dense_S_AAACGGGTCGCCAAAT	4	4	CCEx11_B19_1_dense_S
CCEx11_B19_1_dense_S_TTGCCGTTCCTGCCAT	2	2	CCEx11_B19_1_dense_S
CCEx11_B19_1_dense_S_TGACTAGGTTATGCGT	9	8	CCEx11_B19_1_dense_S
CCEx11_B19_1_dense_S_TGACGGCTCCAACCAA	3	2	CCEx11_B19_1_dense_S
CCEx11_B19_1_dense_S_GGAAAGCAGATGCCTT	11	8	CCEx11_B19_1_dense_S
CCEx11_B19_1_dense_S_CGATCGGTCTCGGACG	2	4	CCEx11_B19_1_dense_S
CCEx11_B19_1_dense_S_GGCGTGTGTTATGTGC	4	0	CCEx11_B19_1_dense_S
CCEx11_B19_1_dense_S_GACTGCGGTTCCACGG	6	2	CCEx11_B19_1_dense_S
CCEx11_B19_1_dense_S_ACCGTAATCCTGCCAT	3	2	CCEx11_B19_1_dense_S
CCEx11_B19_1_dense_S_CATTATCGTTATGTGC	3	4	CCEx11_B19_1_dense_S
CCEx11_B19_1_dense_S_GGTATTGCAATTCCTT	5	4	CCEx11_B19_1_dense_S
CCEx11_B19_1_dense_S_CGGAGCTAGCTTATCG	5	3	CCEx11_B19_1_dense_S
CCEx11_B19_1_dense_S_ATCTGCCAGAGGTTAT	42	32	CCEx11_B19_1_dense_S
CCEx11_B19_1_dense_S_AGGGTGACACACAGAG	3	0	CCEx11_B19_1_dense_S
CCEx11_B19_1_dense_S_ACACCCTCAGGCGATA	18	5	CCEx11_B19_1_dense_S
CCEx11_B19_1_dense_S_GGGACCTGTCTCTCTG	7	5	CCEx11_B19_1_dense_S
CCEx11_B19_1_dense_S_TGAAAGATCATCGATG	0	1	CCEx11_B19_1_dense_S
CCEx11_B19_1_dense_S_GGAATAACATCACAAC	3	1	CCEx11_B19_1_dense_S
CCEx11_B19_1_dense_S_CACCACTGTATTCTCT	4	0	CCEx11_B19_1_dense_S
CCEx11_B19_1_dense_S_GTTCATTGTAAGTTCC	10	9	CCEx11_B19_1_dense_S
CCEx11_B19_1_dense_S_GCACTCTGTAGCGTGA	15	9	CCEx11_B19_1_dense_S
CCEx11_B19_1_dense_S_CAACCTCCAATGTAAG	20	4	CCEx11_B19_1_dense_S
CCEx11_B19_1_dense_S_CTAAGACTCCCATTAT	3	1	CCEx11_B19_1_dense_S
CCEx11_B19_1_dense_S_TCAGGATAGATGCCTT	10	5	CCEx11_B19_1_dense_S
CCEx11_B19_1_dense_S_CGAGCACGTCATATCG	2	4	CCEx11_B19_1_dense_S
CCEx11_B19_1_dense_S_CGATGGCTCCTTTACA	14	6	CCEx11_B19_1_dense_S
CCEx11_B19_1_dense_S_GGAAAGCTCAGGATCT	6	3	CCEx11_B19_1_dense_S
CCEx11_B19_1_dense_S_CATTCGCAGTTTCCTT	3	3	CCEx11_B19_1_dense_S
CCEx11_B19_1_dense_S_CAGATCAAGCTATGCT	3	1	CCEx11_B19_1_dense_S
CCEx11_B19_1_dense_S_CAGCGACTCACTCTTA	6	3	CCEx11_B19_1_dense_S
CCEx11_B19_1_dense_S_TGCTACCAGGATGGTC	0	0	CCEx11_B19_1_dense_S
CCEx11_B19_1_dense_S_TTGCGTCCAGCTATTG	6	4	CCEx11_B19_1_dense_S
CCEx11_B19_1_dense_S_TGGGCGTGTGCGATAG	15	11	CCEx11_B19_1_dense_S
CCEx11_B19_1_dense_S_GAATGAATCGAACGGA	9	7	CCEx11_B19_1_dense_S
CCEx11_B19_1_dense_S_TTCGAAGCAATAAGCA	11	9	CCEx11_B19_1_dense_S
CCEx11_B19_1_dense_S_CATCGAATCGCCAAAT	7	6	CCEx11_B19_1_dense_S
CCEx11_B19_1_dense_S_AACTTTCCATGTAAGA	9	9	CCEx11_B19_1_dense_S
CCEx11_B19_1_dense_S_GACGGCTCAGCCTTGG	5	7	CCEx11_B19_1_dense_S
CCEx11_B19_1_dense_S_CAGAGAGGTACCGTTA	26	14	CCEx11_B19_1_dense_S
CCEx11_B19_1_dense_S_GCGACCAGTACATCCA	0	0	CCEx11_B19_1_dense_S
CCEx11_B19_1_dense_S_CGCGTTTTCGTTGACA	9	9	CCEx11_B19_1_dense_S
CCEx11_B19_1_dense_S_CGGAGCTCACATTTCT	143	47	CCEx11_B19_1_dense_S
CCEx11_B19_1_dense_S_CTAATGGCAAGAAGAG	4	1	CCEx11_B19_1_dense_S
CCEx11_B19_1_dense_S_CGAATGTGTGCAGGTA	16	15	CCEx11_B19_1_dense_S
CCEx11_B19_1_dense_S_TACACGAAGCCAACAG	1	0	CCEx11_B19_1_dense_S
CCEx11_B19_1_dense_S_TCTTCGGTCCACGTTC	3	1	CCEx11_B19_1_dense_S
CCEx11_B19_1_dense_S_CAAGATCAGTGTCCCG	3	2	CCEx11_B19_1_dense_S
CCEx11_B19_1_dense_S_CGTCACTCAACAACCT	6	6	CCEx11_B19_1_dense_S
CCEx11_B19_1_dense_S_CTAACTTTCAGTCAGT	106	63	CCEx11_B19_1_dense_S
CCEx11_B19_1_dense_S_GGGTTGCCAGTGGGAT	7	9	CCEx11_B19_1_dense_S
CCEx11_B19_1_dense_S_AGTTGGTTCTGCTTGC	9	4	CCEx11_B19_1_dense_S
CCEx11_B19_1_dense_S_TGGTTAGTCAGTTTGG	1	0	CCEx11_B19_1_dense_S
CCEx11_B19_1_dense_S_TGGGCGTGTTTAGGAA	8	6	CCEx11_B19_1_dense_S
CCEx11_B19_1_dense_S_CACACCTAGAGTCTGG	10	5	CCEx11_B19_1_dense_S
CCEx11_B19_1_dense_S_AGTGGGATCTCAAACG	12	9	CCEx11_B19_1_dense_S
CCEx11_B19_1_dense_S_GGTATTGGTTGACGTT	0	0	CCEx11_B19_1_dense_S
CCEx11_B19_1_dense_S_AAATGCCTCTTTACGT	4	1	CCEx11_B19_1_dense_S
CCEx11_B19_1_dense_S_CCATGTCTCAGGCAAG	3	2	CCEx11_B19_1_dense_S
CCEx11_B19_1_dense_S_CGATTGAGTGCAGGTA	3	5	CCEx11_B19_1_dense_S
CCEx11_B19_1_dense_S_CGTTAGAAGAATCTCC	5	5	CCEx11_B19_1_dense_S
CCEx11_B19_1_dense_S_CACATAGCAATGTAAG	6	8	CCEx11_B19_1_dense_S
CCEx11_B19_1_dense_S_CGAGAAGTCCAGAAGG	12	9	CCEx11_B19_1_dense_S
CCEx11_B19_1_dense_S_TTCGGTCAGAGGGCTT	12	6	CCEx11_B19_1_dense_S
CCEx11_B19_1_dense_S_GACGTGCGTACCAGTT	2	0	CCEx11_B19_1_dense_S
CCEx11_B19_1_dense_S_ACTGATGCAATTGCTG	4	4	CCEx11_B19_1_dense_S
CCEx11_B19_1_dense_S_CATTATCCAAGCGTAG	6	5	CCEx11_B19_1_dense_S
CCEx11_B19_1_dense_S_CGAGAAGCAATCCAAC	1	0	CCEx11_B19_1_dense_S
CCEx11_B19_1_dense_S_GACCTGGTCTTGCATT	11	5	CCEx11_B19_1_dense_S
CCEx11_B19_1_dense_S_GATCGTACATCACGAT	12	10	CCEx11_B19_1_dense_S
CCEx11_B19_1_dense_S_ACGATACAGCCTTGAT	1	1	CCEx11_B19_1_dense_S
CCEx11_B19_1_dense_S_TACGGGCAGGAGTCTG	0	0	CCEx11_B19_1_dense_S
CCEx11_B19_1_dense_S_GTGTGCGTCAACCAAC	6	3	CCEx11_B19_1_dense_S
CCEx11_B19_1_dense_S_GTCGGGTGTGGTCCGT	0	1	CCEx11_B19_1_dense_S
CCEx11_B19_1_dense_S_GGACGTCTCTGGGCCA	7	5	CCEx11_B19_1_dense_S
CCEx11_B19_1_dense_S_AGCTTGAGTAGGAGTC	0	0	CCEx11_B19_1_dense_S
CCEx11_B19_1_dense_S_GCTTCCATCGTTGCCT	2	4	CCEx11_B19_1_dense_S
CCEx11_B19_1_dense_S_CGAGCACGTTAAGAAC	9	2	CCEx11_B19_1_dense_S
CCEx11_B19_1_dense_S_GCCTCTACATGAACCT	16	16	CCEx11_B19_1_dense_S
CCEx11_B19_1_dense_S_GAAATGAGTTAGTGGG	58	72	CCEx11_B19_1_dense_S
CCEx11_B19_1_dense_S_TCCCGATCACCTCGTT	23	16	CCEx11_B19_1_dense_S
CCEx11_B19_1_dense_S_CGTGAGCAGACTACAA	7	6	CCEx11_B19_1_dense_S
CCEx11_B19_1_dense_S_GTACGTATCCTTCAAT	11	9	CCEx11_B19_1_dense_S
CCEx11_B19_1_dense_S_TCGGTAATCTTGAGAC	4	3	CCEx11_B19_1_dense_S
CCEx11_B19_1_dense_S_CCTAGCTCAAACTGCT	1	1	CCEx11_B19_1_dense_S
CCEx11_B19_1_dense_S_CAGCAGCGTGCCTGGT	111	57	CCEx11_B19_1_dense_S
CCEx11_B19_1_dense_S_AAAGTAGAGGTACTCT	12	11	CCEx11_B19_1_dense_S
CCEx11_B19_1_dense_S_TCTGAGACATTGCGGC	8	7	CCEx11_B19_1_dense_S
CCEx11_B19_1_dense_S_TAGCCGGTCCAAACAC	10	5	CCEx11_B19_1_dense_S
CCEx11_B19_1_dense_S_GTCGGGTTCAACACCA	0	0	CCEx11_B19_1_dense_S
CCEx11_B19_1_dense_S_GTGTTAGAGACTAGAT	5	3	CCEx11_B19_1_dense_S
CCEx11_B19_1_dense_S_TACGGATAGGGATCTG	5	4	CCEx11_B19_1_dense_S
CCEx11_B19_1_dense_S_CAGCATAGTCAACATC	0	0	CCEx11_B19_1_dense_S
CCEx11_B19_1_dense_S_CCAATCCGTGTGTGCC	1	1	CCEx11_B19_1_dense_S
CCEx11_B19_1_dense_S_TAGAGCTTCCTTCAAT	5	5	CCEx11_B19_1_dense_S
CCEx11_B19_1_dense_S_TGGCCAGTCTAACTGG	10	6	CCEx11_B19_1_dense_S
CCEx11_B19_1_dense_S_TAAGTGCAGCAGGCTA	1	0	CCEx11_B19_1_dense_S
CCEx11_B19_1_dense_S_ATTACTCGTTCGTGAT	5	4	CCEx11_B19_1_dense_S
CCEx11_B19_1_dense_S_CATCAGAAGTGGACGT	6	4	CCEx11_B19_1_dense_S
CCEx11_B19_1_dense_S_TGCCCTACAGCCTTGG	24	16	CCEx11_B19_1_dense_S
CCEx11_B19_1_dense_S_GCATGATAGCGAGAAA	4	3	CCEx11_B19_1_dense_S
CCEx11_B19_1_dense_S_TTCGAAGAGCTGCGAA	33	23	CCEx11_B19_1_dense_S
CCEx11_B19_1_dense_S_CTAGTGAAGCGCCTCA	8	3	CCEx11_B19_1_dense_S
CCEx11_B19_1_dense_S_GACGTGCAGGCCCTCA	5	3	CCEx11_B19_1_dense_S
CCEx11_B19_1_dense_S_GTCACAAGTTGTTTGG	118	44	CCEx11_B19_1_dense_S
CCEx11_B19_1_dense_S_TCATTTGAGCGTAGTG	1	2	CCEx11_B19_1_dense_S
CCEx11_B19_1_dense_S_GGGACCTCATCGGGTC	6	1	CCEx11_B19_1_dense_S
CCEx11_B19_1_dense_S_TATGCCCTCGGTTAAC	8	5	CCEx11_B19_1_dense_S
CCEx11_B19_1_dense_S_CATTCGCCATGTAGTC	7	6	CCEx11_B19_1_dense_S
CCEx11_B19_1_dense_S_AACCGCGGTGGTACAG	3	4	CCEx11_B19_1_dense_S
CCEx11_B19_1_dense_S_CATCGGGGTCAGTGGA	16	13	CCEx11_B19_1_dense_S
CCEx11_B19_1_dense_S_CCATGTCGTAGCAAAT	2	2	CCEx11_B19_1_dense_S
CCEx11_B19_1_dense_S_CACCTTGCACAGATTC	6	2	CCEx11_B19_1_dense_S
CCEx11_B19_1_dense_S_AGCTTGAGTGAAAGAG	61	39	CCEx11_B19_1_dense_S
CCEx11_B19_1_dense_S_CTTAACTGTCTTGCGG	20	12	CCEx11_B19_1_dense_S
CCEx11_B19_1_dense_S_GCATGTATCGCTGATA	2	2	CCEx11_B19_1_dense_S
CCEx11_B19_1_dense_S_TCATTACAGCCAGTTT	2	0	CCEx11_B19_1_dense_S
CCEx11_B19_1_dense_S_GGGCACTAGAACTCGG	2	0	CCEx11_B19_1_dense_S
CCEx11_B19_1_dense_S_ATTTCTGAGGCGACAT	4	0	CCEx11_B19_1_dense_S
CCEx11_B19_1_dense_S_ACTGCTCAGAACTCGG	1	1	CCEx11_B19_1_dense_S
CCEx11_B19_1_dense_S_GGGATGAGTATTAGCC	9	7	CCEx11_B19_1_dense_S
CCEx11_B19_1_dense_S_ATGAGGGGTATTAGCC	4	2	CCEx11_B19_1_dense_S
CCEx11_B19_1_dense_S_GGACATTGTAGCGTCC	8	6	CCEx11_B19_1_dense_S
CCEx11_B19_1_dense_S_TAAACCGCACGACTCG	8	1	CCEx11_B19_1_dense_S
CCEx11_B19_1_dense_S_CATATTCCATTGTGCA	3	2	CCEx11_B19_1_dense_S
CCEx11_B19_1_dense_S_CTCACACCATGCCTTC	2	2	CCEx11_B19_1_dense_S
CCEx11_B19_1_dense_S_TAGGCATGTCCCTACT	10	4	CCEx11_B19_1_dense_S
CCEx11_B19_1_dense_S_CTGCCTAAGGTAGCCA	17	4	CCEx11_B19_1_dense_S
CCEx11_B19_1_dense_S_CCCAGTTTCTGGTTCC	4	5	CCEx11_B19_1_dense_S
CCEx11_B19_1_dense_S_GACGTTATCAGTTCGA	0	3	CCEx11_B19_1_dense_S
CCEx11_B19_1_dense_S_CTGAAGTGTGTGTGCC	31	25	CCEx11_B19_1_dense_S
CCEx11_B19_1_dense_S_ATGTGTGGTAACGACG	5	3	CCEx11_B19_1_dense_S
CCEx11_B19_1_dense_S_GTCCTCAAGCGATATA	5	6	CCEx11_B19_1_dense_S
CCEx11_B19_1_dense_S_GGACATTGTGCTCTTC	11	12	CCEx11_B19_1_dense_S
CCEx11_B19_1_dense_S_GATCGTACAGCCTTTC	4	2	CCEx11_B19_1_dense_S
CCEx11_B19_1_dense_S_GCTTCCAGTGCAACTT	13	8	CCEx11_B19_1_dense_S
CCEx11_B19_1_dense_S_TACGGATGTGCATCTA	3	3	CCEx11_B19_1_dense_S
CCEx11_B19_1_dense_S_CGCGGTAGTAATCACC	2	1	CCEx11_B19_1_dense_S
CCEx11_B19_1_dense_S_AACACGTGTTGGGACA	5	6	CCEx11_B19_1_dense_S
CCEx11_B19_1_dense_S_GGCTCGAGTTGAGGTG	15	14	CCEx11_B19_1_dense_S
CCEx11_B19_1_dense_S_GGATTACTCTACTCAT	3	4	CCEx11_B19_1_dense_S
CCEx11_B19_1_dense_S_GGACATTCACGTTGGC	2	2	CCEx11_B19_1_dense_S
CCEx11_B19_1_dense_S_GAGTCCGCAGTAAGAT	7	4	CCEx11_B19_1_dense_S
CCEx11_B19_1_dense_S_ACACTGAGTGTGGCTC	2	0	CCEx11_B19_1_dense_S
CCEx11_B19_1_dense_S_GGACAAGTCAGAGCTT	0	1	CCEx11_B19_1_dense_S
CCEx11_B19_1_dense_S_GGTATTGGTATATCCG	14	13	CCEx11_B19_1_dense_S
CCEx11_B19_1_dense_S_ATGTGTGTCAGAGCTT	28	24	CCEx11_B19_1_dense_S
CCEx11_B19_1_dense_S_GACTGCGTCTCTTATG	2	1	CCEx11_B19_1_dense_S
CCEx11_B19_1_dense_S_TTCTCAAGTGTGAATA	0	1	CCEx11_B19_1_dense_S
CCEx11_B19_1_dense_S_GACACGCGTCACTGGC	3	1	CCEx11_B19_1_dense_S
CCEx11_B19_1_dense_S_GACTACAGTCGGATCC	1	1	CCEx11_B19_1_dense_S
CCEx11_B19_1_dense_S_AACTCCCAGTCCGGTC	0	0	CCEx11_B19_1_dense_S
CCEx11_B19_1_dense_S_GCCAAATAGTTCGCGC	25	16	CCEx11_B19_1_dense_S
CCEx11_B19_1_dense_S_ACTATCTTCAGGATCT	36	29	CCEx11_B19_1_dense_S
CCEx11_B19_1_dense_S_TTAGTTCCAAGCGATG	8	5	CCEx11_B19_1_dense_S
CCEx11_B19_1_dense_S_GCACATAAGCTAGTTC	6	5	CCEx11_B19_1_dense_S
CCEx11_B19_1_dense_S_CTGTTTACATAGGATA	45	13	CCEx11_B19_1_dense_S
CCEx11_B19_1_dense_S_CCATGTCCATTCCTCG	11	4	CCEx11_B19_1_dense_S
CCEx11_B19_1_dense_S_AGCATACAGACAAGCC	32	23	CCEx11_B19_1_dense_S
CCEx11_B19_1_dense_S_ACGAGGATCGCCTGTT	30	9	CCEx11_B19_1_dense_S
CCEx11_B19_1_dense_S_CTGTTTAGTTCAGGCC	17	17	CCEx11_B19_1_dense_S
CCEx11_B19_1_dense_S_TCGCGAGCAGTCTTCC	0	1	CCEx11_B19_1_dense_S
CCEx11_B19_1_dense_S_TAGAGCTAGACTAGAT	0	0	CCEx11_B19_1_dense_S
CCEx11_B19_1_dense_S_TGTGTTTTCGGTCCGA	0	1	CCEx11_B19_1_dense_S
CCEx11_B19_1_dense_S_CTCAGAATCTGTCTAT	9	14	CCEx11_B19_1_dense_S
CCEx11_B19_1_dense_S_TCCACACAGCAGGTCA	1	1	CCEx11_B19_1_dense_S
CCEx11_B19_1_dense_S_CATGCCTAGCCAGTAG	1	0	CCEx11_B19_1_dense_S
CCEx11_B19_1_dense_S_CTAATGGAGACCGGAT	35	31	CCEx11_B19_1_dense_S
CCEx11_B19_1_dense_S_CTTTGCGCAGGCTGAA	5	1	CCEx11_B19_1_dense_S
CCEx11_B19_1_dense_S_GCTTGAACATGTCTCC	32	21	CCEx11_B19_1_dense_S
CCEx11_B19_1_dense_S_TGTTCCGTCAAGCCTA	0	1	CCEx11_B19_1_dense_S
CCEx11_B19_1_dense_S_GTGCATAAGGAGTTTA	77	43	CCEx11_B19_1_dense_S
CCEx11_B19_1_dense_S_GTTACAGTCTAACGGT	0	0	CCEx11_B19_1_dense_S
CCEx11_B19_1_dense_S_CCCAGTTGTGCTGTAT	9	9	CCEx11_B19_1_dense_S
CCEx11_B19_1_dense_S_CATGACATCCGCAGTG	9	5	CCEx11_B19_1_dense_S
CCEx11_B19_1_dense_S_CAGATCAAGAGTACCG	30	11	CCEx11_B19_1_dense_S
CCEx11_B19_1_dense_S_GTTACAGGTAGGCATG	4	2	CCEx11_B19_1_dense_S
CCEx11_B19_1_dense_S_CGACTTCGTTTGGGCC	7	11	CCEx11_B19_1_dense_S
CCEx11_B19_1_dense_S_TATGCCCGTCATACTG	13	12	CCEx11_B19_1_dense_S
CCEx11_B19_1_dense_S_GCTGCAGCAAACTGTC	8	5	CCEx11_B19_1_dense_S
CCEx11_B19_1_dense_S_GCACATATCCGCAGTG	16	16	CCEx11_B19_1_dense_S
CCEx11_B19_1_dense_S_GCGCAGTCAAGTCTAC	3	1	CCEx11_B19_1_dense_S
CCEx11_B19_1_dense_S_GTACGTACAAGCTGTT	3	2	CCEx11_B19_1_dense_S
CCEx11_B19_1_dense_S_ACGGAGACAGGGTATG	2	4	CCEx11_B19_1_dense_S
CCEx11_B19_1_dense_S_GGCGTGTCATCACCCT	10	9	CCEx11_B19_1_dense_S
CCEx11_B19_1_dense_S_CCTAGCTTCTCGCATC	0	0	CCEx11_B19_1_dense_S
CCEx11_B19_1_dense_S_TACAGTGCAAGGCTCC	5	3	CCEx11_B19_1_dense_S
CCEx11_B19_1_dense_S_AACTTTCGTTACGTCA	0	0	CCEx11_B19_1_dense_S
CCEx11_B19_1_dense_S_GTTCTCGAGCGTTGCC	5	8	CCEx11_B19_1_dense_S
CCEx11_B19_1_dense_S_GATCGCGGTTCGTGAT	2	3	CCEx11_B19_1_dense_S
CCEx11_B19_1_dense_S_TTAACTCCATCATCCC	5	6	CCEx11_B19_1_dense_S
CCEx11_B19_1_dense_S_GACTAACTCGCTAGCG	4	2	CCEx11_B19_1_dense_S
CCEx11_B19_1_dense_S_TGCCCTAAGCTGTTCA	1	0	CCEx11_B19_1_dense_S
CCEx11_B19_1_dense_S_AGGGAGTAGCAGCGTA	2	0	CCEx11_B19_1_dense_S
CCEx11_B19_1_dense_S_CTAATGGCAGGACCCT	9	5	CCEx11_B19_1_dense_S
CCEx11_B19_1_dense_S_GGGCACTTCATCTGTT	6	4	CCEx11_B19_1_dense_S
CCEx11_B19_1_dense_S_GAGTCCGCAAGTAGTA	14	15	CCEx11_B19_1_dense_S
CCEx11_B19_1_dense_S_TCACAAGAGACTAGGC	11	6	CCEx11_B19_1_dense_S
CCEx11_B19_1_dense_S_TAGCCGGAGCTCCCAG	0	0	CCEx11_B19_1_dense_S
CCEx11_B19_1_dense_S_ATCCACCAGCGTGAAC	5	4	CCEx11_B19_1_dense_S
CCEx11_B19_1_dense_S_CCCTCCTCATTAGCCA	1	0	CCEx11_B19_1_dense_S
CCEx11_B19_1_dense_S_CACATTTAGTCCGTAT	11	10	CCEx11_B19_1_dense_S
CCEx11_B19_1_dense_S_AGCCTAACAACAACCT	6	7	CCEx11_B19_1_dense_S
CCEx11_B19_1_dense_S_TTGCCGTAGGTGTGGT	0	1	CCEx11_B19_1_dense_S
CCEx11_B19_1_dense_S_GGCGACTTCATGTGGT	42	22	CCEx11_B19_1_dense_S
CCEx11_B19_1_dense_S_TCAATCTTCAGAGCTT	5	2	CCEx11_B19_1_dense_S
CCEx11_B19_1_dense_S_CACCACTCACCACCAG	7	1	CCEx11_B19_1_dense_S
CCEx11_B19_1_dense_S_CAAGATCAGTCGAGTG	3	4	CCEx11_B19_1_dense_S
CCEx11_B19_1_dense_S_GCCAAATTCAGCAACT	0	0	CCEx11_B19_1_dense_S
CCEx11_B19_1_dense_S_TGAGGGATCACTTACT	5	4	CCEx11_B19_1_dense_S
CCEx11_B19_1_dense_S_GGGCACTGTACCCAAT	1	3	CCEx11_B19_1_dense_S
CCEx11_B19_1_dense_S_TACCTTATCCTTTACA	3	0	CCEx11_B19_1_dense_S
CCEx11_B19_1_dense_S_ACTTACTCAGACAAAT	1	5	CCEx11_B19_1_dense_S
CCEx11_B19_1_dense_S_CCTCTGAGTTAAGACA	1	0	CCEx11_B19_1_dense_S
CCEx11_B19_1_dense_S_CCTAGCTAGGCCGAAT	6	4	CCEx11_B19_1_dense_S
CCEx11_B19_1_dense_S_GATGAAACAAGTTAAG	1	0	CCEx11_B19_1_dense_S
CCEx11_B19_1_dense_S_CACACCTAGCCGATTT	8	6	CCEx11_B19_1_dense_S
CCEx11_B19_1_dense_S_TGGGAAGGTTAGAACA	61	18	CCEx11_B19_1_dense_S
CCEx11_B19_1_dense_S_AACCGCGCACCGAATT	2	1	CCEx11_B19_1_dense_S
CCEx11_B19_1_dense_S_AGACGTTCAGGAATGC	57	33	CCEx11_B19_1_dense_S
CCEx11_B19_1_dense_S_AGCGTATAGCTGCGAA	1	0	CCEx11_B19_1_dense_S
CCEx11_B19_1_dense_S_CAGCGACCACGACTCG	2	4	CCEx11_B19_1_dense_S
CCEx11_B19_1_dense_S_CGGTTAAGTCCTCTTG	7	7	CCEx11_B19_1_dense_S
CCEx11_B19_1_dense_S_AAGCCGCTCACGATGT	11	7	CCEx11_B19_1_dense_S
CCEx11_B19_1_dense_S_ATAGACCTCGTCACGG	10	9	CCEx11_B19_1_dense_S
CCEx11_B19_1_dense_S_TCACGAAGTCACAAGG	0	1	CCEx11_B19_1_dense_S
CCEx11_B19_1_dense_S_ATCCACCGTAGCCTAT	0	0	CCEx11_B19_1_dense_S
CCEx11_B19_1_dense_S_TGGTTCCAGCCAGGAT	8	3	CCEx11_B19_1_dense_S
CCEx11_B19_1_dense_S_CGATCGGGTATAGTAG	24	6	CCEx11_B19_1_dense_S
CCEx11_B19_1_dense_S_GGACAAGCAGTCCTTC	3	1	CCEx11_B19_1_dense_S
CCEx11_B19_1_dense_S_AGGGTGACAGCGTCCA	1	0	CCEx11_B19_1_dense_S
CCEx11_B19_1_dense_S_CCAGCGACATCCAACA	0	2	CCEx11_B19_1_dense_S
CCEx11_B19_1_dense_S_GTACGTAGTGCAGACA	2	1	CCEx11_B19_1_dense_S
CCEx11_B19_1_dense_S_AGAGCTTCACAGACAG	9	1	CCEx11_B19_1_dense_S
CCEx11_B19_1_dense_S_CCTATTATCTGCTTGC	0	1	CCEx11_B19_1_dense_S
CCEx11_B19_1_dense_S_CACACTCAGACGCACA	44	12	CCEx11_B19_1_dense_S
CCEx11_B19_1_dense_S_TCGGTAAAGGCGTACA	13	10	CCEx11_B19_1_dense_S
CCEx11_B19_1_dense_S_ATAGACCAGAATGTTG	7	3	CCEx11_B19_1_dense_S
CCEx11_B19_1_dense_S_TAGCCGGCACGGACAA	0	1	CCEx11_B19_1_dense_S
CCEx11_B19_1_dense_S_ACATCAGGTGATGTCT	2	3	CCEx11_B19_1_dense_S
CCEx11_B19_1_dense_S_ATTATCCAGTCCCACG	2	2	CCEx11_B19_1_dense_S
CCEx11_B19_1_dense_S_TCACAAGAGGTTACCT	3	0	CCEx11_B19_1_dense_S
CCEx11_B19_1_dense_S_AGGGTGAAGCTAGTGG	20	10	CCEx11_B19_1_dense_S
CCEx11_B19_1_dense_S_CAACCAAGTAGCGTCC	8	5	CCEx11_B19_1_dense_S
CCEx11_B19_1_dense_S_GCTGCTTGTGATAAAC	23	24	CCEx11_B19_1_dense_S
CCEx11_B19_1_dense_S_TGACTTTTCCAGAGGA	1	0	CCEx11_B19_1_dense_S
CCEx11_B19_1_dense_S_GTACTCCCAAGAGTCG	4	1	CCEx11_B19_1_dense_S
CCEx11_B19_1_dense_S_AAGCCGCGTCCGAACC	7	4	CCEx11_B19_1_dense_S
CCEx11_B19_1_dense_S_TTCTTAGTCCCATTAT	4	3	CCEx11_B19_1_dense_S
CCEx11_B19_1_dense_S_CACCTTGAGTAGGTGC	5	5	CCEx11_B19_1_dense_S
CCEx11_B19_1_dense_S_TGACAACGTCTGCGGT	5	2	CCEx11_B19_1_dense_S
CCEx11_B19_1_dense_S_CGCGTTTTCGGTGTCG	21	10	CCEx11_B19_1_dense_S
CCEx11_B19_1_dense_S_AGCTTGATCCCTCAGT	31	5	CCEx11_B19_1_dense_S
CCEx11_B19_1_dense_S_TCAGGTAGTACAGCAG	0	0	CCEx11_B19_1_dense_S
CCEx11_B19_1_dense_S_CTACATTCACAACTGT	13	5	CCEx11_B19_1_dense_S
CCEx11_B19_1_dense_S_CCTAAAGAGTGCTGCC	0	1	CCEx11_B19_1_dense_S
CCEx11_B19_1_dense_S_ATTGGTGAGGGCTTCC	45	39	CCEx11_B19_1_dense_S
CCEx11_B19_1_dense_S_GGCGACTGTTTGACTG	11	6	CCEx11_B19_1_dense_S
CCEx11_B19_1_dense_S_GGATTACGTAGAGCTG	9	6	CCEx11_B19_1_dense_S
CCEx11_B19_1_dense_S_CTAGTGAAGCGTGTCC	3	5	CCEx11_B19_1_dense_S
CCEx11_B19_1_dense_S_CGTTCTGTCATATCGG	1	2	CCEx11_B19_1_dense_S
CCEx11_B19_1_dense_S_ACCTTTAGTTGGAGGT	1	0	CCEx11_B19_1_dense_S
CCEx11_B19_1_dense_S_GATCGTAGTCAAAGAT	0	0	CCEx11_B19_1_dense_S
CCEx11_B19_1_dense_S_GCTGCTTGTCATATGC	5	6	CCEx11_B19_1_dense_S
CCEx11_B19_1_dense_S_GGGACCTAGGTCATCT	1	5	CCEx11_B19_1_dense_S
CCEx11_B19_1_dense_S_AAGTCTGGTCTGATCA	7	5	CCEx11_B19_1_dense_S
CCEx11_B19_1_dense_S_GGCCGATGTTGGTGGA	1	2	CCEx11_B19_1_dense_S
CCEx11_B19_1_dense_S_CGGCTAGGTTCTGGTA	15	7	CCEx11_B19_1_dense_S
CCEx11_B19_1_dense_S_AGGTCCGTCACCTCGT	1	3	CCEx11_B19_1_dense_S
CCEx11_B19_1_dense_S_GCATACACACGGTAGA	0	2	CCEx11_B19_1_dense_S
CCEx11_B19_1_dense_S_AAGGAGCTCGGATGGA	6	2	CCEx11_B19_1_dense_S
CCEx11_B19_1_dense_S_GTTTCTAGTAAACGCG	13	6	CCEx11_B19_1_dense_S
CCEx11_B19_1_dense_S_CTCCTAGAGGCTAGCA	1	0	CCEx11_B19_1_dense_S
CCEx11_B19_1_dense_S_AGAGCTTCAGATTGCT	1	0	CCEx11_B19_1_dense_S
CCEx11_B19_1_dense_S_TTTATGCGTAGGAGTC	0	0	CCEx11_B19_1_dense_S
CCEx11_B19_1_dense_S_GAAATGAGTTCTGAAC	2	4	CCEx11_B19_1_dense_S
CCEx11_B19_1_dense_S_ACATGGTGTACACCGC	5	3	CCEx11_B19_1_dense_S
CCEx11_B19_1_dense_S_GTACTCCCACTGTTAG	6	2	CCEx11_B19_1_dense_S
CCEx11_B19_1_dense_S_GGGAATGCAAGCCGTC	12	8	CCEx11_B19_1_dense_S
CCEx11_B19_1_dense_S_GTGCGGTCAGTCCTTC	5	6	CCEx11_B19_1_dense_S
CCEx11_B19_1_dense_S_CCTACACAGTATCTCG	386	263	CCEx11_B19_1_dense_S
CCEx11_B19_1_dense_S_AATCGGTCAGTGGGAT	11	6	CCEx11_B19_1_dense_S
CCEx11_B19_1_dense_S_CATTATCAGATGCCAG	0	0	CCEx11_B19_1_dense_S
CCEx11_B19_1_dense_S_TTGCGTCCACCCATTC	8	4	CCEx11_B19_1_dense_S
CCEx11_B19_1_dense_S_ACGAGCCTCCCTAACC	0	1	CCEx11_B19_1_dense_S
CCEx11_B19_1_dense_S_CATCAAGGTTCTGTTT	8	10	CCEx11_B19_1_dense_S
CCEx11_B19_1_dense_S_CCGGTAGTCGAGAACG	2	4	CCEx11_B19_1_dense_S
CCEx11_B19_1_dense_S_ATGTGTGTCTCTGTCG	6	6	CCEx11_B19_1_dense_S
CCEx11_B19_1_dense_S_ACTTTCATCTGCGTAA	0	1	CCEx11_B19_1_dense_S
CCEx11_B19_1_dense_S_GGCTGGTTCATCGATG	9	8	CCEx11_B19_1_dense_S
CCEx11_B19_1_dense_S_CTGAAACGTTCGTTGA	2	2	CCEx11_B19_1_dense_S
CCEx11_B19_1_dense_S_AGCTCCTGTCACCCAG	4	2	CCEx11_B19_1_dense_S
CCEx11_B19_1_dense_S_TATTACCCAGTCACTA	6	3	CCEx11_B19_1_dense_S
CCEx11_B19_1_dense_S_TAGGCATGTCCAGTGC	5	3	CCEx11_B19_1_dense_S
CCEx11_B19_1_dense_S_TTGCGTCCACCAGATT	0	0	CCEx11_B19_1_dense_S
CCEx11_B19_1_dense_S_ATCGAGTGTCAAAGAT	3	2	CCEx11_B19_1_dense_S
CCEx11_B19_1_dense_S_AGATTGCCAAGTAGTA	1	3	CCEx11_B19_1_dense_S
CCEx11_B19_1_dense_S_AGCTCTCAGAGTGAGA	30	29	CCEx11_B19_1_dense_S
CCEx11_B19_1_dense_S_TGACTTTAGCCCAATT	11	2	CCEx11_B19_1_dense_S
CCEx11_B19_1_dense_S_TTTCCTCCAGGATTGG	36	17	CCEx11_B19_1_dense_S
CCEx11_B19_1_dense_S_TAAGAGAAGGGAACGG	5	7	CCEx11_B19_1_dense_S
CCEx11_B19_1_dense_S_GTGCAGCCACGCCAGT	1	0	CCEx11_B19_1_dense_S
CCEx11_B19_1_dense_S_AGCGGTCGTTCCTCCA	8	3	CCEx11_B19_1_dense_S
CCEx11_B19_1_dense_S_CTCGTACGTACGAAAT	4	1	CCEx11_B19_1_dense_S
CCEx11_B19_1_dense_S_CTGAAGTTCTCTAAGG	37	12	CCEx11_B19_1_dense_S
CCEx11_B19_1_dense_S_CTCGTCAGTCTCATCC	9	6	CCEx11_B19_1_dense_S
CCEx11_B19_1_dense_S_TTGAACGGTACTCGCG	4	4	CCEx11_B19_1_dense_S
CCEx11_B19_1_dense_S_CATGCCTGTCGAAAGC	0	1	CCEx11_B19_1_dense_S
CCEx11_B19_1_dense_S_TACCTTATCTCGGACG	4	0	CCEx11_B19_1_dense_S
CCEx11_B19_1_dense_S_CTTACCGGTACGCTGC	7	4	CCEx11_B19_1_dense_S
CCEx11_B19_1_dense_S_TGCTACCAGATGCCAG	1	0	CCEx11_B19_1_dense_S
CCEx11_B19_1_dense_S_CGGAGTCCAACACGCC	4	2	CCEx11_B19_1_dense_S
CCEx11_B19_1_dense_S_TCCCGATTCTGGTGTA	17	10	CCEx11_B19_1_dense_S
CCEx11_B19_1_dense_S_GGAAAGCGTCACACGC	49	42	CCEx11_B19_1_dense_S
CCEx11_B19_1_dense_S_CTCGAAATCAACCAAC	51	10	CCEx11_B19_1_dense_S
CCEx11_B19_1_dense_S_TCAGGATCAACCGCCA	20	7	CCEx11_B19_1_dense_S
CCEx11_B19_1_dense_S_TCCACACGTGGCCCTA	0	0	CCEx11_B19_1_dense_S
CCEx11_B19_1_dense_S_ATTGGACTCAAACCGT	10	7	CCEx11_B19_1_dense_S
CCEx11_B19_1_dense_S_CGTCCATAGTGGTCCC	12	5	CCEx11_B19_1_dense_S
CCEx11_B19_1_dense_S_CGATGGCTCCTTGGTC	12	7	CCEx11_B19_1_dense_S
CCEx11_B19_1_dense_S_GGCTGGTAGGCCATAG	5	1	CCEx11_B19_1_dense_S
CCEx11_B19_1_dense_S_CCTACCATCGCGCCAA	6	1	CCEx11_B19_1_dense_S
CCEx11_B19_1_dense_S_ATGTGTGGTACAGACG	0	2	CCEx11_B19_1_dense_S
CCEx11_B19_1_dense_S_TGTCCCACACATGACT	11	6	CCEx11_B19_1_dense_S
CCEx11_B19_1_dense_S_TGGCCAGTCTCGTTTA	0	0	CCEx11_B19_1_dense_S
CCEx11_B19_1_dense_S_AGAATAGAGGCAATTA	9	10	CCEx11_B19_1_dense_S
CCEx11_B19_1_dense_S_CGAATGTTCCTAAGTG	0	0	CCEx11_B19_1_dense_S
CCEx11_B19_1_dense_S_GACACGCTCTGCGTAA	231	200	CCEx11_B19_1_dense_S
CCEx11_B19_1_dense_S_GGACAGAAGACTAAGT	1	0	CCEx11_B19_1_dense_S
CCEx11_B19_1_dense_S_ACCCACTAGCCACCTG	14	11	CCEx11_B19_1_dense_S
CCEx11_B19_1_dense_S_GTGAAGGTCCAAGTAC	2	1	CCEx11_B19_1_dense_S
CCEx11_B19_1_dense_S_AGCGTATAGGATGTAT	7	4	CCEx11_B19_1_dense_S
CCEx11_B19_1_dense_S_CTGATAGCAGAGCCAA	22	17	CCEx11_B19_1_dense_S
CCEx11_B19_1_dense_S_TGCCCTAAGCCAGTAG	0	0	CCEx11_B19_1_dense_S
CCEx11_B19_1_dense_S_TCAATCTTCCTTTCGG	7	4	CCEx11_B19_1_dense_S
CCEx11_B19_1_dense_S_CTTACCGTCTCAACTT	1	2	CCEx11_B19_1_dense_S
CCEx11_B19_1_dense_S_TAGTTGGGTAGCTTGT	19	9	CCEx11_B19_1_dense_S
CCEx11_B19_1_dense_S_CAAGAAAGTAAGCACG	0	1	CCEx11_B19_1_dense_S
CCEx11_B19_1_dense_S_TGTCCCAGTCCAGTTA	9	8	CCEx11_B19_1_dense_S
CCEx11_B19_1_dense_S_CAGCATAAGTGTACTC	47	32	CCEx11_B19_1_dense_S
CCEx11_B19_1_dense_S_AACGTTGTCGAGGTAG	3	5	CCEx11_B19_1_dense_S
CCEx11_B19_1_dense_S_ATTATCCAGAAGGACA	18	15	CCEx11_B19_1_dense_S
CCEx11_B19_1_dense_S_GGCCGATTCAGTCAGT	30	6	CCEx11_B19_1_dense_S
CCEx11_B19_1_dense_S_TTGCCGTCACCAGGCT	8	8	CCEx11_B19_1_dense_S
CCEx11_B19_1_dense_S_TTAGGCACACCAGCAC	11	7	CCEx11_B19_1_dense_S
CCEx11_B19_1_dense_S_GGACGTCCACCGTTGG	0	1	CCEx11_B19_1_dense_S
CCEx11_B19_1_dense_S_TGGCGCAAGTTAGCGG	1	0	CCEx11_B19_1_dense_S
CCEx11_B19_1_dense_S_CTAGAGTCATCGTCGG	0	0	CCEx11_B19_1_dense_S
CCEx11_B19_1_dense_S_CTGAAGTGTTTCCACC	201	102	CCEx11_B19_1_dense_S
CCEx11_B19_1_dense_S_AAGACCTTCAATCTCT	5	1	CCEx11_B19_1_dense_S
CCEx11_B19_1_dense_S_ACATCAGTCTCGCTTG	5	3	CCEx11_B19_1_dense_S
CCEx11_B19_1_dense_S_TCGGGACTCAGCGATT	1	0	CCEx11_B19_1_dense_S
CCEx11_B19_1_dense_S_GTGAAGGAGCTTCGCG	2	3	CCEx11_B19_1_dense_S
CCEx11_B19_1_dense_S_TGATTTCTCAAACAAG	3	1	CCEx11_B19_1_dense_S
CCEx11_B19_1_dense_S_CAGAGAGCAATGCCAT	21	16	CCEx11_B19_1_dense_S
CCEx11_B19_1_dense_S_CGCTTCATCCCTTGTG	9	7	CCEx11_B19_1_dense_S
CCEx11_B19_1_dense_S_GGTGTTAAGACCTAGG	4	0	CCEx11_B19_1_dense_S
CCEx11_B19_1_dense_S_CGGTTAACAAGCCGCT	0	0	CCEx11_B19_1_dense_S
CCEx11_B19_1_dense_S_GAGGTGATCCGAGCCA	270	189	CCEx11_B19_1_dense_S
CCEx11_B19_1_dense_S_AGGCCGTTCATGTGGT	15	10	CCEx11_B19_1_dense_S
CCEx11_B19_1_dense_S_GCTGCAGAGATGTGTA	10	5	CCEx11_B19_1_dense_S
CCEx11_B19_1_dense_S_GTTCTCGTCTGTCTAT	5	4	CCEx11_B19_1_dense_S
CCEx11_B19_1_dense_S_CTGGTCTGTTAAGATG	1	0	CCEx11_B19_1_dense_S
CCEx11_B19_1_dense_S_AGCGTATTCAAGATCC	0	1	CCEx11_B19_1_dense_S
CCEx11_B19_1_dense_S_TGCCAAACAAACTGTC	0	0	CCEx11_B19_1_dense_S
CCEx11_B19_1_dense_S_CGTTGGGTCTGTCTCG	70	41	CCEx11_B19_1_dense_S
CCEx11_B19_1_dense_S_CAAGAAAAGCTCTCGG	3	4	CCEx11_B19_1_dense_S
CCEx11_B19_1_dense_S_CAGAGAGCAGCTGTAT	5	3	CCEx11_B19_1_dense_S
CCEx11_B19_1_dense_S_AGCCTAAAGAAGATTC	5	8	CCEx11_B19_1_dense_S
CCEx11_B19_1_dense_S_GTCTCGTGTTTGACTG	5	2	CCEx11_B19_1_dense_S
CCEx11_B19_1_dense_S_GCGAGAACAGATCCAT	9	7	CCEx11_B19_1_dense_S
CCEx11_B19_1_dense_S_TTCCCAGCAAACCTAC	3	2	CCEx11_B19_1_dense_S
CCEx11_B19_1_dense_S_CGCTGGACAGCTCGCA	5	7	CCEx11_B19_1_dense_S
CCEx11_B19_1_dense_S_ATCTGCCCAAGACGTG	12	4	CCEx11_B19_1_dense_S
CCEx11_B19_1_dense_S_AACGTTGGTCGCGTGT	3	0	CCEx11_B19_1_dense_S
CCEx11_B19_1_dense_S_ACTATCTTCACTCCTG	4	1	CCEx11_B19_1_dense_S
CCEx11_B19_1_dense_S_GCAGTTACAGCTTAAC	73	37	CCEx11_B19_1_dense_S
CCEx11_B19_1_dense_S_GTACTCCAGATCTGAA	8	3	CCEx11_B19_1_dense_S
CCEx11_B19_1_dense_S_CAGAATCAGGTAGCCA	16	9	CCEx11_B19_1_dense_S
CCEx11_B19_1_dense_S_CGTCCATAGGGTCGAT	2	1	CCEx11_B19_1_dense_S
CCEx11_B19_1_dense_S_GGACATTAGCCTTGAT	1	0	CCEx11_B19_1_dense_S
CCEx11_B19_1_dense_S_AGCCTAATCATGGTCA	2	2	CCEx11_B19_1_dense_S
CCEx11_B19_1_dense_S_CTCTGGTAGGATGCGT	1	3	CCEx11_B19_1_dense_S
CCEx11_B19_1_dense_S_CTGCGGAGTGTGTGCC	3	1	CCEx11_B19_1_dense_S
CCEx11_B19_1_dense_S_TGGACGCCAATCCAAC	2	2	CCEx11_B19_1_dense_S
CCEx11_B19_1_dense_S_TGGGCGTTCGGCATCG	28	35	CCEx11_B19_1_dense_S
CCEx11_B19_1_dense_S_GCTGCGAGTCCCGACA	1	0	CCEx11_B19_1_dense_S
CCEx11_B19_1_dense_S_TCTGGAACAACGATCT	33	14	CCEx11_B19_1_dense_S
CCEx11_B19_1_dense_S_CCCAGTTCAGCTTCGG	0	0	CCEx11_B19_1_dense_S
CCEx11_B19_1_dense_S_AGTCTTTCACTACAGT	2	0	CCEx11_B19_1_dense_S
CCEx11_B19_1_dense_S_CCATTCGCAAGAAGAG	7	5	CCEx11_B19_1_dense_S
CCEx11_B19_1_dense_S_CCCAGTTTCGGCTTGG	10	4	CCEx11_B19_1_dense_S
CCEx11_B19_1_dense_S_AGAATAGTCGCAAACT	1	0	CCEx11_B19_1_dense_S
CCEx11_B19_1_dense_S_ACGCAGCAGTCCATAC	0	0	CCEx11_B19_1_dense_S
CCEx11_B19_1_dense_S_CGTAGGCCAATGAATG	4	6	CCEx11_B19_1_dense_S
CCEx11_B19_1_dense_S_CGATTGACATGTCTCC	0	0	CCEx11_B19_1_dense_S
CCEx11_B19_1_dense_S_CACATTTTCCTATTCA	5	2	CCEx11_B19_1_dense_S
CCEx11_B19_1_dense_S_ATTGGTGGTCCAGTAT	6	2	CCEx11_B19_1_dense_S
CCEx11_B19_1_dense_S_CCAATCCGTACCTACA	5	2	CCEx11_B19_1_dense_S
CCEx11_B19_1_dense_S_TAAGCGTCACAACGTT	10	4	CCEx11_B19_1_dense_S
CCEx11_B19_1_dense_S_AGTCTTTCACCCTATC	0	0	CCEx11_B19_1_dense_S
CCEx11_B19_1_dense_S_GGGTTGCAGGTAAACT	11	4	CCEx11_B19_1_dense_S
CCEx11_B19_1_dense_S_CTAGAGTCACCAGGTC	1	2	CCEx11_B19_1_dense_S
CCEx11_B19_1_dense_S_TGCTACCAGATCCGAG	6	5	CCEx11_B19_1_dense_S
CCEx11_B19_1_dense_S_TTAGTTCCAGGTCGTC	0	0	CCEx11_B19_1_dense_S
CCEx11_B19_1_dense_S_TACGGATCACAGACAG	1	1	CCEx11_B19_1_dense_S
CCEx11_B19_1_dense_S_TTCGGTCTCGGATGGA	0	0	CCEx11_B19_1_dense_S
CCEx11_B19_1_dense_S_CTACATTCACGAAACG	69	17	CCEx11_B19_1_dense_S
CCEx11_B19_1_dense_S_CCAGCGACAATAACGA	4	2	CCEx11_B19_1_dense_S
CCEx11_B19_1_dense_S_CGAACATAGATCTGAA	132	32	CCEx11_B19_1_dense_S
CCEx11_B19_1_dense_S_AACTGGTAGCGGCTTC	6	6	CCEx11_B19_1_dense_S
CCEx11_B19_1_dense_S_CTCGTACTCGGCCGAT	9	6	CCEx11_B19_1_dense_S
CCEx11_B19_1_dense_S_ACTATCTGTTTACTCT	1	1	CCEx11_B19_1_dense_S
CCEx11_B19_1_dense_S_AGCTCTCGTATCGCAT	6	2	CCEx11_B19_1_dense_S
CCEx11_B19_1_dense_S_TAGACCAGTGTAACGG	10	9	CCEx11_B19_1_dense_S
CCEx11_B19_1_dense_S_GACGGCTCAGTTCATG	4	1	CCEx11_B19_1_dense_S
CCEx11_B19_1_dense_S_CACAGTAAGCCACGCT	6	3	CCEx11_B19_1_dense_S
CCEx11_B19_1_dense_S_GGAGCAATCCACGTGG	10	10	CCEx11_B19_1_dense_S
CCEx11_B19_1_dense_S_TGAGAGGGTGGTACAG	39	28	CCEx11_B19_1_dense_S
CCEx11_B19_1_dense_S_GCTCTGTTCCGTAGGC	2	3	CCEx11_B19_1_dense_S
CCEx11_B19_1_dense_S_TGCGCAGCACAGGTTT	6	2	CCEx11_B19_1_dense_S
CCEx11_B19_1_dense_S_CCTACCACATGGGAAC	1	5	CCEx11_B19_1_dense_S
CCEx11_B19_1_dense_S_TACAGTGAGGTAGCTG	19	14	CCEx11_B19_1_dense_S
CCEx11_B19_1_dense_S_AACGTTGTCCGCTGTT	3	1	CCEx11_B19_1_dense_S
CCEx11_B19_1_dense_S_GTGCATAGTGGACGAT	17	19	CCEx11_B19_1_dense_S
CCEx11_B19_1_dense_S_CTGAAGTAGGCTAGGT	1	0	CCEx11_B19_1_dense_S
CCEx11_B19_1_dense_S_GTCGGGTCATCGGAAG	6	3	CCEx11_B19_1_dense_S
CCEx11_B19_1_dense_S_CGACCTTTCTGCGACG	1	0	CCEx11_B19_1_dense_S
CCEx11_B19_1_dense_S_GATCAGTCACCAGTTA	16	7	CCEx11_B19_1_dense_S
CCEx11_B19_1_dense_S_TGTTCCGGTTGCTCCT	10	5	CCEx11_B19_1_dense_S
CCEx11_B19_1_dense_S_CGATCGGCATCACGTA	6	2	CCEx11_B19_1_dense_S
CCEx11_B19_1_dense_S_GCATGTAGTCGTTGTA	10	5	CCEx11_B19_1_dense_S
CCEx11_B19_1_dense_S_TGACTTTCACAACGTT	8	8	CCEx11_B19_1_dense_S
CCEx11_B19_1_dense_S_CACCTTGGTGGCAAAC	1	0	CCEx11_B19_1_dense_S
CCEx11_B19_1_dense_S_GTGCGGTCACAGATTC	3	8	CCEx11_B19_1_dense_S
CCEx11_B19_1_dense_S_CGCGGTAAGCAGCGTA	3	3	CCEx11_B19_1_dense_S
CCEx11_B19_1_dense_S_GAGCAGAGTCTGGTCG	4	3	CCEx11_B19_1_dense_S
CCEx11_B19_1_dense_S_CATATGGCACCAGGTC	1	0	CCEx11_B19_1_dense_S
CCEx11_B19_1_dense_S_CTTGGCTTCCCTTGTG	1	1	CCEx11_B19_1_dense_S
CCEx11_B19_1_dense_S_CCCAGTTTCCACGCAG	2	1	CCEx11_B19_1_dense_S
CCEx11_B19_1_dense_S_GTACGTAGTCCAGTTA	15	10	CCEx11_B19_1_dense_S
CCEx11_B19_1_dense_S_CGAGCCAGTCACTTCC	7	5	CCEx11_B19_1_dense_S
CCEx11_B19_1_dense_S_CCACCTATCCTGTACC	5	0	CCEx11_B19_1_dense_S
CCEx11_B19_1_dense_S_CATCGAAGTTCGTTGA	0	0	CCEx11_B19_1_dense_S
CCEx11_B19_1_dense_S_AACTCTTGTTTAGCTG	9	4	CCEx11_B19_1_dense_S
CCEx11_B19_1_dense_S_CTCAGAAAGCCAACAG	0	1	CCEx11_B19_1_dense_S
CCEx11_B19_1_dense_S_CCAGCGACAAGTAGTA	0	0	CCEx11_B19_1_dense_S
CCEx11_B19_1_dense_S_CGTCCATTCTTATCTG	1	0	CCEx11_B19_1_dense_S
CCEx11_B19_1_dense_S_CCTTCCCAGGGCTTGA	7	5	CCEx11_B19_1_dense_S
CCEx11_B19_1_dense_S_TGGTTAGGTTATTCTC	8	5	CCEx11_B19_1_dense_S
CCEx11_B19_1_dense_S_TGCGCAGAGTTTCCTT	5	4	CCEx11_B19_1_dense_S
CCEx11_B19_1_dense_S_TGCGTGGGTCCGAAGA	5	1	CCEx11_B19_1_dense_S
CCEx11_B19_1_dense_S_ACGCCAGCATTACGAC	7	0	CCEx11_B19_1_dense_S
CCEx11_B19_1_dense_S_AAACGGGAGCACCGCT	8	4	CCEx11_B19_1_dense_S
CCEx11_B19_1_dense_S_GGTATTGAGTCCATAC	9	1	CCEx11_B19_1_dense_S
CCEx11_B19_1_dense_S_CTGAAACAGAGACTAT	1	1	CCEx11_B19_1_dense_S
CCEx11_B19_1_dense_S_GACCAATGTCAATGTC	248	117	CCEx11_B19_1_dense_S
CCEx11_B19_1_dense_S_GGCTGGTCATGTCGAT	18	13	CCEx11_B19_1_dense_S
CCEx11_B19_1_dense_S_TTGTAGGTCAGCTCGG	6	3	CCEx11_B19_1_dense_S
CCEx11_B19_1_dense_S_CAAGAAATCTCCGGTT	2	0	CCEx11_B19_1_dense_S
CCEx11_B19_1_dense_S_ATGGGAGGTACTCAAC	0	0	CCEx11_B19_1_dense_S
CCEx11_B19_1_dense_S_GTGGGTCCAGCGTTCG	9	10	CCEx11_B19_1_dense_S
CCEx11_B19_1_dense_S_TCAGATGTCGTACCGG	9	7	CCEx11_B19_1_dense_S
CCEx11_B19_1_dense_S_GGCGACTTCCTGCCAT	4	2	CCEx11_B19_1_dense_S
CCEx11_B19_1_dense_S_GCTGGGTGTTGGAGGT	5	1	CCEx11_B19_1_dense_S
CCEx11_B19_1_dense_S_GCAGTTAAGGATTCGG	0	0	CCEx11_B19_1_dense_S
CCEx11_B19_1_dense_S_CATCAGACACGTGAGA	4	2	CCEx11_B19_1_dense_S
CCEx11_B19_1_dense_S_GTGTGCGGTTGCCTCT	4	5	CCEx11_B19_1_dense_S
CCEx11_B19_1_dense_S_GCAGCCAGTCCAACTA	0	0	CCEx11_B19_1_dense_S
CCEx11_B19_1_dense_S_GTAGGCCCACCAGTTA	3	4	CCEx11_B19_1_dense_S
CCEx11_B19_1_dense_S_TTCGGTCAGACCGGAT	8	6	CCEx11_B19_1_dense_S
CCEx11_B19_1_dense_S_GGACGTCCATGAAGTA	24	15	CCEx11_B19_1_dense_S
CCEx11_B19_1_dense_S_TCGGGACGTGAAAGAG	7	4	CCEx11_B19_1_dense_S
CCEx11_B19_1_dense_S_ATGCGATCAGATCTGT	1	1	CCEx11_B19_1_dense_S
CCEx11_B19_1_dense_S_CAACTAGCAAGCGATG	1	1	CCEx11_B19_1_dense_S
CCEx11_B19_1_dense_S_TGCGTGGTCTGCCCTA	1	1	CCEx11_B19_1_dense_S
CCEx11_B19_1_dense_S_ATTGGTGGTCGAAAGC	10	6	CCEx11_B19_1_dense_S
CCEx11_B19_1_dense_S_TTCTCCTAGCAAATCA	2	1	CCEx11_B19_1_dense_S
CCEx11_B19_1_dense_S_TGTCCCACAGTCACTA	4	3	CCEx11_B19_1_dense_S
CCEx11_B19_1_dense_S_TGGCTGGGTAGCGTCC	2	0	CCEx11_B19_1_dense_S
CCEx11_B19_1_dense_S_GTTCGGGTCGTACGGC	17	13	CCEx11_B19_1_dense_S
CCEx11_B19_1_dense_S_GGGTTGCCAACACGCC	4	5	CCEx11_B19_1_dense_S
CCEx11_B19_1_dense_S_TCGGTAACATGATCCA	0	0	CCEx11_B19_1_dense_S
CCEx11_B19_1_dense_S_TTGAACGCACCATGTA	4	1	CCEx11_B19_1_dense_S
CCEx11_B19_1_dense_S_ATGAGGGGTAGTACCT	7	4	CCEx11_B19_1_dense_S
CCEx11_B19_1_dense_S_GGATTACTCGTCACGG	2	1	CCEx11_B19_1_dense_S
CCEx11_B19_1_dense_S_TACACGACAGTGAGTG	6	6	CCEx11_B19_1_dense_S
CCEx11_B19_1_dense_S_CGATGTAGTATCTGCA	7	1	CCEx11_B19_1_dense_S
CCEx11_B19_1_dense_S_ACGAGCCTCTACTCAT	11	9	CCEx11_B19_1_dense_S
CCEx11_B19_1_dense_S_TGCGCAGCAGGGTATG	1	0	CCEx11_B19_1_dense_S
CCEx11_B19_1_dense_S_CCAGCGAAGTAGGTGC	3	4	CCEx11_B19_1_dense_S
CCEx11_B19_1_dense_S_CACATAGGTCGCGTGT	9	8	CCEx11_B19_1_dense_S
CCEx11_B19_1_dense_S_CGAGCACTCGACCAGC	10	5	CCEx11_B19_1_dense_S
CCEx11_B19_1_dense_S_AGAGCTTCATTGCGGC	3	0	CCEx11_B19_1_dense_S
CCEx11_B19_1_dense_S_TTCGAAGCAGATCGGA	7	1	CCEx11_B19_1_dense_S
CCEx11_B19_1_dense_S_CGACTTCAGTGAATTG	7	6	CCEx11_B19_1_dense_S
CCEx11_B19_1_dense_S_ACTGTCCAGTAGATGT	0	0	CCEx11_B19_1_dense_S
CCEx11_B19_1_dense_S_TGCGTGGGTTGGAGGT	12	4	CCEx11_B19_1_dense_S
CCEx11_B19_1_dense_S_GACAGAGTCACGAAGG	22	11	CCEx11_B19_1_dense_S
CCEx11_B19_1_dense_S_GATCTAGCACCTCGTT	42	32	CCEx11_B19_1_dense_S
CCEx11_B19_1_dense_S_TACCTATAGAGCTGCA	4	3	CCEx11_B19_1_dense_S
CCEx11_B19_1_dense_S_GGAACTTGTTCCTCCA	8	3	CCEx11_B19_1_dense_S
CCEx11_B19_1_dense_S_ATCGAGTCAAACCCAT	40	18	CCEx11_B19_1_dense_S
CCEx11_B19_1_dense_S_CGGAGTCCATGTTCCC	8	1	CCEx11_B19_1_dense_S
CCEx11_B19_1_dense_S_CCTCTGAAGTTACGGG	2	0	CCEx11_B19_1_dense_S
CCEx11_B19_1_dense_S_GAACCTACAGCCTTTC	2	3	CCEx11_B19_1_dense_S
CCEx11_B19_1_dense_S_GGCGACTCACATGGGA	1	0	CCEx11_B19_1_dense_S
CCEx11_B19_1_dense_S_GCATGTAAGACAGACC	11	5	CCEx11_B19_1_dense_S
CCEx11_B19_1_dense_S_TTTGGTTTCACAATGC	7	7	CCEx11_B19_1_dense_S
CCEx11_B19_1_dense_S_CCTCAGTAGCGTTTAC	23	19	CCEx11_B19_1_dense_S
CCEx11_B19_1_dense_S_TTGCCGTGTCTCCATC	0	0	CCEx11_B19_1_dense_S
CCEx11_B19_1_dense_S_ACCTTTAGTGACGCCT	19	14	CCEx11_B19_1_dense_S
CCEx11_B19_1_dense_S_CGCTGGACACATTAGC	4	1	CCEx11_B19_1_dense_S
CCEx11_B19_1_dense_S_TTATGCTTCTACTCAT	0	0	CCEx11_B19_1_dense_S
CCEx11_B19_1_dense_S_AGCTCCTGTAAACGCG	1	2	CCEx11_B19_1_dense_S
CCEx11_B19_1_dense_S_TTCTCAATCTCCCTGA	0	1	CCEx11_B19_1_dense_S
CCEx11_B19_1_dense_S_CGTCTACTCTGAAAGA	95	81	CCEx11_B19_1_dense_S
CCEx11_B19_1_dense_S_GGGATGACATCACGAT	8	7	CCEx11_B19_1_dense_S
CCEx11_B19_1_dense_S_GGACGTCGTCCATCCT	13	10	CCEx11_B19_1_dense_S
CCEx11_B19_1_dense_S_AGGGATGAGCTGATAA	7	4	CCEx11_B19_1_dense_S
CCEx11_B19_1_dense_S_TCGCGTTCATTCTCAT	10	11	CCEx11_B19_1_dense_S
CCEx11_B19_1_dense_S_AGCCTAACACTGTTAG	1	1	CCEx11_B19_1_dense_S
CCEx11_B19_1_dense_S_TCACGAACATATGCTG	4	1	CCEx11_B19_1_dense_S
CCEx11_B19_1_dense_S_GTCATTTAGGTCGGAT	0	0	CCEx11_B19_1_dense_S
CCEx11_B19_1_dense_S_CAGCCGAGTGGCCCTA	4	3	CCEx11_B19_1_dense_S
CCEx11_B19_1_dense_S_CCCAGTTCAGCTGCAC	11	8	CCEx11_B19_1_dense_S
CCEx11_B19_1_dense_S_CTCTGGTCAAGCCCAC	8	0	CCEx11_B19_1_dense_S
CCEx11_B19_1_dense_S_CACCAGGAGCTCCTCT	19	7	CCEx11_B19_1_dense_S
CCEx11_B19_1_dense_S_CAGCTAATCTTTACGT	9	8	CCEx11_B19_1_dense_S
CCEx11_B19_1_dense_S_ACGCCGATCACGACTA	9	3	CCEx11_B19_1_dense_S
CCEx11_B19_1_dense_S_GCATACATCCCAGGTG	3	2	CCEx11_B19_1_dense_S
CCEx11_B19_1_dense_S_TCGTACCGTATCGCAT	0	1	CCEx11_B19_1_dense_S
CCEx11_B19_1_dense_S_GCGCGATCATCCAACA	9	5	CCEx11_B19_1_dense_S
CCEx11_B19_1_dense_S_TTTGGTTAGGCCGAAT	11	6	CCEx11_B19_1_dense_S
CCEx11_B19_1_dense_S_TAAGCGTAGATAGTCA	0	1	CCEx11_B19_1_dense_S
CCEx11_B19_1_dense_S_GCATACACACCGGAAA	217	173	CCEx11_B19_1_dense_S
CCEx11_B19_1_dense_S_CAGCGACGTCTCACCT	2	3	CCEx11_B19_1_dense_S
CCEx11_B19_1_dense_S_GCAAACTTCATGTCCC	2	1	CCEx11_B19_1_dense_S
CCEx11_B19_1_dense_S_ACGTCAATCCGCGCAA	10	4	CCEx11_B19_1_dense_S
CCEx11_B19_1_dense_S_GACTAACTCTGATACG	1	0	CCEx11_B19_1_dense_S
CCEx11_B19_1_dense_S_GGTGAAGAGTGGGATC	4	2	CCEx11_B19_1_dense_S
CCEx11_B19_1_dense_S_CGCTATCTCATGTCTT	2	1	CCEx11_B19_1_dense_S
CCEx11_B19_1_dense_S_ACATGGTCAGGACGTA	1	2	CCEx11_B19_1_dense_S
CCEx11_B19_1_dense_S_CAGCTGGAGTGAAGAG	1	0	CCEx11_B19_1_dense_S
CCEx11_B19_1_dense_S_CGATTGAGTCTAGAGG	9	5	CCEx11_B19_1_dense_S
CCEx11_B19_1_dense_S_TCAGGTAAGCCAGTAG	12	12	CCEx11_B19_1_dense_S
CCEx11_B19_1_dense_S_CATGGCGAGGAATCGC	0	0	CCEx11_B19_1_dense_S
CCEx11_B19_1_dense_S_GACGGCTAGTACACCT	1	0	CCEx11_B19_1_dense_S
CCEx11_B19_1_dense_S_GCTGCGAAGGCAATTA	19	16	CCEx11_B19_1_dense_S
CCEx11_B19_1_dense_S_CACAGTAAGTATGACA	5	1	CCEx11_B19_1_dense_S
CCEx11_B19_1_dense_S_TACTTACAGCGTTCCG	6	5	CCEx11_B19_1_dense_S
CCEx11_B19_1_dense_S_TAGACCATCTGAAAGA	73	31	CCEx11_B19_1_dense_S
CCEx11_B19_1_dense_S_CCCTCCTTCCGAGCCA	0	0	CCEx11_B19_1_dense_S
CCEx11_B19_1_dense_S_GGCTGGTAGAGGTTGC	4	5	CCEx11_B19_1_dense_S
CCEx11_B19_1_dense_S_ATGTGTGCATCTGGTA	2	2	CCEx11_B19_1_dense_S
CCEx11_B19_1_dense_S_GAATAAGCAATCGGTT	0	0	CCEx11_B19_1_dense_S
CCEx11_B19_1_dense_S_CGTTGGGCAGACAAGC	4	2	CCEx11_B19_1_dense_S
CCEx11_B19_1_dense_S_TACTTACAGATGGCGT	1	1	CCEx11_B19_1_dense_S
CCEx11_B19_1_dense_S_CTGCGGAGTCCCTTGT	10	8	CCEx11_B19_1_dense_S
CCEx11_B19_1_dense_S_TACAGTGGTGCAGTAG	5	1	CCEx11_B19_1_dense_S
CCEx11_B19_1_dense_S_CAGCTGGGTCACACGC	59	43	CCEx11_B19_1_dense_S
CCEx11_B19_1_dense_S_ACGCCGAAGTGAATTG	8	5	CCEx11_B19_1_dense_S
CCEx11_B19_1_dense_S_ACTTTCACATGCATGT	7	2	CCEx11_B19_1_dense_S
CCEx11_B19_1_dense_S_CAGAATCTCTGGAGCC	5	4	CCEx11_B19_1_dense_S
CCEx11_B19_1_dense_S_CTCATTACAGGAATCG	1	2	CCEx11_B19_1_dense_S
CCEx11_B19_1_dense_S_CAGGTGCGTACAGTTC	20	7	CCEx11_B19_1_dense_S
CCEx11_B19_1_dense_S_GTGTTAGCAGCGTCCA	6	3	CCEx11_B19_1_dense_S
CCEx11_B19_1_dense_S_GAATAAGGTCCAACTA	0	0	CCEx11_B19_1_dense_S
CCEx11_B19_1_dense_S_CTGAAGTTCAGCCTAA	4	3	CCEx11_B19_1_dense_S
CCEx11_B19_1_dense_S_GTAACTGCACTGCCAG	7	5	CCEx11_B19_1_dense_S
CCEx11_B19_1_dense_S_CCCAATCCATGCTGGC	0	0	CCEx11_B19_1_dense_S
CCEx11_B19_1_dense_S_TCGGGACGTTGAACTC	2	1	CCEx11_B19_1_dense_S
CCEx11_B19_1_dense_S_GTGCGGTAGACTAGGC	1	0	CCEx11_B19_1_dense_S
CCEx11_B19_1_dense_S_CAGCGACCAACGCACC	11	7	CCEx11_B19_1_dense_S
CCEx11_B19_1_dense_S_CTCGAGGAGATATGCA	19	16	CCEx11_B19_1_dense_S
CCEx11_B19_1_dense_S_CAAGGCCAGCTACCGC	8	5	CCEx11_B19_1_dense_S
CCEx11_B19_1_dense_S_CTCTAATCATGGTCAT	0	1	CCEx11_B19_1_dense_S
CCEx11_B19_1_dense_S_GTGCGGTGTACCGTTA	8	4	CCEx11_B19_1_dense_S
CCEx11_B19_1_dense_S_GGATTACTCTGTCAAG	18	8	CCEx11_B19_1_dense_S
CCEx11_B19_1_dense_S_GACTACAAGAGCTTCT	4	9	CCEx11_B19_1_dense_S
CCEx11_B19_1_dense_S_CGATCGGGTTCTGGTA	6	2	CCEx11_B19_1_dense_S
CCEx11_B19_1_dense_S_ACTGAGTTCACTTATC	2	0	CCEx11_B19_1_dense_S
CCEx11_B19_1_dense_S_CCGTACTCATATACGC	2	0	CCEx11_B19_1_dense_S
CCEx11_B19_1_dense_S_AAGGCAGAGCATCATC	3	4	CCEx11_B19_1_dense_S
CCEx11_B19_1_dense_S_AGAGCGAGTAGCACGA	12	6	CCEx11_B19_1_dense_S
CCEx11_B19_1_dense_S_CGTAGGCAGGCCCTCA	1	1	CCEx11_B19_1_dense_S
CCEx11_B19_1_dense_S_TGAAAGATCATTATCC	8	4	CCEx11_B19_1_dense_S
CCEx11_B19_1_dense_S_GTCTTCGAGTATCGAA	4	2	CCEx11_B19_1_dense_S
CCEx11_B19_1_dense_S_CCCATACCACAACTGT	6	3	CCEx11_B19_1_dense_S
CCEx11_B19_1_dense_S_GTAGTCAAGACTAAGT	1	2	CCEx11_B19_1_dense_S
CCEx11_B19_1_dense_S_ATTATCCGTCAACATC	3	3	CCEx11_B19_1_dense_S
CCEx11_B19_1_dense_S_CAGCAGCCACAGACTT	1	1	CCEx11_B19_1_dense_S
CCEx11_B19_1_dense_S_ACTTACTTCCGAAGAG	1	0	CCEx11_B19_1_dense_S
CCEx11_B19_1_dense_S_TGCCCATGTTTGACAC	7	6	CCEx11_B19_1_dense_S
CCEx11_B19_1_dense_S_AGTTGGTGTCCGAAGA	10	7	CCEx11_B19_1_dense_S
CCEx11_B19_1_dense_S_CGCTGGAGTATTACCG	187	143	CCEx11_B19_1_dense_S
CCEx11_B19_1_dense_S_ATTATCCTCGTTACAG	181	127	CCEx11_B19_1_dense_S
CCEx11_B19_1_dense_S_GCTTCCACAAACGTGG	5	7	CCEx11_B19_1_dense_S
CCEx11_B19_1_dense_S_GTCGTAAAGTTCGCGC	3	2	CCEx11_B19_1_dense_S
CCEx11_B19_1_dense_S_ACACCCTGTCTAGTGT	2	1	CCEx11_B19_1_dense_S
CCEx11_B19_1_dense_S_TTAACTCTCCAGTAGT	0	1	CCEx11_B19_1_dense_S
CCEx11_B19_1_dense_S_AATCCAGGTGATGTGG	0	1	CCEx11_B19_1_dense_S
CCEx11_B19_1_dense_S_GTAACGTGTCGCATAT	2	2	CCEx11_B19_1_dense_S
CCEx11_B19_1_dense_S_GGAGCAAAGTACGTAA	2	0	CCEx11_B19_1_dense_S
CCEx11_B19_1_dense_S_AGCTCTCAGGATTCGG	16	16	CCEx11_B19_1_dense_S
CCEx11_B19_1_dense_S_CCTTTCTAGCGTAATA	2	1	CCEx11_B19_1_dense_S
CCEx11_B19_1_dense_S_GATCTAGAGCTACCGC	9	9	CCEx11_B19_1_dense_S
CCEx11_B19_1_dense_S_AAACGGGAGAGCAATT	2	3	CCEx11_B19_1_dense_S
CCEx11_B19_1_dense_S_TCATTACAGACGCAAC	3	1	CCEx11_B19_1_dense_S
CCEx11_B19_1_dense_S_GCATGCGAGTACGTTC	99	1	CCEx11_B19_1_dense_S
CCEx11_B19_1_dense_S_GTACGTACACGACTCG	2	2	CCEx11_B19_1_dense_S
CCEx11_B19_1_dense_S_CCCAGTTCAACTGGCC	15	9	CCEx11_B19_1_dense_S
CCEx11_B19_1_dense_S_GACGTTACATACTCTT	2	1	CCEx11_B19_1_dense_S
CCEx11_B19_1_dense_S_ACATCAGAGCTATGCT	24	12	CCEx11_B19_1_dense_S
CCEx11_B19_1_dense_S_TTGGAACAGGCTAGAC	10	4	CCEx11_B19_1_dense_S
CCEx11_B19_1_dense_S_TTTCCTCGTTATCACG	8	6	CCEx11_B19_1_dense_S
CCEx11_B19_1_dense_S_ACTGAACTCTCAAGTG	89	24	CCEx11_B19_1_dense_S
CCEx11_B19_1_dense_S_GCCTCTAAGCTAAACA	5	2	CCEx11_B19_1_dense_S
CCEx11_B19_1_dense_S_AAGGAGCCAGGTGCCT	4	3	CCEx11_B19_1_dense_S
CCEx11_B19_1_dense_S_ATTATCCCATCTATGG	21	13	CCEx11_B19_1_dense_S
CCEx11_B19_1_dense_S_TCAGCTCCATGGATGG	0	0	CCEx11_B19_1_dense_S
CCEx11_B19_1_dense_S_ACTTTCACATTAGCCA	6	2	CCEx11_B19_1_dense_S
CCEx11_B19_1_dense_S_TCAGATGCAAAGCGGT	2	3	CCEx11_B19_1_dense_S
CCEx11_B19_1_dense_S_CGGACTGCAAAGCAAT	7	3	CCEx11_B19_1_dense_S
CCEx11_B19_1_dense_S_GCATACAAGCCCTAAT	4	2	CCEx11_B19_1_dense_S
CCEx11_B19_1_dense_S_GGCGTGTGTCGGGTCT	0	0	CCEx11_B19_1_dense_S
CCEx11_B19_1_dense_S_GAATAAGGTTAAGAAC	27	15	CCEx11_B19_1_dense_S
CCEx11_B19_1_dense_S_CTGGTCTCAGGCTCAC	7	7	CCEx11_B19_1_dense_S
CCEx11_B19_1_dense_S_GTCTTCGTCATATCGG	0	1	CCEx11_B19_1_dense_S
CCEx11_B19_1_dense_S_ACAGCTAAGTGGTAGC	5	2	CCEx11_B19_1_dense_S
CCEx11_B19_1_dense_S_TTGAACGGTCCTAGCG	1	0	CCEx11_B19_1_dense_S
CCEx11_B19_1_dense_S_CATCCACAGCGTGTCC	2	0	CCEx11_B19_1_dense_S
CCEx11_B19_1_dense_S_GATTCAGGTGTTTGTG	18	13	CCEx11_B19_1_dense_S
CCEx11_B19_1_dense_S_AGGGATGAGCGATCCC	2	3	CCEx11_B19_1_dense_S
CCEx11_B19_1_dense_S_TCAATCTTCGAGCCCA	0	0	CCEx11_B19_1_dense_S
CCEx11_B19_1_dense_S_TCCACACTCTGGTATG	0	0	CCEx11_B19_1_dense_S
CCEx11_B19_1_dense_S_TCGTAGAAGGACGAAA	4	0	CCEx11_B19_1_dense_S
CCEx11_B19_1_dense_S_GCAATCAGTGACCAAG	3	2	CCEx11_B19_1_dense_S
CCEx11_B19_1_dense_S_ACGCCGACAGACAAAT	0	0	CCEx11_B19_1_dense_S
CCEx11_B19_1_dense_S_ACACTGACACCGAAAG	2	2	CCEx11_B19_1_dense_S
CCEx11_B19_1_dense_S_TGCGGGTAGGTGCTAG	0	0	CCEx11_B19_1_dense_S
CCEx11_B19_1_dense_S_TGACTAGTCTCAAGTG	4	2	CCEx11_B19_1_dense_S
CCEx11_B19_1_dense_S_CGTTCTGCAGGAATCG	2	4	CCEx11_B19_1_dense_S
CCEx11_B19_1_dense_S_TGAGCCGAGGCAGTCA	1	0	CCEx11_B19_1_dense_S
CCEx11_B19_1_dense_S_GGCGACTGTATAGTAG	5	1	CCEx11_B19_1_dense_S
CCEx11_B19_1_dense_S_TAGTTGGGTATGCTTG	2	3	CCEx11_B19_1_dense_S
CCEx11_B19_1_dense_S_GGGAGATTCCACGCAG	5	4	CCEx11_B19_1_dense_S
CCEx11_B19_1_dense_S_CCAGCGAGTGTTCGAT	25	29	CCEx11_B19_1_dense_S
CCEx11_B19_1_dense_S_TAAACCGAGAATTGTG	15	11	CCEx11_B19_1_dense_S
CCEx11_B19_1_dense_S_CGCTGGATCGCTGATA	7	7	CCEx11_B19_1_dense_S
CCEx11_B19_1_dense_S_ACTGCTCAGCCACTAT	9	2	CCEx11_B19_1_dense_S
CCEx11_B19_1_dense_S_GCAGCCAAGTCGCCGT	9	6	CCEx11_B19_1_dense_S
CCEx11_B19_1_dense_S_CAGCCGACATGAACCT	19	10	CCEx11_B19_1_dense_S
CCEx11_B19_1_dense_S_TGGGAAGTCGTTTATC	10	5	CCEx11_B19_1_dense_S
CCEx11_B19_1_dense_S_CAGCGACTCGGAAACG	3	4	CCEx11_B19_1_dense_S
CCEx11_B19_1_dense_S_TAGTTGGTCAGGTTCA	4	3	CCEx11_B19_1_dense_S
CCEx11_B19_1_dense_S_GTCGTAATCAGTTTGG	3	5	CCEx11_B19_1_dense_S
CCEx11_B19_1_dense_S_GCAGCCAGTTGGGACA	4	4	CCEx11_B19_1_dense_S
CCEx11_B19_1_dense_S_CGTCACTCAAGCCGTC	0	0	CCEx11_B19_1_dense_S
CCEx11_B19_1_dense_S_GAAATGACACACTGCG	4	3	CCEx11_B19_1_dense_S
CCEx11_B19_1_dense_S_CGAGCCACAGCATACT	6	0	CCEx11_B19_1_dense_S
CCEx11_B19_1_dense_S_GGTGTTACATACGCTA	2	2	CCEx11_B19_1_dense_S
CCEx11_B19_1_dense_S_CGCGGTATCGGTCCGA	6	2	CCEx11_B19_1_dense_S
CCEx11_B19_1_dense_S_CTCCTAGTCCACGCAG	2	1	CCEx11_B19_1_dense_S
CCEx11_B19_1_dense_S_CATCAAGAGGGATCTG	0	1	CCEx11_B19_1_dense_S
CCEx11_B19_1_dense_S_GACGTGCCAGACGCAA	93	84	CCEx11_B19_1_dense_S
CCEx11_B19_1_dense_S_CCTCAGTTCCCTAATT	11	11	CCEx11_B19_1_dense_S
CCEx11_B19_1_dense_S_GCGAGAAAGGGTGTGT	1	0	CCEx11_B19_1_dense_S
CCEx11_B19_1_dense_S_TGGTTCCAGCTCTCGG	65	25	CCEx11_B19_1_dense_S
CCEx11_B19_1_dense_S_GACGTTAGTGTGAATA	14	10	CCEx11_B19_1_dense_S
CCEx11_B19_1_dense_S_CGTAGGCGTGTGACGA	12	10	CCEx11_B19_1_dense_S
CCEx11_B19_1_dense_S_AACACGTCATAAAGGT	21	18	CCEx11_B19_1_dense_S
CCEx11_B19_1_dense_S_CTAGCCTAGTCTCCTC	29	15	CCEx11_B19_1_dense_S
CCEx11_B19_1_dense_S_ATCTACTTCAGGATCT	24	6	CCEx11_B19_1_dense_S
CCEx11_B19_1_dense_S_AGGGATGTCTACGAGT	1	5	CCEx11_B19_1_dense_S
CCEx11_B19_1_dense_S_ATAGACCCAAGTAATG	6	1	CCEx11_B19_1_dense_S
CCEx11_B19_1_dense_S_CTGCTGTCAGGCTCAC	1	0	CCEx11_B19_1_dense_S
CCEx11_B19_1_dense_S_TACTCGCGTTACCGAT	4	1	CCEx11_B19_1_dense_S
CCEx11_B19_1_dense_S_CTCTAATGTAGCCTAT	0	2	CCEx11_B19_1_dense_S
CCEx11_B19_1_dense_S_GTACTTTAGAGCTGCA	5	9	CCEx11_B19_1_dense_S
CCEx11_B19_1_dense_S_TGCACCTAGTACGTAA	12	11	CCEx11_B19_1_dense_S
CCEx11_B19_1_dense_S_CGACCTTAGACACGAC	3	2	CCEx11_B19_1_dense_S
CCEx11_B19_1_dense_S_ACTTTCACACGGACAA	9	1	CCEx11_B19_1_dense_S
CCEx11_B19_1_dense_S_CTGGTCTAGGCGCTCT	1	1	CCEx11_B19_1_dense_S
CCEx11_B19_1_dense_S_CTAGTGACATTAGCCA	3	0	CCEx11_B19_1_dense_S
CCEx11_B19_1_dense_S_CCGTACTAGCTATGCT	2	2	CCEx11_B19_1_dense_S
CCEx11_B19_1_dense_S_ATTTCTGCATGCCCGA	2	0	CCEx11_B19_1_dense_S
CCEx11_B19_1_dense_S_GAACATCGTTCCTCCA	1	0	CCEx11_B19_1_dense_S
CCEx11_B19_1_dense_S_GTCAAGTAGTCATGCT	3	2	CCEx11_B19_1_dense_S
CCEx11_B19_1_dense_S_TCAACGAAGAAACCAT	1	0	CCEx11_B19_1_dense_S
CCEx11_B19_1_dense_S_TGCGTGGCATGGATGG	108	80	CCEx11_B19_1_dense_S
CCEx11_B19_1_dense_S_GAATAAGTCCGCATAA	1	1	CCEx11_B19_1_dense_S
CCEx11_B19_1_dense_S_TGACGGCGTAATCACC	4	2	CCEx11_B19_1_dense_S
CCEx11_B19_1_dense_S_TTAGGACGTACCGTAT	3	2	CCEx11_B19_1_dense_S
CCEx11_B19_1_dense_S_GAACATCTCGGAGGTA	150	94	CCEx11_B19_1_dense_S
CCEx11_B19_1_dense_S_ATCCGAAAGTAGCCGA	8	9	CCEx11_B19_1_dense_S
CCEx11_B19_1_dense_S_GAACGGAGTGATGTCT	3	3	CCEx11_B19_1_dense_S
CCEx11_B19_1_dense_S_GAACATCTCACTTCAT	5	3	CCEx11_B19_1_dense_S
CCEx11_B19_1_dense_S_CCACTACAGAAGGGTA	26	22	CCEx11_B19_1_dense_S
CCEx11_B19_1_dense_S_TTTGCGCAGGACGAAA	3	1	CCEx11_B19_1_dense_S
CCEx11_B19_1_dense_S_TGTGTTTAGACAGAGA	1	0	CCEx11_B19_1_dense_S
CCEx11_B19_1_dense_S_GCATGATGTGCTCTTC	6	3	CCEx11_B19_1_dense_S
CCEx11_B19_1_dense_S_TCTCTAAGTCGTGGCT	9	9	CCEx11_B19_1_dense_S
CCEx11_B19_1_dense_S_ATGCGATCAAATTGCC	0	1	CCEx11_B19_1_dense_S
CCEx11_B19_1_dense_S_CCTACCACACAACGCC	13	10	CCEx11_B19_1_dense_S
CCEx11_B19_1_dense_S_GCCTCTAGTACCAGTT	0	1	CCEx11_B19_1_dense_S
CCEx11_B19_1_dense_S_TTAACTCAGCCGGTAA	4	2	CCEx11_B19_1_dense_S
CCEx11_B19_1_dense_S_TTATGCTGTTTGCATG	16	9	CCEx11_B19_1_dense_S
CCEx11_B19_1_dense_S_ATGCGATTCATGTAGC	0	0	CCEx11_B19_1_dense_S
CCEx11_B19_1_dense_S_ATGGGAGTCCACGAAT	36	37	CCEx11_B19_1_dense_S
CCEx11_B19_1_dense_S_AGACGTTAGACTAAGT	5	3	CCEx11_B19_1_dense_S
CCEx11_B19_1_dense_S_TGAGCATTCGGAATCT	2	1	CCEx11_B19_1_dense_S
CCEx11_B19_1_dense_S_AACACGTAGATCGATA	0	0	CCEx11_B19_1_dense_S
CCEx11_B19_1_dense_S_CGACTTCAGGCAAAGA	5	4	CCEx11_B19_1_dense_S
CCEx11_B19_1_dense_S_GATGAGGGTGGTCCGT	2	5	CCEx11_B19_1_dense_S
CCEx11_B19_1_dense_S_TGGCGCAAGAACTCGG	3	2	CCEx11_B19_1_dense_S
CCEx11_B19_1_dense_S_AAGACCTGTCTAACGT	8	2	CCEx11_B19_1_dense_S
CCEx11_B19_1_dense_S_GATGCTAAGAGCTATA	18	15	CCEx11_B19_1_dense_S
CCEx11_B19_1_dense_S_GGCCGATGTCGACTAT	6	9	CCEx11_B19_1_dense_S
CCEx11_B19_1_dense_S_TGAGCATCACGGCTAC	18	13	CCEx11_B19_1_dense_S
CCEx11_B19_1_dense_S_AAGGAGCTCTGCTGCT	8	9	CCEx11_B19_1_dense_S
CCEx11_B19_1_dense_S_CTAGAGTGTCTAAACC	28	17	CCEx11_B19_1_dense_S
CCEx11_B19_1_dense_S_TAAGAGACAGACTCGC	1	1	CCEx11_B19_1_dense_S
CCEx11_B19_1_dense_S_CGCTTCACAGTTCCCT	1	0	CCEx11_B19_1_dense_S
CCEx11_B19_1_dense_S_TATGCCCCACAGACAG	0	0	CCEx11_B19_1_dense_S
CCEx11_B19_1_dense_S_TCACAAGTCCAGAGGA	5	4	CCEx11_B19_1_dense_S
CCEx11_B19_1_dense_S_GTATTCTAGTAGGTGC	3	3	CCEx11_B19_1_dense_S
CCEx11_B19_1_dense_S_ATGGGAGTCTGTCCGT	55	33	CCEx11_B19_1_dense_S
CCEx11_B19_1_dense_S_GTCAAGTTCAAGATCC	1	1	CCEx11_B19_1_dense_S
CCEx11_B19_1_dense_S_GTCCTCAGTGGACGAT	20	17	CCEx11_B19_1_dense_S
CCEx11_B19_1_dense_S_CTTTGCGGTTTGCATG	4	3	CCEx11_B19_1_dense_S
CCEx11_B19_1_dense_S_TGATTTCCACCTATCC	8	2	CCEx11_B19_1_dense_S
CCEx11_B19_1_dense_S_GCGCAGTTCCGCGTTT	10	8	CCEx11_B19_1_dense_S
CCEx11_B19_1_dense_S_GAACGGAGTAAGTAGT	6	5	CCEx11_B19_1_dense_S
CCEx11_B19_1_dense_S_TCAACGAGTCTAAAGA	3	4	CCEx11_B19_1_dense_S
CCEx11_B19_1_dense_S_ACGCCGAGTATTAGCC	21	7	CCEx11_B19_1_dense_S
CCEx11_B19_1_dense_S_ACATCAGAGATATGGT	9	8	CCEx11_B19_1_dense_S
CCEx11_B19_1_dense_S_ACTTACTCACCAGGTC	10	10	CCEx11_B19_1_dense_S
CCEx11_B19_1_dense_S_AGACGTTAGTGAAGTT	2	0	CCEx11_B19_1_dense_S
CCEx11_B19_1_dense_S_GTTACAGTCGCGCCAA	0	0	CCEx11_B19_1_dense_S
CCEx11_B19_1_dense_S_TTGGCAACACGAAACG	4	2	CCEx11_B19_1_dense_S
CCEx11_B19_1_dense_S_TGGACGCGTTAAGACA	6	4	CCEx11_B19_1_dense_S
CCEx11_B19_1_dense_S_CGGAGTCTCTTGCATT	455	346	CCEx11_B19_1_dense_S
CCEx11_B19_1_dense_S_CACATTTCAGCTCCGA	3	1	CCEx11_B19_1_dense_S
CCEx11_B19_1_dense_S_TAGAGCTGTAGCACGA	4	3	CCEx11_B19_1_dense_S
CCEx11_B19_1_dense_S_TTTCCTCCAGTAGAGC	1	0	CCEx11_B19_1_dense_S
CCEx11_B19_1_dense_S_ACCTTTAAGTGTTTGC	1	1	CCEx11_B19_1_dense_S
CCEx11_B19_1_dense_S_AGCCTAACATCTGGTA	5	2	CCEx11_B19_1_dense_S
CCEx11_B19_1_dense_S_GTCACAAGTAGTACCT	1	4	CCEx11_B19_1_dense_S
CCEx11_B19_1_dense_S_TTGAACGAGTATTGGA	0	1	CCEx11_B19_1_dense_S
CCEx11_B19_1_dense_S_ATAAGAGCAGGTTTCA	9	6	CCEx11_B19_1_dense_S
CCEx11_B19_1_dense_S_CGTTGGGTCGTTTATC	1	1	CCEx11_B19_1_dense_S
CCEx11_B19_1_dense_S_CCTAGCTGTCATATCG	2	2	CCEx11_B19_1_dense_S
CCEx11_B19_1_dense_S_GTCACGGCAAGGGTCA	2	0	CCEx11_B19_1_dense_S
CCEx11_B19_1_dense_S_GGGATGAGTCTAAACC	0	1	CCEx11_B19_1_dense_S
CCEx11_B19_1_dense_S_TGCACCTGTCCGAAGA	0	1	CCEx11_B19_1_dense_S
CCEx11_B19_1_dense_S_GCGAGAAGTCATATGC	3	4	CCEx11_B19_1_dense_S
CCEx11_B19_1_dense_S_CATTATCGTTCAACCA	3	0	CCEx11_B19_1_dense_S
CCEx11_B19_1_dense_S_AATCCAGCAGAGCCAA	1	1	CCEx11_B19_1_dense_S
CCEx11_B19_1_dense_S_CTTCTCTGTCGCATCG	4	1	CCEx11_B19_1_dense_S
CCEx11_B19_1_dense_S_CCATGTCGTGAGCGAT	28	19	CCEx11_B19_1_dense_S
CCEx11_B19_1_dense_S_GATCGTAGTCCAAGTT	5	2	CCEx11_B19_1_dense_S
CCEx11_B19_1_dense_S_GTCTCGTAGACAAAGG	3	0	CCEx11_B19_1_dense_S
CCEx11_B19_1_dense_S_GGCTCGAGTGCGAAAC	10	1	CCEx11_B19_1_dense_S
CCEx11_B19_1_dense_S_CGCTGGATCAACACGT	0	0	CCEx11_B19_1_dense_S
CCEx11_B19_1_dense_S_TGCTACCAGTTACCCA	2	3	CCEx11_B19_1_dense_S
CCEx11_B19_1_dense_S_TGATTTCAGTGCCATT	23	12	CCEx11_B19_1_dense_S
CCEx11_B19_1_dense_S_GAACATCCAGACGCTC	5	2	CCEx11_B19_1_dense_S
CCEx11_B19_1_dense_S_ATGGGAGGTTGTGGCC	3	2	CCEx11_B19_1_dense_S
CCEx11_B19_1_dense_S_CTAAGACCAAACGTGG	33	28	CCEx11_B19_1_dense_S
CCEx11_B19_1_dense_S_TGGACGCCAGATAATG	4	1	CCEx11_B19_1_dense_S
CCEx11_B19_1_dense_S_GGACGTCTCAGGCAAG	7	2	CCEx11_B19_1_dense_S
CCEx11_B19_1_dense_S_CCGTTCACATTTCAGG	14	13	CCEx11_B19_1_dense_S
CCEx11_B19_1_dense_S_AGTCTTTGTAGGGACT	1	3	CCEx11_B19_1_dense_S
CCEx11_B19_1_dense_S_GACGGCTGTGCTTCTC	1	0	CCEx11_B19_1_dense_S
CCEx11_B19_1_dense_S_CAACCAATCCGTTGTC	7	2	CCEx11_B19_1_dense_S
CCEx11_B19_1_dense_S_CGGGTCAAGCGATATA	21	18	CCEx11_B19_1_dense_S
CCEx11_B19_1_dense_S_CGTAGCGCATCTCCCA	0	0	CCEx11_B19_1_dense_S
CCEx11_B19_1_dense_S_CGTGAGCGTTGGACCC	0	1	CCEx11_B19_1_dense_S
CCEx11_B19_1_dense_S_CACATAGCAGACAAGC	2	2	CCEx11_B19_1_dense_S
CCEx11_B19_1_dense_S_CACATTTGTCACCCAG	0	0	CCEx11_B19_1_dense_S
CCEx11_B19_1_dense_S_GACTGCGTCGCCAGCA	5	3	CCEx11_B19_1_dense_S
CCEx11_B19_1_dense_S_CCTTCCCCAGGACGTA	20	13	CCEx11_B19_1_dense_S
CCEx11_B19_1_dense_S_GCTGCGACAGGCTGAA	12	10	CCEx11_B19_1_dense_S
CCEx11_B19_1_dense_S_CTTACCGAGGGATCTG	15	4	CCEx11_B19_1_dense_S
CCEx11_B19_1_dense_S_GCTGCTTCACGAAGCA	9	5	CCEx11_B19_1_dense_S
CCEx11_B19_1_dense_S_CTCTGGTAGCGATGAC	2	2	CCEx11_B19_1_dense_S
CCEx11_B19_1_dense_S_CATTATCTCGCTAGCG	10	4	CCEx11_B19_1_dense_S
CCEx11_B19_1_dense_S_AGAGCTTCACGACTCG	376	266	CCEx11_B19_1_dense_S
CCEx11_B19_1_dense_S_TGAGCATCAGCTCCGA	0	0	CCEx11_B19_1_dense_S
CCEx11_B19_1_dense_S_CGTAGGCCACGCCAGT	3	2	CCEx11_B19_1_dense_S
CCEx11_B19_1_dense_S_GTGCATATCTTAACCT	2	1	CCEx11_B19_1_dense_S
CCEx11_B19_1_dense_S_ACGCCGAGTTCTCATT	4	2	CCEx11_B19_1_dense_S
CCEx11_B19_1_dense_S_TCAGGTACATCTGGTA	0	0	CCEx11_B19_1_dense_S
CCEx11_B19_1_dense_S_CACATTTTCTTACCGC	8	3	CCEx11_B19_1_dense_S
CCEx11_B19_1_dense_S_TCTTCGGCATGAACCT	7	5	CCEx11_B19_1_dense_S
CCEx11_B19_1_dense_S_CTTAACTCATTAGCCA	3	0	CCEx11_B19_1_dense_S
CCEx11_B19_1_dense_S_TGTGGTAGTAGCTCCG	27	22	CCEx11_B19_1_dense_S
CCEx11_B19_1_dense_S_TGGCGCACAGCATGAG	3	2	CCEx11_B19_1_dense_S
CCEx11_B19_1_dense_S_CAGGTGCTCATCGATG	1	0	CCEx11_B19_1_dense_S
CCEx11_B19_1_dense_S_TCAGGTACAGCTCGAC	19	12	CCEx11_B19_1_dense_S
CCEx11_B19_1_dense_S_ACGCCAGCAGTCAGAG	14	8	CCEx11_B19_1_dense_S
CCEx11_B19_1_dense_S_CTCGAAAAGACGACGT	5	7	CCEx11_B19_1_dense_S
CCEx11_B19_1_dense_S_ATCATGGAGTCCCACG	0	0	CCEx11_B19_1_dense_S
CCEx11_B19_1_dense_S_CCGTACTCATGGTCAT	11	3	CCEx11_B19_1_dense_S
CCEx11_B19_1_dense_S_CCTAGCTGTTCCAACA	9	6	CCEx11_B19_1_dense_S
CCEx11_B19_1_dense_S_ACGCCGATCTGCGGCA	11	5	CCEx11_B19_1_dense_S
CCEx11_B19_1_dense_S_GCGACCACACCTATCC	0	1	CCEx11_B19_1_dense_S
CCEx11_B19_1_dense_S_TACGGTAGTTCGGGCT	0	0	CCEx11_B19_1_dense_S
CCEx11_B19_1_dense_S_AGGGATGGTAAGAGGA	10	7	CCEx11_B19_1_dense_S
CCEx11_B19_1_dense_S_GCAAACTCAGGAACGT	5	4	CCEx11_B19_1_dense_S
CCEx11_B19_1_dense_S_CTCGGGATCTGGCGTG	15	10	CCEx11_B19_1_dense_S
CCEx11_B19_1_dense_S_AGATTGCGTGGACGAT	8	1	CCEx11_B19_1_dense_S
CCEx11_B19_1_dense_S_CAGATCAAGTACGTAA	10	7	CCEx11_B19_1_dense_S
CCEx11_B19_1_dense_S_CAACCTCCAGGGAGAG	18	7	CCEx11_B19_1_dense_S
CCEx11_B19_1_dense_S_GAAATGACAAACTGCT	16	7	CCEx11_B19_1_dense_S
CCEx11_B19_1_dense_S_CTACGTCTCTTGAGGT	7	5	CCEx11_B19_1_dense_S
CCEx11_B19_1_dense_S_TGCCCATGTATGCTTG	1	0	CCEx11_B19_1_dense_S
CCEx11_B19_1_dense_S_ACGCCGAGTGAAAGAG	8	1	CCEx11_B19_1_dense_S
CCEx11_B19_1_dense_S_ACGGCCACATCACCCT	46	29	CCEx11_B19_1_dense_S
CCEx11_B19_1_dense_S_GCGCGATAGCTAAACA	131	105	CCEx11_B19_1_dense_S
CCEx11_B19_1_dense_S_CGATGTAAGACGCAAC	1	2	CCEx11_B19_1_dense_S
CCEx11_B19_1_dense_S_CTCTGGTTCCTAGGGC	0	0	CCEx11_B19_1_dense_S
CCEx11_B19_1_dense_S_CGTCAGGCATGGTCAT	2	1	CCEx11_B19_1_dense_S
CCEx11_B19_1_dense_S_CAGTAACTCATTGCGA	0	0	CCEx11_B19_1_dense_S
CCEx11_B19_1_dense_S_TTAGGACGTCACCTAA	1	0	CCEx11_B19_1_dense_S
CCEx11_B19_1_dense_S_GTATTCTGTTGTCGCG	3	0	CCEx11_B19_1_dense_S
CCEx11_B19_1_dense_S_TTCCCAGAGATCCCAT	14	11	CCEx11_B19_1_dense_S
CCEx11_B19_1_dense_S_AAACCTGAGCCAGTTT	3	1	CCEx11_B19_1_dense_S
CCEx11_B19_1_dense_S_CTCGGAGCAGTAACGG	9	10	CCEx11_B19_1_dense_S
CCEx11_B19_1_dense_S_TGCGTGGGTAGAAGGA	18	15	CCEx11_B19_1_dense_S
CCEx11_B19_1_dense_S_GTGCAGCTCGGAAACG	5	6	CCEx11_B19_1_dense_S
CCEx11_B19_1_dense_S_GTGCATATCCTTGCCA	2	0	CCEx11_B19_1_dense_S
CCEx11_B19_1_dense_S_CGGCTAGTCGCGTAGC	3	0	CCEx11_B19_1_dense_S
CCEx11_B19_1_dense_S_CGGCTAGGTGTTGGGA	1	1	CCEx11_B19_1_dense_S
CCEx11_B19_1_dense_S_CGTCAGGCAAAGTGCG	3	0	CCEx11_B19_1_dense_S
CCEx11_B19_1_dense_S_CACAAACTCGTGACAT	10	8	CCEx11_B19_1_dense_S
CCEx11_B19_1_dense_S_TAGCCGGAGGTGTTAA	6	3	CCEx11_B19_1_dense_S
CCEx11_B19_1_dense_S_GCCTCTATCCATGAAC	21	16	CCEx11_B19_1_dense_S
CCEx11_B19_1_dense_S_CTAGCCTCAACGATGG	1	0	CCEx11_B19_1_dense_S
CCEx11_B19_1_dense_S_CAGTCCTTCACCCTCA	7	4	CCEx11_B19_1_dense_S
CCEx11_B19_1_dense_S_GACTACAGTCACCCAG	6	1	CCEx11_B19_1_dense_S
CCEx11_B19_1_dense_S_GGTGTTAAGAGCCCAA	8	6	CCEx11_B19_1_dense_S
CCEx11_B19_1_dense_S_CGGACTGGTCTCAACA	1	2	CCEx11_B19_1_dense_S
CCEx11_B19_1_dense_S_AGAGTGGAGTTCGCGC	32	5	CCEx11_B19_1_dense_S
CCEx11_B19_1_dense_S_CGTAGGCAGAGCTGGT	4	6	CCEx11_B19_1_dense_S
CCEx11_B19_1_dense_S_GTCTTCGGTGTGCGTC	4	2	CCEx11_B19_1_dense_S
CCEx11_B19_1_dense_S_CCTCAGTCAATGACCT	0	0	CCEx11_B19_1_dense_S
CCEx11_B19_1_dense_S_CATTATCCAGTATCTG	0	0	CCEx11_B19_1_dense_S
CCEx11_B19_1_dense_S_CACCACTCAGATCTGT	12	2	CCEx11_B19_1_dense_S
CCEx11_B19_1_dense_S_TTTCCTCAGAACTGTA	36	33	CCEx11_B19_1_dense_S
CCEx11_B19_1_dense_S_ACGGCCAGTGCATCTA	3	1	CCEx11_B19_1_dense_S
CCEx11_B19_1_dense_S_TCACGAATCCATGAGT	80	63	CCEx11_B19_1_dense_S
CCEx11_B19_1_dense_S_GCAGTTAAGTCGTTTG	31	14	CCEx11_B19_1_dense_S
CCEx11_B19_1_dense_S_AGAGCTTGTGGAAAGA	4	2	CCEx11_B19_1_dense_S
CCEx11_B19_1_dense_S_TCAGGTAGTCAACATC	6	4	CCEx11_B19_1_dense_S
CCEx11_B19_1_dense_S_CCAGCGATCAATACCG	0	0	CCEx11_B19_1_dense_S
CCEx11_B19_1_dense_S_CTTAACTCATGCAACT	4	1	CCEx11_B19_1_dense_S
CCEx11_B19_1_dense_S_AGGGTGACACGACTCG	11	13	CCEx11_B19_1_dense_S
CCEx11_B19_1_dense_S_TATCAGGAGAGTAATC	0	0	CCEx11_B19_1_dense_S
CCEx11_B19_1_dense_S_ACGGGTCTCTCTGCTG	1	1	CCEx11_B19_1_dense_S
CCEx11_B19_1_dense_S_GTAACTGTCTGCGTAA	1	1	CCEx11_B19_1_dense_S
CCEx11_B19_1_dense_S_CAGATCAAGAATGTTG	4	6	CCEx11_B19_1_dense_S
CCEx11_B19_1_dense_S_CCGTACTAGACTTTCG	0	1	CCEx11_B19_1_dense_S
CCEx11_B19_1_dense_S_AGCCTAATCAACGGCC	14	4	CCEx11_B19_1_dense_S
CCEx11_B19_1_dense_S_CGCTTCAAGTTATCGC	66	57	CCEx11_B19_1_dense_S
CCEx11_B19_1_dense_S_CTCGAGGGTCAGATAA	6	7	CCEx11_B19_1_dense_S
CCEx11_B19_1_dense_S_CGCTGGACACTACAGT	66	14	CCEx11_B19_1_dense_S
CCEx11_B19_1_dense_S_CCACGGATCGTCCAGG	0	0	CCEx11_B19_1_dense_S
CCEx11_B19_1_dense_S_CGCTGGACACAACGCC	7	3	CCEx11_B19_1_dense_S
CCEx11_B19_1_dense_S_GACTGCGCAAGACACG	1	1	CCEx11_B19_1_dense_S
CCEx11_B19_1_dense_S_GCTCTGTGTTTGGCGC	9	9	CCEx11_B19_1_dense_S
CCEx11_B19_1_dense_S_ACGCCAGGTGTGACGA	30	26	CCEx11_B19_1_dense_S
CCEx11_B19_1_dense_S_TCGTAGATCCTTGACC	1	0	CCEx11_B19_1_dense_S
CCEx11_B19_1_dense_S_TCTCTAACAGACGCCT	0	1	CCEx11_B19_1_dense_S
CCEx11_B19_1_dense_S_CACAGGCAGCTGATAA	10	7	CCEx11_B19_1_dense_S
CCEx11_B19_1_dense_S_TTGAACGCACGCGAAA	3	2	CCEx11_B19_1_dense_S
CCEx11_B19_1_dense_S_CATATGGGTAAAGGAG	2	1	CCEx11_B19_1_dense_S
CCEx11_B19_1_dense_S_GAACATCTCAACACGT	2	1	CCEx11_B19_1_dense_S
CCEx11_B19_1_dense_S_TGCCCATAGGATGTAT	4	2	CCEx11_B19_1_dense_S
CCEx11_B19_1_dense_S_TAGGCATGTGCTGTAT	6	5	CCEx11_B19_1_dense_S
CCEx11_B19_1_dense_S_GACCTGGAGAAGGACA	3	4	CCEx11_B19_1_dense_S
CCEx11_B19_1_dense_S_CACCAGGGTACAGTTC	9	4	CCEx11_B19_1_dense_S
CCEx11_B19_1_dense_S_CCTATTAGTAGCGTAG	5	3	CCEx11_B19_1_dense_S
CCEx11_B19_1_dense_S_CCTTTCTTCTGCAAGT	6	2	CCEx11_B19_1_dense_S
CCEx11_B19_1_dense_S_GTCACAAAGTTAAGTG	2	1	CCEx11_B19_1_dense_S
CCEx11_B19_1_dense_S_CGTCCATAGACAAAGG	2	1	CCEx11_B19_1_dense_S
CCEx11_B19_1_dense_S_AGTCTTTCAATAGCGG	2	1	CCEx11_B19_1_dense_S
CCEx11_B19_1_dense_S_AAATGCCCATCGATGT	9	3	CCEx11_B19_1_dense_S
CCEx11_B19_1_dense_S_CACACCTCAGTGGGAT	4	0	CCEx11_B19_1_dense_S
CCEx11_B19_1_dense_S_CGACTTCAGGAGCGTT	48	30	CCEx11_B19_1_dense_S
CCEx11_B19_1_dense_S_CACAGGCCATACCATG	1	1	CCEx11_B19_1_dense_S
CCEx11_B19_1_dense_S_AACTGGTGTACCTACA	0	0	CCEx11_B19_1_dense_S
CCEx11_B19_1_dense_S_TCCACACAGCACAGGT	9	4	CCEx11_B19_1_dense_S
CCEx11_B19_1_dense_S_TGGGCGTAGATGTGGC	3	3	CCEx11_B19_1_dense_S
CCEx11_B19_1_dense_S_CGACTTCCAGTCTTCC	7	7	CCEx11_B19_1_dense_S
CCEx11_B19_1_dense_S_ATCTGCCCAGCTGCTG	10	6	CCEx11_B19_1_dense_S
CCEx11_B19_1_dense_S_CATGACACATCCTTGC	1	0	CCEx11_B19_1_dense_S
CCEx11_B19_1_dense_S_ATCCGAACATCGGACC	10	4	CCEx11_B19_1_dense_S
CCEx11_B19_1_dense_S_ACTGATGGTGATAAAC	5	3	CCEx11_B19_1_dense_S
CCEx11_B19_1_dense_S_CGTCTACCATTAGGCT	11	5	CCEx11_B19_1_dense_S
CCEx11_B19_1_dense_S_CGATTGACATGCTGGC	0	0	CCEx11_B19_1_dense_S
CCEx11_B19_1_dense_S_AACTCCCCATAGGATA	1	2	CCEx11_B19_1_dense_S
CCEx11_B19_1_dense_S_ACTGCTCTCAGTCAGT	10	4	CCEx11_B19_1_dense_S
CCEx11_B19_1_dense_S_CACACTCGTCAGAATA	1	2	CCEx11_B19_1_dense_S
CCEx11_B19_1_dense_S_CTCGTCAAGGCTAGGT	28	29	CCEx11_B19_1_dense_S
CCEx11_B19_1_dense_S_AAACCTGTCGGTGTTA	11	1	CCEx11_B19_1_dense_S
CCEx11_B19_1_dense_S_TGTTCCGTCTATCGCC	5	6	CCEx11_B19_1_dense_S
CCEx11_B19_1_dense_S_AACTCTTTCACAACGT	0	0	CCEx11_B19_1_dense_S
CCEx11_B19_1_dense_S_TACCTTACACTGCCAG	4	1	CCEx11_B19_1_dense_S
CCEx11_B19_1_dense_S_GTGAAGGAGGTGGGTT	29	21	CCEx11_B19_1_dense_S
CCEx11_B19_1_dense_S_AGATCTGGTGAAGGCT	1	2	CCEx11_B19_1_dense_S
CCEx11_B19_1_dense_S_CTGATAGTCTACTATC	0	0	CCEx11_B19_1_dense_S
CCEx11_B19_1_dense_S_CTACCCACAATACGCT	13	11	CCEx11_B19_1_dense_S
CCEx11_B19_1_dense_S_AAATGCCTCGAATGCT	4	3	CCEx11_B19_1_dense_S
CCEx11_B19_1_dense_S_GAATGAACAGGAATCG	5	1	CCEx11_B19_1_dense_S
CCEx11_B19_1_dense_S_TCTTTCCGTCCAGTAT	9	9	CCEx11_B19_1_dense_S
CCEx11_B19_1_dense_S_CACAAACCAATGCCAT	24	15	CCEx11_B19_1_dense_S
CCEx11_B19_1_dense_S_TGAGGGAAGCCTCGTG	2	2	CCEx11_B19_1_dense_S
CCEx11_B19_1_dense_S_TGCGCAGGTTACGTCA	9	10	CCEx11_B19_1_dense_S
CCEx11_B19_1_dense_S_AACTCTTAGAAGATTC	2	1	CCEx11_B19_1_dense_S
CCEx11_B19_1_dense_S_TGCGCAGGTCATATGC	0	0	CCEx11_B19_1_dense_S
CCEx11_B19_1_dense_S_ATGCGATGTGAACCTT	2	0	CCEx11_B19_1_dense_S
CCEx11_B19_1_dense_S_CGGACACAGAAGCCCA	8	3	CCEx11_B19_1_dense_S
CCEx11_B19_1_dense_S_TCAGGATAGAGATGAG	62	46	CCEx11_B19_1_dense_S
CCEx11_B19_1_dense_S_GTCACGGTCCAGATCA	2	1	CCEx11_B19_1_dense_S
CCEx11_B19_1_dense_S_CCTACCAAGCCACCTG	8	4	CCEx11_B19_1_dense_S
CCEx11_B19_1_dense_S_AGAGCGAAGTTGAGAT	20	10	CCEx11_B19_1_dense_S
CCEx11_B19_1_dense_S_CTCGGGAAGGGTGTTG	0	0	CCEx11_B19_1_dense_S
CCEx11_B19_1_dense_S_GGGAATGGTGGACGAT	24	7	CCEx11_B19_1_dense_S
CCEx11_B19_1_dense_S_CCGGGATGTTATCCGA	0	0	CCEx11_B19_1_dense_S
CCEx11_B19_1_dense_S_TTCGGTCAGACGCAAC	4	7	CCEx11_B19_1_dense_S
CCEx11_B19_1_dense_S_GGAGCAAGTGGGTATG	16	3	CCEx11_B19_1_dense_S
CCEx11_B19_1_dense_S_CCTTACGGTAGCTCCG	7	9	CCEx11_B19_1_dense_S
CCEx11_B19_1_dense_S_TTGTAGGAGTGGAGAA	1	0	CCEx11_B19_1_dense_S
CCEx11_B19_1_dense_S_TCTCATACAAGAGTCG	7	5	CCEx11_B19_1_dense_S
CCEx11_B19_1_dense_S_CCCATACCAAAGAATC	4	4	CCEx11_B19_1_dense_S
CCEx11_B19_1_dense_S_GTGGGTCCAAACGTGG	4	4	CCEx11_B19_1_dense_S
CCEx11_B19_1_dense_S_TATCTCAGTCTAGCCG	9	1	CCEx11_B19_1_dense_S
CCEx11_B19_1_dense_S_TGCGCAGTCTGATACG	7	4	CCEx11_B19_1_dense_S
CCEx11_B19_1_dense_S_CACTCCACATGCATGT	3	3	CCEx11_B19_1_dense_S
CCEx11_B19_1_dense_S_TTGCGTCGTACTTCTT	5	4	CCEx11_B19_1_dense_S
CCEx11_B19_1_dense_S_AAAGTAGTCGTAGGAG	9	4	CCEx11_B19_1_dense_S
CCEx11_B19_1_dense_S_CCTTCCCTCGGCGCAT	14	7	CCEx11_B19_1_dense_S
CCEx11_B19_1_dense_S_GCATACAAGATCGGGT	248	190	CCEx11_B19_1_dense_S
CCEx11_B19_1_dense_S_CGGACTGGTCCTCCAT	0	0	CCEx11_B19_1_dense_S
CCEx11_B19_1_dense_S_TCCACACAGTGGACGT	6	6	CCEx11_B19_1_dense_S
CCEx11_B19_1_dense_S_CAGCTAACATGGTCTA	2	0	CCEx11_B19_1_dense_S
CCEx11_B19_1_dense_S_TTGAACGTCAGCTCGG	14	5	CCEx11_B19_1_dense_S
CCEx11_B19_1_dense_S_GATCAGTAGTTATCGC	35	10	CCEx11_B19_1_dense_S
CCEx11_B19_1_dense_S_TACGGTAAGAGACTAT	8	3	CCEx11_B19_1_dense_S
CCEx11_B19_1_dense_S_CAACCAAGTTGTGGAG	1	0	CCEx11_B19_1_dense_S
CCEx11_B19_1_dense_S_CACACCTCACAGATTC	4	3	CCEx11_B19_1_dense_S
CCEx11_B19_1_dense_S_CGAACATGTCTCTTAT	6	3	CCEx11_B19_1_dense_S
CCEx11_B19_1_dense_S_CGATCGGTCGGCGCTA	0	1	CCEx11_B19_1_dense_S
CCEx11_B19_1_dense_S_AAGGCAGTCAGCACAT	6	3	CCEx11_B19_1_dense_S
CCEx11_B19_1_dense_S_AAACGGGGTGTGCCTG	9	2	CCEx11_B19_1_dense_S
CCEx11_B19_1_dense_S_ATTGGTGAGTACGTTC	3	4	CCEx11_B19_1_dense_S
CCEx11_B19_1_dense_S_AGGCCGTCAAACTGCT	0	0	CCEx11_B19_1_dense_S
CCEx11_B19_1_dense_S_ACGGGCTAGTCACGCC	1	0	CCEx11_B19_1_dense_S
CCEx11_B19_1_dense_S_TTCGGTCCAAGGACAC	4	2	CCEx11_B19_1_dense_S
CCEx11_B19_1_dense_S_ACGATACCAATCCGAT	51	21	CCEx11_B19_1_dense_S
CCEx11_B19_1_dense_S_ATTGGTGTCCACGCAG	4	4	CCEx11_B19_1_dense_S
CCEx11_B19_1_dense_S_CGGACTGAGGCTCATT	0	0	CCEx11_B19_1_dense_S
CCEx11_B19_1_dense_S_CTTGGCTAGATGGCGT	2	0	CCEx11_B19_1_dense_S
CCEx11_B19_1_dense_S_GACAGAGCAATCGAAA	4	2	CCEx11_B19_1_dense_S
CCEx11_B19_1_dense_S_GCTTGAATCCAAGCCG	10	6	CCEx11_B19_1_dense_S
CCEx11_B19_1_dense_S_TATTACCGTCGCATCG	5	3	CCEx11_B19_1_dense_S
CCEx11_B19_1_dense_S_CGGTTAAGTTCCCTTG	2	0	CCEx11_B19_1_dense_S
CCEx11_B19_1_dense_S_TCAACGACATACGCCG	2	1	CCEx11_B19_1_dense_S
CCEx11_B19_1_dense_S_TACCTATCACATTTCT	12	7	CCEx11_B19_1_dense_S
CCEx11_B19_1_dense_S_CTTTGCGTCTGTCAAG	17	4	CCEx11_B19_1_dense_S
CCEx11_B19_1_dense_S_CATGGCGTCTGTCTAT	8	5	CCEx11_B19_1_dense_S
CCEx11_B19_1_dense_S_AGGCCGTAGCTAGTCT	1	0	CCEx11_B19_1_dense_S
CCEx11_B19_1_dense_S_TTTATGCGTCTTCGTC	7	8	CCEx11_B19_1_dense_S
CCEx11_B19_1_dense_S_ACTTACTCATGGTCAT	1	0	CCEx11_B19_1_dense_S
CCEx11_B19_1_dense_S_GATCTAGCAGATCTGT	0	3	CCEx11_B19_1_dense_S
CCEx11_B19_1_dense_S_GGGCATCGTTGCGTTA	9	8	CCEx11_B19_1_dense_S
CCEx11_B19_1_dense_S_AGCTCCTTCGCGATCG	0	0	CCEx11_B19_1_dense_S
CCEx11_B19_1_dense_S_GGCGACTTCATCGATG	3	0	CCEx11_B19_1_dense_S
CCEx11_B19_1_dense_S_GTGCAGCTCTGCCAGG	7	4	CCEx11_B19_1_dense_S
CCEx11_B19_1_dense_S_GGCGACTAGGAGCGTT	0	0	CCEx11_B19_1_dense_S
CCEx11_B19_1_dense_S_CCTTACGAGTGTCTCA	8	5	CCEx11_B19_1_dense_S
CCEx11_B19_1_dense_S_AGCTCTCCATGCCTTC	4	3	CCEx11_B19_1_dense_S
CCEx11_B19_1_dense_S_TTGCGTCGTAAAGTCA	13	12	CCEx11_B19_1_dense_S
CCEx11_B19_1_dense_S_ATAACGCTCTGCGTAA	11	1	CCEx11_B19_1_dense_S
CCEx11_B19_1_dense_S_GTATCTTAGATATGCA	13	11	CCEx11_B19_1_dense_S
CCEx11_B19_1_dense_S_TCGGGACAGGGTTTCT	8	5	CCEx11_B19_1_dense_S
CCEx11_B19_1_dense_S_GGCGTGTGTCTGATTG	8	12	CCEx11_B19_1_dense_S
CCEx11_B19_1_dense_S_GACCTGGAGAATTCCC	0	0	CCEx11_B19_1_dense_S
CCEx11_B19_1_dense_S_GGTGAAGGTTTCGCTC	1	1	CCEx11_B19_1_dense_S
CCEx11_B19_1_dense_S_CGGTTAACATGGTAGG	13	8	CCEx11_B19_1_dense_S
CCEx11_B19_1_dense_S_CGATTGACAGTCAGAG	3	2	CCEx11_B19_1_dense_S
CCEx11_B19_1_dense_S_CGTCAGGAGACCGGAT	8	4	CCEx11_B19_1_dense_S
CCEx11_B19_1_dense_S_CGCTGGAAGCTAGTCT	8	6	CCEx11_B19_1_dense_S
CCEx11_B19_1_dense_S_GGACAAGCAAGTCATC	1	0	CCEx11_B19_1_dense_S
CCEx11_B19_1_dense_S_AGTAGTCGTGACGGTA	9	1	CCEx11_B19_1_dense_S
CCEx11_B19_1_dense_S_GTTAAGCTCCAACCAA	12	5	CCEx11_B19_1_dense_S
CCEx11_B19_1_dense_S_CATGACAAGATCCGAG	5	4	CCEx11_B19_1_dense_S
CCEx11_B19_1_dense_S_CGGACTGTCCAGTAGT	0	0	CCEx11_B19_1_dense_S
CCEx11_B19_1_dense_S_TACCTTAAGAGTAAGG	7	5	CCEx11_B19_1_dense_S
CCEx11_B19_1_dense_S_TCCCGATTCATGTAGC	9	8	CCEx11_B19_1_dense_S
CCEx11_B19_1_dense_S_TTCGAAGGTTCCAACA	92	54	CCEx11_B19_1_dense_S
CCEx11_B19_1_dense_S_CTCGTACTCTTACCGC	25	16	CCEx11_B19_1_dense_S
CCEx11_B19_1_dense_S_CACACCTTCAATACCG	7	0	CCEx11_B19_1_dense_S
CCEx11_B19_1_dense_S_ACTTTCAAGCGTCTAT	7	2	CCEx11_B19_1_dense_S
CCEx11_B19_1_dense_S_GGATGTTAGTTACCCA	12	5	CCEx11_B19_1_dense_S
CCEx11_B19_1_dense_S_TTTGTCAGTTAAAGTG	8	5	CCEx11_B19_1_dense_S
CCEx11_B19_1_dense_S_CCCATACTCAAGGTAA	0	0	CCEx11_B19_1_dense_S
CCEx11_B19_1_dense_S_GTTCGGGCAGTCACTA	0	0	CCEx11_B19_1_dense_S
CCEx11_B19_1_dense_S_GTAACTGAGCATGGCA	8	5	CCEx11_B19_1_dense_S
CCEx11_B19_1_dense_S_TTGACTTAGACGACGT	194	46	CCEx11_B19_1_dense_S
CCEx11_B19_1_dense_S_AAAGATGAGCCTCGTG	4	2	CCEx11_B19_1_dense_S
CCEx11_B19_1_dense_S_TCTTTCCAGCACACAG	1	0	CCEx11_B19_1_dense_S
CCEx11_B19_1_dense_S_TCGTAGACACATCTTT	0	0	CCEx11_B19_1_dense_S
CCEx11_B19_1_dense_S_TCTGGAAAGCTAGTGG	4	2	CCEx11_B19_1_dense_S
CCEx11_B19_1_dense_S_AAATGCCGTGCTAGCC	2	1	CCEx11_B19_1_dense_S
CCEx11_B19_1_dense_S_GTGCGGTCACGTCTCT	3	4	CCEx11_B19_1_dense_S
CCEx11_B19_1_dense_S_CCACGGAAGTGTACCT	3	1	CCEx11_B19_1_dense_S
CCEx11_B19_1_dense_S_TTAACTCAGTGGGCTA	2	3	CCEx11_B19_1_dense_S
CCEx11_B19_1_dense_S_GGACGTCCAAACAACA	7	1	CCEx11_B19_1_dense_S
CCEx11_B19_1_dense_S_CCACTACAGCTAGTTC	1	2	CCEx11_B19_1_dense_S
CCEx11_B19_1_dense_S_GTGCATATCTATCGCC	7	7	CCEx11_B19_1_dense_S
CCEx11_B19_1_dense_S_TCGAGGCAGCTACCGC	0	0	CCEx11_B19_1_dense_S
CCEx11_B19_1_dense_S_ACAGCTAAGCCTTGAT	32	13	CCEx11_B19_1_dense_S
CCEx11_B19_1_dense_S_TGTGGTAGTACTTGAC	0	0	CCEx11_B19_1_dense_S
CCEx11_B19_1_dense_S_TGCCCATCATGTCGAT	0	1	CCEx11_B19_1_dense_S
CCEx11_B19_1_dense_S_ACGCCGACATGCTAGT	9	4	CCEx11_B19_1_dense_S
CCEx11_B19_1_dense_S_TTTGCGCTCCGGCACA	0	0	CCEx11_B19_1_dense_S
CCEx11_B19_1_dense_S_GCAGCCACAGAAGCAC	3	2	CCEx11_B19_1_dense_S
CCEx11_B19_1_dense_S_GTCACAAGTTTGACTG	19	6	CCEx11_B19_1_dense_S
CCEx11_B19_1_dense_S_GCGAGAAGTCTAAAGA	1	0	CCEx11_B19_1_dense_S
CCEx11_B19_1_dense_S_GGCGACTAGCCACGCT	20	15	CCEx11_B19_1_dense_S
CCEx11_B19_1_dense_S_CGACTTCGTATGGTTC	10	7	CCEx11_B19_1_dense_S
CCEx11_B19_1_dense_S_CGAGCACAGACAGACC	2	4	CCEx11_B19_1_dense_S
CCEx11_B19_1_dense_S_ATCCACCAGGACAGCT	7	2	CCEx11_B19_1_dense_S
CCEx11_B19_1_dense_S_GCAGCCATCTACCTGC	1	2	CCEx11_B19_1_dense_S
CCEx11_B19_1_dense_S_CAGCCGATCACATACG	2	0	CCEx11_B19_1_dense_S
CCEx11_B19_1_dense_S_GCGAGAACATCGATGT	0	0	CCEx11_B19_1_dense_S
CCEx11_B19_1_dense_S_TAGCCGGCAAGTTAAG	21	9	CCEx11_B19_1_dense_S
CCEx11_B19_1_dense_S_TAAGCGTGTCGCGTGT	0	0	CCEx11_B19_1_dense_S
CCEx11_B19_1_dense_S_TACCTTACACTTCTGC	7	4	CCEx11_B19_1_dense_S
CCEx11_B19_1_dense_S_GGACATTCACGTAAGG	2	1	CCEx11_B19_1_dense_S
CCEx11_B19_1_dense_S_TAGTTGGTCGCAGGCT	0	0	CCEx11_B19_1_dense_S
CCEx11_B19_1_dense_S_TACTCGCCATTTGCCC	1	0	CCEx11_B19_1_dense_S
CCEx11_B19_1_dense_S_AGTAGTCAGACTGTAA	9	6	CCEx11_B19_1_dense_S
CCEx11_B19_1_dense_S_GGATTACTCTCCCTGA	1	0	CCEx11_B19_1_dense_S
CCEx11_B19_1_dense_S_GTCATTTAGTGGACGT	8	8	CCEx11_B19_1_dense_S
CCEx11_B19_1_dense_S_AAAGTAGTCTAGAGTC	3	4	CCEx11_B19_1_dense_S
CCEx11_B19_1_dense_S_CAGCTAATCTTATCTG	1	0	CCEx11_B19_1_dense_S
CCEx11_B19_1_dense_S_TGATTTCGTGGACGAT	8	8	CCEx11_B19_1_dense_S
CCEx11_B19_1_dense_S_CATGACAAGCGTGTCC	0	0	CCEx11_B19_1_dense_S
CCEx11_B19_1_dense_S_AGCGTATAGTGAATTG	36	30	CCEx11_B19_1_dense_S
CCEx11_B19_1_dense_S_TAGGCATCATTATCTC	5	2	CCEx11_B19_1_dense_S
CCEx11_B19_1_dense_S_TCATTTGAGGACTGGT	20	13	CCEx11_B19_1_dense_S
CCEx11_B19_1_dense_S_ATCTGCCTCGGTTAAC	5	5	CCEx11_B19_1_dense_S
CCEx11_B19_1_dense_S_AGGGTGAGTGAAAGAG	4	4	CCEx11_B19_1_dense_S
CCEx11_B19_1_dense_S_CCTTACGGTGTATGGG	5	7	CCEx11_B19_1_dense_S
CCEx11_B19_1_dense_S_AACCGCGTCAATCACG	1	0	CCEx11_B19_1_dense_S
CCEx11_B19_1_dense_S_CCTCAGTGTATATCCG	31	9	CCEx11_B19_1_dense_S
CCEx11_B19_1_dense_S_TCGCGAGAGGCTCTTA	5	4	CCEx11_B19_1_dense_S
CCEx11_B19_1_dense_S_CTCATTAGTCCGAATT	8	5	CCEx11_B19_1_dense_S
CCEx11_B19_1_dense_S_CCACTACAGCGATGAC	17	7	CCEx11_B19_1_dense_S
CCEx11_B19_1_dense_S_TGCCCTACATCTACGA	2	3	CCEx11_B19_1_dense_S
CCEx11_B19_1_dense_S_CTCTAATAGTCGCCGT	8	6	CCEx11_B19_1_dense_S
CCEx11_B19_1_dense_S_ACTGATGCATATGGTC	24	18	CCEx11_B19_1_dense_S
CCEx11_B19_1_dense_S_GGGCATCTCGAGAACG	1	2	CCEx11_B19_1_dense_S
CCEx11_B19_1_dense_S_AGGGATGTCCTGCTTG	0	0	CCEx11_B19_1_dense_S
CCEx11_B19_1_dense_S_GTAACTGCAAACCTAC	0	0	CCEx11_B19_1_dense_S
CCEx11_B19_1_dense_S_CGAATGTCAACGCACC	17	15	CCEx11_B19_1_dense_S
CCEx11_B19_1_dense_S_GATCGCGGTCCCTTGT	0	0	CCEx11_B19_1_dense_S
CCEx11_B19_1_dense_S_CTCGTCAAGCGATGAC	6	6	CCEx11_B19_1_dense_S
CCEx11_B19_1_dense_S_GTACTTTTCTCTAAGG	6	2	CCEx11_B19_1_dense_S
CCEx11_B19_1_dense_S_CGATGTAGTCGCATAT	1	1	CCEx11_B19_1_dense_S
CCEx11_B19_1_dense_S_TGCGTGGGTGTATGGG	1	1	CCEx11_B19_1_dense_S
CCEx11_B19_1_dense_S_AACTGGTAGGGCTCTC	4	2	CCEx11_B19_1_dense_S
CCEx11_B19_1_dense_S_TCACAAGCATGCAACT	2	4	CCEx11_B19_1_dense_S
CCEx11_B19_1_dense_S_GCAATCACAGGGATTG	9	4	CCEx11_B19_1_dense_S
CCEx11_B19_1_dense_S_AAACGGGGTTTGTTGG	32	28	CCEx11_B19_1_dense_S
CCEx11_B19_1_dense_S_TTAGGCATCCTTTCGG	0	0	CCEx11_B19_1_dense_S
CCEx11_B19_1_dense_S_TGAGAGGAGTACCGGA	4	2	CCEx11_B19_1_dense_S
CCEx11_B19_1_dense_S_TAAGCGTAGTGTCCCG	0	1	CCEx11_B19_1_dense_S
CCEx11_B19_1_dense_S_CCAGCGACAGATGGCA	11	7	CCEx11_B19_1_dense_S
CCEx11_B19_1_dense_S_ACTTGTTAGTACTTGC	3	2	CCEx11_B19_1_dense_S
CCEx11_B19_1_dense_S_GTAGGCCGTGGAAAGA	136	102	CCEx11_B19_1_dense_S
CCEx11_B19_1_dense_S_CAAGTTGTCTTGAGAC	7	6	CCEx11_B19_1_dense_S
CCEx11_B19_1_dense_S_GACGGCTTCTGTCAAG	12	4	CCEx11_B19_1_dense_S
CCEx11_B19_1_dense_S_CAACCTCGTCTCAACA	1	0	CCEx11_B19_1_dense_S
CCEx11_B19_1_dense_S_GTGCATAAGAAGGACA	0	0	CCEx11_B19_1_dense_S
CCEx11_B19_1_dense_S_CGTGTAAAGAGTCTGG	2	2	CCEx11_B19_1_dense_S
CCEx11_B19_1_dense_S_TCACAAGGTTCGGGCT	3	1	CCEx11_B19_1_dense_S
CCEx11_B19_1_dense_S_CGTCTACCAGCTGTGC	0	0	CCEx11_B19_1_dense_S
CCEx11_B19_1_dense_S_GGTGCGTAGGCATGGT	11	14	CCEx11_B19_1_dense_S
CCEx11_B19_1_dense_S_CACAAACTCGGTTCGG	7	6	CCEx11_B19_1_dense_S
CCEx11_B19_1_dense_S_CTGTTTATCTTGCCGT	2	2	CCEx11_B19_1_dense_S
CCEx11_B19_1_dense_S_CGTGAGCAGCGTAGTG	7	2	CCEx11_B19_1_dense_S
CCEx11_B19_1_dense_S_CCCAGTTAGACACTAA	35	14	CCEx11_B19_1_dense_S
CCEx11_B19_1_dense_S_AGTCTTTAGGTGATAT	4	1	CCEx11_B19_1_dense_S
CCEx11_B19_1_dense_S_GCTGCTTGTGGCGAAT	4	4	CCEx11_B19_1_dense_S
CCEx11_B19_1_dense_S_TTGCGTCAGGTAGCCA	4	2	CCEx11_B19_1_dense_S
CCEx11_B19_1_dense_S_GTAACGTTCACGGTTA	9	5	CCEx11_B19_1_dense_S
CCEx11_B19_1_dense_S_GTGCGGTCATGGTTGT	8	7	CCEx11_B19_1_dense_S
CCEx11_B19_1_dense_S_CTCACACTCTTGCATT	5	3	CCEx11_B19_1_dense_S
CCEx11_B19_1_dense_S_ACTGCTCAGGTGCACA	1	1	CCEx11_B19_1_dense_S
CCEx11_B19_1_dense_S_CGAGCCAGTGCTGTAT	3	2	CCEx11_B19_1_dense_S
CCEx11_B19_1_dense_S_AAACCTGGTTATGTGC	3	3	CCEx11_B19_1_dense_S
CCEx11_B19_1_dense_S_ACTATCTCACGCTTTC	18	13	CCEx11_B19_1_dense_S
CCEx11_B19_1_dense_S_CTAGCCTAGAGAGCTC	9	6	CCEx11_B19_1_dense_S
CCEx11_B19_1_dense_S_CGTGTAAGTCTAGTCA	0	0	CCEx11_B19_1_dense_S
CCEx11_B19_1_dense_S_AAGACCTGTACTTAGC	189	143	CCEx11_B19_1_dense_S
CCEx11_B19_1_dense_S_GGGATGACAAGTTCTG	0	0	CCEx11_B19_1_dense_S
CCEx11_B19_1_dense_S_GATCGCGCACATGACT	19	19	CCEx11_B19_1_dense_S
CCEx11_B19_1_dense_S_ATCACGAAGTAGCGGT	3	1	CCEx11_B19_1_dense_S
CCEx11_B19_1_dense_S_AGCAGCCAGCCAGTTT	1	0	CCEx11_B19_1_dense_S
CCEx11_B19_1_dense_S_GACTACAAGTAGCGGT	1	0	CCEx11_B19_1_dense_S
CCEx11_B19_1_dense_S_CGATGGCGTTGCCTCT	3	3	CCEx11_B19_1_dense_S
CCEx11_B19_1_dense_S_TCATTTGAGGCAATTA	6	0	CCEx11_B19_1_dense_S
CCEx11_B19_1_dense_S_TACTTGTAGTCACGCC	0	0	CCEx11_B19_1_dense_S
CCEx11_B19_1_dense_S_TTCTCCTGTGATGTCT	4	4	CCEx11_B19_1_dense_S
CCEx11_B19_1_dense_S_CTACCCAAGCCTCGTG	149	101	CCEx11_B19_1_dense_S
CCEx11_B19_1_dense_S_GCTGGGTTCTGTCTAT	42	43	CCEx11_B19_1_dense_S
CCEx11_B19_1_dense_S_TCTTCGGAGCTACCTA	2	1	CCEx11_B19_1_dense_S
CCEx11_B19_1_dense_S_CACAGTACAGGAACGT	7	7	CCEx11_B19_1_dense_S
CCEx11_B19_1_dense_S_CTGGTCTCAGTTCATG	6	3	CCEx11_B19_1_dense_S
[truncated: 5,270 more rows]
