# Supplementary material for: Ascertaining cells’ synaptic connections and RNA expression simultaneously with barcoded rabies virus libraries
Source: Nat Commun. 2022 Nov 16;13:6993. doi: 10.1038/s41467-022-34334-1 (PMC9668842; doi:10.1038/s41467-022-34334-1)
Supplement: Supplementary file 6 — Source Data [file 41467_2022_34334_MOESM6_ESM.zip › saunders_source_data/Figure_3c_3i_SI_Figures_6a_6e_8e.csv]

CBC	common_name	common_name_detailed	lig_umap_x_aligned	lig_umap_y_aligned	rv_residuals_common_name_detailed	control_or_sbarro	starter_condition
SCC07_1e2_B_L1_TGCAGTAGTCAGTCCG	Interneuron	Interneuron_Npy	-1.193454e+01	4.966167e+00	82.36	sbarro	presynaptic
SCC07_1e2_B_L1_CTGATCCAGGATACGC	Glu_Neuron	Glu_Neuron_DeepLayer	-1.563421e+01	-4.539375e+00	30.56	sbarro	presynaptic
SCC07_1e2_B_L1_TGTCCCAAGAGTCACG	Interneuron	Interneuron_Npy	-1.040273e+01	5.174897e+00	82.36	sbarro	presynaptic
SCC07_1e2_B_L1_TCCTTCTTCTACAGGT	Glu_Neuron	Glu_Neuron_SuperficialLayer	9.632718e-01	-6.884288e+00	49.45	sbarro	presynaptic
SCC07_1e2_B_L1_GCGTTTCCACTCCACT	Glu_Neuron	Glu_Neuron_AOV	4.991672e-02	-1.170236e+01	2.97	sbarro	presynaptic
SCC07_1e2_B_L1_GACTATGTCCAGCCTT	Glu_Neuron	Glu_Neuron_AOV	1.990857e-01	-1.164292e+01	2.97	sbarro	presynaptic
SCC07_1e2_B_L1_GTTGCTCGTAGCTCGC	Glu_Neuron	Glu_Neuron_AOV	5.435325e-02	-1.162882e+01	2.97	sbarro	presynaptic
SCC07_1e2_B_L1_GATGAGGGTTACCTGA	Interneuron	Interneuron_Pvalb	-9.813736e+00	8.070691e+00	28.68	sbarro	presynaptic
SCC07_1e2_B_L1_ATTCCCGAGAGGTCGT	Glu_Neuron	Glu_Neuron_SuperficialLayer	-1.296526e+00	-8.102742e+00	49.45	sbarro	presynaptic
SCC07_1e2_B_L1_CGTGAATGTCCCTAAA	Glu_Neuron	Glu_Neuron_SuperficialLayer	-1.715771e+00	-7.507090e+00	49.45	sbarro	presynaptic
SCC07_1e2_B_L1_ATGAGGGTCTATCACT	Glu_Neuron	Glu_Neuron_SuperficialLayer	1.731319e-02	-7.444187e+00	49.45	sbarro	presynaptic
SCC07_1e2_B_L1_TATCTTGGTGCCGAAA	Astrocyte	Astrocyte	6.345997e+00	-7.313445e+00	20.80	sbarro	presynaptic
SCC07_1e2_B_L1_CGAGTTAAGGTGCCAA	Glu_Neuron	Glu_Neuron_SuperficialLayer	-1.777050e+00	-9.673036e+00	49.45	sbarro	presynaptic
SCC07_1e2_B_L1_CATCAAGCATACTTTC	Glu_Neuron	Glu_Neuron_SuperficialLayer	-1.234350e+00	-9.000899e+00	49.45	sbarro	presynaptic
SCC07_1e2_B_L1_AGCATCACAGGCCTGT	Interneuron	Interneuron_Pvalb	-9.585856e+00	8.132046e+00	28.68	sbarro	presynaptic
SCC07_1e2_B_L1_AGTCAACGTGAAGCGT	Interneuron	Interneuron_Npy	-1.164034e+01	5.052689e+00	82.36	sbarro	presynaptic
SCC07_1e2_B_L1_GTTAGTGAGGACACTG	Glu_Neuron	Glu_Neuron_SuperficialLayer	-4.321013e-01	-7.057273e+00	49.45	sbarro	presynaptic
SCC07_1e2_B_L1_TGCTGAATCGCAACAT	Glu_Neuron	Glu_Neuron_DeepLayer	-1.546125e+01	-4.497587e+00	30.56	sbarro	presynaptic
SCC07_1e2_B_L1_TCCGGGATCTCCGAGG	Glu_Neuron	Glu_Neuron_DeepLayer	-1.551593e+01	-4.561839e+00	30.56	sbarro	presynaptic
SCC07_1e2_B_L1_GACTTCCTCCGAGATT	Glu_Neuron	Glu_Neuron_DeepLayer	-1.376348e+01	-4.709641e+00	30.56	sbarro	presynaptic
SCC07_1e2_B_L1_CATGGTATCAACCTCC	Glu_Neuron	Glu_Neuron_SuperficialLayer	8.704106e-01	-7.113547e+00	49.45	sbarro	presynaptic
SCC07_1e2_B_L1_GACATCATCCGGCTTT	Interneuron	Interneuron_Npy	-1.183042e+01	4.951297e+00	82.36	sbarro	presynaptic
SCC07_1e2_B_L1_CTAACCCGTGAGGAAA	Astrocyte	Astrocyte	8.777780e+00	-4.386334e+00	20.80	sbarro	presynaptic
SCC07_1e2_B_L1_TCGGGTGAGTGCTACT	Glu_Neuron	Glu_Neuron_DeepLayer	-1.571318e+01	-4.612465e+00	30.56	sbarro	presynaptic
SCC07_1e2_B_L1_TTCCTTCGTCGCACGT	Glu_Neuron	Glu_Neuron_SuperficialLayer	-5.847372e-01	-8.252504e+00	49.45	sbarro	presynaptic
SCC07_1e2_B_L1_TAGATCGGTCCATCTC	Interneuron	Interneuron_Npy	-1.185299e+01	5.000340e+00	82.36	sbarro	presynaptic
SCC07_1e2_B_L1_GGGTCTGAGACGTCCC	Interneuron	Interneuron_Npy	-1.246480e+01	4.573044e+00	82.36	sbarro	presynaptic
SCC07_1e2_B_L1_GCACGGTTCCACCTGT	Glu_Neuron	Glu_Neuron_DeepLayer	-1.460094e+01	-4.236298e+00	30.56	sbarro	presynaptic
SCC07_1e2_B_L1_CATCCCAGTGTCCTAA	Interneuron	Interneuron_Npy	-1.067121e+01	5.158865e+00	82.36	sbarro	presynaptic
SCC07_1e2_B_L1_TCCACCAAGTGTGTTC	Interneuron	Interneuron_Npy	-1.203039e+01	4.957507e+00	82.36	sbarro	presynaptic
SCC07_1e2_B_L1_TCATGGAGTACAAACA	Glu_Neuron	Glu_Neuron_DeepLayer	-1.447310e+01	-4.505719e+00	30.56	sbarro	presynaptic
SCC07_1e2_B_L1_TCACGGGAGCATGAAT	Interneuron	Interneuron_Npy	-1.276705e+01	4.795900e+00	82.36	sbarro	presynaptic
SCC07_1e2_B_L1_GTTAGTGAGCCGTTAT	Interneuron	Interneuron_Npy	-1.237869e+01	4.586337e+00	82.36	sbarro	presynaptic
SCC07_1e2_B_L1_ACCAAACCATATCTGG	Glu_Neuron	Glu_Neuron_SuperficialLayer	1.227362e-01	-6.881942e+00	49.45	sbarro	presynaptic
SCC07_1e2_B_L1_AACAAGACAACGGGTA	Glu_Neuron	Glu_Neuron_SuperficialLayer	-1.279116e+00	-8.707438e+00	49.45	sbarro	presynaptic
SCC07_1e2_B_L1_GTCTACCGTATCGATC	Interneuron	Interneuron_Npy	-1.192180e+01	4.828551e+00	82.36	sbarro	presynaptic
SCC07_1e2_B_L1_CATACAGAGTGCAGCA	Interneuron	Interneuron_Npy	-1.145738e+01	5.028224e+00	82.36	sbarro	presynaptic
SCC07_1e2_B_L1_CCAATTTTCAACCTTT	Glu_Neuron	Glu_Neuron_SuperficialLayer	1.123865e+00	-7.069803e+00	49.45	sbarro	presynaptic
SCC07_1e2_B_L1_ATGCCTCGTCATTGCA	Glu_Neuron	Glu_Neuron_AOV	2.145887e-03	-1.153992e+01	2.97	sbarro	starter
SCC07_1e2_B_L1_TGTGTGATCACTGAAC	Interneuron	Interneuron_Pvalb	-9.567237e+00	8.102984e+00	28.68	sbarro	presynaptic
SCC07_1e2_B_L1_AGGGCCTTCCGTGACG	Interneuron	Interneuron_Pvalb	-9.787219e+00	8.319448e+00	28.68	sbarro	presynaptic
SCC07_1e2_B_L1_GACAGCCAGGATCACG	Glu_Neuron	Glu_Neuron_DeepLayer	-1.550049e+01	-4.441935e+00	30.56	sbarro	presynaptic
SCC07_1e2_B_L1_AGAGAGCTCGACCATA	Glu_Neuron	Glu_Neuron_DeepLayer	-1.557177e+01	-4.629891e+00	30.56	sbarro	presynaptic
SCC07_1e2_B_L1_GATGTTGCACCCTGAG	Interneuron	Interneuron_Npy	-9.474356e+00	6.764743e+00	82.36	sbarro	presynaptic
SCC07_1e2_B_L1_TTTCATGTCAAGCCTA	Glu_Neuron	Glu_Neuron_SuperficialLayer	-4.856618e-01	-8.239931e+00	49.45	sbarro	presynaptic
SCC07_1e2_B_L1_GTTGCGGAGAGTACCG	Interneuron	Interneuron_Pvalb	-9.522578e+00	7.966419e+00	28.68	sbarro	presynaptic
SCC07_1e2_B_L1_CCTAACCTCGTGAGAG	Interneuron	Interneuron_Npy	-1.206520e+01	4.834476e+00	82.36	sbarro	presynaptic
SCC07_1e2_B_L1_ATAGAGAAGCACTCAT	Interneuron	Interneuron_Pvalb	-9.507417e+00	8.365626e+00	28.68	sbarro	presynaptic
SCC07_1e2_B_L1_CATGCGGAGAGCGACT	Interneuron	Interneuron_Pvalb	-9.996264e+00	8.406477e+00	28.68	sbarro	presynaptic
SCC07_1e2_B_L1_GATGAGGTCTGTCTCG	Astrocyte	Astrocyte	6.239906e+00	-7.873365e+00	20.80	sbarro	presynaptic
SCC07_1e2_B_L1_CGAGGCTTCCGACAGC	Glu_Neuron	Glu_Neuron_DeepLayer	-1.444596e+01	-4.734761e+00	30.56	sbarro	presynaptic
SCC07_1e2_B_L1_ATTCCCGAGAGCCGTA	Glu_Neuron	Glu_Neuron_AOV	-6.668079e-03	-1.191848e+01	2.97	sbarro	starter
SCC07_1e2_B_L1_CTGAGCGGTGGCTCTG	Interneuron	Interneuron_Pvalb	-9.534842e+00	7.859644e+00	28.68	sbarro	presynaptic
SCC07_1e2_B_L1_GTTGAACGTCAAGGCA	Interneuron	Interneuron_Pvalb	-9.110420e+00	7.867373e+00	28.68	sbarro	presynaptic
SCC07_1e2_B_L1_AGGTAGGGTCTGTGGC	Interneuron	Interneuron_Npy	-1.240916e+01	4.561053e+00	82.36	sbarro	starter
SCC07_1e2_B_L1_TATTCCATCGAGCCTG	Glu_Neuron	Glu_Neuron_DeepLayer	-1.433613e+01	-4.269460e+00	30.56	sbarro	presynaptic
SCC07_1e2_B_L1_TCCACCACATGTCGTA	Glu_Neuron	Glu_Neuron_DeepLayer	-1.537413e+01	-4.879817e+00	30.56	sbarro	presynaptic
SCC07_1e2_B_L1_GAGTTGTTCGCAACAT	Glu_Neuron	Glu_Neuron_AOV	4.885992e-01	-1.177389e+01	2.97	sbarro	presynaptic
SCC07_1e2_B_L1_AAGACTCAGACTGGGT	Interneuron	Interneuron_Pvalb	-8.876613e+00	7.248784e+00	28.68	sbarro	presynaptic
SCC07_1e2_B_L1_TAGGTACGTTCCGCGA	Interneuron	Interneuron_Pvalb	-9.435683e+00	7.746870e+00	28.68	sbarro	presynaptic
SCC07_1e2_B_L1_AACAGGGGTGTGAGCA	Glu_Neuron	Glu_Neuron_SuperficialLayer	-8.521485e-01	-8.125951e+00	49.45	sbarro	presynaptic
SCC07_1e2_B_L1_TTACGCCCATATACCG	Glu_Neuron	Glu_Neuron_AOV	4.958726e-01	-1.189446e+01	2.97	sbarro	presynaptic
SCC07_1e2_B_L1_TGAATCGCACCGGCTA	Interneuron	Interneuron_Pvalb	-9.922516e+00	8.217111e+00	28.68	sbarro	presynaptic
SCC07_1e2_B_L1_CGTTAGAAGTCATCCA	Glu_Neuron	Glu_Neuron_DeepLayer	-1.560340e+01	-4.778588e+00	30.56	sbarro	presynaptic
SCC07_1e2_B_L1_CAACCAAAGAGATCGC	Glu_Neuron	Glu_Neuron_AOV	3.137267e-01	-1.206126e+01	2.97	sbarro	presynaptic
SCC07_1e2_B_L1_CTGCATCAGAAGATCT	Interneuron	Interneuron_Pvalb	-9.458519e+00	8.807721e+00	28.68	sbarro	starter
SCC07_1e2_B_L1_GTTCGCTTCCCGAATA	Glu_Neuron	Glu_Neuron_DeepLayer	-1.559107e+01	-4.796241e+00	30.56	sbarro	presynaptic
SCC07_1e2_B_L1_CCACCATGTGAGTAAT	Glu_Neuron	Glu_Neuron_DeepLayer	-1.538978e+01	-4.433266e+00	30.56	sbarro	presynaptic
SCC07_1e2_B_L1_TGACGCGAGGGCAATC	Glu_Neuron	Glu_Neuron_DeepLayer	-1.569626e+01	-4.529617e+00	30.56	sbarro	starter
SCC07_1e2_B_L1_GCAACATGTCGGAACA	Glu_Neuron	Glu_Neuron_SuperficialLayer	3.919828e-01	-7.140654e+00	49.45	sbarro	presynaptic
SCC07_1e2_B_L1_TGTTACTAGGCCTTGC	Glu_Neuron	Glu_Neuron_DeepLayer	-1.463564e+01	-4.001728e+00	30.56	sbarro	presynaptic
SCC07_1e2_B_L1_GAAGCGAGTATTTCGG	Glu_Neuron	Glu_Neuron_SuperficialLayer	8.076734e-01	-6.896445e+00	49.45	sbarro	presynaptic
SCC07_1e2_B_L1_AATGGAATCTTACCAT	SPN	SPN_Immature	-8.692461e+00	1.437339e+00	-20.51	sbarro	presynaptic
SCC07_1e2_B_L1_GGCTTTCTCCTTGACC	Glu_Neuron	Glu_Neuron_DeepLayer	-1.433441e+01	-4.941641e+00	30.56	sbarro	presynaptic
SCC07_1e2_B_L1_CATGAGTAGTGAGGTC	Interneuron	Interneuron_Npy	-1.244027e+01	4.922959e+00	82.36	sbarro	presynaptic
SCC07_1e2_B_L1_GAGTGAGGTATACCCA	Interneuron	Interneuron_Pvalb	-9.352377e+00	7.356906e+00	28.68	sbarro	presynaptic
SCC07_1e2_B_L1_GCATCGGAGCAGGGAG	Glu_Neuron	Glu_Neuron_AOV	4.070395e-02	-1.197549e+01	2.97	sbarro	presynaptic
SCC07_1e2_B_L1_ATGATCGGTGTCCTAA	Interneuron	Interneuron_Pvalb	-9.318846e+00	7.606174e+00	28.68	sbarro	presynaptic
SCC07_1e2_B_L1_ATTCCATAGGAGAATG	Interneuron	Interneuron_Vip	-3.566160e+00	7.280934e+00	-0.44	sbarro	presynaptic
SCC07_1e2_B_L1_CGGACACCACAGCATT	Interneuron	Interneuron_Npy	-1.249191e+01	4.505078e+00	82.36	sbarro	presynaptic
SCC07_1e2_B_L1_TACCTGCAGGGCAAGG	Glu_Neuron	Glu_Neuron_DeepLayer	-1.556439e+01	-4.558136e+00	30.56	sbarro	presynaptic
SCC07_1e2_B_L1_CATCGCTTCGAGAAGC	Glu_Neuron	Glu_Neuron_SuperficialLayer	-3.932527e+00	-6.782907e+00	49.45	sbarro	presynaptic
SCC07_1e2_B_L1_ACTTATCAGAGAACCC	Glu_Neuron	Glu_Neuron_DeepLayer	-1.416609e+01	-5.045569e+00	30.56	sbarro	presynaptic
SCC07_1e2_B_L1_GACCCTTCAGCTATAC	Glu_Neuron	Glu_Neuron_SuperficialLayer	1.057338e+00	-7.053597e+00	49.45	sbarro	presynaptic
SCC07_1e2_B_L1_GAAGGGTCACAATGTC	Glu_Neuron	Glu_Neuron_DeepLayer	-1.567125e+01	-4.758667e+00	30.56	sbarro	presynaptic
SCC07_1e2_B_L1_GAGTCATCAGCTTTGA	Astrocyte	Astrocyte	6.873515e+00	-7.010332e+00	20.80	sbarro	presynaptic
SCC07_1e2_B_L1_AGAGCCCTCTTTGCTA	Glu_Neuron	Glu_Neuron_SuperficialLayer	6.170702e-01	-7.295852e+00	49.45	sbarro	presynaptic
SCC07_1e2_B_L1_CATAGACGTCCTCAGG	Glu_Neuron	Glu_Neuron_DeepLayer	-1.418381e+01	-4.488985e+00	30.56	sbarro	presynaptic
SCC07_1e2_B_L1_CGATCGGTCCTGGGTG	Glu_Neuron	Glu_Neuron_SuperficialLayer	-1.530189e+00	-9.677026e+00	49.45	sbarro	presynaptic
SCC07_1e2_B_L1_GGGTCACCAGGAATCG	Interneuron	Interneuron_Pvalb	-1.046686e+01	8.657307e+00	28.68	sbarro	presynaptic
SCC07_1e2_B_L1_CTCTCAGTCTCCGAGG	Glu_Neuron	Glu_Neuron_DeepLayer	-1.380848e+01	-5.318513e+00	30.56	sbarro	presynaptic
SCC07_1e2_B_L1_CTACATTAGGGACACT	Glu_Neuron	Glu_Neuron_SuperficialLayer	1.537091e+00	-6.255995e+00	49.45	sbarro	presynaptic
SCC07_1e2_B_L1_ATGCGATTCCAAGCCG	Glu_Neuron	Glu_Neuron_DeepLayer	-1.444306e+01	-4.365462e+00	30.56	sbarro	presynaptic
SCC07_1e2_B_L1_CTCAGTCAGGTAAAGG	Astrocyte	Astrocyte	8.697767e+00	-3.393172e+00	20.80	sbarro	presynaptic
SCC07_1e2_B_L1_TACGCTCGTCTACGAT	Glu_Neuron	Glu_Neuron_SuperficialLayer	-1.002229e+00	-8.522420e+00	49.45	sbarro	presynaptic
SCC07_1e2_B_L1_TCCTCTTTCTCACTCG	Glu_Neuron	Glu_Neuron_DeepLayer	-1.477639e+01	-4.833152e+00	30.56	sbarro	presynaptic
SCC07_1e2_B_L1_TAATCTCGTAGCACGA	Glu_Neuron	Glu_Neuron_DeepLayer	-1.469865e+01	-4.280303e+00	30.56	sbarro	presynaptic
SCC07_1e2_B_L1_AACAACCCATTGCCTC	Interneuron	Interneuron_Npy	-1.256884e+01	4.589710e+00	82.36	sbarro	presynaptic
SCC07_1e2_B_L1_CCTATCGGTTCGCGTG	Glu_Neuron	Glu_Neuron_DeepLayer	-1.454890e+01	-4.173792e+00	30.56	sbarro	presynaptic
SCC07_1e2_B_L1_TTCAGGATCCTGTAGA	Interneuron	Interneuron_Pvalb	-1.004998e+01	8.220428e+00	28.68	sbarro	presynaptic
SCC07_1e2_B_L1_GAGATGGAGGTCCCGT	Astrocyte	Astrocyte	9.013699e+00	-3.619299e+00	20.80	sbarro	presynaptic
SCC07_1e2_B_L1_CAGGTATCAAGAGATT	Interneuron	Interneuron_Npy	-1.231361e+01	4.654129e+00	82.36	sbarro	presynaptic
SCC07_1e2_B_L1_AGATGCTTCCATCTAT	Astrocyte	Astrocyte	7.513958e+00	-6.550089e+00	20.80	sbarro	presynaptic
SCC07_1e2_B_L1_GCAACCGGTGACAGCA	Glu_Neuron	Glu_Neuron_DeepLayer	-1.457464e+01	-4.033745e+00	30.56	sbarro	presynaptic
SCC07_1e2_B_L1_TTTACGTCATCCAATG	Glu_Neuron	Glu_Neuron_AOV	6.436651e-01	-1.227325e+01	2.97	sbarro	presynaptic
SCC07_1e2_B_L1_TCTCTGGCAGTTCACA	Glu_Neuron	Glu_Neuron_DeepLayer	-1.439925e+01	-4.804217e+00	30.56	sbarro	presynaptic
SCC07_1e2_B_L1_TCGGTCTCAGCTACTA	Glu_Neuron	Glu_Neuron_DeepLayer	-1.546851e+01	-4.720400e+00	30.56	sbarro	presynaptic
SCC07_1e2_B_L1_TACCGAAAGATCCCGC	Astrocyte	Astrocyte	6.941208e+00	-7.352768e+00	20.80	sbarro	presynaptic
SCC07_1e2_B_L1_TCCTTTCAGATGCTTC	Glu_Neuron	Glu_Neuron_DeepLayer	-1.392354e+01	-4.704894e+00	30.56	sbarro	presynaptic
SCC07_1e2_B_L1_GTGTAACCAGAAACCG	Glu_Neuron	Glu_Neuron_SuperficialLayer	2.352422e+00	-5.947194e+00	49.45	sbarro	starter
SCC07_1e2_B_L1_TCAGTCCTCGAACCAT	Glu_Neuron	Glu_Neuron_DeepLayer	-1.396495e+01	-4.403053e+00	30.56	sbarro	presynaptic
SCC07_1e2_B_L1_CGGGTCATCACCATCC	Interneuron	Interneuron_Hapln1	-5.821277e+00	8.673026e+00	-17.83	sbarro	starter
SCC07_1e2_B_L1_CGCCATTGTAACAGTA	Glu_Neuron	Glu_Neuron_DeepLayer	-1.453757e+01	-4.735939e+00	30.56	sbarro	presynaptic
SCC07_1e2_B_L1_TGGCGTGGTACCATAC	Glu_Neuron	Glu_Neuron_AOV	3.500360e-01	-1.267238e+01	2.97	sbarro	presynaptic
SCC07_1e2_B_L1_GTCCTCAAGTTGCCCG	Interneuron	Interneuron_Npy	-1.083217e+01	5.342101e+00	82.36	sbarro	presynaptic
SCC07_1e2_B_L1_CGGGACTAGAGGACTC	Glu_Neuron	Glu_Neuron_DeepLayer	-1.438333e+01	-4.495589e+00	30.56	sbarro	presynaptic
SCC07_1e2_B_L1_ATGCGATGTCCTCATC	Interneuron	Interneuron_Vip	-3.397981e+00	7.344650e+00	-0.44	sbarro	presynaptic
SCC07_1e2_B_L1_CCGTTCAGTTGACGGA	Glu_Neuron	Glu_Neuron_AOV	5.352345e-01	-1.173219e+01	2.97	sbarro	presynaptic
SCC07_1e2_B_L1_GGTGGCTTCATCACTT	SPN	SPN_Mature	-8.700745e+00	-3.991640e+00	28.05	sbarro	presynaptic
SCC07_1e2_B_L1_ATTCTTGCAAGGCAAC	Interneuron	Interneuron_Pvalb	-9.208420e+00	8.512038e+00	28.68	sbarro	presynaptic
SCC07_1e2_B_L1_TGCTGAAGTACTGAGG	Glu_Neuron	Glu_Neuron_DeepLayer	-1.411996e+01	-4.738578e+00	30.56	sbarro	presynaptic
SCC07_1e2_B_L1_TCATTTGCAGCTTCCT	Glu_Neuron	Glu_Neuron_DeepLayer	-1.396900e+01	-5.245618e+00	30.56	sbarro	presynaptic
SCC07_1e2_B_L1_AATCGTGCAGGATTCT	Interneuron	Interneuron_Npy	-1.216580e+01	4.779801e+00	82.36	sbarro	presynaptic
SCC07_1e2_B_L1_TGTGATGGTAGGCTCC	Glu_Neuron	Glu_Neuron_DeepLayer	-1.566253e+01	-4.701599e+00	30.56	sbarro	presynaptic
SCC07_1e2_B_L1_ATCATTCGTCGTTGGC	Interneuron	Interneuron_Pvalb	-9.873722e+00	9.147599e+00	28.68	sbarro	presynaptic
SCC07_1e2_B_L1_TCAAGTGGTCCACATA	Interneuron	Interneuron_Pvalb	-9.318581e+00	9.012462e+00	28.68	sbarro	presynaptic
SCC07_1e2_B_L1_AGCCACGGTCGTGCCA	Interneuron	Interneuron_Pvalb	-9.123747e+00	8.385491e+00	28.68	sbarro	presynaptic
SCC07_1e2_B_L1_GGAAGTGCAATCTAGC	Interneuron	Interneuron_Npy	-9.410636e+00	6.371412e+00	82.36	sbarro	presynaptic
SCC07_1e2_B_L1_ATCGCCTTCTTCACGC	Interneuron	Interneuron_Vip	-2.397799e+00	7.585758e+00	-0.44	sbarro	presynaptic
SCC07_1e2_B_L1_TGGTACACACATTCTT	Glu_Neuron	Glu_Neuron_DeepLayer	-1.446444e+01	-4.620780e+00	30.56	sbarro	presynaptic
SCC07_1e2_B_L1_GTACAGTCATCGCTGG	Interneuron	Interneuron_Npy	-9.453146e+00	6.370957e+00	82.36	sbarro	presynaptic
SCC07_1e2_B_L1_CATTCTATCCGTCCTA	Glu_Neuron	Glu_Neuron_DeepLayer	-1.401931e+01	-4.639993e+00	30.56	sbarro	presynaptic
SCC07_1e2_B_L1_GGTCACGTCATTTACC	Glu_Neuron	Glu_Neuron_DeepLayer	-1.385690e+01	-4.426161e+00	30.56	sbarro	presynaptic
SCC07_1e2_B_L1_CCGGTGAAGGTTAGTA	Glu_Neuron	Glu_Neuron_SuperficialLayer	9.572850e-01	-6.870998e+00	49.45	sbarro	presynaptic
SCC07_1e2_B_L1_AGTTCGACAGCAGAAC	Glu_Neuron	Glu_Neuron_DeepLayer	-1.454518e+01	-4.171711e+00	30.56	sbarro	presynaptic
SCC07_1e2_B_L1_CGGAGAAGTGGAACAC	Glu_Neuron	Glu_Neuron_DeepLayer	-1.466105e+01	-4.194483e+00	30.56	sbarro	presynaptic
SCC07_1e2_B_L1_GCGATCGCATGGAGAC	Glu_Neuron	Glu_Neuron_DeepLayer	-1.456246e+01	-3.952680e+00	30.56	sbarro	presynaptic
SCC07_1e2_B_L1_CAGATTGCACACTTAG	Glu_Neuron	Glu_Neuron_DeepLayer	-1.451226e+01	-4.545202e+00	30.56	sbarro	presynaptic
SCC07_1e2_B_L1_TAGTGCATCGCTAAAC	Glu_Neuron	Glu_Neuron_DeepLayer	-1.410855e+01	-5.496426e+00	30.56	sbarro	presynaptic
SCC07_1e2_B_L1_CTTCTAAAGACCCTTA	Astrocyte	Astrocyte	6.379083e+00	-7.414674e+00	20.80	sbarro	presynaptic
SCC07_1e2_B_L1_ATTACTCGTATGTCCA	Glu_Neuron	Glu_Neuron_DeepLayer	-1.557488e+01	-4.559840e+00	30.56	sbarro	presynaptic
SCC07_1e2_B_L1_ATGATCGCATATCTGG	Glu_Neuron	Glu_Neuron_SuperficialLayer	1.421410e+00	-6.660177e+00	49.45	sbarro	presynaptic
SCC07_1e2_B_L1_CAGAGCCTCCAAACCA	Astrocyte	Astrocyte	7.611071e+00	-7.288363e+00	20.80	sbarro	presynaptic
SCC07_1e2_B_L1_AAAGTGATCTCGTCAC	Glu_Neuron	Glu_Neuron_DeepLayer	-1.466144e+01	-4.111379e+00	30.56	sbarro	presynaptic
SCC07_1e2_B_L1_ATTATCCGTCGTGATT	Glu_Neuron	Glu_Neuron_SuperficialLayer	-9.224377e-01	-8.525513e+00	49.45	sbarro	presynaptic
SCC07_1e2_B_L1_CTCAAGAAGCCTCATA	Glu_Neuron	Glu_Neuron_DeepLayer	-1.373044e+01	-5.239471e+00	30.56	sbarro	presynaptic
SCC07_1e2_B_L1_ATCCGTCTCGCACGAC	Glu_Neuron	Glu_Neuron_DeepLayer	-1.425460e+01	-4.262640e+00	30.56	sbarro	presynaptic
SCC07_1e2_B_L1_GTATTGGTCGGTCAGC	Astrocyte	Astrocyte	7.815609e+00	-1.687010e+00	20.80	sbarro	presynaptic
SCC07_1e2_B_L1_ATTCTTGTCTCCGAAA	Interneuron	Interneuron_Npy	-1.245269e+01	4.572783e+00	82.36	sbarro	presynaptic
SCC07_1e2_B_L1_TTCGCTGCATACAGAA	Interneuron	Interneuron_Pvalb	-8.912283e+00	7.848214e+00	28.68	sbarro	presynaptic
SCC07_1e2_B_L1_CAGCCAGCACAGTGTT	Polydendrocyte	Polydendrocyte	7.154247e+00	6.762197e+00	-36.19	sbarro	presynaptic
SCC07_1e2_B_L1_TCAGTTTTCTTAGCAG	Glu_Neuron	Glu_Neuron_DeepLayer	-1.423778e+01	-4.684165e+00	30.56	sbarro	presynaptic
SCC07_1e2_B_L1_TCTCAGCAGCATTTGC	Interneuron	Interneuron_Pvalb	-1.007853e+01	8.404526e+00	28.68	sbarro	presynaptic
SCC07_1e2_B_L1_TAAGTCGTCCCATGGG	SPN	SPN_Mature	-8.807714e+00	-2.638163e+00	28.05	sbarro	presynaptic
SCC07_1e2_B_L1_AGGTTACCAACATACC	Interneuron	Interneuron_Npy	-9.527278e+00	5.225784e+00	82.36	sbarro	presynaptic
SCC07_1e2_B_L1_AGGTTACCAGCAGATG	SPN	SPN_Immature	-9.050991e+00	-2.222841e-01	-20.51	sbarro	presynaptic
SCC07_1e2_B_L1_GCAGGCTCACACAGAG	SPN	SPN_Mature	-9.321983e+00	-4.912157e+00	28.05	sbarro	presynaptic
SCC07_1e2_B_L1_TCATATCTCGTAATGC	Glu_Neuron	Glu_Neuron_SuperficialLayer	6.638312e-01	-7.061658e+00	49.45	sbarro	presynaptic
SCC07_1e2_B_L1_TGATGGTCAACACGAG	Glu_Neuron	Glu_Neuron_DeepLayer	-1.462085e+01	-4.141764e+00	30.56	sbarro	presynaptic
SCC07_1e2_B_L1_CTACTATCAGTTGAAA	Glu_Neuron	Glu_Neuron_DeepLayer	-1.463084e+01	-4.665757e+00	30.56	sbarro	presynaptic
SCC07_1e2_B_L1_TGAACGTTCTTAGCCC	Astrocyte	Astrocyte	8.803463e+00	-4.258663e+00	20.80	sbarro	presynaptic
SCC07_1e2_B_L1_TACGCTCGTAACACCT	Glu_Neuron	Glu_Neuron_DeepLayer	-1.431781e+01	-4.564369e+00	30.56	sbarro	presynaptic
SCC07_1e2_B_L1_GGTCTGGTCCGTGGCA	Glu_Neuron	Glu_Neuron_AOV	3.981096e-01	-1.274182e+01	2.97	sbarro	presynaptic
SCC07_1e2_B_L1_ATCCGTCGTACGATTC	SPN	SPN_Mature	-8.810419e+00	-3.299212e+00	28.05	sbarro	presynaptic
SCC07_1e2_B_L1_CACTGTCTCGTGTGGC	SPN	SPN_Mature	-9.321062e+00	-4.523309e+00	28.05	sbarro	presynaptic
SCC07_1e2_B_L1_ATGCGATTCTTTGCTA	Glu_Neuron	Glu_Neuron_DeepLayer	-1.445287e+01	-5.329826e+00	30.56	sbarro	presynaptic
SCC07_1e2_B_L1_GTTCCGTTCAGCAATC	Interneuron	Interneuron_Npy	-1.174564e+01	4.914554e+00	82.36	sbarro	presynaptic
SCC07_1e2_B_L1_TAGACTGGTTCTCCCA	Glu_Neuron	Glu_Neuron_DeepLayer	-1.507629e+01	-4.984256e+00	30.56	sbarro	presynaptic
SCC07_1e2_B_L1_ATATCCTGTGAGTAGC	Astrocyte	Astrocyte	7.227448e+00	-6.694783e+00	20.80	sbarro	presynaptic
SCC07_1e2_B_L1_TGTCAGACATACTGAC	Glu_Neuron	Glu_Neuron_DeepLayer	-1.438222e+01	-4.184384e+00	30.56	sbarro	presynaptic
SCC07_1e2_B_L1_AACCATGCAGCATACT	SPN	SPN_Mature	-9.690270e+00	-4.779179e+00	28.05	sbarro	presynaptic
SCC07_1e2_B_L1_TGTACAGGTTGAGAGC	Interneuron	Interneuron_Pvalb	-9.249019e+00	7.963704e+00	28.68	sbarro	presynaptic
SCC07_1e2_B_L1_CTCCTCCGTCGAACGA	Glu_Neuron	Glu_Neuron_AOV	7.375224e-01	-1.305057e+01	2.97	sbarro	presynaptic
SCC07_1e2_B_L1_CGGAATTAGTAATCCC	SPN	SPN_Mature	-8.993340e+00	-4.249479e+00	28.05	sbarro	presynaptic
SCC07_1e2_B_L1_AACAAAGGTATCCCAA	Astrocyte	Astrocyte	6.737799e+00	-7.444699e+00	20.80	sbarro	presynaptic
SCC07_1e2_B_L1_GTAGCTAAGGTAGCCA	GABA_Neuron_OlfGC2	GABA_Neuron_OlfGC2	-5.036242e+00	-1.687600e+00	-27.45	sbarro	presynaptic
SCC07_1e2_B_L1_GTCCTCATCGACATAC	Astrocyte	Astrocyte	9.503347e+00	-5.566334e+00	20.80	sbarro	presynaptic
SCC07_1e2_B_L1_TTGACCCGTTATGTCG	SPN	SPN_Mature	-1.013242e+01	-5.166269e+00	28.05	sbarro	presynaptic
SCC07_1e2_B_L1_TCGAAGTAGCAAATCA	Astrocyte	Astrocyte	9.045451e+00	-3.589027e+00	20.80	sbarro	presynaptic
SCC07_1e2_B_L1_ATCGTCCGTGGAAATT	Glu_Neuron	Glu_Neuron_DeepLayer	-1.467947e+01	-3.963636e+00	30.56	sbarro	presynaptic
SCC07_1e2_B_L1_GGAGATGCACGCGCAT	SPN	SPN_Immature	-8.486921e+00	-8.924994e-01	-20.51	sbarro	presynaptic
SCC07_1e2_B_L1_CCCGGAATCCACAAGT	Glu_Neuron	Glu_Neuron_DeepLayer	-1.435160e+01	-4.337552e+00	30.56	sbarro	presynaptic
SCC07_1e2_B_L1_GCCAGTGGTTAAGGAT	Interneuron	Interneuron_Pvalb	-1.002013e+01	8.214003e+00	28.68	sbarro	presynaptic
SCC07_1e2_B_L1_AAGTACCGTAACGATA	Glu_Neuron	Glu_Neuron_DeepLayer	-1.421065e+01	-4.172009e+00	30.56	sbarro	presynaptic
SCC07_1e2_B_L1_CATTGAGAGTCATGAA	SPN	SPN_Mature	-9.475526e+00	-3.441278e+00	28.05	sbarro	presynaptic
SCC07_1e2_B_L1_GTCCTCATCGTCTACC	SPN	SPN_Immature	-8.290098e+00	-9.276440e-01	-20.51	sbarro	presynaptic
SCC07_1e2_B_L1_TAGTGCATCCTATGGA	Interneuron	Interneuron_Npy	-1.164820e+01	4.970537e+00	82.36	sbarro	presynaptic
SCC07_1e2_B_L1_ACATTTCAGTGAGCCA	Glu_Neuron	Glu_Neuron_DeepLayer	-1.397120e+01	-4.361701e+00	30.56	sbarro	presynaptic
SCC07_1e2_B_L1_CACCAAAAGCTGGTGA	Glu_Neuron	Glu_Neuron_DeepLayer	-1.390307e+01	-4.551036e+00	30.56	sbarro	presynaptic
SCC07_1e2_B_L1_TCATGCCGTTACCTGA	SPN	SPN_Mature	-8.637136e+00	-4.916893e+00	28.05	sbarro	presynaptic
SCC07_1e2_B_L1_TCAATCTTCCGTCCTA	SPN	SPN_Mature	-9.530354e+00	-4.504138e+00	28.05	sbarro	presynaptic
SCC07_1e2_B_L1_AGTCAACCAGCCTATA	Glu_Neuron	Glu_Neuron_DeepLayer	-1.414067e+01	-5.070797e+00	30.56	sbarro	presynaptic
SCC07_1e2_B_L1_TTGGGTAAGGGTACAC	Glu_Neuron	Glu_Neuron_DeepLayer	-1.375631e+01	-4.585200e+00	30.56	sbarro	presynaptic
SCC07_1e2_B_L1_CCCTTAGGTTAGAAGT	SPN	SPN_Mature	-1.012717e+01	-4.447969e+00	28.05	sbarro	presynaptic
SCC07_1e2_B_L1_TAGCACAGTGGAGGTT	Interneuron	Interneuron_Hapln1	-5.457831e+00	8.575776e+00	-17.83	sbarro	presynaptic
SCC07_1e2_B_L1_TGTTCCGGTAACGCGA	Interneuron	Interneuron_Pvalb	-9.269548e+00	7.572649e+00	28.68	sbarro	presynaptic
SCC07_1e2_B_L1_CCCTCAATCTCACGAA	Astrocyte	Astrocyte	8.760989e+00	-4.202942e+00	20.80	sbarro	presynaptic
SCC07_1e2_B_L1_ATACTTCAGGTTCACT	Astrocyte	Astrocyte	8.889726e+00	-3.324013e+00	20.80	sbarro	presynaptic
SCC07_1e2_B_L1_ATCCACCGTGGGATTG	Glu_Neuron	Glu_Neuron_DeepLayer	-1.443498e+01	-4.026998e+00	30.56	sbarro	presynaptic
SCC07_1e2_B_L1_TGGGCTGAGTATGGCG	Glu_Neuron	Glu_Neuron_DeepLayer	-1.385711e+01	-5.257329e+00	30.56	sbarro	presynaptic
SCC07_1e2_B_L1_ACTGTCCTCTAGTGTG	Glu_Neuron	Glu_Neuron_DeepLayer	-1.380095e+01	-4.658042e+00	30.56	sbarro	presynaptic
SCC07_1e2_B_L1_TGTGATGCAATCGCGC	Interneuron	Interneuron_Pvalb	-1.024180e+01	9.102784e+00	28.68	sbarro	presynaptic
SCC07_1e2_B_L1_TATTCCAGTATGCGGA	SPN	SPN_Mature	-9.224542e+00	-3.804939e+00	28.05	sbarro	presynaptic
SCC07_1e2_B_L1_TCCTGCACAAGTACCT	Interneuron	Interneuron_Npy	-1.178281e+01	4.892325e+00	82.36	sbarro	presynaptic
SCC07_1e2_B_L1_TACAACGAGGTTGGTG	Astrocyte	Astrocyte	8.436870e+00	-1.196744e+00	20.80	sbarro	presynaptic
SCC07_1e2_B_L1_GTAGAAACATCTCCCA	SPN	SPN_Mature	-8.181822e+00	-2.914276e+00	28.05	sbarro	presynaptic
SCC07_1e2_B_L1_GGGTCACAGCGATCGA	Astrocyte	Astrocyte	8.635988e+00	-9.888218e-01	20.80	sbarro	presynaptic
SCC07_1e2_B_L1_GTGGCGTGTGAACCGA	SPN	SPN_Mature	-9.417692e+00	-5.154067e+00	28.05	sbarro	presynaptic
SCC07_1e2_B_L1_TGCGGGTCAGTTACCA	Polydendrocyte	Polydendrocyte	9.307300e+00	9.684945e+00	-36.19	sbarro	presynaptic
SCC07_1e2_B_L1_TCATCATTCCTCGATC	SPN	SPN_Mature	-8.169698e+00	-2.831173e+00	28.05	sbarro	presynaptic
SCC07_1e2_B_L1_CAGCAGCCAGCAGTAG	Astrocyte	Astrocyte	7.507973e+00	-6.508726e+00	20.80	sbarro	presynaptic
SCC07_1e2_B_L1_CGGAGAATCCGCAGTG	SPN	SPN_Mature	-7.989780e+00	-2.621791e+00	28.05	sbarro	presynaptic
SCC07_1e2_B_L1_ACGTTCCCACAACGTT	Glu_Neuron	Glu_Neuron_DeepLayer	-1.466636e+01	-4.290070e+00	30.56	sbarro	presynaptic
SCC07_1e2_B_L1_AGCGCCACATTCCTCG	Astrocyte	Astrocyte	9.045663e+00	-3.420273e+00	20.80	sbarro	presynaptic
SCC07_1e2_B_L1_GTTGTGAGTGCGCTCA	Glu_Neuron	Glu_Neuron_SuperficialLayer	1.908217e+00	-6.091603e+00	49.45	sbarro	presynaptic
SCC07_1e2_B_L1_GCATCGGCACACGGAA	SPN	SPN_Mature	-9.535409e+00	-3.938315e+00	28.05	sbarro	presynaptic
SCC07_1e2_B_L1_TCCTTCTAGGAAAGAC	Interneuron	Interneuron_Npy	-1.225154e+01	4.699135e+00	82.36	sbarro	presynaptic
SCC07_1e2_B_L1_GTCTACCGTAGAATGT	SPN	SPN_Mature	-9.963184e+00	-5.711721e+00	28.05	sbarro	presynaptic
SCC07_1e2_B_L1_CGGGCATTCCAAGCCG	Glu_Neuron	Glu_Neuron_DeepLayer	-1.451314e+01	-4.382017e+00	30.56	sbarro	presynaptic
SCC07_1e2_B_L1_AGGCATTCAAAGGTTA	SPN	SPN_Mature	-9.097688e+00	-3.487763e+00	28.05	sbarro	presynaptic
SCC07_1e2_B_L1_ACGTAGTTCACCATAG	Astrocyte	Astrocyte	8.608667e+00	-4.273831e+00	20.80	sbarro	presynaptic
SCC07_1e2_B_L1_CCTCTAGAGTGACACG	Glu_Neuron	Glu_Neuron_DeepLayer	-1.473826e+01	-4.066247e+00	30.56	sbarro	presynaptic
SCC07_1e2_B_L1_CTCAATTTCAGGACGA	Glu_Neuron	Glu_Neuron_DeepLayer	-1.418464e+01	-4.780863e+00	30.56	sbarro	presynaptic
SCC07_1e2_B_L1_TACCTCGGTCGTTGGC	Astrocyte	Astrocyte	4.668686e+00	-1.252557e+01	20.80	sbarro	presynaptic
SCC07_1e2_B_L1_ACATCGATCTGTGCAA	Glu_Neuron	Glu_Neuron_DeepLayer	-1.413749e+01	-5.077457e+00	30.56	sbarro	presynaptic
SCC07_1e2_B_L1_CTCTCAGTCAGTGCGC	Glu_Neuron	Glu_Neuron_DeepLayer	-1.428262e+01	-4.327157e+00	30.56	sbarro	presynaptic
SCC07_1e2_B_L1_TCCGAAACAAGCACAG	SPN	SPN_Mature	-1.010267e+01	-4.355112e+00	28.05	sbarro	presynaptic
SCC07_1e2_B_L1_TCATCCGTCGAACACT	Interneuron	Interneuron_Pvalb	-1.027390e+01	8.414216e+00	28.68	sbarro	presynaptic
SCC07_1e2_B_L1_ACCGTTCTCAATCAGC	SPN	SPN_Mature	-1.032193e+01	-4.903035e+00	28.05	sbarro	presynaptic
SCC07_1e2_B_L1_GTAGATCTCTAGCCAA	Astrocyte	Astrocyte	8.644690e+00	-4.201848e+00	20.80	sbarro	presynaptic
SCC07_1e2_B_L1_TCATGTTGTATGTCAC	Polydendrocyte	Polydendrocyte	9.390210e+00	9.277357e+00	-36.19	sbarro	presynaptic
SCC07_1e2_B_L1_ACTATGGCACGACGTC	SPN	SPN_Mature	-9.393347e+00	-3.466023e+00	28.05	sbarro	presynaptic
SCC07_1e2_B_L1_GGTGTCGGTACGTGTT	SPN	SPN_Mature	-9.140040e+00	-4.613734e+00	28.05	sbarro	presynaptic
SCC07_1e2_B_L1_ATTCCTAAGTGATAGT	Glu_Neuron	Glu_Neuron_DeepLayer	-1.463208e+01	-4.021982e+00	30.56	sbarro	presynaptic
SCC07_1e2_B_L1_AAAGGATCAACATCGT	Glu_Neuron	Glu_Neuron_DeepLayer	-1.447216e+01	-4.899889e+00	30.56	sbarro	presynaptic
SCC07_1e2_B_L1_GATCACACATGACACT	Astrocyte	Astrocyte	6.479941e+00	-6.839795e+00	20.80	sbarro	presynaptic
SCC07_1e2_B_L1_GTTAGACAGGTCGTAG	Glu_Neuron	Glu_Neuron_DeepLayer	-1.424423e+01	-4.511243e+00	30.56	sbarro	presynaptic
SCC07_1e2_B_L1_TCTAACTTCAGCAGAG	Polydendrocyte	Polydendrocyte	4.873136e+00	4.223294e+00	-36.19	sbarro	presynaptic
SCC07_1e2_B_L1_GGGTATTAGCCATTCA	Astrocyte	Astrocyte	9.357581e+00	-4.228747e-01	20.80	sbarro	presynaptic
SCC07_1e2_B_L1_TAAGCGTAGAGGCGTT	SPN	SPN_Mature	-1.001693e+01	-5.735743e+00	28.05	sbarro	presynaptic
SCC07_1e2_B_L1_ATCACGATCAAGCGTT	SPN	SPN_Mature	-1.007212e+01	-5.726614e+00	28.05	sbarro	presynaptic
SCC07_1e2_B_L1_CCGGTGATCAGTGGGA	Interneuron	Interneuron_Hapln1	-5.601517e+00	8.602490e+00	-17.83	sbarro	presynaptic
SCC07_1e2_B_L1_GTTATGGGTTGCTGAT	Glu_Neuron	Glu_Neuron_SuperficialLayer	-1.377147e+00	-8.930232e+00	49.45	sbarro	presynaptic
SCC07_1e2_B_L1_TGGTACATCAGATGCT	Glu_Neuron	Glu_Neuron_DeepLayer	-1.406698e+01	-4.431077e+00	30.56	sbarro	presynaptic
SCC07_1e2_B_L1_CACGTTCTCGGCAGTC	Glu_Neuron	Glu_Neuron_DeepLayer	-1.427405e+01	-4.955709e+00	30.56	sbarro	presynaptic
SCC07_1e2_B_L1_GCTACAAGTCTAGATC	Astrocyte	Astrocyte	9.009871e+00	-3.493249e+00	20.80	sbarro	presynaptic
SCC07_1e2_B_L1_TTACCGCCATCCGTTC	SPN	SPN_Mature	-9.895559e+00	-5.565141e+00	28.05	sbarro	presynaptic
SCC07_1e2_B_L1_ATCATTCTCGGCTTGG	Astrocyte	Astrocyte	8.636672e+00	-1.511092e+00	20.80	sbarro	presynaptic
SCC07_1e2_B_L1_AGCCAATAGAGTACCG	Glu_Neuron	Glu_Neuron_DeepLayer	-1.445483e+01	-4.286030e+00	30.56	sbarro	presynaptic
SCC07_1e2_B_L1_AATCGTGAGTAGGAAG	SPN	SPN_Immature	-7.986382e+00	-2.467324e-01	-20.51	sbarro	presynaptic
SCC07_1e2_B_L1_AGACAAAGTCTGCATA	SPN	SPN_Mature	-8.180123e+00	-2.679387e+00	28.05	sbarro	presynaptic
SCC07_1e2_B_L1_CTACATTTCACACGAT	ImmatureNeuron	ImmatureNeuron_GABA	-1.026603e+00	1.676194e+00	-58.09	sbarro	presynaptic
SCC07_1e2_B_L1_TCATGCCGTCATCGCG	Interneuron	Interneuron_Pvalb	-9.561217e+00	8.569287e+00	28.68	sbarro	presynaptic
SCC07_1e2_B_L1_TCATACTTCTTGTTAC	NPC	NPC	7.712794e+00	4.839086e+00	-52.10	sbarro	presynaptic
SCC07_1e2_B_L1_AGGTCATAGTTGAAAC	Astrocyte	Astrocyte	9.165928e+00	-3.243713e+00	20.80	sbarro	presynaptic
SCC07_1e2_B_L1_GGAGGATTCCCTCGTA	Glu_Neuron	Glu_Neuron_DeepLayer	-1.480255e+01	-4.481673e+00	30.56	sbarro	presynaptic
SCC07_1e2_B_L1_CAGGTATGTCTGTCCT	Astrocyte	Astrocyte	9.154318e+00	-4.374072e+00	20.80	sbarro	presynaptic
SCC07_1e2_B_L1_CGACAGCTCCCTTTGG	SPN	SPN_Mature	-8.885399e+00	-4.501508e+00	28.05	sbarro	presynaptic
SCC07_1e2_B_L1_TAACCAGCATGCCGAC	Glu_Neuron	Glu_Neuron_DeepLayer	-1.452597e+01	-4.778202e+00	30.56	sbarro	presynaptic
SCC07_1e2_B_L1_TTGCCTGGTGAACTAA	Polydendrocyte	Polydendrocyte	9.269212e+00	9.277136e+00	-36.19	sbarro	presynaptic
SCC07_1e2_B_L1_TGCAGTACACTGTGTA	SPN	SPN_Mature	-8.833461e+00	-3.627463e+00	28.05	sbarro	presynaptic
SCC07_1e2_B_L1_CGAGAAGGTAGGAGGG	Astrocyte	Astrocyte	9.555763e+00	-2.605738e+00	20.80	sbarro	presynaptic
SCC07_1e2_B_L1_CGTCAAAGTATCAGCT	Astrocyte	Astrocyte	9.548804e+00	-3.193340e+00	20.80	sbarro	presynaptic
SCC07_1e2_B_L1_ATATCCTTCACGTAGT	SPN	SPN_Mature	-9.038983e+00	-4.999380e+00	28.05	sbarro	presynaptic
SCC07_1e2_B_L1_CGTCCATCACCCTAAA	Astrocyte	Astrocyte	7.941466e+00	-2.436226e+00	20.80	sbarro	starter
SCC07_1e2_B_L1_CAAGACTAGACATATG	SPN	SPN_Mature	-1.053693e+01	-5.257278e+00	28.05	sbarro	presynaptic
SCC07_1e2_B_L1_TGACCCTAGTGTAGAT	SPN	SPN_Mature	-8.832269e+00	-3.835548e+00	28.05	sbarro	presynaptic
SCC07_1e2_B_L1_TGTTCTAAGCCTCAGC	Interneuron	Interneuron_Npy	-1.289537e+01	4.682087e+00	82.36	sbarro	presynaptic
SCC07_1e2_B_L1_ACCGTTCTCTAGACCA	Oligodendrocyte	Oligodendrocyte	-2.345682e+00	1.636827e+01	-8.33	sbarro	presynaptic
SCC07_1e2_B_L1_GATTGGTAGACATAAC	Glu_Neuron	Glu_Neuron_DeepLayer	-1.515962e+01	-4.436378e+00	30.56	sbarro	presynaptic
SCC07_1e2_B_L1_GTGTGGCAGGACTTCT	Astrocyte	Astrocyte	8.082197e+00	-1.041691e+00	20.80	sbarro	presynaptic
SCC07_1e2_B_L1_AGCTCAATCTCTCGCA	SPN	SPN_Mature	-9.526516e+00	-4.724499e+00	28.05	sbarro	presynaptic
SCC07_1e2_B_L1_GCTCAAAGTCCAAGAG	Interneuron	Interneuron_Hapln1	-4.255829e+00	8.568973e+00	-17.83	sbarro	presynaptic
SCC07_1e2_B_L1_GGTAGAGGTATCACCA	NPC	NPC	7.667356e+00	4.832016e+00	-52.10	sbarro	presynaptic
SCC07_1e2_B_L1_AAGAACACACGCGCAT	SPN	SPN_Mature	-9.258312e+00	-4.081740e+00	28.05	sbarro	presynaptic
SCC07_1e2_B_L1_CGCCAGATCCAGTGCG	Glu_Neuron	Glu_Neuron_DeepLayer	-1.384773e+01	-4.427484e+00	30.56	sbarro	presynaptic
SCC07_1e2_B_L1_CATTTCAAGTGGCGAT	SPN	SPN_Immature	-8.780795e+00	-2.725640e+00	-20.51	sbarro	presynaptic
SCC07_1e2_B_L1_TCCTTTCAGAGATCGC	Astrocyte	Astrocyte	9.289736e+00	-2.896779e+00	20.80	sbarro	presynaptic
SCC07_1e2_B_L1_GTCCCATCACTCCCTA	SPN	SPN_Mature	-9.366426e+00	-4.745058e+00	28.05	sbarro	presynaptic
SCC07_1e2_B_L1_CCACGAGAGTCCTACA	Astrocyte	Astrocyte	8.868853e+00	-4.318274e+00	20.80	sbarro	presynaptic
SCC07_1e2_B_L1_TTTCAGTAGACCAGAC	SPN	SPN_Mature	-1.005684e+01	-4.820433e+00	28.05	sbarro	presynaptic
SCC07_1e2_B_L1_CCACGTTCACCACATA	SPN	SPN_Immature	-8.709127e+00	-4.520989e-01	-20.51	sbarro	presynaptic
SCC07_1e2_B_L1_TTGCTGCTCCGTGCGA	Glu_Neuron	Glu_Neuron_AOV	5.363550e-01	-1.288373e+01	2.97	sbarro	presynaptic
SCC07_1e2_B_L1_TCCTTCTGTAAGCTCT	Glu_Neuron	Glu_Neuron_DeepLayer	-1.429297e+01	-4.763040e+00	30.56	sbarro	presynaptic
SCC07_1e2_B_L1_TCCGATCGTGACACGA	Glu_Neuron	Glu_Neuron_DeepLayer	-1.442113e+01	-4.075073e+00	30.56	sbarro	presynaptic
SCC07_1e2_B_L1_AACCTGAGTGAGTGAC	Glu_Neuron	Glu_Neuron_DeepLayer	-1.408286e+01	-5.048876e+00	30.56	sbarro	presynaptic
SCC07_1e2_B_L1_AGGGCCTGTGCCGTAC	Polydendrocyte	Polydendrocyte	6.870861e+00	9.551600e+00	-36.19	sbarro	presynaptic
SCC07_1e2_B_L1_AATGGAACACGTAGTT	SPN	SPN_Mature	-8.859970e+00	-3.963841e+00	28.05	sbarro	presynaptic
SCC07_1e2_B_L1_TGGTGATTCTTGCAGA	Astrocyte	Astrocyte	8.230624e+00	-7.761196e-01	20.80	sbarro	presynaptic
SCC07_1e2_B_L1_GTTGAACTCGATACTG	Glu_Neuron	Glu_Neuron_DeepLayer	-1.394346e+01	-4.461016e+00	30.56	sbarro	presynaptic
SCC07_1e2_B_L1_TGTTCCGAGTAAGCAT	Interneuron	Interneuron_Pvalb	-9.471737e+00	7.847453e+00	28.68	sbarro	presynaptic
SCC07_1e2_B_L1_CTACAGACAGGAGGTT	Glu_Neuron	Glu_Neuron_DeepLayer	-1.523760e+01	-4.673614e+00	30.56	sbarro	presynaptic
SCC07_1e2_B_L1_GTTGCTCCATCCGTTC	SPN	SPN_Mature	-9.232741e+00	-4.895928e+00	28.05	sbarro	presynaptic
SCC07_1e2_B_L1_CTCATGCTCACTCACC	GABA_Neuron_OlfGC2	GABA_Neuron_OlfGC2	-4.395504e+00	-5.815992e-01	-27.45	sbarro	presynaptic
SCC07_1e2_B_L1_CACTGGGGTATGCTTG	SPN	SPN_Mature	-1.018968e+01	-5.102750e+00	28.05	sbarro	presynaptic
SCC07_1e2_B_L1_GTTAGTGCATCACAGT	GABA_Neuron_OlfGC1	GABA_Neuron_OlfGC1	2.805379e+00	-8.883799e-01	-66.96	sbarro	presynaptic
SCC07_1e2_B_L1_AAGCATCAGTTGCGAG	SPN	SPN_Mature	-9.292050e+00	-5.105610e+00	28.05	sbarro	presynaptic
SCC07_1e2_B_L1_ATACTTCAGAGTGGCT	SPN	SPN_Mature	-9.223702e+00	-4.189759e+00	28.05	sbarro	presynaptic
SCC07_1e2_B_L1_TCCTCCCGTAGGAGTC	SPN	SPN_Immature	-8.437029e+00	-2.254088e+00	-20.51	sbarro	starter
SCC07_1e2_B_L1_CAAAGAAAGCACACCC	SPN	SPN_Mature	-1.034533e+01	-5.135252e+00	28.05	sbarro	presynaptic
SCC07_1e2_B_L1_CCGCAAGTCCGTTGAA	Glu_Neuron	Glu_Neuron_DeepLayer	-1.397652e+01	-4.519819e+00	30.56	sbarro	starter
SCC07_1e2_B_L1_TACGTCCAGCTGGCCT	SPN	SPN_Mature	-9.497831e+00	-5.974764e+00	28.05	sbarro	presynaptic
SCC07_1e2_B_L1_GGGCCATCATACAGCT	Glu_Neuron	Glu_Neuron_DeepLayer	-1.412443e+01	-5.204103e+00	30.56	sbarro	presynaptic
SCC07_1e2_B_L1_TAGACCATCGCACGAC	SPN	SPN_Immature	-8.543681e+00	-6.073130e-01	-20.51	sbarro	presynaptic
SCC07_1e2_B_L1_TATTCCATCCTATTGT	SPN	SPN_Mature	-8.644578e+00	-5.070559e+00	28.05	sbarro	presynaptic
SCC07_1e2_B_L1_CTAACCCGTCGTTATG	Glu_Neuron	Glu_Neuron_DeepLayer	-1.441459e+01	-4.511379e+00	30.56	sbarro	presynaptic
SCC07_1e2_B_L1_TCCTTCTAGTGACCTT	Astrocyte	Astrocyte	8.873135e+00	-8.209172e-01	20.80	sbarro	presynaptic
SCC07_1e2_B_L1_GTTGTCCGTCCAGCGT	Interneuron	Interneuron_Npy	-9.146941e+00	5.450978e+00	82.36	sbarro	presynaptic
SCC07_1e2_B_L1_ATCGATGTCATGCCAA	SPN	SPN_Mature	-1.030078e+01	-5.141256e+00	28.05	sbarro	presynaptic
SCC07_1e2_B_L1_TAACGACAGTCCGCCA	SPN	SPN_Mature	-9.287101e+00	-5.719639e+00	28.05	sbarro	presynaptic
SCC07_1e2_B_L1_TCATCCGTCCTATGGA	Glu_Neuron	Glu_Neuron_SuperficialLayer	1.578031e-01	-6.779552e+00	49.45	sbarro	presynaptic
SCC07_1e2_B_L1_TTACCATTCGAGAGCA	SPN	SPN_Mature	-1.042125e+01	-5.188376e+00	28.05	sbarro	presynaptic
SCC07_1e2_B_L1_GTCTTTACATAGGAGC	Glu_Neuron	Glu_Neuron_DeepLayer	-1.496345e+01	-4.615578e+00	30.56	sbarro	starter
SCC07_1e2_B_L1_TGAGGAGTCGGTCATA	Glu_Neuron	Glu_Neuron_DeepLayer	-1.439010e+01	-4.435416e+00	30.56	sbarro	presynaptic
SCC07_1e2_B_L1_GTACAGTGTAGTCCTA	Astrocyte	Astrocyte	9.314541e+00	-2.916127e+00	20.80	sbarro	presynaptic
SCC07_1e2_B_L1_GGTGTTACAATTGCTG	SPN	SPN_Mature	-9.435987e+00	-3.881976e+00	28.05	sbarro	presynaptic
SCC07_1e2_B_L1_CGAGAAGGTCCTACGG	SPN	SPN_Mature	-1.044359e+01	-4.165973e+00	28.05	sbarro	presynaptic
SCC07_1e2_B_L1_ACGCACGAGCCTCATA	Astrocyte	Astrocyte	8.749930e+00	-3.483731e+00	20.80	sbarro	presynaptic
SCC07_1e2_B_L1_AAGTGAACAGGTCAAG	Astrocyte	Astrocyte	7.399416e+00	-7.908541e+00	20.80	sbarro	presynaptic
SCC07_1e2_B_L1_CACGGGTCACGCGCTA	Astrocyte	Astrocyte	9.498185e+00	-3.224323e+00	20.80	sbarro	presynaptic
SCC07_1e2_B_L1_ACTTCCGAGCATTTGC	GABA_Neuron_OlfGC2	GABA_Neuron_OlfGC2	-4.001822e+00	-1.950694e+00	-27.45	sbarro	presynaptic
SCC07_1e2_B_L1_CTTCTCTTCCCTTGTG	SPN	SPN_Mature	-8.597857e+00	-2.409799e+00	28.05	sbarro	presynaptic
SCC07_1e2_B_L1_AGTGTTGTCGCTCTCA	SPN	SPN_Mature	-9.103765e+00	-4.482138e+00	28.05	sbarro	presynaptic
SCC07_1e2_B_L1_CGGGTCATCCATTCAT	Glu_Neuron	Glu_Neuron_AOV	4.876763e-01	-1.256536e+01	2.97	sbarro	presynaptic
SCC07_1e2_B_L1_AGAGAGCAGAGAGCAA	NPC	NPC	4.550087e+00	2.676780e+00	-52.10	sbarro	presynaptic
SCC07_1e2_B_L1_ACCATTTAGATACATG	Astrocyte	Astrocyte	8.625411e+00	-4.057230e+00	20.80	sbarro	presynaptic
SCC07_1e2_B_L1_CAAGCTATCGATCCAA	SPN	SPN_Mature	-9.502835e+00	-4.423227e+00	28.05	sbarro	presynaptic
SCC07_1e2_B_L1_GAACGTTAGATCGACG	SPN	SPN_Mature	-8.890257e+00	-3.223952e+00	28.05	sbarro	presynaptic
SCC07_1e2_B_L1_CATTCATCACAGCTTA	Astrocyte	Astrocyte	9.113653e+00	6.166781e-01	20.80	sbarro	presynaptic
SCC07_1e2_B_L1_TCGCAGGCAGGCACTC	SPN	SPN_Mature	-1.046249e+01	-4.560791e+00	28.05	sbarro	presynaptic
SCC07_1e2_B_L1_AACAGGGGTGAGACGT	SPN	SPN_Mature	-1.034138e+01	-4.855848e+00	28.05	sbarro	presynaptic
SCC07_1e2_B_L1_TCTACCGCATGACAGG	SPN	SPN_Mature	-1.015254e+01	-5.582734e+00	28.05	sbarro	presynaptic
SCC07_1e2_B_L1_TGGATGTGTGAAGCGT	SPN	SPN_Mature	-9.497981e+00	-4.256358e+00	28.05	sbarro	presynaptic
SCC07_1e2_B_L1_TAGCACATCACACCGG	Glu_Neuron	Glu_Neuron_SuperficialLayer	1.040076e+00	-7.166409e+00	49.45	sbarro	presynaptic
SCC07_1e2_B_L1_AAAGTGACAACGACAG	SPN	SPN_Immature	-8.078601e+00	-1.253340e+00	-20.51	sbarro	presynaptic
SCC07_1e2_B_L1_ATTCCCGTCGCCAGTG	Glu_Neuron	Glu_Neuron_DeepLayer	-1.393099e+01	-4.309342e+00	30.56	sbarro	presynaptic
SCC07_1e2_B_L1_GTGAGCCGTGATGAAT	SPN	SPN_Mature	-1.042870e+01	-5.472068e+00	28.05	sbarro	presynaptic
SCC07_1e2_B_L1_GGCGTCAGTAGTTAGA	Interneuron	Interneuron_Hapln1	-5.352333e+00	8.379808e+00	-17.83	sbarro	presynaptic
SCC07_1e2_B_L1_TCGTGGGTCTTCTTCC	Astrocyte	Astrocyte	7.596203e+00	-7.720423e+00	20.80	sbarro	presynaptic
SCC07_1e2_B_L1_GATTCGAGTATCTTCT	SPN	SPN_Mature	-9.424861e+00	-5.109118e+00	28.05	sbarro	presynaptic
SCC07_1e2_B_L1_TTGGATGCAATTTCTC	Astrocyte	Astrocyte	9.048570e+00	1.825146e-01	20.80	sbarro	presynaptic
SCC07_1e2_B_L1_CACTGTCCACTGCTTC	SPN	SPN_Mature	-9.538595e+00	-4.975527e+00	28.05	sbarro	presynaptic
SCC07_1e2_B_L1_TATGTTCAGCATGCGA	SPN	SPN_Mature	-1.035723e+01	-4.726315e+00	28.05	sbarro	presynaptic
SCC07_1e2_B_L1_CACTGAAGTGTTGAGG	Astrocyte	Astrocyte	9.247810e+00	-3.361286e+00	20.80	sbarro	presynaptic
SCC07_1e2_B_L1_TTGCATTCACAATCTG	SPN	SPN_Immature	-8.136167e+00	-1.632553e+00	-20.51	sbarro	presynaptic
SCC07_1e2_B_L1_GGTCACGAGACGACTG	Astrocyte	Astrocyte	9.512511e+00	1.774397e-01	20.80	sbarro	presynaptic
SCC07_1e2_B_L1_TTCCGTGCAATGAACA	SPN	SPN_Mature	-8.792189e+00	-4.794271e+00	28.05	sbarro	presynaptic
SCC07_1e2_B_L1_AGTGCCGGTCTAACTG	Oligodendrocyte	Oligodendrocyte	-1.551212e+00	1.520926e+01	-8.33	sbarro	presynaptic
SCC07_1e2_B_L1_ACTATGGGTGTTGCCG	SPN	SPN_Mature	-9.226043e+00	-3.480970e+00	28.05	sbarro	presynaptic
SCC07_1e2_B_L1_CTGTACCTCTTTGCGC	SPN	SPN_Mature	-1.027141e+01	-5.315765e+00	28.05	sbarro	presynaptic
SCC07_1e2_B_L1_AGACCATCAGTTCACA	SPN	SPN_Immature	-7.664505e+00	8.032001e-01	-20.51	sbarro	presynaptic
SCC07_1e2_B_L1_CGGAATTGTCTGTGTA	SPN	SPN_Mature	-1.027019e+01	-5.453575e+00	28.05	sbarro	presynaptic
SCC07_1e2_B_L1_TCACGCTCAACCGCTG	SPN	SPN_Mature	-9.435090e+00	-6.093568e+00	28.05	sbarro	presynaptic
SCC07_1e2_B_L1_GCACTAAAGCATGTTC	Glu_Neuron	Glu_Neuron_AOV	8.854886e-01	-1.293385e+01	2.97	sbarro	presynaptic
SCC07_1e2_B_L1_GTCTCACAGACGCATG	SPN	SPN_Mature	-8.909245e+00	-4.745621e+00	28.05	sbarro	presynaptic
SCC07_1e2_B_L1_GGGTATTGTGTAGGAC	SPN	SPN_Immature	-8.384018e+00	-1.849423e+00	-20.51	sbarro	presynaptic
SCC07_1e2_B_L1_GGAGAACGTCCATCTC	Polydendrocyte	Polydendrocyte	9.314979e+00	9.222029e+00	-36.19	sbarro	presynaptic
SCC07_1e2_B_L1_TGAGCATAGAGGTGCT	Astrocyte	Astrocyte	9.096334e+00	-2.841674e+00	20.80	sbarro	presynaptic
SCC07_1e2_B_L1_CTTCGGTAGCCATCCG	SPN	SPN_Mature	-9.514768e+00	-4.740846e+00	28.05	sbarro	presynaptic
SCC07_1e2_B_L1_TACGGTATCGGTTAGT	SPN	SPN_Mature	-1.038571e+01	-5.018744e+00	28.05	sbarro	presynaptic
SCC07_1e2_B_L1_TTGGATGCAAGGGTCA	Glu_Neuron	Glu_Neuron_DeepLayer	-1.513875e+01	-5.644733e+00	30.56	sbarro	presynaptic
SCC07_1e2_B_L1_ACTTTCAGTACGTACT	GABA_Neuron_OlfGC2	GABA_Neuron_OlfGC2	-4.732452e+00	-3.371643e-01	-27.45	sbarro	presynaptic
SCC07_1e2_B_L1_TATCGCCGTTAGAAAC	Glu_Neuron	Glu_Neuron_SuperficialLayer	-4.921735e+00	-4.686903e+00	49.45	sbarro	presynaptic
SCC07_1e2_B_L1_ATGCGATGTTCAAGTC	SPN	SPN_Mature	-1.030429e+01	-5.690270e+00	28.05	sbarro	presynaptic
SCC07_1e2_B_L1_TTTGTTGAGGCATGCA	SPN	SPN_Mature	-9.387222e+00	-5.582016e+00	28.05	sbarro	presynaptic
SCC07_1e2_B_L1_ACATCGAAGACCAGAC	Interneuron	Interneuron_Npy	-9.830466e+00	5.802146e+00	82.36	sbarro	presynaptic
SCC07_1e2_B_L1_TGACTCCAGCTCTGTA	SPN	SPN_Mature	-8.807972e+00	-4.252321e+00	28.05	sbarro	presynaptic
SCC07_1e2_B_L1_TAAGCGTGTATCTCGA	SPN	SPN_Mature	-1.017299e+01	-3.979156e+00	28.05	sbarro	presynaptic
SCC07_1e2_B_L1_CGTCCATCATGGGATG	Glu_Neuron	Glu_Neuron_SuperficialLayer	-1.650715e+00	-9.470934e+00	49.45	sbarro	presynaptic
SCC07_1e2_B_L1_GCCGTGACAATCACGT	SPN	SPN_Mature	-9.574432e+00	-4.971495e+00	28.05	sbarro	presynaptic
SCC07_1e2_B_L1_ATCCTATAGTGGTTCT	SPN	SPN_Mature	-8.598861e+00	-3.368017e+00	28.05	sbarro	presynaptic
SCC07_1e2_B_L1_ATGTCTTTCTCGCAGG	SPN	SPN_Mature	-8.509523e+00	-5.233526e+00	28.05	sbarro	presynaptic
SCC07_1e2_B_L1_CTTTCGGGTGCTTCAA	Glu_Neuron	Glu_Neuron_SuperficialLayer	-4.359675e+00	-6.654469e+00	49.45	sbarro	presynaptic
SCC07_1e2_B_L1_AAACGAATCACTTCTA	SPN	SPN_Mature	-8.480865e+00	-5.357562e+00	28.05	sbarro	presynaptic
SCC07_1e2_B_L1_CTAGACACAAGACGGT	SPN	SPN_Mature	-9.474792e+00	-4.691205e+00	28.05	sbarro	presynaptic
SCC07_1e2_B_L1_GACGCTGCATCTCCCA	Interneuron	Interneuron_Hapln1	-4.223897e+00	8.829268e+00	-17.83	sbarro	presynaptic
SCC07_1e2_B_L1_GTTAGACCACGTTGGC	SPN	SPN_Immature	-8.955474e+00	-1.542502e+00	-20.51	sbarro	presynaptic
SCC07_1e2_B_L1_AGGTGTTTCGCTGTCT	SPN	SPN_Immature	-8.341303e+00	-1.745244e+00	-20.51	sbarro	presynaptic
SCC07_1e2_B_L1_ACCTGAACATCGTGGC	SPN	SPN_Immature	-8.637939e+00	-5.459119e-02	-20.51	sbarro	presynaptic
SCC07_1e2_B_L1_CAATTTCCAATTCACG	NPC	NPC	7.716517e+00	4.873460e+00	-52.10	sbarro	presynaptic
SCC07_1e2_B_L1_ATAGACCCACTTCATT	NPC	NPC	4.780546e+00	2.761588e+00	-52.10	sbarro	presynaptic
SCC07_1e2_B_L1_AAAGGTAAGGCACAAC	Interneuron	Interneuron_Npy	-1.227061e+01	4.646578e+00	82.36	sbarro	presynaptic
SCC07_1e2_B_L1_AGACACTCACCGCTAG	Interneuron	Interneuron_Hapln1	-4.605477e+00	9.037904e+00	-17.83	sbarro	presynaptic
SCC07_1e2_B_L1_ACGATGTAGAGGTTTA	SPN	SPN_Mature	-8.864971e+00	-3.659692e+00	28.05	sbarro	presynaptic
SCC07_1e2_B_L1_CGCCATTCACAATTCG	SPN	SPN_Mature	-9.984930e+00	-6.001860e+00	28.05	sbarro	presynaptic
SCC07_1e2_B_L1_TTCTGTACAGGTTCAT	SPN	SPN_Immature	-7.695002e+00	9.089531e-01	-20.51	sbarro	presynaptic
SCC07_1e2_B_L1_GACCCTTGTGACAGGT	SPN	SPN_Mature	-8.852858e+00	-4.687309e+00	28.05	sbarro	presynaptic
SCC07_1e2_B_L1_CCTCTCCTCGGAGTAG	SPN	SPN_Mature	-8.704269e+00	-4.925637e+00	28.05	sbarro	presynaptic
SCC07_1e2_B_L1_TCTTGCGTCCTACTGC	SPN	SPN_Mature	-8.572273e+00	-4.806273e+00	28.05	sbarro	presynaptic
SCC07_1e2_B_L1_TCCTCGACAATTCTTC	Interneuron	Interneuron_Hapln1	-4.847311e+00	8.747824e+00	-17.83	sbarro	presynaptic
SCC07_1e2_B_L1_TGCCGAGTCCTTCGAC	SPN	SPN_Mature	-9.263987e+00	-3.615468e+00	28.05	sbarro	presynaptic
SCC07_1e2_B_L1_GGCACGTCAGAGGTTG	SPN	SPN_Mature	-1.038658e+01	-5.608566e+00	28.05	sbarro	presynaptic
SCC07_1e2_B_L1_CAGATTGAGATCCCGC	Glu_Neuron	Glu_Neuron_DeepLayer	-1.462583e+01	-4.353921e+00	30.56	sbarro	presynaptic
SCC07_1e2_B_L1_CTCTGGTTCCAGTGTA	Astrocyte	Astrocyte	7.623823e+00	-7.806926e+00	20.80	sbarro	presynaptic
SCC07_1e2_B_L1_TAACTTCAGAATCTAG	SPN	SPN_Mature	-1.033066e+01	-4.406329e+00	28.05	sbarro	presynaptic
SCC07_1e2_B_L1_TTGGATGTCAAAGGAT	SPN	SPN_Mature	-8.656693e+00	-4.526448e+00	28.05	sbarro	presynaptic
SCC07_1e2_B_L1_GCCAGGTTCGCTAAAC	Astrocyte	Astrocyte	9.180076e+00	-3.233680e+00	20.80	sbarro	presynaptic
SCC07_1e2_B_L1_TCTGCCACAGGTGACA	SPN	SPN_Mature	-8.775567e+00	-3.506831e+00	28.05	sbarro	presynaptic
SCC07_1e2_B_L1_GCCATTCGTCACATTG	SPN	SPN_Mature	-9.176435e+00	-5.554543e+00	28.05	sbarro	presynaptic
SCC07_1e2_B_L1_TATTGGGGTCCGTACG	SPN	SPN_Mature	-9.749449e+00	-3.459856e+00	28.05	sbarro	presynaptic
SCC07_1e2_B_L1_GCATCGGCAGTTGTTG	SPN	SPN_Immature	-8.229749e+00	-1.779272e+00	-20.51	sbarro	presynaptic
SCC07_1e2_B_L1_GGAGCAACAAATTAGG	Interneuron	Interneuron_Hapln1	-4.761353e+00	8.844143e+00	-17.83	sbarro	presynaptic
SCC07_1e2_B_L1_AGAGAGCGTATACAGA	Astrocyte	Astrocyte	9.371091e+00	-2.678294e+00	20.80	sbarro	presynaptic
SCC07_1e2_B_L1_TACACCCTCGCGTTTC	SPN	SPN_Mature	-9.576549e+00	-4.783468e+00	28.05	sbarro	presynaptic
SCC07_1e2_B_L1_AGAACCTTCGGCATCG	SPN	SPN_Immature	-8.451301e+00	-3.493763e-01	-20.51	sbarro	presynaptic
SCC07_1e2_B_L1_ACACCAAGTTTACTTC	SPN	SPN_Immature	-9.478372e+00	-4.762260e-01	-20.51	sbarro	presynaptic
SCC07_1e2_B_L1_CCAATGAAGAAACACT	SPN	SPN_Mature	-8.990123e+00	-4.291262e+00	28.05	sbarro	presynaptic
SCC07_1e2_B_L1_GACGTTAGTACGAGTG	SPN	SPN_Immature	-8.363023e+00	-1.216455e+00	-20.51	sbarro	presynaptic
SCC07_1e2_B_L1_ATTCACTCACTTGGCG	SPN	SPN_Mature	-9.103071e+00	-3.682394e+00	28.05	sbarro	presynaptic
SCC07_1e2_B_L1_TTAGTCTTCTCCATAT	NPC	NPC	7.260578e+00	2.317991e+00	-52.10	sbarro	presynaptic
SCC07_1e2_B_L1_CCGAACGAGTATCCTG	NPC	NPC	7.600119e+00	5.202851e+00	-52.10	sbarro	presynaptic
SCC07_1e2_B_L1_ATTACTCGTGACGCCT	SPN	SPN_Mature	-9.397940e+00	-4.982384e+00	28.05	sbarro	presynaptic
SCC07_1e2_B_L1_ATAGACCCACTGGACC	Astrocyte	Astrocyte	9.459765e+00	9.434430e-01	20.80	sbarro	presynaptic
SCC07_1e2_B_L1_TTCCTCTGTCAGTCCG	SPN	SPN_Mature	-8.643578e+00	-5.189039e+00	28.05	sbarro	presynaptic
SCC07_1e2_B_L1_GGGTGAAAGGGTGAAA	SPN	SPN_Mature	-9.344843e+00	-4.357721e+00	28.05	sbarro	presynaptic
SCC07_1e2_B_L1_GCAGGCTGTTTCGTGA	SPN	SPN_Mature	-9.119030e+00	-4.914251e+00	28.05	sbarro	presynaptic
SCC07_1e2_B_L1_CGCATGGTCTTGGCTC	NPC	NPC	7.784626e+00	4.783531e+00	-52.10	sbarro	presynaptic
SCC07_1e2_B_L1_CGTTGGGCAACGTATC	SPN	SPN_Mature	-1.033327e+01	-4.590029e+00	28.05	sbarro	presynaptic
SCC07_1e2_B_L1_GTAACCACAGACCATT	SPN	SPN_Immature	-8.381249e+00	-1.793565e+00	-20.51	sbarro	presynaptic
SCC07_1e2_B_L1_TTGTTCATCGACGCTG	SPN	SPN_Mature	-9.295922e+00	-5.456780e+00	28.05	sbarro	presynaptic
SCC07_1e2_B_L1_AATGGAATCAACTTTC	SPN	SPN_Mature	-9.047123e+00	-5.367011e+00	28.05	sbarro	presynaptic
SCC07_1e2_B_L1_AGAACCTGTCTGTTAG	SPN	SPN_Mature	-1.028782e+01	-4.144860e+00	28.05	sbarro	presynaptic
SCC07_1e2_B_L1_TTCCTCTGTTTAAGGA	Astrocyte	Astrocyte	9.870677e+00	-1.999654e+00	20.80	sbarro	presynaptic
SCC07_1e2_B_L1_TGCAGATCACATAACC	GABA_Neuron_OlfGC2	GABA_Neuron_OlfGC2	-4.861163e+00	-1.667960e+00	-27.45	sbarro	presynaptic
SCC07_1e2_B_L1_AAATGGAGTGTAAACA	SPN	SPN_Mature	-9.271829e+00	-4.313311e+00	28.05	sbarro	presynaptic
SCC07_1e2_B_L1_GTGGTTAAGAAGTCCG	SPN	SPN_Mature	-1.007268e+01	-5.602531e+00	28.05	sbarro	presynaptic
SCC07_1e2_B_L1_AGGCCACAGCCTGAAG	GABA_Neuron_OlfGC2	GABA_Neuron_OlfGC2	-5.115950e+00	-7.663112e-01	-27.45	sbarro	presynaptic
SCC07_1e2_B_L1_TGTTGGATCCTTATAC	Interneuron	Interneuron_Hapln1	-4.316922e+00	8.279268e+00	-17.83	sbarro	presynaptic
SCC07_1e2_B_L1_CCTCTAGAGTGGCGAT	SPN	SPN_Immature	-7.516028e+00	8.643271e-01	-20.51	sbarro	presynaptic
SCC07_1e2_B_L1_TGTAAGCAGCGACATG	SPN	SPN_Mature	-1.047204e+01	-5.060163e+00	28.05	sbarro	presynaptic
SCC07_1e2_B_L1_AGATGAACATCGCTAA	SPN	SPN_Mature	-9.538992e+00	-5.573777e+00	28.05	sbarro	presynaptic
SCC07_1e2_B_L1_CCCATTGAGACGTCGA	SPN	SPN_Mature	-9.538221e+00	-5.224999e+00	28.05	sbarro	presynaptic
SCC07_1e2_B_L1_GTCCACTTCAGAGTGG	Astrocyte	Astrocyte	9.456301e+00	7.631338e-01	20.80	sbarro	presynaptic
SCC07_1e2_B_L1_AACCCAATCACCTCAC	GABA_Neuron_OlfGC2	GABA_Neuron_OlfGC2	-4.491194e+00	-1.765104e+00	-27.45	sbarro	presynaptic
SCC07_1e2_B_L1_CAAGGGAGTCCTGGGT	Astrocyte	Astrocyte	7.458843e+00	-2.273884e+00	20.80	sbarro	presynaptic
SCC07_1e2_B_L1_GGAGGATTCCTGTACC	SPN	SPN_Mature	-9.459231e+00	-4.654939e+00	28.05	sbarro	presynaptic
SCC07_1e2_B_L1_TTGTGGAAGGACGCTA	SPN	SPN_Mature	-1.029701e+01	-5.867200e+00	28.05	sbarro	presynaptic
SCC07_1e2_B_L1_CCTACGTAGAAACCAT	Astrocyte	Astrocyte	9.242994e+00	5.425061e-01	20.80	sbarro	presynaptic
SCC07_1e2_B_L1_GCCAGTGCAAGAGATT	SPN	SPN_Mature	-1.013154e+01	-4.405131e+00	28.05	sbarro	presynaptic
SCC07_1e2_B_L1_GTCAAGTGTCGTGGAA	GABA_Neuron_OlfGC2	GABA_Neuron_OlfGC2	-4.892686e+00	-4.620715e-01	-27.45	sbarro	presynaptic
SCC07_1e2_B_L1_AGTCTCCAGGTATTGA	Astrocyte	Astrocyte	9.606635e+00	-5.729933e-01	20.80	sbarro	presynaptic
SCC07_1e2_B_L1_ATCGTGACAAGCCTGC	Astrocyte	Astrocyte	9.102678e+00	-3.890162e+00	20.80	sbarro	presynaptic
SCC07_1e2_B_L1_GCATGATAGGTGCATG	SPN	SPN_Mature	-9.474252e+00	-5.109642e+00	28.05	sbarro	presynaptic
SCC07_1e2_B_L1_ATCAGGTTCCTTCAGC	SPN	SPN_Mature	-8.789401e+00	-4.315401e+00	28.05	sbarro	presynaptic
SCC07_1e2_B_L1_ACCAAACAGCAGAAAG	SPN	SPN_Mature	-9.422690e+00	-4.978245e+00	28.05	sbarro	presynaptic
SCC07_1e2_B_L1_TCTGCCAAGAAGCCAC	SPN	SPN_Immature	-8.590955e+00	-1.633599e+00	-20.51	sbarro	presynaptic
SCC07_1e2_B_L1_TCATCCGCAACAAGAT	GABA_Neuron_OlfGC2	GABA_Neuron_OlfGC2	-4.973198e+00	-4.947147e-01	-27.45	sbarro	presynaptic
SCC07_1e2_B_L1_CCATCACAGGGTCAAC	NPC	NPC	4.646908e+00	3.060602e+00	-52.10	sbarro	presynaptic
SCC07_1e2_B_L1_CCACGTTGTACTTGTG	Astrocyte	Astrocyte	8.722422e+00	-1.032124e+00	20.80	sbarro	presynaptic
SCC07_1e2_B_L1_ACTACGATCATTGAGC	SPN	SPN_Mature	-9.141484e+00	-5.086520e+00	28.05	sbarro	presynaptic
SCC07_1e2_B_L1_GCTTGGGAGATGGTAT	Interneuron	Interneuron_Hapln1	-4.797231e+00	8.517247e+00	-17.83	sbarro	presynaptic
SCC07_1e2_B_L1_GTATTGGAGGAGGCAG	SPN	SPN_Immature	-8.431154e+00	-1.948552e+00	-20.51	sbarro	presynaptic
SCC07_1e2_B_L1_GACCGTGTCAGAACCT	NPC	NPC	7.503578e+00	5.496927e+00	-52.10	sbarro	presynaptic
SCC07_1e2_B_L1_GCCAGGTCAGGTGGAT	SPN	SPN_Mature	-9.334839e+00	-4.766451e+00	28.05	sbarro	presynaptic
SCC07_1e2_B_L1_GAGACCCAGATGCTGG	SPN	SPN_Mature	-8.488366e+00	-4.350538e+00	28.05	sbarro	presynaptic
SCC07_1e2_B_L1_ACTGCAAAGGCTCAAG	Astrocyte	Astrocyte	8.793896e+00	-4.364315e+00	20.80	sbarro	presynaptic
SCC07_1e2_B_L1_CCCTCAAAGGATTACA	SPN	SPN_Mature	-8.902240e+00	-5.051026e+00	28.05	sbarro	presynaptic
SCC07_1e2_B_L1_TCTTGCGCATACCAGT	Astrocyte	Astrocyte	9.117577e+00	-2.070726e-02	20.80	sbarro	presynaptic
SCC07_1e2_B_L1_ACATCCCTCGAGAGCA	Astrocyte	Astrocyte	9.731904e+00	-5.142849e-01	20.80	sbarro	presynaptic
SCC07_1e2_B_L1_TTGTTTGAGGGAACAA	Polydendrocyte	Polydendrocyte	9.263335e+00	9.665632e+00	-36.19	sbarro	presynaptic
SCC07_1e2_B_L1_GGGACCTAGCGAGTAC	Glu_Neuron	Glu_Neuron_AOV	5.848989e-01	-1.280705e+01	2.97	sbarro	starter
SCC07_1e2_B_L1_TCCATCGGTGTCTTAG	Astrocyte	Astrocyte	7.456873e+00	-2.337215e+00	20.80	sbarro	presynaptic
SCC07_1e2_B_L1_CGAGTTACAATCTCTT	SPN	SPN_Mature	-8.597075e+00	-4.315593e+00	28.05	sbarro	presynaptic
SCC07_1e2_B_L1_ACTTATCTCTAGGAAA	SPN	SPN_Mature	-1.064305e+01	-4.921470e+00	28.05	sbarro	presynaptic
SCC07_1e2_B_L1_CTCTGGTTCATAGAGA	SPN	SPN_Immature	-8.418371e+00	-1.457859e+00	-20.51	sbarro	presynaptic
SCC07_1e2_B_L1_AAAGTGACACTTACAG	Astrocyte	Astrocyte	9.573168e+00	3.063277e-01	20.80	sbarro	presynaptic
SCC07_1e2_B_L1_GGCACGTTCCTAGCTC	GABA_Neuron_OlfGC2	GABA_Neuron_OlfGC2	-4.893872e+00	-2.571051e-01	-27.45	sbarro	presynaptic
SCC07_1e2_B_L1_CGAGAAGCAGATCCAT	SPN	SPN_Mature	-1.041101e+01	-5.540462e+00	28.05	sbarro	presynaptic
SCC07_1e2_B_L1_AACAGGGCACGACGAA	GABA_Neuron_OlfGC2	GABA_Neuron_OlfGC2	-4.259101e+00	-4.502282e-01	-27.45	sbarro	presynaptic
SCC07_1e2_B_L1_ATGGGTTGTAGCTCGC	Astrocyte	Astrocyte	9.069372e+00	-2.988675e+00	20.80	sbarro	presynaptic
SCC07_1e2_B_L1_GGTAGAGCAAACGTGG	Glu_Neuron	Glu_Neuron_DeepLayer	-1.443766e+01	-4.442515e+00	30.56	sbarro	presynaptic
SCC07_1e2_B_L1_TGTTGAGGTATAGGGC	SPN	SPN_Mature	-8.866592e+00	-4.112466e+00	28.05	sbarro	presynaptic
SCC07_1e2_B_L1_ATTACCTTCTCCCATG	GABA_Neuron_OlfGC2	GABA_Neuron_OlfGC2	-5.181390e+00	-1.635171e+00	-27.45	sbarro	presynaptic
SCC07_1e2_B_L1_CTTACCGTCGCATAGT	SPN	SPN_Mature	-8.718850e+00	-4.090927e+00	28.05	sbarro	presynaptic
SCC07_1e2_B_L1_AGTTCGATCTATCCAT	SPN	SPN_Immature	-9.082202e+00	-4.784210e-01	-20.51	sbarro	presynaptic
SCC07_1e2_B_L1_CGGGACTGTTGCCGCA	Oligodendrocyte	Oligodendrocyte	-2.369759e+00	1.642617e+01	-8.33	sbarro	presynaptic
SCC07_1e2_B_L1_GAAGCGAAGATGTTAG	SPN	SPN_Mature	-8.745188e+00	-4.587261e+00	28.05	sbarro	presynaptic
SCC07_1e2_B_L1_TCATGCCAGTTCGCAT	SPN	SPN_Mature	-8.784900e+00	-5.177311e+00	28.05	sbarro	presynaptic
SCC07_1e2_B_L1_GGAGAACAGCTCCACG	Astrocyte	Astrocyte	9.614815e+00	9.684829e-01	20.80	sbarro	presynaptic
SCC07_1e2_B_L1_CTCTGGTGTGTGTCCG	Astrocyte	Astrocyte	9.567478e+00	4.607641e-02	20.80	sbarro	presynaptic
SCC07_1e2_B_L1_GGACGTCTCGATGCAT	SPN	SPN_Mature	-8.687240e+00	-4.074944e+00	28.05	sbarro	presynaptic
SCC07_1e2_B_L1_TGGTGATGTGCCCACA	Interneuron	Interneuron_Pvalb	-9.139978e+00	8.466773e+00	28.68	sbarro	presynaptic
SCC07_1e2_B_L1_AATGACCGTCGAAACG	SPN	SPN_Mature	-9.156742e+00	-4.501966e+00	28.05	sbarro	presynaptic
SCC07_1e2_B_L1_CTTCTCTAGCCTGGAA	SPN	SPN_Mature	-9.863779e+00	-5.219311e+00	28.05	sbarro	presynaptic
SCC07_1e2_B_L1_ACGTAACTCGCAGTGC	GABA_Neuron_OlfGC2	GABA_Neuron_OlfGC2	-4.989265e+00	-9.370618e-01	-27.45	sbarro	presynaptic
SCC07_1e2_B_L1_AGATCGTTCTTGGAAC	GABA_Neuron_OlfGC2	GABA_Neuron_OlfGC2	-4.649041e+00	-3.379886e-01	-27.45	sbarro	presynaptic
SCC07_1e2_B_L1_TAGGTACAGTTGAAAC	GABA_Neuron_OlfGC2	GABA_Neuron_OlfGC2	-4.010812e+00	-2.005936e+00	-27.45	sbarro	presynaptic
SCC07_1e2_B_L1_GTAGTACAGTAGTGCG	SPN	SPN_Mature	-8.752349e+00	-3.872030e+00	28.05	sbarro	presynaptic
SCC07_1e2_B_L1_CTGTGGGGTGGAGGTT	SPN	SPN_Mature	-9.866167e+00	-3.919776e+00	28.05	sbarro	presynaptic
SCC07_1e2_B_L1_CGCGTGAAGGCTTCCG	Astrocyte	Astrocyte	9.158669e+00	9.547961e-01	20.80	sbarro	presynaptic
SCC07_1e2_B_L1_AGTCATGTCTATTGTC	SPN	SPN_Mature	-7.562719e+00	-2.532974e+00	28.05	sbarro	presynaptic
SCC07_1e2_B_L1_GGATCTACATGAAAGT	SPN	SPN_Mature	-9.087648e+00	-4.624636e+00	28.05	sbarro	presynaptic
SCC07_1e2_B_L1_AAGACTCAGATGACCG	GABA_Neuron_OlfGC2	GABA_Neuron_OlfGC2	-5.090418e+00	-1.624823e+00	-27.45	sbarro	presynaptic
SCC07_1e2_B_L1_TTATTGCAGTCTGGTT	SPN	SPN_Immature	-8.737781e+00	-2.497287e+00	-20.51	sbarro	presynaptic
SCC07_1e2_B_L1_CGAATTGCAAACGTGG	SPN	SPN_Mature	-9.199957e+00	-4.549409e+00	28.05	sbarro	presynaptic
SCC07_1e2_B_L1_CTAAGTGTCTTCCCGA	SPN	SPN_Mature	-9.565357e+00	-4.618113e+00	28.05	sbarro	presynaptic
SCC07_1e2_B_L1_TGTGGCGAGGGACTGT	SPN	SPN_Mature	-8.892675e+00	-4.239744e+00	28.05	sbarro	presynaptic
SCC07_1e2_B_L1_CTAGGTAGTTCCGCGA	GABA_Neuron_OlfGC2	GABA_Neuron_OlfGC2	-1.683319e+00	-2.196840e-01	-27.45	sbarro	presynaptic
SCC07_1e2_B_L1_GGGTGTCCAACACACT	SPN	SPN_Mature	-9.262609e+00	-6.052878e+00	28.05	sbarro	presynaptic
SCC07_1e2_B_L1_AACCACAAGTGTTCAC	SPN	SPN_Immature	-8.343241e+00	1.325403e+00	-20.51	sbarro	presynaptic
SCC07_1e2_B_L1_GAAGCGACATTGTACG	SPN	SPN_Immature	-8.641310e+00	-1.510273e+00	-20.51	sbarro	presynaptic
SCC07_1e2_B_L1_GTGTTAGCAACGCCCA	SPN	SPN_Immature	-8.423357e+00	-1.449387e+00	-20.51	sbarro	presynaptic
SCC07_1e2_B_L1_CATGCGGGTCATGACT	SPN	SPN_Immature	-9.090594e+00	-5.816934e-01	-20.51	sbarro	presynaptic
SCC07_1e2_B_L1_ACCATTTAGCTGTGCC	SPN	SPN_Immature	-3.992463e+00	3.239573e+00	-20.51	sbarro	presynaptic
SCC07_1e2_B_L1_GCTTGGGGTGGTATGG	Astrocyte	Astrocyte	8.435851e+00	-1.035469e+00	20.80	sbarro	presynaptic
SCC07_1e2_B_L1_AGTGATCTCTCATAGG	Interneuron	Interneuron_Pvalb	-9.521309e+00	7.868208e+00	28.68	sbarro	presynaptic
SCC07_1e2_B_L1_TGATCTTGTACGATTC	GABA_Neuron_OlfGC2	GABA_Neuron_OlfGC2	-4.506917e+00	-1.898915e+00	-27.45	sbarro	presynaptic
SCC07_1e2_B_L1_TTCGGTCCAAGACTGG	SPN	SPN_Immature	-8.484996e+00	1.902483e-01	-20.51	sbarro	presynaptic
SCC07_1e2_B_L1_GCTGAATCAAAGTATG	SPN	SPN_Immature	-8.415594e+00	-1.726074e+00	-20.51	sbarro	presynaptic
SCC07_1e2_B_L1_GTAGATCGTAATACCC	SPN	SPN_Immature	-8.939891e+00	-3.594828e-01	-20.51	sbarro	presynaptic
SCC07_1e2_B_L1_TTTGATCTCACATACG	SPN	SPN_Immature	-8.812567e+00	-6.954368e-01	-20.51	sbarro	presynaptic
SCC07_1e2_B_L1_CTTTCGGAGGTTGTTC	Astrocyte	Astrocyte	8.692682e+00	-3.934171e+00	20.80	sbarro	presynaptic
SCC07_1e2_B_L1_TATTTCGCAGCTACTA	Astrocyte	Astrocyte	8.780494e+00	7.891060e-01	20.80	sbarro	presynaptic
SCC07_1e2_B_L1_GTAGTACAGAAATCCA	NPC	NPC	8.502107e+00	4.973690e+00	-52.10	sbarro	presynaptic
SCC07_1e2_B_L1_GTGAGCCTCCAGCAAT	Interneuron	Interneuron_Hapln1	-4.568872e+00	8.492286e+00	-17.83	sbarro	presynaptic
SCC07_1e2_B_L1_TGCAGTATCTTTGCTA	SPN	SPN_Immature	-8.683758e+00	1.645097e+00	-20.51	sbarro	presynaptic
SCC07_1e2_B_L1_TTAGTCTGTAGCACAG	SPN	SPN_Mature	-9.134920e+00	-4.845129e+00	28.05	sbarro	presynaptic
SCC07_1e2_B_L1_CCTCTCCGTAAGATTG	SPN	SPN_Mature	-9.332946e+00	-4.404474e+00	28.05	sbarro	presynaptic
SCC07_1e2_B_L1_AGCCAATTCATGAGTC	GABA_Neuron_OlfGC2	GABA_Neuron_OlfGC2	-4.734389e+00	-6.672335e-01	-27.45	sbarro	presynaptic
SCC07_1e2_B_L1_ACATCGACAGGCACTC	Astrocyte	Astrocyte	8.674357e+00	-1.385990e+00	20.80	sbarro	presynaptic
SCC07_1e2_B_L1_GACCCAGAGCTTGTGT	SPN	SPN_Mature	-9.463175e+00	-5.426345e+00	28.05	sbarro	presynaptic
SCC07_1e2_B_L1_CAAGCTAGTCGACTTA	ImmatureNeuron	ImmatureNeuron_GABA	-1.050396e+00	2.689545e+00	-58.09	sbarro	presynaptic
SCC07_1e2_B_L1_AGTACTGAGGGTACAC	SPN	SPN_Mature	-8.961133e+00	-4.990946e+00	28.05	sbarro	presynaptic
SCC07_1e2_B_L1_CACTGGGCATCCTTCG	SPN	SPN_Immature	-8.655466e+00	1.400289e+00	-20.51	sbarro	presynaptic
SCC07_1e2_B_L1_GATGCTAGTTCTGACA	GABA_Neuron_OlfGC2	GABA_Neuron_OlfGC2	-4.541451e+00	-9.706125e-01	-27.45	sbarro	presynaptic
SCC07_1e2_B_L1_CAACAGTGTATGTGTC	GABA_Neuron_OlfGC2	GABA_Neuron_OlfGC2	-2.313438e+00	-7.980799e-01	-27.45	sbarro	presynaptic
SCC07_1e2_B_L1_GAGGGATCAACCCGCA	Polydendrocyte	Polydendrocyte	4.600635e+00	8.272454e+00	-36.19	sbarro	presynaptic
SCC07_1e2_B_L1_TCATTTGTCGGCTTGG	ImmatureNeuron	ImmatureNeuron_GABA	-1.082910e+00	1.511964e+00	-58.09	sbarro	presynaptic
SCC07_1e2_B_L1_TAACGACAGGAACTAT	SPN	SPN_Mature	-1.005123e+01	-5.742331e+00	28.05	sbarro	presynaptic
SCC07_1e2_B_L1_GGTAACTGTGGAGGTT	NPC	NPC	7.802538e+00	4.763527e+00	-52.10	sbarro	presynaptic
SCC07_1e2_B_L1_AGGGAGTGTCATATGC	GABA_Neuron_OlfGC2	GABA_Neuron_OlfGC2	-4.893645e+00	-7.375247e-01	-27.45	sbarro	presynaptic
SCC07_1e2_B_L1_CATCGCTAGCACCAGA	SPN	SPN_Mature	-9.565550e+00	-4.303861e+00	28.05	sbarro	presynaptic
SCC07_1e2_B_L1_CCTCTCCAGCGTTACT	SPN	SPN_Immature	-8.534761e+00	1.712586e+00	-20.51	sbarro	presynaptic
SCC07_1e2_B_L1_CATGGTATCGCAGAGA	Astrocyte	Astrocyte	9.554543e+00	1.796308e-01	20.80	sbarro	presynaptic
SCC07_1e2_B_L1_TCACAAGGTCTGTAAC	SPN	SPN_Mature	-1.032952e+01	-5.459348e+00	28.05	sbarro	presynaptic
SCC07_1e2_B_L1_AGTTAGCGTGTAACGG	GABA_Neuron_OlfGC2	GABA_Neuron_OlfGC2	-4.675700e+00	-6.389192e-01	-27.45	sbarro	presynaptic
SCC07_1e2_B_L1_GTACAACAGTATGAAC	NPC	NPC	7.233684e+00	2.337811e+00	-52.10	sbarro	presynaptic
SCC07_1e2_B_L1_ATGGAGGAGACCATGG	SPN	SPN_Mature	-8.904207e+00	-2.857182e+00	28.05	sbarro	presynaptic
SCC07_1e2_B_L1_CAATTTCTCTTGGATG	Polydendrocyte	Polydendrocyte	1.036296e+01	8.907529e+00	-36.19	sbarro	presynaptic
SCC07_1e2_B_L1_ACATCCCAGTAACAGT	Interneuron	Interneuron_Hapln1	-4.328712e+00	8.480838e+00	-17.83	sbarro	presynaptic
SCC07_1e2_B_L1_CTCCACACACTGCATA	Interneuron	Interneuron_Hapln1	-3.958524e+00	8.773833e+00	-17.83	sbarro	presynaptic
SCC07_1e2_B_L1_GTAGGTTCAGTGGGTA	Astrocyte	Astrocyte	6.866702e+00	-1.585254e+00	20.80	sbarro	presynaptic
SCC07_1e2_B_L1_TCTATACCACGTTCGG	GABA_Neuron_OlfGC2	GABA_Neuron_OlfGC2	-4.552454e+00	9.443629e-01	-27.45	sbarro	presynaptic
SCC07_1e2_B_L1_TGTGCGGGTAACCCTA	Astrocyte	Astrocyte	8.415507e+00	-9.225512e-01	20.80	sbarro	presynaptic
SCC07_1e2_B_L1_TAACTTCCAAATTGCC	NPC	NPC	6.089489e+00	5.596501e+00	-52.10	sbarro	presynaptic
SCC07_1e2_B_L1_ATTCCCGAGCAACAAT	SPN	SPN_Immature	-9.254580e+00	-9.584718e-02	-20.51	sbarro	presynaptic
SCC07_1e2_B_L1_ACTCCCAGTGGTGATG	NPC	NPC	7.307827e+00	8.921028e+00	-52.10	sbarro	presynaptic
SCC07_1e2_B_L1_GGGCTACCATCATCCC	GABA_Neuron_OlfGC2	GABA_Neuron_OlfGC2	-4.255942e+00	-1.121781e+00	-27.45	sbarro	presynaptic
SCC07_1e2_B_L1_AGTGATCTCAAGATAG	Glu_Neuron	Glu_Neuron_SuperficialLayer	-1.559476e+00	-9.094235e+00	49.45	sbarro	presynaptic
SCC07_1e2_B_L1_TTGCTGCTCCCTATTA	Interneuron	Interneuron_Vip	-2.484352e+00	7.002537e+00	-0.44	sbarro	presynaptic
SCC07_1e2_B_L1_AGATGCTTCACCATAG	GABA_Neuron_OlfGC2	GABA_Neuron_OlfGC2	-4.360425e+00	-7.521968e-01	-27.45	sbarro	presynaptic
SCC07_1e2_B_L1_AATGGAAAGCCGTTAT	SPN	SPN_Mature	-9.039615e+00	-5.076473e+00	28.05	sbarro	presynaptic
SCC07_1e2_B_L1_GTCGTAAGTATCTCGA	SPN	SPN_Immature	-8.115770e+00	1.396351e+00	-20.51	sbarro	presynaptic
SCC07_1e2_B_L1_ATAGGCTGTGGGTTGA	GABA_Neuron_OlfGC2	GABA_Neuron_OlfGC2	-4.862452e+00	-7.596766e-01	-27.45	sbarro	presynaptic
SCC07_1e2_B_L1_CTAACCCGTGAGGCAT	Glu_Neuron	Glu_Neuron_AOV	6.330504e-01	-1.193372e+01	2.97	sbarro	presynaptic
SCC07_1e2_B_L1_CGACAGCAGAGCTGAC	Astrocyte	Astrocyte	9.596842e+00	3.216367e-02	20.80	sbarro	presynaptic
SCC07_1e2_B_L1_AACCCAAGTGAGTTGG	Polydendrocyte	Polydendrocyte	7.650146e+00	7.230409e+00	-36.19	sbarro	presynaptic
SCC07_1e2_B_L1_CAGTTAGAGCTGTTAC	Astrocyte	Astrocyte	9.025382e+00	9.040534e-01	20.80	sbarro	presynaptic
SCC07_1e2_B_L1_TAACACGCAGCAGTGA	GABA_Neuron_OlfGC2	GABA_Neuron_OlfGC2	-4.583769e+00	-9.875820e-01	-27.45	sbarro	presynaptic
SCC07_1e2_B_L1_GTAGATCAGAAGGATG	SPN	SPN_Immature	-8.325866e+00	-4.561365e-01	-20.51	sbarro	presynaptic
SCC07_1e2_B_L1_AGGAGGTTCAGCTCTC	SPN	SPN_Mature	-8.605724e+00	-4.859169e+00	28.05	sbarro	presynaptic
SCC07_1e2_B_L1_CATGCAACAGTTCTAG	SPN	SPN_Immature	-8.425303e+00	1.354690e+00	-20.51	sbarro	presynaptic
SCC07_1e2_B_L1_AGGGTCCCAAGAGAGA	SPN	SPN_Mature	-1.024815e+01	-4.939774e+00	28.05	sbarro	presynaptic
SCC07_1e2_B_L1_ATGAGTCCAACCTATG	SPN	SPN_Immature	-9.293885e+00	-1.159167e-01	-20.51	sbarro	presynaptic
SCC07_1e2_B_L1_ACCACAACACGCAGTC	Astrocyte	Astrocyte	9.548628e+00	-2.946675e-01	20.80	sbarro	presynaptic
SCC07_1e2_B_L1_CCTCTAGGTTCGGCCA	GABA_Neuron_OlfGC2	GABA_Neuron_OlfGC2	-4.501383e+00	-4.738407e-01	-27.45	sbarro	presynaptic
SCC07_1e2_B_L1_TCGTCCACACTTCAAG	SPN	SPN_Mature	-9.789105e+00	-5.474787e+00	28.05	sbarro	presynaptic
SCC07_1e2_B_L1_ACTTTGTGTGTCTCCT	Glu_Neuron	Glu_Neuron_AOV	7.244317e-01	-1.232395e+01	2.97	sbarro	presynaptic
SCC07_1e2_B_L1_GCCAGCATCGAGTCTA	Glu_Neuron	Glu_Neuron_SuperficialLayer	1.612675e+00	-6.305762e+00	49.45	sbarro	presynaptic
SCC07_1e2_B_L1_AGGGAGTCACCGGAAA	SPN	SPN_Mature	-9.269065e+00	-5.088306e+00	28.05	sbarro	presynaptic
SCC07_1e2_B_L1_TGCTTGCTCAATGCAC	Polydendrocyte	Polydendrocyte	7.168828e+00	6.524095e+00	-36.19	sbarro	presynaptic
SCC07_1e2_B_L1_GATGTTGCATGACGGA	GABA_Neuron_OlfGC2	GABA_Neuron_OlfGC2	-3.922912e+00	-1.289555e+00	-27.45	sbarro	presynaptic
SCC07_1e2_B_L1_ACGTACAGTCCCTAAA	Astrocyte	Astrocyte	7.921920e+00	-2.540112e+00	20.80	sbarro	presynaptic
SCC07_1e2_B_L1_AGGAATAAGATACAGT	Astrocyte	Astrocyte	8.766583e+00	-1.350829e+00	20.80	sbarro	presynaptic
SCC07_1e2_B_L1_ATGCGATTCTACTATC	NPC	NPC	7.192608e+00	8.265975e+00	-52.10	sbarro	presynaptic
SCC07_1e2_B_L1_AAGCCATGTGTTCCTC	ImmatureNeuron	ImmatureNeuron_GABA	-1.439808e+00	1.735722e+00	-58.09	sbarro	presynaptic
SCC07_1e2_B_L1_GGCAGTCAGCGGATCA	Astrocyte	Astrocyte	8.869672e+00	5.602257e-01	20.80	sbarro	presynaptic
SCC07_1e2_B_L1_CCGATGGTCGGCTCTT	NPC	NPC	6.116496e+00	6.310042e+00	-52.10	sbarro	presynaptic
SCC07_1e2_B_L1_ACGGTTATCGAGATAA	Polydendrocyte	Polydendrocyte	8.304752e+00	7.586982e+00	-36.19	sbarro	presynaptic
SCC07_1e2_B_L1_AGTCACACACCAGGTC	Glu_Neuron	Glu_Neuron_AOV	6.660436e-01	-1.220103e+01	2.97	sbarro	presynaptic
SCC07_1e2_B_L1_CGATCGGTCTTTGATC	SPN	SPN_Immature	-8.558166e+00	1.088834e-01	-20.51	sbarro	presynaptic
SCC07_1e2_B_L1_ACGCACGCAACGATCT	Interneuron	Interneuron_Hapln1	-4.256894e+00	8.749207e+00	-17.83	sbarro	presynaptic
SCC07_1e2_B_L1_TTGAGTGTCCTTCTAA	NPC	NPC	7.476641e+00	2.703817e+00	-52.10	sbarro	presynaptic
SCC07_1e2_B_L1_AACAAGACATCTAACG	Polydendrocyte	Polydendrocyte	7.444625e+00	6.538031e+00	-36.19	sbarro	presynaptic
SCC07_1e2_B_L1_GTTGAACCAGTCTGGC	GABA_Neuron_OlfGC2	GABA_Neuron_OlfGC2	-4.592512e+00	-1.573401e-01	-27.45	sbarro	presynaptic
SCC07_1e2_B_L1_CATGCTCAGCATTGTC	Interneuron	Interneuron_Hapln1	-4.438130e+00	8.731130e+00	-17.83	sbarro	presynaptic
SCC07_1e2_B_L1_TCAGGTATCTTGCAAG	Interneuron	Interneuron_Hapln1	-5.207106e+00	8.621703e+00	-17.83	sbarro	presynaptic
SCC07_1e2_B_L1_GTAGGTTCAGGTATGG	NPC	NPC	7.557479e+00	1.922499e+00	-52.10	sbarro	presynaptic
SCC07_1e2_B_L1_GTAGTACAGTAAAGCT	SPN	SPN_Mature	-9.757089e+00	-4.710823e+00	28.05	sbarro	presynaptic
SCC07_1e2_B_L1_TTCCTTCCATCGTGCG	Glu_Neuron	Glu_Neuron_DeepLayer	-1.546749e+01	-4.605593e+00	30.56	sbarro	presynaptic
SCC07_1e2_B_L1_AGGTAGGTCTTCTTCC	NPC	NPC	6.438935e+00	6.097686e+00	-52.10	sbarro	presynaptic
SCC07_1e2_B_L1_AGCCAGCGTCGTAATC	Glu_Neuron	Glu_Neuron_SuperficialLayer	1.052558e+00	-6.837289e+00	49.45	sbarro	presynaptic
SCC07_1e2_B_L1_TGAATGCAGTAAGACT	Astrocyte	Astrocyte	9.668858e+00	5.254311e-01	20.80	sbarro	presynaptic
SCC07_1e2_B_L1_GGTAACTCAATGGCCC	Glu_Neuron	Glu_Neuron_DeepLayer	-1.477325e+01	-5.025422e+00	30.56	sbarro	presynaptic
SCC07_1e2_B_L1_CATACTTAGACTACGG	Glu_Neuron	Glu_Neuron_SuperficialLayer	-4.918676e+00	-4.752031e+00	49.45	sbarro	presynaptic
SCC07_1e2_B_L1_AAGATAGGTAGATGTA	Interneuron	Interneuron_Hapln1	-4.544154e+00	8.787309e+00	-17.83	sbarro	presynaptic
SCC07_1e2_B_L1_TTAATCCCAGTTCTAG	NPC	NPC	7.594892e+00	8.019608e+00	-52.10	sbarro	presynaptic
SCC07_1e2_B_L1_GTCATCCTCTCAACGA	ImmatureNeuron	ImmatureNeuron_GABA	-1.226912e+00	1.732144e+00	-58.09	sbarro	presynaptic
SCC07_1e2_B_L1_TTCTCTCGTGTATTGC	Astrocyte	Astrocyte	7.756222e+00	-2.137727e+00	20.80	sbarro	presynaptic
SCC07_1e2_B_L1_AGATGCTAGACGGAAA	Interneuron	Interneuron_Npy	-1.029538e+01	6.027822e+00	82.36	sbarro	presynaptic
SCC07_1e2_B_L1_CTCAGAACAAGTCCCG	Glu_Neuron	Glu_Neuron_SuperficialLayer	-4.907673e+00	-4.792908e+00	49.45	sbarro	presynaptic
SCC07_1e2_B_L1_GATTCTTAGAGTCAGC	Polydendrocyte	Polydendrocyte	6.408798e+00	1.037976e+01	-36.19	sbarro	presynaptic
SCC07_1e2_B_L1_TCTAACTAGTGTGTTC	SPN	SPN_Immature	-8.336372e+00	1.122727e+00	-20.51	sbarro	presynaptic
SCC07_1e2_B_L1_TCAAGCACACTGGAAG	SPN	SPN_Immature	-9.306775e+00	-3.847591e-01	-20.51	sbarro	presynaptic
SCC07_1e2_B_L1_TACTGCCTCGTCCATC	Glu_Neuron	Glu_Neuron_AOV	-2.437974e-02	-1.273482e+01	2.97	sbarro	presynaptic
SCC07_1e2_B_L1_GAGCTGCTCCTAGAGT	NPC	NPC	7.787389e+00	4.716969e+00	-52.10	sbarro	presynaptic
SCC07_1e2_B_L1_GGGATCCTCACTCTTA	GABA_Neuron_OlfGC2	GABA_Neuron_OlfGC2	-2.515104e+00	-1.132924e+00	-27.45	sbarro	presynaptic
SCC07_1e2_B_L1_CCAAGCGTCTCTGCTG	SPN	SPN_Mature	-8.847240e+00	-3.332133e+00	28.05	sbarro	presynaptic
SCC07_1e2_B_L1_GATGGAGCACCTGCTT	Interneuron	Interneuron_Hapln1	-4.280234e+00	8.610729e+00	-17.83	sbarro	presynaptic
SCC07_1e2_B_L1_GGAGATGGTTGCTCCT	Astrocyte	Astrocyte	9.935575e+00	6.916653e-01	20.80	sbarro	presynaptic
SCC07_1e2_B_L1_TGATCAGGTTTACACG	NPC	NPC	7.191298e+00	5.056428e+00	-52.10	sbarro	presynaptic
SCC07_1e2_B_L1_TTCTGTAGTTTGACAC	SPN	SPN_Immature	-9.473233e+00	-2.794425e-01	-20.51	sbarro	presynaptic
SCC07_1e2_B_L1_TTCAGGATCACATTGG	Polydendrocyte	Polydendrocyte	6.798695e+00	1.210123e+01	-36.19	sbarro	presynaptic
SCC07_1e2_B_L1_GTTAGTGCAGTGAGCA	NPC	NPC	6.117791e+00	6.531359e+00	-52.10	sbarro	presynaptic
SCC07_1e2_B_L1_GAGGGATCAGTTGTTG	Astrocyte	Astrocyte	7.105370e+00	-1.614452e+00	20.80	sbarro	presynaptic
SCC07_1e2_B_L1_CGATGCGAGTATGGAT	SPN	SPN_Mature	-9.277093e+00	-6.034776e+00	28.05	sbarro	presynaptic
SCC07_1e2_B_L1_GCACATATCGGCATTA	Astrocyte	Astrocyte	9.904078e+00	5.510040e-01	20.80	sbarro	presynaptic
SCC07_1e2_B_L1_CCTCTAGCATGGTACT	NPC	NPC	6.971109e+00	8.508537e+00	-52.10	sbarro	presynaptic
SCC07_1e2_B_L1_AGGAGGTTCGCCTTTG	Polydendrocyte	Polydendrocyte	9.139679e+00	1.044769e+01	-36.19	sbarro	presynaptic
SCC07_1e2_B_L1_AACCCAAAGAACCGCA	Astrocyte	Astrocyte	7.965067e+00	-1.078205e+00	20.80	sbarro	presynaptic
SCC07_1e2_B_L1_CATGCTCCATAGGTAA	SPN	SPN_Mature	-1.009476e+01	-4.608247e+00	28.05	sbarro	presynaptic
SCC07_1e2_B_L1_TCTGCCACACAGTCCG	Polydendrocyte	Polydendrocyte	6.525332e+00	9.673051e+00	-36.19	sbarro	presynaptic
SCC07_1e2_B_L1_TATCCTAGTCTTCCGT	GABA_Neuron_OlfGC2	GABA_Neuron_OlfGC2	-4.535711e+00	-7.822515e-01	-27.45	sbarro	presynaptic
SCC07_1e2_B_L1_CGGTCAGCAGAGTCTT	SPN	SPN_Mature	-8.880545e+00	-4.336855e+00	28.05	sbarro	presynaptic
SCC07_1e2_B_L1_AGTGTTGCATTGGGAG	NPC	NPC	8.652614e+00	5.910235e+00	-52.10	sbarro	presynaptic
SCC07_1e2_B_L1_TATACCTTCACTGGGC	NPC	NPC	7.752725e+00	4.856581e+00	-52.10	sbarro	presynaptic
SCC07_1e2_B_L1_CATCCGTAGCCATCCG	GABA_Neuron_OlfGC2	GABA_Neuron_OlfGC2	-4.312263e+00	8.013576e-01	-27.45	sbarro	presynaptic
SCC07_1e2_B_L1_GAGCTGCAGATCGACG	Interneuron	Interneuron_Pvalb	-1.041582e+01	9.612505e+00	28.68	sbarro	presynaptic
SCC07_1e2_B_L1_CAGCAGCAGACTTCGT	Glu_Neuron	Glu_Neuron_AOV	5.470030e-01	-1.270133e+01	2.97	sbarro	presynaptic
SCC07_1e2_B_L1_GAGTTGTTCCCTCGTA	Interneuron	Interneuron_Vip	-3.166969e+00	7.193141e+00	-0.44	sbarro	presynaptic
SCC07_1e2_B_L1_GTCTAGAGTAGAGATT	Interneuron	Interneuron_Vip	-3.057918e+00	7.035315e+00	-0.44	sbarro	presynaptic
SCC07_1e2_B_L1_ATTTCACAGGTGAGAA	Polydendrocyte	Polydendrocyte	5.064476e+00	8.564676e+00	-36.19	sbarro	presynaptic
SCC07_1e2_B_L1_TGCACGGGTCTGTGAT	GABA_Neuron_OlfGC2	GABA_Neuron_OlfGC2	-4.651545e+00	-1.745672e+00	-27.45	sbarro	presynaptic
SCC07_1e2_B_L1_GACGCTGAGGATGAGA	GABA_Neuron_OlfGC2	GABA_Neuron_OlfGC2	-4.515828e+00	-1.998959e+00	-27.45	sbarro	presynaptic
SCC07_1e2_B_L1_TAGGTTGAGTCTAGCT	ImmatureNeuron	ImmatureNeuron_GABA	-1.620008e+00	1.653460e+00	-58.09	sbarro	presynaptic
SCC07_1e2_B_L1_AGGGCCTGTGCGGATA	Interneuron	Interneuron_Hapln1	-4.600227e+00	8.693692e+00	-17.83	sbarro	presynaptic
SCC07_1e2_B_L1_TTGACCCAGGATACCG	Polydendrocyte	Polydendrocyte	7.374443e+00	6.597194e+00	-36.19	sbarro	presynaptic
SCC07_1e2_B_L1_CGAGTGCCATCACCAA	NPC	NPC	6.602490e+00	6.139508e+00	-52.10	sbarro	presynaptic
SCC07_1e2_B_L1_CACGTGGGTTCCACGG	Polydendrocyte	Polydendrocyte	4.577096e+00	9.081746e+00	-36.19	sbarro	presynaptic
SCC07_1e2_B_L1_TACACCCCAGAGATTA	NPC	NPC	7.519057e+00	9.110179e+00	-52.10	sbarro	presynaptic
SCC07_1e2_B_L1_CCACAAACACGTTCGG	Astrocyte	Astrocyte	8.156532e+00	-7.285681e-01	20.80	sbarro	presynaptic
SCC07_1e2_B_L1_TATTTCGCACGCACCA	Astrocyte	Astrocyte	7.224238e+00	-7.846718e+00	20.80	sbarro	presynaptic
SCC07_1e2_B_L1_CATCCACTCTCAACGA	NPC	NPC	7.358552e+00	5.586301e+00	-52.10	sbarro	presynaptic
SCC07_1e2_B_L1_TCCTTTCTCGGTCTAA	Polydendrocyte	Polydendrocyte	4.532686e+00	8.701650e+00	-36.19	sbarro	presynaptic
SCC07_1e2_B_L1_CGCAGGTAGCTAATGA	Astrocyte	Astrocyte	9.060855e+00	-3.233207e+00	20.80	sbarro	presynaptic
SCC07_1e2_B_L1_CGTTGGGTCCCTATTA	SPN	SPN_Immature	-8.544728e+00	-1.191104e+00	-20.51	sbarro	presynaptic
SCC07_1e2_B_L1_TCCCACATCGAGAAGC	Polydendrocyte	Polydendrocyte	7.360616e+00	6.767839e+00	-36.19	sbarro	presynaptic
SCC07_1e2_B_L1_CTACTATAGATTAGCA	ImmatureNeuron	ImmatureNeuron_GABA	-1.094119e+00	1.684962e+00	-58.09	sbarro	presynaptic
SCC07_1e2_B_L1_ACCAAACCAATACGAA	GABA_Neuron_OlfGC2	GABA_Neuron_OlfGC2	-4.906176e+00	-1.739790e+00	-27.45	sbarro	presynaptic
SCC07_1e2_B_L1_TTCATTGAGAGAATCT	Polydendrocyte	Polydendrocyte	8.548877e+00	7.536197e+00	-36.19	sbarro	presynaptic
SCC07_1e2_B_L1_TGTGTGAGTTCGGTAT	Astrocyte	Astrocyte	8.174633e+00	-7.616012e-01	20.80	sbarro	presynaptic
SCC07_1e2_B_L1_GTTTGGAAGACGCAGT	Polydendrocyte	Polydendrocyte	4.638126e+00	4.462479e+00	-36.19	sbarro	presynaptic
SCC07_1e2_B_L1_GTAGGTTGTGCAGATG	NPC	NPC	8.015039e+00	8.242296e+00	-52.10	sbarro	presynaptic
SCC07_1e2_B_L1_GATGAGGTCTTGAACG	SPN	SPN_Immature	-8.405788e+00	-9.538572e-01	-20.51	sbarro	presynaptic
SCC07_1e2_B_L1_GTGGAAGTCGCTGATA	SPN	SPN_Immature	-8.495825e+00	1.093751e+00	-20.51	sbarro	presynaptic
SCC07_1e2_B_L1_GCATCTCCACGCGTGT	SPN	SPN_Immature	-8.710685e+00	-2.293371e-01	-20.51	sbarro	presynaptic
SCC07_1e2_B_L1_GCTTTCGAGACTACCT	ImmatureNeuron	ImmatureNeuron_GABA	-1.740951e+00	2.138594e+00	-58.09	sbarro	presynaptic
SCC07_1e2_B_L1_AGGATAAGTGTGGTCC	Astrocyte	Astrocyte	9.079454e+00	1.270777e+00	20.80	sbarro	presynaptic
SCC07_1e2_B_L1_GGAATGGTCTACACTT	Polydendrocyte	Polydendrocyte	8.238913e+00	7.155242e+00	-36.19	sbarro	presynaptic
SCC07_1e2_B_L1_ATGCGATGTCCGCAGT	Interneuron	Interneuron_Vip	-2.836712e+00	7.144586e+00	-0.44	sbarro	presynaptic
SCC07_1e2_B_L1_CGGGACTGTATTCTCT	Glu_Neuron	Glu_Neuron_SuperficialLayer	-4.310612e+00	-6.485552e+00	49.45	sbarro	presynaptic
SCC07_1e2_B_L1_CCACACTGTATCCCTC	Interneuron	Interneuron_Hapln1	-4.164951e+00	8.896999e+00	-17.83	sbarro	presynaptic
SCC07_1e2_B_L1_GTTTGGATCTGGGTCG	NPC	NPC	6.987791e+00	2.471341e+00	-52.10	sbarro	presynaptic
SCC07_1e2_B_L1_AAAGTCCAGTCTCTGA	ImmatureNeuron	ImmatureNeuron_GABA	-2.064711e+00	2.014125e+00	-58.09	sbarro	presynaptic
SCC07_1e2_B_L1_TTTCGATAGTACGAGC	SPN	SPN_Immature	-8.578238e+00	-1.999911e+00	-20.51	sbarro	presynaptic
SCC07_1e2_B_L1_GTTATGGAGGATGAGA	SPN	SPN_Immature	-9.014015e+00	-1.759643e-01	-20.51	sbarro	presynaptic
SCC07_1e2_B_L1_CTAACCCTCCCATACC	Glu_Neuron	Glu_Neuron_SuperficialLayer	-2.633855e+00	-7.615376e+00	49.45	sbarro	presynaptic
SCC07_1e2_B_L1_CCAAGCGCAGGGAGAG	SPN	SPN_Immature	-9.137012e+00	-1.125406e+00	-20.51	sbarro	presynaptic
SCC07_1e2_B_L1_GTCCCATCATGTAACC	Polydendrocyte	Polydendrocyte	5.830931e+00	1.081180e+01	-36.19	sbarro	presynaptic
SCC07_1e2_B_L1_CTCTCGATCCTGATAG	GABA_Neuron_OlfGC2	GABA_Neuron_OlfGC2	-4.389480e+00	1.723745e-01	-27.45	sbarro	presynaptic
SCC07_1e2_B_L1_GGTAACTCATACCAGT	Interneuron	Interneuron_Npy	-1.287027e+01	4.440757e+00	82.36	sbarro	presynaptic
SCC07_1e2_B_L1_AGAACCTAGAGGCCAT	Glu_Neuron	Glu_Neuron_SuperficialLayer	1.133481e+00	-6.996662e+00	49.45	sbarro	presynaptic
SCC07_1e2_B_L1_GGAGAACCACTAACCA	GABA_Neuron_OlfGC2	GABA_Neuron_OlfGC2	-3.820259e+00	1.816355e-02	-27.45	sbarro	presynaptic
SCC07_1e2_B_L1_GATCATGGTACGCTAT	Polydendrocyte	Polydendrocyte	5.988901e+00	1.042704e+01	-36.19	sbarro	presynaptic
SCC07_1e2_B_L1_ATTCCCGTCCTCACCA	Polydendrocyte	Polydendrocyte	5.933913e+00	8.670820e+00	-36.19	sbarro	presynaptic
SCC07_1e2_B_L1_AGACACTAGCCTGTGC	NPC	NPC	6.529238e+00	6.152201e+00	-52.10	sbarro	presynaptic
SCC07_1e2_B_L1_GAGTTGTGTTGTCCCT	SPN	SPN_Mature	-9.285488e+00	-5.006068e+00	28.05	sbarro	presynaptic
SCC07_1e2_B_L1_GCCCGAACACATACGT	NPC	NPC	7.292874e+00	9.538674e+00	-52.10	sbarro	presynaptic
SCC07_1e2_B_L1_GTAGGTTAGGCGTTAG	GABA_Neuron_OlfGC2	GABA_Neuron_OlfGC2	-4.289838e+00	-1.151967e+00	-27.45	sbarro	presynaptic
SCC07_1e2_B_L1_TCAGGTAGTCCTCATC	GABA_Neuron_OlfGC2	GABA_Neuron_OlfGC2	-4.289792e+00	5.407655e-01	-27.45	sbarro	presynaptic
SCC07_1e2_B_L1_AGAGCCCAGGTAGATT	GABA_Neuron_OlfGC2	GABA_Neuron_OlfGC2	-4.449052e+00	1.616801e+00	-27.45	sbarro	presynaptic
SCC07_1e2_B_L1_ACTTATCCACACGTGC	Glu_Neuron	Glu_Neuron_SuperficialLayer	-3.436086e+00	-7.736859e+00	49.45	sbarro	presynaptic
SCC07_1e2_B_L1_GATGATCCAGACTCTA	GABA_Neuron_OlfGC2	GABA_Neuron_OlfGC2	-4.299054e+00	-1.650809e+00	-27.45	sbarro	presynaptic
SCC07_1e2_B_L1_GTAGCTACAATTCACG	Interneuron	Interneuron_Hapln1	-4.197902e+00	8.811542e+00	-17.83	sbarro	presynaptic
SCC07_1e2_B_L1_AGGAGGTGTACGTTCA	GABA_Neuron_OlfGC2	GABA_Neuron_OlfGC2	-4.507704e+00	-6.494051e-01	-27.45	sbarro	presynaptic
SCC07_1e2_B_L1_AACCTGAGTTTACGAC	Interneuron	Interneuron_Hapln1	-3.676034e+00	8.854483e+00	-17.83	sbarro	presynaptic
SCC07_1e2_B_L1_CATAAGCTCTAGGAAA	Polydendrocyte	Polydendrocyte	7.435337e+00	6.849206e+00	-36.19	sbarro	presynaptic
SCC07_1e2_B_L1_TCGGGCACAAGAGTTA	Interneuron	Interneuron_Hapln1	-4.092091e+00	8.907709e+00	-17.83	sbarro	presynaptic
SCC07_1e2_B_L1_CCTAAGACAAGATCCT	Astrocyte	Astrocyte	9.836696e+00	4.024044e-01	20.80	sbarro	presynaptic
SCC07_1e2_B_L1_AACGTCAAGGATATGT	Interneuron	Interneuron_Pvalb	-9.600426e+00	8.794480e+00	28.68	sbarro	presynaptic
SCC07_1e2_B_L1_CCTCAGTGTGGTAACG	Astrocyte	Astrocyte	8.002131e+00	-8.789707e-01	20.80	sbarro	presynaptic
SCC07_1e2_B_L1_TCCTTTCAGGAGATAG	GABA_Neuron_OlfGC2	GABA_Neuron_OlfGC2	-2.621806e+00	-1.297514e+00	-27.45	sbarro	presynaptic
SCC07_1e2_B_L1_GACTGATTCGGTCGAC	ImmatureNeuron	ImmatureNeuron_GABA	-1.757080e+00	1.830799e+00	-58.09	sbarro	presynaptic
SCC07_1e2_B_L1_GGGTCACTCGACATTG	Astrocyte	Astrocyte	9.921319e+00	-4.237269e-03	20.80	sbarro	presynaptic
SCC07_1e2_B_L1_GGAATGGTCACACCGG	Polydendrocyte	Polydendrocyte	6.950743e+00	9.362781e+00	-36.19	sbarro	presynaptic
SCC07_1e2_B_L1_ACGGTCGAGGCTTAGG	GABA_Neuron_OlfGC2	GABA_Neuron_OlfGC2	-4.618237e+00	-6.031155e-01	-27.45	sbarro	presynaptic
SCC07_1e2_B_L1_TTCATGTAGACCCTTA	SPN	SPN_Mature	-8.895734e+00	-4.897587e+00	28.05	sbarro	presynaptic
SCC07_1e2_B_L1_CTCCAACGTTATGGTC	Polydendrocyte	Polydendrocyte	6.845428e+00	9.528881e+00	-36.19	sbarro	presynaptic
SCC07_1e2_B_L1_TTCTTGACAAGTTGGG	Interneuron	Interneuron_Vip	-3.145279e+00	6.935917e+00	-0.44	sbarro	presynaptic
SCC07_1e2_B_L1_TCTACCGAGCGACTAG	Polydendrocyte	Polydendrocyte	4.735861e+00	8.568357e+00	-36.19	sbarro	presynaptic
SCC07_1e2_B_L1_GATTGGTCAAACAGGC	Astrocyte	Astrocyte	8.752525e+00	-3.508488e+00	20.80	sbarro	presynaptic
SCC07_1e2_B_L1_AACAAAGGTGGTCTGC	Interneuron	Interneuron_Hapln1	-3.490991e+00	8.918458e+00	-17.83	sbarro	presynaptic
SCC07_1e2_B_L1_AAAGAACCACAACATC	Polydendrocyte	Polydendrocyte	5.893742e+00	9.803202e+00	-36.19	sbarro	presynaptic
SCC07_1e2_B_L1_CTCAGAACAGTGTGGA	Interneuron	Interneuron_Hapln1	-4.396659e+00	9.072877e+00	-17.83	sbarro	presynaptic
SCC07_1e2_B_L1_TTTCCTCCACAGCGCT	Polydendrocyte	Polydendrocyte	6.689764e+00	9.086939e+00	-36.19	sbarro	presynaptic
SCC07_1e2_B_L1_AACTTCTGTGTGGTCC	Polydendrocyte	Polydendrocyte	8.239634e+00	6.796024e+00	-36.19	sbarro	presynaptic
SCC07_1e2_B_L1_GATTCGACATTGACAC	Glu_Neuron	Glu_Neuron_SuperficialLayer	-5.522563e+00	-7.670671e+00	49.45	sbarro	presynaptic
SCC07_1e2_B_L1_ATCGCCTGTTAGAGAT	GABA_Neuron_OlfGC2	GABA_Neuron_OlfGC2	-4.287046e+00	-6.639287e-01	-27.45	sbarro	presynaptic
SCC07_1e2_B_L1_CCATCACTCTTTGGAG	NPC	NPC	3.964835e+00	5.020920e+00	-52.10	sbarro	presynaptic
SCC07_1e2_B_L1_TGATCTTAGAAGCTGC	NPC	NPC	6.283007e+00	6.444133e+00	-52.10	sbarro	presynaptic
SCC07_1e2_B_L1_AAGTGAACACGGGTAA	ImmatureNeuron	ImmatureNeuron_GABA	-8.994665e-01	1.457837e+00	-58.09	sbarro	presynaptic
SCC07_1e2_B_L1_GTCGTTCGTCTTAGTG	SPN	SPN_Immature	-9.239440e+00	-5.897992e-01	-20.51	sbarro	presynaptic
SCC07_1e2_B_L1_TGTCAGACAGTATTCG	GABA_Neuron_OlfGC2	GABA_Neuron_OlfGC2	-4.577409e+00	-1.039872e+00	-27.45	sbarro	presynaptic
SCC07_1e2_B_L1_GCAGGCTAGCCATATC	Astrocyte	Astrocyte	8.170704e+00	-7.396135e-01	20.80	sbarro	presynaptic
SCC07_1e2_B_L1_TCCGGGAAGGGAGGCA	Interneuron	Interneuron_Hapln1	-4.580524e+00	8.907432e+00	-17.83	sbarro	presynaptic
SCC07_1e2_B_L1_AGAAGTATCCACCCTA	Polydendrocyte	Polydendrocyte	6.723086e+00	8.454148e+00	-36.19	sbarro	presynaptic
SCC07_1e2_B_L1_GATTGGTCAACCGACC	SPN	SPN_Immature	-4.302244e+00	2.873543e+00	-20.51	sbarro	presynaptic
SCC07_1e2_B_L1_ACGCACGTCTACACTT	Glu_Neuron	Glu_Neuron_DeepLayer	-1.505620e+01	-4.433140e+00	30.56	sbarro	presynaptic
SCC07_1e2_B_L1_TCGTGCTGTTTAGAGA	SPN	SPN_Mature	-9.257896e+00	-4.290859e+00	28.05	sbarro	starter
SCC07_1e2_B_L1_TCTATACAGGGAGGAC	Astrocyte	Astrocyte	8.851917e+00	-3.071469e+00	20.80	sbarro	presynaptic
SCC07_1e2_B_L1_TCCTGCACACCGTGAC	Polydendrocyte	Polydendrocyte	6.893351e+00	7.663345e+00	-36.19	sbarro	presynaptic
SCC07_1e2_B_L1_CATCCCACACTTGGGC	Polydendrocyte	Polydendrocyte	6.117187e+00	1.091258e+01	-36.19	sbarro	presynaptic
SCC07_1e2_B_L1_CCGGGTATCGCTGTCT	NPC	NPC	7.662881e+00	5.203722e+00	-52.10	sbarro	presynaptic
SCC07_1e2_B_L1_ACTGTCCAGGCTAAAT	Polydendrocyte	Polydendrocyte	4.635664e+00	8.496744e+00	-36.19	sbarro	presynaptic
SCC07_1e2_B_L1_TCATATCCAACCGACC	GABA_Neuron_OlfGC2	GABA_Neuron_OlfGC2	-4.294591e+00	5.509058e-01	-27.45	sbarro	presynaptic
SCC07_1e2_B_L1_AACAGGGCAATGCAGG	Interneuron	Interneuron_Hapln1	-3.544459e+00	8.681270e+00	-17.83	sbarro	presynaptic
SCC07_1e2_B_L1_AATGACCTCGGTCAGC	Interneuron	Interneuron_Hapln1	-4.224655e+00	9.132418e+00	-17.83	sbarro	presynaptic
SCC07_1e2_B_L1_GTAGGTTTCAGTGATC	NPC	NPC	7.757773e+00	5.196995e+00	-52.10	sbarro	presynaptic
SCC07_1e2_B_L1_GCACGGTGTACTAGCT	GABA_Neuron_OlfGC2	GABA_Neuron_OlfGC2	-2.596043e+00	-1.549385e+00	-27.45	sbarro	presynaptic
SCC07_1e2_B_L1_GATTCTTTCTTTGCAT	ImmatureNeuron	ImmatureNeuron_GABA	-1.754626e+00	2.558241e+00	-58.09	sbarro	presynaptic
SCC07_1e2_B_L1_ATCCGTCGTAAGATCA	GABA_Neuron_OlfGC2	GABA_Neuron_OlfGC2	-4.120794e+00	-7.922437e-01	-27.45	sbarro	presynaptic
SCC07_1e2_B_L1_GACTCAATCCGTGTAA	Interneuron	Interneuron_Hapln1	-4.179872e+00	9.154731e+00	-17.83	sbarro	presynaptic
SCC07_1e2_B_L1_TTACCATCAACCGGAA	Interneuron	Interneuron_Vip	-2.888702e+00	6.898930e+00	-0.44	sbarro	presynaptic
SCC07_1e2_B_L1_CTCATGCGTGAATAAC	GABA_Neuron_OlfGC2	GABA_Neuron_OlfGC2	-4.434885e+00	-4.618713e-01	-27.45	sbarro	presynaptic
SCC07_1e2_B_L1_ATCGCCTTCTTCTAAC	GABA_Neuron_OlfGC2	GABA_Neuron_OlfGC2	-2.521903e+00	-7.235960e-01	-27.45	sbarro	presynaptic
SCC07_1e2_B_L1_CATCGTCAGCCTCCAG	SPN	SPN_Immature	-8.769557e+00	1.472402e+00	-20.51	sbarro	presynaptic
SCC07_1e2_B_L1_ATCAGGTGTTGCTCGG	Polydendrocyte	Polydendrocyte	5.927154e+00	1.017812e+01	-36.19	sbarro	presynaptic
SCC07_1e2_B_L1_AGATGAAGTCATTCCC	Glu_Neuron	Glu_Neuron_DeepLayer	-1.527612e+01	-4.973832e+00	30.56	sbarro	starter
SCC07_1e2_B_L1_GGCAGTCCAAAGCAAT	Polydendrocyte	Polydendrocyte	1.032075e+01	9.039128e+00	-36.19	sbarro	presynaptic
SCC07_1e2_B_L1_ACTCTCGGTAGCTCGC	Interneuron	Interneuron_Pvalb	-1.002392e+01	9.122044e+00	28.68	sbarro	presynaptic
SCC07_1e2_B_L1_GTCGAATGTGAAAGTT	Polydendrocyte	Polydendrocyte	7.238411e+00	6.480303e+00	-36.19	sbarro	presynaptic
SCC07_1e2_B_L1_CTACGGGCAACATACC	Polydendrocyte	Polydendrocyte	5.890155e+00	1.054985e+01	-36.19	sbarro	presynaptic
SCC07_1e2_B_L1_AGTTAGCCAAAGACGC	Polydendrocyte	Polydendrocyte	9.136147e+00	8.215784e+00	-36.19	sbarro	presynaptic
SCC07_1e2_B_L1_AAACCCATCCGTCACT	GABA_Neuron_OlfGC1	GABA_Neuron_OlfGC1	2.163890e+00	-6.549656e-01	-66.96	sbarro	presynaptic
SCC07_1e2_B_L1_TTCCAATGTTGTACGT	Polydendrocyte	Polydendrocyte	6.466997e+00	1.058471e+01	-36.19	sbarro	presynaptic
SCC07_1e2_B_L1_TCGCAGGGTAGACTGG	ImmatureNeuron	ImmatureNeuron_GABA	3.090109e+00	3.723974e+00	-58.09	sbarro	presynaptic
SCC07_1e2_B_L1_TGTTGGAAGAGTTGTA	ImmatureNeuron	ImmatureNeuron_GABA	-1.442513e+00	1.652031e+00	-58.09	sbarro	presynaptic
SCC07_1e2_B_L1_CGAATTGGTCGAAACG	Astrocyte	Astrocyte	9.993580e+00	-8.423391e-01	20.80	sbarro	presynaptic
SCC07_1e2_B_L1_ACAGGGAAGCAATTCC	Interneuron	Interneuron_Npy	-1.320033e+01	4.135881e+00	82.36	sbarro	presynaptic
SCC07_1e2_B_L1_CAGAGCCAGAGAGTTT	NPC	NPC	6.030559e+00	5.561818e+00	-52.10	sbarro	presynaptic
SCC07_1e2_B_L1_GCCAGGTGTATGCAAA	ImmatureNeuron	ImmatureNeuron_GABA	7.314094e-02	4.790526e+00	-58.09	sbarro	presynaptic
SCC07_1e2_B_L1_ATCGTAGTCCCAATAG	Interneuron	Interneuron_Hapln1	-3.660574e+00	8.870616e+00	-17.83	sbarro	presynaptic
SCC07_1e2_B_L1_TGGTACAGTTGCCGAC	NPC	NPC	3.712870e+00	5.027352e+00	-52.10	sbarro	presynaptic
SCC07_1e2_B_L1_GACACGCCATCCTTCG	Polydendrocyte	Polydendrocyte	5.691874e+00	1.017850e+01	-36.19	sbarro	presynaptic
SCC07_1e2_B_L1_GTGGAGACATCTGGGC	Polydendrocyte	Polydendrocyte	9.440360e+00	9.320836e+00	-36.19	sbarro	presynaptic
SCC07_1e2_B_L1_GATTCGAAGTGCTAGG	SPN	SPN_Immature	-8.566993e+00	1.468491e+00	-20.51	sbarro	presynaptic
SCC07_1e2_B_L1_ATCCACCTCGACACTA	Polydendrocyte	Polydendrocyte	4.596133e+00	8.502605e+00	-36.19	sbarro	presynaptic
SCC07_1e2_B_L1_AACAAAGTCGTTCTCG	ImmatureNeuron	ImmatureNeuron_GABA	-1.345387e+00	1.619189e+00	-58.09	sbarro	presynaptic
SCC07_1e2_B_L1_TGATGGTAGTCCTGTA	GABA_Neuron_OlfGC2	GABA_Neuron_OlfGC2	-4.303724e+00	-1.937201e+00	-27.45	sbarro	presynaptic
SCC07_1e2_B_L1_TTGCGTCGTGAATTAG	Glu_Neuron	Glu_Neuron_AOV	3.001613e-01	-1.167821e+01	2.97	sbarro	presynaptic
SCC07_1e2_B_L1_ACCGTTCAGGGCCCTT	ImmatureNeuron	ImmatureNeuron_GABA	-1.644741e+00	1.759045e+00	-58.09	sbarro	presynaptic
SCC07_1e2_B_L1_AGACCCGAGTTGCATC	GABA_Neuron_OlfGC2	GABA_Neuron_OlfGC2	-4.364535e+00	7.791948e-01	-27.45	sbarro	presynaptic
SCC07_1e2_B_L1_GTCTAGACAGTGTGGA	SPN	SPN_Immature	-9.252257e+00	-1.656467e-01	-20.51	sbarro	presynaptic
SCC07_1e2_B_L1_CTCAGGGCATCATCTT	Polydendrocyte	Polydendrocyte	5.794453e+00	1.086201e+01	-36.19	sbarro	presynaptic
SCC07_1e2_B_L1_TCCTCCCAGCCTCCAG	GABA_Neuron_OlfGC2	GABA_Neuron_OlfGC2	-4.127422e+00	1.300365e+00	-27.45	sbarro	presynaptic
SCC07_1e2_B_L1_GTGAGTTCAACCGTGC	GABA_Neuron_OlfGC2	GABA_Neuron_OlfGC2	-3.962851e+00	-4.859738e-01	-27.45	sbarro	presynaptic
SCC07_1e2_B_L1_CTTTCAACACTAGGTT	Polydendrocyte	Polydendrocyte	5.618464e+00	1.045885e+01	-36.19	sbarro	presynaptic
SCC07_1e2_B_L1_AGATCGTTCTGTGTGA	NPC	NPC	7.517048e+00	9.116840e+00	-52.10	sbarro	presynaptic
SCC07_1e2_B_L1_TATGTTCTCAAATGCC	Interneuron	Interneuron_Hapln1	-3.133745e+00	9.110501e+00	-17.83	sbarro	presynaptic
SCC07_1e2_B_L1_GCAGCCAAGATTGACA	SPN	SPN_Immature	-5.549462e+00	3.063433e+00	-20.51	sbarro	presynaptic
SCC07_1e2_B_L1_CCGGTGAGTCGCACAC	Polydendrocyte	Polydendrocyte	4.598133e+00	8.389287e+00	-36.19	sbarro	presynaptic
SCC07_1e2_B_L1_GTGCAGCTCGATAACC	NPC	NPC	6.998112e+00	8.299026e+00	-52.10	sbarro	presynaptic
SCC07_1e2_B_L1_CTCCCTCAGAGAGCAA	NPC	NPC	3.487275e+00	3.501894e+00	-52.10	sbarro	presynaptic
SCC07_1e2_B_L1_GTCACTCGTTCGAACT	Interneuron	Interneuron_Pvalb	-1.042975e+01	9.633595e+00	28.68	sbarro	presynaptic
SCC07_1e2_B_L1_TGCTGAAGTTCCGCGA	Polydendrocyte	Polydendrocyte	4.550570e+00	8.205038e+00	-36.19	sbarro	presynaptic
SCC07_1e2_B_L1_GATCGTAGTCCGGACT	GABA_Neuron_OlfGC1	GABA_Neuron_OlfGC1	1.954690e+00	7.800694e-01	-66.96	sbarro	presynaptic
SCC07_1e2_B_L1_TCTCCGAAGGTTCTAC	ImmatureNeuron	ImmatureNeuron_GABA	-1.362082e+00	1.833720e+00	-58.09	sbarro	presynaptic
SCC07_1e2_B_L1_GGGATGACATGTTCGA	NPC	NPC	7.387756e+00	5.291387e+00	-52.10	sbarro	presynaptic
SCC07_1e2_B_L1_GGAGCAAAGGAAACGA	Interneuron	Interneuron_Hapln1	-4.661206e+00	8.564942e+00	-17.83	sbarro	presynaptic
SCC07_1e2_B_L1_CTCTCAGTCGCCGAAC	ImmatureNeuron	ImmatureNeuron_GABA	-1.647161e+00	1.465104e+00	-58.09	sbarro	presynaptic
SCC07_1e2_B_L1_ATTGGGTCAATTAGGA	SPN	SPN_Immature	-8.542770e+00	1.266572e+00	-20.51	sbarro	presynaptic
SCC07_1e2_B_L1_CCTCATGTCGTCCATC	Polydendrocyte	Polydendrocyte	4.868511e+00	1.001612e+01	-36.19	sbarro	presynaptic
SCC07_1e2_B_L1_TGGGCTGAGTGCCGAA	NPC	NPC	6.787506e+00	8.590793e+00	-52.10	sbarro	presynaptic
SCC07_1e2_B_L1_CGAGTTACACCCTCTA	Interneuron	Interneuron_Vip	-2.650290e+00	6.743098e+00	-0.44	sbarro	presynaptic
SCC07_1e2_B_L1_AATAGAGAGACGCCAA	GABA_Neuron_OlfGC2	GABA_Neuron_OlfGC2	-5.045208e+00	-1.604695e+00	-27.45	sbarro	presynaptic
SCC07_1e2_B_L1_TGCCGAGTCTTTGCAT	Interneuron	Interneuron_Vip	-2.595580e+00	6.764083e+00	-0.44	sbarro	presynaptic
SCC07_1e2_B_L1_ATTCTTGTCACCATAG	GABA_Neuron_OlfGC1	GABA_Neuron_OlfGC1	1.331338e+00	-6.528049e-01	-66.96	sbarro	presynaptic
SCC07_1e2_B_L1_ACTATTCCAGCATACT	Polydendrocyte	Polydendrocyte	5.399669e+00	9.142728e+00	-36.19	sbarro	presynaptic
SCC07_1e2_B_L1_GTTCGCTAGCTCCATA	GABA_Neuron_OlfGC2	GABA_Neuron_OlfGC2	-4.352721e+00	-1.089598e+00	-27.45	sbarro	presynaptic
SCC07_1e2_B_L1_TGCTGAACACGTAGAG	Glu_Neuron	Glu_Neuron_SuperficialLayer	-8.205452e-01	-9.772614e+00	49.45	sbarro	presynaptic
SCC07_1e2_B_L1_TATATCCGTCCTACAA	Polydendrocyte	Polydendrocyte	5.192188e+00	1.135821e+01	-36.19	sbarro	presynaptic
SCC07_1e2_B_L1_CATTCCGTCCGATAAC	Polydendrocyte	Polydendrocyte	5.306488e+00	9.651320e+00	-36.19	sbarro	presynaptic
SCC07_1e2_B_L1_CGAAGGAGTCAGTTTG	GABA_Neuron_OlfGC2	GABA_Neuron_OlfGC2	-3.947755e+00	-1.107990e+00	-27.45	sbarro	presynaptic
SCC07_1e2_B_L1_CCGTTCAGTTGTCTAG	SPN	SPN_Immature	-8.656150e+00	1.287279e+00	-20.51	sbarro	presynaptic
SCC07_1e2_B_L1_GAGAGGTCAAACTGCT	Astrocyte	Astrocyte	9.724539e+00	1.073139e+00	20.80	sbarro	presynaptic
SCC07_1e2_B_L1_GGAGATGGTGCCGGTT	Interneuron	Interneuron_Hapln1	-4.277033e+00	8.941981e+00	-17.83	sbarro	presynaptic
SCC07_1e2_B_L1_GAGGGTACAGGACGAT	Glu_Neuron	Glu_Neuron_DeepLayer	-1.231768e+01	-8.758846e+00	30.56	sbarro	presynaptic
SCC07_1e2_B_L1_CCATCACTCAAGAATG	Glu_Neuron	Glu_Neuron_Layer3	-5.345329e+00	-1.423631e+01	5.92	sbarro	presynaptic
SCC07_1e2_B_L1_AGAGCAGTCATGGATC	Polydendrocyte	Polydendrocyte	6.890213e+00	9.595906e+00	-36.19	sbarro	presynaptic
SCC07_1e2_B_L1_AGTCACAAGCTACGTT	NPC	NPC	7.447761e+00	9.085192e+00	-52.10	sbarro	presynaptic
SCC07_1e2_B_L1_GACACGCGTCCAGCCA	Interneuron	Interneuron_Hapln1	-4.107028e+00	9.306005e+00	-17.83	sbarro	presynaptic
SCC07_1e2_B_L1_TGAGGTTAGCAGTCTT	Interneuron	Interneuron_Hapln1	-4.985379e+00	8.595461e+00	-17.83	sbarro	presynaptic
SCC07_1e2_B_L1_GATTGGTGTTACACAC	Polydendrocyte	Polydendrocyte	5.792440e+00	1.000128e+01	-36.19	sbarro	presynaptic
SCC07_1e2_B_L1_GACTATGGTCTCCTGT	GABA_Neuron_OlfGC2	GABA_Neuron_OlfGC2	-2.409927e+00	-7.897842e-01	-27.45	sbarro	presynaptic
SCC07_1e2_B_L1_CCCGAAGCACAATGTC	ImmatureNeuron	ImmatureNeuron_GABA	1.519306e+00	4.966281e+00	-58.09	sbarro	presynaptic
SCC07_1e2_B_L1_GTCTAGATCTGCGAGC	Interneuron	Interneuron_Hapln1	-4.638723e+00	8.780458e+00	-17.83	sbarro	presynaptic
SCC07_1e2_B_L1_GTTGAACTCACCCTGT	ImmatureNeuron	ImmatureNeuron_GABA	3.523909e-01	1.296847e+00	-58.09	sbarro	presynaptic
SCC07_1e2_B_L1_ATCGGCGGTTGACTGT	Interneuron	Interneuron_Pvalb	-1.038705e+01	9.578835e+00	28.68	sbarro	presynaptic
SCC07_1e2_B_L1_AGACCATCAGAACCGA	ImmatureNeuron	ImmatureNeuron_GABA	-1.596102e+00	1.791195e+00	-58.09	sbarro	presynaptic
SCC07_1e2_B_L1_TTCCACGCAGCCGGTT	GABA_Neuron_OlfGC2	GABA_Neuron_OlfGC2	-3.912615e+00	9.447730e-01	-27.45	sbarro	presynaptic
SCC07_1e2_B_L1_TTTCGATTCACATCAG	Interneuron	Interneuron_Vip	-2.071868e+00	7.142616e+00	-0.44	sbarro	presynaptic
SCC07_1e2_B_L1_CATCGGGTCCACTTCG	GABA_Neuron_OlfGC1	GABA_Neuron_OlfGC1	9.921580e-01	-3.046705e-01	-66.96	sbarro	presynaptic
SCC07_1e2_B_L1_TACAACGTCCATAGGT	GABA_Neuron_OlfGC2	GABA_Neuron_OlfGC2	-2.344424e+00	-3.658116e-01	-27.45	sbarro	presynaptic
SCC07_1e2_B_L1_TTACGTTTCAAGCTTG	Interneuron	Interneuron_Pvalb	-1.005535e+01	8.845999e+00	28.68	sbarro	presynaptic
SCC07_1e2_B_L1_TGGTTAGCACGCTTAA	SPN	SPN_Immature	-8.475726e+00	1.382950e+00	-20.51	sbarro	presynaptic
SCC07_1e2_B_L1_CAATACGGTAGGAGTC	Polydendrocyte	Polydendrocyte	5.568798e+00	9.159187e+00	-36.19	sbarro	presynaptic
SCC07_1e2_B_L1_TCACTCGAGTTAGTAG	NPC	NPC	8.082104e+00	5.637143e+00	-52.10	sbarro	presynaptic
SCC07_1e2_B_L1_AAGCATCTCGATTCCC	Polydendrocyte	Polydendrocyte	5.513221e+00	9.329355e+00	-36.19	sbarro	presynaptic
SCC07_1e2_B_L1_ATTCTACCATCATCCC	Interneuron	Interneuron_Lars2	-8.807590e+00	9.764534e+00	11.01	sbarro	presynaptic
SCC07_1e2_B_L1_CCTTCAGGTATAGCTC	Interneuron	Interneuron_Pvalb	-8.572938e+00	9.496684e+00	28.68	sbarro	presynaptic
SCC07_1e2_B_L1_CAGCGTGGTATCGCAT	Polydendrocyte	Polydendrocyte	6.841399e+00	1.022868e+01	-36.19	sbarro	presynaptic
SCC07_1e2_B_L1_CATCCACAGCACTCTA	ImmatureNeuron	ImmatureNeuron_GABA	-1.901308e+00	2.317321e+00	-58.09	sbarro	presynaptic
SCC07_1e2_B_L1_ACGTAGTAGATCGCCC	Interneuron	Interneuron_Hapln1	-4.114634e+00	8.564885e+00	-17.83	sbarro	presynaptic
SCC07_1e2_B_L1_GTAATGCCAAGAGGTC	Astrocyte	Astrocyte	8.444093e+00	-4.082800e+00	20.80	sbarro	presynaptic
SCC07_1e2_B_L1_AAAGAACTCCGTAGTA	Polydendrocyte	Polydendrocyte	4.942797e+00	9.748170e+00	-36.19	sbarro	presynaptic
SCC07_1e2_B_L1_AGTGCCGAGATTTGCC	SPN	SPN_Immature	-8.456951e+00	1.744626e+00	-20.51	sbarro	presynaptic
SCC07_1e2_B_L1_TACTGCCGTTGACTGT	ImmatureNeuron	ImmatureNeuron_GABA	7.658308e-01	5.040858e+00	-58.09	sbarro	presynaptic
SCC07_1e2_B_L1_GTGCACGGTGGATGAC	Polydendrocyte	Polydendrocyte	5.804198e+00	1.071107e+01	-36.19	sbarro	presynaptic
SCC07_1e2_B_L1_GCATCGGAGTCAGCCC	Polydendrocyte	Polydendrocyte	7.178190e+00	9.485689e+00	-36.19	sbarro	presynaptic
SCC07_1e2_B_L1_CACGAATCAAGAGGTC	Polydendrocyte	Polydendrocyte	5.205337e+00	9.197159e+00	-36.19	sbarro	presynaptic
SCC07_1e2_B_L1_GCGGAAAGTGGCTGAA	Interneuron	Interneuron_Hapln1	-4.641447e+00	8.949132e+00	-17.83	sbarro	presynaptic
SCC07_1e2_B_L1_GCACATATCACTACGA	Glu_Neuron	Glu_Neuron_AOV	2.966710e-02	-1.264844e+01	2.97	sbarro	presynaptic
SCC07_1e2_B_L1_TGGCGTGGTCACTACA	Polydendrocyte	Polydendrocyte	6.523489e+00	9.383474e+00	-36.19	sbarro	presynaptic
SCC07_1e2_B_L1_ATCCTATCATTGTCGA	NPC	NPC	7.200922e+00	5.241093e+00	-52.10	sbarro	presynaptic
SCC07_1e2_B_L1_TGATCTTTCCACTGGG	Polydendrocyte	Polydendrocyte	4.598783e+00	8.538709e+00	-36.19	sbarro	presynaptic
SCC07_1e2_B_L1_CGCAGGTAGCTTTCCC	Polydendrocyte	Polydendrocyte	6.790239e+00	9.420365e+00	-36.19	sbarro	presynaptic
SCC07_1e2_B_L1_CGGGACTAGCCTAACT	Polydendrocyte	Polydendrocyte	4.584564e+00	8.581785e+00	-36.19	sbarro	presynaptic
SCC07_1e2_B_L1_ATGGGTTGTTTGCAGT	Interneuron	Interneuron_Hapln1	-3.954536e+00	9.359852e+00	-17.83	sbarro	presynaptic
SCC07_1e2_B_L1_CACGTGGAGGAACATT	Polydendrocyte	Polydendrocyte	5.733718e+00	8.953503e+00	-36.19	sbarro	presynaptic
SCC07_1e2_B_L1_TCATTACCATCCCACT	Interneuron	Interneuron_Hapln1	-3.008576e+00	9.104927e+00	-17.83	sbarro	presynaptic
SCC07_1e2_B_L1_TGCTCGTGTGGTCTTA	SPN	SPN_Immature	-5.534230e+00	2.991230e+00	-20.51	sbarro	presynaptic
SCC07_1e2_B_L1_TTCATTGGTAGGATAT	Polydendrocyte	Polydendrocyte	4.386964e+00	1.113347e+01	-36.19	sbarro	presynaptic
SCC07_1e2_B_L1_TTTACGTCATCCTTGC	Polydendrocyte	Polydendrocyte	4.642969e+00	9.028082e+00	-36.19	sbarro	presynaptic
SCC07_1e2_B_L1_ACCAACAAGGTACAAT	Polydendrocyte	Polydendrocyte	4.632626e+00	8.541547e+00	-36.19	sbarro	presynaptic
SCC07_1e2_B_L1_CTACGGGAGTTCCAGT	Polydendrocyte	Polydendrocyte	5.267278e+00	9.484129e+00	-36.19	sbarro	presynaptic
SCC07_1e2_B_L1_CGTTAGACATGTAACC	Interneuron	Interneuron_Hapln1	-4.167539e+00	9.003824e+00	-17.83	sbarro	presynaptic
SCC07_1e2_B_L1_AGATCGTAGGTTAGTA	Polydendrocyte	Polydendrocyte	6.959112e+00	9.546304e+00	-36.19	sbarro	presynaptic
SCC07_1e2_B_L1_ATCGTAGAGCAGGGAG	Interneuron	Interneuron_Pvalb	-1.036182e+01	9.538287e+00	28.68	sbarro	presynaptic
SCC07_1e2_B_L1_TTGACCCGTTTGGCTA	GABA_Neuron_OlfGC2	GABA_Neuron_OlfGC2	-2.564882e+00	-1.533050e+00	-27.45	sbarro	presynaptic
SCC07_1e2_B_L1_GTCATTTAGGCCTAAG	Astrocyte	Astrocyte	8.620466e+00	-1.547009e+00	20.80	sbarro	presynaptic
SCC07_1e2_B_L1_ACCAAACAGACGTCGA	ImmatureNeuron	ImmatureNeuron_GABA	-1.630259e+00	1.673603e+00	-58.09	sbarro	presynaptic
SCC07_1e2_B_L1_GGATCTAAGTTCTCTT	Glu_Neuron	Glu_Neuron_DeepLayer	-1.239743e+01	-8.664395e+00	30.56	sbarro	presynaptic
SCC07_1e2_B_L1_CATGAGTTCACCGCTT	GABA_Neuron_OlfGC2	GABA_Neuron_OlfGC2	-4.214566e+00	6.339306e-01	-27.45	sbarro	presynaptic
SCC07_1e2_B_L1_AGAAGTACAGCCGTTG	Polydendrocyte	Polydendrocyte	4.899392e+00	9.648525e+00	-36.19	sbarro	presynaptic
SCC07_1e2_B_L1_TTGAACGTCGAGCCAC	Polydendrocyte	Polydendrocyte	4.871134e+00	1.035548e+01	-36.19	sbarro	presynaptic
SCC07_1e2_B_L1_GTCCCATCATACTTTC	Polydendrocyte	Polydendrocyte	6.095995e+00	1.088349e+01	-36.19	sbarro	presynaptic
SCC07_1e2_B_L1_TGTTACTGTCGTCGGT	Glu_Neuron	Glu_Neuron_SuperficialLayer	-1.194550e+01	-8.583670e+00	49.45	sbarro	presynaptic
SCC07_1e2_B_L1_CTCATCGCAGCATGCC	Polydendrocyte	Polydendrocyte	5.559542e+00	1.142938e+01	-36.19	sbarro	presynaptic
SCC07_1e2_B_L1_AAGTTCGAGTTGCGCC	Polydendrocyte	Polydendrocyte	6.280196e+00	1.064977e+01	-36.19	sbarro	presynaptic
SCC07_1e2_B_L1_AGTGACTGTAGACAGC	NPC	NPC	8.225631e+00	5.365045e+00	-52.10	sbarro	presynaptic
SCC07_1e2_B_L1_ATGGTTGAGGAACGTC	Polydendrocyte	Polydendrocyte	6.592632e+00	9.753886e+00	-36.19	sbarro	presynaptic
SCC07_1e2_B_L1_TACCCACTCGCAAGAG	NPC	NPC	6.127628e+00	6.653790e+00	-52.10	sbarro	presynaptic
SCC07_1e2_B_L1_GAAATGAGTCAACCTA	Astrocyte	Astrocyte	9.860147e+00	3.858000e-01	20.80	sbarro	presynaptic
SCC07_1e2_B_L1_CTGCAGGGTACGATCT	NPC	NPC	7.420074e+00	5.420194e+00	-52.10	sbarro	presynaptic
SCC07_1e2_B_L1_CTGCCATTCATGGGAG	Polydendrocyte	Polydendrocyte	5.989047e+00	9.242837e+00	-36.19	sbarro	presynaptic
SCC07_1e2_B_L1_CCGATGGGTATCTCGA	Polydendrocyte	Polydendrocyte	4.676873e+00	8.395069e+00	-36.19	sbarro	presynaptic
SCC07_1e2_B_L1_TATCTGTAGACCGCCT	SPN	SPN_Mature	-9.533058e+00	-6.172307e+00	28.05	sbarro	presynaptic
SCC07_1e2_B_L1_TCGCTCAAGGTTAGTA	Interneuron	Interneuron_Vip	-3.038254e+00	7.332871e+00	-0.44	sbarro	presynaptic
SCC07_1e2_B_L1_GTTACCCGTCCCAAAT	Glu_Neuron	Glu_Neuron_AOV	2.420074e-02	-1.225238e+01	2.97	sbarro	presynaptic
SCC07_1e2_B_L1_CACATGAAGTAAGACT	Polydendrocyte	Polydendrocyte	4.596871e+00	8.883396e+00	-36.19	sbarro	presynaptic
SCC07_1e2_B_L1_TTGTTGTGTGTTAGCT	Polydendrocyte	Polydendrocyte	5.940723e+00	1.002421e+01	-36.19	sbarro	presynaptic
SCC07_1e2_B_L1_CCGATGGGTGCCTTTC	Interneuron	Interneuron_Hapln1	-3.632066e+00	9.312939e+00	-17.83	sbarro	presynaptic
SCC07_1e2_B_L1_ATCACAGTCTCGTGAA	SPN	SPN_Immature	-3.821081e+00	3.978527e+00	-20.51	sbarro	presynaptic
SCC07_1e2_B_L1_ATCCACCAGCATCAAA	Interneuron	Interneuron_Hapln1	-3.784500e+00	9.535675e+00	-17.83	sbarro	presynaptic
SCC07_1e2_B_L1_TAACTTCAGCAATTAG	GABA_Neuron_OlfGC1	GABA_Neuron_OlfGC1	2.941214e+00	-1.248576e-01	-66.96	sbarro	presynaptic
SCC07_1e2_B_L1_TACTTACGTCGGATTT	Interneuron	Interneuron_Hapln1	-4.762551e+00	8.579060e+00	-17.83	sbarro	presynaptic
SCC07_1e2_B_L1_ATATCCTAGTTCCGGC	Polydendrocyte	Polydendrocyte	4.539121e+00	8.723358e+00	-36.19	sbarro	presynaptic
SCC07_1e2_B_L1_TATTGGGCAGAGGACT	Polydendrocyte	Polydendrocyte	6.534457e+00	1.004503e+01	-36.19	sbarro	presynaptic
SCC07_1e2_B_L1_CTCCAACTCTGCTTAT	Interneuron	Interneuron_Vip	-2.489537e+00	6.875323e+00	-0.44	sbarro	presynaptic
SCC07_1e2_B_L1_CCAATTTCAAGCGATG	Glu_Neuron	Glu_Neuron_DeepLayer	-1.547334e+01	-4.880449e+00	30.56	sbarro	presynaptic
SCC07_1e2_B_L1_CTATCTAGTCGCGTCA	Interneuron	Interneuron_Hapln1	-4.499678e+00	8.774428e+00	-17.83	sbarro	presynaptic
SCC07_1e2_B_L1_TGCGGGTTCAGGAAGC	GABA_Neuron_OlfGC2	GABA_Neuron_OlfGC2	-4.946757e+00	-1.544928e+00	-27.45	sbarro	presynaptic
SCC07_1e2_B_L1_TCGCTCAAGCCAGTAG	Astrocyte	Astrocyte	7.429042e+00	-1.805975e+00	20.80	sbarro	presynaptic
SCC07_1e2_B_L1_AACCCAAAGGTTAGTA	Polydendrocyte	Polydendrocyte	6.566688e+00	1.058209e+01	-36.19	sbarro	presynaptic
SCC07_1e2_B_L1_CATACCCGTTAAGCAA	Glu_Neuron	Glu_Neuron_SuperficialLayer	-3.688911e+00	-7.074419e+00	49.45	sbarro	presynaptic
SCC07_1e2_B_L1_TGCAGGCGTAGGTAGC	Astrocyte	Astrocyte	6.878452e+00	-2.377595e+00	20.80	sbarro	presynaptic
SCC07_1e2_B_L1_GAGTCATAGTGTACCT	Polydendrocyte	Polydendrocyte	6.775744e+00	9.642241e+00	-36.19	sbarro	presynaptic
SCC07_1e2_B_L1_CCACTTGCAGCATTGT	Glu_Neuron	Glu_Neuron_DeepLayer	-1.460009e+01	-6.936976e+00	30.56	sbarro	presynaptic
SCC07_1e2_B_L1_ACGTCCTCATCTCAAG	Interneuron	Interneuron_Hapln1	-4.111304e+00	9.417759e+00	-17.83	sbarro	presynaptic
SCC07_1e2_B_L1_CTCAGTCTCCCTCTAG	Glu_Neuron	Glu_Neuron_SuperficialLayer	-1.261743e+00	-9.406031e+00	49.45	sbarro	presynaptic
SCC07_1e2_B_L1_GACTGATGTCAGCGTC	Interneuron	Interneuron_Vip	-2.541767e+00	6.526527e+00	-0.44	sbarro	presynaptic
SCC07_1e2_B_L1_GTGGTTATCACCGCTT	NPC	NPC	3.516862e+00	5.056521e+00	-52.10	sbarro	presynaptic
SCC07_1e2_B_L1_ACATCCCAGGTATTGA	ImmatureNeuron	ImmatureNeuron_GABA	1.878468e+00	4.230618e+00	-58.09	sbarro	presynaptic
SCC07_1e2_B_L1_CATCGCTAGAATTGCA	Polydendrocyte	Polydendrocyte	4.402337e+00	1.092626e+01	-36.19	sbarro	presynaptic
SCC07_1e2_B_L1_GCAACCGAGGTTAAAC	Polydendrocyte	Polydendrocyte	5.094304e+00	8.875296e+00	-36.19	sbarro	presynaptic
SCC07_1e2_B_L1_CATGGTACAGGTTCGC	Polydendrocyte	Polydendrocyte	4.393346e+00	1.074970e+01	-36.19	sbarro	presynaptic
SCC07_1e2_B_L1_GGTGGCTCACCGGAAA	Interneuron	Interneuron_Hapln1	-4.221641e+00	8.949421e+00	-17.83	sbarro	presynaptic
SCC07_1e2_B_L1_GGAGGATTCGTAGGGA	GABA_Neuron_OlfGC1	GABA_Neuron_OlfGC1	3.234566e+00	-8.396533e-01	-66.96	sbarro	presynaptic
SCC07_1e2_B_L1_GTTCCGTTCTTGGAAC	Polydendrocyte	Polydendrocyte	4.371806e+00	1.031860e+01	-36.19	sbarro	presynaptic
SCC07_1e2_B_L1_TTACAGGGTACCTATG	GABA_Neuron_OlfGC1	GABA_Neuron_OlfGC1	2.621069e+00	1.784189e-01	-66.96	sbarro	presynaptic
SCC07_1e2_B_L1_TCATCCGCAATGCAGG	SPN	SPN_Immature	-3.949392e+00	2.848249e+00	-20.51	sbarro	presynaptic
SCC07_1e2_B_L1_ATTGGGTCATCTGTTT	Interneuron	Interneuron_Hapln1	-3.140548e+00	9.010023e+00	-17.83	sbarro	presynaptic
SCC07_1e2_B_L1_GCATCTCTCGGTCTGG	Glu_Neuron	Glu_Neuron_AOV	3.904457e-02	-1.340298e+01	2.97	sbarro	starter
SCC07_1e2_B_L1_CGGAACCCAAGGGTCA	GABA_Neuron_OlfGC1	GABA_Neuron_OlfGC1	1.360626e+00	5.344739e-01	-66.96	sbarro	presynaptic
SCC07_1e2_B_L1_TGGAACTCAGACATCT	Glu_Neuron	Glu_Neuron_DeepLayer	-1.540556e+01	-5.093458e+00	30.56	sbarro	presynaptic
SCC07_1e2_B_L1_ACTTCGCTCAGTGGGA	Polydendrocyte	Polydendrocyte	5.548694e+00	9.568765e+00	-36.19	sbarro	presynaptic
SCC07_1e2_B_L1_GACTTCCGTTCGAAGG	Glu_Neuron	Glu_Neuron_SuperficialLayer	-9.102551e-01	-9.720822e+00	49.45	sbarro	presynaptic
SCC07_1e2_B_L1_CACATGAGTTCGGGTC	Glu_Neuron	Glu_Neuron_DeepLayer	-1.463332e+01	-4.834190e+00	30.56	sbarro	presynaptic
SCC07_1e2_B_L1_GGGTGAATCTGTCTCG	Astrocyte	Astrocyte	9.170098e+00	1.376948e+00	20.80	sbarro	presynaptic
SCC07_1e2_B_L1_GGATCTATCACGGAGA	Polydendrocyte	Polydendrocyte	6.155370e+00	9.131742e+00	-36.19	sbarro	presynaptic
SCC07_1e2_B_L1_GGGTGAATCCGTCACT	Polydendrocyte	Polydendrocyte	4.980151e+00	8.606849e+00	-36.19	sbarro	presynaptic
SCC07_1e2_B_L1_GAAACCTGTTTCCATT	Interneuron	Interneuron_Pvalb	-1.027115e+01	9.608368e+00	28.68	sbarro	presynaptic
SCC07_1e2_B_L1_CAGGGCTGTTGCGGCT	Interneuron	Interneuron_Vip	-2.333241e+00	6.659687e+00	-0.44	sbarro	presynaptic
SCC07_1e2_B_L1_ACAGAAAAGGGCATGT	NPC	NPC	7.504108e+00	5.223227e+00	-52.10	sbarro	presynaptic
SCC07_1e2_B_L1_CACGTGGCATGGCACC	Interneuron	Interneuron_Pvalb	-9.229234e+00	7.146404e+00	28.68	sbarro	presynaptic
SCC07_1e2_B_L1_TCATTTGAGGTGCCAA	NPC	NPC	6.541081e+00	2.878531e+00	-52.10	sbarro	presynaptic
SCC07_1e2_B_L1_TGGCGTGTCGGCCAAC	Polydendrocyte	Polydendrocyte	5.406535e+00	1.056035e+01	-36.19	sbarro	presynaptic
SCC07_1e2_B_L1_AGGTTGTTCGGTCGAC	ImmatureNeuron	ImmatureNeuron_GABA	2.077540e-02	1.207188e+00	-58.09	sbarro	presynaptic
SCC07_1e2_B_L1_CATGAGTTCTTGAGCA	Polydendrocyte	Polydendrocyte	4.936189e+00	1.017765e+01	-36.19	sbarro	presynaptic
SCC07_1e2_B_L1_GACAGCCGTAAGATTG	Glu_Neuron	Glu_Neuron_SuperficialLayer	-3.484820e+00	-7.843962e+00	49.45	sbarro	presynaptic
SCC07_1e2_B_L1_GATCATGGTGGTCTAT	Interneuron	Interneuron_Vip	-2.406682e+00	6.858456e+00	-0.44	sbarro	presynaptic
SCC07_1e2_B_L1_AGACCATGTTTCCCAC	Glu_Neuron	Glu_Neuron_SuperficialLayer	-1.203082e-01	-8.452802e+00	49.45	sbarro	presynaptic
SCC07_1e2_B_L1_AGGAGGTTCATCGGGC	Polydendrocyte	Polydendrocyte	4.568351e+00	9.027802e+00	-36.19	sbarro	presynaptic
SCC07_1e2_B_L1_TAACACGCACAACGCC	Interneuron	Interneuron_Lars2	-7.163774e+00	1.082725e+01	11.01	sbarro	presynaptic
SCC07_1e2_B_L1_GCACGGTCAATACCCA	Interneuron	Interneuron_Hapln1	-3.460607e+00	8.635142e+00	-17.83	sbarro	presynaptic
SCC07_1e2_B_L1_TTGACCCAGTTGAAAC	GABA_Neuron_OlfGC2	GABA_Neuron_OlfGC2	-3.896190e+00	2.658955e-01	-27.45	sbarro	presynaptic
SCC07_1e2_B_L1_TGATCTTAGAAATGGG	Polydendrocyte	Polydendrocyte	4.806684e+00	8.587379e+00	-36.19	sbarro	presynaptic
SCC07_1e2_B_L1_CTTCTAATCATCTATC	ImmatureNeuron	ImmatureNeuron_GABA	-2.002165e+00	2.619645e+00	-58.09	sbarro	presynaptic
SCC07_1e2_B_L1_TACGGGCGTAGGATAT	GABA_Neuron_OlfGC1	GABA_Neuron_OlfGC1	5.980796e-01	-1.643106e+00	-66.96	sbarro	presynaptic
SCC07_1e2_B_L1_CGAGAAGTCTTACTGT	Interneuron	Interneuron_Npy	-1.177319e+01	4.874695e+00	82.36	sbarro	presynaptic
SCC07_1e2_B_L1_ATCACTTGTCTATGAC	Polydendrocyte	Polydendrocyte	5.779979e+00	1.102374e+01	-36.19	sbarro	presynaptic
SCC07_1e2_B_L1_CCCGAAGTCTAATTCC	Interneuron	Interneuron_Hapln1	-4.048409e+00	9.573887e+00	-17.83	sbarro	presynaptic
SCC07_1e2_B_L1_ACCATTTCAACAAGTA	Polydendrocyte	Polydendrocyte	7.170699e+00	1.027285e+01	-36.19	sbarro	presynaptic
SCC07_1e2_B_L1_TCAAGACCAAAGGTTA	Glu_Neuron	Glu_Neuron_SuperficialLayer	-8.167338e-01	-9.701516e+00	49.45	sbarro	starter
SCC07_1e2_B_L1_GGTAATCAGAGGCGGA	Astrocyte	Astrocyte	6.970665e+00	-1.641893e+00	20.80	sbarro	presynaptic
SCC07_1e2_B_L1_ATTGGGTTCCAAAGGG	ImmatureNeuron	ImmatureNeuron_GABA	-1.067437e+00	1.521758e+00	-58.09	sbarro	presynaptic
SCC07_1e2_B_L1_GTCTGTCTCGCTAGCG	Glu_Neuron	Glu_Neuron_SuperficialLayer	-2.448802e+00	-7.797061e+00	49.45	sbarro	presynaptic
SCC07_1e2_B_L1_GAAACCTCAGTTTCAG	Glu_Neuron	Glu_Neuron_DeepLayer	-5.101880e+00	-1.405505e+01	30.56	sbarro	presynaptic
SCC07_1e2_B_L1_GGGATGAAGTGGAAAG	GABA_Neuron_OlfGC1	GABA_Neuron_OlfGC1	3.149134e+00	-3.043341e-02	-66.96	sbarro	presynaptic
SCC07_1e2_B_L1_GGGATCCGTCAACATC	GABA_Neuron_OlfGC2	GABA_Neuron_OlfGC2	-4.633900e+00	1.795684e-01	-27.45	sbarro	presynaptic
SCC07_1e2_B_L1_CTCAAGATCAACTGGT	Interneuron	Interneuron_Hapln1	-3.380808e+00	8.534664e+00	-17.83	sbarro	presynaptic
SCC07_1e2_B_L1_TCTCTGGCAGGAGGAG	Glu_Neuron	Glu_Neuron_DeepLayer	-1.245755e+01	-8.660297e+00	30.56	sbarro	presynaptic
SCC07_1e2_B_L1_GAGAAATTCGCACGAC	SPN	SPN_Immature	-8.488491e+00	1.300279e+00	-20.51	sbarro	presynaptic
SCC07_1e2_B_L1_ACTTCGCTCAGCTTGA	Glu_Neuron	Glu_Neuron_SuperficialLayer	-5.694407e+00	-7.033537e+00	49.45	sbarro	presynaptic
SCC07_1e2_B_L1_GAGGGATGTTGATGTC	Glu_Neuron	Glu_Neuron_DeepLayer	-1.233074e+01	-6.531529e+00	30.56	sbarro	presynaptic
SCC07_1e2_B_L1_CACGAATTCGGCATAT	Glu_Neuron	Glu_Neuron_AOV	4.259636e-01	-1.186036e+01	2.97	sbarro	presynaptic
SCC07_1e2_B_L1_AGATGAACACCGAATT	SPN	SPN_Immature	-4.661854e+00	3.360499e+00	-20.51	sbarro	presynaptic
SCC07_1e2_B_L1_AGTAGCTAGTTGTAGA	Interneuron	Interneuron_Vip	-2.879506e+00	6.830063e+00	-0.44	sbarro	presynaptic
SCC07_1e2_B_L1_CTGCCATGTACCACGC	NPC	NPC	2.802927e+00	4.596416e+00	-52.10	sbarro	presynaptic
SCC07_1e2_B_L1_ATGAGTCAGTGAGTGC	GABA_Neuron_OlfGC2	GABA_Neuron_OlfGC2	-4.462114e+00	9.378642e-01	-27.45	sbarro	presynaptic
SCC07_1e2_B_L1_CTTGAGATCCATACAG	Polydendrocyte	Polydendrocyte	5.417143e+00	1.094316e+01	-36.19	sbarro	presynaptic
SCC07_1e2_B_L1_GATGGAGGTTTCACAG	GABA_Neuron_OlfGC2	GABA_Neuron_OlfGC2	-4.551424e+00	-9.743371e-01	-27.45	sbarro	presynaptic
SCC07_1e2_B_L1_TGTGAGTAGGAACATT	Interneuron	Interneuron_Pvalb	-9.747429e+00	8.391203e+00	28.68	sbarro	presynaptic
SCC07_1e2_B_L1_GTGTGATCACTGCATA	ImmatureNeuron	ImmatureNeuron_GABA	-1.490587e+00	2.385171e+00	-58.09	sbarro	presynaptic
SCC07_1e2_B_L1_GAGTGTTAGTAGAGTT	Glu_Neuron	Glu_Neuron_DeepLayer	-1.500308e+01	-6.207883e+00	30.56	sbarro	presynaptic
SCC07_1e2_B_L1_AACAAAGCACCCTGTT	SPN	SPN_Mature	-1.014473e+01	-4.465256e+00	28.05	sbarro	presynaptic
SCC07_1e2_B_L1_TGGTGATAGTGAATAC	Interneuron	Interneuron_Pvalb	-1.044637e+01	9.837569e+00	28.68	sbarro	presynaptic
SCC07_1e2_B_L1_GCTGAATAGTCTCGTA	NPC	NPC	7.695603e+00	5.010752e+00	-52.10	sbarro	presynaptic
SCC07_1e2_B_L1_ATCGCCTGTTCGTACA	Interneuron	Interneuron_Pvalb	-9.897085e+00	8.733090e+00	28.68	sbarro	presynaptic
SCC07_1e2_B_L1_GTTGCTCCAGCAGTAG	Polydendrocyte	Polydendrocyte	5.671152e+00	1.005553e+01	-36.19	sbarro	presynaptic
SCC07_1e2_B_L1_TACATTCAGCCTCACG	GABA_Neuron_OlfGC2	GABA_Neuron_OlfGC2	-3.896446e+00	2.187076e-01	-27.45	sbarro	presynaptic
SCC07_1e2_B_L1_ATAGACCGTATTTCTC	Polydendrocyte	Polydendrocyte	4.597918e+00	9.599210e+00	-36.19	sbarro	presynaptic
SCC07_1e2_B_L1_ACACTGACAATAGTGA	SPN	SPN_Immature	-3.371331e+00	4.045846e+00	-20.51	sbarro	presynaptic
SCC07_1e2_B_L1_GCACTAAGTGGCTTAT	Glu_Neuron	Glu_Neuron_DeepLayer	-1.267385e+01	-8.542673e+00	30.56	sbarro	presynaptic
SCC07_1e2_B_L1_CATCGTCTCTGAATGC	Interneuron	Interneuron_Hapln1	-4.153895e+00	9.033593e+00	-17.83	sbarro	presynaptic
SCC07_1e2_B_L1_GTATTGGAGTCGAATA	Glu_Neuron	Glu_Neuron_SuperficialLayer	-8.715208e-01	-9.812807e+00	49.45	sbarro	presynaptic
SCC07_1e2_B_L1_GCTTCACTCGCGCTGA	Astrocyte	Astrocyte	9.395617e+00	-5.489228e+00	20.80	sbarro	presynaptic
SCC07_1e2_B_L1_AGATCCACAACTAGAA	GABA_Neuron_OlfGC1	GABA_Neuron_OlfGC1	3.300001e+00	-3.833785e-01	-66.96	sbarro	presynaptic
SCC07_1e2_B_L1_GTGTGGCAGATCCCGC	Polydendrocyte	Polydendrocyte	5.613883e+00	9.897647e+00	-36.19	sbarro	presynaptic
SCC07_1e2_B_L1_TTCTAGTAGCTGGCCT	NPC	NPC	1.537096e+00	4.638424e+00	-52.10	sbarro	presynaptic
SCC07_1e2_B_L1_CTGGACGAGTCATACC	ImmatureNeuron	ImmatureNeuron_GABA	7.342053e-01	4.833537e+00	-58.09	sbarro	presynaptic
SCC07_1e2_B_L1_CGAGTTACAATACCTG	SPN	SPN_Immature	-4.053328e+00	3.863300e+00	-20.51	sbarro	presynaptic
SCC07_1e2_B_L1_AAAGAACAGGGACCAT	Polydendrocyte	Polydendrocyte	5.405384e+00	9.665301e+00	-36.19	sbarro	presynaptic
SCC07_1e2_B_L1_ATGACCATCGTTCGCT	Astrocyte	Astrocyte	9.299528e+00	-3.417628e+00	20.80	sbarro	presynaptic
SCC07_1e2_B_L1_ATTCTTGTCTGAATCG	Polydendrocyte	Polydendrocyte	9.172196e+00	9.228168e+00	-36.19	sbarro	presynaptic
SCC07_1e2_B_L1_TCCTCCCAGACGACGT	Glu_Neuron	Glu_Neuron_SuperficialLayer	1.416927e+00	-6.990745e+00	49.45	sbarro	presynaptic
SCC07_1e2_B_L1_TTACGCCGTTCTCTCG	Interneuron	Interneuron_Vip	-2.081914e+00	6.747499e+00	-0.44	sbarro	presynaptic
SCC07_1e2_B_L1_AGTCAACGTTGCAAGG	SPN	SPN_Immature	-5.802377e+00	2.820172e+00	-20.51	sbarro	presynaptic
SCC07_1e2_B_L1_TACAACGGTCCTTGTC	Glu_Neuron	Glu_Neuron_DeepLayer	-1.449396e+01	-7.052445e+00	30.56	sbarro	presynaptic
SCC07_1e2_B_L1_AGGTCATTCTGTCTCG	Interneuron	Interneuron_Vip	-2.537325e+00	7.720422e+00	-0.44	sbarro	presynaptic
SCC07_1e2_B_L1_TACGGGCGTTTCGCTC	ImmatureNeuron	ImmatureNeuron_GABA	-7.871076e-01	2.046715e+00	-58.09	sbarro	presynaptic
SCC07_1e2_B_L1_CATGGTAAGGTTGCCC	SPN	SPN_Immature	-5.441813e+00	3.374856e+00	-20.51	sbarro	presynaptic
SCC07_1e2_B_L1_TGCGGCATCTTACGTT	Polydendrocyte	Polydendrocyte	4.737469e+00	9.578408e+00	-36.19	sbarro	presynaptic
SCC07_1e2_B_L1_TATCTGTTCTGGAGAG	Glu_Neuron	Glu_Neuron_DeepLayer	-1.546507e+01	-4.855658e+00	30.56	sbarro	presynaptic
SCC07_1e2_B_L1_CCCTTAGGTGCGTGCT	Glu_Neuron	Glu_Neuron_AOV	5.206594e-01	-1.200453e+01	2.97	sbarro	presynaptic
SCC07_1e2_B_L1_AAGAACATCCTCTTTC	ImmatureNeuron	ImmatureNeuron_GABA	5.455278e-01	5.008550e+00	-58.09	sbarro	presynaptic
SCC07_1e2_B_L1_TCTTTGACAGATCATC	GABA_Neuron_OlfGC2	GABA_Neuron_OlfGC2	-3.761201e+00	-7.895147e-01	-27.45	sbarro	presynaptic
SCC07_1e2_B_L1_GCAACCGTCTTACGTT	GABA_Neuron_OlfGC2	GABA_Neuron_OlfGC2	-4.523907e+00	1.568794e+00	-27.45	sbarro	presynaptic
SCC07_1e2_B_L1_CTTCTAAGTTGGGACA	Polydendrocyte	Polydendrocyte	5.346333e+00	1.015881e+01	-36.19	sbarro	presynaptic
SCC07_1e2_B_L1_CACAGATTCTCTCGAC	Glu_Neuron	Glu_Neuron_DeepLayer	-1.424353e+01	-6.583671e+00	30.56	sbarro	presynaptic
SCC07_1e2_B_L1_GTTCATTGTTGGCCTG	GABA_Neuron_OlfGC2	GABA_Neuron_OlfGC2	-2.566284e+00	9.925619e-01	-27.45	sbarro	presynaptic
SCC07_1e2_B_L1_CCCTCTCCACGACGTC	Polydendrocyte	Polydendrocyte	1.038837e+01	9.004356e+00	-36.19	sbarro	presynaptic
SCC07_1e2_B_L1_GCAGGCTCATAGACTC	Polydendrocyte	Polydendrocyte	4.843109e+00	1.078374e+01	-36.19	sbarro	presynaptic
SCC07_1e2_B_L1_TTCACCGGTACGAGTG	ImmatureNeuron	ImmatureNeuron_GABA	4.546992e-01	4.751245e+00	-58.09	sbarro	presynaptic
SCC07_1e2_B_L1_ACCCTCAAGCACTAAA	SPN	SPN_Immature	-8.032857e+00	1.028141e+00	-20.51	sbarro	presynaptic
SCC07_1e2_B_L1_TGACCCTAGGGCGAGA	GABA_Neuron_OlfGC2	GABA_Neuron_OlfGC2	-4.034980e+00	1.722333e+00	-27.45	sbarro	presynaptic
SCC07_1e2_B_L1_AACCTTTGTCTTGCGG	GABA_Neuron_OlfGC2	GABA_Neuron_OlfGC2	-2.610950e+00	-1.125833e+00	-27.45	sbarro	presynaptic
SCC07_1e2_B_L1_GTTTACTTCTGCTAGA	GABA_Neuron_OlfGC2	GABA_Neuron_OlfGC2	-4.606817e+00	7.600286e-01	-27.45	sbarro	presynaptic
SCC07_1e2_B_L1_GACTGATAGCAAGTGC	ImmatureNeuron	ImmatureNeuron_GABA	-1.919171e+00	2.020408e+00	-58.09	sbarro	presynaptic
SCC07_1e2_B_L1_CACTGAATCATAGACC	Polydendrocyte	Polydendrocyte	5.013352e+00	1.130346e+01	-36.19	sbarro	presynaptic
SCC07_1e2_B_L1_CACTGTCTCGCTGACG	GABA_Neuron_OlfGC2	GABA_Neuron_OlfGC2	-3.751792e+00	6.521873e-01	-27.45	sbarro	presynaptic
SCC07_1e2_B_L1_AGGTCATTCATTACGG	Glu_Neuron	Glu_Neuron_DeepLayer	-1.263147e+01	-8.207158e+00	30.56	sbarro	presynaptic
SCC07_1e2_B_L1_GTCGCGAAGGGCAAGG	Interneuron	Interneuron_Hapln1	-4.590875e+00	8.690289e+00	-17.83	sbarro	presynaptic
SCC07_1e2_B_L1_TCGGTCTAGCGTGTCC	Polydendrocyte	Polydendrocyte	5.489419e+00	9.481798e+00	-36.19	sbarro	presynaptic
SCC07_1e2_B_L1_TATATCCCAGCTGTGC	Polydendrocyte	Polydendrocyte	4.478224e+00	1.018763e+01	-36.19	sbarro	presynaptic
SCC07_1e2_B_L1_AGCCAGCGTGCGGTAA	Interneuron	Interneuron_Npy	-1.317236e+01	4.205853e+00	82.36	sbarro	presynaptic
SCC07_1e2_B_L1_ACAAGCTCACTTCCTG	Glu_Neuron	Glu_Neuron_DeepLayer	-1.288212e+01	-5.710953e+00	30.56	sbarro	presynaptic
SCC07_1e2_B_L1_TGACCCTTCCTCACGT	Polydendrocyte	Polydendrocyte	9.573516e+00	9.778790e+00	-36.19	sbarro	presynaptic
SCC07_1e2_B_L1_AACCAACAGACATCAA	GABA_Neuron_OlfGC2	GABA_Neuron_OlfGC2	-3.884520e+00	1.002809e+00	-27.45	sbarro	presynaptic
SCC07_1e2_B_L1_CGCATGGAGATGTAGT	GABA_Neuron_OlfGC2	GABA_Neuron_OlfGC2	-4.079413e+00	1.612184e+00	-27.45	sbarro	presynaptic
SCC07_1e2_B_L1_TGGAGAGGTATTTCTC	GABA_Neuron_OlfGC1	GABA_Neuron_OlfGC1	2.785570e+00	-8.344852e-03	-66.96	sbarro	presynaptic
SCC07_1e2_B_L1_GAAATGAGTGATTCTG	Interneuron	Interneuron_Vip	-3.181790e+00	6.952977e+00	-0.44	sbarro	presynaptic
SCC07_1e2_B_L1_TCGGGTGTCCAATCCC	NPC	NPC	6.739993e+00	8.878132e+00	-52.10	sbarro	presynaptic
SCC07_1e2_B_L1_CGCGTGAAGGCTCTAT	Polydendrocyte	Polydendrocyte	4.676277e+00	1.028666e+01	-36.19	sbarro	presynaptic
SCC07_1e2_B_L1_GGGACAAGTTAAGGAT	ImmatureNeuron	ImmatureNeuron_GABA	-2.447087e-01	1.884416e+00	-58.09	sbarro	presynaptic
SCC07_1e2_B_L1_AACACACAGTCCCTAA	Polydendrocyte	Polydendrocyte	9.216287e+00	9.516807e+00	-36.19	sbarro	presynaptic
SCC07_1e2_B_L1_TCGGTCTTCTATTCGT	Astrocyte	Astrocyte	9.382550e+00	-3.362194e+00	20.80	sbarro	presynaptic
SCC07_1e2_B_L1_GAGATGGAGGCTCACC	ImmatureNeuron	ImmatureNeuron_GABA	-9.415718e-01	1.334413e+00	-58.09	sbarro	presynaptic
SCC07_1e2_B_L1_TAAGCGTGTCTAGATC	Interneuron	Interneuron_Hapln1	-4.535816e+00	8.701157e+00	-17.83	sbarro	presynaptic
SCC07_1e2_B_L1_TGATTCTTCTTTGCGC	Glu_Neuron	Glu_Neuron_DeepLayer	-1.240214e+01	-8.466289e+00	30.56	sbarro	presynaptic
SCC07_1e2_B_L1_CAGGGCTCAGGGACTA	Polydendrocyte	Polydendrocyte	5.663942e+00	9.686728e+00	-36.19	sbarro	presynaptic
SCC07_1e2_B_L1_ATCGTCCGTCTGTGCG	Astrocyte	Astrocyte	9.320807e+00	-3.590240e+00	20.80	sbarro	presynaptic
SCC07_1e2_B_L1_TTCCTCTTCGTTAGTG	Polydendrocyte	Polydendrocyte	9.298243e+00	1.013052e+01	-36.19	sbarro	presynaptic
SCC07_1e2_B_L1_GTTCTATGTTGGACTT	Glu_Neuron	Glu_Neuron_DeepLayer	-1.480462e+01	-6.637194e+00	30.56	sbarro	starter
SCC07_1e2_B_L1_AAGTTCGTCTCTGAGA	GABA_Neuron_OlfGC2	GABA_Neuron_OlfGC2	-4.741575e+00	-1.756739e+00	-27.45	sbarro	presynaptic
SCC07_1e2_B_L1_TGAGGTTAGGGAGTTC	Polydendrocyte	Polydendrocyte	4.496429e+00	1.014937e+01	-36.19	sbarro	presynaptic
SCC07_1e2_B_L1_GGAGGTATCTGCGGCA	Glu_Neuron	Glu_Neuron_AOV	3.707843e-01	-1.310610e+01	2.97	sbarro	presynaptic
SCC07_1e2_B_L1_CTCATCGGTTCAGGTT	Glu_Neuron	Glu_Neuron_SuperficialLayer	-5.110871e+00	-7.003309e+00	49.45	sbarro	presynaptic
SCC07_1e2_B_L1_GAGACTTCAATAACCC	Glu_Neuron	Glu_Neuron_DeepLayer	-1.524508e+01	-5.349139e+00	30.56	sbarro	presynaptic
SCC07_1e2_B_L1_CAGCAGCCACTAACCA	Glu_Neuron	Glu_Neuron_AOV	3.689881e-01	-1.344551e+01	2.97	sbarro	presynaptic
SCC07_1e2_B_L1_TTCAGGAGTTTCGGCG	Astrocyte	Astrocyte	7.508569e+00	-2.201392e+00	20.80	sbarro	presynaptic
SCC07_1e2_B_L1_GCTTTCGGTCCATCTC	ImmatureNeuron	ImmatureNeuron_GABA	-2.086669e+00	2.121961e-01	-58.09	sbarro	presynaptic
SCC07_1e2_B_L1_TACAGGTTCGCGTGCA	Polydendrocyte	Polydendrocyte	6.124712e+00	1.075994e+01	-36.19	sbarro	presynaptic
SCC07_1e2_B_L1_TCGCTCACACAAAGTA	Polydendrocyte	Polydendrocyte	8.257792e+00	1.067776e+01	-36.19	sbarro	presynaptic
SCC07_1e2_B_L1_CTATCCGTCGAGAGCA	Interneuron	Interneuron_Hapln1	-3.710109e+00	8.877644e+00	-17.83	sbarro	presynaptic
SCC07_1e2_B_L1_CCATAAGTCTTCGACC	Glu_Neuron	Glu_Neuron_DeepLayer	-1.545758e+01	-5.184292e+00	30.56	sbarro	presynaptic
SCC07_1e2_B_L1_GACGCTGCAGATACTC	GABA_Neuron_OlfGC1	GABA_Neuron_OlfGC1	7.939134e-01	-4.442203e-01	-66.96	sbarro	presynaptic
SCC07_1e2_B_L1_TAACTTCGTCTCTCCA	Glu_Neuron	Glu_Neuron_DeepLayer	-4.749472e+00	-1.432774e+01	30.56	sbarro	presynaptic
SCC07_1e2_B_L1_TATCTTGTCATTTACC	Glu_Neuron	Glu_Neuron_SuperficialLayer	-3.476345e+00	-7.673362e+00	49.45	sbarro	presynaptic
SCC07_1e2_B_L1_CTGGTCTCATCGATAC	Glu_Neuron	Glu_Neuron_DeepLayer	-1.489942e+01	-6.025416e+00	30.56	sbarro	presynaptic
SCC07_1e2_B_L1_CATCCACGTCGCTGCA	GABA_Neuron_OlfGC2	GABA_Neuron_OlfGC2	-4.201943e+00	1.909664e+00	-27.45	sbarro	presynaptic
SCC07_1e2_B_L1_GAACGTTGTCATACCA	Astrocyte	Astrocyte	7.872860e+00	-9.253480e-01	20.80	sbarro	presynaptic
SCC07_1e2_B_L1_TCTAACTCACGCTGCA	GABA_Neuron_OlfGC2	GABA_Neuron_OlfGC2	-3.695343e+00	1.870662e+00	-27.45	sbarro	presynaptic
SCC07_1e2_B_L1_GTACAGTCACATTGTG	Interneuron	Interneuron_Hapln1	-3.210541e+00	8.780305e+00	-17.83	sbarro	presynaptic
SCC07_1e2_B_L1_TTGAGTGTCCGTCCTA	Glu_Neuron	Glu_Neuron_AOV	3.484714e-01	-1.238938e+01	2.97	sbarro	presynaptic
SCC07_1e2_B_L1_AGACTCACAGGCGAAT	Polydendrocyte	Polydendrocyte	4.755380e+00	9.098339e+00	-36.19	sbarro	presynaptic
SCC07_1e2_B_L1_TCGTCCAGTACTCAAC	ImmatureNeuron	ImmatureNeuron_GABA	1.533029e+00	5.073995e+00	-58.09	sbarro	presynaptic
SCC07_1e2_B_L1_TACCCACAGATTAGTG	Polydendrocyte	Polydendrocyte	4.763971e+00	9.113846e+00	-36.19	sbarro	presynaptic
SCC07_1e2_B_L1_CCGTAGGGTTAATGAG	ImmatureNeuron	ImmatureNeuron_GABA	1.516881e+00	5.011515e+00	-58.09	sbarro	presynaptic
SCC07_1e2_B_L1_ACGATCACAAGTGACG	GABA_Neuron_OlfGC2	GABA_Neuron_OlfGC2	-4.608819e+00	1.387232e-01	-27.45	sbarro	presynaptic
SCC07_1e2_B_L1_TTCTAGTCAAATGCGG	Polydendrocyte	Polydendrocyte	6.127962e+00	1.075315e+01	-36.19	sbarro	presynaptic
SCC07_1e2_B_L1_CCACACTGTCTCAGAT	Interneuron	Interneuron_Pvalb	-9.838532e+00	8.793763e+00	28.68	sbarro	presynaptic
SCC07_1e2_B_L1_TGGTACAGTGTTCATG	Glu_Neuron	Glu_Neuron_SuperficialLayer	-1.451894e-01	-8.505052e+00	49.45	sbarro	presynaptic
SCC07_1e2_B_L1_CTTGATTAGTTTGAGA	Polydendrocyte	Polydendrocyte	5.585496e+00	8.639220e+00	-36.19	sbarro	presynaptic
SCC07_1e2_B_L1_ACCCTTGCAATCCAGT	GABA_Neuron_OlfGC2	GABA_Neuron_OlfGC2	-2.519405e+00	-6.936970e-01	-27.45	sbarro	presynaptic
SCC07_1e2_B_L1_ACTGTGATCCGCTTAC	SPN	SPN_Immature	-5.377449e+00	3.038859e+00	-20.51	sbarro	presynaptic
SCC07_1e2_B_L1_CTAGACACAACACGTT	Glu_Neuron	Glu_Neuron_DeepLayer	-1.468284e+01	-6.767431e+00	30.56	sbarro	presynaptic
SCC07_1e2_B_L1_CGTAAGTTCCAAATGC	GABA_Neuron_OlfGC1	GABA_Neuron_OlfGC1	2.522389e+00	-8.156337e-01	-66.96	sbarro	presynaptic
SCC07_1e2_B_L1_TTGTTTGAGCGATGAC	Interneuron	Interneuron_Vip	-2.676279e+00	6.649028e+00	-0.44	sbarro	presynaptic
SCC07_1e2_B_L1_GCGGAAAAGAGAACCC	Astrocyte	Astrocyte	1.014708e+01	-5.089341e+00	20.80	sbarro	presynaptic
SCC07_1e2_B_L1_GTTACCCAGAAGCCAC	Interneuron	Interneuron_Pvalb	-1.002845e+01	9.308857e+00	28.68	sbarro	presynaptic
SCC07_1e2_B_L1_TCTTCCTCAAAGCACG	GABA_Neuron_OlfGC2	GABA_Neuron_OlfGC2	-3.269575e+00	1.683368e+00	-27.45	sbarro	presynaptic
SCC07_1e2_B_L1_TTTACTGAGGTGGGTT	GABA_Neuron_OlfGC2	GABA_Neuron_OlfGC2	-4.328096e+00	7.361710e-01	-27.45	sbarro	presynaptic
SCC07_1e2_B_L1_CGGCAGTCAACCAACT	Interneuron	Interneuron_Npy	-1.312449e+01	4.186996e+00	82.36	sbarro	presynaptic
SCC07_1e2_B_L1_GCAACATAGGCGTTGA	Interneuron	Interneuron_Vip	-2.279219e+00	6.602396e+00	-0.44	sbarro	presynaptic
SCC07_1e2_B_L1_AAGTACCAGCGTCTGC	Glu_Neuron	Glu_Neuron_DeepLayer	-1.482615e+01	-6.558798e+00	30.56	sbarro	presynaptic
SCC07_1e2_B_L1_GAGTGAGTCCCGTAAA	Interneuron	Interneuron_Pvalb	-1.016627e+01	9.203842e+00	28.68	sbarro	presynaptic
SCC07_1e2_B_L1_CACTTCGTCGTCGATA	GABA_Neuron_OlfGC2	GABA_Neuron_OlfGC2	-3.999454e+00	1.260456e+00	-27.45	sbarro	presynaptic
SCC07_1e2_B_L1_ATGGATCAGGAGAATG	Glu_Neuron	Glu_Neuron_SuperficialLayer	-2.416738e+00	-7.676518e+00	49.45	sbarro	presynaptic
SCC07_1e2_B_L1_ACGTTCCCACGAGGTA	Interneuron	Interneuron_Hapln1	-3.672674e+00	9.172293e+00	-17.83	sbarro	presynaptic
SCC07_1e2_B_L1_CGCATGGTCCGCACTT	Interneuron	Interneuron_Hapln1	-3.765101e+00	9.596122e+00	-17.83	sbarro	presynaptic
SCC07_1e2_B_L1_TTCGATTCAAAGACTA	GABA_Neuron_OlfGC2	GABA_Neuron_OlfGC2	-3.786169e+00	1.875424e+00	-27.45	sbarro	presynaptic
SCC07_1e2_B_L1_CAACCTCCAGAGTCTT	Glu_Neuron	Glu_Neuron_DeepLayer	-1.547833e+01	-4.472014e+00	30.56	sbarro	presynaptic
SCC07_1e2_B_L1_CCTGTTGTCCCGAGAC	Interneuron	Interneuron_Pvalb	-1.010225e+01	9.365183e+00	28.68	sbarro	presynaptic
SCC07_1e2_B_L1_CACGGGTAGTGGGAAA	GABA_Neuron_OlfGC1	GABA_Neuron_OlfGC1	1.777510e+00	9.886615e-01	-66.96	sbarro	presynaptic
SCC07_1e2_B_L1_GGTGGCTAGGACTTCT	Interneuron	Interneuron_Npy	-1.325514e+01	4.152227e+00	82.36	sbarro	presynaptic
SCC07_1e2_B_L1_CGAGGCTAGTGGCCTC	ImmatureNeuron	ImmatureNeuron_GABA	5.479233e-01	4.958104e+00	-58.09	sbarro	presynaptic
SCC07_1e2_B_L1_CTCAGTCTCTAGCAAC	Glu_Neuron	Glu_Neuron_SuperficialLayer	1.779000e-01	-6.764692e+00	49.45	sbarro	presynaptic
SCC07_1e2_B_L1_GGACGTCGTCCAGCGT	Glu_Neuron	Glu_Neuron_DeepLayer	-1.265287e+01	-8.611224e+00	30.56	sbarro	presynaptic
SCC07_1e2_B_L1_CTACAGAGTGCATACT	Interneuron	Interneuron_Vip	-2.310489e+00	6.323579e+00	-0.44	sbarro	presynaptic
SCC07_1e2_B_L1_TTGCGTCCATCATTGG	GABA_Neuron_OlfGC2	GABA_Neuron_OlfGC2	-3.950829e+00	1.922562e+00	-27.45	sbarro	presynaptic
SCC07_1e2_B_L1_TGATGGTCACCCTGAG	Interneuron	Interneuron_Vip	-2.332938e+00	7.715799e+00	-0.44	sbarro	presynaptic
SCC07_1e2_B_L1_TGTACAGCAAAGGCGT	ImmatureNeuron	ImmatureNeuron_GABA	8.317749e-01	4.593627e+00	-58.09	sbarro	presynaptic
SCC07_1e2_B_L1_CACCAAAGTCATCCGG	Glu_Neuron	Glu_Neuron_SuperficialLayer	-7.188742e-01	-9.635223e+00	49.45	sbarro	starter
SCC07_1e2_B_L1_TGCGATATCCGTTTCG	NPC	NPC	6.788290e+00	8.980187e+00	-52.10	sbarro	presynaptic
SCC07_1e2_B_L1_CATACTTTCGGCTATA	GABA_Neuron_OlfGC2	GABA_Neuron_OlfGC2	-3.745033e+00	1.679640e+00	-27.45	sbarro	presynaptic
SCC07_1e2_B_L1_TTGGGATTCTCTCAAT	Interneuron	Interneuron_Pvalb	-9.700263e+00	8.220712e+00	28.68	sbarro	presynaptic
SCC07_1e2_B_L1_TCAATTCAGTAACGAT	GABA_Neuron_OlfGC2	GABA_Neuron_OlfGC2	-3.567077e+00	9.380963e-01	-27.45	sbarro	presynaptic
SCC07_1e2_B_L1_ATTTCTGCAGCTGTAT	SPN	SPN_Mature	-9.325926e+00	-6.184764e+00	28.05	sbarro	presynaptic
SCC07_1e2_B_L1_CCCTCTCAGTATTAGG	Interneuron	Interneuron_Hapln1	-4.420722e+00	8.697265e+00	-17.83	sbarro	presynaptic
SCC07_1e2_B_L1_TCCTCTTCACAGTCAT	Glu_Neuron	Glu_Neuron_DeepLayer	-1.464566e+01	-6.838908e+00	30.56	sbarro	presynaptic
SCC07_1e2_B_L1_ATGATCGCAGCGTGCT	Interneuron	Interneuron_Lars2	-7.677807e+00	1.211416e+01	11.01	sbarro	presynaptic
SCC07_1e2_B_L1_ACAACCACAACTGTGT	Polydendrocyte	Polydendrocyte	7.457814e+00	9.826812e+00	-36.19	sbarro	presynaptic
SCC07_1e2_B_L1_CTCAATTGTATAGCTC	ImmatureNeuron	ImmatureNeuron_GABA	-4.551920e-01	5.237583e+00	-58.09	sbarro	presynaptic
SCC07_1e2_B_L1_GGGTTTAGTACCGTGC	Interneuron	Interneuron_Pvalb	-9.768950e+00	9.248358e+00	28.68	sbarro	presynaptic
SCC07_1e2_B_L1_GGTGGCTAGTTTCTTC	Interneuron	Interneuron_Pvalb	-1.049314e+01	9.788353e+00	28.68	sbarro	presynaptic
SCC07_1e2_B_L1_CGTTAGATCAGGACAG	Glu_Neuron	Glu_Neuron_DeepLayer	-1.242864e+01	-9.484556e+00	30.56	sbarro	presynaptic
SCC07_1e2_B_L1_GACATCAGTACTAACC	SPN	SPN_Mature	-8.620953e+00	-3.903992e+00	28.05	sbarro	presynaptic
SCC07_1e2_B_L1_TTCCAATCACGCAGTC	SPN	SPN_Immature	-3.517798e+00	4.113125e+00	-20.51	sbarro	presynaptic
SCC07_1e2_B_L1_TTCCAATAGCTTTCCC	Glu_Neuron	Glu_Neuron_DeepLayer	-1.508795e+01	-5.969667e+00	30.56	sbarro	presynaptic
SCC07_1e2_B_L1_CTGCCTAGTAGGTTTC	Astrocyte	Astrocyte	1.286746e+01	-4.296217e+00	20.80	sbarro	presynaptic
SCC07_1e2_B_L1_CTTCTCTCAGACGATG	Glu_Neuron	Glu_Neuron_DeepLayer	-1.548292e+01	-4.978692e+00	30.56	sbarro	presynaptic
SCC07_1e2_B_L1_GACTCAAGTGCTTCAA	Glu_Neuron	Glu_Neuron_DeepLayer	-1.235934e+01	-7.616212e+00	30.56	sbarro	presynaptic
SCC07_1e2_B_L1_ATCCTATAGATGCTTC	Polydendrocyte	Polydendrocyte	4.830749e+00	9.228127e+00	-36.19	sbarro	presynaptic
SCC07_1e2_B_L1_ATCCACCTCCGTGTAA	SPN	SPN_Mature	-8.403666e+00	-4.835260e+00	28.05	sbarro	presynaptic
SCC07_1e2_B_L1_CCGAACGCACCCTAGG	Glu_Neuron	Glu_Neuron_DeepLayer	-1.454914e+01	-6.221054e+00	30.56	sbarro	presynaptic
SCC07_1e2_B_L1_CGTGATACATGTGCTA	ImmatureNeuron	ImmatureNeuron_GABA	-2.690407e-01	3.958832e+00	-58.09	sbarro	presynaptic
SCC07_1e2_B_L1_GCGTTTCCAAGATGGC	GABA_Neuron_OlfGC2	GABA_Neuron_OlfGC2	-3.848390e+00	1.492522e+00	-27.45	sbarro	presynaptic
SCC07_1e2_B_L1_GGGCTCAGTCCTCAGG	ImmatureNeuron	ImmatureNeuron_GABA	-3.341712e-02	4.808759e+00	-58.09	sbarro	presynaptic
SCC07_1e2_B_L1_AGTGACTGTGTTTACG	GABA_Neuron_OlfGC2	GABA_Neuron_OlfGC2	-4.001958e+00	1.627788e+00	-27.45	sbarro	presynaptic
SCC07_1e2_B_L1_CAACAACAGTAACCGG	Glu_Neuron	Glu_Neuron_DeepLayer	-4.122465e+00	-1.301731e+01	30.56	sbarro	presynaptic
SCC07_1e2_B_L1_GTGTCCTGTTGACTGT	Glu_Neuron	Glu_Neuron_AOV	3.835138e-01	-1.205382e+01	2.97	sbarro	presynaptic
SCC07_1e2_B_L1_ACGCACGAGCTGCCAC	Glu_Neuron	Glu_Neuron_DeepLayer	-1.396419e+01	-5.826637e+00	30.56	sbarro	presynaptic
SCC07_1e2_B_L1_GTTAGTGTCTTAGCCC	Glu_Neuron	Glu_Neuron_DeepLayer	-1.233228e+01	-7.910218e+00	30.56	sbarro	presynaptic
SCC07_1e2_B_L1_TCCGAAAGTCCAGTTA	SPN	SPN_Immature	-6.668041e+00	2.360234e+00	-20.51	sbarro	presynaptic
SCC07_1e2_B_L1_CCGATCTTCGGACTTA	ImmatureNeuron	ImmatureNeuron_GABA	-8.410047e-01	4.631884e+00	-58.09	sbarro	presynaptic
SCC07_1e2_B_L1_ACGGTTAGTGTGTGTT	GABA_Neuron_OlfGC2	GABA_Neuron_OlfGC2	-4.189517e+00	1.567753e+00	-27.45	sbarro	presynaptic
SCC07_1e2_B_L1_AAGACAAAGTAAACGT	GABA_Neuron_OlfGC1	GABA_Neuron_OlfGC1	3.039508e+00	-5.730394e-01	-66.96	sbarro	presynaptic
SCC07_1e2_B_L1_TGCTTCGTCCGTGCGA	Interneuron	Interneuron_Pvalb	-1.051685e+01	9.866982e+00	28.68	sbarro	presynaptic
SCC07_1e2_B_L1_AAGAACATCGTCCTTG	Interneuron	Interneuron_Hapln1	-4.449470e+00	8.965947e+00	-17.83	sbarro	presynaptic
SCC07_1e2_B_L1_AATCGTGGTGGTAACG	Interneuron	Interneuron_Vip	-2.551205e+00	7.113300e+00	-0.44	sbarro	presynaptic
SCC07_1e2_B_L1_ACCGTTCTCGTGGGAA	Glu_Neuron	Glu_Neuron_DeepLayer	-5.886393e+00	-1.386500e+01	30.56	sbarro	presynaptic
SCC07_1e2_B_L1_GTAGTACTCTATCGCC	Glu_Neuron	Glu_Neuron_SuperficialLayer	-4.028559e+00	-7.798456e+00	49.45	sbarro	presynaptic
SCC07_1e2_B_L1_AGAGAATTCACTACTT	Interneuron	Interneuron_Vip	-2.878532e+00	7.403562e+00	-0.44	sbarro	presynaptic
SCC07_1e2_B_L1_TAAGCACGTACCGTGC	Glu_Neuron	Glu_Neuron_SuperficialLayer	-1.780799e-01	-8.488400e+00	49.45	sbarro	presynaptic
SCC07_1e2_B_L1_ATCACTTCAGATCATC	GABA_Neuron_OlfGC2	GABA_Neuron_OlfGC2	-2.601529e+00	1.298918e+00	-27.45	sbarro	presynaptic
SCC07_1e2_B_L1_CTTCGGTTCCGTAATG	Glu_Neuron	Glu_Neuron_AOV	1.264800e-03	-1.229837e+01	2.97	sbarro	presynaptic
SCC07_1e2_B_L1_AGGACGAGTTAGTCGT	Polydendrocyte	Polydendrocyte	8.983984e+00	1.040804e+01	-36.19	sbarro	presynaptic
SCC07_1e2_B_L1_TAATTCCTCTTAGTTC	GABA_Neuron_OlfGC2	GABA_Neuron_OlfGC2	-2.269889e+00	2.014734e+00	-27.45	sbarro	presynaptic
SCC07_1e2_B_L1_ATGGGTTTCCATTCAT	Interneuron	Interneuron_Npy	-1.255563e+01	4.237157e+00	82.36	sbarro	presynaptic
SCC07_1e2_B_L1_CTATCTATCCGACGGT	ImmatureNeuron	ImmatureNeuron_GABA	-1.119851e+00	1.876248e+00	-58.09	sbarro	presynaptic
SCC07_1e2_B_L1_CAGCGTGCATGGAACG	Glu_Neuron	Glu_Neuron_AOV	1.221398e-01	-1.342655e+01	2.97	sbarro	presynaptic
SCC07_1e2_B_L1_TGGTAGTCATTGTGCA	Glu_Neuron	Glu_Neuron_Layer3	-5.028282e+00	-1.431288e+01	5.92	sbarro	presynaptic
SCC07_1e2_B_L1_CCACAAAAGTCGAAGC	Interneuron	Interneuron_Pvalb	-9.563358e+00	9.754584e+00	28.68	sbarro	presynaptic
SCC07_1e2_B_L1_GAACGTTAGACGTCGA	Glu_Neuron	Glu_Neuron_DeepLayer	-1.459908e+01	-6.920637e+00	30.56	sbarro	presynaptic
SCC07_1e2_B_L1_GCTGAATCATATCTCT	Glu_Neuron	Glu_Neuron_SuperficialLayer	-4.260784e+00	-7.519670e+00	49.45	sbarro	presynaptic
SCC07_1e2_B_L1_GGGTGTCAGTCATACC	Glu_Neuron	Glu_Neuron_DeepLayer	-1.263809e+01	-6.265016e+00	30.56	sbarro	presynaptic
SCC07_1e2_B_L1_CGATGGCAGTGGATTA	ImmatureNeuron	ImmatureNeuron_GABA	-6.166567e-02	4.958405e+00	-58.09	sbarro	presynaptic
SCC07_1e2_B_L1_TAGGGTTCAGAAATTG	Glu_Neuron	Glu_Neuron_DeepLayer	-1.505302e+01	-6.110878e+00	30.56	sbarro	presynaptic
SCC07_1e2_B_L1_GAGCTGCTCCGATCGG	ImmatureNeuron	ImmatureNeuron_GABA	9.628653e-01	2.554039e+00	-58.09	sbarro	presynaptic
SCC07_1e2_B_L1_GCACATACAGGTGACA	SPN	SPN_Immature	-8.936090e+00	-1.391161e+00	-20.51	sbarro	presynaptic
SCC07_1e2_B_L1_ATCCGTCAGGTTCTAC	Glu_Neuron	Glu_Neuron_DeepLayer	-1.467844e+01	-6.785366e+00	30.56	sbarro	presynaptic
SCC07_1e2_B_L1_GTCGAATTCGCCAGAC	Glu_Neuron	Glu_Neuron_SuperficialLayer	-8.024376e-01	-9.734636e+00	49.45	sbarro	presynaptic
SCC07_1e2_B_L1_AGTGCCGGTCCGCAGT	SPN	SPN_Immature	-9.250114e+00	-1.995552e+00	-20.51	sbarro	presynaptic
SCC07_1e2_B_L1_TCTTAGTGTCTTCATT	SPN	SPN_Mature	-8.656153e+00	-5.718757e+00	28.05	sbarro	presynaptic
SCC07_1e2_B_L1_AAACGCTCAATAACGA	Astrocyte	Astrocyte	1.002548e+01	-5.365163e+00	20.80	sbarro	presynaptic
SCC07_1e2_B_L1_AGGGCTCAGCGCCGTT	Glu_Neuron	Glu_Neuron_DeepLayer	-1.439934e+01	-7.154081e+00	30.56	sbarro	presynaptic
SCC07_1e2_B_L1_CGGTCAGAGAACAGGA	GABA_Neuron_OlfGC2	GABA_Neuron_OlfGC2	-4.091887e+00	1.733954e+00	-27.45	sbarro	presynaptic
SCC07_1e2_B_L1_CGAGAAGAGCTCCCTT	GABA_Neuron_OlfGC1	GABA_Neuron_OlfGC1	1.709712e+00	9.960796e-01	-66.96	sbarro	presynaptic
SCC07_1e2_B_L1_AACTTCTCAGTTGAAA	Interneuron	Interneuron_Pvalb	-1.003795e+01	9.371078e+00	28.68	sbarro	presynaptic
SCC07_1e2_B_L1_GTGTGATAGGTCATTC	Glu_Neuron	Glu_Neuron_AOV	1.123700e-01	-1.195495e+01	2.97	sbarro	presynaptic
SCC07_1e2_B_L1_GTGACGCGTATGAAAC	SPN	SPN_Immature	-4.896429e+00	3.795962e+00	-20.51	sbarro	presynaptic
SCC07_1e2_B_L1_TTGCTGCAGTTGCGAG	Interneuron	Interneuron_Npy	-1.129813e+01	6.428319e+00	82.36	sbarro	presynaptic
SCC07_1e2_B_L1_GGTGAAGCATCGATAC	Glu_Neuron	Glu_Neuron_DeepLayer	-1.226544e+01	-9.353129e+00	30.56	sbarro	presynaptic
SCC07_1e2_B_L1_ACTGTCCTCACCTTAT	Polydendrocyte	Polydendrocyte	9.152924e+00	1.034892e+01	-36.19	sbarro	presynaptic
SCC07_1e2_B_L1_GGGTCACGTTATCTTC	Glu_Neuron	Glu_Neuron_AOV	2.795216e-01	-1.304553e+01	2.97	sbarro	presynaptic
SCC07_1e2_B_L1_TTCTCTCCAATGCTCA	SPN	SPN_Mature	-8.969582e+00	-4.894307e+00	28.05	sbarro	presynaptic
SCC07_1e2_B_L1_ATATCCTGTTCCGTTC	Astrocyte	Astrocyte	9.968823e+00	-5.073411e+00	20.80	sbarro	presynaptic
SCC07_1e2_B_L1_GCTTGGGAGATTACCC	Glu_Neuron	Glu_Neuron_SuperficialLayer	-1.178561e+00	-9.508317e+00	49.45	sbarro	presynaptic
SCC07_1e2_B_L1_TTCCTCTAGTAGGTTA	Glu_Neuron	Glu_Neuron_DeepLayer	-2.919080e-01	-6.288036e+00	30.56	sbarro	presynaptic
SCC07_1e2_B_L1_GGGCCATGTGACTCGC	Interneuron	Interneuron_Pvalb	-1.042858e+01	9.884928e+00	28.68	sbarro	presynaptic
SCC07_1e2_B_L1_CAAAGAACAAGAGATT	SPN	SPN_Mature	-8.015647e+00	-5.099472e+00	28.05	sbarro	presynaptic
SCC07_1e2_B_L1_CAACCTCAGGAAGTGA	Interneuron	Interneuron_Pvalb	-1.058705e+01	9.654040e+00	28.68	sbarro	presynaptic
SCC07_1e2_B_L1_AGTACTGAGTCAGAGC	Glu_Neuron	Glu_Neuron_AOV	3.603860e-01	-1.347702e+01	2.97	sbarro	presynaptic
SCC07_1e2_B_L1_TATTGCTGTCTCTCTG	SPN	SPN_Mature	-8.331728e+00	-5.594917e+00	28.05	sbarro	presynaptic
SCC07_1e2_B_L1_AGAGCCCTCTCACTCG	ImmatureNeuron	ImmatureNeuron_GABA	-9.599321e-01	5.161500e+00	-58.09	sbarro	presynaptic
SCC07_1e2_B_L1_AACACACCACACCTAA	GABA_Neuron_OlfGC2	GABA_Neuron_OlfGC2	-3.648847e+00	5.348294e-01	-27.45	sbarro	presynaptic
SCC07_1e2_B_L1_CCCTTAGCATGTAACC	Interneuron	Interneuron_Hapln1	-4.020632e+00	9.078275e+00	-17.83	sbarro	presynaptic
SCC07_1e2_B_L1_GTCGCGAAGGCGTCCT	Glu_Neuron	Glu_Neuron_SuperficialLayer	-2.739295e+00	-8.068426e+00	49.45	sbarro	presynaptic
SCC07_1e2_B_L1_AGGTAGGCACAATTCG	Glu_Neuron	Glu_Neuron_DeepLayer	-5.232336e+00	-1.346737e+01	30.56	sbarro	presynaptic
SCC07_1e2_B_L1_TGTCCTGTCAATCTTC	Interneuron	Interneuron_Npy	-1.025651e+01	5.327136e+00	82.36	sbarro	presynaptic
SCC07_1e2_B_L1_TGATGCACAAGGTTGG	GABA_Neuron_OlfGC1	GABA_Neuron_OlfGC1	1.267378e+00	-1.332066e+00	-66.96	sbarro	presynaptic
SCC07_1e2_B_L1_TAAGCGTTCCCTCATG	SPN	SPN_Immature	-8.385388e+00	6.515635e-01	-20.51	sbarro	presynaptic
SCC07_1e2_B_L1_TTAGGCAGTGGGTCAA	Glu_Neuron	Glu_Neuron_DeepLayer	-1.261106e+01	-8.871856e+00	30.56	sbarro	starter
SCC07_1e2_B_L1_TGGTACAGTGCAATAA	GABA_Neuron_OlfGC1	GABA_Neuron_OlfGC1	8.009672e-01	-6.505198e-01	-66.96	sbarro	presynaptic
SCC07_1e2_B_L1_CCGAACGCATTCCTAT	SPN	SPN_Mature	-8.793964e+00	-5.839214e+00	28.05	sbarro	presynaptic
SCC07_1e2_B_L1_CCGTAGGAGTATGAGT	ImmatureNeuron	ImmatureNeuron_GABA	-1.566544e+00	2.937297e+00	-58.09	sbarro	presynaptic
SCC07_1e2_B_L1_CAAGCTACAATGCAAA	Astrocyte	Astrocyte	9.949133e+00	-1.465369e+00	20.80	sbarro	presynaptic
SCC07_1e2_B_L1_GAAGAATTCCCAGCGA	Glu_Neuron	Glu_Neuron_SuperficialLayer	-4.171638e+00	-7.410050e+00	49.45	sbarro	presynaptic
SCC07_1e2_B_L1_TACCCGTTCCTGGGTG	SPN	SPN_Mature	-8.015234e+00	-5.362431e+00	28.05	sbarro	presynaptic
SCC07_1e2_B_L1_GTCATCCTCTTCCACG	GABA_Neuron_OlfGC2	GABA_Neuron_OlfGC2	-3.674361e+00	-2.185596e+00	-27.45	sbarro	presynaptic
SCC07_1e2_B_L1_CTCCTTTGTCATGACT	Astrocyte	Astrocyte	1.320794e+01	-4.364374e+00	20.80	sbarro	presynaptic
SCC07_1e2_B_L1_GGTAGAGCAGAGGCAT	SPN	SPN_Mature	-9.931801e+00	-4.508019e+00	28.05	sbarro	presynaptic
SCC07_1e2_B_L1_AGAACCTAGAAGCCTG	SPN	SPN_Mature	-8.750340e+00	-5.749224e+00	28.05	sbarro	presynaptic
SCC07_1e2_B_L1_GGCTGTGCAATCCTAG	GABA_Neuron_OlfGC2	GABA_Neuron_OlfGC2	-2.430909e+00	1.602520e+00	-27.45	sbarro	presynaptic
SCC07_1e2_B_L1_GAGGCAAAGAAGCCAC	SPN	SPN_Mature	-7.994475e+00	-5.031256e+00	28.05	sbarro	presynaptic
SCC07_1e2_B_L1_TGGTGATCATAAGCAA	Astrocyte	Astrocyte	1.347537e+01	-3.986099e+00	20.80	sbarro	presynaptic
SCC07_1e2_B_L1_GTTCTATTCCTAGCGG	Astrocyte	Astrocyte	6.992145e+00	-7.796456e+00	20.80	sbarro	presynaptic
SCC07_1e2_B_L1_GGAGGATGTTACGTAC	Glu_Neuron	Glu_Neuron_DeepLayer	1.081008e+00	-6.429953e+00	30.56	sbarro	presynaptic
SCC07_1e2_B_L1_CTTAGGAGTGTGCTTA	GABA_Neuron_OlfGC2	GABA_Neuron_OlfGC2	-3.675010e+00	1.876444e+00	-27.45	sbarro	presynaptic
SCC07_1e2_B_L1_AGCGCTGCAGACCATT	ImmatureNeuron	ImmatureNeuron_GABA	-5.004104e-01	3.477522e+00	-58.09	sbarro	presynaptic
SCC07_1e2_B_L1_CCTCCAAGTCTACACA	Glu_Neuron	Glu_Neuron_AOV	2.689962e-01	-1.312895e+01	2.97	sbarro	presynaptic
SCC07_1e2_B_L1_CATCGTCAGCACTGGA	Polydendrocyte	Polydendrocyte	8.654071e+00	9.993385e+00	-36.19	sbarro	presynaptic
SCC07_1e2_B_L1_AGCTCAACAGTCGGAA	Glu_Neuron	Glu_Neuron_DeepLayer	-1.468719e+01	-4.150428e+00	30.56	sbarro	presynaptic
SCC07_1e2_B_L1_GTAATCGGTTCCCAAA	SPN	SPN_Mature	-9.687019e+00	-5.040625e+00	28.05	sbarro	presynaptic
SCC07_1e2_B_L1_GTAGATCAGGGCAATC	Glu_Neuron	Glu_Neuron_DeepLayer	-1.256720e+01	-8.756317e+00	30.56	sbarro	presynaptic
SCC07_1e2_B_L1_CACGGGTGTGTCATTG	Glu_Neuron	Glu_Neuron_SuperficialLayer	-2.440084e+00	-6.785476e+00	49.45	sbarro	presynaptic
SCC07_1e2_B_L1_GACTGATTCTGCTAGA	Polydendrocyte	Polydendrocyte	6.891491e+00	1.214178e+01	-36.19	sbarro	presynaptic
SCC07_1e2_B_L1_GTCTCACTCGAATCCA	Glu_Neuron	Glu_Neuron_SuperficialLayer	-4.328450e+00	-7.065359e+00	49.45	sbarro	presynaptic
SCC07_1e2_B_L1_AACTTCTGTCTGTGTA	GABA_Neuron_OlfGC2	GABA_Neuron_OlfGC2	-2.358471e+00	1.991085e+00	-27.45	sbarro	presynaptic
SCC07_1e2_B_L1_TGGGCTGTCGGACAAG	Glu_Neuron	Glu_Neuron_DeepLayer	-1.453597e+01	-6.987832e+00	30.56	sbarro	presynaptic
SCC07_1e2_B_L1_AAGAACAGTAGGACCA	ImmatureNeuron	ImmatureNeuron_GABA	-1.622559e+00	4.442701e+00	-58.09	sbarro	presynaptic
SCC07_1e2_B_L1_AGAGCAGTCTCTGGTC	Glu_Neuron	Glu_Neuron_DeepLayer	-1.240144e+01	-1.000289e+01	30.56	sbarro	presynaptic
SCC07_1e2_B_L1_CCGTGAGAGACTTGTC	Interneuron	Interneuron_Pvalb	-1.035090e+01	9.612967e+00	28.68	sbarro	starter
SCC07_1e2_B_L1_GTTCATTGTCCATCTC	GABA_Neuron_OlfGC2	GABA_Neuron_OlfGC2	-3.525711e+00	1.842601e-01	-27.45	sbarro	presynaptic
SCC07_1e2_B_L1_GGAGAACCATAACAGA	GABA_Neuron_OlfGC2	GABA_Neuron_OlfGC2	-3.507125e+00	1.715866e+00	-27.45	sbarro	presynaptic
SCC07_1e2_B_L1_GATCATGCATGATGCT	Glu_Neuron	Glu_Neuron_DeepLayer	-1.240956e+01	-9.445747e+00	30.56	sbarro	presynaptic
SCC07_1e2_B_L1_GCACGTGAGACGACGT	GABA_Neuron_OlfGC2	GABA_Neuron_OlfGC2	-3.680150e+00	1.706036e+00	-27.45	sbarro	presynaptic
SCC07_1e2_B_L1_CCCATTGCAAGCTGCC	SPN	SPN_Mature	-9.252143e+00	-6.382301e+00	28.05	sbarro	presynaptic
SCC07_1e2_B_L1_GAGAAATCAGTCCGTG	Astrocyte	Astrocyte	8.517912e+00	-1.170959e+00	20.80	sbarro	presynaptic
SCC07_1e2_B_L1_GGTTAACGTAGGCAAC	Glu_Neuron	Glu_Neuron_DeepLayer	-1.260461e+01	-8.523208e+00	30.56	sbarro	presynaptic
SCC07_1e2_B_L1_ACCATTTAGGCTGAAC	Glu_Neuron	Glu_Neuron_DeepLayer	-1.506837e+01	-5.970591e+00	30.56	sbarro	presynaptic
SCC07_1e2_B_L1_GGAAGTGTCGCGAAGA	ImmatureNeuron	ImmatureNeuron_GABA	-7.265103e-01	4.818713e+00	-58.09	sbarro	presynaptic
SCC07_1e2_B_L1_CTCGAGGCAGCTTTGA	GABA_Neuron_OlfGC2	GABA_Neuron_OlfGC2	-4.357473e+00	7.448131e-01	-27.45	sbarro	presynaptic
SCC07_1e2_B_L1_AGTCAACAGAATTGTG	Interneuron	Interneuron_Vip	-2.479246e+00	6.933847e+00	-0.44	sbarro	presynaptic
SCC07_1e2_B_L1_CTTTCGGCACGACGAA	GABA_Neuron_OlfGC2	GABA_Neuron_OlfGC2	-2.433268e+00	1.794585e+00	-27.45	sbarro	presynaptic
SCC07_1e2_B_L1_TAGGTACAGTCACTCA	Polydendrocyte	Polydendrocyte	8.057054e+00	9.692732e+00	-36.19	sbarro	presynaptic
SCC07_1e2_B_L1_CACGGGTAGTCTAACC	Glu_Neuron	Glu_Neuron_DeepLayer	-1.525908e+01	-5.753015e+00	30.56	sbarro	presynaptic
SCC07_1e2_B_L1_GGTTGTACAGTTCACA	Interneuron	Interneuron_Vip	-2.518005e+00	7.643728e+00	-0.44	sbarro	presynaptic
SCC07_1e2_B_L1_TTTGGTTCAATCAGCT	Glu_Neuron	Glu_Neuron_SuperficialLayer	-5.846858e-01	-9.788051e+00	49.45	sbarro	presynaptic
SCC07_1e2_B_L1_TCATCCGTCATCGACA	Interneuron	Interneuron_Pvalb	-1.050151e+01	1.002192e+01	28.68	sbarro	presynaptic
SCC07_1e2_B_L1_CACACAATCGTGGTAT	Glu_Neuron	Glu_Neuron_Layer3	-4.095069e+00	-1.235429e+01	5.92	sbarro	presynaptic
SCC07_1e2_B_L1_CCCGAAGCAGGTCAAG	Interneuron	Interneuron_Pvalb	-1.027945e+01	9.181608e+00	28.68	sbarro	presynaptic
SCC07_1e2_B_L1_CCGATGGGTTAGGCTT	ImmatureNeuron	ImmatureNeuron_GABA	-4.288341e-01	4.819373e+00	-58.09	sbarro	presynaptic
SCC07_1e2_B_L1_GTCGCGATCCAAGCCG	Interneuron	Interneuron_Vip	-2.353198e+00	6.474648e+00	-0.44	sbarro	presynaptic
SCC07_1e2_B_L1_ATGGTTGCAACCACAT	Glu_Neuron	Glu_Neuron_DeepLayer	-1.268386e+01	-8.243046e+00	30.56	sbarro	presynaptic
SCC07_1e2_B_L1_ATACCTTTCAGAGTGG	ImmatureNeuron	ImmatureNeuron_GABA	-1.039426e+00	2.334847e+00	-58.09	sbarro	presynaptic
SCC07_1e2_B_L1_ATGGATCTCGGTCAGC	Astrocyte	Astrocyte	9.915269e+00	-5.277520e+00	20.80	sbarro	presynaptic
SCC07_1e2_B_L1_GTGCACGAGATGCAGC	Polydendrocyte	Polydendrocyte	6.855301e+00	1.215577e+01	-36.19	sbarro	presynaptic
SCC07_1e2_B_L1_CCCTAACGTTTGACAC	Astrocyte	Astrocyte	1.251624e+01	-4.394524e+00	20.80	sbarro	presynaptic
SCC07_1e2_B_L1_AACACACTCTCAACCC	Glu_Neuron	Glu_Neuron_SuperficialLayer	-3.548452e+00	-7.970800e+00	49.45	sbarro	presynaptic
SCC07_1e2_B_L1_ACGGAAGCATTGAGGG	Glu_Neuron	Glu_Neuron_DeepLayer	-1.227233e+01	-8.398848e+00	30.56	sbarro	presynaptic
SCC07_1e2_B_L1_AACCTTTCAGCAGATG	GABA_Neuron_OlfGC2	GABA_Neuron_OlfGC2	-3.415784e+00	1.715348e+00	-27.45	sbarro	presynaptic
SCC07_1e2_B_L1_GTGTAACTCTGGGAGA	GABA_Neuron_OlfGC2	GABA_Neuron_OlfGC2	-3.602368e+00	1.792059e+00	-27.45	sbarro	presynaptic
SCC07_1e2_B_L1_ACACCAACACTCAAGT	SPN	SPN_Mature	-9.448411e+00	-6.109550e+00	28.05	sbarro	starter
SCC07_1e2_B_L1_TATTGCTAGAGTCCGA	SPN	SPN_Immature	-8.505582e+00	-8.008074e-01	-20.51	sbarro	presynaptic
SCC07_1e2_B_L1_ATGTCTTTCTCCAAGA	SPN	SPN_Immature	-9.139911e+00	-1.965628e+00	-20.51	sbarro	presynaptic
SCC07_1e2_B_L1_CATCGTCCACAACGAG	ImmatureNeuron	ImmatureNeuron_GABA	-3.945882e-01	4.200985e+00	-58.09	sbarro	presynaptic
SCC07_1e2_B_L1_TGATGCATCAGACCCG	Glu_Neuron	Glu_Neuron_DeepLayer	-4.269214e+00	-1.311830e+01	30.56	sbarro	presynaptic
SCC07_1e2_B_L1_ACCTGAAGTACCGGAA	Glu_Neuron	Glu_Neuron_DeepLayer	-1.272195e+01	-8.622314e+00	30.56	sbarro	presynaptic
SCC07_1e2_B_L1_GTCTCACCAAGTGGCA	Astrocyte	Astrocyte	1.068982e+01	-4.033765e+00	20.80	sbarro	presynaptic
SCC07_1e2_B_L1_CTTGATTTCAATGTCG	ImmatureNeuron	ImmatureNeuron_GABA	-1.221571e+00	3.922307e+00	-58.09	sbarro	presynaptic
SCC07_1e2_B_L1_TTGCCTGCAGAACTCT	Glu_Neuron	Glu_Neuron_Layer3	-3.227685e+00	-1.443023e+01	5.92	sbarro	presynaptic
SCC07_1e2_B_L1_CAGCACGGTCACAGTT	Glu_Neuron	Glu_Neuron_SuperficialLayer	-5.361344e+00	-7.556050e+00	49.45	sbarro	presynaptic
SCC07_1e2_B_L1_TTGTTGTAGTAATCCC	Interneuron	Interneuron_Hapln1	-3.701908e+00	9.458154e+00	-17.83	sbarro	presynaptic
SCC07_1e2_B_L1_TCCTCCCAGTCATTGC	Polydendrocyte	Polydendrocyte	9.419359e+00	9.767389e+00	-36.19	sbarro	presynaptic
SCC07_1e2_B_L1_CTAACTTTCGGTAACT	GABA_Neuron_OlfGC2	GABA_Neuron_OlfGC2	-2.337360e+00	3.980105e-01	-27.45	sbarro	presynaptic
SCC07_1e2_B_L1_CAGAGCCAGTCCCGGT	Astrocyte	Astrocyte	7.324326e+00	-1.833798e+00	20.80	sbarro	presynaptic
SCC07_1e2_B_L1_GTGCAGCGTGTTGAGG	ImmatureNeuron	ImmatureNeuron_GABA	-2.385069e-01	1.663805e+00	-58.09	sbarro	presynaptic
SCC07_1e2_B_L1_CACATGACACAACCGC	SPN	SPN_Immature	-8.894139e+00	-1.865013e+00	-20.51	sbarro	presynaptic
SCC07_1e2_B_L1_AGTCACACAGCGTAGA	Interneuron	Interneuron_Npy	-9.478657e+00	5.638239e+00	82.36	sbarro	presynaptic
SCC07_1e2_B_L1_TTCTGTACACATTACG	Glu_Neuron	Glu_Neuron_SuperficialLayer	-3.643562e+00	-6.206312e+00	49.45	sbarro	presynaptic
SCC07_1e2_B_L1_TGTCCACAGATACGAT	Interneuron	Interneuron_Pvalb	-1.017012e+01	9.287717e+00	28.68	sbarro	presynaptic
SCC07_1e2_B_L1_TCCTTTCGTCAGCGTC	Glu_Neuron	Glu_Neuron_DeepLayer	-1.264578e+01	-8.563458e+00	30.56	sbarro	presynaptic
SCC07_1e2_B_L1_ATAGGCTAGACCATGG	GABA_Neuron_OlfGC2	GABA_Neuron_OlfGC2	-4.819549e+00	-7.559096e-01	-27.45	sbarro	presynaptic
SCC07_1e2_B_L1_GAGTCTACACAGAGAC	Interneuron	Interneuron_Npy	-1.139266e+01	6.469000e+00	82.36	sbarro	presynaptic
SCC07_1e2_B_L1_AGTTAGCAGTATGAAC	Polydendrocyte	Polydendrocyte	7.033307e+00	1.224211e+01	-36.19	sbarro	starter
SCC07_1e2_B_L1_TTACCGCCAATGGCAG	GABA_Neuron_OlfGC2	GABA_Neuron_OlfGC2	-4.221043e+00	-1.623024e-02	-27.45	sbarro	presynaptic
SCC07_1e2_B_L1_CTACATTTCGTTGCCT	GABA_Neuron_OlfGC2	GABA_Neuron_OlfGC2	-3.589839e+00	-5.018526e-01	-27.45	sbarro	presynaptic
SCC07_1e2_B_L1_AGACCCGTCGAGAGAC	Interneuron	Interneuron_Pvalb	-1.051085e+01	1.005893e+01	28.68	sbarro	presynaptic
SCC07_1e2_B_L1_AGTGACTCAATCGCGC	SPN	SPN_Mature	-8.010462e+00	-5.425282e+00	28.05	sbarro	presynaptic
SCC07_1e2_B_L1_TCAAGACCATCGGAAG	Astrocyte	Astrocyte	1.338839e+01	-3.745607e+00	20.80	sbarro	presynaptic
SCC07_1e2_B_L1_TTCGCTGTCGCCGAAC	ImmatureNeuron	ImmatureNeuron_GABA	-3.484328e-01	3.581927e+00	-58.09	sbarro	presynaptic
SCC07_1e2_B_L1_GCAGGCTCACGGTAGA	Glu_Neuron	Glu_Neuron_DeepLayer	-5.053140e+00	-1.297115e+01	30.56	sbarro	presynaptic
SCC07_1e2_B_L1_CACCAAAAGGACAAGA	Astrocyte	Astrocyte	9.074202e+00	-3.941649e+00	20.80	sbarro	presynaptic
SCC07_1e2_B_L1_GTCATCCCAAGGCAAC	GABA_Neuron_OlfGC2	GABA_Neuron_OlfGC2	-1.908110e+00	-2.081634e-01	-27.45	sbarro	presynaptic
SCC07_1e2_B_L1_CACTTCGGTCACCGCA	Polydendrocyte	Polydendrocyte	8.888127e+00	9.580992e+00	-36.19	sbarro	presynaptic
SCC07_1e2_B_L1_ATAGGCTGTCTCACAA	Glu_Neuron	Glu_Neuron_AOV	2.010253e-01	-1.351109e+01	2.97	sbarro	presynaptic
SCC07_1e2_B_L1_AGACCATCATCCTTCG	Interneuron	Interneuron_Lars2	-7.275401e+00	1.113858e+01	11.01	sbarro	presynaptic
SCC07_1e2_B_L1_TTGGGTAGTTGTTTGG	Polydendrocyte	Polydendrocyte	6.454610e+00	8.665588e+00	-36.19	sbarro	presynaptic
SCC07_1e2_B_L1_AACAGGGCAAAGCTCT	SPN	SPN_Immature	-7.819275e+00	4.891377e-01	-20.51	sbarro	presynaptic
SCC07_1e2_B_L1_CAACCTCGTCTTGTCC	Astrocyte	Astrocyte	1.274816e+01	-3.885457e+00	20.80	sbarro	presynaptic
SCC07_1e2_B_L1_TGGGCTGCAGCAGTAG	Interneuron	Interneuron_Hapln1	-4.519532e+00	8.499309e+00	-17.83	sbarro	presynaptic
SCC07_1e2_B_L1_AAGACTCGTTGAAGTA	Glu_Neuron	Glu_Neuron_SuperficialLayer	-4.857760e+00	-7.693650e+00	49.45	sbarro	presynaptic
SCC07_1e2_B_L1_ATCCGTCAGTGGTCAG	SPN	SPN_Immature	-9.355286e+00	-1.552211e+00	-20.51	sbarro	presynaptic
SCC07_1e2_B_L1_CTGTATTTCCGCTTAC	Astrocyte	Astrocyte	1.274428e+01	-4.580101e+00	20.80	sbarro	presynaptic
SCC07_1e2_B_L1_CGAAGGACATTGCAAC	Polydendrocyte	Polydendrocyte	6.592999e+00	9.854485e+00	-36.19	sbarro	presynaptic
SCC07_1e2_B_L1_CATTCATGTTCAGTAC	Glu_Neuron	Glu_Neuron_DeepLayer	-5.272290e+00	-1.403550e+01	30.56	sbarro	presynaptic
SCC07_1e2_B_L1_AGATGAACATCTCCCA	Astrocyte	Astrocyte	1.010801e+01	-4.889734e+00	20.80	sbarro	presynaptic
SCC07_1e2_B_L1_CACATGAGTATCGGTT	SPN	SPN_Immature	-9.322232e+00	-1.330641e+00	-20.51	sbarro	presynaptic
SCC07_1e2_B_L1_TGGTGATTCCGTTGAA	ImmatureNeuron	ImmatureNeuron_GABA	-9.571825e-01	4.073090e+00	-58.09	sbarro	presynaptic
SCC07_1e2_B_L1_AAGGTAACAAATGAGT	Glu_Neuron	Glu_Neuron_DeepLayer	-1.515099e+01	-5.893901e+00	30.56	sbarro	presynaptic
SCC07_1e2_B_L1_AGGATCTGTTATCTTC	Astrocyte	Astrocyte	8.623013e+00	-5.108225e+00	20.80	sbarro	presynaptic
SCC07_1e2_B_L1_TCCGATCAGTCGCCCA	Astrocyte	Astrocyte	7.359208e+00	-2.237558e+00	20.80	sbarro	presynaptic
SCC07_1e2_B_L1_TCTGCCACACCCGTAG	Polydendrocyte	Polydendrocyte	9.512403e+00	1.032228e+01	-36.19	sbarro	presynaptic
SCC07_1e2_B_L1_CACGGGTTCGGTAACT	SPN	SPN_Mature	-9.578729e+00	-5.223262e+00	28.05	sbarro	presynaptic
SCC07_1e2_B_L1_GACTGATGTCTCGCGA	Glu_Neuron	Glu_Neuron_DeepLayer	-1.268666e+01	-8.526731e+00	30.56	sbarro	presynaptic
SCC07_1e2_B_L1_CCCTCAATCGGTAACT	Glu_Neuron	Glu_Neuron_DeepLayer	-1.289106e+01	-6.708674e+00	30.56	sbarro	presynaptic
SCC07_1e2_B_L1_ACTTTGTAGATTAGTG	Glu_Neuron	Glu_Neuron_SuperficialLayer	-3.580822e+00	-7.025826e+00	49.45	sbarro	presynaptic
SCC07_1e2_B_L1_GGGCGTTAGTAACAGT	Interneuron	Interneuron_Lars2	-6.773982e+00	1.179919e+01	11.01	sbarro	presynaptic
SCC07_1e2_B_L1_CGGGTCACAACCACGC	SPN	SPN_Immature	-6.680488e+00	1.473821e+00	-20.51	sbarro	presynaptic
SCC07_1e2_B_L1_TGATCTTGTCGCACAC	Astrocyte	Astrocyte	1.272972e+01	-4.130916e+00	20.80	sbarro	presynaptic
SCC07_1e2_B_L1_CTCCAACCACCCTGAG	Glu_Neuron	Glu_Neuron_SuperficialLayer	2.347456e+00	-6.572356e+00	49.45	sbarro	presynaptic
SCC07_1e2_B_L1_ACGGGTCAGAGTGACC	GABA_Neuron_OlfGC2	GABA_Neuron_OlfGC2	-2.218828e+00	-7.748733e-02	-27.45	sbarro	presynaptic
SCC07_1e2_B_L1_CCTAAGACATCAGCAT	GABA_Neuron_OlfGC1	GABA_Neuron_OlfGC1	3.162448e+00	-1.943544e+00	-66.96	sbarro	presynaptic
SCC07_1e2_B_L1_TTTCGATCAGACACAG	Astrocyte	Astrocyte	7.948737e+00	-4.055187e+00	20.80	sbarro	presynaptic
SCC07_1e2_B_L1_TGGAACTTCGTCAACA	Glu_Neuron	Glu_Neuron_DeepLayer	-1.280544e+01	-6.921659e+00	30.56	sbarro	presynaptic
SCC07_1e2_B_L1_GTGTAACAGGTTCCAT	SPN	SPN_Immature	-9.378990e+00	-1.184919e+00	-20.51	sbarro	presynaptic
SCC07_1e2_B_L1_AGCGCCACACCTCAGG	Astrocyte	Astrocyte	9.929957e+00	-3.189899e+00	20.80	sbarro	presynaptic
SCC07_1e2_B_L1_TCGATTTAGCTCACTA	Polydendrocyte	Polydendrocyte	8.857317e+00	9.813262e+00	-36.19	sbarro	presynaptic
SCC07_1e2_B_L1_GATGAGGGTTTAGTCG	Glu_Neuron	Glu_Neuron_DeepLayer	-1.259778e+01	-8.109684e+00	30.56	sbarro	presynaptic
SCC07_1e2_B_L1_GTGAGGAAGGGAACAA	GABA_Neuron_OlfGC2	GABA_Neuron_OlfGC2	-3.897883e+00	4.643040e-01	-27.45	sbarro	presynaptic
SCC07_1e2_B_L1_CAGTTCCTCAGCTTGA	ImmatureNeuron	ImmatureNeuron_GABA	-8.678827e-02	1.419878e+00	-58.09	sbarro	presynaptic
SCC07_1e2_B_L1_GGGATCCCAGGTTCAT	GABA_Neuron_OlfGC2	GABA_Neuron_OlfGC2	-2.750023e+00	1.404598e+00	-27.45	sbarro	presynaptic
SCC07_1e2_B_L1_TATGTTCAGTCTCCTC	Astrocyte	Astrocyte	1.302361e+01	-4.134941e+00	20.80	sbarro	presynaptic
SCC07_1e2_B_L1_AGCTTCCAGCGTCAGA	SPN	SPN_Mature	-8.930044e+00	-5.002459e+00	28.05	sbarro	presynaptic
SCC07_1e2_B_L1_AGTCATGCAGACATCT	Polydendrocyte	Polydendrocyte	7.002713e+00	1.216481e+01	-36.19	sbarro	presynaptic
SCC07_1e2_B_L1_AAATGGACATAACAGA	Polydendrocyte	Polydendrocyte	8.801476e+00	7.565962e+00	-36.19	sbarro	presynaptic
SCC07_1e2_B_L1_AATGGCTGTTTGAAAG	Astrocyte	Astrocyte	7.556983e+00	-2.421663e+00	20.80	sbarro	presynaptic
SCC07_1e2_B_L1_CAGTTAGTCTGCGAGC	Interneuron	Interneuron_Hapln1	-4.487196e+00	8.615748e+00	-17.83	sbarro	presynaptic
SCC07_1e2_B_L1_CTAACCCCATCGAGCC	SPN	SPN_Mature	-9.328110e+00	-6.089812e+00	28.05	sbarro	presynaptic
SCC07_1e2_B_L1_ATTCTTGGTTGCATCA	Interneuron	Interneuron_Npy	-1.291550e+01	4.484672e+00	82.36	sbarro	presynaptic
SCC07_1e2_B_L1_TCGAACAGTCCACATA	Polydendrocyte	Polydendrocyte	9.418754e+00	9.720902e+00	-36.19	sbarro	presynaptic
SCC07_1e2_B_L1_TGCCGAGAGACCAAGC	Glu_Neuron	Glu_Neuron_SuperficialLayer	-4.496049e+00	-7.728810e+00	49.45	sbarro	presynaptic
SCC07_1e2_B_L1_TCAGCAACAGTTGCGC	Glu_Neuron	Glu_Neuron_SuperficialLayer	1.231560e+00	-7.214267e+00	49.45	sbarro	presynaptic
SCC07_1e2_B_L1_CGGCAGTCATCTCATT	SPN	SPN_Mature	-8.922412e+00	-5.451957e+00	28.05	sbarro	presynaptic
SCC07_1e2_B_L1_TCACTCGGTGGTCTAT	Glu_Neuron	Glu_Neuron_SuperficialLayer	-2.617851e+00	-5.873769e+00	49.45	sbarro	presynaptic
SCC07_1e2_B_L1_TGGTACACATCGTTCC	SPN	SPN_Mature	-8.852296e+00	-6.168328e+00	28.05	sbarro	presynaptic
SCC07_1e2_B_L1_AGGTTACAGGACAACC	Astrocyte	Astrocyte	9.898985e+00	-2.419555e+00	20.80	sbarro	presynaptic
SCC07_1e2_B_L1_CCCTCAACATGGGCAA	Interneuron	Interneuron_Pvalb	-9.743819e+00	8.358768e+00	28.68	sbarro	presynaptic
SCC07_1e2_B_L1_ATACCTTCATCTGCGG	SPN	SPN_Mature	-8.399364e+00	-5.258320e+00	28.05	sbarro	presynaptic
SCC07_1e2_B_L1_AACCACATCGCATAGT	Astrocyte	Astrocyte	7.052790e+00	-2.478584e+00	20.80	sbarro	presynaptic
SCC07_1e2_B_L1_GAGTGTTAGCAACAAT	SPN	SPN_Mature	-9.225054e+00	-4.115223e+00	28.05	sbarro	presynaptic
SCC07_1e2_B_L1_CTGTATTTCAAATGCC	SPN	SPN_Mature	-8.369598e+00	-5.958182e+00	28.05	sbarro	presynaptic
SCC07_1e2_B_L1_GGTAACTGTGACTATC	Polydendrocyte	Polydendrocyte	6.854759e+00	1.221895e+01	-36.19	sbarro	presynaptic
SCC07_1e2_B_L1_GATGTTGTCGGTGAAG	Glu_Neuron	Glu_Neuron_DeepLayer	-1.306034e+01	-6.765169e+00	30.56	sbarro	presynaptic
SCC07_1e2_B_L1_TGTTCATTCATGCTAG	Glu_Neuron	Glu_Neuron_Layer3	-4.084687e+00	-1.413190e+01	5.92	sbarro	presynaptic
SCC07_1e2_B_L1_TATCTTGCATGATCTG	Astrocyte	Astrocyte	1.011385e+01	-5.200989e+00	20.80	sbarro	presynaptic
SCC07_1e2_B_L1_TGAGACTTCCTATGGA	Glu_Neuron	Glu_Neuron_DeepLayer	1.387856e+00	-6.358338e+00	30.56	sbarro	presynaptic
SCC07_1e2_B_L1_ATCGTGAGTCGTGGTC	Interneuron	Interneuron_Pvalb	-1.043928e+01	9.700647e+00	28.68	sbarro	presynaptic
SCC07_1e2_B_L1_TCAGCCTCATCGCCTT	SPN	SPN_Mature	-8.112515e+00	-5.602159e+00	28.05	sbarro	presynaptic
SCC07_1e2_B_L1_CGGGACTTCGGCGATC	Astrocyte	Astrocyte	1.060034e+01	-2.819756e+00	20.80	sbarro	presynaptic
SCC07_1e2_B_L1_GTCATGAAGACTCATC	Astrocyte	Astrocyte	9.756866e+00	-2.682548e+00	20.80	sbarro	presynaptic
SCC07_1e2_B_L1_AGCGTATAGTGCGCTC	Astrocyte	Astrocyte	9.937207e+00	-2.340894e+00	20.80	sbarro	presynaptic
SCC07_1e2_B_L1_TGGAGAGGTTCCTAAG	Interneuron	Interneuron_Hapln1	-3.793810e+00	9.226443e+00	-17.83	sbarro	presynaptic
SCC07_1e2_B_L1_TACACCCAGGGTAATT	Astrocyte	Astrocyte	9.533082e+00	-2.648844e+00	20.80	sbarro	presynaptic
SCC07_1e2_B_L1_GGGTCACTCTATCGGA	GABA_Neuron_OlfGC2	GABA_Neuron_OlfGC2	-3.563214e+00	1.496439e+00	-27.45	sbarro	presynaptic
SCC07_1e2_B_L1_GACACGCAGACCAGCA	Polydendrocyte	Polydendrocyte	9.465451e+00	1.004936e+01	-36.19	sbarro	presynaptic
SCC07_1e2_B_L1_TGACAGTTCACCTTGC	Astrocyte	Astrocyte	1.318582e+01	-3.259783e+00	20.80	sbarro	presynaptic
SCC07_1e2_B_L1_ATTCAGGGTCGGCACT	Interneuron	Interneuron_Pvalb	-1.004177e+01	9.552864e+00	28.68	sbarro	presynaptic
SCC07_1e2_B_L1_CAGATACCACGCGTCA	Astrocyte	Astrocyte	1.288376e+01	-3.498053e+00	20.80	sbarro	presynaptic
SCC07_1e2_B_L1_TTCCACGAGTCACTCA	Interneuron	Interneuron_Pvalb	-1.048534e+01	1.003319e+01	28.68	sbarro	presynaptic
SCC07_1e2_B_L1_GTCTAGAGTTCACCGG	SPN	SPN_Mature	-8.695289e+00	-5.818434e+00	28.05	sbarro	presynaptic
SCC07_1e2_B_L1_CGCCAGACATTCTCTA	Interneuron	Interneuron_Vip	-2.039497e+00	6.777051e+00	-0.44	sbarro	presynaptic
SCC07_1e2_B_L1_TCGCTTGCAAGAATAC	GABA_Neuron_OlfGC2	GABA_Neuron_OlfGC2	-3.797850e+00	2.454124e-01	-27.45	sbarro	presynaptic
SCC07_1e2_B_L1_TGACCCTCACTTGGCG	NPC	NPC	7.750852e+00	4.900178e+00	-52.10	sbarro	presynaptic
SCC07_1e2_B_L1_CGTCCATAGGCACCAA	Polydendrocyte	Polydendrocyte	5.565554e+00	1.149549e+01	-36.19	sbarro	presynaptic
SCC07_1e2_B_L1_TTCCGGTAGTAAGACT	Glu_Neuron	Glu_Neuron_DeepLayer	-5.321862e+00	-1.289412e+01	30.56	sbarro	presynaptic
SCC07_1e2_B_L1_GATTTCTCATGCCGGT	Astrocyte	Astrocyte	7.548021e+00	-2.424761e+00	20.80	sbarro	presynaptic
SCC07_1e2_B_L1_CGAGTGCGTAAGCTCT	Glu_Neuron	Glu_Neuron_SuperficialLayer	-3.617031e+00	-6.300074e+00	49.45	sbarro	presynaptic
SCC07_1e2_B_L1_GGTCACGCACTGCGAC	SPN	SPN_Mature	-9.138669e+00	-6.395762e+00	28.05	sbarro	presynaptic
SCC07_1e2_B_L1_CACAGATTCTTTGCGC	Astrocyte	Astrocyte	1.028461e+01	-4.784247e+00	20.80	sbarro	presynaptic
SCC07_1e2_B_L1_GTGAGGACATGAAGGC	Interneuron	Interneuron_Pvalb	-1.051537e+01	9.853123e+00	28.68	sbarro	presynaptic
SCC07_1e2_B_L1_ATCGGCGGTTCCACAA	Astrocyte	Astrocyte	1.374144e+01	-3.239759e+00	20.80	sbarro	presynaptic
SCC07_1e2_B_L1_ATCCACCTCAAGGACG	Interneuron	Interneuron_Vip	-2.745525e+00	6.406787e+00	-0.44	sbarro	presynaptic
SCC07_1e2_B_L1_GTGCACGGTGTGCTTA	Glu_Neuron	Glu_Neuron_Layer3	-4.958993e+00	-1.417929e+01	5.92	sbarro	presynaptic
SCC07_1e2_B_L1_GTAGCTAAGTAAACAC	SPN	SPN_Immature	-9.245267e+00	-8.205051e-01	-20.51	sbarro	presynaptic
SCC07_1e2_B_L1_CTCAGTCTCAGACCCG	Astrocyte	Astrocyte	7.443776e+00	-2.198631e+00	20.80	sbarro	presynaptic
SCC07_1e2_B_L1_TAACTTCGTCGAGCAA	Glu_Neuron	Glu_Neuron_DeepLayer	-1.419247e+01	-4.935919e+00	30.56	sbarro	presynaptic
SCC07_1e2_B_L1_TCAAGTGAGAATACAC	SPN	SPN_Mature	-8.427117e+00	-5.018997e+00	28.05	sbarro	presynaptic
SCC07_1e2_B_L1_ATGAGTCAGGTAGTAT	Astrocyte	Astrocyte	1.377108e+01	-4.133497e+00	20.80	sbarro	presynaptic
SCC07_1e2_B_L1_TTTGACTGTTGGGATG	Interneuron	Interneuron_Pvalb	-9.575918e+00	7.933995e+00	28.68	sbarro	presynaptic
SCC07_1e2_B_L1_GCTACCTGTATCTTCT	Interneuron	Interneuron_Pvalb	-1.000046e+01	9.416590e+00	28.68	sbarro	presynaptic
SCC07_1e2_B_L1_AATTCCTTCCAAGGGA	Interneuron	Interneuron_Npy	-1.049424e+01	5.164375e+00	82.36	sbarro	presynaptic
SCC07_1e2_B_L1_GCCATTCTCGAGAATA	Polydendrocyte	Polydendrocyte	6.897062e+00	1.207677e+01	-36.19	sbarro	presynaptic
SCC07_1e2_B_L1_GTGAGTTAGAGATGCC	Glu_Neuron	Glu_Neuron_SuperficialLayer	-5.113237e+00	-8.375900e+00	49.45	sbarro	presynaptic
SCC07_1e2_B_L1_GGGTTATGTCCACAGC	Interneuron	Interneuron_Pvalb	-1.010207e+01	9.253927e+00	28.68	sbarro	presynaptic
SCC07_1e2_B_L1_GTGCAGCGTACTGTTG	ImmatureNeuron	ImmatureNeuron_GABA	-5.079230e-01	3.879511e+00	-58.09	sbarro	presynaptic
SCC07_1e2_B_L1_CTTAGGATCCCATACC	SPN	SPN_Mature	-8.278846e+00	-5.690757e+00	28.05	sbarro	presynaptic
SCC07_1e2_B_L1_GGTGGCTTCCGTGGTG	Glu_Neuron	Glu_Neuron_DeepLayer	-4.532602e+00	-1.319983e+01	30.56	sbarro	presynaptic
SCC07_1e2_B_L1_GATCCCTTCACGGGCT	Glu_Neuron	Glu_Neuron_DeepLayer	-1.497662e+01	-5.788128e+00	30.56	sbarro	presynaptic
SCC07_1e2_B_L1_TGCAGGCGTTCGGCCA	GABA_Neuron_OlfGC2	GABA_Neuron_OlfGC2	-3.636835e+00	-2.078117e+00	-27.45	sbarro	presynaptic
SCC07_1e2_B_L1_GGAGCAACACCGGAAA	Glu_Neuron	Glu_Neuron_DeepLayer	-1.504617e+01	-6.043736e+00	30.56	sbarro	presynaptic
SCC07_1e2_B_L1_GATTTCTGTTAAACAG	Glu_Neuron	Glu_Neuron_AOV	7.776704e-01	-1.218428e+01	2.97	sbarro	presynaptic
SCC07_1e2_B_L1_TCGCTCACAGGCCTGT	Glu_Neuron	Glu_Neuron_SuperficialLayer	-3.543242e+00	-7.096845e+00	49.45	sbarro	presynaptic
SCC07_1e2_B_L1_TAGACCAGTTCTTCAT	Glu_Neuron	Glu_Neuron_AOV	6.571700e-01	-1.226709e+01	2.97	sbarro	presynaptic
SCC07_1e2_B_L1_CCTCAGTAGAGAGCAA	Glu_Neuron	Glu_Neuron_SuperficialLayer	-4.708891e+00	-7.674172e+00	49.45	sbarro	presynaptic
SCC07_1e2_B_L1_TGTCCCATCACCATCC	Glu_Neuron	Glu_Neuron_SuperficialLayer	-4.955690e+00	-5.306715e+00	49.45	sbarro	presynaptic
SCC07_1e2_B_L1_AGAAATGAGGACAACC	Glu_Neuron	Glu_Neuron_DeepLayer	-4.277412e+00	-1.313228e+01	30.56	sbarro	presynaptic
SCC07_1e2_B_L1_GGTCACGAGAGAAGGT	SPN	SPN_Mature	-8.266480e+00	-5.434762e+00	28.05	sbarro	presynaptic
SCC07_1e2_B_L1_AACGGGAAGGTGCAGT	Astrocyte	Astrocyte	1.289428e+01	-4.244464e+00	20.80	sbarro	presynaptic
SCC07_1e2_B_L1_GTCAAACTCAGCGCAC	SPN	SPN_Mature	-9.270476e+00	-5.984408e+00	28.05	sbarro	presynaptic
SCC07_1e2_B_L1_ATTCTACCAGGACTTT	Interneuron	Interneuron_Pvalb	-1.020515e+01	9.327127e+00	28.68	sbarro	presynaptic
SCC07_1e2_B_L1_TCCAGAAGTTGGGCCT	Glu_Neuron	Glu_Neuron_SuperficialLayer	-5.233278e+00	-7.396947e+00	49.45	sbarro	presynaptic
SCC07_1e2_B_L1_CTGCAGGAGAAGAGCA	SPN	SPN_Immature	-6.751506e+00	1.626708e+00	-20.51	sbarro	presynaptic
SCC07_1e2_B_L1_TGAGGTTTCATCACAG	Interneuron	Interneuron_Npy	-1.022358e+01	5.071723e+00	82.36	sbarro	presynaptic
SCC07_1e2_B_L1_TGCTCGTCACCCTATC	Interneuron	Interneuron_Npy	-1.151696e+01	5.103398e+00	82.36	sbarro	presynaptic
SCC07_1e2_B_L1_TGTGATGTCCGGTAAT	Interneuron	Interneuron_Pvalb	-9.991494e+00	8.587301e+00	28.68	sbarro	presynaptic
SCC07_1e2_B_L1_ACCGTTCTCCATTGGA	Glu_Neuron	Glu_Neuron_DeepLayer	-1.237288e+01	-9.919542e+00	30.56	sbarro	starter
SCC07_1e2_B_L1_CAACCTCCAACGTAAA	Glu_Neuron	Glu_Neuron_DeepLayer	-1.173765e+01	-8.982508e+00	30.56	sbarro	presynaptic
SCC07_1e2_B_L1_ATTACTCAGGTAGCCA	Astrocyte	Astrocyte	8.814062e+00	-2.857893e+00	20.80	sbarro	presynaptic
SCC07_1e2_B_L1_TGTAACGAGACTGAGC	Interneuron	Interneuron_Pvalb	-1.038918e+01	9.643977e+00	28.68	sbarro	presynaptic
SCC07_1e2_B_L1_ACCAACAAGTCGCTAT	Astrocyte	Astrocyte	9.848969e+00	-2.552208e+00	20.80	sbarro	presynaptic
SCC07_1e2_B_L1_AGGACTTTCATTGCCC	Glu_Neuron	Glu_Neuron_DeepLayer	-1.490779e+01	-5.687226e+00	30.56	sbarro	presynaptic
SCC07_1e2_B_L1_AAGTGAATCGAGAAAT	Astrocyte	Astrocyte	9.142648e+00	-1.553778e+00	20.80	sbarro	presynaptic
SCC07_1e2_B_L1_TAATCTCCAGCAGGAT	Interneuron	Interneuron_Lars2	-7.296973e+00	1.115185e+01	11.01	sbarro	presynaptic
SCC07_1e2_B_L1_CGATGCGTCGGCCCAA	Glu_Neuron	Glu_Neuron_SuperficialLayer	-3.401728e+00	-7.830506e+00	49.45	sbarro	presynaptic
SCC07_1e2_B_L1_ATCCATTGTCAGTCCG	GABA_Neuron_OlfGC1	GABA_Neuron_OlfGC1	2.780846e+00	1.123586e-01	-66.96	sbarro	presynaptic
SCC07_1e2_B_L1_CGACAGCTCAACGTGT	Astrocyte	Astrocyte	9.915233e+00	-5.382562e+00	20.80	sbarro	presynaptic
SCC07_1e2_B_L1_GTGGAAGCAGGGATAC	Polydendrocyte	Polydendrocyte	6.336584e+00	1.164505e+01	-36.19	sbarro	presynaptic
SCC07_1e2_B_L1_TAAGCACGTCGAACAG	Oligodendrocyte	Oligodendrocyte	-2.647133e+00	1.677727e+01	-8.33	sbarro	presynaptic
SCC07_1e2_B_L1_TGACAGTAGAGCATCG	Astrocyte	Astrocyte	9.423067e+00	-3.846307e+00	20.80	sbarro	presynaptic
SCC07_1e2_B_L1_ACGCACGAGAGCAGCT	Glu_Neuron	Glu_Neuron_DeepLayer	-1.263391e+01	-8.906447e+00	30.56	sbarro	presynaptic
SCC07_1e2_B_L1_CTCAGGGGTGAGAACC	Astrocyte	Astrocyte	7.981262e+00	-8.920043e-01	20.80	sbarro	presynaptic
SCC07_1e2_B_L1_CCCTTAGGTATGTCCA	Interneuron	Interneuron_Npy	-1.315296e+01	4.217088e+00	82.36	sbarro	presynaptic
SCC07_1e2_B_L1_TAGCACACACAGTCCG	Astrocyte	Astrocyte	7.841155e+00	-2.038818e+00	20.80	sbarro	presynaptic
SCC07_1e2_B_L1_AGTCACAGTGTCTTAG	Interneuron	Interneuron_Pvalb	-9.828826e+00	8.920754e+00	28.68	sbarro	presynaptic
SCC07_1e2_B_L1_ACTTTGTAGGTTCATC	Astrocyte	Astrocyte	1.064258e+01	-4.084430e+00	20.80	sbarro	presynaptic
SCC07_1e2_B_L1_TTTCGATTCCCGTGTT	Glu_Neuron	Glu_Neuron_DeepLayer	-1.265148e+01	-8.868205e+00	30.56	sbarro	presynaptic
SCC07_1e2_B_L1_CAATGACCACCTATCC	ImmatureNeuron	ImmatureNeuron_GABA	-9.564997e-01	5.350812e+00	-58.09	sbarro	presynaptic
SCC07_1e2_B_L1_TGATCTTGTTCCATTT	Glu_Neuron	Glu_Neuron_DeepLayer	-1.498256e+01	-5.759712e+00	30.56	sbarro	presynaptic
SCC07_1e2_B_L1_TCCATCGGTGTAAATG	SPN	SPN_Mature	-7.939724e+00	-5.176923e+00	28.05	sbarro	presynaptic
SCC07_1e2_B_L1_TGCGGCACATCGGTTA	Astrocyte	Astrocyte	1.084487e+01	-3.331572e+00	20.80	sbarro	presynaptic
SCC07_1e2_B_L1_ACTATTCAGCAGTACG	Glu_Neuron	Glu_Neuron_DeepLayer	-1.245842e+01	-8.969176e+00	30.56	sbarro	presynaptic
SCC07_1e2_B_L1_CAACCAAGTGCCGAAA	SPN	SPN_Mature	-9.289632e+00	-6.368775e+00	28.05	sbarro	presynaptic
SCC07_1e2_B_L1_GGAGGATGTTAGAAAC	Glu_Neuron	Glu_Neuron_DeepLayer	-1.509393e+01	-6.032718e+00	30.56	sbarro	presynaptic
SCC07_1e2_B_L1_TCACAAGGTTCTAACG	Glu_Neuron	Glu_Neuron_SuperficialLayer	-4.026357e+00	-6.701886e+00	49.45	sbarro	presynaptic
SCC07_1e2_B_L1_CTACCTGCAATAGTGA	GABA_Neuron_OlfGC2	GABA_Neuron_OlfGC2	-3.763278e+00	-7.920160e-01	-27.45	sbarro	presynaptic
SCC07_1e2_B_L1_TGTTGGAAGATGACCG	Astrocyte	Astrocyte	1.070956e+01	-4.817402e+00	20.80	sbarro	presynaptic
SCC07_1e2_B_L1_GTACAGTTCTAGAGCT	Interneuron	Interneuron_Pvalb	-1.002962e+01	9.364788e+00	28.68	sbarro	presynaptic
SCC07_1e2_B_L1_GTCGTAAAGTCCTGTA	GABA_Neuron_OlfGC2	GABA_Neuron_OlfGC2	-2.394373e+00	-1.339758e+00	-27.45	sbarro	presynaptic
SCC07_1e2_B_L1_GATAGAACACCAGTAT	Glu_Neuron	Glu_Neuron_DeepLayer	-1.263844e+01	-8.757176e+00	30.56	sbarro	presynaptic
SCC07_1e2_B_L1_ATGATCGTCACCTGGG	Glu_Neuron	Glu_Neuron_SuperficialLayer	4.921533e-01	-7.177779e+00	49.45	sbarro	presynaptic
SCC07_1e2_B_L1_GAGTTGTCATGACAAA	Polydendrocyte	Polydendrocyte	5.773448e+00	9.438234e+00	-36.19	sbarro	presynaptic
SCC07_1e2_B_L1_GACCTTCTCGTAACCA	Glu_Neuron	Glu_Neuron_SuperficialLayer	-4.330494e+00	-7.284360e+00	49.45	sbarro	presynaptic
SCC07_1e2_B_L1_AGGATAAGTAGTATAG	Astrocyte	Astrocyte	9.811229e+00	-6.347058e-01	20.80	sbarro	presynaptic
SCC07_1e2_B_L1_CTGCTCAAGACTACGG	Interneuron	Interneuron_Vip	-2.194839e+00	6.755463e+00	-0.44	sbarro	presynaptic
SCC07_1e2_B_L1_CTCAATTGTTCTGAGT	Astrocyte	Astrocyte	1.399015e+01	-4.032832e+00	20.80	sbarro	presynaptic
SCC07_1e2_B_L1_CAAGCTACAAGCTGCC	Interneuron	Interneuron_Pvalb	-1.166630e+01	8.803395e+00	28.68	sbarro	presynaptic
SCC07_1e2_B_L1_TATCCTACAGTATTCG	Glu_Neuron	Glu_Neuron_DeepLayer	-1.238895e+01	-9.893867e+00	30.56	sbarro	presynaptic
SCC07_1e2_B_L1_CAGTGCGCAGACAAGC	GABA_Neuron_OlfGC2	GABA_Neuron_OlfGC2	-2.510241e+00	1.694186e+00	-27.45	sbarro	presynaptic
SCC07_1e2_B_L1_CTCCACATCTTTCTAG	Interneuron	Interneuron_Vip	-1.924800e+00	7.463060e+00	-0.44	sbarro	presynaptic
SCC07_1e2_B_L1_TGTAAGCTCGCTCTAC	Glu_Neuron	Glu_Neuron_SuperficialLayer	-3.403934e+00	-7.673671e+00	49.45	sbarro	presynaptic
SCC07_1e2_B_L1_ACACCAAGTGATTGGG	Astrocyte	Astrocyte	1.032899e+01	-2.657000e+00	20.80	sbarro	presynaptic
SCC07_1e2_B_L1_CACTTCGTCACGGACC	Astrocyte	Astrocyte	7.309207e+00	-2.260480e+00	20.80	sbarro	presynaptic
SCC07_1e2_B_L1_CGTGAATGTTGTAAAG	Glu_Neuron	Glu_Neuron_DeepLayer	-4.430045e+00	-1.458455e+01	30.56	sbarro	presynaptic
SCC07_1e2_B_L1_TCCCACATCATTCATC	Astrocyte	Astrocyte	1.363768e+01	-4.383744e+00	20.80	sbarro	presynaptic
SCC07_1e2_B_L1_CTCCATGAGGTACAAT	Astrocyte	Astrocyte	1.290446e+01	-3.252685e+00	20.80	sbarro	presynaptic
SCC07_1e2_B_L1_ACCCAAAGTGGACCTC	Glu_Neuron	Glu_Neuron_Layer3	-5.186938e+00	-1.457550e+01	5.92	sbarro	presynaptic
SCC07_1e2_B_L1_CTACATTAGCACGTCC	Astrocyte	Astrocyte	6.845538e+00	-1.791227e+00	20.80	sbarro	presynaptic
SCC07_1e2_B_L1_TTCCTTCCAGTAGAAT	Interneuron	Interneuron_Lars2	-8.529804e+00	1.049323e+01	11.01	sbarro	presynaptic
SCC07_1e2_B_L1_TCATGTTGTACCAATC	Polydendrocyte	Polydendrocyte	9.256838e+00	1.007220e+01	-36.19	sbarro	presynaptic
SCC07_1e2_B_L1_GTTCCGTTCATTTGTC	Glu_Neuron	Glu_Neuron_Layer3	-4.079130e+00	-1.439603e+01	5.92	sbarro	presynaptic
SCC07_1e2_B_L1_AATTTCCCACTTGAAC	SPN	SPN_Immature	-8.816726e+00	-2.104949e+00	-20.51	sbarro	presynaptic
SCC07_1e2_B_L1_TAAGCACTCAGATTGC	Interneuron	Interneuron_Npy	-1.256100e+01	4.447015e+00	82.36	sbarro	presynaptic
SCC07_1e2_B_L1_TGGAGAGAGACGGATC	Astrocyte	Astrocyte	1.260641e+01	-4.432311e+00	20.80	sbarro	presynaptic
SCC07_1e2_B_L1_GATGCTATCGAGCACC	Astrocyte	Astrocyte	1.251054e+01	-3.892028e+00	20.80	sbarro	presynaptic
SCC07_1e2_B_L1_CGAGTTAGTGTAAACA	Astrocyte	Astrocyte	8.661255e+00	-1.306630e+00	20.80	sbarro	presynaptic
SCC07_1e2_B_L1_AGGAAATTCACGTAGT	Glu_Neuron	Glu_Neuron_SuperficialLayer	-3.880075e+00	-6.278255e+00	49.45	sbarro	presynaptic
SCC07_1e2_B_L1_GTAGATCAGATAGCTA	Interneuron	Interneuron_Pvalb	-1.038798e+01	9.863133e+00	28.68	sbarro	presynaptic
SCC07_1e2_B_L1_GTAATGCTCGCGTTTC	Astrocyte	Astrocyte	9.870477e+00	-5.266106e+00	20.80	sbarro	presynaptic
SCC07_1e2_B_L1_GGGAGATCAAGTCATC	Interneuron	Interneuron_Vip	-2.384579e+00	7.834333e+00	-0.44	sbarro	presynaptic
SCC07_1e2_B_L1_TCAGTGAAGAGAGGGC	GABA_Neuron_OlfGC2	GABA_Neuron_OlfGC2	-2.629144e+00	-1.133828e+00	-27.45	sbarro	presynaptic
SCC07_1e2_B_L1_GCGAGAACACGTAACT	SPN	SPN_Immature	-8.924174e+00	-5.656667e-01	-20.51	sbarro	presynaptic
SCC07_1e2_B_L1_TTCTTCCAGGAAGTGA	Glu_Neuron	Glu_Neuron_SuperficialLayer	-1.543228e+00	-9.669125e+00	49.45	sbarro	presynaptic
SCC07_1e2_B_L1_GTTCATTAGCAAGTCG	Glu_Neuron	Glu_Neuron_SuperficialLayer	-5.295875e+00	-7.307916e+00	49.45	sbarro	presynaptic
SCC07_1e2_B_L1_TTAATCCTCCGCTTAC	Glu_Neuron	Glu_Neuron_Layer3	-4.803760e+00	-1.448180e+01	5.92	sbarro	presynaptic
SCC07_1e2_B_L1_AATTCCTGTGCTCTCT	Glu_Neuron	Glu_Neuron_Layer3	-4.485364e+00	-1.263832e+01	5.92	sbarro	presynaptic
SCC07_1e2_B_L1_TCCTCCCTCTGCCTCA	Interneuron	Interneuron_Pvalb	-9.463560e+00	7.516939e+00	28.68	sbarro	presynaptic
SCC07_1e2_B_L1_TCATTCATCTGATTCT	Polydendrocyte	Polydendrocyte	5.955999e+00	9.237459e+00	-36.19	sbarro	presynaptic
SCC07_1e2_B_L1_TGGTGATTCTATTTCG	Glu_Neuron	Glu_Neuron_SuperficialLayer	-5.599407e+00	-7.110172e+00	49.45	sbarro	presynaptic
SCC07_1e2_B_L1_GGTGAAGCATCAGCGC	SPN	SPN_Immature	-8.962278e+00	-1.610366e+00	-20.51	sbarro	presynaptic
SCC07_1e2_B_L1_GACTTCCCACTGAGTT	Astrocyte	Astrocyte	1.042952e+01	-3.970480e+00	20.80	sbarro	presynaptic
SCC07_1e2_B_L1_TCCTCCCTCTCGCTCA	Astrocyte	Astrocyte	7.045246e+00	-2.445455e+00	20.80	sbarro	presynaptic
SCC07_1e2_B_L1_GAAGGACTCCACAAGT	Glu_Neuron	Glu_Neuron_AOV	2.506802e-01	-1.347461e+01	2.97	sbarro	presynaptic
SCC07_1e2_B_L1_CGCCAGACACTAACCA	Glu_Neuron	Glu_Neuron_DeepLayer	-1.286085e+01	-6.350113e+00	30.56	sbarro	presynaptic
SCC07_1e2_B_L1_CCGGGTAAGGTCACCC	Glu_Neuron	Glu_Neuron_SuperficialLayer	-4.164883e+00	-5.551054e+00	49.45	sbarro	presynaptic
SCC07_1e2_B_L1_CCCATTGTCTACACTT	Astrocyte	Astrocyte	1.316880e+01	-4.278821e+00	20.80	sbarro	presynaptic
SCC07_1e2_B_L1_CTGCCATGTCTACGTA	Glu_Neuron	Glu_Neuron_SuperficialLayer	-4.587929e+00	-8.731761e+00	49.45	sbarro	presynaptic
SCC07_1e2_B_L1_GGTCACGTCTCGACGG	Astrocyte	Astrocyte	1.377803e+01	-4.080895e+00	20.80	sbarro	presynaptic
SCC07_1e2_B_L1_CAGATCACAAATGGCG	Astrocyte	Astrocyte	1.353626e+01	-3.422796e+00	20.80	sbarro	presynaptic
SCC07_1e2_B_L1_GTGAGCCAGAGCCGAT	Astrocyte	Astrocyte	7.075068e+00	-2.032285e+00	20.80	sbarro	presynaptic
SCC07_1e2_B_L1_ATTACCTTCGGAGATG	Astrocyte	Astrocyte	1.023881e+01	-4.244034e+00	20.80	sbarro	presynaptic
SCC07_1e2_B_L1_ACTACGATCAGAGCGA	Glu_Neuron	Glu_Neuron_DeepLayer	-1.460461e+01	-4.288636e+00	30.56	sbarro	presynaptic
SCC07_1e2_B_L1_GTCGAATGTTCGTACA	Glu_Neuron	Glu_Neuron_SuperficialLayer	2.042410e+00	-6.643885e+00	49.45	sbarro	presynaptic
SCC07_1e2_B_L1_GTTATGGGTAGCTGTT	Astrocyte	Astrocyte	1.067832e+01	-3.107764e+00	20.80	sbarro	presynaptic
SCC07_1e2_B_L1_TGTGGCGGTAGTTAGA	Astrocyte	Astrocyte	1.045588e+01	-4.390166e+00	20.80	sbarro	presynaptic
SCC07_1e2_B_L1_GTAACACCAAATGCGG	Astrocyte	Astrocyte	1.245395e+01	-3.080786e+00	20.80	sbarro	presynaptic
SCC07_1e2_B_L1_TGCGATACAGAGGACT	SPN	SPN_Mature	-8.097040e+00	-5.189249e+00	28.05	sbarro	presynaptic
SCC07_1e2_B_L1_CTGTGGGGTGCCTAAT	Polydendrocyte	Polydendrocyte	8.715505e+00	9.607443e+00	-36.19	sbarro	presynaptic
SCC07_1e2_B_L1_GACAGCCAGGAGGGTG	Glu_Neuron	Glu_Neuron_DeepLayer	-1.229836e+01	-8.631479e+00	30.56	sbarro	presynaptic
SCC07_1e2_B_L1_TCAAGACTCATTGAGC	Glu_Neuron	Glu_Neuron_SuperficialLayer	1.384627e+00	-6.518009e+00	49.45	sbarro	presynaptic
SCC07_1e2_B_L1_TTTACCAGTTTGAAAG	Glu_Neuron	Glu_Neuron_Layer3	-4.617131e+00	-1.285537e+01	5.92	sbarro	presynaptic
SCC07_1e2_B_L1_CACTTCGGTGATGTAA	Astrocyte	Astrocyte	1.039542e+01	-5.012850e+00	20.80	sbarro	presynaptic
SCC07_1e2_B_L1_ATCGTCCAGAAATGGG	Astrocyte	Astrocyte	1.286759e+01	-4.595776e+00	20.80	sbarro	presynaptic
SCC07_1e2_B_L1_TAGGTACGTTTCGCTC	Glu_Neuron	Glu_Neuron_SuperficialLayer	-3.769618e+00	-7.447856e+00	49.45	sbarro	presynaptic
SCC07_1e2_B_L1_TTCCGTGAGAGGCCAT	GABA_Neuron_OlfGC2	GABA_Neuron_OlfGC2	-3.546455e+00	-2.124199e+00	-27.45	sbarro	presynaptic
SCC07_1e2_B_L1_CATCGTCAGCAAGTGC	Astrocyte	Astrocyte	1.019322e+01	-4.807603e+00	20.80	sbarro	presynaptic
SCC07_1e2_B_L1_ATCACTTCACAGCCTG	GABA_Neuron_OlfGC2	GABA_Neuron_OlfGC2	-2.672946e+00	1.353803e+00	-27.45	sbarro	presynaptic
SCC07_1e2_B_L1_CAGAGCCGTCATACCA	Glu_Neuron	Glu_Neuron_DeepLayer	-8.781161e-01	-9.026617e+00	30.56	sbarro	presynaptic
SCC07_1e2_B_L1_CTACTATTCGCACGGT	SPN	SPN_Immature	-7.176136e+00	1.084088e+00	-20.51	sbarro	presynaptic
SCC07_1e2_B_L1_CGGAACCCAATCAAGA	Polydendrocyte	Polydendrocyte	9.153955e+00	1.029519e+01	-36.19	sbarro	presynaptic
SCC07_1e2_B_L1_AGCTCAAGTCTTCAAG	Interneuron	Interneuron_Hapln1	-4.575419e+00	8.411517e+00	-17.83	sbarro	presynaptic
SCC07_1e2_B_L1_AGTCACAGTAAGACCG	Glu_Neuron	Glu_Neuron_Layer3	-4.719213e+00	-1.298693e+01	5.92	sbarro	presynaptic
SCC07_1e2_B_L1_AAGGAATAGTACTCGT	Interneuron	Interneuron_Pvalb	-9.367505e+00	7.505394e+00	28.68	sbarro	presynaptic
SCC07_1e2_B_L1_GAGACCCGTACAAACA	GABA_Neuron_OlfGC2	GABA_Neuron_OlfGC2	-3.617731e+00	-2.100613e+00	-27.45	sbarro	presynaptic
SCC07_1e2_B_L1_TGATCTTCAGAGCCCT	GABA_Neuron_OlfGC2	GABA_Neuron_OlfGC2	-4.992685e+00	-1.608332e+00	-27.45	sbarro	presynaptic
SCC07_1e2_B_L1_CATTCTAGTCGTGTTA	Glu_Neuron	Glu_Neuron_Layer3	-3.961039e+00	-1.458414e+01	5.92	sbarro	presynaptic
SCC07_1e2_B_L1_CAATTTCAGATTACCC	Glu_Neuron	Glu_Neuron_Layer3	-3.293641e+00	-1.339627e+01	5.92	sbarro	presynaptic
SCC07_1e2_B_L1_GAAACCTAGCACGGAT	Interneuron	Interneuron_Vip	-2.255844e+00	7.641000e+00	-0.44	sbarro	presynaptic
SCC07_1e2_B_L1_TGTTCATTCCGACATA	Glu_Neuron	Glu_Neuron_SuperficialLayer	-4.103347e+00	-1.236119e+01	49.45	sbarro	presynaptic
SCC07_1e2_B_L1_TTGTGGATCTACACTT	Glu_Neuron	Glu_Neuron_SuperficialLayer	-4.136067e+00	-7.347691e+00	49.45	sbarro	presynaptic
SCC07_1e2_B_L1_CTTAGGATCGCGGACT	SPN	SPN_Immature	-8.873622e+00	-7.021044e-01	-20.51	sbarro	presynaptic
SCC07_1e2_B_L1_TGATTCTAGTGCCGAA	Astrocyte	Astrocyte	7.776457e+00	-1.301689e+00	20.80	sbarro	presynaptic
SCC07_1e2_B_L1_ATCACTTCACATGGTT	Astrocyte	Astrocyte	1.267200e+01	-4.072487e+00	20.80	sbarro	presynaptic
SCC07_1e2_B_L1_CCATCACCATACTGAC	Astrocyte	Astrocyte	1.102612e+01	-3.992980e+00	20.80	sbarro	presynaptic
SCC07_1e2_B_L1_GAAGGGTGTACATACC	Astrocyte	Astrocyte	9.596684e+00	-2.285233e+00	20.80	sbarro	presynaptic
SCC07_1e2_B_L1_AGGTGTTCATAGGTTC	ImmatureNeuron	ImmatureNeuron_GABA	6.082557e-01	1.773057e+00	-58.09	sbarro	presynaptic
SCC07_1e2_B_L1_AGCTTCCCACTTCAAG	Interneuron	Interneuron_Npy	-1.258130e+01	4.526630e+00	82.36	sbarro	presynaptic
SCC07_1e2_B_L1_ATTCCATGTTGAGTCT	Glu_Neuron	Glu_Neuron_Layer3	-4.594442e+00	-1.294978e+01	5.92	sbarro	presynaptic
SCC07_1e2_B_L1_TGTCCACCAGAGGTTG	Glu_Neuron	Glu_Neuron_SuperficialLayer	-4.900653e+00	-8.772664e+00	49.45	sbarro	presynaptic
SCC07_1e2_B_L1_GATCAGTGTACGTACT	Glu_Neuron	Glu_Neuron_Layer3	-1.113151e+01	8.771955e+00	5.92	sbarro	presynaptic
SCC07_1e2_B_L1_TTAGTCTCAGGCGTTC	Interneuron	Interneuron_Pvalb	-1.174273e+01	8.772526e+00	28.68	sbarro	presynaptic
SCC07_1e2_B_L1_GGGTGAAGTATGGGAC	Astrocyte	Astrocyte	9.715476e+00	-2.589837e+00	20.80	sbarro	presynaptic
SCC07_1e2_B_L1_TATTTCGGTCGTCGGT	Astrocyte	Astrocyte	1.363123e+01	-3.488835e+00	20.80	sbarro	presynaptic
SCC07_1e2_B_L1_GCATCTCTCTCCTGCA	Polydendrocyte	Polydendrocyte	9.132805e+00	9.964659e+00	-36.19	sbarro	presynaptic
SCC07_1e2_B_L1_ATTCACTTCAGCGTCG	Astrocyte	Astrocyte	1.199893e+01	-2.863453e+00	20.80	sbarro	presynaptic
SCC07_1e2_B_L1_GTGGTTATCTGCGTCT	Glu_Neuron	Glu_Neuron_AOV	4.174734e-01	-1.178794e+01	2.97	sbarro	presynaptic
SCC07_1e2_B_L1_AGACACTAGACCAAGC	GABA_Neuron_OlfGC2	GABA_Neuron_OlfGC2	-4.273794e+00	-4.372283e-01	-27.45	sbarro	presynaptic
SCC07_1e2_B_L1_GGCTGTGGTTTGGAAA	SPN	SPN_Immature	-6.884499e+00	1.301107e+00	-20.51	sbarro	presynaptic
SCC07_1e2_B_L1_AGGACTTGTAATGCTC	Astrocyte	Astrocyte	7.170674e+00	-2.070151e+00	20.80	sbarro	presynaptic
SCC07_1e2_B_L1_TCATACTGTATGGTTC	Astrocyte	Astrocyte	1.362233e+01	-3.805820e+00	20.80	sbarro	presynaptic
SCC07_1e2_B_L1_CCTCACATCCGTGGTG	Astrocyte	Astrocyte	1.085071e+01	-3.751512e+00	20.80	sbarro	presynaptic
SCC07_1e2_B_L1_CCCTGATCAGGTGAGT	Glu_Neuron	Glu_Neuron_DeepLayer	-1.234657e+01	-9.949290e+00	30.56	sbarro	presynaptic
SCC07_1e2_B_L1_TGTTACTTCAAGCGTT	Astrocyte	Astrocyte	8.462694e+00	-1.510517e+00	20.80	sbarro	presynaptic
SCC07_1e2_B_L1_ACAGGGAGTCTTCCGT	Glu_Neuron	Glu_Neuron_DeepLayer	-1.240808e+01	-7.846797e+00	30.56	sbarro	presynaptic
SCC07_1e2_B_L1_AAATGGATCCCTTCCC	Glu_Neuron	Glu_Neuron_Layer3	-5.150009e+00	-1.459138e+01	5.92	sbarro	presynaptic
SCC07_1e2_B_L1_GGGATCCCAAATGATG	Astrocyte	Astrocyte	9.943667e+00	-4.106380e+00	20.80	sbarro	presynaptic
SCC07_1e2_B_L1_CCTTTGGAGACGGATC	Polydendrocyte	Polydendrocyte	7.795644e+00	7.354526e+00	-36.19	sbarro	presynaptic
SCC07_1e2_B_L1_CACGAATAGCCTCTTC	Interneuron	Interneuron_Npy	-1.096880e+01	5.206540e+00	82.36	sbarro	presynaptic
SCC07_1e2_B_L1_CAATTTCGTCCGCAGT	Polydendrocyte	Polydendrocyte	6.925336e+00	1.198245e+01	-36.19	sbarro	presynaptic
SCC07_1e2_B_L1_GAAGCGAAGCATCTTG	SPN	SPN_Mature	-8.782062e+00	-4.668629e+00	28.05	sbarro	presynaptic
SCC07_1e2_B_L1_ATTCAGGTCCTCTCTT	Interneuron	Interneuron_Lars2	-7.533765e+00	1.187035e+01	11.01	sbarro	presynaptic
SCC07_1e2_B_L1_TCAGGGCAGCATTTCG	Astrocyte	Astrocyte	1.266584e+01	-3.531947e+00	20.80	sbarro	presynaptic
SCC07_1e2_B_L1_TTGGATGTCATTTACC	Astrocyte	Astrocyte	1.251561e+01	-3.465398e+00	20.80	sbarro	presynaptic
SCC07_1e2_B_L1_GCCAGTGTCATGGATC	Astrocyte	Astrocyte	8.103890e+00	-3.524446e+00	20.80	sbarro	presynaptic
SCC07_1e2_B_L1_CGATGCGCAATTTCTC	Polydendrocyte	Polydendrocyte	6.469444e+00	1.063766e+01	-36.19	sbarro	presynaptic
SCC07_1e2_B_L1_TCAGGGCCATAGACTC	Interneuron	Interneuron_Npy	-1.195986e+01	5.086385e+00	82.36	sbarro	presynaptic
SCC07_1e2_B_L1_CCACGTTGTCGTTCAA	Glu_Neuron	Glu_Neuron_Layer3	-4.043831e+00	-1.444223e+01	5.92	sbarro	presynaptic
SCC07_1e2_B_L1_GAAACCTCAATCGAAA	GABA_Neuron_OlfGC2	GABA_Neuron_OlfGC2	-1.598300e+00	1.672820e+00	-27.45	sbarro	presynaptic
SCC07_1e2_B_L1_AGGCTGCGTACTGCCG	Interneuron	Interneuron_Pvalb	-1.062864e+01	9.514977e+00	28.68	sbarro	presynaptic
SCC07_1e2_B_L1_ATCGGATTCGCCGAAC	Glu_Neuron	Glu_Neuron_Layer3	-3.645330e+00	-1.476795e+01	5.92	sbarro	presynaptic
SCC07_1e2_B_L1_AAGTGAATCAAGCTTG	Polydendrocyte	Polydendrocyte	9.279285e+00	9.693983e+00	-36.19	sbarro	presynaptic
SCC07_1e2_B_L1_CATCCGTTCACTGAAC	Astrocyte	Astrocyte	7.304883e+00	-1.922893e+00	20.80	sbarro	presynaptic
SCC07_1e2_B_L1_GCTACAACAAACTCGT	Astrocyte	Astrocyte	1.065661e+01	-3.563459e+00	20.80	sbarro	presynaptic
SCC07_1e2_B_L1_GGGTAGAGTTTCTATC	Interneuron	Interneuron_Npy	-1.143786e+01	5.154397e+00	82.36	sbarro	presynaptic
SCC07_1e2_B_L1_GACAGCCTCGTAGCCG	Glu_Neuron	Glu_Neuron_DeepLayer	-1.278287e+01	-8.320707e+00	30.56	sbarro	presynaptic
SCC07_1e2_B_L1_AACAACCTCTGATTCT	Glu_Neuron	Glu_Neuron_AOV	1.004996e-01	-1.342336e+01	2.97	sbarro	presynaptic
SCC07_1e2_B_L1_TATCCTATCTCGAACA	GABA_Neuron_OlfGC2	GABA_Neuron_OlfGC2	-3.988703e+00	9.711055e-01	-27.45	sbarro	presynaptic
SCC07_1e2_B_L1_AGCTCAACACCCTAGG	Interneuron	Interneuron_Pvalb	-9.814687e+00	9.474099e+00	28.68	sbarro	presynaptic
SCC07_1e2_B_L1_GTTACCCCAATCTAGC	SPN	SPN_Immature	-7.585934e+00	8.579917e-01	-20.51	sbarro	presynaptic
SCC07_1e2_B_L1_CGTGAATCATGTGACT	Astrocyte	Astrocyte	9.831940e+00	-1.134293e+00	20.80	sbarro	presynaptic
SCC07_1e2_B_L1_ACTGTCCCAAGTGGCA	Glu_Neuron	Glu_Neuron_SuperficialLayer	-4.540972e+00	-8.357999e+00	49.45	sbarro	presynaptic
SCC07_1e2_B_L1_GGGAAGTAGGTGAGAA	Astrocyte	Astrocyte	1.400294e+01	-3.292465e+00	20.80	sbarro	presynaptic
SCC07_1e2_B_L1_GGTGGCTGTGAGATCG	Glu_Neuron	Glu_Neuron_SuperficialLayer	-6.679524e-01	-9.366421e+00	49.45	sbarro	presynaptic
SCC07_1e2_B_L1_TTACTGTCAGCAGATG	Astrocyte	Astrocyte	1.071249e+01	-4.359854e+00	20.80	sbarro	presynaptic
SCC07_1e2_B_L1_TGACAGTCAAGTCCAT	Glu_Neuron	Glu_Neuron_SuperficialLayer	-4.848290e+00	-8.884980e+00	49.45	sbarro	presynaptic
SCC07_1e2_B_L1_TTCTTCCGTGCGTGCT	Glu_Neuron	Glu_Neuron_AOV	5.013034e-01	-1.181769e+01	2.97	sbarro	presynaptic
SCC07_1e2_B_L1_TTTGACTAGATTCGAA	Polydendrocyte	Polydendrocyte	9.100342e+00	1.032950e+01	-36.19	sbarro	presynaptic
SCC07_1e2_B_L1_GAAGTAAAGAAACTAC	Glu_Neuron	Glu_Neuron_Layer3	-3.369740e+00	-1.285012e+01	5.92	sbarro	presynaptic
SCC07_1e2_B_L1_GGCGTCAGTAACTTCG	Glu_Neuron	Glu_Neuron_SuperficialLayer	-4.570024e+00	-4.590879e+00	49.45	sbarro	presynaptic
SCC07_1e2_B_L1_GCTTGGGGTCATGACT	Glu_Neuron	Glu_Neuron_AOV	3.435555e-01	-1.350794e+01	2.97	sbarro	presynaptic
SCC07_1e2_B_L1_GTCGTAAAGTTCCTGA	Glu_Neuron	Glu_Neuron_SuperficialLayer	-6.726056e-01	-9.666843e+00	49.45	sbarro	presynaptic
SCC07_1e2_B_L1_TTTACGTAGTGCGTCC	Glu_Neuron	Glu_Neuron_DeepLayer	-1.513118e+01	-5.853694e+00	30.56	sbarro	presynaptic
SCC07_1e2_B_L1_CAGATTGTCGGCAGTC	Astrocyte	Astrocyte	1.282691e+01	-4.528155e+00	20.80	sbarro	presynaptic
SCC07_1e2_B_L1_GTCACTCAGACGACTG	GABA_Neuron_OlfGC2	GABA_Neuron_OlfGC2	-3.854332e+00	1.157894e+00	-27.45	sbarro	presynaptic
SCC07_1e2_B_L1_CCTCACAAGTAATTGG	Astrocyte	Astrocyte	1.210280e+01	-3.188051e+00	20.80	sbarro	presynaptic
SCC07_1e2_B_L1_CCAATTTGTTAGGGAC	Glu_Neuron	Glu_Neuron_Layer3	-4.033996e+00	-1.442643e+01	5.92	sbarro	presynaptic
SCC07_1e2_B_L1_TTTAGTCAGGGAGAAT	Astrocyte	Astrocyte	1.108619e+01	-4.214883e+00	20.80	sbarro	presynaptic
SCC07_1e2_B_L1_ACAAAGAAGAGTTGTA	Interneuron	Interneuron_Vip	-2.214921e+00	7.886439e+00	-0.44	sbarro	presynaptic
SCC07_1e2_B_L1_TATCGCCTCATTTGGG	Glu_Neuron	Glu_Neuron_DeepLayer	-1.499752e+01	-5.990927e+00	30.56	sbarro	presynaptic
SCC07_1e2_B_L1_CATACCCGTGCACGCT	Interneuron	Interneuron_Pvalb	-9.570262e+00	8.371982e+00	28.68	sbarro	presynaptic
SCC07_1e2_B_L1_CCGTTCAAGCTCGTGC	Glu_Neuron	Glu_Neuron_DeepLayer	-1.229671e+01	-8.319063e+00	30.56	sbarro	presynaptic
SCC07_1e2_B_L1_CTGCTCAGTAGGAAAG	Glu_Neuron	Glu_Neuron_DeepLayer	-1.238891e+01	-9.995354e+00	30.56	sbarro	presynaptic
SCC07_1e2_B_L1_GTGATGTTCTGGACCG	Glu_Neuron	Glu_Neuron_Layer3	-3.321318e+00	-1.285900e+01	5.92	sbarro	presynaptic
SCC07_1e2_B_L1_TGTCAGACACTACCCT	Polydendrocyte	Polydendrocyte	7.197434e+00	1.199883e+01	-36.19	sbarro	presynaptic
SCC07_1e2_B_L1_AACCTTTAGGTAAACT	Polydendrocyte	Polydendrocyte	8.588681e+00	9.927959e+00	-36.19	sbarro	presynaptic
SCC07_1e2_B_L1_TTAATCCAGACATACA	Astrocyte	Astrocyte	9.546819e+00	3.875593e-01	20.80	sbarro	presynaptic
SCC07_1e2_B_L1_CACATGAGTGGTTTAC	Glu_Neuron	Glu_Neuron_SuperficialLayer	1.679434e+00	-6.758315e+00	49.45	sbarro	presynaptic
SCC07_1e2_B_L1_GAGATGGAGTTGAAGT	Astrocyte	Astrocyte	1.317555e+01	-4.152612e+00	20.80	sbarro	presynaptic
SCC07_1e2_B_L1_CCTTGTGGTTCTTGTT	SPN	SPN_Immature	-6.339977e+00	2.049120e+00	-20.51	sbarro	presynaptic
SCC07_1e2_B_L1_TCCCATGAGCCATTCA	Astrocyte	Astrocyte	1.348611e+01	-3.697175e+00	20.80	sbarro	presynaptic
SCC07_1e2_B_L1_AACCCAAGTACGTGTT	Astrocyte	Astrocyte	9.611271e+00	-3.872243e+00	20.80	sbarro	presynaptic
SCC07_1e2_B_L1_AGAACCTAGTTGGCGA	SPN	SPN_Immature	-9.157597e+00	-3.039887e-01	-20.51	sbarro	presynaptic
SCC07_1e2_B_L1_GCTTGGGGTAGGAGTC	Astrocyte	Astrocyte	7.184786e+00	-2.385479e+00	20.80	sbarro	starter
SCC07_1e2_B_L1_AGCGTCGAGCCAAGCA	Glu_Neuron	Glu_Neuron_SuperficialLayer	-3.477791e-01	-8.380772e+00	49.45	sbarro	presynaptic
SCC07_1e2_B_L1_CTACTATGTACGTTCA	Astrocyte	Astrocyte	1.361129e+01	-4.033715e+00	20.80	sbarro	presynaptic
SCC07_1e2_B_L1_TGGGAGAAGACATACA	Glu_Neuron	Glu_Neuron_SuperficialLayer	-2.499676e-01	-8.727159e+00	49.45	sbarro	presynaptic
SCC07_1e2_B_L1_AAACGAACATACTGTG	Glu_Neuron	Glu_Neuron_DeepLayer	-1.273337e+01	-5.927897e+00	30.56	sbarro	presynaptic
SCC07_1e2_B_L1_GACCCAGAGATAGGGA	Glu_Neuron	Glu_Neuron_DeepLayer	-1.457618e+01	-6.023235e+00	30.56	sbarro	presynaptic
SCC07_1e2_B_L1_ATTACTCAGCGGTAGT	Glu_Neuron	Glu_Neuron_SuperficialLayer	-4.382638e+00	-7.123482e+00	49.45	sbarro	presynaptic
SCC07_1e2_B_L1_ACTTCCGAGAATCGCG	Glu_Neuron	Glu_Neuron_DeepLayer	-1.247229e+01	-8.746430e+00	30.56	sbarro	presynaptic
SCC07_1e2_B_L1_CTTCCTTCACCGTGAC	Glu_Neuron	Glu_Neuron_SuperficialLayer	-4.122365e+00	-8.645508e+00	49.45	sbarro	presynaptic
SCC07_1e2_B_L1_GCATCTCCAAGTGCAG	Astrocyte	Astrocyte	1.052207e+01	-4.634725e+00	20.80	sbarro	presynaptic
SCC07_1e2_B_L1_CAAGCTAGTTTAAGGA	Astrocyte	Astrocyte	8.911423e+00	-1.067827e+00	20.80	sbarro	presynaptic
SCC07_1e2_B_L1_TTGGGCGCAGTTTCAG	Polydendrocyte	Polydendrocyte	6.969981e+00	1.217635e+01	-36.19	sbarro	presynaptic
SCC07_1e2_B_L1_TGGAGAGTCATTGCTT	SPN	SPN_Immature	-8.049476e+00	7.196590e-01	-20.51	sbarro	presynaptic
SCC07_1e2_B_L1_GGGTTTAGTTCGAAGG	Interneuron	Interneuron_Npy	-9.869366e+00	5.243565e+00	82.36	sbarro	presynaptic
SCC07_1e2_B_L1_CACACAATCATGGGAG	SPN	SPN_Mature	-8.302995e+00	-5.378940e+00	28.05	sbarro	presynaptic
SCC07_1e2_B_L1_ATACCTTCAGCGTGCT	Astrocyte	Astrocyte	1.377603e+01	-4.457537e+00	20.80	sbarro	presynaptic
SCC07_1e2_B_L1_CTCAGTCGTTATGTGC	GABA_Neuron_OlfGC2	GABA_Neuron_OlfGC2	-4.179615e+00	1.334876e+00	-27.45	sbarro	presynaptic
SCC07_1e2_B_L1_GGCTGTGAGGTCTTTG	Polydendrocyte	Polydendrocyte	4.799067e+00	9.216775e+00	-36.19	sbarro	presynaptic
SCC07_1e2_B_L1_CGAGGAACATTAAAGG	Astrocyte	Astrocyte	8.773464e+00	-8.568824e-01	20.80	sbarro	presynaptic
SCC07_1e2_B_L1_ACTGATGGTATACAGA	Interneuron	Interneuron_Npy	-1.141042e+01	5.142351e+00	82.36	sbarro	presynaptic
SCC07_1e2_B_L1_CTGTGAAAGGTCCGAA	SPN	SPN_Immature	-6.722143e+00	1.180143e+00	-20.51	sbarro	presynaptic
SCC07_1e2_B_L1_TGATCAGAGCACTAGG	Glu_Neuron	Glu_Neuron_SuperficialLayer	-4.341999e+00	-4.933861e+00	49.45	sbarro	presynaptic
SCC07_1e2_B_L1_GTGTTAGCAGGGCTTC	Astrocyte	Astrocyte	1.035817e+01	-3.826657e+00	20.80	sbarro	presynaptic
SCC07_1e2_B_L1_CTTTCAAAGGGACCAT	Astrocyte	Astrocyte	1.397716e+01	-3.285388e+00	20.80	sbarro	presynaptic
SCC07_1e2_B_L1_GATCAGTCACCTAAAC	Glu_Neuron	Glu_Neuron_SuperficialLayer	-3.453432e+00	-7.675664e+00	49.45	sbarro	presynaptic
SCC07_1e2_B_L1_TACGTCCCAATCCTTT	Glu_Neuron	Glu_Neuron_SuperficialLayer	-5.688778e+00	-7.278522e+00	49.45	sbarro	presynaptic
SCC07_1e2_B_L1_TCCAGAAAGGTCCGAA	SPN	SPN_Mature	-8.087539e+00	-5.512270e+00	28.05	sbarro	presynaptic
SCC07_1e2_B_L1_ATTGGGTCACGACGTC	Glu_Neuron	Glu_Neuron_Layer3	-4.333160e+00	-1.251079e+01	5.92	sbarro	presynaptic
SCC07_1e2_B_L1_ATTCATCCACTCCACT	Glu_Neuron	Glu_Neuron_SuperficialLayer	-5.185613e+00	-7.197180e+00	49.45	sbarro	presynaptic
SCC07_1e2_B_L1_CATGCAACAGGTTACT	Astrocyte	Astrocyte	1.035650e+01	-3.861588e+00	20.80	sbarro	presynaptic
SCC07_1e2_B_L1_TCGCACTCACGCGGTT	Polydendrocyte	Polydendrocyte	6.923181e+00	1.215950e+01	-36.19	sbarro	presynaptic
SCC07_1e2_B_L1_ACTGTGATCCGGCTTT	SPN	SPN_Immature	-9.702988e+00	-5.279452e-01	-20.51	sbarro	presynaptic
SCC07_1e2_B_L1_GTGTAACTCTTACACT	Interneuron	Interneuron_Pvalb	-9.180925e+00	7.721218e+00	28.68	sbarro	presynaptic
SCC07_1e2_B_L1_GGGATGAAGATCCAAA	Interneuron	Interneuron_Npy	-1.036723e+01	5.159291e+00	82.36	sbarro	presynaptic
SCC07_1e2_B_L1_CAGCGTGAGGATTTCC	Glu_Neuron	Glu_Neuron_SuperficialLayer	-4.147342e+00	-4.736392e+00	49.45	sbarro	presynaptic
SCC07_1e2_B_L1_CAGATCATCTAGGCAT	Astrocyte	Astrocyte	1.370066e+01	-3.698625e+00	20.80	sbarro	presynaptic
SCC07_1e2_B_L1_CATCGGGAGTCTAACC	Astrocyte	Astrocyte	1.062799e+01	-3.413843e+00	20.80	sbarro	presynaptic
SCC07_1e2_B_L1_CATAGACCACACACGC	Polydendrocyte	Polydendrocyte	7.163931e+00	1.174869e+01	-36.19	sbarro	presynaptic
SCC07_1e2_B_L1_GTGATGTCACGACGTC	Interneuron	Interneuron_Pvalb	-9.599928e+00	8.151619e+00	28.68	sbarro	presynaptic
SCC07_1e2_B_L1_GAGGGATTCGAAGGAC	GABA_Neuron_OlfGC2	GABA_Neuron_OlfGC2	-3.602430e+00	1.438887e+00	-27.45	sbarro	presynaptic
SCC07_1e2_B_L1_ATTCCCGAGCCATTTG	Astrocyte	Astrocyte	9.220850e+00	-1.955803e+00	20.80	sbarro	presynaptic
SCC07_1e2_B_L1_AAACGCTTCTTACTGT	Astrocyte	Astrocyte	9.604700e+00	-2.672630e+00	20.80	sbarro	presynaptic
SCC07_1e2_B_L1_AGACAGGGTCAAAGCG	Astrocyte	Astrocyte	7.296019e+00	-2.067900e+00	20.80	sbarro	presynaptic
SCC07_1e2_B_L1_GGTGAAGAGACGATAT	Polydendrocyte	Polydendrocyte	8.913512e+00	9.889849e+00	-36.19	sbarro	presynaptic
SCC07_1e2_B_L1_CTTTCAATCTCTGAGA	Astrocyte	Astrocyte	7.913666e+00	-3.735997e+00	20.80	sbarro	presynaptic
SCC07_1e2_B_L1_TGACGCGCACGAGAAC	Polydendrocyte	Polydendrocyte	5.617931e+00	8.559689e+00	-36.19	sbarro	presynaptic
SCC07_1e2_B_L1_TCGACGGAGCATGATA	SPN	SPN_Mature	-9.138890e+00	-4.947041e+00	28.05	sbarro	presynaptic
SCC07_1e2_B_L1_GATCACACAAATGCTC	GABA_Neuron_OlfGC2	GABA_Neuron_OlfGC2	-3.624041e+00	-6.886501e-01	-27.45	sbarro	presynaptic
SCC07_1e2_B_L1_GATAGAATCTTAGCAG	Interneuron	Interneuron_Vip	-2.130742e+00	6.743658e+00	-0.44	sbarro	presynaptic
SCC07_1e2_B_L1_GAGACTTTCGAGGCAA	Polydendrocyte	Polydendrocyte	7.021244e+00	1.213102e+01	-36.19	sbarro	presynaptic
SCC07_1e2_B_L1_GCTTTCGAGCTGACCC	Interneuron	Interneuron_Pvalb	-9.564910e+00	8.981285e+00	28.68	sbarro	presynaptic
SCC07_1e2_B_L1_GCTACCTCACGACAAG	SPN	SPN_Immature	-8.719086e+00	-4.251248e-01	-20.51	sbarro	presynaptic
SCC07_1e2_B_L1_CTCCCAACAGGACTAG	Astrocyte	Astrocyte	9.172215e+00	5.160808e-01	20.80	sbarro	presynaptic
SCC07_1e2_B_L1_TTTACTGTCGCTTAAG	Astrocyte	Astrocyte	8.297174e+00	-1.403414e+00	20.80	sbarro	presynaptic
SCC07_1e2_B_L1_GTGGGAAAGTCGTTAC	Astrocyte	Astrocyte	1.074239e+01	-2.743931e+00	20.80	sbarro	presynaptic
SCC07_1e2_B_L1_AGCCACGTCTAGCAAC	Astrocyte	Astrocyte	1.067965e+01	-3.517263e+00	20.80	sbarro	presynaptic
SCC07_1e2_B_L1_TGCTCGTCAAACACGG	GABA_Neuron_OlfGC2	GABA_Neuron_OlfGC2	-2.547632e+00	-1.736868e+00	-27.45	sbarro	presynaptic
SCC07_1e2_B_L1_CCACAAACATTCTGTT	Glu_Neuron	Glu_Neuron_SuperficialLayer	-1.458512e-01	-7.287460e+00	49.45	sbarro	presynaptic
SCC07_1e2_B_L1_GCAGCTGAGCTGGTGA	Astrocyte	Astrocyte	1.384308e+01	-4.294066e+00	20.80	sbarro	presynaptic
SCC07_1e2_B_L1_TCAAGCATCGGATACT	Polydendrocyte	Polydendrocyte	9.517711e+00	9.769310e+00	-36.19	sbarro	presynaptic
SCC07_1e2_B_L1_CAGTTAGCACTAGGCC	GABA_Neuron_OlfGC2	GABA_Neuron_OlfGC2	-3.855789e+00	1.490457e+00	-27.45	sbarro	presynaptic
SCC07_1e2_B_L1_TCACATTGTCGAGCTC	Glu_Neuron	Glu_Neuron_SuperficialLayer	-4.650621e+00	-8.208506e+00	49.45	sbarro	presynaptic
SCC07_1e2_B_L1_TCATGCCCAGGAGGTT	Glu_Neuron	Glu_Neuron_DeepLayer	-1.236549e+01	-8.363792e+00	30.56	sbarro	presynaptic
SCC07_1e2_B_L1_CTGAGCGTCTGCTCTG	Glu_Neuron	Glu_Neuron_DeepLayer	-1.258124e+01	-8.454528e+00	30.56	sbarro	presynaptic
SCC07_1e2_B_L1_CATGGATAGATTCGAA	Polydendrocyte	Polydendrocyte	9.085555e+00	9.863867e+00	-36.19	sbarro	presynaptic
SCC07_1e2_B_L1_GTGAGTTCATTGAAAG	Glu_Neuron	Glu_Neuron_Layer3	-5.284513e+00	-1.464704e+01	5.92	sbarro	presynaptic
SCC07_1e2_B_L1_AGAGAATAGTAAACGT	Glu_Neuron	Glu_Neuron_SuperficialLayer	-4.380956e+00	-4.822593e+00	49.45	sbarro	presynaptic
SCC07_1e2_B_L1_CTGTCGTTCTTTGCTA	Astrocyte	Astrocyte	1.392246e+01	-4.056655e+00	20.80	sbarro	presynaptic
SCC07_1e2_B_L1_TTTATGCCATCGGCCA	SPN	SPN_Mature	-9.901046e+00	-4.804492e+00	28.05	sbarro	presynaptic
SCC07_1e2_B_L1_AAGTGAAAGCCAACCC	GABA_Neuron_OlfGC2	GABA_Neuron_OlfGC2	-3.539552e+00	-1.511315e+00	-27.45	sbarro	presynaptic
SCC07_1e2_B_L1_ACACGCGCACTAACCA	Astrocyte	Astrocyte	7.934505e+00	-3.584822e+00	20.80	sbarro	presynaptic
SCC07_1e2_B_L1_GGGATGACATCGCTCT	Glu_Neuron	Glu_Neuron_Layer3	-4.881709e+00	-1.438619e+01	5.92	sbarro	presynaptic
SCC07_1e2_B_L1_GTGTCCTCACCAACAT	SPN	SPN_Mature	-9.378631e+00	-6.068997e+00	28.05	sbarro	presynaptic
SCC07_1e2_B_L1_AAACGAAGTGTCGCTG	Astrocyte	Astrocyte	9.318373e+00	-5.372937e-02	20.80	sbarro	presynaptic
SCC07_1e2_B_L1_ATCCCTGGTATTGCCA	Interneuron	Interneuron_Lars2	-7.262313e+00	1.098035e+01	11.01	sbarro	presynaptic
SCC07_1e2_B_L1_TCATACTCAAGCAGGT	Glu_Neuron	Glu_Neuron_DeepLayer	-1.236295e+01	-7.420700e+00	30.56	sbarro	presynaptic
SCC07_1e2_B_L1_GTGAGCCTCCACATAG	Astrocyte	Astrocyte	8.595744e+00	-1.306297e+00	20.80	sbarro	presynaptic
SCC07_1e2_B_L1_GTCTGTCCATCTCGTC	Astrocyte	Astrocyte	1.220585e+01	-3.690855e+00	20.80	sbarro	presynaptic
SCC07_1e2_B_L1_CCTGTTGCAATTGGTC	Glu_Neuron	Glu_Neuron_SuperficialLayer	6.455438e-01	-7.654200e+00	49.45	sbarro	presynaptic
SCC07_1e2_B_L1_CCATAAGCAGCTCGGT	Glu_Neuron	Glu_Neuron_SuperficialLayer	-1.566977e+00	-9.288708e+00	49.45	sbarro	presynaptic
SCC07_1e2_B_L1_TATTCCAAGTAAACGT	Astrocyte	Astrocyte	1.365695e+01	-3.223019e+00	20.80	sbarro	presynaptic
SCC07_1e2_B_L1_AAAGAACTCTTTCCGG	Astrocyte	Astrocyte	1.285954e+01	-4.064558e+00	20.80	sbarro	presynaptic
SCC07_1e2_B_L1_AGACTCATCGACGACC	Astrocyte	Astrocyte	1.067840e+01	-4.621180e+00	20.80	sbarro	presynaptic
SCC07_1e2_B_L1_ACCCAAAAGGGATCGT	Astrocyte	Astrocyte	7.088440e+00	-2.519703e+00	20.80	sbarro	presynaptic
SCC07_1e2_B_L1_AGCTACAGTGTTCCAA	SPN	SPN_Immature	-7.534793e+00	8.372383e-01	-20.51	sbarro	presynaptic
SCC07_1e2_B_L1_GATCGTAAGGCTAAAT	Interneuron	Interneuron_Lars2	-7.712528e+00	1.216032e+01	11.01	sbarro	presynaptic
SCC07_1e2_B_L1_TCCATGCAGAAGCGGG	Polydendrocyte	Polydendrocyte	6.304889e+00	1.072980e+01	-36.19	sbarro	presynaptic
SCC07_1e2_B_L1_GCGTTTCGTCTCAAGT	Glu_Neuron	Glu_Neuron_DeepLayer	-1.457792e+01	-4.087808e+00	30.56	sbarro	presynaptic
SCC07_1e2_B_L1_GGTCTGGCAGTCGCTG	Glu_Neuron	Glu_Neuron_SuperficialLayer	5.520918e-02	-7.073512e+00	49.45	sbarro	presynaptic
SCC07_1e2_B_L1_TTGCGTCTCCTGGCTT	Astrocyte	Astrocyte	1.050296e+01	-4.142845e+00	20.80	sbarro	presynaptic
SCC07_1e2_B_L1_CTCAATTTCGACACCG	Astrocyte	Astrocyte	8.704567e+00	-2.763264e+00	20.80	sbarro	presynaptic
SCC07_1e2_B_L1_CCGATGGCATCCAATG	Glu_Neuron	Glu_Neuron_DeepLayer	-5.368027e+00	-1.294687e+01	30.56	sbarro	presynaptic
SCC07_1e2_B_L1_AATGAAGTCTATACTC	Interneuron	Interneuron_Npy	-1.024319e+01	5.056353e+00	82.36	sbarro	presynaptic
SCC07_1e2_B_L1_CCTTGTGCACGTAACT	Astrocyte	Astrocyte	1.330361e+01	-4.264519e+00	20.80	sbarro	presynaptic
SCC07_1e2_B_L1_AACAAAGTCGTTGCCT	Glu_Neuron	Glu_Neuron_SuperficialLayer	-4.331811e+00	-7.967783e+00	49.45	sbarro	presynaptic
SCC07_1e2_B_L1_ACCCTCAAGAGCAACC	Polydendrocyte	Polydendrocyte	9.229416e+00	8.315292e+00	-36.19	sbarro	presynaptic
SCC07_1e2_B_L1_TGTTTGTAGCATGCGA	Astrocyte	Astrocyte	1.285907e+01	-4.456404e+00	20.80	sbarro	presynaptic
SCC07_1e2_B_L1_TTTGGAGCACGTCGTG	Interneuron	Interneuron_Pvalb	-1.073222e+01	9.571995e+00	28.68	sbarro	presynaptic
SCC07_1e2_B_L1_GAAACCTCATGTGGCC	SPN	SPN_Immature	-9.277197e+00	-6.025625e-01	-20.51	sbarro	presynaptic
SCC07_1e2_B_L1_CCTACGTAGCAGCCCT	Glu_Neuron	Glu_Neuron_AOV	1.229959e-01	-1.244069e+01	2.97	sbarro	presynaptic
SCC07_1e2_B_L1_CCCTGATTCGAAGCAG	Interneuron	Interneuron_Hapln1	-4.315711e+00	9.671633e+00	-17.83	sbarro	presynaptic
SCC07_1e2_B_L1_GATTGGTTCTAGTTCT	Polydendrocyte	Polydendrocyte	9.232479e+00	1.033638e+01	-36.19	sbarro	presynaptic
SCC07_1e2_B_L1_GGTGGCTCATTGTGCA	SPN	SPN_Immature	-9.462924e+00	-1.697169e+00	-20.51	sbarro	presynaptic
SCC07_1e2_B_L1_AGTCAACGTGATAGTA	Glu_Neuron	Glu_Neuron_AOV	3.863947e-01	-1.185875e+01	2.97	sbarro	presynaptic
SCC07_1e2_B_L1_CCCTAACTCGGTAAGG	SPN	SPN_Immature	-6.878976e+00	7.645293e-01	-20.51	sbarro	presynaptic
SCC07_1e2_B_L1_GTGCGTGGTTTACGAC	GABA_Neuron_OlfGC2	GABA_Neuron_OlfGC2	-2.041647e+00	2.432238e-01	-27.45	sbarro	presynaptic
SCC07_1e2_B_L1_ACAGAAATCTGGTGGC	Astrocyte	Astrocyte	1.256191e+01	-3.330557e+00	20.80	sbarro	presynaptic
SCC07_1e2_B_L1_AGTACCATCTTTCGAT	Astrocyte	Astrocyte	9.724597e+00	-3.037316e+00	20.80	sbarro	presynaptic
SCC07_1e2_B_L1_TTGGATGCAGATAAAC	Glu_Neuron	Glu_Neuron_SuperficialLayer	-4.371321e+00	-7.830567e+00	49.45	sbarro	presynaptic
SCC07_1e2_B_L1_GACCTTCTCAGAATAG	Glu_Neuron	Glu_Neuron_DeepLayer	-1.227151e+01	-8.744057e+00	30.56	sbarro	presynaptic
SCC07_1e2_B_L1_CTACCCATCGTAACAC	Astrocyte	Astrocyte	9.918513e+00	-3.948083e+00	20.80	sbarro	presynaptic
SCC07_1e2_B_L1_CCACAAACACTGCGAC	SPN	SPN_Immature	-9.054927e+00	-1.273739e+00	-20.51	sbarro	presynaptic
SCC07_1e2_B_L1_GCCATGGTCACTGAAC	Astrocyte	Astrocyte	1.015796e+01	-4.987473e+00	20.80	sbarro	presynaptic
SCC07_1e2_B_L1_CCAAGCGCACCTCAGG	Astrocyte	Astrocyte	9.963735e+00	-5.259584e+00	20.80	sbarro	presynaptic
SCC07_1e2_B_L1_TTGTTTGCATCGGAGA	Astrocyte	Astrocyte	8.444979e+00	-1.005510e+00	20.80	sbarro	presynaptic
SCC07_1e2_B_L1_TACTTACGTGCCTATA	Astrocyte	Astrocyte	1.403710e+01	-3.148820e+00	20.80	sbarro	presynaptic
SCC07_1e2_B_L1_TCGCAGGGTTAGGAGC	GABA_Neuron_OlfGC2	GABA_Neuron_OlfGC2	-4.023330e+00	8.896806e-01	-27.45	sbarro	presynaptic
SCC07_1e2_B_L1_TTACGCCTCACCCTGT	Astrocyte	Astrocyte	9.507205e+00	-3.561348e+00	20.80	sbarro	presynaptic
SCC07_1e2_B_L1_ATTCTTGTCTCGCTTG	Astrocyte	Astrocyte	6.983907e+00	-2.500829e+00	20.80	sbarro	presynaptic
SCC07_1e2_B_L1_ACCATTTAGGTGCTTT	Glu_Neuron	Glu_Neuron_SuperficialLayer	-4.935320e+00	-5.349278e+00	49.45	sbarro	presynaptic
SCC07_1e2_B_L1_CATACTTGTGTTAACC	Astrocyte	Astrocyte	1.296125e+01	-4.074785e+00	20.80	sbarro	presynaptic
SCC07_1e2_B_L1_CAATCGAAGCGACTTT	Astrocyte	Astrocyte	6.799929e+00	-2.420312e+00	20.80	sbarro	presynaptic
SCC07_1e2_B_L1_CGAAGTTAGAGCAACC	Astrocyte	Astrocyte	1.276074e+01	-3.854982e+00	20.80	sbarro	presynaptic
SCC07_1e2_B_L1_CGAATTGAGAATAGTC	Astrocyte	Astrocyte	9.847402e+00	-5.308638e+00	20.80	sbarro	presynaptic
SCC07_1e2_B_L1_CAGCGTGTCCGATAAC	Interneuron	Interneuron_Lars2	-7.125240e+00	1.107180e+01	11.01	sbarro	presynaptic
SCC07_1e2_B_L1_CTCAACCAGGCAGGTT	Astrocyte	Astrocyte	9.488294e+00	-5.315772e+00	20.80	sbarro	presynaptic
SCC07_1e2_B_L1_GAGTCTAAGTGCCGAA	Astrocyte	Astrocyte	1.063821e+01	-2.547665e+00	20.80	sbarro	presynaptic
SCC07_1e2_B_L1_CTATCTAGTTGTGCAT	Astrocyte	Astrocyte	1.013903e+01	-5.156662e+00	20.80	sbarro	presynaptic
SCC07_1e2_B_L1_AGGCATTCAATATCCG	Polydendrocyte	Polydendrocyte	5.739349e+00	8.767821e+00	-36.19	sbarro	presynaptic
SCC07_1e2_B_L1_TAGACTGTCTAGAACC	Astrocyte	Astrocyte	1.346272e+01	-3.358826e+00	20.80	sbarro	presynaptic
SCC07_1e2_B_L1_AGACAGGTCTGCATGA	Glu_Neuron	Glu_Neuron_DeepLayer	-1.270718e+01	-8.233723e+00	30.56	sbarro	presynaptic
SCC07_1e2_B_L1_TAATTCCTCACCGCTT	Glu_Neuron	Glu_Neuron_SuperficialLayer	-3.770745e+00	-5.207158e+00	49.45	sbarro	presynaptic
SCC07_1e2_B_L1_TTGGGTATCTGCCTCA	Interneuron	Interneuron_Hapln1	-4.388368e+00	8.260175e+00	-17.83	sbarro	presynaptic
SCC07_1e2_B_L1_TCGTCCAGTCTGATAC	Glu_Neuron	Glu_Neuron_SuperficialLayer	1.774743e+00	-6.721823e+00	49.45	sbarro	presynaptic
SCC07_1e2_B_L1_ATCCATTGTGACACGA	Glu_Neuron	Glu_Neuron_DeepLayer	-1.245398e+01	-9.905882e+00	30.56	sbarro	presynaptic
SCC07_1e2_B_L1_GAGTGAGCACAACGCC	Polydendrocyte	Polydendrocyte	8.961845e+00	1.044372e+01	-36.19	sbarro	presynaptic
SCC07_1e2_B_L1_CCCGAAGCAGTAGATA	Astrocyte	Astrocyte	1.379235e+01	-4.464858e+00	20.80	sbarro	presynaptic
SCC07_1e2_B_L1_TGATTTCAGTGGTGGT	GABA_Neuron_OlfGC2	GABA_Neuron_OlfGC2	-3.574843e+00	-1.253130e+00	-27.45	sbarro	presynaptic
SCC07_1e2_B_L1_TTACTGTTCTGGGCGT	Glu_Neuron	Glu_Neuron_SuperficialLayer	-1.249775e+00	-9.459944e+00	49.45	sbarro	presynaptic
SCC07_1e2_B_L1_TTGGATGGTAATCAGA	Interneuron	Interneuron_Pvalb	-1.136077e+01	8.685817e+00	28.68	sbarro	presynaptic
SCC07_1e2_B_L1_AGAAGCGTCATTTGTC	Astrocyte	Astrocyte	8.773601e+00	-1.261014e+00	20.80	sbarro	presynaptic
SCC07_1e2_B_L1_GAAGGACCATAGAATG	Astrocyte	Astrocyte	7.043848e+00	-2.424907e+00	20.80	sbarro	presynaptic
SCC07_1e2_B_L1_AGTGTTGTCTGCATAG	Glu_Neuron	Glu_Neuron_AOV	2.168593e-01	-1.223643e+01	2.97	sbarro	presynaptic
SCC07_1e2_B_L1_TTGGTTTCAGTACTAC	Interneuron	Interneuron_Pvalb	-1.016578e+01	9.019389e+00	28.68	sbarro	presynaptic
SCC07_1e2_B_L1_ACAAAGAGTTGTTTGG	Interneuron	Interneuron_Pvalb	-1.021865e+01	8.945644e+00	28.68	sbarro	presynaptic
SCC07_1e2_B_L1_CCGGGTATCGGAATTC	Interneuron	Interneuron_Lars2	-6.863461e+00	1.167966e+01	11.01	sbarro	presynaptic
SCC07_1e2_B_L1_ACTTCGCCACACTGGC	Polydendrocyte	Polydendrocyte	8.834255e+00	1.031150e+01	-36.19	sbarro	presynaptic
SCC07_1e2_B_L1_ATTCCCGAGACGCCAA	Astrocyte	Astrocyte	1.243775e+01	-3.086608e+00	20.80	sbarro	presynaptic
SCC07_1e2_B_L1_AGCGTCGCACCGTCGA	Astrocyte	Astrocyte	1.003691e+01	-5.044887e+00	20.80	sbarro	presynaptic
SCC07_1e2_B_L1_GGTGTTAGTCCGATCG	Glu_Neuron	Glu_Neuron_DeepLayer	-1.270193e+01	-8.407964e+00	30.56	sbarro	presynaptic
SCC07_1e2_B_L1_ATCGATGCATTGTACG	Astrocyte	Astrocyte	1.337001e+01	-4.044393e+00	20.80	sbarro	presynaptic
SCC07_1e2_B_L1_CACAGGCCATCGCTGG	Glu_Neuron	Glu_Neuron_SuperficialLayer	-3.422657e+00	-1.271438e+01	49.45	sbarro	presynaptic
SCC07_1e2_B_L1_GAATCACAGTTGGACG	Astrocyte	Astrocyte	1.084524e+01	-4.498467e+00	20.80	sbarro	presynaptic
SCC07_1e2_B_L1_AACAACCTCTACTGAG	Astrocyte	Astrocyte	8.266229e+00	-1.007810e+00	20.80	sbarro	presynaptic
SCC07_1e2_B_L1_AGGTCTATCCTTATGT	SPN	SPN_Immature	-6.532005e+00	1.720013e+00	-20.51	sbarro	presynaptic
SCC07_1e2_B_L1_TGCGACGCAGGCGAAT	Glu_Neuron	Glu_Neuron_SuperficialLayer	-3.514787e+00	-6.021523e+00	49.45	sbarro	presynaptic
SCC07_1e2_B_L1_TCACTCGCATACATCG	Astrocyte	Astrocyte	9.089439e+00	-3.790012e+00	20.80	sbarro	presynaptic
SCC07_1e2_B_L1_CCGATCTGTAGCGATG	Glu_Neuron	Glu_Neuron_Layer3	-3.909880e+00	-1.411511e+01	5.92	sbarro	presynaptic
SCC07_1e2_B_L1_AGAGCAGGTCTGTTAG	Astrocyte	Astrocyte	1.367787e+01	-4.596519e+00	20.80	sbarro	presynaptic
SCC07_1e2_B_L1_ACTGCAAGTGGACCTC	Astrocyte	Astrocyte	1.009317e+01	-4.973670e+00	20.80	sbarro	presynaptic
SCC07_1e2_B_L1_TCGGGACCATGTTCGA	Astrocyte	Astrocyte	1.242064e+01	-4.078875e+00	20.80	sbarro	presynaptic
SCC07_1e2_B_L1_GCAGTTATCATTGCTT	Astrocyte	Astrocyte	1.274112e+01	-3.461933e+00	20.80	sbarro	presynaptic
SCC07_1e2_B_L1_CGTGTCTGTCTGATAC	Polydendrocyte	Polydendrocyte	7.015509e+00	1.209794e+01	-36.19	sbarro	presynaptic
SCC07_1e2_B_L1_CCACTTGGTATCTTCT	Interneuron	Interneuron_Pvalb	-1.031075e+01	9.316817e+00	28.68	sbarro	presynaptic
SCC07_1e2_B_L1_CTGGCAGTCCTTGAAG	Glu_Neuron	Glu_Neuron_SuperficialLayer	-4.628326e+00	-8.346430e+00	49.45	sbarro	presynaptic
SCC07_1e2_B_L1_GTCATTTTCTCGCTCA	Astrocyte	Astrocyte	1.372463e+01	-3.527115e+00	20.80	sbarro	presynaptic
SCC07_1e2_B_L1_CCACTTGGTGTGGTCC	Glu_Neuron	Glu_Neuron_SuperficialLayer	-3.118481e+00	-7.904149e+00	49.45	sbarro	presynaptic
SCC07_1e2_B_L1_GGGCTACCATCGCTCT	SPN	SPN_Immature	-9.126238e+00	-1.903302e+00	-20.51	sbarro	presynaptic
SCC07_1e2_B_L1_TGATTTCTCGGCCCAA	Interneuron	Interneuron_Lars2	-7.703869e+00	1.223742e+01	11.01	sbarro	presynaptic
SCC07_1e2_B_L1_GAATCACGTCGGCCTA	Astrocyte	Astrocyte	1.383758e+01	-3.979191e+00	20.80	sbarro	presynaptic
SCC07_1e2_B_L1_TTGATGGTCCCGTGTT	Astrocyte	Astrocyte	1.102345e+01	-4.338395e+00	20.80	sbarro	presynaptic
SCC07_1e2_B_L1_GTTTACTGTTAGGGTG	Glu_Neuron	Glu_Neuron_SuperficialLayer	-5.085006e+00	-8.480920e+00	49.45	sbarro	presynaptic
SCC07_1e2_B_L1_CTGTACCAGAGTATAC	SPN	SPN_Mature	-8.003276e+00	-5.115614e+00	28.05	sbarro	presynaptic
SCC07_1e2_B_L1_TACGGGCCACAGAAGC	Interneuron	Interneuron_Npy	-1.028177e+01	5.170858e+00	82.36	sbarro	presynaptic
SCC07_1e2_B_L1_TTCATGTTCAGGGTAG	Astrocyte	Astrocyte	1.277687e+01	-4.133578e+00	20.80	sbarro	presynaptic
SCC07_1e2_B_L1_GTGCACGTCCTCCACA	SPN	SPN_Mature	-8.855512e+00	-6.252970e+00	28.05	sbarro	presynaptic
SCC07_1e2_B_L1_TATGTTCAGCCTTGAT	GABA_Neuron_OlfGC2	GABA_Neuron_OlfGC2	-2.081968e+00	1.058363e-01	-27.45	sbarro	presynaptic
SCC07_1e2_B_L1_CGAATTGGTAGCACGA	Polydendrocyte	Polydendrocyte	8.496840e+00	1.011290e+01	-36.19	sbarro	presynaptic
SCC07_1e2_B_L1_TGTGTGAAGTGCACCC	Astrocyte	Astrocyte	1.285290e+01	-3.910074e+00	20.80	sbarro	presynaptic
SCC07_1e2_B_L1_TTGGATGTCGTTCAGA	Interneuron	Interneuron_Pvalb	-1.137335e+01	8.803322e+00	28.68	sbarro	presynaptic
SCC07_1e2_B_L1_GACCCAGAGGACAGTC	Astrocyte	Astrocyte	8.353580e+00	-3.687735e+00	20.80	sbarro	presynaptic
SCC07_1e2_B_L1_CGATGCGGTGGCGTAA	Polydendrocyte	Polydendrocyte	9.102432e+00	1.002041e+01	-36.19	sbarro	presynaptic
SCC07_1e2_B_L1_AGAGAGCTCACTTTGT	Astrocyte	Astrocyte	9.682258e+00	-3.544736e+00	20.80	sbarro	presynaptic
SCC07_1e2_B_L1_GTTGTCCGTATACCTG	Polydendrocyte	Polydendrocyte	7.149661e+00	1.202703e+01	-36.19	sbarro	presynaptic
SCC07_1e2_B_L1_AGTGTTGCAGTCTTCC	Astrocyte	Astrocyte	1.381006e+01	-4.287423e+00	20.80	sbarro	presynaptic
SCC07_1e2_B_L1_CATGCTCCAGGACTAG	Astrocyte	Astrocyte	1.037264e+01	-5.087282e+00	20.80	sbarro	presynaptic
SCC07_1e2_B_L1_AAACCCAGTGTCCCTT	Glu_Neuron	Glu_Neuron_SuperficialLayer	-5.691746e+00	-7.149107e+00	49.45	sbarro	presynaptic
SCC07_1e2_B_L1_AAGAACATCATACGGT	Astrocyte	Astrocyte	1.359722e+01	-3.195719e+00	20.80	sbarro	presynaptic
SCC07_1e2_B_L1_CAGCAGCGTTCATCTT	Astrocyte	Astrocyte	8.391970e+00	-1.289836e+00	20.80	sbarro	presynaptic
SCC07_1e2_B_L1_GAAATGATCCTTCTGG	ImmatureNeuron	ImmatureNeuron_GABA	-1.761119e+00	4.750207e+00	-58.09	sbarro	presynaptic
SCC07_1e2_B_L1_TCGGGCAAGTGTCATC	Polydendrocyte	Polydendrocyte	6.931339e+00	1.211981e+01	-36.19	sbarro	presynaptic
SCC07_1e2_B_L1_TGCTTGCGTGAATTGA	Glu_Neuron	Glu_Neuron_SuperficialLayer	-3.188393e+00	-6.041269e+00	49.45	sbarro	presynaptic
SCC07_1e2_B_L1_ACTTATCTCTCGCTCA	GABA_Neuron_OlfGC2	GABA_Neuron_OlfGC2	-3.534641e+00	-5.132570e-01	-27.45	sbarro	presynaptic
SCC07_1e2_B_L1_ATGGAGGTCAGGGATG	Glu_Neuron	Glu_Neuron_SuperficialLayer	3.805393e-01	-7.000248e+00	49.45	sbarro	presynaptic
SCC07_1e2_B_L1_CCGAACGAGACCAACG	Polydendrocyte	Polydendrocyte	8.659466e+00	8.704194e+00	-36.19	sbarro	presynaptic
SCC07_1e2_B_L1_GCATTAGCACTTGAAC	Astrocyte	Astrocyte	1.252159e+01	-4.013528e+00	20.80	sbarro	presynaptic
SCC07_1e2_B_L1_TGTTTGTGTATGCGGA	Astrocyte	Astrocyte	1.257446e+01	-4.129568e+00	20.80	sbarro	presynaptic
SCC07_1e2_B_L1_ATCAGGTGTCCCAAAT	Glu_Neuron	Glu_Neuron_SuperficialLayer	-4.400930e+00	-8.425569e+00	49.45	sbarro	presynaptic
SCC07_1e2_B_L1_AAGTGAAGTGAATGTA	Astrocyte	Astrocyte	9.852680e+00	1.520732e-02	20.80	sbarro	presynaptic
SCC07_1e2_B_L1_CAGCACGAGTGAGTTA	Polydendrocyte	Polydendrocyte	6.913469e+00	1.199272e+01	-36.19	sbarro	presynaptic
SCC07_1e2_B_L1_ATCGTAGAGCCTCAGC	Astrocyte	Astrocyte	1.009472e+01	-5.331833e+00	20.80	sbarro	presynaptic
SCC07_1e2_B_L1_ATATCCTCACTGTGTA	Glu_Neuron	Glu_Neuron_DeepLayer	-5.544924e+00	-1.401686e+01	30.56	sbarro	presynaptic
SCC07_1e2_B_L1_GTTACGACACTTGTGA	Glu_Neuron	Glu_Neuron_SuperficialLayer	-2.878521e+00	-7.601520e+00	49.45	sbarro	presynaptic
SCC07_1e2_B_L1_GGGCGTTAGGCTCCCA	GABA_Neuron_OlfGC2	GABA_Neuron_OlfGC2	-2.516779e+00	-1.599338e+00	-27.45	sbarro	presynaptic
SCC07_1e2_B_L1_CCGTGAGTCGCCAGAC	Glu_Neuron	Glu_Neuron_SuperficialLayer	-3.419274e+00	-8.041800e+00	49.45	sbarro	presynaptic
SCC07_1e2_B_L1_GCAGCCAAGAACCGCA	Glu_Neuron	Glu_Neuron_SuperficialLayer	-3.317835e+00	-8.315933e+00	49.45	sbarro	presynaptic
SCC07_1e2_B_L1_ATCCCTGTCCTTGAAG	Astrocyte	Astrocyte	1.323554e+01	-4.251733e+00	20.80	sbarro	presynaptic
SCC07_1e2_B_L1_TCACAAGGTACAAACA	Astrocyte	Astrocyte	1.366146e+01	-3.147149e+00	20.80	sbarro	presynaptic
SCC07_1e2_B_L1_ATCGTAGTCGGTCAGC	Glu_Neuron	Glu_Neuron_SuperficialLayer	2.374322e+00	-6.361722e+00	49.45	sbarro	presynaptic
SCC07_1e2_B_L1_TTACGTTAGGTTGTTC	Polydendrocyte	Polydendrocyte	8.129757e+00	9.784356e+00	-36.19	sbarro	presynaptic
SCC07_1e2_B_L1_GCTGAATTCCTACGGG	Polydendrocyte	Polydendrocyte	8.235805e+00	1.029530e+01	-36.19	sbarro	presynaptic
SCC07_1e2_B_L1_GCAACATTCCGTTGAA	Interneuron	Interneuron_Npy	-1.262490e+01	4.832218e+00	82.36	sbarro	presynaptic
SCC07_1e2_B_L1_CATCCGTAGCATGGGT	SPN	SPN_Mature	-9.288614e+00	-6.348510e+00	28.05	sbarro	presynaptic
SCC07_1e2_B_L1_CATGGTACAGTCCGTG	Astrocyte	Astrocyte	1.237922e+01	-3.571185e+00	20.80	sbarro	presynaptic
SCC07_1e2_B_L1_ACCCTTGAGTTGCATC	Interneuron	Interneuron_Hapln1	-4.123767e+00	9.757041e+00	-17.83	sbarro	presynaptic
SCC07_1e2_B_L1_CAAAGAAGTCACTCTC	Polydendrocyte	Polydendrocyte	9.345439e+00	1.026243e+01	-36.19	sbarro	presynaptic
SCC07_1e2_B_L1_GATGCTACAAGCGAGT	Astrocyte	Astrocyte	1.077234e+01	-3.734295e+00	20.80	sbarro	presynaptic
SCC07_1e2_B_L1_GAACTGTCAAATGATG	SPN	SPN_Mature	-9.518438e+00	-3.547918e+00	28.05	sbarro	presynaptic
SCC07_1e2_B_L1_CCGGTGAAGGTCCTGC	Astrocyte	Astrocyte	1.363989e+01	-3.056548e+00	20.80	sbarro	presynaptic
SCC07_1e2_B_L1_CTAAGTGAGCAGGCAT	Glu_Neuron	Glu_Neuron_SuperficialLayer	-6.783863e-01	-9.839093e+00	49.45	sbarro	presynaptic
SCC07_1e2_B_L1_CCGCAAGGTGCGTGCT	Astrocyte	Astrocyte	1.355872e+01	-3.049352e+00	20.80	sbarro	presynaptic
SCC07_1e2_B_L1_AATTTCCAGCCTTTCC	Astrocyte	Astrocyte	1.264934e+01	-3.588906e+00	20.80	sbarro	presynaptic
SCC07_1e2_B_L1_ACGGAAGGTCCTACAA	Astrocyte	Astrocyte	1.068558e+01	-4.351066e+00	20.80	sbarro	presynaptic
SCC07_1e2_B_L1_GGGTGAATCTCTGCCA	Glu_Neuron	Glu_Neuron_Layer3	-5.223513e+00	-1.460387e+01	5.92	sbarro	presynaptic
SCC07_1e2_B_L1_TTCCTCTTCCACGTCT	Astrocyte	Astrocyte	1.094063e+01	-4.011345e+00	20.80	sbarro	presynaptic
SCC07_1e2_B_L1_GTGTCCTCAGGGTCTC	Interneuron	Interneuron_Pvalb	-1.043369e+01	9.401487e+00	28.68	sbarro	presynaptic
SCC07_1e2_B_L1_GGCACGTGTGAGATCG	Glu_Neuron	Glu_Neuron_SuperficialLayer	-3.282401e+00	-8.163421e+00	49.45	sbarro	presynaptic
SCC07_1e2_B_L1_GTGTCCTTCACGATCA	Interneuron	Interneuron_Pvalb	-9.645326e+00	8.390675e+00	28.68	sbarro	presynaptic
SCC07_1e2_B_L1_AGGACTTAGGTAATCA	Astrocyte	Astrocyte	8.896348e+00	-2.316424e+00	20.80	sbarro	presynaptic
SCC07_1e2_B_L1_AAGTTCGGTGGAAGTC	Polydendrocyte	Polydendrocyte	6.897227e+00	1.202411e+01	-36.19	sbarro	presynaptic
SCC07_1e2_B_L1_TGATCTTGTTACACTG	Interneuron	Interneuron_Npy	-1.231572e+01	4.908595e+00	82.36	sbarro	presynaptic
SCC07_1e2_B_L1_CATCCCAAGCAACTCT	Glu_Neuron	Glu_Neuron_SuperficialLayer	-2.550363e+00	-7.352598e+00	49.45	sbarro	presynaptic
SCC07_1e2_B_L1_GTCCTCAAGGTATCTC	Astrocyte	Astrocyte	1.072610e+01	-4.406606e+00	20.80	sbarro	presynaptic
SCC07_1e2_B_L1_ATTCTACGTATTTCGG	Glu_Neuron	Glu_Neuron_DeepLayer	-1.236588e+01	-8.837824e+00	30.56	sbarro	presynaptic
SCC07_1e2_B_L1_GGATCTAGTGTAAATG	Interneuron	Interneuron_Npy	-1.020313e+01	5.124260e+00	82.36	sbarro	presynaptic
SCC07_1e2_B_L1_TTCACCGCATCAGCGC	Interneuron	Interneuron_Pvalb	-9.859213e+00	8.709233e+00	28.68	sbarro	presynaptic
SCC07_1e2_B_L1_TGTTCCGTCAGACAAA	Astrocyte	Astrocyte	9.244233e+00	-3.650636e+00	20.80	sbarro	presynaptic
SCC07_1e2_B_L1_GACTCAATCTCGAACA	Glu_Neuron	Glu_Neuron_DeepLayer	-1.179219e+01	-8.992674e+00	30.56	sbarro	presynaptic
SCC07_1e2_B_L1_ATCGTGACACTCAGAT	Astrocyte	Astrocyte	9.177434e+00	3.312840e-01	20.80	sbarro	presynaptic
SCC07_1e2_B_L1_GACCCTTGTGTGAGCA	Polydendrocyte	Polydendrocyte	1.798742e+00	1.039771e+01	-36.19	sbarro	presynaptic
SCC07_1e2_B_L1_GTAGATCGTTGAGGAC	Astrocyte	Astrocyte	1.051264e+01	-3.650738e+00	20.80	sbarro	presynaptic
SCC07_1e2_B_L1_TGCTGAACATGGGAAC	Glu_Neuron	Glu_Neuron_DeepLayer	-1.222147e+01	-8.377132e+00	30.56	sbarro	presynaptic
SCC07_1e2_B_L1_GCTGGGTGTGACGTCC	Astrocyte	Astrocyte	1.084626e+01	-4.430314e+00	20.80	sbarro	presynaptic
SCC07_1e2_B_L1_GGGTGAACAGCAAGAC	Interneuron	Interneuron_Pvalb	-1.027736e+01	9.306314e+00	28.68	sbarro	presynaptic
SCC07_1e2_B_L1_CCGTAGGGTACCAGAG	Astrocyte	Astrocyte	1.001257e+01	-5.050539e+00	20.80	sbarro	presynaptic
SCC07_1e2_B_L1_CAACCTCTCTGAGCAT	Glu_Neuron	Glu_Neuron_SuperficialLayer	-1.343483e+00	-9.563195e+00	49.45	sbarro	presynaptic
SCC07_1e2_B_L1_CATCGTCGTTCGAGCC	Astrocyte	Astrocyte	9.849195e+00	-5.005540e+00	20.80	sbarro	presynaptic
SCC07_1e2_B_L1_AACCCAACAATTGCGT	NPC	NPC	8.297219e+00	6.375084e+00	-52.10	sbarro	presynaptic
SCC07_1e2_B_L1_GTAACCAAGGTAACTA	Glu_Neuron	Glu_Neuron_AOV	2.195612e-01	-1.172181e+01	2.97	sbarro	presynaptic
SCC07_1e2_B_L1_CAGTTCCCATTCACAG	Glu_Neuron	Glu_Neuron_SuperficialLayer	-4.435267e+00	-4.665813e+00	49.45	sbarro	presynaptic
SCC07_1e2_B_L1_TATGTTCCAATCGAAA	Astrocyte	Astrocyte	7.699211e+00	-6.518756e+00	20.80	sbarro	starter
SCC07_1e2_B_L1_ATGCGATGTCCGGCAT	Interneuron	Interneuron_Pvalb	-9.830195e+00	8.288940e+00	28.68	sbarro	presynaptic
SCC07_1e2_B_L1_ATTCCATTCCTATGGA	Astrocyte	Astrocyte	1.386619e+01	-4.238671e+00	20.80	sbarro	presynaptic
SCC07_1e2_B_L1_GACTCTCAGTTCCGGC	Interneuron	Interneuron_Pvalb	-1.006503e+01	9.614816e+00	28.68	sbarro	presynaptic
SCC07_1e2_B_L1_CAAGAGGTCAACGAGG	Glu_Neuron	Glu_Neuron_SuperficialLayer	-4.738219e+00	-7.309355e+00	49.45	sbarro	presynaptic
SCC07_1e2_B_L1_CTTTCAACAGCACACC	Glu_Neuron	Glu_Neuron_Layer3	-3.344964e+00	-1.287580e+01	5.92	sbarro	presynaptic
SCC07_1e2_B_L1_CTTCTAATCGATACTG	SPN	SPN_Mature	-7.915067e+00	-4.813723e+00	28.05	sbarro	presynaptic
SCC07_1e2_B_L1_TTGCCTGCAACTCCAA	Astrocyte	Astrocyte	1.278624e+01	-4.044168e+00	20.80	sbarro	presynaptic
SCC07_1e2_B_L1_AGACACTTCGCTGTCT	Glu_Neuron	Glu_Neuron_SuperficialLayer	-3.405142e+00	-8.453564e+00	49.45	sbarro	presynaptic
SCC07_1e2_B_L1_CGGTCAGGTGCCTACG	Glu_Neuron	Glu_Neuron_SuperficialLayer	-5.914619e+00	-7.307016e+00	49.45	sbarro	presynaptic
SCC07_1e2_B_L1_GTCTGTCAGTTCAACC	SPN	SPN_Mature	-8.998092e+00	-6.603872e+00	28.05	sbarro	presynaptic
SCC07_1e2_B_L1_GCTGGGTAGGTCGCCT	Astrocyte	Astrocyte	1.193933e+01	-2.904335e+00	20.80	sbarro	presynaptic
SCC07_1e2_B_L1_CCAAGCGAGGTGCTGA	Glu_Neuron	Glu_Neuron_SuperficialLayer	-3.958235e+00	-6.871052e+00	49.45	sbarro	presynaptic
SCC07_1e2_B_L1_AACAAGATCACAGAGG	SPN	SPN_Mature	-8.175745e+00	-5.553655e+00	28.05	sbarro	presynaptic
SCC07_1e2_B_L1_ATCCTATCAAAGCAAT	Glu_Neuron	Glu_Neuron_SuperficialLayer	-4.504411e+00	-8.010907e+00	49.45	sbarro	presynaptic
SCC07_1e2_B_L1_ACTATTCTCATAGAGA	Astrocyte	Astrocyte	1.326241e+01	-3.269800e+00	20.80	sbarro	starter
SCC07_1e2_B_L1_ATTCACTTCCCATAGA	Interneuron	Interneuron_Pvalb	-1.046916e+01	9.761066e+00	28.68	sbarro	presynaptic
SCC07_1e2_B_L1_AGTGTTGCACGCGCTA	Astrocyte	Astrocyte	1.304519e+01	-4.499868e+00	20.80	sbarro	presynaptic
SCC07_1e2_B_L1_TTTGACTGTACCACGC	Astrocyte	Astrocyte	1.017916e+01	-4.145986e-01	20.80	sbarro	presynaptic
SCC07_1e2_B_L1_AAACCCAGTCTCAAGT	Astrocyte	Astrocyte	1.404643e+01	-3.265719e+00	20.80	sbarro	presynaptic
SCC07_1e2_B_L1_TTCCACGAGAAGTGTT	Astrocyte	Astrocyte	1.251134e+01	-3.172938e+00	20.80	sbarro	presynaptic
SCC07_1e2_B_L1_AACGTCATCGCTCATC	Glu_Neuron	Glu_Neuron_SuperficialLayer	-4.924592e+00	-5.662709e+00	49.45	sbarro	presynaptic
SCC07_1e2_B_L1_TCCCAGTAGTGCGTCC	Astrocyte	Astrocyte	1.288533e+01	-3.983426e+00	20.80	sbarro	presynaptic
SCC07_1e2_B_L1_CATGCCTTCGTAGCCG	Astrocyte	Astrocyte	1.040630e+01	-2.918160e+00	20.80	sbarro	presynaptic
SCC07_1e2_B_L1_TCATCCGGTTGGGTTT	Astrocyte	Astrocyte	7.708630e+00	-1.888010e+00	20.80	sbarro	presynaptic
SCC07_1e2_B_L1_TCCTCTTGTATATGGA	Polydendrocyte	Polydendrocyte	6.291352e+00	1.042074e+01	-36.19	sbarro	presynaptic
SCC07_1e2_B_L1_GTGGTTATCTTGAGCA	Astrocyte	Astrocyte	8.168710e+00	-1.352839e+00	20.80	sbarro	presynaptic
SCC07_1e2_B_L1_GATCAGTAGAGGATGA	Glu_Neuron	Glu_Neuron_SuperficialLayer	-4.112881e+00	-5.510496e+00	49.45	sbarro	presynaptic
SCC07_1e2_B_L1_AAATGGAAGCCAACCC	Astrocyte	Astrocyte	1.100283e+01	-3.328483e+00	20.80	sbarro	presynaptic
SCC07_1e2_B_L1_GGGAAGTCACGGGCTT	Interneuron	Interneuron_Lars2	-7.128241e+00	1.124462e+01	11.01	sbarro	presynaptic
SCC07_1e2_B_L1_TCAGGGCAGGCGAAGG	Astrocyte	Astrocyte	1.387927e+01	-4.004354e+00	20.80	sbarro	presynaptic
SCC07_1e2_B_L1_CTACAGAGTACAGGTG	Astrocyte	Astrocyte	1.057239e+01	-2.448163e+00	20.80	sbarro	presynaptic
SCC07_1e2_B_L1_GCTTGGGTCATCCTAT	Interneuron	Interneuron_Npy	-1.131078e+01	5.091030e+00	82.36	sbarro	presynaptic
SCC07_1e2_B_L1_AAGTACCCAGCCTATA	Polydendrocyte	Polydendrocyte	8.510888e+00	9.413620e+00	-36.19	sbarro	presynaptic
SCC07_1e2_B_L1_GTGATGTGTAGTGCGA	Astrocyte	Astrocyte	8.739828e+00	1.871777e-01	20.80	sbarro	presynaptic
SCC07_1e2_B_L1_CTGGTCTAGATCGCTT	Glu_Neuron	Glu_Neuron_SuperficialLayer	-3.465503e+00	-7.349031e+00	49.45	sbarro	presynaptic
SCC07_1e2_B_L1_GCACGTGTCTTTCGAT	Glu_Neuron	Glu_Neuron_SuperficialLayer	-2.382558e+00	-7.648008e+00	49.45	sbarro	presynaptic
SCC07_1e2_B_L1_CAACGATAGGTAAACT	Glu_Neuron	Glu_Neuron_SuperficialLayer	-3.379466e+00	-7.739276e+00	49.45	sbarro	presynaptic
SCC07_1e2_B_L1_ACGGGTCAGACTTCAC	Interneuron	Interneuron_Lars2	-7.269864e+00	1.115971e+01	11.01	sbarro	presynaptic
SCC07_1e2_B_L1_CGGGACTAGACCTTTG	Astrocyte	Astrocyte	9.678894e+00	-3.572675e+00	20.80	sbarro	presynaptic
SCC07_1e2_B_L1_GTTACGAGTTCGGCCA	Astrocyte	Astrocyte	1.203267e+01	-2.956178e+00	20.80	sbarro	presynaptic
SCC07_1e2_B_L1_GCAGGCTCAATTGTGC	Glu_Neuron	Glu_Neuron_DeepLayer	-6.110773e+00	-1.372428e+01	30.56	sbarro	presynaptic
SCC07_1e2_B_L1_ATTTACCTCGGAACTT	Astrocyte	Astrocyte	1.316583e+01	-3.186684e+00	20.80	sbarro	presynaptic
SCC07_1e2_B_L1_AGTCTCCAGTCTAACC	Astrocyte	Astrocyte	1.390742e+01	-3.317588e+00	20.80	sbarro	presynaptic
SCC07_1e2_B_L1_TCGAAGTGTCAAGTTC	Glu_Neuron	Glu_Neuron_SuperficialLayer	-2.602952e+00	-7.050065e+00	49.45	sbarro	presynaptic
SCC07_1e2_B_L1_ACAAAGACATCACCAA	Polydendrocyte	Polydendrocyte	8.172818e+00	9.964127e+00	-36.19	sbarro	presynaptic
SCC07_1e2_B_L1_CAACCTCTCTAACGGT	Glu_Neuron	Glu_Neuron_DeepLayer	-1.253169e+01	-8.866987e+00	30.56	sbarro	presynaptic
SCC07_1e2_B_L1_AATGAAGTCTAGCCTC	Astrocyte	Astrocyte	1.072244e+01	-3.103943e+00	20.80	sbarro	presynaptic
SCC07_1e2_B_L1_TGAATCGGTCCAGCAC	Glu_Neuron	Glu_Neuron_AOV	3.284048e-01	-1.341812e+01	2.97	sbarro	presynaptic
SCC07_1e2_B_L1_TTAGTCTAGGCATTTC	Interneuron	Interneuron_Pvalb	-9.608042e+00	8.031513e+00	28.68	sbarro	presynaptic
SCC07_1e2_B_L1_AAACGCTGTTCGGTAT	Interneuron	Interneuron_Vip	-2.037367e+00	6.991294e+00	-0.44	sbarro	presynaptic
SCC07_1e2_B_L1_TACGCTCTCTCTCCGA	Glu_Neuron	Glu_Neuron_SuperficialLayer	-3.612702e+00	-7.937337e+00	49.45	sbarro	presynaptic
SCC07_1e2_B_L1_GATCACAAGTAGACAT	Interneuron	Interneuron_Hapln1	-4.204329e+00	9.690320e+00	-17.83	sbarro	presynaptic
SCC07_1e2_B_L1_TAATCTCGTGGGTTGA	Glu_Neuron	Glu_Neuron_SuperficialLayer	-3.613109e+00	-7.671391e+00	49.45	sbarro	presynaptic
SCC07_1e2_B_L1_CCTAAGAAGCGTCTGC	Astrocyte	Astrocyte	1.302807e+01	-3.964401e+00	20.80	sbarro	presynaptic
SCC07_1e2_B_L1_ATGGATCTCGCTAATG	Astrocyte	Astrocyte	1.012519e+01	-2.034553e+00	20.80	sbarro	presynaptic
SCC07_1e2_B_L1_ATGGGAGCAGTCGCAC	Glu_Neuron	Glu_Neuron_SuperficialLayer	-6.180799e+00	-7.370671e+00	49.45	sbarro	presynaptic
SCC07_1e2_B_L1_CATCCCAAGGACAGCT	Interneuron	Interneuron_Npy	-1.263177e+01	4.329558e+00	82.36	sbarro	presynaptic
SCC07_1e2_B_L1_TTAGGGTAGTTGAATG	Glu_Neuron	Glu_Neuron_SuperficialLayer	1.910036e-01	-6.817197e+00	49.45	sbarro	presynaptic
SCC07_1e2_B_L1_GATGTTGTCTTGGCTC	Astrocyte	Astrocyte	7.804310e+00	-3.006715e+00	20.80	sbarro	presynaptic
SCC07_1e2_B_L1_CACGGGTGTTCCAAAC	Astrocyte	Astrocyte	7.856452e+00	-3.681758e+00	20.80	sbarro	presynaptic
SCC07_1e2_B_L1_ATCCATTCAATAGTAG	Astrocyte	Astrocyte	1.191013e+01	-2.864965e+00	20.80	sbarro	presynaptic
SCC07_1e2_B_L1_CTGCGAGTCCACGTCT	Interneuron	Interneuron_Npy	-1.149371e+01	5.067730e+00	82.36	sbarro	presynaptic
SCC07_1e2_B_L1_GCTGGGTGTCGAGCTC	Interneuron	Interneuron_Pvalb	-1.043219e+01	9.623928e+00	28.68	sbarro	starter
SCC07_1e2_B_L1_TACAGGTGTTTCCCAC	Astrocyte	Astrocyte	1.000990e+01	-3.533508e+00	20.80	sbarro	presynaptic
SCC07_1e2_B_L1_AATGAAGCATGAGATA	Glu_Neuron	Glu_Neuron_DeepLayer	-5.246251e+00	-1.391298e+01	30.56	sbarro	presynaptic
SCC07_1e2_B_L1_ATGAAAGCAAAGGGTC	Interneuron	Interneuron_Vip	-2.925230e+00	6.894343e+00	-0.44	sbarro	presynaptic
SCC07_1e2_B_L1_CAGCACGTCTAAGGAA	Glu_Neuron	Glu_Neuron_SuperficialLayer	-4.367472e+00	-8.547999e+00	49.45	sbarro	presynaptic
SCC07_1e2_B_L1_ACTTCCGCATCGTGGC	SPN	SPN_Immature	-9.553168e+00	-1.097491e+00	-20.51	sbarro	presynaptic
SCC07_1e2_B_L1_TTAATCCTCAGCATTG	Astrocyte	Astrocyte	1.177682e+01	-4.019839e+00	20.80	sbarro	presynaptic
SCC07_1e2_B_L1_TTCACCGTCATAGCAC	Polydendrocyte	Polydendrocyte	6.031621e+00	9.713782e+00	-36.19	sbarro	presynaptic
SCC07_1e2_B_L1_CTAACTTCAACAAGTA	Interneuron	Interneuron_Pvalb	-8.936332e+00	7.976828e+00	28.68	sbarro	presynaptic
SCC07_1e2_B_L1_TCCACCAAGCTACTAC	Astrocyte	Astrocyte	1.262757e+01	-3.740062e+00	20.80	sbarro	presynaptic
SCC07_1e2_B_L1_GAACACTAGTAATTGG	Polydendrocyte	Polydendrocyte	9.290903e+00	1.033987e+01	-36.19	sbarro	presynaptic
SCC07_1e2_B_L1_CTAACTTCAGTCAGAG	Polydendrocyte	Polydendrocyte	9.224439e+00	1.035121e+01	-36.19	sbarro	presynaptic
SCC07_1e2_B_L1_TCCTAATCATCTGTTT	Astrocyte	Astrocyte	7.913549e+00	-1.240883e+00	20.80	sbarro	presynaptic
SCC07_1e2_B_L1_GTGGAAGAGTAACGTA	Glu_Neuron	Glu_Neuron_DeepLayer	-1.237831e+01	-8.587304e+00	30.56	sbarro	presynaptic
SCC07_1e2_B_L1_TGTCCTGGTTTACACG	Glu_Neuron	Glu_Neuron_DeepLayer	-1.271886e+01	-6.522112e+00	30.56	sbarro	presynaptic
SCC07_1e2_B_L1_AGGGCCTGTAATGTGA	Interneuron	Interneuron_Pvalb	-9.634638e+00	8.795228e+00	28.68	sbarro	presynaptic
SCC07_1e2_B_L1_TGAATGCCACTGTGTA	Polydendrocyte	Polydendrocyte	9.351472e+00	1.025113e+01	-36.19	sbarro	presynaptic
SCC07_1e2_B_L1_CTCCCTCCAGGGAGAG	Astrocyte	Astrocyte	9.902867e+00	-5.238517e+00	20.80	sbarro	presynaptic
SCC07_1e2_B_L1_GTGAGCCCACCCTCTA	Glu_Neuron	Glu_Neuron_Layer3	-3.922488e+00	-1.477501e+01	5.92	sbarro	presynaptic
SCC07_1e2_B_L1_AATGCCAAGCCTCACG	Glu_Neuron	Glu_Neuron_SuperficialLayer	-1.025514e+00	-8.654284e+00	49.45	sbarro	presynaptic
SCC07_1e2_B_L1_CCGAACGCACACGCCA	Glu_Neuron	Glu_Neuron_SuperficialLayer	-2.429842e+00	-7.135070e+00	49.45	sbarro	presynaptic
SCC07_1e2_B_L1_TATTCCAGTTACGGAG	Glu_Neuron	Glu_Neuron_DeepLayer	-1.200785e+01	-8.893562e+00	30.56	sbarro	presynaptic
SCC07_1e2_B_L1_GCTTTCGAGCGTCTCG	Astrocyte	Astrocyte	1.061304e+01	-3.148517e+00	20.80	sbarro	presynaptic
SCC07_1e2_B_L1_TTTCACACACAAATCC	Glu_Neuron	Glu_Neuron_SuperficialLayer	2.377985e+00	-6.834987e+00	49.45	sbarro	presynaptic
SCC07_1e2_B_L1_ACTATTCCAAGACCGA	SPN	SPN_Mature	-8.746736e+00	-2.522992e+00	28.05	sbarro	presynaptic
SCC07_1e2_B_L1_GGGCTCACAAGTGGCA	Astrocyte	Astrocyte	1.072706e+01	-4.956511e+00	20.80	sbarro	presynaptic
SCC07_1e2_B_L1_ATTCTTGCAGCGAACA	Interneuron	Interneuron_Lars2	-8.834212e+00	9.819499e+00	11.01	sbarro	presynaptic
SCC07_1e2_B_L1_TTCGGTCCATAACGGG	Glu_Neuron	Glu_Neuron_AOV	-1.019451e-01	-1.171214e+01	2.97	sbarro	presynaptic
SCC07_1e2_B_L1_ATACTTCCAACCCTCT	Glu_Neuron	Glu_Neuron_SuperficialLayer	-1.796821e+00	-7.268912e+00	49.45	sbarro	presynaptic
SCC07_1e2_B_L1_AGTCACATCACTGGTA	Polydendrocyte	Polydendrocyte	6.844729e+00	1.203511e+01	-36.19	sbarro	presynaptic
SCC07_1e2_B_L1_GCCTGTTTCCGAGTGC	Glu_Neuron	Glu_Neuron_Layer3	-4.276021e+00	-1.447700e+01	5.92	sbarro	presynaptic
SCC07_1e2_B_L1_GAACACTTCTCTCAAT	Astrocyte	Astrocyte	1.022294e+01	-4.235494e+00	20.80	sbarro	presynaptic
SCC07_1e2_B_L1_ATGACCAGTAATTGGA	Astrocyte	Astrocyte	1.015947e+01	-5.187272e+00	20.80	sbarro	presynaptic
SCC07_1e2_B_L1_ATCTTCATCATGCCAA	Interneuron	Interneuron_Pvalb	-9.532403e+00	7.618595e+00	28.68	sbarro	presynaptic
SCC07_1e2_B_L1_CGCATAAGTGCAAGAC	Polydendrocyte	Polydendrocyte	6.895566e+00	1.202392e+01	-36.19	sbarro	presynaptic
SCC07_1e2_B_L1_AACACACTCATTACCT	Glu_Neuron	Glu_Neuron_SuperficialLayer	-4.696826e+00	-8.443321e+00	49.45	sbarro	presynaptic
SCC07_1e2_B_L1_TTATTGCCATTAAGCC	Astrocyte	Astrocyte	1.030292e+01	-2.319755e+00	20.80	sbarro	presynaptic
SCC07_1e2_B_L1_ATGATCGGTGGCTCTG	Glu_Neuron	Glu_Neuron_SuperficialLayer	-5.122002e+00	-8.286617e+00	49.45	sbarro	presynaptic
SCC07_1e2_B_L1_ACGCACGGTACAAACA	Astrocyte	Astrocyte	1.005288e+01	-3.985040e-01	20.80	sbarro	presynaptic
SCC07_1e2_B_L1_CTCATCGCATGCGTGC	ImmatureNeuron	ImmatureNeuron_GABA	1.959246e+00	5.168202e+00	-58.09	sbarro	presynaptic
SCC07_1e2_B_L1_CCGATGGCATACAGGG	Astrocyte	Astrocyte	1.048232e+01	-4.469515e+00	20.80	sbarro	presynaptic
SCC07_1e2_B_L1_GACATCAGTGCATTAC	Astrocyte	Astrocyte	7.231187e+00	-1.748027e+00	20.80	sbarro	presynaptic
SCC07_1e2_B_L1_GCACTAAAGAAACTAC	Interneuron	Interneuron_Pvalb	-9.430008e+00	7.427548e+00	28.68	sbarro	presynaptic
SCC07_1e2_B_L1_AAAGTGAGTTGGGATG	Glu_Neuron	Glu_Neuron_DeepLayer	-1.232389e+01	-6.493519e+00	30.56	sbarro	presynaptic
SCC07_1e2_B_L1_GATTCTTCACACGGAA	Astrocyte	Astrocyte	7.681881e+00	-2.216924e+00	20.80	sbarro	presynaptic
SCC07_1e2_B_L1_ACCATTTAGGACTAAT	SPN	SPN_Mature	-7.933406e+00	-5.173700e+00	28.05	sbarro	presynaptic
SCC07_1e2_B_L1_GTTATGGAGCACCAGA	Interneuron	Interneuron_Vip	-3.317123e+00	7.416255e+00	-0.44	sbarro	presynaptic
SCC07_1e2_B_L1_TCTACCGTCGAACTCA	Polydendrocyte	Polydendrocyte	8.899488e+00	1.022530e+01	-36.19	sbarro	presynaptic
SCC07_1e2_B_L1_TTGGTTTCATCGGTTA	Astrocyte	Astrocyte	1.294471e+01	-3.367090e+00	20.80	sbarro	presynaptic
SCC07_1e2_B_L1_GTCAGCGGTCGTCGGT	Astrocyte	Astrocyte	1.074738e+01	-3.190686e+00	20.80	sbarro	presynaptic
SCC07_1e2_B_L1_TACCCACCAATCTCTT	Glu_Neuron	Glu_Neuron_DeepLayer	-1.226249e+01	-8.414748e+00	30.56	sbarro	presynaptic
SCC07_1e2_B_L1_TTTACGTGTCTGCATA	Astrocyte	Astrocyte	1.048255e+01	-2.455773e+00	20.80	sbarro	presynaptic
SCC07_1e2_B_L1_AAAGGTAAGACCTGGA	Astrocyte	Astrocyte	9.246795e+00	-4.703804e+00	20.80	sbarro	presynaptic
SCC07_1e2_B_L1_GCAACCGTCAGTGGGA	Interneuron	Interneuron_Pvalb	-1.021637e+01	9.137055e+00	28.68	sbarro	presynaptic
SCC07_1e2_B_L1_TGTTTGTCACCGTCTT	Astrocyte	Astrocyte	1.017120e+01	-2.075302e-01	20.80	sbarro	presynaptic
SCC07_1e2_B_L1_CACACAAAGAGGCCAT	Astrocyte	Astrocyte	7.245430e+00	-2.328490e+00	20.80	sbarro	presynaptic
SCC07_1e2_B_L1_CCTCATGCAGAAGTGC	Astrocyte	Astrocyte	8.681482e+00	-1.387355e+00	20.80	sbarro	presynaptic
SCC07_1e2_B_L1_TACACCCAGATGACAT	Astrocyte	Astrocyte	1.278234e+01	-4.538726e+00	20.80	sbarro	presynaptic
SCC07_1e2_B_L1_CATGGATAGAAGCGAA	Astrocyte	Astrocyte	1.065152e+01	-2.357581e+00	20.80	sbarro	presynaptic
SCC07_1e2_B_L1_TTGACCCAGTCACTCA	Astrocyte	Astrocyte	1.382210e+01	-4.121049e+00	20.80	sbarro	presynaptic
SCC07_1e2_B_L1_AGACCATAGCACCCAC	Glu_Neuron	Glu_Neuron_SuperficialLayer	-3.407057e+00	-7.955798e+00	49.45	sbarro	presynaptic
SCC07_1e2_B_L1_CAATGACCATCGCCTT	Interneuron	Interneuron_Pvalb	-9.368354e+00	7.552540e+00	28.68	sbarro	presynaptic
SCC07_1e2_B_L1_CCGTGAGGTTATGACC	Astrocyte	Astrocyte	9.946506e+00	-5.480776e+00	20.80	sbarro	presynaptic
SCC07_1e2_B_L1_GGGATGACACAGCTGC	Interneuron	Interneuron_Hapln1	-3.900854e+00	9.296248e+00	-17.83	sbarro	presynaptic
SCC07_1e2_B_L1_GTATTTCGTTAGGGAC	Astrocyte	Astrocyte	1.412719e+01	-3.254575e+00	20.80	sbarro	presynaptic
SCC07_1e2_B_L1_ACATTTCGTTCCGCAG	Astrocyte	Astrocyte	1.249638e+01	-2.854639e+00	20.80	sbarro	presynaptic
SCC07_1e2_B_L1_TACTTCAAGGTGAGAA	Glu_Neuron	Glu_Neuron_Layer3	-4.664786e+00	-1.290475e+01	5.92	sbarro	presynaptic
SCC07_1e2_B_L1_ACCTACCAGAAAGCGA	Astrocyte	Astrocyte	1.060274e+01	-4.271116e+00	20.80	sbarro	presynaptic
SCC07_1e2_B_L1_AGATCCACAAAGGCTG	SPN	SPN_Mature	-7.966769e+00	-5.268322e+00	28.05	sbarro	presynaptic
SCC07_1e2_B_L1_TGCTTCGCACATCCCT	Astrocyte	Astrocyte	1.090641e+01	-4.667342e+00	20.80	sbarro	presynaptic
SCC07_1e2_B_L1_CCCGAAGGTCTACAGT	Astrocyte	Astrocyte	1.273649e+01	-2.759063e+00	20.80	sbarro	presynaptic
SCC07_1e2_B_L1_GAGTCATAGCCTGTCG	GABA_Neuron_OlfGC2	GABA_Neuron_OlfGC2	-1.975429e+00	1.693778e+00	-27.45	sbarro	presynaptic
SCC07_1e2_B_L1_GGAGGATAGGAGAGTA	Glu_Neuron	Glu_Neuron_SuperficialLayer	-3.943491e+00	-4.823725e+00	49.45	sbarro	presynaptic
SCC07_1e2_B_L1_TTCTTGAAGTGATGGC	Astrocyte	Astrocyte	9.606613e+00	1.242798e+00	20.80	sbarro	presynaptic
SCC07_1e2_B_L1_TGGATCAGTCCCTGTT	Astrocyte	Astrocyte	7.719845e+00	-7.718451e+00	20.80	sbarro	presynaptic
SCC07_1e2_B_L1_CAGCGTGAGACGATAT	Glu_Neuron	Glu_Neuron_SuperficialLayer	-3.797205e+00	-7.646648e+00	49.45	sbarro	presynaptic
SCC07_1e2_B_L1_CTATAGGTCTAGGCCG	Astrocyte	Astrocyte	1.272454e+01	-2.802715e+00	20.80	sbarro	presynaptic
SCC07_1e2_B_L1_TACGGGCTCGCCGATG	Astrocyte	Astrocyte	7.032770e+00	-2.493954e+00	20.80	sbarro	presynaptic
SCC07_1e2_B_L1_AAATGGATCACGGTCG	SPN	SPN_Immature	-6.724908e+00	1.096678e+00	-20.51	sbarro	presynaptic
SCC07_1e2_B_L1_CTCCTTTTCGACACTA	Interneuron	Interneuron_Npy	-1.320065e+01	4.146808e+00	82.36	sbarro	presynaptic
SCC07_1e2_B_L1_GATAGAACATGGTACT	Astrocyte	Astrocyte	1.058521e+01	-3.999130e+00	20.80	sbarro	presynaptic
SCC07_1e2_B_L1_GCAGGCTCAACTTGCA	Polydendrocyte	Polydendrocyte	8.834703e+00	1.042877e+01	-36.19	sbarro	presynaptic
SCC07_1e2_B_L1_TGAGGGACAGGGATAC	Glu_Neuron	Glu_Neuron_SuperficialLayer	-4.469074e+00	-5.241282e+00	49.45	sbarro	presynaptic
SCC07_1e2_B_L1_TGCCGAGAGATGAAGG	Astrocyte	Astrocyte	9.691255e+00	-3.865428e+00	20.80	sbarro	presynaptic
SCC07_1e2_B_L1_GTAGATCGTCCACTCT	Glu_Neuron	Glu_Neuron_SuperficialLayer	-3.062620e+00	-6.470567e+00	49.45	sbarro	presynaptic
SCC07_1e2_B_L1_AGGACTTGTGGAACCA	Interneuron	Interneuron_Lars2	-8.594173e+00	9.929301e+00	11.01	sbarro	presynaptic
SCC07_1e2_B_L1_AGGGCCTGTCCACGCA	Interneuron	Interneuron_Pvalb	-9.334912e+00	7.357694e+00	28.68	sbarro	presynaptic
SCC07_1e2_B_L1_GAGATGGGTGTCATCA	SPN	SPN_Mature	-1.003713e+01	-3.504497e+00	28.05	sbarro	presynaptic
SCC07_1e2_B_L1_TGTTCATTCCTGTTAT	Glu_Neuron	Glu_Neuron_SuperficialLayer	-3.493886e+00	-8.235085e+00	49.45	sbarro	presynaptic
SCC07_1e2_B_L1_CAGGGCTGTTTCACAG	Astrocyte	Astrocyte	1.360748e+01	-3.217475e+00	20.80	sbarro	presynaptic
SCC07_1e2_B_L1_AGGAAATAGTGTAGTA	ImmatureNeuron	ImmatureNeuron_GABA	1.527682e-01	1.368055e+00	-58.09	sbarro	presynaptic
SCC07_1e2_B_L1_AGTGATCCAGGGTCTC	Astrocyte	Astrocyte	1.034424e+01	-2.317168e+00	20.80	sbarro	presynaptic
SCC07_1e2_B_L1_CGAGGAACATCATCTT	Astrocyte	Astrocyte	9.493867e+00	-5.186079e+00	20.80	sbarro	presynaptic
SCC07_1e2_B_L1_AACAAGAGTTGAATCC	Interneuron	Interneuron_Hapln1	-4.124995e+00	9.342276e+00	-17.83	sbarro	presynaptic
SCC07_1e2_B_L1_CATACAGGTCCTGTCT	Astrocyte	Astrocyte	1.219084e+01	-3.551805e+00	20.80	sbarro	presynaptic
SCC07_1e2_B_L1_TCGTGCTGTTTCGTGA	Astrocyte	Astrocyte	6.968361e+00	-2.285938e+00	20.80	sbarro	presynaptic
SCC07_1e2_B_L1_TCGAACATCTTCTGGC	Astrocyte	Astrocyte	9.672451e+00	-2.787275e+00	20.80	sbarro	presynaptic
SCC07_1e2_B_L1_TTCTAACCATCAGCGC	SPN	SPN_Immature	-8.593422e+00	-1.771171e+00	-20.51	sbarro	presynaptic
SCC07_1e2_B_L1_AGGCCACGTAAGATAC	Astrocyte	Astrocyte	1.408170e+01	-3.283339e+00	20.80	sbarro	presynaptic
SCC07_1e2_B_L1_GGTGTCGCAATATCCG	Interneuron	Interneuron_Pvalb	-9.820783e+00	8.426820e+00	28.68	sbarro	presynaptic
SCC07_1e2_B_L1_CATCCACTCTAGCCTC	Glu_Neuron	Glu_Neuron_DeepLayer	1.977429e+00	-6.517933e+00	30.56	sbarro	presynaptic
SCC07_1e2_B_L1_AGGTAGGCACACCTAA	Astrocyte	Astrocyte	9.575397e+00	-2.486021e+00	20.80	sbarro	presynaptic
[truncated: 276,384 more rows]
