# Supplementary material for: Ascertaining cells’ synaptic connections and RNA expression simultaneously with barcoded rabies virus libraries
Source: Nat Commun. 2022 Nov 16;13:6993. doi: 10.1038/s41467-022-34334-1 (PMC9668842; doi:10.1038/s41467-022-34334-1)
Supplement: Supplementary file 6 — Source Data [file 41467_2022_34334_MOESM6_ESM.zip › saunders_source_data/SI_Figure_3c_d.csv]

CBC	rv.genome	TotalUMIs	vbc.data	titer
CCEx12_B19_noRG_1in10x_L1_AAACCTGAGATATACG	2.667	7162	Yes	1in10x
CCEx12_B19_noRG_1in10x_L1_AAACCTGAGCTGGAAC	0.107	3741	No	1in10x
CCEx12_B19_noRG_1in10x_L1_AAACCTGAGTCTCCTC	5.359	1213	Yes	1in10x
CCEx12_B19_noRG_1in10x_L1_AAACCTGCAAATACAG	7.327	232	Yes	1in10x
CCEx12_B19_noRG_1in10x_L1_AAACCTGCACCAGATT	0.000	3101	No	1in10x
CCEx12_B19_noRG_1in10x_L1_AAACCTGCACTCTGTC	6.581	8859	Yes	1in10x
CCEx12_B19_noRG_1in10x_L1_AAACCTGCATAGGATA	1.369	9573	Yes	1in10x
CCEx12_B19_noRG_1in10x_L1_AAACCTGCATGGTCTA	8.933	5273	Yes	1in10x
CCEx12_B19_noRG_1in10x_L1_AAACCTGGTGAGGGTT	0.051	5844	No	1in10x
CCEx12_B19_noRG_1in10x_L1_AAACCTGTCCTTAATC	0.154	3260	No	1in10x
CCEx12_B19_noRG_1in10x_L1_AAACCTGTCCTTGACC	6.992	429	Yes	1in10x
CCEx12_B19_noRG_1in10x_L1_AAACCTGTCTGCAAGT	0.050	3939	No	1in10x
CCEx12_B19_noRG_1in10x_L1_AAACGGGAGAGCCTAG	3.443	9239	Yes	1in10x
CCEx12_B19_noRG_1in10x_L1_AAACGGGAGCAGGTCA	0.020	10484	No	1in10x
CCEx12_B19_noRG_1in10x_L1_AAACGGGAGGAGCGTT	0.131	3054	No	1in10x
CCEx12_B19_noRG_1in10x_L1_AAACGGGAGTCCTCCT	0.000	2824	No	1in10x
CCEx12_B19_noRG_1in10x_L1_AAACGGGCAAAGCAAT	0.076	5320	No	1in10x
CCEx12_B19_noRG_1in10x_L1_AAACGGGCAAGTCTGT	2.409	623	Yes	1in10x
CCEx12_B19_noRG_1in10x_L1_AAACGGGCAGCTTAAC	0.035	8535	No	1in10x
CCEx12_B19_noRG_1in10x_L1_AAACGGGCATACTCTT	53.787	3222	Yes	1in10x
CCEx12_B19_noRG_1in10x_L1_AAACGGGCATTTGCTT	0.045	6596	No	1in10x
CCEx12_B19_noRG_1in10x_L1_AAACGGGGTAGGCATG	2.066	4358	Yes	1in10x
CCEx12_B19_noRG_1in10x_L1_AAACGGGGTATAGGGC	0.213	3771	No	1in10x
CCEx12_B19_noRG_1in10x_L1_AAACGGGGTCGCGGTT	0.165	3046	No	1in10x
CCEx12_B19_noRG_1in10x_L1_AAACGGGGTGCCTGGT	10.581	482	Yes	1in10x
CCEx12_B19_noRG_1in10x_L1_AAACGGGTCAGATAAG	1.957	5010	Yes	1in10x
CCEx12_B19_noRG_1in10x_L1_AAACGGGTCATGGTCA	0.115	4343	No	1in10x
CCEx12_B19_noRG_1in10x_L1_AAACGGGTCGGCGGTT	0.015	6724	No	1in10x
CCEx12_B19_noRG_1in10x_L1_AAAGATGCACGGCCAT	0.108	3724	No	1in10x
CCEx12_B19_noRG_1in10x_L1_AAAGATGGTCGGGTCT	3.004	8088	Yes	1in10x
CCEx12_B19_noRG_1in10x_L1_AAAGATGGTGACTACT	2.319	6557	Yes	1in10x
CCEx12_B19_noRG_1in10x_L1_AAAGATGTCAGCACAT	0.104	3813	No	1in10x
CCEx12_B19_noRG_1in10x_L1_AAAGATGTCATGTGGT	11.518	382	Yes	1in10x
CCEx12_B19_noRG_1in10x_L1_AAAGATGTCCACTCCA	0.014	7330	No	1in10x
CCEx12_B19_noRG_1in10x_L1_AAAGATGTCCTTTCGG	0.012	8283	No	1in10x
CCEx12_B19_noRG_1in10x_L1_AAAGATGTCTAGCACA	6.134	326	Yes	1in10x
CCEx12_B19_noRG_1in10x_L1_AAAGCAAAGGCTCATT	0.054	3712	No	1in10x
CCEx12_B19_noRG_1in10x_L1_AAAGCAACACAGTCGC	0.016	6194	No	1in10x
CCEx12_B19_noRG_1in10x_L1_AAAGCAACACTCTGTC	2.161	1572	Yes	1in10x
CCEx12_B19_noRG_1in10x_L1_AAAGCAACACTGAAGG	2.419	6904	Yes	1in10x
CCEx12_B19_noRG_1in10x_L1_AAAGCAACAGCTGGCT	1.028	6903	Yes	1in10x
CCEx12_B19_noRG_1in10x_L1_AAAGCAACAGTCTTCC	3.085	6740	Yes	1in10x
CCEx12_B19_noRG_1in10x_L1_AAAGCAACATACTCTT	3.006	11147	Yes	1in10x
CCEx12_B19_noRG_1in10x_L1_AAAGCAACATCACCCT	0.102	4918	No	1in10x
CCEx12_B19_noRG_1in10x_L1_AAAGCAACATCAGTAC	0.087	5787	No	1in10x
CCEx12_B19_noRG_1in10x_L1_AAAGCAAGTACAGACG	0.000	5892	No	1in10x
CCEx12_B19_noRG_1in10x_L1_AAAGCAAGTACGCACC	1.473	4822	No	1in10x
CCEx12_B19_noRG_1in10x_L1_AAAGCAAGTATCACCA	6.280	414	Yes	1in10x
CCEx12_B19_noRG_1in10x_L1_AAAGCAAGTGTGAATA	0.115	4317	No	1in10x
CCEx12_B19_noRG_1in10x_L1_AAAGCAAGTTACGTCA	3.649	1507	Yes	1in10x
CCEx12_B19_noRG_1in10x_L1_AAAGCAATCACTATTC	0.032	6305	No	1in10x
CCEx12_B19_noRG_1in10x_L1_AAAGCAATCATCGCTC	2.190	7305	Yes	1in10x
CCEx12_B19_noRG_1in10x_L1_AAAGCAATCATCTGCC	2.678	971	Yes	1in10x
CCEx12_B19_noRG_1in10x_L1_AAAGCAATCCTTGCCA	1.100	15088	Yes	1in10x
CCEx12_B19_noRG_1in10x_L1_AAAGCAATCGATCCCT	10.345	580	Yes	1in10x
CCEx12_B19_noRG_1in10x_L1_AAAGCAATCGGATGTT	0.013	7429	No	1in10x
CCEx12_B19_noRG_1in10x_L1_AAAGCAATCGTCGTTC	0.078	3855	No	1in10x
CCEx12_B19_noRG_1in10x_L1_AAAGCAATCTGGCGTG	0.139	3627	No	1in10x
CCEx12_B19_noRG_1in10x_L1_AAAGCAATCTGGTGTA	0.297	4381	No	1in10x
CCEx12_B19_noRG_1in10x_L1_AAAGTAGAGAAGGCCT	0.070	4283	No	1in10x
CCEx12_B19_noRG_1in10x_L1_AAAGTAGAGATCCTGT	0.039	5099	No	1in10x
CCEx12_B19_noRG_1in10x_L1_AAAGTAGAGCCAGAAC	0.072	4200	No	1in10x
CCEx12_B19_noRG_1in10x_L1_AAAGTAGAGGACATTA	0.149	3387	No	1in10x
CCEx12_B19_noRG_1in10x_L1_AAAGTAGAGGGATACC	9.035	321	Yes	1in10x
CCEx12_B19_noRG_1in10x_L1_AAAGTAGAGTACGCCC	0.037	8013	No	1in10x
CCEx12_B19_noRG_1in10x_L1_AAAGTAGAGTCCCACG	1.089	4591	Yes	1in10x
CCEx12_B19_noRG_1in10x_L1_AAAGTAGCAAGCTGGA	0.016	6229	No	1in10x
CCEx12_B19_noRG_1in10x_L1_AAAGTAGCACCAGCAC	1.075	6597	Yes	1in10x
CCEx12_B19_noRG_1in10x_L1_AAAGTAGCAGACTCGC	0.057	5155	No	1in10x
CCEx12_B19_noRG_1in10x_L1_AAAGTAGGTCCGCTGA	0.128	3125	No	1in10x
CCEx12_B19_noRG_1in10x_L1_AAAGTAGGTTTGTTGG	0.044	4452	No	1in10x
CCEx12_B19_noRG_1in10x_L1_AAAGTAGTCCAAGCCG	1.585	10664	Yes	1in10x
CCEx12_B19_noRG_1in10x_L1_AAAGTAGTCGTACCGG	0.048	6119	No	1in10x
CCEx12_B19_noRG_1in10x_L1_AAAGTAGTCTGGTGTA	0.000	3443	No	1in10x
CCEx12_B19_noRG_1in10x_L1_AAATGCCAGAAGATTC	91.270	1844	Yes	1in10x
CCEx12_B19_noRG_1in10x_L1_AAATGCCAGCGAGAAA	1.942	1391	Yes	1in10x
CCEx12_B19_noRG_1in10x_L1_AAATGCCAGCTGATAA	0.054	3707	No	1in10x
CCEx12_B19_noRG_1in10x_L1_AAATGCCCACAAGTAA	0.638	1256	No	1in10x
CCEx12_B19_noRG_1in10x_L1_AAATGCCCAGCTATTG	0.029	3460	No	1in10x
CCEx12_B19_noRG_1in10x_L1_AAATGCCGTATGAATG	0.034	2927	No	1in10x
CCEx12_B19_noRG_1in10x_L1_AAATGCCGTCGTTGTA	2.567	6584	Yes	1in10x
CCEx12_B19_noRG_1in10x_L1_AAATGCCTCGCCGTGA	0.000	4334	No	1in10x
CCEx12_B19_noRG_1in10x_L1_AAATGCCTCTACTATC	0.089	3382	No	1in10x
CCEx12_B19_noRG_1in10x_L1_AACACGTAGAGGGCTT	15.625	1152	Yes	1in10x
CCEx12_B19_noRG_1in10x_L1_AACACGTAGTGTCCAT	5.173	11117	Yes	1in10x
CCEx12_B19_noRG_1in10x_L1_AACACGTCACGGTAAG	0.064	6189	No	1in10x
CCEx12_B19_noRG_1in10x_L1_AACACGTCAGGGTATG	0.016	12582	No	1in10x
CCEx12_B19_noRG_1in10x_L1_AACACGTCATCTGGTA	0.044	4558	No	1in10x
CCEx12_B19_noRG_1in10x_L1_AACACGTGTCCGAGTC	0.798	6521	Yes	1in10x
CCEx12_B19_noRG_1in10x_L1_AACACGTGTTAAGTAG	0.048	4141	No	1in10x
CCEx12_B19_noRG_1in10x_L1_AACACGTTCACGCATA	0.077	5179	No	1in10x
CCEx12_B19_noRG_1in10x_L1_AACACGTTCATGCATG	0.267	2993	No	1in10x
CCEx12_B19_noRG_1in10x_L1_AACACGTTCCACGTGG	2.017	6046	Yes	1in10x
CCEx12_B19_noRG_1in10x_L1_AACACGTTCGCATGGC	4.033	7786	Yes	1in10x
CCEx12_B19_noRG_1in10x_L1_AACACGTTCGCGGATC	0.027	3646	No	1in10x
CCEx12_B19_noRG_1in10x_L1_AACCATGAGCGGATCA	1.695	6372	Yes	1in10x
CCEx12_B19_noRG_1in10x_L1_AACCATGAGGCACATG	0.996	3311	Yes	1in10x
CCEx12_B19_noRG_1in10x_L1_AACCATGAGGCTCAGA	0.048	4236	No	1in10x
CCEx12_B19_noRG_1in10x_L1_AACCATGAGTCACGCC	0.020	9684	No	1in10x
CCEx12_B19_noRG_1in10x_L1_AACCATGAGTGGCACA	1.194	8796	Yes	1in10x
CCEx12_B19_noRG_1in10x_L1_AACCATGAGTGGGCTA	13.636	264	Yes	1in10x
CCEx12_B19_noRG_1in10x_L1_AACCATGCAAAGCAAT	1.712	5254	Yes	1in10x
CCEx12_B19_noRG_1in10x_L1_AACCATGCAAGACGTG	0.000	2902	No	1in10x
CCEx12_B19_noRG_1in10x_L1_AACCATGCAATCGGTT	2.460	4998	Yes	1in10x
CCEx12_B19_noRG_1in10x_L1_AACCATGCAATGGACG	1.621	2343	Yes	1in10x
CCEx12_B19_noRG_1in10x_L1_AACCATGCAGGCTCAC	3.101	5739	Yes	1in10x
CCEx12_B19_noRG_1in10x_L1_AACCATGCATCGATGT	0.056	7119	No	1in10x
CCEx12_B19_noRG_1in10x_L1_AACCATGGTAAACACA	1.664	1924	Yes	1in10x
CCEx12_B19_noRG_1in10x_L1_AACCATGGTCGATTGT	2.179	7210	Yes	1in10x
CCEx12_B19_noRG_1in10x_L1_AACCATGTCCGTCATC	0.090	3318	No	1in10x
CCEx12_B19_noRG_1in10x_L1_AACCATGTCTCCTATA	0.000	2894	No	1in10x
CCEx12_B19_noRG_1in10x_L1_AACCGCGAGATCCCAT	0.954	6393	Yes	1in10x
CCEx12_B19_noRG_1in10x_L1_AACCGCGAGCCAGAAC	2.566	7562	Yes	1in10x
CCEx12_B19_noRG_1in10x_L1_AACCGCGAGCGATTCT	0.077	5172	No	1in10x
CCEx12_B19_noRG_1in10x_L1_AACCGCGCAGAGCCAA	2.285	11595	Yes	1in10x
CCEx12_B19_noRG_1in10x_L1_AACCGCGCATGAAGTA	0.017	5861	No	1in10x
CCEx12_B19_noRG_1in10x_L1_AACCGCGCATTACCTT	0.048	8623	No	1in10x
CCEx12_B19_noRG_1in10x_L1_AACCGCGGTAGAGCTG	0.080	6203	No	1in10x
CCEx12_B19_noRG_1in10x_L1_AACCGCGGTCCGAGTC	1.162	6539	Yes	1in10x
CCEx12_B19_noRG_1in10x_L1_AACCGCGGTGTAAGTA	0.020	4958	No	1in10x
CCEx12_B19_noRG_1in10x_L1_AACCGCGGTTCACGGC	1.999	350	Yes	1in10x
CCEx12_B19_noRG_1in10x_L1_AACCGCGGTTCGCGAC	0.078	7777	No	1in10x
CCEx12_B19_noRG_1in10x_L1_AACCGCGGTTGTTTGG	0.079	5075	No	1in10x
CCEx12_B19_noRG_1in10x_L1_AACCGCGTCAACCATG	0.200	5007	No	1in10x
CCEx12_B19_noRG_1in10x_L1_AACCGCGTCAACGGGA	0.142	5655	No	1in10x
CCEx12_B19_noRG_1in10x_L1_AACCGCGTCAGGTAAA	0.164	3065	No	1in10x
CCEx12_B19_noRG_1in10x_L1_AACCGCGTCATCTGTT	0.046	4300	No	1in10x
CCEx12_B19_noRG_1in10x_L1_AACCGCGTCCTATTCA	2.259	6196	Yes	1in10x
CCEx12_B19_noRG_1in10x_L1_AACCGCGTCGACAGCC	0.036	5638	No	1in10x
CCEx12_B19_noRG_1in10x_L1_AACCGCGTCGCAAACT	0.000	6001	No	1in10x
CCEx12_B19_noRG_1in10x_L1_AACCGCGTCGCCTGTT	0.544	6808	Yes	1in10x
CCEx12_B19_noRG_1in10x_L1_AACCGCGTCTAACTCT	1.217	7059	Yes	1in10x
CCEx12_B19_noRG_1in10x_L1_AACCGCGTCTTGTATC	0.062	3257	No	1in10x
CCEx12_B19_noRG_1in10x_L1_AACGTTGAGACCTTTG	29.756	205	Yes	1in10x
CCEx12_B19_noRG_1in10x_L1_AACGTTGAGAGAACAG	9.007	322	Yes	1in10x
CCEx12_B19_noRG_1in10x_L1_AACGTTGAGTACGTAA	2.454	5013	Yes	1in10x
CCEx12_B19_noRG_1in10x_L1_AACGTTGCAATGAATG	0.000	4996	No	1in10x
CCEx12_B19_noRG_1in10x_L1_AACGTTGCAGAGTGTG	0.917	2400	Yes	1in10x
CCEx12_B19_noRG_1in10x_L1_AACGTTGCATCGATGT	1.491	1475	Yes	1in10x
CCEx12_B19_noRG_1in10x_L1_AACGTTGGTACTCGCG	0.119	5912	No	1in10x
CCEx12_B19_noRG_1in10x_L1_AACGTTGGTGATGTGG	0.057	5285	No	1in10x
CCEx12_B19_noRG_1in10x_L1_AACGTTGGTGTTAAGA	2.514	6008	Yes	1in10x
CCEx12_B19_noRG_1in10x_L1_AACGTTGGTTCTGTTT	2.750	12873	Yes	1in10x
CCEx12_B19_noRG_1in10x_L1_AACGTTGTCTGGCGAC	0.090	5695	No	1in10x
CCEx12_B19_noRG_1in10x_L1_AACTCAGAGAAACCTA	0.087	3433	No	1in10x
CCEx12_B19_noRG_1in10x_L1_AACTCAGAGATCTGAA	0.237	8432	No	1in10x
CCEx12_B19_noRG_1in10x_L1_AACTCAGAGATCTGCT	6.021	548	Yes	1in10x
CCEx12_B19_noRG_1in10x_L1_AACTCAGAGCAGCGTA	4.957	3490	Yes	1in10x
CCEx12_B19_noRG_1in10x_L1_AACTCAGAGCTAAACA	2.408	5981	Yes	1in10x
CCEx12_B19_noRG_1in10x_L1_AACTCAGAGCTGCGAA	3.789	264	No	1in10x
CCEx12_B19_noRG_1in10x_L1_AACTCAGAGTAACCCT	61.455	275	Yes	1in10x
CCEx12_B19_noRG_1in10x_L1_AACTCAGAGTCACGCC	1.910	6860	Yes	1in10x
CCEx12_B19_noRG_1in10x_L1_AACTCAGAGTTGCAGG	7.375	12380	Yes	1in10x
CCEx12_B19_noRG_1in10x_L1_AACTCAGCAAAGCAAT	6.643	11126	Yes	1in10x
CCEx12_B19_noRG_1in10x_L1_AACTCAGCAATGGTCT	1.519	5400	Yes	1in10x
CCEx12_B19_noRG_1in10x_L1_AACTCAGCAGCTGTGC	1.112	7637	Yes	1in10x
CCEx12_B19_noRG_1in10x_L1_AACTCAGCATATACCG	3.068	5378	Yes	1in10x
CCEx12_B19_noRG_1in10x_L1_AACTCAGCATTCGACA	1.977	5612	Yes	1in10x
CCEx12_B19_noRG_1in10x_L1_AACTCAGGTAGCACGA	1.964	9828	Yes	1in10x
CCEx12_B19_noRG_1in10x_L1_AACTCAGGTTGCGCAC	0.030	3360	No	1in10x
CCEx12_B19_noRG_1in10x_L1_AACTCAGTCACGCATA	0.190	3170	No	1in10x
CCEx12_B19_noRG_1in10x_L1_AACTCAGTCCCAGGTG	1.663	7878	Yes	1in10x
CCEx12_B19_noRG_1in10x_L1_AACTCAGTCCGTACAA	0.012	8468	No	1in10x
CCEx12_B19_noRG_1in10x_L1_AACTCAGTCGCGATCG	56.170	235	Yes	1in10x
CCEx12_B19_noRG_1in10x_L1_AACTCAGTCTGGTATG	9.288	786	Yes	1in10x
CCEx12_B19_noRG_1in10x_L1_AACTCCCAGCAATCTC	2.772	7034	Yes	1in10x
CCEx12_B19_noRG_1in10x_L1_AACTCCCAGCCTTGAT	0.063	6439	No	1in10x
CCEx12_B19_noRG_1in10x_L1_AACTCCCAGCGTAATA	2.245	5257	Yes	1in10x
CCEx12_B19_noRG_1in10x_L1_AACTCCCAGTCAAGCG	3.352	5338	Yes	1in10x
CCEx12_B19_noRG_1in10x_L1_AACTCCCCACGAAAGC	0.044	4566	No	1in10x
CCEx12_B19_noRG_1in10x_L1_AACTCCCGTCGCTTTC	2.663	4205	Yes	1in10x
CCEx12_B19_noRG_1in10x_L1_AACTCCCGTCTCCACT	1.858	6620	Yes	1in10x
CCEx12_B19_noRG_1in10x_L1_AACTCCCGTTGAACTC	21.894	676	Yes	1in10x
CCEx12_B19_noRG_1in10x_L1_AACTCCCTCCGTCATC	1.971	10957	Yes	1in10x
CCEx12_B19_noRG_1in10x_L1_AACTCCCTCGCCAGCA	0.049	4086	No	1in10x
CCEx12_B19_noRG_1in10x_L1_AACTCCCTCGCTAGCG	0.039	5115	No	1in10x
CCEx12_B19_noRG_1in10x_L1_AACTCTTAGCATGGCA	3.047	6334	Yes	1in10x
CCEx12_B19_noRG_1in10x_L1_AACTCTTAGTCAAGGC	0.068	5820	No	1in10x
CCEx12_B19_noRG_1in10x_L1_AACTCTTAGTTATCGC	1.065	1690	Yes	1in10x
CCEx12_B19_noRG_1in10x_L1_AACTCTTCAATGGTCT	0.103	13644	No	1in10x
CCEx12_B19_noRG_1in10x_L1_AACTCTTCACACCGCA	0.000	3962	No	1in10x
CCEx12_B19_noRG_1in10x_L1_AACTCTTCACGCGAAA	6.063	8560	Yes	1in10x
CCEx12_B19_noRG_1in10x_L1_AACTCTTCACTTACGA	6.874	291	Yes	1in10x
CCEx12_B19_noRG_1in10x_L1_AACTCTTCAGCTCGAC	1.329	5868	Yes	1in10x
CCEx12_B19_noRG_1in10x_L1_AACTCTTCATTAGCCA	0.770	1947	Yes	1in10x
CCEx12_B19_noRG_1in10x_L1_AACTCTTGTGAGGGTT	0.058	6794	No	1in10x
CCEx12_B19_noRG_1in10x_L1_AACTCTTGTTGAACTC	0.000	3565	No	1in10x
CCEx12_B19_noRG_1in10x_L1_AACTCTTTCACAACGT	1.252	5515	Yes	1in10x
CCEx12_B19_noRG_1in10x_L1_AACTCTTTCATCTGCC	2.755	9073	Yes	1in10x
CCEx12_B19_noRG_1in10x_L1_AACTGGTAGAGTCTGG	0.066	4588	No	1in10x
CCEx12_B19_noRG_1in10x_L1_AACTGGTAGCGTGAAC	11.557	8808	Yes	1in10x
CCEx12_B19_noRG_1in10x_L1_AACTGGTAGTAAGTAC	0.066	7439	No	1in10x
CCEx12_B19_noRG_1in10x_L1_AACTGGTCAAGGTGTG	0.252	8353	No	1in10x
CCEx12_B19_noRG_1in10x_L1_AACTGGTCACCTGGTG	3.390	2920	Yes	1in10x
CCEx12_B19_noRG_1in10x_L1_AACTGGTCAGCTGGCT	1.800	2221	Yes	1in10x
CCEx12_B19_noRG_1in10x_L1_AACTGGTCAGCTTAAC	0.036	5623	No	1in10x
CCEx12_B19_noRG_1in10x_L1_AACTGGTCATATGAGA	0.000	3189	No	1in10x
CCEx12_B19_noRG_1in10x_L1_AACTGGTCATCCTAGA	0.088	4597	No	1in10x
CCEx12_B19_noRG_1in10x_L1_AACTGGTGTCTGGTCG	3.442	10521	Yes	1in10x
CCEx12_B19_noRG_1in10x_L1_AACTGGTTCAAACGGG	0.060	5095	No	1in10x
CCEx12_B19_noRG_1in10x_L1_AACTGGTTCCAGGGCT	1.029	1263	Yes	1in10x
CCEx12_B19_noRG_1in10x_L1_AACTTTCAGCGATCCC	0.922	2820	Yes	1in10x
CCEx12_B19_noRG_1in10x_L1_AACTTTCAGCTCTCGG	0.123	4910	No	1in10x
CCEx12_B19_noRG_1in10x_L1_AACTTTCAGCTGGAAC	0.025	8155	No	1in10x
CCEx12_B19_noRG_1in10x_L1_AACTTTCAGTGGGATC	0.064	6341	No	1in10x
CCEx12_B19_noRG_1in10x_L1_AACTTTCAGTTTCCTT	0.262	1146	No	1in10x
CCEx12_B19_noRG_1in10x_L1_AACTTTCCAAATCCGT	5.069	434	Yes	1in10x
CCEx12_B19_noRG_1in10x_L1_AACTTTCCAACGATCT	5.670	441	Yes	1in10x
CCEx12_B19_noRG_1in10x_L1_AACTTTCCACCAGGCT	0.032	12624	No	1in10x
CCEx12_B19_noRG_1in10x_L1_AACTTTCCAGTAAGAT	0.096	4142	No	1in10x
CCEx12_B19_noRG_1in10x_L1_AACTTTCCAGTACACT	6.838	585	Yes	1in10x
CCEx12_B19_noRG_1in10x_L1_AACTTTCCATCACAAC	4.803	6643	Yes	1in10x
CCEx12_B19_noRG_1in10x_L1_AACTTTCGTCACTTCC	0.066	11989	No	1in10x
CCEx12_B19_noRG_1in10x_L1_AACTTTCGTGCTGTAT	3.686	3798	Yes	1in10x
CCEx12_B19_noRG_1in10x_L1_AACTTTCTCCCTTGCA	0.000	6587	No	1in10x
CCEx12_B19_noRG_1in10x_L1_AACTTTCTCGGCATCG	0.017	6057	No	1in10x
CCEx12_B19_noRG_1in10x_L1_AAGACCTAGCTGAAAT	0.181	5506	No	1in10x
CCEx12_B19_noRG_1in10x_L1_AAGACCTAGGTGCACA	0.070	2862	No	1in10x
CCEx12_B19_noRG_1in10x_L1_AAGACCTCACAAGTAA	0.016	12117	No	1in10x
CCEx12_B19_noRG_1in10x_L1_AAGACCTCACAGGCCT	0.000	6259	No	1in10x
CCEx12_B19_noRG_1in10x_L1_AAGACCTCACATGTGT	0.054	3716	No	1in10x
CCEx12_B19_noRG_1in10x_L1_AAGACCTCAGCATGAG	0.025	4038	No	1in10x
CCEx12_B19_noRG_1in10x_L1_AAGACCTCAGGAATGC	3.027	8754	Yes	1in10x
CCEx12_B19_noRG_1in10x_L1_AAGACCTCATCGGGTC	0.015	6672	No	1in10x
CCEx12_B19_noRG_1in10x_L1_AAGACCTGTAGAGGAA	0.116	3466	No	1in10x
CCEx12_B19_noRG_1in10x_L1_AAGACCTGTCTGCCAG	9.804	204	Yes	1in10x
CCEx12_B19_noRG_1in10x_L1_AAGACCTGTGTAAGTA	0.069	4315	No	1in10x
CCEx12_B19_noRG_1in10x_L1_AAGACCTGTTAAAGAC	1.423	7522	Yes	1in10x
CCEx12_B19_noRG_1in10x_L1_AAGACCTTCAACCATG	1.461	4313	Yes	1in10x
CCEx12_B19_noRG_1in10x_L1_AAGACCTTCACATAGC	1.661	3853	Yes	1in10x
CCEx12_B19_noRG_1in10x_L1_AAGACCTTCATTTGGG	0.070	8539	No	1in10x
CCEx12_B19_noRG_1in10x_L1_AAGACCTTCCAGGGCT	0.048	6275	No	1in10x
CCEx12_B19_noRG_1in10x_L1_AAGACCTTCCGTTGCT	0.000	5599	No	1in10x
CCEx12_B19_noRG_1in10x_L1_AAGACCTTCGCTTAGA	0.056	3585	No	1in10x
CCEx12_B19_noRG_1in10x_L1_AAGCCGCAGGGAACGG	0.031	3188	No	1in10x
CCEx12_B19_noRG_1in10x_L1_AAGCCGCAGTTGTCGT	0.000	4829	No	1in10x
CCEx12_B19_noRG_1in10x_L1_AAGCCGCCACAGATTC	1.971	5125	Yes	1in10x
CCEx12_B19_noRG_1in10x_L1_AAGCCGCCAGATGGCA	0.000	2912	No	1in10x
CCEx12_B19_noRG_1in10x_L1_AAGCCGCCATGTAGTC	5.489	255	Yes	1in10x
CCEx12_B19_noRG_1in10x_L1_AAGCCGCGTCTCGTTC	0.076	6582	No	1in10x
CCEx12_B19_noRG_1in10x_L1_AAGCCGCGTTCAGACT	0.042	4794	No	1in10x
CCEx12_B19_noRG_1in10x_L1_AAGCCGCGTTCCACTC	2.319	10131	No	1in10x
CCEx12_B19_noRG_1in10x_L1_AAGCCGCTCAAACGGG	2.387	5319	Yes	1in10x
CCEx12_B19_noRG_1in10x_L1_AAGCCGCTCCCAACGG	0.072	5524	No	1in10x
CCEx12_B19_noRG_1in10x_L1_AAGCCGCTCGCGTTTC	0.301	9315	Yes	1in10x
CCEx12_B19_noRG_1in10x_L1_AAGCCGCTCTGGTGTA	0.032	3139	No	1in10x
CCEx12_B19_noRG_1in10x_L1_AAGGAGCAGGTAAACT	1.228	1629	Yes	1in10x
CCEx12_B19_noRG_1in10x_L1_AAGGAGCCAATGTTGC	0.884	5991	Yes	1in10x
CCEx12_B19_noRG_1in10x_L1_AAGGAGCCACCTATCC	0.000	4597	No	1in10x
CCEx12_B19_noRG_1in10x_L1_AAGGAGCCACGAAGCA	0.086	8097	No	1in10x
CCEx12_B19_noRG_1in10x_L1_AAGGAGCCAGCCTATA	0.016	11901	No	1in10x
CCEx12_B19_noRG_1in10x_L1_AAGGAGCGTCCGAATT	9.830	356	Yes	1in10x
CCEx12_B19_noRG_1in10x_L1_AAGGAGCGTCCGTGAC	2.257	5229	Yes	1in10x
CCEx12_B19_noRG_1in10x_L1_AAGGAGCTCAGCTCTC	11.661	283	Yes	1in10x
CCEx12_B19_noRG_1in10x_L1_AAGGAGCTCATCTGTT	9.475	591	Yes	1in10x
CCEx12_B19_noRG_1in10x_L1_AAGGAGCTCCTTGGTC	2.738	7305	Yes	1in10x
CCEx12_B19_noRG_1in10x_L1_AAGGAGCTCTGATTCT	0.051	5999	No	1in10x
CCEx12_B19_noRG_1in10x_L1_AAGGAGCTCTGCAGTA	5.814	258	Yes	1in10x
CCEx12_B19_noRG_1in10x_L1_AAGGCAGAGACAGAGA	0.054	3686	No	1in10x
CCEx12_B19_noRG_1in10x_L1_AAGGCAGAGCTGTTCA	3.924	10802	Yes	1in10x
CCEx12_B19_noRG_1in10x_L1_AAGGCAGAGGCTACGA	0.400	999	No	1in10x
CCEx12_B19_noRG_1in10x_L1_AAGGCAGAGTACGTAA	2.669	5058	Yes	1in10x
CCEx12_B19_noRG_1in10x_L1_AAGGCAGAGTGAACGC	1.427	4275	Yes	1in10x
CCEx12_B19_noRG_1in10x_L1_AAGGCAGCACAGGTTT	0.000	7220	No	1in10x
CCEx12_B19_noRG_1in10x_L1_AAGGCAGCATGCGCAC	1.515	6603	Yes	1in10x
CCEx12_B19_noRG_1in10x_L1_AAGGCAGTCATGCTCC	0.045	6622	No	1in10x
CCEx12_B19_noRG_1in10x_L1_AAGGCAGTCTGGCGTG	0.062	3179	No	1in10x
CCEx12_B19_noRG_1in10x_L1_AAGGCAGTCTGTCCGT	0.000	3163	No	1in10x
CCEx12_B19_noRG_1in10x_L1_AAGGTTCAGACATAAC	6.438	233	Yes	1in10x
CCEx12_B19_noRG_1in10x_L1_AAGGTTCAGAGGGATA	69.208	695	Yes	1in10x
CCEx12_B19_noRG_1in10x_L1_AAGGTTCAGGCGCTCT	0.060	4981	No	1in10x
CCEx12_B19_noRG_1in10x_L1_AAGGTTCAGGGTGTTG	3.768	5943	Yes	1in10x
CCEx12_B19_noRG_1in10x_L1_AAGGTTCAGTCCGGTC	0.636	3305	No	1in10x
CCEx12_B19_noRG_1in10x_L1_AAGGTTCAGTGCGTGA	0.078	3915	No	1in10x
CCEx12_B19_noRG_1in10x_L1_AAGGTTCCAAGCGCTC	0.058	3425	No	1in10x
CCEx12_B19_noRG_1in10x_L1_AAGGTTCCACCTTGTC	0.085	5852	No	1in10x
CCEx12_B19_noRG_1in10x_L1_AAGGTTCGTTCCGGCA	4.607	6816	Yes	1in10x
CCEx12_B19_noRG_1in10x_L1_AAGGTTCTCAACACTG	6.896	203	Yes	1in10x
CCEx12_B19_noRG_1in10x_L1_AAGGTTCTCACAGGCC	2.643	6695	Yes	1in10x
CCEx12_B19_noRG_1in10x_L1_AAGTCTGAGAATAGGG	0.111	6360	No	1in10x
CCEx12_B19_noRG_1in10x_L1_AAGTCTGAGCGTAATA	0.127	4722	No	1in10x
CCEx12_B19_noRG_1in10x_L1_AAGTCTGAGCTAACTC	0.053	5662	No	1in10x
CCEx12_B19_noRG_1in10x_L1_AAGTCTGAGCTAGGCA	0.068	2930	No	1in10x
CCEx12_B19_noRG_1in10x_L1_AAGTCTGAGTGACTCT	1.600	5005	No	1in10x
CCEx12_B19_noRG_1in10x_L1_AAGTCTGCAACACCTA	0.259	3097	No	1in10x
CCEx12_B19_noRG_1in10x_L1_AAGTCTGCAATAACGA	2.350	7874	Yes	1in10x
CCEx12_B19_noRG_1in10x_L1_AAGTCTGCACATAACC	0.033	3076	No	1in10x
CCEx12_B19_noRG_1in10x_L1_AAGTCTGCACATCTTT	7.625	341	Yes	1in10x
CCEx12_B19_noRG_1in10x_L1_AAGTCTGCACGGTAAG	0.022	4632	No	1in10x
CCEx12_B19_noRG_1in10x_L1_AAGTCTGCAGTAACGG	0.069	4307	No	1in10x
CCEx12_B19_noRG_1in10x_L1_AAGTCTGGTAGAAGGA	7.010	214	Yes	1in10x
CCEx12_B19_noRG_1in10x_L1_AAGTCTGGTTGCTCCT	0.026	3853	No	1in10x
CCEx12_B19_noRG_1in10x_L1_AAGTCTGGTTGTCGCG	1.230	5447	Yes	1in10x
CCEx12_B19_noRG_1in10x_L1_AAGTCTGTCATCACCC	91.350	948	Yes	1in10x
CCEx12_B19_noRG_1in10x_L1_AAGTCTGTCCCTCAGT	0.081	3756	No	1in10x
CCEx12_B19_noRG_1in10x_L1_AAGTCTGTCTACCTGC	0.046	4400	No	1in10x
CCEx12_B19_noRG_1in10x_L1_AAGTCTGTCTCTAGGA	0.189	4762	Yes	1in10x
CCEx12_B19_noRG_1in10x_L1_AAGTCTGTCTGCTGCT	0.101	4886	No	1in10x
CCEx12_B19_noRG_1in10x_L1_AATCCAGAGATCCCAT	6.316	380	Yes	1in10x
CCEx12_B19_noRG_1in10x_L1_AATCCAGAGATGCCAG	0.083	6009	No	1in10x
CCEx12_B19_noRG_1in10x_L1_AATCCAGAGGATTCGG	0.076	5322	No	1in10x
CCEx12_B19_noRG_1in10x_L1_AATCCAGAGGGAACGG	0.102	2950	No	1in10x
CCEx12_B19_noRG_1in10x_L1_AATCCAGAGGGCTTCC	1.647	243	No	1in10x
CCEx12_B19_noRG_1in10x_L1_AATCCAGAGTCATGCT	1.863	5155	Yes	1in10x
CCEx12_B19_noRG_1in10x_L1_AATCCAGCAAACTGCT	0.258	5043	No	1in10x
CCEx12_B19_noRG_1in10x_L1_AATCCAGCAATGTTGC	0.039	7520	No	1in10x
CCEx12_B19_noRG_1in10x_L1_AATCCAGCACCAGGTC	0.000	2891	No	1in10x
CCEx12_B19_noRG_1in10x_L1_AATCCAGCATCGTCGG	3.533	453	Yes	1in10x
CCEx12_B19_noRG_1in10x_L1_AATCCAGGTATAAACG	0.042	7019	No	1in10x
CCEx12_B19_noRG_1in10x_L1_AATCCAGGTCGGCTCA	0.043	4646	No	1in10x
CCEx12_B19_noRG_1in10x_L1_AATCCAGGTGCAGTAG	0.022	4651	No	1in10x
CCEx12_B19_noRG_1in10x_L1_AATCCAGGTGCGAAAC	0.000	2858	No	1in10x
CCEx12_B19_noRG_1in10x_L1_AATCCAGGTTAGTGGG	0.000	4644	No	1in10x
CCEx12_B19_noRG_1in10x_L1_AATCCAGGTTGGACCC	0.816	1346	No	1in10x
CCEx12_B19_noRG_1in10x_L1_AATCCAGTCATACGGT	0.908	5399	Yes	1in10x
CCEx12_B19_noRG_1in10x_L1_AATCCAGTCGGCCGAT	0.054	5516	No	1in10x
CCEx12_B19_noRG_1in10x_L1_AATCCAGTCTCATTCA	2.150	11212	Yes	1in10x
CCEx12_B19_noRG_1in10x_L1_AATCCAGTCTGCAGTA	0.048	6400	No	1in10x
CCEx12_B19_noRG_1in10x_L1_AATCGGTAGAAACGAG	0.078	3871	No	1in10x
CCEx12_B19_noRG_1in10x_L1_AATCGGTAGCAACGGT	0.674	1184	No	1in10x
CCEx12_B19_noRG_1in10x_L1_AATCGGTAGCGTCTAT	1.489	4095	Yes	1in10x
CCEx12_B19_noRG_1in10x_L1_AATCGGTCACCTATCC	0.046	4391	No	1in10x
CCEx12_B19_noRG_1in10x_L1_AATCGGTCACGTGAGA	0.000	3030	No	1in10x
CCEx12_B19_noRG_1in10x_L1_AATCGGTGTAAGAGAG	0.106	4702	No	1in10x
CCEx12_B19_noRG_1in10x_L1_AATCGGTGTAGTGAAT	0.000	5147	No	1in10x
CCEx12_B19_noRG_1in10x_L1_AATCGGTGTCCATCCT	7.020	755	Yes	1in10x
CCEx12_B19_noRG_1in10x_L1_AATCGGTGTCGCGAAA	0.028	3509	No	1in10x
CCEx12_B19_noRG_1in10x_L1_AATCGGTGTTGGAGGT	76.245	7615	Yes	1in10x
CCEx12_B19_noRG_1in10x_L1_AATCGGTTCATTTGGG	0.440	1363	Yes	1in10x
CCEx12_B19_noRG_1in10x_L1_AATCGGTTCCGCATAA	87.487	951	Yes	1in10x
CCEx12_B19_noRG_1in10x_L1_AATCGGTTCTGATACG	6.667	315	Yes	1in10x
CCEx12_B19_noRG_1in10x_L1_ACACCAAAGGGATACC	0.034	8867	No	1in10x
CCEx12_B19_noRG_1in10x_L1_ACACCAAAGGTGTTAA	0.137	4385	No	1in10x
CCEx12_B19_noRG_1in10x_L1_ACACCAACAAAGGAAG	0.067	4490	No	1in10x
CCEx12_B19_noRG_1in10x_L1_ACACCAACACTACAGT	27.854	219	Yes	1in10x
CCEx12_B19_noRG_1in10x_L1_ACACCAACAGATAATG	1.965	1577	Yes	1in10x
CCEx12_B19_noRG_1in10x_L1_ACACCAACATCTATGG	0.724	2348	Yes	1in10x
CCEx12_B19_noRG_1in10x_L1_ACACCAACATGGAATA	0.052	3797	No	1in10x
CCEx12_B19_noRG_1in10x_L1_ACACCAAGTCTCTTTA	0.042	7249	No	1in10x
CCEx12_B19_noRG_1in10x_L1_ACACCAAGTGCACTTA	2.981	9559	Yes	1in10x
CCEx12_B19_noRG_1in10x_L1_ACACCAAGTGGGTCAA	4.349	8693	Yes	1in10x
CCEx12_B19_noRG_1in10x_L1_ACACCAAGTTCGTTGA	2.447	6745	Yes	1in10x
CCEx12_B19_noRG_1in10x_L1_ACACCAATCACCCGAG	0.068	5763	No	1in10x
CCEx12_B19_noRG_1in10x_L1_ACACCAATCAGTCAGT	0.646	2163	Yes	1in10x
CCEx12_B19_noRG_1in10x_L1_ACACCAATCCAAATGC	0.875	3201	No	1in10x
CCEx12_B19_noRG_1in10x_L1_ACACCCTAGAGAACAG	1.430	6431	Yes	1in10x
CCEx12_B19_noRG_1in10x_L1_ACACCCTAGCCAGTTT	0.031	3258	No	1in10x
CCEx12_B19_noRG_1in10x_L1_ACACCCTAGCTATGCT	1.439	7640	Yes	1in10x
CCEx12_B19_noRG_1in10x_L1_ACACCCTAGTCGTTTG	0.072	5512	No	1in10x
CCEx12_B19_noRG_1in10x_L1_ACACCCTAGTGAACGC	1.793	8087	Yes	1in10x
CCEx12_B19_noRG_1in10x_L1_ACACCCTAGTTGTAGA	1.102	7716	Yes	1in10x
CCEx12_B19_noRG_1in10x_L1_ACACCCTCATTGGGCC	2.294	5100	Yes	1in10x
CCEx12_B19_noRG_1in10x_L1_ACACCCTGTCGCATCG	0.763	5238	No	1in10x
CCEx12_B19_noRG_1in10x_L1_ACACCCTGTGGACGAT	9.831	9174	Yes	1in10x
CCEx12_B19_noRG_1in10x_L1_ACACCCTGTTGTCTTT	87.510	1417	Yes	1in10x
CCEx12_B19_noRG_1in10x_L1_ACACCCTTCATCTGTT	0.066	2994	No	1in10x
CCEx12_B19_noRG_1in10x_L1_ACACCCTTCGAGGTAG	0.049	8108	No	1in10x
CCEx12_B19_noRG_1in10x_L1_ACACCGGAGAAGGGTA	2.145	4525	Yes	1in10x
CCEx12_B19_noRG_1in10x_L1_ACACCGGAGACTGGGT	0.034	2935	No	1in10x
CCEx12_B19_noRG_1in10x_L1_ACACCGGAGCCGCCTA	0.787	4957	Yes	1in10x
CCEx12_B19_noRG_1in10x_L1_ACACCGGAGCGATGAC	0.051	5927	No	1in10x
CCEx12_B19_noRG_1in10x_L1_ACACCGGAGCGTGAGT	1.155	6837	Yes	1in10x
CCEx12_B19_noRG_1in10x_L1_ACACCGGAGCTATGCT	0.052	3904	No	1in10x
CCEx12_B19_noRG_1in10x_L1_ACACCGGAGGAGTCTG	0.028	3518	No	1in10x
CCEx12_B19_noRG_1in10x_L1_ACACCGGAGGATATAC	0.025	4068	No	1in10x
CCEx12_B19_noRG_1in10x_L1_ACACCGGAGGATTCGG	0.360	831	No	1in10x
CCEx12_B19_noRG_1in10x_L1_ACACCGGAGGCGATAC	2.478	5692	Yes	1in10x
CCEx12_B19_noRG_1in10x_L1_ACACCGGAGTATGACA	1.583	6821	Yes	1in10x
CCEx12_B19_noRG_1in10x_L1_ACACCGGAGTGCAAGC	1.757	5120	Yes	1in10x
CCEx12_B19_noRG_1in10x_L1_ACACCGGCAAAGTGCG	0.028	3573	No	1in10x
CCEx12_B19_noRG_1in10x_L1_ACACCGGCAAGCTGGA	0.000	5907	No	1in10x
CCEx12_B19_noRG_1in10x_L1_ACACCGGCAATTGCTG	0.141	2820	No	1in10x
CCEx12_B19_noRG_1in10x_L1_ACACCGGCACGAAGCA	2.089	4835	Yes	1in10x
CCEx12_B19_noRG_1in10x_L1_ACACCGGCATGTCCTC	2.170	5990	Yes	1in10x
CCEx12_B19_noRG_1in10x_L1_ACACCGGCATTCCTCG	0.052	3890	No	1in10x
CCEx12_B19_noRG_1in10x_L1_ACACCGGGTCAACATC	0.081	3671	No	1in10x
CCEx12_B19_noRG_1in10x_L1_ACACCGGGTTTGGCGC	0.018	5699	No	1in10x
CCEx12_B19_noRG_1in10x_L1_ACACCGGTCAAACCGT	2.592	6792	Yes	1in10x
CCEx12_B19_noRG_1in10x_L1_ACACCGGTCTCAAGTG	0.110	3634	No	1in10x
CCEx12_B19_noRG_1in10x_L1_ACACCGGTCTCTGTCG	0.070	4294	No	1in10x
CCEx12_B19_noRG_1in10x_L1_ACACTGAAGAGTACAT	0.036	8411	No	1in10x
CCEx12_B19_noRG_1in10x_L1_ACACTGAAGATCCTGT	0.110	4539	No	1in10x
CCEx12_B19_noRG_1in10x_L1_ACACTGAAGGTGTTAA	0.248	3225	No	1in10x
CCEx12_B19_noRG_1in10x_L1_ACACTGAAGTAGCCGA	1.522	4929	Yes	1in10x
CCEx12_B19_noRG_1in10x_L1_ACACTGAAGTCTCCTC	9.023	266	Yes	1in10x
CCEx12_B19_noRG_1in10x_L1_ACACTGACAAACTGTC	1.351	5180	Yes	1in10x
CCEx12_B19_noRG_1in10x_L1_ACACTGACAAGCCCAC	0.022	4646	No	1in10x
CCEx12_B19_noRG_1in10x_L1_ACACTGACACACCGCA	2.218	8925	Yes	1in10x
CCEx12_B19_noRG_1in10x_L1_ACACTGACACAGATTC	0.048	6407	No	1in10x
CCEx12_B19_noRG_1in10x_L1_ACACTGACACTTCTGC	0.048	6397	No	1in10x
CCEx12_B19_noRG_1in10x_L1_ACACTGACATGTCTCC	0.061	8071	No	1in10x
CCEx12_B19_noRG_1in10x_L1_ACACTGAGTCTCAACA	0.000	2974	No	1in10x
CCEx12_B19_noRG_1in10x_L1_ACACTGAGTTCAGTAC	0.024	8192	No	1in10x
CCEx12_B19_noRG_1in10x_L1_ACACTGATCAGAGACG	1.597	1628	Yes	1in10x
CCEx12_B19_noRG_1in10x_L1_ACACTGATCCAAGTAC	0.190	3155	No	1in10x
CCEx12_B19_noRG_1in10x_L1_ACACTGATCCGCATAA	0.071	4225	No	1in10x
CCEx12_B19_noRG_1in10x_L1_ACACTGATCGGTGTCG	0.052	3779	No	1in10x
CCEx12_B19_noRG_1in10x_L1_ACACTGATCTAGAGTC	2.096	1288	Yes	1in10x
CCEx12_B19_noRG_1in10x_L1_ACAGCCGAGCCATCGC	0.239	2516	Yes	1in10x
CCEx12_B19_noRG_1in10x_L1_ACAGCCGAGCCGCCTA	0.568	2468	Yes	1in10x
CCEx12_B19_noRG_1in10x_L1_ACAGCCGAGCTAACTC	0.108	3685	No	1in10x
CCEx12_B19_noRG_1in10x_L1_ACAGCCGAGTGAACGC	0.766	5096	Yes	1in10x
CCEx12_B19_noRG_1in10x_L1_ACAGCCGCACCACCAG	0.894	4470	Yes	1in10x
CCEx12_B19_noRG_1in10x_L1_ACAGCCGCACTGCCAG	0.049	6094	No	1in10x
CCEx12_B19_noRG_1in10x_L1_ACAGCCGCAGCCAGAA	1.053	6271	Yes	1in10x
CCEx12_B19_noRG_1in10x_L1_ACAGCCGCAGTCAGCC	0.081	6094	No	1in10x
CCEx12_B19_noRG_1in10x_L1_ACAGCCGCATAAGACA	0.051	5963	No	1in10x
CCEx12_B19_noRG_1in10x_L1_ACAGCCGGTAGCGTCC	0.110	5428	No	1in10x
CCEx12_B19_noRG_1in10x_L1_ACAGCCGGTATAGGGC	0.000	4264	No	1in10x
CCEx12_B19_noRG_1in10x_L1_ACAGCCGGTCGTGGCT	0.000	2923	No	1in10x
CCEx12_B19_noRG_1in10x_L1_ACAGCCGGTTCGTTGA	0.000	3714	No	1in10x
CCEx12_B19_noRG_1in10x_L1_ACAGCCGTCAAGGCTT	0.019	5177	No	1in10x
CCEx12_B19_noRG_1in10x_L1_ACAGCCGTCCATGCTC	0.139	6469	No	1in10x
CCEx12_B19_noRG_1in10x_L1_ACAGCCGTCCGTCAAA	0.064	3172	No	1in10x
CCEx12_B19_noRG_1in10x_L1_ACAGCCGTCGCATGGC	0.017	5785	No	1in10x
CCEx12_B19_noRG_1in10x_L1_ACAGCCGTCTCCGGTT	2.894	4734	Yes	1in10x
CCEx12_B19_noRG_1in10x_L1_ACAGCCGTCTTCAACT	7.548	371	Yes	1in10x
CCEx12_B19_noRG_1in10x_L1_ACAGCTAAGGCTACGA	2.124	7721	Yes	1in10x
CCEx12_B19_noRG_1in10x_L1_ACAGCTACAAACGCGA	0.054	7464	No	1in10x
CCEx12_B19_noRG_1in10x_L1_ACAGCTACAGTACACT	0.176	5707	Yes	1in10x
CCEx12_B19_noRG_1in10x_L1_ACAGCTACATAGACTC	0.095	3172	No	1in10x
CCEx12_B19_noRG_1in10x_L1_ACAGCTACATGACGGA	0.021	4730	No	1in10x
CCEx12_B19_noRG_1in10x_L1_ACAGCTAGTACTCTCC	0.206	7757	No	1in10x
CCEx12_B19_noRG_1in10x_L1_ACAGCTAGTAGCGCTC	0.044	6854	No	1in10x
CCEx12_B19_noRG_1in10x_L1_ACAGCTAGTCCCTACT	0.044	4613	No	1in10x
CCEx12_B19_noRG_1in10x_L1_ACAGCTAGTCTCACCT	0.076	5306	No	1in10x
CCEx12_B19_noRG_1in10x_L1_ACAGCTAGTGCCTGCA	10.562	284	Yes	1in10x
CCEx12_B19_noRG_1in10x_L1_ACAGCTATCATCTGCC	0.220	1813	No	1in10x
CCEx12_B19_noRG_1in10x_L1_ACAGCTATCCGAACGC	0.842	3917	No	1in10x
CCEx12_B19_noRG_1in10x_L1_ACAGCTATCTACCAGA	0.050	8119	No	1in10x
CCEx12_B19_noRG_1in10x_L1_ACATACGAGCCCAATT	11.671	814	Yes	1in10x
CCEx12_B19_noRG_1in10x_L1_ACATACGAGCGATGAC	4.723	614	Yes	1in10x
CCEx12_B19_noRG_1in10x_L1_ACATACGAGCTGCAAG	0.016	6203	No	1in10x
CCEx12_B19_noRG_1in10x_L1_ACATACGCAAGACACG	0.032	3087	No	1in10x
CCEx12_B19_noRG_1in10x_L1_ACATACGCACGAAACG	0.025	8148	No	1in10x
CCEx12_B19_noRG_1in10x_L1_ACATACGCAGCCACCA	0.161	4368	Yes	1in10x
CCEx12_B19_noRG_1in10x_L1_ACATACGGTAGCGCAA	52.183	458	Yes	1in10x
CCEx12_B19_noRG_1in10x_L1_ACATACGGTTAAGACA	6.213	10075	Yes	1in10x
CCEx12_B19_noRG_1in10x_L1_ACATACGTCTTGGGTA	0.000	3159	No	1in10x
CCEx12_B19_noRG_1in10x_L1_ACATACGTCTTGTACT	0.018	5610	No	1in10x
CCEx12_B19_noRG_1in10x_L1_ACATCAGAGCCGTCGT	0.031	3248	No	1in10x
CCEx12_B19_noRG_1in10x_L1_ACATCAGCAAGCTGTT	0.105	6652	No	1in10x
CCEx12_B19_noRG_1in10x_L1_ACATCAGCACTTGGAT	0.065	6131	No	1in10x
CCEx12_B19_noRG_1in10x_L1_ACATCAGCATGGTAGG	0.052	5758	No	1in10x
CCEx12_B19_noRG_1in10x_L1_ACATCAGGTAAGAGGA	32.264	499	Yes	1in10x
CCEx12_B19_noRG_1in10x_L1_ACATCAGGTAGCGCTC	0.232	3432	No	1in10x
CCEx12_B19_noRG_1in10x_L1_ACATCAGGTCTGCGGT	0.038	5376	No	1in10x
CCEx12_B19_noRG_1in10x_L1_ACATCAGGTGTGTGCC	2.325	3097	Yes	1in10x
CCEx12_B19_noRG_1in10x_L1_ACATCAGTCCAGTATG	0.059	6872	No	1in10x
CCEx12_B19_noRG_1in10x_L1_ACATCAGTCGCGTTTC	2.672	6210	Yes	1in10x
CCEx12_B19_noRG_1in10x_L1_ACATGGTAGACCTAGG	11.310	893	Yes	1in10x
CCEx12_B19_noRG_1in10x_L1_ACATGGTAGAGAGCTC	0.077	3901	No	1in10x
CCEx12_B19_noRG_1in10x_L1_ACATGGTAGATGTCGG	7.168	279	Yes	1in10x
CCEx12_B19_noRG_1in10x_L1_ACATGGTAGCTAGTGG	4.196	3313	Yes	1in10x
CCEx12_B19_noRG_1in10x_L1_ACATGGTAGTTAGCGG	0.046	4329	No	1in10x
CCEx12_B19_noRG_1in10x_L1_ACATGGTCAAAGGCGT	0.632	8700	Yes	1in10x
CCEx12_B19_noRG_1in10x_L1_ACATGGTCAAATCCGT	1.937	3717	Yes	1in10x
CCEx12_B19_noRG_1in10x_L1_ACATGGTCACGAAACG	15.088	10280	Yes	1in10x
CCEx12_B19_noRG_1in10x_L1_ACATGGTCACGGCCAT	0.183	5446	No	1in10x
CCEx12_B19_noRG_1in10x_L1_ACATGGTCACTGAAGG	0.000	3637	No	1in10x
CCEx12_B19_noRG_1in10x_L1_ACATGGTCAGGGTACA	5.249	381	Yes	1in10x
CCEx12_B19_noRG_1in10x_L1_ACATGGTCATATACGC	0.539	6306	Yes	1in10x
CCEx12_B19_noRG_1in10x_L1_ACATGGTCATTGTGCA	0.060	6732	No	1in10x
CCEx12_B19_noRG_1in10x_L1_ACATGGTCATTTGCCC	0.060	3356	No	1in10x
CCEx12_B19_noRG_1in10x_L1_ACATGGTGTCAGAAGC	2.338	10048	Yes	1in10x
CCEx12_B19_noRG_1in10x_L1_ACATGGTGTGGGTATG	2.142	6348	Yes	1in10x
CCEx12_B19_noRG_1in10x_L1_ACATGGTGTTCATGGT	0.090	5513	No	1in10x
CCEx12_B19_noRG_1in10x_L1_ACATGGTGTTCGTCTC	2.527	7556	Yes	1in10x
CCEx12_B19_noRG_1in10x_L1_ACATGGTTCGTACCGG	0.030	6713	No	1in10x
CCEx12_B19_noRG_1in10x_L1_ACCAGTAAGACGCACA	0.064	3153	No	1in10x
CCEx12_B19_noRG_1in10x_L1_ACCAGTAAGGAATCGC	0.204	4436	No	1in10x
CCEx12_B19_noRG_1in10x_L1_ACCAGTACATTTGCTT	0.130	3852	No	1in10x
CCEx12_B19_noRG_1in10x_L1_ACCAGTAGTATTACCG	29.072	5875	Yes	1in10x
CCEx12_B19_noRG_1in10x_L1_ACCAGTAGTGCTAGCC	1.215	7166	Yes	1in10x
CCEx12_B19_noRG_1in10x_L1_ACCAGTAGTTACAGAA	0.587	7335	Yes	1in10x
CCEx12_B19_noRG_1in10x_L1_ACCAGTAGTTTGTTGG	0.022	8833	No	1in10x
CCEx12_B19_noRG_1in10x_L1_ACCAGTATCGAGAACG	0.102	5905	No	1in10x
CCEx12_B19_noRG_1in10x_L1_ACCAGTATCGTCTGAA	2.219	9737	Yes	1in10x
CCEx12_B19_noRG_1in10x_L1_ACCAGTATCTCCTATA	0.061	4886	No	1in10x
CCEx12_B19_noRG_1in10x_L1_ACCCACTAGAAGGACA	3.125	1024	Yes	1in10x
CCEx12_B19_noRG_1in10x_L1_ACCCACTAGACCCACC	0.433	6922	Yes	1in10x
CCEx12_B19_noRG_1in10x_L1_ACCCACTAGATAGTCA	4.099	488	Yes	1in10x
CCEx12_B19_noRG_1in10x_L1_ACCCACTAGCATGGCA	0.000	3039	No	1in10x
CCEx12_B19_noRG_1in10x_L1_ACCCACTAGGCGACAT	3.526	1787	Yes	1in10x
CCEx12_B19_noRG_1in10x_L1_ACCCACTAGTGCGTGA	0.036	5595	No	1in10x
CCEx12_B19_noRG_1in10x_L1_ACCCACTCAGACTCGC	1.859	6296	Yes	1in10x
CCEx12_B19_noRG_1in10x_L1_ACCCACTCATACGCTA	16.361	5654	Yes	1in10x
CCEx12_B19_noRG_1in10x_L1_ACCCACTCATGTCCTC	1.420	5215	Yes	1in10x
CCEx12_B19_noRG_1in10x_L1_ACCCACTGTAAGAGGA	3.866	10735	Yes	1in10x
CCEx12_B19_noRG_1in10x_L1_ACCCACTGTATATGAG	0.104	6779	No	1in10x
CCEx12_B19_noRG_1in10x_L1_ACCCACTGTCTAACGT	0.126	4707	No	1in10x
CCEx12_B19_noRG_1in10x_L1_ACCCACTGTTGTGGCC	1.776	8841	Yes	1in10x
CCEx12_B19_noRG_1in10x_L1_ACCCACTTCAAAGACA	0.096	5215	No	1in10x
CCEx12_B19_noRG_1in10x_L1_ACCCACTTCACAATGC	0.025	4005	No	1in10x
CCEx12_B19_noRG_1in10x_L1_ACCCACTTCACAGTAC	5.530	7088	Yes	1in10x
CCEx12_B19_noRG_1in10x_L1_ACCCACTTCATGTCCC	0.036	8082	No	1in10x
CCEx12_B19_noRG_1in10x_L1_ACCCACTTCCTAGAAC	0.018	5602	No	1in10x
CCEx12_B19_noRG_1in10x_L1_ACCGTAAAGCACACAG	0.027	7471	No	1in10x
CCEx12_B19_noRG_1in10x_L1_ACCGTAAAGCCACGTC	0.029	3487	No	1in10x
CCEx12_B19_noRG_1in10x_L1_ACCGTAAAGCGTAATA	1.373	7510	Yes	1in10x
CCEx12_B19_noRG_1in10x_L1_ACCGTAAAGGCAAAGA	0.046	4366	No	1in10x
CCEx12_B19_noRG_1in10x_L1_ACCGTAAAGGGTTTCT	0.066	7491	No	1in10x
CCEx12_B19_noRG_1in10x_L1_ACCGTAAAGTCTCCTC	4.977	1246	Yes	1in10x
CCEx12_B19_noRG_1in10x_L1_ACCGTAACAATCGAAA	2.060	4562	Yes	1in10x
CCEx12_B19_noRG_1in10x_L1_ACCGTAAGTCCATCCT	0.209	4297	No	1in10x
CCEx12_B19_noRG_1in10x_L1_ACCGTAAGTTTCGCTC	16.966	389	Yes	1in10x
CCEx12_B19_noRG_1in10x_L1_ACCGTAATCAGCAACT	3.185	7409	Yes	1in10x
CCEx12_B19_noRG_1in10x_L1_ACCGTAATCCTTGGTC	0.171	2921	No	1in10x
CCEx12_B19_noRG_1in10x_L1_ACCTTTAAGCTGTTCA	0.078	3864	No	1in10x
CCEx12_B19_noRG_1in10x_L1_ACCTTTAAGTAGATGT	0.152	5268	No	1in10x
CCEx12_B19_noRG_1in10x_L1_ACCTTTAAGTAGGCCA	38.824	255	Yes	1in10x
CCEx12_B19_noRG_1in10x_L1_ACCTTTAAGTGAAGAG	3.686	6457	Yes	1in10x
CCEx12_B19_noRG_1in10x_L1_ACCTTTACAAGTAGTA	0.393	5607	Yes	1in10x
CCEx12_B19_noRG_1in10x_L1_ACCTTTACACGGATAG	1.590	5849	Yes	1in10x
CCEx12_B19_noRG_1in10x_L1_ACCTTTACATCCCACT	0.067	5952	No	1in10x
CCEx12_B19_noRG_1in10x_L1_ACCTTTACATTCCTCG	5.173	8950	Yes	1in10x
CCEx12_B19_noRG_1in10x_L1_ACCTTTAGTATAGGGC	0.844	11961	Yes	1in10x
CCEx12_B19_noRG_1in10x_L1_ACCTTTAGTCATGCAT	4.380	525	Yes	1in10x
CCEx12_B19_noRG_1in10x_L1_ACCTTTAGTCTTGTCC	0.034	5924	No	1in10x
CCEx12_B19_noRG_1in10x_L1_ACCTTTAGTGATAAAC	0.148	2716	Yes	1in10x
CCEx12_B19_noRG_1in10x_L1_ACCTTTATCCAGGGCT	0.170	2950	No	1in10x
CCEx12_B19_noRG_1in10x_L1_ACCTTTATCCCATTAT	0.056	7055	No	1in10x
CCEx12_B19_noRG_1in10x_L1_ACCTTTATCGCCCTTA	0.056	7350	No	1in10x
CCEx12_B19_noRG_1in10x_L1_ACCTTTATCTAACGGT	0.050	3957	No	1in10x
CCEx12_B19_noRG_1in10x_L1_ACCTTTATCTCGGACG	4.859	247	Yes	1in10x
CCEx12_B19_noRG_1in10x_L1_ACGAGCCAGAATGTGT	0.048	4136	No	1in10x
CCEx12_B19_noRG_1in10x_L1_ACGAGCCAGAGGTTGC	2.089	6272	Yes	1in10x
CCEx12_B19_noRG_1in10x_L1_ACGAGCCAGCTAGTTC	0.034	5938	No	1in10x
CCEx12_B19_noRG_1in10x_L1_ACGAGCCAGGCAATTA	3.472	9131	Yes	1in10x
CCEx12_B19_noRG_1in10x_L1_ACGAGCCCATCGTCGG	2.320	5045	Yes	1in10x
CCEx12_B19_noRG_1in10x_L1_ACGAGCCCATCTCGCT	0.040	4991	No	1in10x
CCEx12_B19_noRG_1in10x_L1_ACGAGCCGTCAAAGAT	0.120	3355	No	1in10x
CCEx12_B19_noRG_1in10x_L1_ACGAGCCGTCAGGACA	0.084	3520	No	1in10x
CCEx12_B19_noRG_1in10x_L1_ACGAGCCGTCCGAGTC	2.723	1946	Yes	1in10x
CCEx12_B19_noRG_1in10x_L1_ACGAGCCGTCCTCTTG	3.191	7800	Yes	1in10x
CCEx12_B19_noRG_1in10x_L1_ACGAGCCGTTACCGAT	1.412	1275	Yes	1in10x
CCEx12_B19_noRG_1in10x_L1_ACGAGCCTCAGTGCAT	14.386	994	Yes	1in10x
CCEx12_B19_noRG_1in10x_L1_ACGAGCCTCCAACCAA	23.736	653	Yes	1in10x
CCEx12_B19_noRG_1in10x_L1_ACGAGCCTCCTTGCCA	6.061	462	Yes	1in10x
CCEx12_B19_noRG_1in10x_L1_ACGAGCCTCTCGCATC	0.387	2067	Yes	1in10x
CCEx12_B19_noRG_1in10x_L1_ACGAGCCTCTTGTACT	0.000	6505	No	1in10x
CCEx12_B19_noRG_1in10x_L1_ACGAGGAAGAAGAAGC	0.000	4047	No	1in10x
CCEx12_B19_noRG_1in10x_L1_ACGAGGAAGATACACA	1.024	1367	Yes	1in10x
CCEx12_B19_noRG_1in10x_L1_ACGAGGACACAAGTAA	0.000	10087	No	1in10x
CCEx12_B19_noRG_1in10x_L1_ACGAGGACATCCTAGA	0.013	7572	No	1in10x
CCEx12_B19_noRG_1in10x_L1_ACGAGGACATCGGGTC	0.000	5235	No	1in10x
CCEx12_B19_noRG_1in10x_L1_ACGAGGAGTAGCGATG	0.018	5667	No	1in10x
CCEx12_B19_noRG_1in10x_L1_ACGAGGAGTAGCTAAA	1.358	8401	Yes	1in10x
CCEx12_B19_noRG_1in10x_L1_ACGAGGAGTCTAAAGA	1.412	6229	Yes	1in10x
CCEx12_B19_noRG_1in10x_L1_ACGAGGAGTGTGACCC	0.027	3771	No	1in10x
CCEx12_B19_noRG_1in10x_L1_ACGAGGATCCTCAACC	3.226	1457	Yes	1in10x
CCEx12_B19_noRG_1in10x_L1_ACGATACAGGGAGTAA	0.138	4368	No	1in10x
CCEx12_B19_noRG_1in10x_L1_ACGATACAGGGCTTGA	0.041	7276	No	1in10x
CCEx12_B19_noRG_1in10x_L1_ACGATACAGTACGACG	0.062	3251	No	1in10x
CCEx12_B19_noRG_1in10x_L1_ACGATACAGTGTTTGC	3.566	6141	Yes	1in10x
CCEx12_B19_noRG_1in10x_L1_ACGATACCACAGCCCA	6.117	654	Yes	1in10x
CCEx12_B19_noRG_1in10x_L1_ACGATACGTAGTACCT	0.058	3478	No	1in10x
CCEx12_B19_noRG_1in10x_L1_ACGATACGTCTTCTCG	2.253	4838	Yes	1in10x
CCEx12_B19_noRG_1in10x_L1_ACGATACTCAACACAC	0.153	5918	No	1in10x
CCEx12_B19_noRG_1in10x_L1_ACGATACTCTACTATC	0.015	6630	No	1in10x
CCEx12_B19_noRG_1in10x_L1_ACGATGTAGACAATAC	0.065	3067	No	1in10x
CCEx12_B19_noRG_1in10x_L1_ACGATGTAGACCACGA	1.171	8108	Yes	1in10x
CCEx12_B19_noRG_1in10x_L1_ACGATGTCACAACGTT	0.064	3115	No	1in10x
CCEx12_B19_noRG_1in10x_L1_ACGATGTCAGATGGCA	8.453	485	Yes	1in10x
CCEx12_B19_noRG_1in10x_L1_ACGATGTGTAAAGGAG	0.015	6759	No	1in10x
CCEx12_B19_noRG_1in10x_L1_ACGATGTGTAAGTTCC	2.050	6338	Yes	1in10x
CCEx12_B19_noRG_1in10x_L1_ACGATGTGTCTGATCA	18.618	854	Yes	1in10x
CCEx12_B19_noRG_1in10x_L1_ACGATGTGTGAACCTT	3.085	6320	Yes	1in10x
CCEx12_B19_noRG_1in10x_L1_ACGATGTTCACAGTAC	0.243	6997	Yes	1in10x
CCEx12_B19_noRG_1in10x_L1_ACGATGTTCCTCAATT	16.891	3416	Yes	1in10x
CCEx12_B19_noRG_1in10x_L1_ACGCAGCAGACCGGAT	0.000	6725	No	1in10x
CCEx12_B19_noRG_1in10x_L1_ACGCAGCAGGTACTCT	0.011	8927	No	1in10x
CCEx12_B19_noRG_1in10x_L1_ACGCAGCAGTCCATAC	0.120	4175	No	1in10x
CCEx12_B19_noRG_1in10x_L1_ACGCAGCAGTGTTAGA	6.363	9776	Yes	1in10x
CCEx12_B19_noRG_1in10x_L1_ACGCAGCCAAGGCTCC	0.117	5973	No	1in10x
CCEx12_B19_noRG_1in10x_L1_ACGCAGCCACGGTGTC	0.697	7316	Yes	1in10x
CCEx12_B19_noRG_1in10x_L1_ACGCAGCCACTTCGAA	1.304	7368	Yes	1in10x
CCEx12_B19_noRG_1in10x_L1_ACGCAGCCATGTTGAC	0.054	3685	No	1in10x
CCEx12_B19_noRG_1in10x_L1_ACGCAGCGTTCACCTC	1.404	8334	Yes	1in10x
CCEx12_B19_noRG_1in10x_L1_ACGCAGCTCAAGCCTA	0.045	6579	No	1in10x
CCEx12_B19_noRG_1in10x_L1_ACGCAGCTCAGCTCTC	0.061	4899	No	1in10x
CCEx12_B19_noRG_1in10x_L1_ACGCAGCTCCAAACTG	0.049	6103	No	1in10x
CCEx12_B19_noRG_1in10x_L1_ACGCAGCTCGGAGCAA	8.605	2289	Yes	1in10x
CCEx12_B19_noRG_1in10x_L1_ACGCCAGAGACAGGCT	5.241	9772	Yes	1in10x
CCEx12_B19_noRG_1in10x_L1_ACGCCAGAGATGGCGT	32.314	752	Yes	1in10x
CCEx12_B19_noRG_1in10x_L1_ACGCCAGAGATGTTAG	0.054	3656	No	1in10x
CCEx12_B19_noRG_1in10x_L1_ACGCCAGAGCCCGAAA	0.016	6077	No	1in10x
CCEx12_B19_noRG_1in10x_L1_ACGCCAGCACGTCAGC	0.048	4152	No	1in10x
CCEx12_B19_noRG_1in10x_L1_ACGCCAGCATGAGCGA	0.060	6639	No	1in10x
CCEx12_B19_noRG_1in10x_L1_ACGCCAGGTACTCTCC	0.042	4803	No	1in10x
CCEx12_B19_noRG_1in10x_L1_ACGCCAGGTCTTGATG	5.556	324	Yes	1in10x
CCEx12_B19_noRG_1in10x_L1_ACGCCAGGTTGATTCG	0.030	6564	No	1in10x
CCEx12_B19_noRG_1in10x_L1_ACGCCAGTCACATACG	0.027	3669	No	1in10x
CCEx12_B19_noRG_1in10x_L1_ACGCCAGTCGCACTCT	1.587	4915	Yes	1in10x
CCEx12_B19_noRG_1in10x_L1_ACGCCGAAGCTGTCTA	4.000	8697	Yes	1in10x
CCEx12_B19_noRG_1in10x_L1_ACGCCGAAGGTTCCTA	0.034	6060	No	1in10x
CCEx12_B19_noRG_1in10x_L1_ACGCCGACAAGCCGTC	0.051	5842	No	1in10x
CCEx12_B19_noRG_1in10x_L1_ACGCCGACAGGTCTCG	0.018	5526	No	1in10x
CCEx12_B19_noRG_1in10x_L1_ACGCCGACATCCTAGA	0.060	5124	No	1in10x
CCEx12_B19_noRG_1in10x_L1_ACGCCGACATGTTGAC	0.526	3422	Yes	1in10x
CCEx12_B19_noRG_1in10x_L1_ACGCCGAGTAAGCACG	0.051	5992	No	1in10x
CCEx12_B19_noRG_1in10x_L1_ACGCCGAGTCTTCAAG	0.018	5454	No	1in10x
CCEx12_B19_noRG_1in10x_L1_ACGCCGAGTGACGCCT	0.033	3051	No	1in10x
CCEx12_B19_noRG_1in10x_L1_ACGCCGAGTTCCACAA	0.076	5214	No	1in10x
CCEx12_B19_noRG_1in10x_L1_ACGCCGAGTTCGGGCT	4.024	9123	Yes	1in10x
CCEx12_B19_noRG_1in10x_L1_ACGCCGAGTTCTCATT	2.000	5704	Yes	1in10x
CCEx12_B19_noRG_1in10x_L1_ACGCCGATCACGATGT	2.276	879	Yes	1in10x
CCEx12_B19_noRG_1in10x_L1_ACGCCGATCCGTCAAA	1.815	7111	Yes	1in10x
CCEx12_B19_noRG_1in10x_L1_ACGCCGATCTCGAGTA	24.773	880	Yes	1in10x
CCEx12_B19_noRG_1in10x_L1_ACGGAGAAGATATACG	0.026	3915	No	1in10x
CCEx12_B19_noRG_1in10x_L1_ACGGAGAAGATGTCGG	7.000	200	Yes	1in10x
CCEx12_B19_noRG_1in10x_L1_ACGGAGAAGCGTGAAC	0.077	10454	No	1in10x
CCEx12_B19_noRG_1in10x_L1_ACGGAGAAGTGCTGCC	0.031	3278	No	1in10x
CCEx12_B19_noRG_1in10x_L1_ACGGAGACACCCTATC	0.075	4016	No	1in10x
CCEx12_B19_noRG_1in10x_L1_ACGGAGAGTAGGCTGA	0.351	5710	No	1in10x
CCEx12_B19_noRG_1in10x_L1_ACGGAGAGTCCAGTGC	0.064	6190	No	1in10x
CCEx12_B19_noRG_1in10x_L1_ACGGAGAGTCTGGTCG	2.033	246	Yes	1in10x
CCEx12_B19_noRG_1in10x_L1_ACGGAGATCAAACCGT	17.848	381	Yes	1in10x
CCEx12_B19_noRG_1in10x_L1_ACGGAGATCCAAGCCG	13.350	1663	Yes	1in10x
CCEx12_B19_noRG_1in10x_L1_ACGGAGATCCAGTAGT	6.152	3430	Yes	1in10x
CCEx12_B19_noRG_1in10x_L1_ACGGAGATCGAACTGT	2.332	5962	Yes	1in10x
CCEx12_B19_noRG_1in10x_L1_ACGGAGATCTGCTGCT	0.021	9485	No	1in10x
CCEx12_B19_noRG_1in10x_L1_ACGGCCAAGAGAACAG	0.083	9671	No	1in10x
CCEx12_B19_noRG_1in10x_L1_ACGGCCAAGATAGGAG	0.082	8514	No	1in10x
CCEx12_B19_noRG_1in10x_L1_ACGGCCAAGATGTGGC	0.018	5627	No	1in10x
CCEx12_B19_noRG_1in10x_L1_ACGGCCAAGCAACGGT	0.360	6664	Yes	1in10x
CCEx12_B19_noRG_1in10x_L1_ACGGCCAAGCGATCCC	0.126	4734	No	1in10x
CCEx12_B19_noRG_1in10x_L1_ACGGCCAAGGACTGGT	0.086	4691	No	1in10x
CCEx12_B19_noRG_1in10x_L1_ACGGCCAAGGCTAGAC	1.580	3100	No	1in10x
CCEx12_B19_noRG_1in10x_L1_ACGGCCACACCAGGCT	0.065	4610	No	1in10x
CCEx12_B19_noRG_1in10x_L1_ACGGCCACAGAAGCAC	0.128	4675	No	1in10x
CCEx12_B19_noRG_1in10x_L1_ACGGCCAGTCTCCATC	93.947	3040	Yes	1in10x
CCEx12_B19_noRG_1in10x_L1_ACGGCCAGTCTCTTAT	29.392	296	Yes	1in10x
CCEx12_B19_noRG_1in10x_L1_ACGGCCATCCAGAGGA	0.023	4357	No	1in10x
CCEx12_B19_noRG_1in10x_L1_ACGGCCATCCGCGTTT	0.045	6718	No	1in10x
CCEx12_B19_noRG_1in10x_L1_ACGGCCATCCTCTAGC	0.166	3610	No	1in10x
CCEx12_B19_noRG_1in10x_L1_ACGGCCATCTGCTGTC	0.733	5043	Yes	1in10x
CCEx12_B19_noRG_1in10x_L1_ACGGCCATCTGTGCAA	0.113	6159	No	1in10x
CCEx12_B19_noRG_1in10x_L1_ACGGGCTAGTTACCCA	0.022	4586	No	1in10x
CCEx12_B19_noRG_1in10x_L1_ACGGGCTAGTTTCCTT	0.161	6843	No	1in10x
CCEx12_B19_noRG_1in10x_L1_ACGGGCTCAACGATCT	0.072	8388	No	1in10x
CCEx12_B19_noRG_1in10x_L1_ACGGGCTCACAGACTT	0.017	6020	No	1in10x
CCEx12_B19_noRG_1in10x_L1_ACGGGCTCATCATCCC	0.083	4805	No	1in10x
CCEx12_B19_noRG_1in10x_L1_ACGGGCTCATGCCACG	0.045	6753	No	1in10x
CCEx12_B19_noRG_1in10x_L1_ACGGGCTGTTAGATGA	0.170	2931	No	1in10x
CCEx12_B19_noRG_1in10x_L1_ACGGGCTGTTCCACAA	0.085	3516	No	1in10x
CCEx12_B19_noRG_1in10x_L1_ACGGGCTTCACATACG	2.198	4369	Yes	1in10x
CCEx12_B19_noRG_1in10x_L1_ACGGGCTTCCTTTCGG	0.000	3236	No	1in10x
CCEx12_B19_noRG_1in10x_L1_ACGGGCTTCGGCTTGG	0.538	2047	Yes	1in10x
CCEx12_B19_noRG_1in10x_L1_ACGGGCTTCGGTCTAA	0.116	5159	Yes	1in10x
CCEx12_B19_noRG_1in10x_L1_ACGGGCTTCTACTATC	2.036	3980	Yes	1in10x
CCEx12_B19_noRG_1in10x_L1_ACGGGCTTCTTATCTG	13.833	694	Yes	1in10x
CCEx12_B19_noRG_1in10x_L1_ACGGGCTTCTTGAGAC	2.622	5301	Yes	1in10x
CCEx12_B19_noRG_1in10x_L1_ACGGGTCAGATGCCAG	0.000	2846	No	1in10x
CCEx12_B19_noRG_1in10x_L1_ACGGGTCAGTCCAGGA	1.805	6539	Yes	1in10x
CCEx12_B19_noRG_1in10x_L1_ACGGGTCAGTCCGTAT	0.076	6585	No	1in10x
CCEx12_B19_noRG_1in10x_L1_ACGGGTCCAAAGGCGT	9.721	1111	Yes	1in10x
CCEx12_B19_noRG_1in10x_L1_ACGGGTCCAACGCACC	0.030	3388	No	1in10x
CCEx12_B19_noRG_1in10x_L1_ACGGGTCCAAGGTGTG	2.444	1391	Yes	1in10x
CCEx12_B19_noRG_1in10x_L1_ACGGGTCCAGGGAGAG	0.038	7837	No	1in10x
CCEx12_B19_noRG_1in10x_L1_ACGGGTCCATGGGAAC	3.545	3724	Yes	1in10x
CCEx12_B19_noRG_1in10x_L1_ACGGGTCGTCATGCAT	0.811	7646	Yes	1in10x
CCEx12_B19_noRG_1in10x_L1_ACGGGTCGTGTTGGGA	2.092	3969	Yes	1in10x
CCEx12_B19_noRG_1in10x_L1_ACGGGTCTCACTCCTG	0.032	3154	No	1in10x
CCEx12_B19_noRG_1in10x_L1_ACGGGTCTCATATCGG	1.201	7247	Yes	1in10x
CCEx12_B19_noRG_1in10x_L1_ACGGGTCTCCCATTAT	0.318	4082	No	1in10x
CCEx12_B19_noRG_1in10x_L1_ACGGGTCTCGTCCAGG	0.813	5040	Yes	1in10x
CCEx12_B19_noRG_1in10x_L1_ACGGGTCTCTACCTGC	0.038	5328	No	1in10x
CCEx12_B19_noRG_1in10x_L1_ACGGGTCTCTAGCACA	0.230	6091	No	1in10x
CCEx12_B19_noRG_1in10x_L1_ACGGGTCTCTCTGCTG	0.010	9695	No	1in10x
CCEx12_B19_noRG_1in10x_L1_ACGTCAAAGACTCGGA	0.091	7792	No	1in10x
CCEx12_B19_noRG_1in10x_L1_ACGTCAAAGAGCCTAG	0.049	8069	No	1in10x
CCEx12_B19_noRG_1in10x_L1_ACGTCAAAGGGTTCCC	0.042	4798	No	1in10x
CCEx12_B19_noRG_1in10x_L1_ACGTCAACAATCACAC	0.017	5877	No	1in10x
CCEx12_B19_noRG_1in10x_L1_ACGTCAACACTATCTT	3.245	7366	Yes	1in10x
CCEx12_B19_noRG_1in10x_L1_ACGTCAACACTTCGAA	0.015	6706	No	1in10x
CCEx12_B19_noRG_1in10x_L1_ACGTCAACATGAGCGA	0.033	3064	No	1in10x
CCEx12_B19_noRG_1in10x_L1_ACGTCAAGTAAATACG	0.066	4512	No	1in10x
CCEx12_B19_noRG_1in10x_L1_ACGTCAAGTGGGTCAA	0.046	4362	No	1in10x
CCEx12_B19_noRG_1in10x_L1_ACGTCAATCACATACG	1.125	5690	No	1in10x
CCEx12_B19_noRG_1in10x_L1_ACGTCAATCCCGACTT	0.036	5584	No	1in10x
CCEx12_B19_noRG_1in10x_L1_ACGTCAATCCTCAATT	0.087	3421	No	1in10x
CCEx12_B19_noRG_1in10x_L1_ACGTCAATCCTCCTAG	0.042	7246	No	1in10x
CCEx12_B19_noRG_1in10x_L1_ACGTCAATCGCTTGTC	7.027	370	Yes	1in10x
CCEx12_B19_noRG_1in10x_L1_ACGTCAATCGTGGGAA	0.082	7407	No	1in10x
CCEx12_B19_noRG_1in10x_L1_ACGTCAATCTGGGCCA	0.154	4577	No	1in10x
CCEx12_B19_noRG_1in10x_L1_ACGTCAATCTTCGGTC	0.020	4970	No	1in10x
CCEx12_B19_noRG_1in10x_L1_ACTATCTAGGCGCTCT	1.312	6632	Yes	1in10x
CCEx12_B19_noRG_1in10x_L1_ACTATCTAGTCCGGTC	0.017	5952	No	1in10x
CCEx12_B19_noRG_1in10x_L1_ACTATCTAGTCGTACT	0.093	7543	No	1in10x
CCEx12_B19_noRG_1in10x_L1_ACTATCTAGTGTACGG	0.791	6193	Yes	1in10x
CCEx12_B19_noRG_1in10x_L1_ACTATCTCAATAGAGT	0.649	1695	Yes	1in10x
CCEx12_B19_noRG_1in10x_L1_ACTATCTCACAACGTT	0.024	8036	No	1in10x
CCEx12_B19_noRG_1in10x_L1_ACTATCTCATCCCACT	0.220	2272	Yes	1in10x
CCEx12_B19_noRG_1in10x_L1_ACTATCTCATCTACGA	0.150	3342	No	1in10x
CCEx12_B19_noRG_1in10x_L1_ACTATCTGTACAGTTC	0.050	3967	No	1in10x
CCEx12_B19_noRG_1in10x_L1_ACTATCTTCATGTCTT	4.393	1252	Yes	1in10x
CCEx12_B19_noRG_1in10x_L1_ACTATCTTCCGAAGAG	1.452	6614	Yes	1in10x
CCEx12_B19_noRG_1in10x_L1_ACTATCTTCTTGCATT	1.668	8275	Yes	1in10x
CCEx12_B19_noRG_1in10x_L1_ACTGAACAGTAAGTAC	0.070	2858	No	1in10x
CCEx12_B19_noRG_1in10x_L1_ACTGAACAGTACGTTC	49.137	4113	Yes	1in10x
CCEx12_B19_noRG_1in10x_L1_ACTGAACCACCTTGTC	0.044	4632	No	1in10x
CCEx12_B19_noRG_1in10x_L1_ACTGAACCAGATGGGT	0.088	4589	No	1in10x
CCEx12_B19_noRG_1in10x_L1_ACTGAACCAGCCAGAA	0.016	6449	No	1in10x
CCEx12_B19_noRG_1in10x_L1_ACTGAACGTGCACGAA	0.051	5976	No	1in10x
CCEx12_B19_noRG_1in10x_L1_ACTGAACGTTAGATGA	3.073	6184	Yes	1in10x
CCEx12_B19_noRG_1in10x_L1_ACTGAACGTTGTGGCC	1.550	8321	Yes	1in10x
CCEx12_B19_noRG_1in10x_L1_ACTGAACTCCAATGGT	1.664	9377	Yes	1in10x
CCEx12_B19_noRG_1in10x_L1_ACTGAACTCCTACAGA	0.089	4447	No	1in10x
CCEx12_B19_noRG_1in10x_L1_ACTGAACTCTAGAGTC	4.351	5655	Yes	1in10x
CCEx12_B19_noRG_1in10x_L1_ACTGAGTAGATGGCGT	0.000	2829	No	1in10x
CCEx12_B19_noRG_1in10x_L1_ACTGAGTAGCAGCGTA	0.052	5782	No	1in10x
CCEx12_B19_noRG_1in10x_L1_ACTGAGTAGCTAGTCT	1.582	3791	Yes	1in10x
CCEx12_B19_noRG_1in10x_L1_ACTGAGTAGGCCGAAT	2.649	3095	Yes	1in10x
CCEx12_B19_noRG_1in10x_L1_ACTGAGTAGTACTTGC	2.410	6514	Yes	1in10x
CCEx12_B19_noRG_1in10x_L1_ACTGAGTCACCACCAG	2.033	8264	Yes	1in10x
CCEx12_B19_noRG_1in10x_L1_ACTGAGTCACCATGTA	0.379	2639	Yes	1in10x
CCEx12_B19_noRG_1in10x_L1_ACTGAGTCATAACCTG	0.041	4860	No	1in10x
CCEx12_B19_noRG_1in10x_L1_ACTGAGTCATCCGCGA	1.383	3256	Yes	1in10x
CCEx12_B19_noRG_1in10x_L1_ACTGAGTGTACCCAAT	0.708	5365	Yes	1in10x
CCEx12_B19_noRG_1in10x_L1_ACTGAGTGTCTAACGT	0.040	9732	No	1in10x
CCEx12_B19_noRG_1in10x_L1_ACTGAGTTCAGTCCCT	0.096	6246	No	1in10x
CCEx12_B19_noRG_1in10x_L1_ACTGAGTTCCAAACAC	0.093	3196	No	1in10x
CCEx12_B19_noRG_1in10x_L1_ACTGATGAGACGACGT	0.368	4890	No	1in10x
CCEx12_B19_noRG_1in10x_L1_ACTGATGAGGTCGGAT	0.108	4632	No	1in10x
CCEx12_B19_noRG_1in10x_L1_ACTGATGAGTTCCACA	0.061	4937	No	1in10x
CCEx12_B19_noRG_1in10x_L1_ACTGATGCATCTCCCA	0.064	4676	No	1in10x
CCEx12_B19_noRG_1in10x_L1_ACTGATGGTAAGTGGC	1.112	7367	Yes	1in10x
CCEx12_B19_noRG_1in10x_L1_ACTGATGGTCGTGGCT	0.052	5732	No	1in10x
CCEx12_B19_noRG_1in10x_L1_ACTGATGGTCTTCTCG	0.045	6680	No	1in10x
CCEx12_B19_noRG_1in10x_L1_ACTGATGTCATTCACT	3.649	8142	No	1in10x
CCEx12_B19_noRG_1in10x_L1_ACTGATGTCCGTCAAA	0.000	3062	No	1in10x
CCEx12_B19_noRG_1in10x_L1_ACTGATGTCTCTTATG	1.957	8888	Yes	1in10x
CCEx12_B19_noRG_1in10x_L1_ACTGATGTCTTGTTTG	0.058	5157	No	1in10x
CCEx12_B19_noRG_1in10x_L1_ACTGCTCAGATGGCGT	2.414	6051	Yes	1in10x
CCEx12_B19_noRG_1in10x_L1_ACTGCTCAGCTAAACA	0.021	4728	No	1in10x
CCEx12_B19_noRG_1in10x_L1_ACTGCTCCAAATCCGT	0.075	6758	No	1in10x
CCEx12_B19_noRG_1in10x_L1_ACTGCTCCACATCCGG	7.827	4561	Yes	1in10x
CCEx12_B19_noRG_1in10x_L1_ACTGCTCCATAAGACA	0.031	13213	No	1in10x
CCEx12_B19_noRG_1in10x_L1_ACTGCTCCATCCCACT	0.057	5332	No	1in10x
CCEx12_B19_noRG_1in10x_L1_ACTGCTCGTTGAACTC	0.096	6312	No	1in10x
CCEx12_B19_noRG_1in10x_L1_ACTGCTCTCAAGGTAA	9.709	206	Yes	1in10x
CCEx12_B19_noRG_1in10x_L1_ACTGCTCTCACCAGGC	0.103	2914	No	1in10x
CCEx12_B19_noRG_1in10x_L1_ACTGCTCTCTACTTAC	9.049	1536	Yes	1in10x
CCEx12_B19_noRG_1in10x_L1_ACTGCTCTCTGTCCGT	0.042	4847	No	1in10x
CCEx12_B19_noRG_1in10x_L1_ACTGTCCAGCAGGCTA	1.096	1368	Yes	1in10x
CCEx12_B19_noRG_1in10x_L1_ACTGTCCAGCTAGCCC	0.035	2837	No	1in10x
CCEx12_B19_noRG_1in10x_L1_ACTGTCCAGCTGCAAG	0.028	3521	No	1in10x
CCEx12_B19_noRG_1in10x_L1_ACTGTCCCAATCCGAT	0.038	5264	No	1in10x
CCEx12_B19_noRG_1in10x_L1_ACTGTCCCACCAGATT	0.030	3372	No	1in10x
CCEx12_B19_noRG_1in10x_L1_ACTGTCCCACCAGTTA	85.207	11168	Yes	1in10x
CCEx12_B19_noRG_1in10x_L1_ACTGTCCCACCTGGTG	0.051	5830	No	1in10x
CCEx12_B19_noRG_1in10x_L1_ACTGTCCCATCCCATC	0.067	6003	No	1in10x
CCEx12_B19_noRG_1in10x_L1_ACTGTCCGTCCATGAT	0.000	7097	No	1in10x
CCEx12_B19_noRG_1in10x_L1_ACTGTCCGTCCGACGT	4.781	502	Yes	1in10x
CCEx12_B19_noRG_1in10x_L1_ACTGTCCTCACCTTAT	0.951	10092	Yes	1in10x
CCEx12_B19_noRG_1in10x_L1_ACTGTCCTCCATGAGT	4.400	250	Yes	1in10x
CCEx12_B19_noRG_1in10x_L1_ACTGTCCTCCTGTACC	0.911	7802	Yes	1in10x
CCEx12_B19_noRG_1in10x_L1_ACTGTCCTCTGTCTCG	0.000	8040	No	1in10x
CCEx12_B19_noRG_1in10x_L1_ACTTACTAGACAGAGA	1.280	6172	Yes	1in10x
CCEx12_B19_noRG_1in10x_L1_ACTTACTAGGTAGCCA	0.000	2873	No	1in10x
CCEx12_B19_noRG_1in10x_L1_ACTTACTAGGTGCTTT	0.013	7920	No	1in10x
CCEx12_B19_noRG_1in10x_L1_ACTTACTCAATGACCT	0.077	6472	No	1in10x
CCEx12_B19_noRG_1in10x_L1_ACTTACTCAATGCCAT	0.047	8656	No	1in10x
CCEx12_B19_noRG_1in10x_L1_ACTTACTCATGATCCA	0.000	4536	No	1in10x
CCEx12_B19_noRG_1in10x_L1_ACTTACTGTACCGTAT	1.794	9475	Yes	1in10x
CCEx12_B19_noRG_1in10x_L1_ACTTACTGTAGCTAAA	1.053	5505	Yes	1in10x
CCEx12_B19_noRG_1in10x_L1_ACTTACTGTATGAAAC	78.564	8873	Yes	1in10x
CCEx12_B19_noRG_1in10x_L1_ACTTACTGTCGGCACT	0.032	6140	No	1in10x
CCEx12_B19_noRG_1in10x_L1_ACTTACTGTGCGAAAC	0.048	4180	No	1in10x
CCEx12_B19_noRG_1in10x_L1_ACTTACTGTGTGTGCC	4.388	4171	Yes	1in10x
CCEx12_B19_noRG_1in10x_L1_ACTTACTGTTCGTGAT	0.913	5698	Yes	1in10x
CCEx12_B19_noRG_1in10x_L1_ACTTACTTCACCTTAT	2.201	7042	Yes	1in10x
CCEx12_B19_noRG_1in10x_L1_ACTTACTTCAGCACAT	1.354	6130	Yes	1in10x
CCEx12_B19_noRG_1in10x_L1_ACTTACTTCGCCAAAT	1.775	2423	Yes	1in10x
CCEx12_B19_noRG_1in10x_L1_ACTTACTTCTGAGGGA	0.041	4925	No	1in10x
CCEx12_B19_noRG_1in10x_L1_ACTTGTTAGCCTCGTG	0.024	4217	No	1in10x
CCEx12_B19_noRG_1in10x_L1_ACTTGTTAGTGCGATG	0.087	3396	No	1in10x
CCEx12_B19_noRG_1in10x_L1_ACTTGTTCACAACTGT	0.973	5136	Yes	1in10x
CCEx12_B19_noRG_1in10x_L1_ACTTGTTCATATGCTG	0.144	4189	No	1in10x
CCEx12_B19_noRG_1in10x_L1_ACTTGTTCATCGGGTC	1.456	4192	Yes	1in10x
CCEx12_B19_noRG_1in10x_L1_ACTTGTTCATGCATGT	1.782	6624	Yes	1in10x
CCEx12_B19_noRG_1in10x_L1_ACTTGTTGTAAGGGCT	1.302	4223	Yes	1in10x
CCEx12_B19_noRG_1in10x_L1_ACTTGTTGTCATACTG	0.018	11028	No	1in10x
CCEx12_B19_noRG_1in10x_L1_ACTTGTTGTCTCTTTA	0.051	3951	No	1in10x
CCEx12_B19_noRG_1in10x_L1_ACTTGTTTCATGTGGT	2.086	8438	Yes	1in10x
CCEx12_B19_noRG_1in10x_L1_ACTTGTTTCGAGAACG	0.065	4618	No	1in10x
CCEx12_B19_noRG_1in10x_L1_ACTTTCAAGATGCGAC	4.356	1607	Yes	1in10x
CCEx12_B19_noRG_1in10x_L1_ACTTTCAAGTGAAGAG	0.023	4427	No	1in10x
CCEx12_B19_noRG_1in10x_L1_ACTTTCACAAACTGCT	2.788	2009	Yes	1in10x
CCEx12_B19_noRG_1in10x_L1_ACTTTCACAATGTAAG	3.031	5972	Yes	1in10x
CCEx12_B19_noRG_1in10x_L1_ACTTTCACATCGGGTC	0.090	3368	No	1in10x
CCEx12_B19_noRG_1in10x_L1_ACTTTCACATTGTGCA	0.020	4982	No	1in10x
CCEx12_B19_noRG_1in10x_L1_ACTTTCATCAAGAAGT	3.545	536	Yes	1in10x
CCEx12_B19_noRG_1in10x_L1_ACTTTCATCAGTCAGT	0.905	5301	Yes	1in10x
CCEx12_B19_noRG_1in10x_L1_ACTTTCATCATTGCGA	3.026	3834	Yes	1in10x
CCEx12_B19_noRG_1in10x_L1_ACTTTCATCCTGTACC	0.007	15372	No	1in10x
CCEx12_B19_noRG_1in10x_L1_ACTTTCATCGTCCAGG	0.042	7137	No	1in10x
CCEx12_B19_noRG_1in10x_L1_ACTTTCATCTCTGTCG	3.631	7077	No	1in10x
CCEx12_B19_noRG_1in10x_L1_AGAATAGAGAAGGTTT	0.055	5434	No	1in10x
CCEx12_B19_noRG_1in10x_L1_AGAATAGAGACAGAGA	0.539	12255	Yes	1in10x
CCEx12_B19_noRG_1in10x_L1_AGAATAGAGCTGAACG	2.449	7632	Yes	1in10x
CCEx12_B19_noRG_1in10x_L1_AGAATAGAGGACTGGT	0.034	5927	No	1in10x
CCEx12_B19_noRG_1in10x_L1_AGAATAGAGGCCGAAT	0.048	6205	No	1in10x
CCEx12_B19_noRG_1in10x_L1_AGAATAGCACCAGGTC	0.915	6227	Yes	1in10x
CCEx12_B19_noRG_1in10x_L1_AGAATAGCAGTAACGG	0.055	9043	No	1in10x
CCEx12_B19_noRG_1in10x_L1_AGAATAGCATCGATGT	3.403	6085	No	1in10x
CCEx12_B19_noRG_1in10x_L1_AGAATAGGTGGACGAT	3.211	5698	Yes	1in10x
CCEx12_B19_noRG_1in10x_L1_AGAATAGGTGTGAATA	3.994	12291	Yes	1in10x
CCEx12_B19_noRG_1in10x_L1_AGAATAGTCAACGGCC	0.019	5210	No	1in10x
CCEx12_B19_noRG_1in10x_L1_AGAATAGTCAGGCGAA	0.042	7266	No	1in10x
CCEx12_B19_noRG_1in10x_L1_AGAATAGTCGCCAGCA	0.093	3230	No	1in10x
CCEx12_B19_noRG_1in10x_L1_AGAATAGTCTCAAGTG	0.034	2962	No	1in10x
CCEx12_B19_noRG_1in10x_L1_AGAATAGTCTTCGAGA	0.032	6351	No	1in10x
CCEx12_B19_noRG_1in10x_L1_AGACGTTAGAAGATTC	2.715	6628	Yes	1in10x
CCEx12_B19_noRG_1in10x_L1_AGACGTTAGCCACTAT	2.362	4230	Yes	1in10x
CCEx12_B19_noRG_1in10x_L1_AGACGTTAGGAGTTTA	1.921	7131	Yes	1in10x
CCEx12_B19_noRG_1in10x_L1_AGACGTTAGGGCACTA	0.054	5468	No	1in10x
CCEx12_B19_noRG_1in10x_L1_AGACGTTAGTTCGCAT	0.117	3401	No	1in10x
CCEx12_B19_noRG_1in10x_L1_AGACGTTCACCAGGCT	0.021	4804	No	1in10x
CCEx12_B19_noRG_1in10x_L1_AGACGTTCATATACCG	72.759	290	Yes	1in10x
CCEx12_B19_noRG_1in10x_L1_AGACGTTCATCACGAT	3.107	1159	Yes	1in10x
CCEx12_B19_noRG_1in10x_L1_AGACGTTGTAAGGATT	0.034	5716	No	1in10x
CCEx12_B19_noRG_1in10x_L1_AGACGTTGTCCTCCAT	3.746	6327	Yes	1in10x
CCEx12_B19_noRG_1in10x_L1_AGACGTTGTTTGTTGG	0.032	6333	No	1in10x
CCEx12_B19_noRG_1in10x_L1_AGACGTTTCAGGCGAA	0.000	4528	No	1in10x
CCEx12_B19_noRG_1in10x_L1_AGACGTTTCATAAAGG	0.060	3283	No	1in10x
CCEx12_B19_noRG_1in10x_L1_AGACGTTTCATGTGGT	10.526	703	Yes	1in10x
CCEx12_B19_noRG_1in10x_L1_AGACGTTTCCTATGTT	0.879	1481	Yes	1in10x
CCEx12_B19_noRG_1in10x_L1_AGACGTTTCCTGTAGA	0.023	4362	No	1in10x
CCEx12_B19_noRG_1in10x_L1_AGACGTTTCTGGCGAC	0.045	6553	No	1in10x
CCEx12_B19_noRG_1in10x_L1_AGACGTTTCTTGACGA	3.349	1403	Yes	1in10x
CCEx12_B19_noRG_1in10x_L1_AGAGCGAAGGCGCTCT	0.000	5551	No	1in10x
CCEx12_B19_noRG_1in10x_L1_AGAGCGAAGTCCGTAT	0.064	3157	No	1in10x
CCEx12_B19_noRG_1in10x_L1_AGAGCGAAGTTCGCGC	0.000	2930	No	1in10x
CCEx12_B19_noRG_1in10x_L1_AGAGCGAAGTTTGCGT	0.015	6494	No	1in10x
CCEx12_B19_noRG_1in10x_L1_AGAGCGACAAGGACAC	1.328	1431	Yes	1in10x
CCEx12_B19_noRG_1in10x_L1_AGAGCGACAATCCAAC	0.075	4040	No	1in10x
CCEx12_B19_noRG_1in10x_L1_AGAGCGACAATGGTCT	0.040	5031	No	1in10x
CCEx12_B19_noRG_1in10x_L1_AGAGCGACAGGTCGTC	0.075	5405	No	1in10x
CCEx12_B19_noRG_1in10x_L1_AGAGCGACATTCTCAT	6.188	307	Yes	1in10x
CCEx12_B19_noRG_1in10x_L1_AGAGCGAGTCAGAGGT	1.529	9420	Yes	1in10x
CCEx12_B19_noRG_1in10x_L1_AGAGCGAGTCATCGGC	9.500	200	Yes	1in10x
CCEx12_B19_noRG_1in10x_L1_AGAGCGAGTGGTGTAG	0.080	4950	No	1in10x
CCEx12_B19_noRG_1in10x_L1_AGAGCGAGTGTTTGTG	0.303	3954	Yes	1in10x
CCEx12_B19_noRG_1in10x_L1_AGAGCGATCAGGATCT	0.000	5111	No	1in10x
CCEx12_B19_noRG_1in10x_L1_AGAGCGATCGGAGGTA	14.071	10333	Yes	1in10x
CCEx12_B19_noRG_1in10x_L1_AGAGCGATCTGCGACG	7.950	8464	Yes	1in10x
CCEx12_B19_noRG_1in10x_L1_AGAGCTTAGAAGCCCA	0.062	6377	No	1in10x
CCEx12_B19_noRG_1in10x_L1_AGAGCTTAGCAACGGT	0.049	6067	No	1in10x
CCEx12_B19_noRG_1in10x_L1_AGAGCTTAGCGAGAAA	0.020	5018	No	1in10x
CCEx12_B19_noRG_1in10x_L1_AGAGCTTAGTCTCCTC	0.050	5994	No	1in10x
CCEx12_B19_noRG_1in10x_L1_AGAGCTTCAAGTAATG	2.477	323	No	1in10x
CCEx12_B19_noRG_1in10x_L1_AGAGCTTCAGTCAGCC	1.301	2766	Yes	1in10x
CCEx12_B19_noRG_1in10x_L1_AGAGCTTGTAAACCTC	0.077	5142	No	1in10x
CCEx12_B19_noRG_1in10x_L1_AGAGCTTGTATGCTTG	1.209	6539	Yes	1in10x
CCEx12_B19_noRG_1in10x_L1_AGAGCTTGTCAAACTC	0.096	3144	No	1in10x
CCEx12_B19_noRG_1in10x_L1_AGAGCTTGTTACAGAA	0.109	4633	No	1in10x
CCEx12_B19_noRG_1in10x_L1_AGAGCTTTCGTCTGAA	0.021	4736	No	1in10x
CCEx12_B19_noRG_1in10x_L1_AGAGCTTTCTACTTAC	0.052	7925	No	1in10x
CCEx12_B19_noRG_1in10x_L1_AGAGTGGAGCGAAGGG	0.141	2112	No	1in10x
CCEx12_B19_noRG_1in10x_L1_AGAGTGGAGGAGCGAG	1.947	3904	Yes	1in10x
CCEx12_B19_noRG_1in10x_L1_AGAGTGGAGTCCGGTC	0.131	3777	No	1in10x
CCEx12_B19_noRG_1in10x_L1_AGAGTGGCAAACTGCT	1.735	1441	Yes	1in10x
CCEx12_B19_noRG_1in10x_L1_AGAGTGGCACACCGAC	1.974	3346	Yes	1in10x
CCEx12_B19_noRG_1in10x_L1_AGAGTGGCAGGGTTAG	1.770	6667	Yes	1in10x
CCEx12_B19_noRG_1in10x_L1_AGAGTGGCATTGGGCC	0.058	5212	No	1in10x
CCEx12_B19_noRG_1in10x_L1_AGAGTGGGTCATATGC	3.039	7042	No	1in10x
CCEx12_B19_noRG_1in10x_L1_AGAGTGGGTTCCAACA	3.153	6282	Yes	1in10x
CCEx12_B19_noRG_1in10x_L1_AGAGTGGGTTGGTTTG	0.012	8092	No	1in10x
CCEx12_B19_noRG_1in10x_L1_AGAGTGGTCACATGCA	0.000	3475	No	1in10x
CCEx12_B19_noRG_1in10x_L1_AGAGTGGTCATGTCTT	4.702	5848	Yes	1in10x
CCEx12_B19_noRG_1in10x_L1_AGAGTGGTCCGCTGTT	0.080	5009	No	1in10x
CCEx12_B19_noRG_1in10x_L1_AGATCTGAGACGCAAC	0.099	3072	No	1in10x
CCEx12_B19_noRG_1in10x_L1_AGATCTGAGGACGAAA	3.672	463	Yes	1in10x
CCEx12_B19_noRG_1in10x_L1_AGATCTGAGTTACCCA	53.482	6563	Yes	1in10x
CCEx12_B19_noRG_1in10x_L1_AGATCTGCACTAGTAC	0.015	6790	No	1in10x
CCEx12_B19_noRG_1in10x_L1_AGATCTGCAGTACACT	6.250	352	Yes	1in10x
CCEx12_B19_noRG_1in10x_L1_AGATCTGCATAAGACA	2.518	7783	Yes	1in10x
CCEx12_B19_noRG_1in10x_L1_AGATCTGCATCAGTCA	0.000	3265	No	1in10x
CCEx12_B19_noRG_1in10x_L1_AGATCTGCATTCTTAC	0.020	4999	No	1in10x
CCEx12_B19_noRG_1in10x_L1_AGATCTGGTATAGTAG	0.114	9615	No	1in10x
CCEx12_B19_noRG_1in10x_L1_AGATCTGGTCACCTAA	0.044	4616	No	1in10x
CCEx12_B19_noRG_1in10x_L1_AGATCTGTCAGTCAGT	0.056	3554	No	1in10x
CCEx12_B19_noRG_1in10x_L1_AGATCTGTCATTATCC	0.183	6057	No	1in10x
CCEx12_B19_noRG_1in10x_L1_AGATCTGTCCGAATGT	0.057	6941	No	1in10x
CCEx12_B19_noRG_1in10x_L1_AGATCTGTCCTAGTGA	27.249	378	Yes	1in10x
CCEx12_B19_noRG_1in10x_L1_AGATCTGTCTAACGGT	0.824	6797	Yes	1in10x
CCEx12_B19_noRG_1in10x_L1_AGATCTGTCTCCAACC	2.192	5429	Yes	1in10x
CCEx12_B19_noRG_1in10x_L1_AGATCTGTCTGCTTGC	0.024	11880	No	1in10x
CCEx12_B19_noRG_1in10x_L1_AGATTGCAGAATTGTG	0.343	4394	No	1in10x
CCEx12_B19_noRG_1in10x_L1_AGATTGCAGACTTGAA	0.138	4319	No	1in10x
CCEx12_B19_noRG_1in10x_L1_AGATTGCAGATGCGAC	0.000	4105	No	1in10x
CCEx12_B19_noRG_1in10x_L1_AGATTGCAGCCACTAT	2.505	6468	Yes	1in10x
CCEx12_B19_noRG_1in10x_L1_AGATTGCAGCGTGAAC	0.060	5000	No	1in10x
CCEx12_B19_noRG_1in10x_L1_AGATTGCAGTCCGTAT	1.736	4896	Yes	1in10x
CCEx12_B19_noRG_1in10x_L1_AGATTGCCAAGGGTCA	0.874	1832	Yes	1in10x
CCEx12_B19_noRG_1in10x_L1_AGATTGCCAAGTAGTA	0.022	4607	No	1in10x
CCEx12_B19_noRG_1in10x_L1_AGATTGCCACTTCTGC	0.966	4654	No	1in10x
CCEx12_B19_noRG_1in10x_L1_AGATTGCCATATGCTG	0.231	5188	No	1in10x
CCEx12_B19_noRG_1in10x_L1_AGATTGCCATGTCGAT	0.034	2936	No	1in10x
CCEx12_B19_noRG_1in10x_L1_AGATTGCGTAAACCTC	0.066	4593	No	1in10x
CCEx12_B19_noRG_1in10x_L1_AGATTGCGTATTAGCC	0.665	1053	Yes	1in10x
CCEx12_B19_noRG_1in10x_L1_AGATTGCGTCTCAACA	0.069	4383	No	1in10x
CCEx12_B19_noRG_1in10x_L1_AGATTGCGTTTACTCT	0.041	9552	No	1in10x
CCEx12_B19_noRG_1in10x_L1_AGATTGCTCACATACG	0.095	4252	No	1in10x
CCEx12_B19_noRG_1in10x_L1_AGCAGCCAGCGACGTA	0.024	4163	No	1in10x
CCEx12_B19_noRG_1in10x_L1_AGCAGCCCAAGCCGTC	0.245	6911	No	1in10x
CCEx12_B19_noRG_1in10x_L1_AGCAGCCCAGATTGCT	0.236	5932	Yes	1in10x
CCEx12_B19_noRG_1in10x_L1_AGCAGCCCATAAAGGT	2.188	5301	Yes	1in10x
CCEx12_B19_noRG_1in10x_L1_AGCAGCCGTCCATGAT	0.036	5665	No	1in10x
CCEx12_B19_noRG_1in10x_L1_AGCAGCCGTTACAGAA	0.118	4232	No	1in10x
CCEx12_B19_noRG_1in10x_L1_AGCAGCCGTTGCTCCT	0.624	4169	Yes	1in10x
CCEx12_B19_noRG_1in10x_L1_AGCAGCCTCGGACAAG	0.098	3065	No	1in10x
CCEx12_B19_noRG_1in10x_L1_AGCATACAGACACTAA	10.166	541	Yes	1in10x
CCEx12_B19_noRG_1in10x_L1_AGCATACAGAGACTAT	1.339	971	Yes	1in10x
CCEx12_B19_noRG_1in10x_L1_AGCATACAGGTAAACT	17.635	1616	Yes	1in10x
CCEx12_B19_noRG_1in10x_L1_AGCATACAGGTAGCCA	1.327	2712	Yes	1in10x
CCEx12_B19_noRG_1in10x_L1_AGCATACAGTGTGGCA	0.000	4149	No	1in10x
CCEx12_B19_noRG_1in10x_L1_AGCATACCAAATACAG	1.861	10532	Yes	1in10x
CCEx12_B19_noRG_1in10x_L1_AGCATACCAAGAGGCT	0.034	2920	No	1in10x
CCEx12_B19_noRG_1in10x_L1_AGCATACCAATGAAAC	1.032	4257	Yes	1in10x
CCEx12_B19_noRG_1in10x_L1_AGCATACCAGATCGGA	2.030	3152	Yes	1in10x
CCEx12_B19_noRG_1in10x_L1_AGCATACCATTCCTCG	0.124	3232	No	1in10x
CCEx12_B19_noRG_1in10x_L1_AGCATACGTACCGGCT	1.097	3283	No	1in10x
CCEx12_B19_noRG_1in10x_L1_AGCATACGTCATTAGC	0.026	7610	No	1in10x
CCEx12_B19_noRG_1in10x_L1_AGCATACGTCGGCATC	0.112	3624	No	1in10x
CCEx12_B19_noRG_1in10x_L1_AGCATACGTGCAGGTA	0.042	7225	No	1in10x
CCEx12_B19_noRG_1in10x_L1_AGCATACGTGTTCTTT	37.967	4388	Yes	1in10x
CCEx12_B19_noRG_1in10x_L1_AGCATACTCACGAAGG	0.000	4736	No	1in10x
CCEx12_B19_noRG_1in10x_L1_AGCATACTCAGCATGT	0.155	3895	No	1in10x
CCEx12_B19_noRG_1in10x_L1_AGCATACTCAGGATCT	1.972	5577	Yes	1in10x
CCEx12_B19_noRG_1in10x_L1_AGCATACTCAGTTAGC	0.028	3552	No	1in10x
CCEx12_B19_noRG_1in10x_L1_AGCATACTCTAGCACA	0.486	1440	Yes	1in10x
CCEx12_B19_noRG_1in10x_L1_AGCCTAAAGCTTCGCG	1.489	2487	Yes	1in10x
CCEx12_B19_noRG_1in10x_L1_AGCCTAACAAATTGCC	0.029	7014	No	1in10x
CCEx12_B19_noRG_1in10x_L1_AGCCTAACAATAGAGT	0.060	5027	No	1in10x
CCEx12_B19_noRG_1in10x_L1_AGCCTAACAGTTCATG	0.063	4853	No	1in10x
CCEx12_B19_noRG_1in10x_L1_AGCCTAACATAGGATA	1.834	10078	Yes	1in10x
CCEx12_B19_noRG_1in10x_L1_AGCCTAACATGAGCGA	0.180	6680	No	1in10x
CCEx12_B19_noRG_1in10x_L1_AGCCTAAGTAAGTGGC	0.040	7468	No	1in10x
CCEx12_B19_noRG_1in10x_L1_AGCCTAAGTGAGGGTT	0.048	6294	No	1in10x
CCEx12_B19_noRG_1in10x_L1_AGCCTAAGTGGTCCGT	3.565	6732	Yes	1in10x
CCEx12_B19_noRG_1in10x_L1_AGCCTAATCCGAAGAG	0.022	4591	No	1in10x
CCEx12_B19_noRG_1in10x_L1_AGCCTAATCTCACATT	0.400	1997	Yes	1in10x
CCEx12_B19_noRG_1in10x_L1_AGCCTAATCTTCATGT	0.034	2906	No	1in10x
CCEx12_B19_noRG_1in10x_L1_AGCGGTCAGATGTTAG	0.609	822	No	1in10x
CCEx12_B19_noRG_1in10x_L1_AGCGGTCAGCTGATAA	1.151	11816	Yes	1in10x
CCEx12_B19_noRG_1in10x_L1_AGCGGTCAGGACAGCT	3.529	6517	Yes	1in10x
CCEx12_B19_noRG_1in10x_L1_AGCGGTCAGGAGTAGA	0.604	4801	Yes	1in10x
CCEx12_B19_noRG_1in10x_L1_AGCGGTCAGGGTATCG	10.202	6861	Yes	1in10x
CCEx12_B19_noRG_1in10x_L1_AGCGGTCCAAACGTGG	0.031	3250	No	1in10x
CCEx12_B19_noRG_1in10x_L1_AGCGGTCCACATAACC	0.026	3876	No	1in10x
CCEx12_B19_noRG_1in10x_L1_AGCGGTCCATAGGATA	3.155	4439	Yes	1in10x
CCEx12_B19_noRG_1in10x_L1_AGCGGTCCATCCTTGC	4.292	3448	Yes	1in10x
CCEx12_B19_noRG_1in10x_L1_AGCGGTCCATGCTAGT	0.696	3168	Yes	1in10x
CCEx12_B19_noRG_1in10x_L1_AGCGGTCGTAAGGGCT	0.036	8291	No	1in10x
CCEx12_B19_noRG_1in10x_L1_AGCGGTCGTGTAACGG	2.343	5122	Yes	1in10x
CCEx12_B19_noRG_1in10x_L1_AGCGGTCTCAACGGGA	5.902	305	Yes	1in10x
CCEx12_B19_noRG_1in10x_L1_AGCGGTCTCAGCTCTC	0.099	4064	No	1in10x
CCEx12_B19_noRG_1in10x_L1_AGCGGTCTCCAGATCA	3.923	5685	Yes	1in10x
CCEx12_B19_noRG_1in10x_L1_AGCGGTCTCGAATGCT	5.216	1438	Yes	1in10x
CCEx12_B19_noRG_1in10x_L1_AGCGTATAGCAATCTC	0.234	3862	No	1in10x
CCEx12_B19_noRG_1in10x_L1_AGCGTATAGCTAGCCC	0.498	3015	No	1in10x
CCEx12_B19_noRG_1in10x_L1_AGCGTATAGGACAGCT	0.033	3069	No	1in10x
CCEx12_B19_noRG_1in10x_L1_AGCGTATCAAAGGAAG	15.464	1177	Yes	1in10x
CCEx12_B19_noRG_1in10x_L1_AGCGTATCATGGTCTA	0.017	5795	No	1in10x
CCEx12_B19_noRG_1in10x_L1_AGCGTATCATTCACTT	0.014	7024	No	1in10x
CCEx12_B19_noRG_1in10x_L1_AGCGTATGTACCTACA	4.249	353	Yes	1in10x
CCEx12_B19_noRG_1in10x_L1_AGCGTATGTAGAGGAA	0.034	8868	No	1in10x
CCEx12_B19_noRG_1in10x_L1_AGCGTATGTCTAGAGG	1.169	4529	Yes	1in10x
CCEx12_B19_noRG_1in10x_L1_AGCGTATGTGAGTATA	0.080	6205	No	1in10x
CCEx12_B19_noRG_1in10x_L1_AGCGTATGTGATAAGT	2.377	3535	Yes	1in10x
CCEx12_B19_noRG_1in10x_L1_AGCGTATGTTGGTGGA	1.530	2876	Yes	1in10x
CCEx12_B19_noRG_1in10x_L1_AGCGTATTCCACGACG	2.517	1827	Yes	1in10x
CCEx12_B19_noRG_1in10x_L1_AGCGTATTCTCTGAGA	0.742	1890	Yes	1in10x
CCEx12_B19_noRG_1in10x_L1_AGCGTATTCTGGCGTG	0.042	4794	No	1in10x
CCEx12_B19_noRG_1in10x_L1_AGCGTATTCTGGTATG	84.855	482	Yes	1in10x
CCEx12_B19_noRG_1in10x_L1_AGCGTCGAGACTTTCG	5.023	2728	Yes	1in10x
CCEx12_B19_noRG_1in10x_L1_AGCGTCGCATGCCACG	0.100	5047	No	1in10x
CCEx12_B19_noRG_1in10x_L1_AGCGTCGGTCCCTTGT	2.155	3990	Yes	1in10x
CCEx12_B19_noRG_1in10x_L1_AGCGTCGTCGCCAAAT	1.577	3043	Yes	1in10x
CCEx12_B19_noRG_1in10x_L1_AGCGTCGTCGGCTTGG	0.016	6234	No	1in10x
CCEx12_B19_noRG_1in10x_L1_AGCGTCGTCGTTGACA	14.216	204	Yes	1in10x
CCEx12_B19_noRG_1in10x_L1_AGCTCCTAGGGTATCG	28.428	299	Yes	1in10x
CCEx12_B19_noRG_1in10x_L1_AGCTCCTCAAATACAG	0.105	2825	No	1in10x
CCEx12_B19_noRG_1in10x_L1_AGCTCCTCACTGTCGG	2.073	434	Yes	1in10x
CCEx12_B19_noRG_1in10x_L1_AGCTCCTGTCTTCAAG	0.039	5166	No	1in10x
CCEx12_B19_noRG_1in10x_L1_AGCTCCTTCATGGTCA	0.093	3247	No	1in10x
CCEx12_B19_noRG_1in10x_L1_AGCTCCTTCTCGCATC	3.163	7237	Yes	1in10x
CCEx12_B19_noRG_1in10x_L1_AGCTCCTTCTGCAGTA	9.530	13651	Yes	1in10x
CCEx12_B19_noRG_1in10x_L1_AGCTCTCAGAGGTAGA	0.050	3997	No	1in10x
CCEx12_B19_noRG_1in10x_L1_AGCTCTCAGTAGATGT	9.421	5817	Yes	1in10x
CCEx12_B19_noRG_1in10x_L1_AGCTCTCCACTGCCAG	5.556	396	Yes	1in10x
CCEx12_B19_noRG_1in10x_L1_AGCTCTCCACTTAAGC	0.055	5421	No	1in10x
CCEx12_B19_noRG_1in10x_L1_AGCTCTCGTCGACTGC	2.264	5918	Yes	1in10x
CCEx12_B19_noRG_1in10x_L1_AGCTCTCTCAACCATG	8.153	1067	Yes	1in10x
CCEx12_B19_noRG_1in10x_L1_AGCTCTCTCACGATGT	0.050	7857	No	1in10x
CCEx12_B19_noRG_1in10x_L1_AGCTCTCTCGCTAGCG	0.026	3819	No	1in10x
CCEx12_B19_noRG_1in10x_L1_AGCTCTCTCGGCTACG	1.244	9004	Yes	1in10x
CCEx12_B19_noRG_1in10x_L1_AGCTTGAAGACCTTTG	0.101	7963	No	1in10x
CCEx12_B19_noRG_1in10x_L1_AGCTTGAAGACGCACA	0.000	6446	No	1in10x
CCEx12_B19_noRG_1in10x_L1_AGCTTGAAGATCCCGC	7.048	227	Yes	1in10x
CCEx12_B19_noRG_1in10x_L1_AGCTTGAAGCACACAG	3.797	7083	Yes	1in10x
CCEx12_B19_noRG_1in10x_L1_AGCTTGAAGCCAGGAT	0.066	4629	No	1in10x
CCEx12_B19_noRG_1in10x_L1_AGCTTGAAGTGGGATC	0.056	3525	No	1in10x
CCEx12_B19_noRG_1in10x_L1_AGCTTGACAGCAGTTT	0.041	7297	No	1in10x
CCEx12_B19_noRG_1in10x_L1_AGCTTGACAGGTTTCA	0.051	5886	No	1in10x
CCEx12_B19_noRG_1in10x_L1_AGCTTGACATACTCTT	0.000	4594	No	1in10x
CCEx12_B19_noRG_1in10x_L1_AGCTTGAGTAGCAAAT	0.068	5860	No	1in10x
CCEx12_B19_noRG_1in10x_L1_AGCTTGAGTAGGCTGA	3.747	1201	Yes	1in10x
CCEx12_B19_noRG_1in10x_L1_AGCTTGAGTTGCCTCT	0.093	4256	No	1in10x
CCEx12_B19_noRG_1in10x_L1_AGCTTGATCGGCTACG	0.579	1209	Yes	1in10x
CCEx12_B19_noRG_1in10x_L1_AGCTTGATCTACTTAC	1.896	8540	Yes	1in10x
CCEx12_B19_noRG_1in10x_L1_AGCTTGATCTCTAGGA	0.039	7662	No	1in10x
CCEx12_B19_noRG_1in10x_L1_AGCTTGATCTGCTGCT	0.618	5650	Yes	1in10x
CCEx12_B19_noRG_1in10x_L1_AGCTTGATCTGGCGAC	3.335	5937	Yes	1in10x
CCEx12_B19_noRG_1in10x_L1_AGGCCACAGAAAGTGG	0.019	5370	No	1in10x
CCEx12_B19_noRG_1in10x_L1_AGGCCACAGAGCTTCT	0.132	3038	No	1in10x
CCEx12_B19_noRG_1in10x_L1_AGGCCACAGCGCTTAT	44.027	293	Yes	1in10x
CCEx12_B19_noRG_1in10x_L1_AGGCCACAGTTTAGGA	0.897	2009	Yes	1in10x
CCEx12_B19_noRG_1in10x_L1_AGGCCACCACATAACC	3.498	7750	Yes	1in10x
CCEx12_B19_noRG_1in10x_L1_AGGCCACCACCGATAT	3.927	331	Yes	1in10x
CCEx12_B19_noRG_1in10x_L1_AGGCCACCAGCTCCGA	0.034	5851	No	1in10x
CCEx12_B19_noRG_1in10x_L1_AGGCCACCAGCTGTGC	0.188	4803	No	1in10x
CCEx12_B19_noRG_1in10x_L1_AGGCCACCAGTATAAG	0.021	4875	No	1in10x
CCEx12_B19_noRG_1in10x_L1_AGGCCACCATACGCCG	0.036	8176	No	1in10x
CCEx12_B19_noRG_1in10x_L1_AGGCCACGTCTCCCTA	0.075	5390	No	1in10x
CCEx12_B19_noRG_1in10x_L1_AGGCCACGTGAAATCA	0.462	1947	Yes	1in10x
CCEx12_B19_noRG_1in10x_L1_AGGCCACGTGTTTGTG	0.000	8286	No	1in10x
CCEx12_B19_noRG_1in10x_L1_AGGCCACTCACATAGC	1.315	6160	Yes	1in10x
CCEx12_B19_noRG_1in10x_L1_AGGCCACTCGGAGGTA	1.571	6110	Yes	1in10x
CCEx12_B19_noRG_1in10x_L1_AGGCCACTCGGCCGAT	0.063	4670	No	1in10x
CCEx12_B19_noRG_1in10x_L1_AGGCCACTCTAACTTC	0.031	9596	No	1in10x
CCEx12_B19_noRG_1in10x_L1_AGGCCGTAGGTGATTA	5.645	496	Yes	1in10x
CCEx12_B19_noRG_1in10x_L1_AGGCCGTCAAGGTGTG	0.053	7477	No	1in10x
CCEx12_B19_noRG_1in10x_L1_AGGCCGTCATCGATGT	0.105	4778	No	1in10x
CCEx12_B19_noRG_1in10x_L1_AGGCCGTCATGGTCTA	0.044	4556	No	1in10x
CCEx12_B19_noRG_1in10x_L1_AGGCCGTCATTTGCTT	0.084	7123	No	1in10x
CCEx12_B19_noRG_1in10x_L1_AGGCCGTGTACCGTTA	0.013	7883	No	1in10x
CCEx12_B19_noRG_1in10x_L1_AGGCCGTGTGTTAAGA	0.026	3860	No	1in10x
CCEx12_B19_noRG_1in10x_L1_AGGCCGTTCATTCACT	2.026	4246	Yes	1in10x
CCEx12_B19_noRG_1in10x_L1_AGGCCGTTCCGCGCAA	0.136	4399	No	1in10x
CCEx12_B19_noRG_1in10x_L1_AGGCCGTTCCGTACAA	0.132	3048	No	1in10x
CCEx12_B19_noRG_1in10x_L1_AGGGAGTAGACTGTAA	1.844	3526	Yes	1in10x
CCEx12_B19_noRG_1in10x_L1_AGGGAGTAGTGCGATG	0.032	6089	No	1in10x
CCEx12_B19_noRG_1in10x_L1_AGGGAGTAGTTAGCGG	1.501	5933	Yes	1in10x
CCEx12_B19_noRG_1in10x_L1_AGGGAGTCAATACGCT	0.066	2997	No	1in10x
CCEx12_B19_noRG_1in10x_L1_AGGGAGTCACCAGGCT	1.898	6537	Yes	1in10x
CCEx12_B19_noRG_1in10x_L1_AGGGAGTCAGGGTTAG	0.034	5831	No	1in10x
CCEx12_B19_noRG_1in10x_L1_AGGGAGTCAGGTCTCG	0.194	7223	No	1in10x
CCEx12_B19_noRG_1in10x_L1_AGGGAGTCATCATCCC	5.806	16448	Yes	1in10x
CCEx12_B19_noRG_1in10x_L1_AGGGAGTGTTGGACCC	1.278	5554	Yes	1in10x
CCEx12_B19_noRG_1in10x_L1_AGGGAGTTCAAACGGG	0.042	7063	No	1in10x
CCEx12_B19_noRG_1in10x_L1_AGGGAGTTCCACTCCA	37.600	625	Yes	1in10x
CCEx12_B19_noRG_1in10x_L1_AGGGAGTTCCAGAAGG	0.036	8205	No	1in10x
CCEx12_B19_noRG_1in10x_L1_AGGGAGTTCGAACTGT	0.015	6847	No	1in10x
CCEx12_B19_noRG_1in10x_L1_AGGGATGAGAAGGTGA	3.827	7315	Yes	1in10x
CCEx12_B19_noRG_1in10x_L1_AGGGATGAGAGTGAGA	0.088	4521	No	1in10x
CCEx12_B19_noRG_1in10x_L1_AGGGATGCAACTGCTA	1.480	8310	Yes	1in10x
CCEx12_B19_noRG_1in10x_L1_AGGGATGCAAGGTTCT	0.094	5334	No	1in10x
CCEx12_B19_noRG_1in10x_L1_AGGGATGCAATACGCT	0.157	7056	No	1in10x
CCEx12_B19_noRG_1in10x_L1_AGGGATGCACTACAGT	0.010	9647	No	1in10x
CCEx12_B19_noRG_1in10x_L1_AGGGATGCATGGGAAC	0.023	4321	No	1in10x
CCEx12_B19_noRG_1in10x_L1_AGGGATGGTACCTACA	3.334	4618	Yes	1in10x
CCEx12_B19_noRG_1in10x_L1_AGGGATGTCATTATCC	0.034	5826	No	1in10x
CCEx12_B19_noRG_1in10x_L1_AGGGATGTCGTCGTTC	0.345	2892	No	1in10x
CCEx12_B19_noRG_1in10x_L1_AGGGTGAAGACAGGCT	3.392	6162	Yes	1in10x
CCEx12_B19_noRG_1in10x_L1_AGGGTGAAGACTAAGT	0.022	9010	No	1in10x
CCEx12_B19_noRG_1in10x_L1_AGGGTGACAATAAGCA	6.323	933	Yes	1in10x
CCEx12_B19_noRG_1in10x_L1_AGGGTGACAATACGCT	2.089	4020	Yes	1in10x
CCEx12_B19_noRG_1in10x_L1_AGGGTGACAGCCTATA	11.029	272	Yes	1in10x
CCEx12_B19_noRG_1in10x_L1_AGGGTGACAGGGAGAG	2.447	5680	Yes	1in10x
CCEx12_B19_noRG_1in10x_L1_AGGGTGACAGGGATTG	2.838	7505	Yes	1in10x
CCEx12_B19_noRG_1in10x_L1_AGGGTGAGTATAGGTA	17.856	392	Yes	1in10x
CCEx12_B19_noRG_1in10x_L1_AGGGTGAGTTACCGAT	0.032	3162	No	1in10x
CCEx12_B19_noRG_1in10x_L1_AGGGTGATCACAACGT	0.115	4350	No	1in10x
CCEx12_B19_noRG_1in10x_L1_AGGTCATAGTCAAGCG	9.649	943	Yes	1in10x
CCEx12_B19_noRG_1in10x_L1_AGGTCATAGTTCGCAT	1.989	1257	Yes	1in10x
CCEx12_B19_noRG_1in10x_L1_AGGTCATCAATGGAAT	2.590	8298	Yes	1in10x
CCEx12_B19_noRG_1in10x_L1_AGGTCATCAGCCTGTG	0.031	6352	No	1in10x
CCEx12_B19_noRG_1in10x_L1_AGGTCATCAGGGATTG	0.926	324	Yes	1in10x
CCEx12_B19_noRG_1in10x_L1_AGGTCATCATCTATGG	3.019	5895	Yes	1in10x
CCEx12_B19_noRG_1in10x_L1_AGGTCATGTTAAGGGC	0.040	4977	No	1in10x
CCEx12_B19_noRG_1in10x_L1_AGGTCATTCGACCAGC	0.066	3050	No	1in10x
CCEx12_B19_noRG_1in10x_L1_AGGTCATTCGGGAGTA	0.090	5516	No	1in10x
CCEx12_B19_noRG_1in10x_L1_AGGTCCGAGAACTGTA	5.912	4043	Yes	1in10x
CCEx12_B19_noRG_1in10x_L1_AGGTCCGAGATGGGTC	1.461	4174	Yes	1in10x
CCEx12_B19_noRG_1in10x_L1_AGGTCCGAGCTCCTTC	0.577	4156	Yes	1in10x
CCEx12_B19_noRG_1in10x_L1_AGGTCCGAGGAGTCTG	0.064	3151	No	1in10x
CCEx12_B19_noRG_1in10x_L1_AGGTCCGAGGTCATCT	0.029	6945	No	1in10x
CCEx12_B19_noRG_1in10x_L1_AGGTCCGCAAAGTCAA	6.187	5237	Yes	1in10x
CCEx12_B19_noRG_1in10x_L1_AGGTCCGCACATAACC	0.000	6091	No	1in10x
CCEx12_B19_noRG_1in10x_L1_AGGTCCGCATGACATC	0.040	5077	No	1in10x
CCEx12_B19_noRG_1in10x_L1_AGGTCCGCATGCCACG	0.000	4053	No	1in10x
CCEx12_B19_noRG_1in10x_L1_AGGTCCGGTACCGCTG	88.833	815	Yes	1in10x
CCEx12_B19_noRG_1in10x_L1_AGGTCCGGTCGCCATG	0.045	6669	No	1in10x
CCEx12_B19_noRG_1in10x_L1_AGGTCCGGTGACGGTA	0.060	4993	No	1in10x
CCEx12_B19_noRG_1in10x_L1_AGGTCCGGTGTTTGTG	1.509	8747	Yes	1in10x
CCEx12_B19_noRG_1in10x_L1_AGGTCCGTCATAAAGG	0.066	4558	No	1in10x
CCEx12_B19_noRG_1in10x_L1_AGGTCCGTCATCGATG	0.463	4320	Yes	1in10x
CCEx12_B19_noRG_1in10x_L1_AGGTCCGTCGAATGCT	0.042	4777	No	1in10x
CCEx12_B19_noRG_1in10x_L1_AGGTCCGTCGTAGGTT	0.030	3381	No	1in10x
CCEx12_B19_noRG_1in10x_L1_AGTAGTCAGAAGGTTT	0.018	11047	No	1in10x
CCEx12_B19_noRG_1in10x_L1_AGTAGTCAGAGTAATC	50.375	933	Yes	1in10x
CCEx12_B19_noRG_1in10x_L1_AGTAGTCAGCGTGAGT	14.755	854	Yes	1in10x
CCEx12_B19_noRG_1in10x_L1_AGTAGTCAGCGTGTCC	0.105	3778	No	1in10x
CCEx12_B19_noRG_1in10x_L1_AGTAGTCAGGACATTA	2.466	730	Yes	1in10x
CCEx12_B19_noRG_1in10x_L1_AGTAGTCAGTGCGTGA	0.048	6168	No	1in10x
CCEx12_B19_noRG_1in10x_L1_AGTAGTCCAAGGGTCA	0.051	6034	No	1in10x
CCEx12_B19_noRG_1in10x_L1_AGTAGTCCATTTGCTT	0.031	3247	No	1in10x
CCEx12_B19_noRG_1in10x_L1_AGTAGTCTCAGCAACT	0.051	5737	No	1in10x
CCEx12_B19_noRG_1in10x_L1_AGTAGTCTCCTCATTA	3.159	950	Yes	1in10x
CCEx12_B19_noRG_1in10x_L1_AGTAGTCTCTCCGGTT	0.036	5511	No	1in10x
CCEx12_B19_noRG_1in10x_L1_AGTAGTCTCTGAGTGT	5.550	973	Yes	1in10x
CCEx12_B19_noRG_1in10x_L1_AGTCTTTAGACCTAGG	2.359	6402	Yes	1in10x
CCEx12_B19_noRG_1in10x_L1_AGTCTTTAGCCATCGC	0.073	5410	No	1in10x
CCEx12_B19_noRG_1in10x_L1_AGTCTTTAGGCAGGTT	0.072	5507	No	1in10x
CCEx12_B19_noRG_1in10x_L1_AGTCTTTAGGTTCCTA	0.029	3495	No	1in10x
CCEx12_B19_noRG_1in10x_L1_AGTCTTTAGTCGCCGT	3.422	2338	Yes	1in10x
CCEx12_B19_noRG_1in10x_L1_AGTCTTTAGTTCGCAT	0.022	9365	No	1in10x
CCEx12_B19_noRG_1in10x_L1_AGTCTTTAGTTTCCTT	2.017	8137	Yes	1in10x
CCEx12_B19_noRG_1in10x_L1_AGTCTTTCACTTCTGC	5.581	215	Yes	1in10x
CCEx12_B19_noRG_1in10x_L1_AGTCTTTCATGTCTCC	1.042	6811	Yes	1in10x
CCEx12_B19_noRG_1in10x_L1_AGTCTTTGTAATCACC	0.039	10342	No	1in10x
CCEx12_B19_noRG_1in10x_L1_AGTCTTTGTACCAGTT	0.020	5042	No	1in10x
CCEx12_B19_noRG_1in10x_L1_AGTCTTTGTCTAAAGA	3.474	403	Yes	1in10x
CCEx12_B19_noRG_1in10x_L1_AGTCTTTGTGTGTGCC	0.044	4525	No	1in10x
CCEx12_B19_noRG_1in10x_L1_AGTCTTTGTTACGGAG	0.271	3683	No	1in10x
CCEx12_B19_noRG_1in10x_L1_AGTCTTTGTTATGCGT	0.171	4665	No	1in10x
CCEx12_B19_noRG_1in10x_L1_AGTCTTTGTTGAGTTC	0.041	4830	No	1in10x
CCEx12_B19_noRG_1in10x_L1_AGTCTTTTCCAAGTAC	1.653	4536	Yes	1in10x
CCEx12_B19_noRG_1in10x_L1_AGTCTTTTCCAGTATG	1.860	6718	Yes	1in10x
CCEx12_B19_noRG_1in10x_L1_AGTCTTTTCCATGAAC	0.048	4185	No	1in10x
CCEx12_B19_noRG_1in10x_L1_AGTCTTTTCCTACAGA	1.643	670	No	1in10x
CCEx12_B19_noRG_1in10x_L1_AGTGAGGAGACAAAGG	7.097	2776	Yes	1in10x
CCEx12_B19_noRG_1in10x_L1_AGTGAGGAGAGTTGGC	0.225	3990	No	1in10x
CCEx12_B19_noRG_1in10x_L1_AGTGAGGCAATTCCTT	2.594	10602	Yes	1in10x
CCEx12_B19_noRG_1in10x_L1_AGTGAGGCACAGGCCT	14.493	414	Yes	1in10x
CCEx12_B19_noRG_1in10x_L1_AGTGAGGCAGCCTTTC	0.030	6583	No	1in10x
CCEx12_B19_noRG_1in10x_L1_AGTGAGGCAGCGTAAG	1.849	1028	Yes	1in10x
CCEx12_B19_noRG_1in10x_L1_AGTGAGGCAGTGAGTG	0.431	9297	Yes	1in10x
CCEx12_B19_noRG_1in10x_L1_AGTGAGGGTACCCAAT	0.066	4515	No	1in10x
CCEx12_B19_noRG_1in10x_L1_AGTGAGGGTAGCCTCG	2.265	11477	Yes	1in10x
CCEx12_B19_noRG_1in10x_L1_AGTGAGGGTCTCGTTC	0.690	869	Yes	1in10x
CCEx12_B19_noRG_1in10x_L1_AGTGAGGGTGTGCGTC	0.226	3089	No	1in10x
CCEx12_B19_noRG_1in10x_L1_AGTGAGGGTTAAGGGC	2.863	7402	Yes	1in10x
CCEx12_B19_noRG_1in10x_L1_AGTGAGGGTTGGGACA	2.073	6705	Yes	1in10x
CCEx12_B19_noRG_1in10x_L1_AGTGAGGTCACGAAGG	10.949	749	Yes	1in10x
CCEx12_B19_noRG_1in10x_L1_AGTGAGGTCACTATTC	1.234	3970	Yes	1in10x
CCEx12_B19_noRG_1in10x_L1_AGTGAGGTCAGCCTAA	4.272	1217	Yes	1in10x
CCEx12_B19_noRG_1in10x_L1_AGTGAGGTCAGTACGT	0.000	4537	No	1in10x
CCEx12_B19_noRG_1in10x_L1_AGTGAGGTCCCTTGCA	0.028	7111	No	1in10x
CCEx12_B19_noRG_1in10x_L1_AGTGAGGTCGACCAGC	0.025	3932	No	1in10x
CCEx12_B19_noRG_1in10x_L1_AGTGAGGTCTTGTTTG	2.359	7885	Yes	1in10x
CCEx12_B19_noRG_1in10x_L1_AGTGAGGTCTTTAGGG	0.525	3421	Yes	1in10x
CCEx12_B19_noRG_1in10x_L1_AGTGGGAAGGAGCGAG	0.059	5102	No	1in10x
CCEx12_B19_noRG_1in10x_L1_AGTGGGAAGTCGTTTG	0.024	4177	No	1in10x
CCEx12_B19_noRG_1in10x_L1_AGTGGGAAGTTGTCGT	1.208	7872	Yes	1in10x
CCEx12_B19_noRG_1in10x_L1_AGTGGGACAATCGGTT	0.855	7723	Yes	1in10x
CCEx12_B19_noRG_1in10x_L1_AGTGGGACACAAGCCC	1.770	11134	Yes	1in10x
CCEx12_B19_noRG_1in10x_L1_AGTGGGACACGTCTCT	0.132	4527	No	1in10x
CCEx12_B19_noRG_1in10x_L1_AGTGGGACAGCCTTGG	0.040	7450	No	1in10x
CCEx12_B19_noRG_1in10x_L1_AGTGGGACAGGCGATA	0.033	3026	No	1in10x
CCEx12_B19_noRG_1in10x_L1_AGTGGGAGTGCAGGTA	0.069	4357	No	1in10x
CCEx12_B19_noRG_1in10x_L1_AGTGGGAGTGTGCCTG	0.063	4698	No	1in10x
CCEx12_B19_noRG_1in10x_L1_AGTGGGATCAACACGT	0.076	5320	No	1in10x
CCEx12_B19_noRG_1in10x_L1_AGTGGGATCACTTACT	0.000	3271	No	1in10x
CCEx12_B19_noRG_1in10x_L1_AGTGGGATCATGCAAC	54.435	248	Yes	1in10x
CCEx12_B19_noRG_1in10x_L1_AGTGGGATCGGCTACG	13.794	667	Yes	1in10x
CCEx12_B19_noRG_1in10x_L1_AGTGTCAAGTATCTCG	3.287	5567	Yes	1in10x
CCEx12_B19_noRG_1in10x_L1_AGTGTCAAGTCTCGGC	0.050	4059	No	1in10x
CCEx12_B19_noRG_1in10x_L1_AGTGTCACAAGACGTG	0.000	4192	No	1in10x
CCEx12_B19_noRG_1in10x_L1_AGTGTCACAAGTTAAG	0.705	8653	Yes	1in10x
CCEx12_B19_noRG_1in10x_L1_AGTGTCACAATACGCT	0.028	7108	No	1in10x
CCEx12_B19_noRG_1in10x_L1_AGTGTCACAATAGCGG	5.769	260	Yes	1in10x
CCEx12_B19_noRG_1in10x_L1_AGTGTCACAGCAGTTT	19.915	3776	Yes	1in10x
CCEx12_B19_noRG_1in10x_L1_AGTGTCACATAGAAAC	0.020	5126	No	1in10x
CCEx12_B19_noRG_1in10x_L1_AGTGTCACATCCCATC	2.629	11602	Yes	1in10x
CCEx12_B19_noRG_1in10x_L1_AGTGTCACATGAAGTA	0.000	4037	No	1in10x
CCEx12_B19_noRG_1in10x_L1_AGTGTCAGTAATCGTC	0.131	4570	No	1in10x
CCEx12_B19_noRG_1in10x_L1_AGTGTCAGTACCTACA	2.091	2725	Yes	1in10x
CCEx12_B19_noRG_1in10x_L1_AGTGTCAGTCCATCCT	0.018	5639	No	1in10x
CCEx12_B19_noRG_1in10x_L1_AGTGTCAGTTACAGAA	0.084	6046	No	1in10x
CCEx12_B19_noRG_1in10x_L1_AGTGTCAGTTTGCATG	0.134	2983	No	1in10x
CCEx12_B19_noRG_1in10x_L1_AGTTGGTAGACTAGGC	0.856	4792	No	1in10x
CCEx12_B19_noRG_1in10x_L1_AGTTGGTAGAGAACAG	0.018	5439	No	1in10x
CCEx12_B19_noRG_1in10x_L1_AGTTGGTAGAGCAATT	0.102	5951	No	1in10x
CCEx12_B19_noRG_1in10x_L1_AGTTGGTAGTCGAGTG	0.185	3252	No	1in10x
CCEx12_B19_noRG_1in10x_L1_AGTTGGTGTCGCGGTT	0.121	3305	No	1in10x
CCEx12_B19_noRG_1in10x_L1_AGTTGGTTCAACCATG	0.930	5483	Yes	1in10x
CCEx12_B19_noRG_1in10x_L1_AGTTGGTTCAGCTCGG	0.180	4455	No	1in10x
CCEx12_B19_noRG_1in10x_L1_AGTTGGTTCGAGCCCA	12.680	552	Yes	1in10x
CCEx12_B19_noRG_1in10x_L1_AGTTGGTTCGGCGGTT	0.075	3940	No	1in10x
CCEx12_B19_noRG_1in10x_L1_AGTTGGTTCTGGTTCC	0.054	5480	No	1in10x
CCEx12_B19_noRG_1in10x_L1_ATAACGCAGATGTTAG	0.103	3892	No	1in10x
CCEx12_B19_noRG_1in10x_L1_ATAACGCAGGCAAAGA	0.018	5418	No	1in10x
CCEx12_B19_noRG_1in10x_L1_ATAACGCCACCGAAAG	0.037	8036	No	1in10x
CCEx12_B19_noRG_1in10x_L1_ATAACGCCAGACGCCT	9.756	451	Yes	1in10x
CCEx12_B19_noRG_1in10x_L1_ATAACGCCATAGAAAC	3.765	425	Yes	1in10x
CCEx12_B19_noRG_1in10x_L1_ATAACGCGTACCGTAT	5.320	1278	Yes	1in10x
CCEx12_B19_noRG_1in10x_L1_ATAACGCGTGAAATCA	0.032	3170	No	1in10x
CCEx12_B19_noRG_1in10x_L1_ATAACGCTCCGCGTTT	3.318	8983	Yes	1in10x
CCEx12_B19_noRG_1in10x_L1_ATAACGCTCCTAGGGC	0.637	4868	Yes	1in10x
CCEx12_B19_noRG_1in10x_L1_ATAACGCTCGGTCCGA	0.042	4854	No	1in10x
CCEx12_B19_noRG_1in10x_L1_ATAAGAGAGAATAGGG	0.025	12089	No	1in10x
CCEx12_B19_noRG_1in10x_L1_ATAAGAGAGCCCTAAT	0.821	2923	No	1in10x
CCEx12_B19_noRG_1in10x_L1_ATAAGAGAGCCGTCGT	1.357	10025	Yes	1in10x
CCEx12_B19_noRG_1in10x_L1_ATAAGAGAGTACATGA	4.431	7629	Yes	1in10x
CCEx12_B19_noRG_1in10x_L1_ATAAGAGCAAGCTGAG	1.920	6304	Yes	1in10x
CCEx12_B19_noRG_1in10x_L1_ATAAGAGCAGCTGCTG	5.757	330	Yes	1in10x
CCEx12_B19_noRG_1in10x_L1_ATAAGAGGTATATGGA	19.824	227	Yes	1in10x
CCEx12_B19_noRG_1in10x_L1_ATAAGAGGTCGTTGTA	0.117	5120	No	1in10x
CCEx12_B19_noRG_1in10x_L1_ATAAGAGTCCCTTGTG	0.076	6525	No	1in10x
CCEx12_B19_noRG_1in10x_L1_ATAAGAGTCCGAACGC	5.660	212	No	1in10x
CCEx12_B19_noRG_1in10x_L1_ATAAGAGTCTACCAGA	1.112	2518	Yes	1in10x
CCEx12_B19_noRG_1in10x_L1_ATAAGAGTCTAGAGTC	0.022	4570	No	1in10x
CCEx12_B19_noRG_1in10x_L1_ATAAGAGTCTTGCCGT	2.471	6556	Yes	1in10x
CCEx12_B19_noRG_1in10x_L1_ATAGACCAGAAGGTTT	0.094	4240	No	1in10x
CCEx12_B19_noRG_1in10x_L1_ATAGACCAGGAATGGA	0.016	6233	No	1in10x
CCEx12_B19_noRG_1in10x_L1_ATAGACCAGGGCTCTC	4.791	480	Yes	1in10x
CCEx12_B19_noRG_1in10x_L1_ATAGACCAGTACGACG	6.348	315	No	1in10x
CCEx12_B19_noRG_1in10x_L1_ATAGACCAGTACGATA	0.046	4304	No	1in10x
CCEx12_B19_noRG_1in10x_L1_ATAGACCAGTTACGGG	10.549	237	Yes	1in10x
CCEx12_B19_noRG_1in10x_L1_ATAGACCCACAGATTC	0.032	6177	No	1in10x
CCEx12_B19_noRG_1in10x_L1_ATAGACCCACGTTGGC	6.000	250	Yes	1in10x
CCEx12_B19_noRG_1in10x_L1_ATAGACCCATGCCTTC	0.042	4774	No	1in10x
CCEx12_B19_noRG_1in10x_L1_ATAGACCCATGTCGAT	0.088	3396	No	1in10x
CCEx12_B19_noRG_1in10x_L1_ATAGACCGTACTTGAC	1.627	5220	Yes	1in10x
CCEx12_B19_noRG_1in10x_L1_ATAGACCGTGCAGACA	0.044	8759	No	1in10x
CCEx12_B19_noRG_1in10x_L1_ATAGACCGTTGGTAAA	2.694	5161	Yes	1in10x
CCEx12_B19_noRG_1in10x_L1_ATAGACCTCTACTTAC	0.084	7180	No	1in10x
CCEx12_B19_noRG_1in10x_L1_ATAGACCTCTAGCACA	0.030	6547	No	1in10x
CCEx12_B19_noRG_1in10x_L1_ATCACGAAGACTAGAT	3.135	7306	Yes	1in10x
CCEx12_B19_noRG_1in10x_L1_ATCACGAAGGGCACTA	0.066	3062	No	1in10x
CCEx12_B19_noRG_1in10x_L1_ATCACGAAGTGTACGG	0.048	8392	No	1in10x
CCEx12_B19_noRG_1in10x_L1_ATCACGAAGTGTCCAT	1.034	7261	Yes	1in10x
CCEx12_B19_noRG_1in10x_L1_ATCACGACAATGTTGC	2.002	5445	Yes	1in10x
CCEx12_B19_noRG_1in10x_L1_ATCACGACAGCTGGCT	7.987	7374	Yes	1in10x
CCEx12_B19_noRG_1in10x_L1_ATCACGACATGTTGAC	1.812	5573	Yes	1in10x
CCEx12_B19_noRG_1in10x_L1_ATCACGAGTTCGCTAA	0.162	8030	No	1in10x
CCEx12_B19_noRG_1in10x_L1_ATCACGAGTTGGTTTG	64.892	12863	Yes	1in10x
CCEx12_B19_noRG_1in10x_L1_ATCACGATCAACCATG	0.053	3767	No	1in10x
CCEx12_B19_noRG_1in10x_L1_ATCACGATCAGCTCTC	0.030	6512	No	1in10x
CCEx12_B19_noRG_1in10x_L1_ATCACGATCGTTTAGG	5.313	207	Yes	1in10x
CCEx12_B19_noRG_1in10x_L1_ATCATCTAGGAGCGTT	1.915	4803	Yes	1in10x
CCEx12_B19_noRG_1in10x_L1_ATCATCTAGGCTAGGT	2.971	10469	Yes	1in10x
CCEx12_B19_noRG_1in10x_L1_ATCATCTAGGTGACCA	0.061	4921	No	1in10x
CCEx12_B19_noRG_1in10x_L1_ATCATCTAGTCCGGTC	0.380	4734	Yes	1in10x
CCEx12_B19_noRG_1in10x_L1_ATCATCTCAAGCCGTC	7.533	385	Yes	1in10x
CCEx12_B19_noRG_1in10x_L1_ATCATCTCACAACGCC	2.113	3169	Yes	1in10x
CCEx12_B19_noRG_1in10x_L1_ATCATCTCACAACTGT	2.406	5196	Yes	1in10x
CCEx12_B19_noRG_1in10x_L1_ATCATCTGTAAGGGCT	0.082	7381	No	1in10x
CCEx12_B19_noRG_1in10x_L1_ATCATCTGTCTGGTCG	0.014	7097	No	1in10x
CCEx12_B19_noRG_1in10x_L1_ATCATCTGTTGGGACA	4.913	346	Yes	1in10x
CCEx12_B19_noRG_1in10x_L1_ATCATCTTCAAGATCC	17.173	9294	Yes	1in10x
CCEx12_B19_noRG_1in10x_L1_ATCATCTTCCTCATTA	0.054	5501	No	1in10x
CCEx12_B19_noRG_1in10x_L1_ATCATCTTCGTTGCCT	0.014	7129	No	1in10x
CCEx12_B19_noRG_1in10x_L1_ATCATCTTCTGTCCGT	0.091	3301	No	1in10x
CCEx12_B19_noRG_1in10x_L1_ATCATGGAGAGGGCTT	2.379	1303	Yes	1in10x
CCEx12_B19_noRG_1in10x_L1_ATCATGGAGTAGTGCG	4.323	4280	Yes	1in10x
CCEx12_B19_noRG_1in10x_L1_ATCATGGCAGACGCCT	2.800	6465	Yes	1in10x
CCEx12_B19_noRG_1in10x_L1_ATCATGGCAGGACGTA	0.101	3954	No	1in10x
CCEx12_B19_noRG_1in10x_L1_ATCATGGGTAGGACAC	0.019	5390	No	1in10x
CCEx12_B19_noRG_1in10x_L1_ATCATGGGTCGCGTGT	1.977	3743	Yes	1in10x
CCEx12_B19_noRG_1in10x_L1_ATCATGGGTTACTGAC	0.060	4914	No	1in10x
CCEx12_B19_noRG_1in10x_L1_ATCATGGTCCAAAGTC	0.764	6018	No	1in10x
CCEx12_B19_noRG_1in10x_L1_ATCATGGTCCTCCTAG	0.162	4945	No	1in10x
CCEx12_B19_noRG_1in10x_L1_ATCATGGTCGGCGGTT	0.027	3637	No	1in10x
CCEx12_B19_noRG_1in10x_L1_ATCCACCCAAATCCGT	0.550	11642	Yes	1in10x
CCEx12_B19_noRG_1in10x_L1_ATCCACCCAATCTGCA	0.000	2980	No	1in10x
CCEx12_B19_noRG_1in10x_L1_ATCCACCCAGATCCAT	0.018	5457	No	1in10x
CCEx12_B19_noRG_1in10x_L1_ATCCACCCAGATCGGA	0.211	10834	No	1in10x
CCEx12_B19_noRG_1in10x_L1_ATCCACCGTACCGCTG	0.048	4157	No	1in10x
CCEx12_B19_noRG_1in10x_L1_ATCCACCGTCACAAGG	1.263	5308	Yes	1in10x
CCEx12_B19_noRG_1in10x_L1_ATCCACCGTCTCACCT	0.155	5129	No	1in10x
CCEx12_B19_noRG_1in10x_L1_ATCCACCTCTGCCAGG	9.183	599	Yes	1in10x
CCEx12_B19_noRG_1in10x_L1_ATCCGAAAGAATAGGG	0.046	4352	No	1in10x
CCEx12_B19_noRG_1in10x_L1_ATCCGAAAGATCGATA	2.408	5314	Yes	1in10x
CCEx12_B19_noRG_1in10x_L1_ATCCGAAAGCAGCCTC	0.063	4726	No	1in10x
CCEx12_B19_noRG_1in10x_L1_ATCCGAAAGTAGTGCG	0.000	3031	No	1in10x
CCEx12_B19_noRG_1in10x_L1_ATCCGAACAAAGGTGC	27.795	1270	Yes	1in10x
CCEx12_B19_noRG_1in10x_L1_ATCCGAACAATAGAGT	2.195	7017	Yes	1in10x
CCEx12_B19_noRG_1in10x_L1_ATCCGAACACCACCAG	3.463	8113	Yes	1in10x
CCEx12_B19_noRG_1in10x_L1_ATCCGAACATGAAGTA	2.912	7694	Yes	1in10x
CCEx12_B19_noRG_1in10x_L1_ATCCGAACATTACCTT	2.947	1154	Yes	1in10x
CCEx12_B19_noRG_1in10x_L1_ATCCGAAGTAGTAGTA	0.068	2944	No	1in10x
CCEx12_B19_noRG_1in10x_L1_ATCCGAAGTCCGTCAG	0.081	3654	No	1in10x
CCEx12_B19_noRG_1in10x_L1_ATCCGAATCCAGTAGT	0.069	7391	No	1in10x
CCEx12_B19_noRG_1in10x_L1_ATCCGAATCTAACCGA	0.926	6805	Yes	1in10x
CCEx12_B19_noRG_1in10x_L1_ATCCGAATCTGATACG	0.086	5807	No	1in10x
CCEx12_B19_noRG_1in10x_L1_ATCCGAATCTGCCAGG	0.078	3827	No	1in10x
CCEx12_B19_noRG_1in10x_L1_ATCCGAATCTGTCAAG	0.088	12590	No	1in10x
CCEx12_B19_noRG_1in10x_L1_ATCGAGTAGGACGAAA	0.070	2864	No	1in10x
CCEx12_B19_noRG_1in10x_L1_ATCGAGTCACAGTCGC	3.645	5021	Yes	1in10x
CCEx12_B19_noRG_1in10x_L1_ATCGAGTCAGCGTCCA	3.540	6807	Yes	1in10x
CCEx12_B19_noRG_1in10x_L1_ATCGAGTCATGGTAGG	0.013	7819	No	1in10x
CCEx12_B19_noRG_1in10x_L1_ATCGAGTGTACAGCAG	0.731	7797	Yes	1in10x
CCEx12_B19_noRG_1in10x_L1_ATCGAGTGTCAGCTAT	2.624	7774	Yes	1in10x
CCEx12_B19_noRG_1in10x_L1_ATCGAGTGTGCAGGTA	0.242	4103	No	1in10x
CCEx12_B19_noRG_1in10x_L1_ATCGAGTGTTCCAACA	2.057	5881	Yes	1in10x
CCEx12_B19_noRG_1in10x_L1_ATCTACTAGATAGGAG	17.918	519	Yes	1in10x
CCEx12_B19_noRG_1in10x_L1_ATCTACTAGGCTCAGA	0.139	5044	No	1in10x
CCEx12_B19_noRG_1in10x_L1_ATCTACTAGTACACCT	1.307	10406	Yes	1in10x
CCEx12_B19_noRG_1in10x_L1_ATCTACTCACCCATGG	0.048	6204	No	1in10x
CCEx12_B19_noRG_1in10x_L1_ATCTACTCAGGCGATA	8.135	504	Yes	1in10x
CCEx12_B19_noRG_1in10x_L1_ATCTACTCAGTAACGG	0.000	5494	No	1in10x
CCEx12_B19_noRG_1in10x_L1_ATCTACTCATCTCGCT	0.000	3884	No	1in10x
CCEx12_B19_noRG_1in10x_L1_ATCTACTGTCGTCTTC	0.979	6128	Yes	1in10x
CCEx12_B19_noRG_1in10x_L1_ATCTACTGTGCTTCTC	2.358	6743	Yes	1in10x
CCEx12_B19_noRG_1in10x_L1_ATCTACTTCAAGGCTT	4.053	9794	Yes	1in10x
CCEx12_B19_noRG_1in10x_L1_ATCTACTTCACTTCAT	9.487	643	Yes	1in10x
CCEx12_B19_noRG_1in10x_L1_ATCTACTTCCGTACAA	3.616	9983	Yes	1in10x
CCEx12_B19_noRG_1in10x_L1_ATCTACTTCCTATTCA	0.050	3985	No	1in10x
CCEx12_B19_noRG_1in10x_L1_ATCTACTTCGGTCTAA	4.879	492	Yes	1in10x
CCEx12_B19_noRG_1in10x_L1_ATCTACTTCTCGATGA	0.144	4129	No	1in10x
CCEx12_B19_noRG_1in10x_L1_ATCTGCCAGAGTACCG	2.529	4786	Yes	1in10x
CCEx12_B19_noRG_1in10x_L1_ATCTGCCAGATAGCAT	4.970	6136	Yes	1in10x
CCEx12_B19_noRG_1in10x_L1_ATCTGCCAGATTACCC	0.054	3667	No	1in10x
CCEx12_B19_noRG_1in10x_L1_ATCTGCCAGTCCAGGA	0.057	5136	No	1in10x
CCEx12_B19_noRG_1in10x_L1_ATCTGCCAGTTGCAGG	0.077	7802	No	1in10x
CCEx12_B19_noRG_1in10x_L1_ATCTGCCCAGGCTCAC	1.204	7811	Yes	1in10x
CCEx12_B19_noRG_1in10x_L1_ATCTGCCCATCTACGA	0.042	7233	No	1in10x
CCEx12_B19_noRG_1in10x_L1_ATCTGCCGTCAATGTC	0.051	5953	No	1in10x
CCEx12_B19_noRG_1in10x_L1_ATCTGCCGTCTAGCCG	0.824	3036	Yes	1in10x
CCEx12_B19_noRG_1in10x_L1_ATCTGCCGTCTAGCGC	0.281	3551	No	1in10x
CCEx12_B19_noRG_1in10x_L1_ATCTGCCGTGCCTGCA	0.012	8447	No	1in10x
CCEx12_B19_noRG_1in10x_L1_ATCTGCCGTGTTGAGG	1.200	8507	No	1in10x
CCEx12_B19_noRG_1in10x_L1_ATCTGCCGTTAAGAAC	0.068	5831	No	1in10x
CCEx12_B19_noRG_1in10x_L1_ATCTGCCTCAATCACG	0.024	4083	No	1in10x
CCEx12_B19_noRG_1in10x_L1_ATCTGCCTCCCAAGTA	10.411	317	Yes	1in10x
CCEx12_B19_noRG_1in10x_L1_ATCTGCCTCTATGTGG	1.684	1247	Yes	1in10x
CCEx12_B19_noRG_1in10x_L1_ATCTGCCTCTGTGCAA	0.021	4673	No	1in10x
CCEx12_B19_noRG_1in10x_L1_ATGAGGGAGAGGGATA	0.065	3098	No	1in10x
CCEx12_B19_noRG_1in10x_L1_ATGAGGGAGCTAGTTC	0.578	4672	Yes	1in10x
CCEx12_B19_noRG_1in10x_L1_ATGAGGGAGGAATTAC	1.693	768	Yes	1in10x
CCEx12_B19_noRG_1in10x_L1_ATGAGGGAGGATGTAT	0.556	6831	Yes	1in10x
CCEx12_B19_noRG_1in10x_L1_ATGAGGGAGGCTAGAC	0.860	5927	Yes	1in10x
CCEx12_B19_noRG_1in10x_L1_ATGAGGGAGGCTATCT	0.060	6776	No	1in10x
CCEx12_B19_noRG_1in10x_L1_ATGAGGGAGGTTCCTA	0.016	6445	No	1in10x
CCEx12_B19_noRG_1in10x_L1_ATGAGGGAGTCAAGGC	1.920	6461	Yes	1in10x
CCEx12_B19_noRG_1in10x_L1_ATGAGGGCACAGTCGC	0.215	7429	No	1in10x
CCEx12_B19_noRG_1in10x_L1_ATGAGGGCACGCCAGT	4.112	1848	Yes	1in10x
CCEx12_B19_noRG_1in10x_L1_ATGAGGGGTCCAGTAT	6.719	253	Yes	1in10x
CCEx12_B19_noRG_1in10x_L1_ATGAGGGGTTGGACCC	0.075	4012	No	1in10x
CCEx12_B19_noRG_1in10x_L1_ATGAGGGTCCGCATAA	2.906	6332	Yes	1in10x
CCEx12_B19_noRG_1in10x_L1_ATGAGGGTCCTCATTA	2.142	5273	Yes	1in10x
CCEx12_B19_noRG_1in10x_L1_ATGAGGGTCTCGCTTG	19.198	349	Yes	1in10x
CCEx12_B19_noRG_1in10x_L1_ATGCGATAGAGTCTGG	0.114	5238	No	1in10x
CCEx12_B19_noRG_1in10x_L1_ATGCGATAGATCGGGT	0.125	3178	No	1in10x
CCEx12_B19_noRG_1in10x_L1_ATGCGATAGCACCGCT	1.980	2070	Yes	1in10x
CCEx12_B19_noRG_1in10x_L1_ATGCGATAGTGCGATG	0.235	6412	Yes	1in10x
CCEx12_B19_noRG_1in10x_L1_ATGCGATCAAGCCGTC	0.061	4924	No	1in10x
CCEx12_B19_noRG_1in10x_L1_ATGCGATCAATTCCTT	3.884	824	Yes	1in10x
CCEx12_B19_noRG_1in10x_L1_ATGCGATCACATGGGA	0.245	2841	No	1in10x
CCEx12_B19_noRG_1in10x_L1_ATGCGATCACCAACCG	0.093	3275	No	1in10x
CCEx12_B19_noRG_1in10x_L1_ATGCGATCACCTATCC	0.320	4995	No	1in10x
CCEx12_B19_noRG_1in10x_L1_ATGCGATCAGACAAAT	0.073	12127	No	1in10x
CCEx12_B19_noRG_1in10x_L1_ATGCGATCATGACGGA	0.097	3087	No	1in10x
CCEx12_B19_noRG_1in10x_L1_ATGCGATGTGTGACGA	42.952	454	Yes	1in10x
CCEx12_B19_noRG_1in10x_L1_ATGGGAGAGGTCGGAT	1.935	5685	Yes	1in10x
CCEx12_B19_noRG_1in10x_L1_ATGGGAGCACAGCGTC	12.692	12442	Yes	1in10x
CCEx12_B19_noRG_1in10x_L1_ATGGGAGCACCAGATT	0.087	3460	No	1in10x
CCEx12_B19_noRG_1in10x_L1_ATGGGAGCACCGTTGG	0.042	4756	No	1in10x
CCEx12_B19_noRG_1in10x_L1_ATGGGAGCAGGGAGAG	0.078	5121	No	1in10x
CCEx12_B19_noRG_1in10x_L1_ATGGGAGGTAATAGCA	1.674	5020	Yes	1in10x
CCEx12_B19_noRG_1in10x_L1_ATGGGAGGTACTTAGC	0.177	3927	No	1in10x
CCEx12_B19_noRG_1in10x_L1_ATGGGAGGTGTGAATA	0.034	2933	No	1in10x
CCEx12_B19_noRG_1in10x_L1_ATGGGAGGTTGGGACA	8.824	340	Yes	1in10x
CCEx12_B19_noRG_1in10x_L1_ATGGGAGGTTGGTAAA	1.916	6733	Yes	1in10x
CCEx12_B19_noRG_1in10x_L1_ATGGGAGTCAAGAAGT	0.029	10344	No	1in10x
CCEx12_B19_noRG_1in10x_L1_ATGGGAGTCACGACTA	0.056	5370	No	1in10x
CCEx12_B19_noRG_1in10x_L1_ATGGGAGTCACTGGGC	0.036	5448	No	1in10x
CCEx12_B19_noRG_1in10x_L1_ATGGGAGTCATAAAGG	0.767	2999	Yes	1in10x
CCEx12_B19_noRG_1in10x_L1_ATGGGAGTCGCAGGCT	0.021	4749	No	1in10x
CCEx12_B19_noRG_1in10x_L1_ATGGGAGTCTTGCATT	1.669	5034	Yes	1in10x
CCEx12_B19_noRG_1in10x_L1_ATGTGTGAGAACTCGG	1.400	9507	Yes	1in10x
CCEx12_B19_noRG_1in10x_L1_ATGTGTGAGCGACGTA	79.584	289	Yes	1in10x
CCEx12_B19_noRG_1in10x_L1_ATGTGTGAGCTGAACG	5.532	6562	Yes	1in10x
CCEx12_B19_noRG_1in10x_L1_ATGTGTGAGTATTGGA	7.509	1265	Yes	1in10x
CCEx12_B19_noRG_1in10x_L1_ATGTGTGAGTGGCACA	0.055	5448	No	1in10x
CCEx12_B19_noRG_1in10x_L1_ATGTGTGCAACACGCC	0.070	2874	No	1in10x
CCEx12_B19_noRG_1in10x_L1_ATGTGTGCACGTCAGC	0.033	6014	No	1in10x
CCEx12_B19_noRG_1in10x_L1_ATGTGTGCAGTGACAG	2.960	3514	Yes	1in10x
CCEx12_B19_noRG_1in10x_L1_ATGTGTGGTAGGGACT	0.084	3574	No	1in10x
CCEx12_B19_noRG_1in10x_L1_ATGTGTGGTAGTGAAT	2.600	4846	Yes	1in10x
CCEx12_B19_noRG_1in10x_L1_ATGTGTGGTCTTTCAT	0.054	7348	No	1in10x
CCEx12_B19_noRG_1in10x_L1_ATGTGTGGTGATGCCC	0.100	5044	No	1in10x
CCEx12_B19_noRG_1in10x_L1_ATGTGTGTCATGCATG	0.206	2914	No	1in10x
CCEx12_B19_noRG_1in10x_L1_ATGTGTGTCCATTCTA	72.080	351	Yes	1in10x
CCEx12_B19_noRG_1in10x_L1_ATGTGTGTCTTGAGAC	0.043	4677	No	1in10x
CCEx12_B19_noRG_1in10x_L1_ATTACTCAGAAGGGTA	0.157	5120	No	1in10x
CCEx12_B19_noRG_1in10x_L1_ATTACTCAGAATCTCC	0.009	11260	No	1in10x
CCEx12_B19_noRG_1in10x_L1_ATTACTCAGCAGACTG	0.064	3155	No	1in10x
CCEx12_B19_noRG_1in10x_L1_ATTACTCCACAGCCCA	5.891	645	Yes	1in10x
CCEx12_B19_noRG_1in10x_L1_ATTACTCCACCACGTG	0.075	3978	No	1in10x
CCEx12_B19_noRG_1in10x_L1_ATTACTCCACGGACAA	3.772	1644	Yes	1in10x
CCEx12_B19_noRG_1in10x_L1_ATTACTCCAGCTGTGC	0.051	6031	No	1in10x
CCEx12_B19_noRG_1in10x_L1_ATTACTCCAGGAATCG	0.092	4371	No	1in10x
CCEx12_B19_noRG_1in10x_L1_ATTACTCCATCCAACA	0.056	8761	No	1in10x
CCEx12_B19_noRG_1in10x_L1_ATTACTCGTTAAGATG	2.315	10071	Yes	1in10x
CCEx12_B19_noRG_1in10x_L1_ATTACTCGTTCAGCGC	3.118	5355	Yes	1in10x
CCEx12_B19_noRG_1in10x_L1_ATTACTCTCACTCTTA	0.862	9161	Yes	1in10x
CCEx12_B19_noRG_1in10x_L1_ATTACTCTCATACGGT	0.115	6107	No	1in10x
CCEx12_B19_noRG_1in10x_L1_ATTACTCTCCCTCAGT	0.128	6216	No	1in10x
CCEx12_B19_noRG_1in10x_L1_ATTACTCTCGAATGCT	27.404	208	Yes	1in10x
CCEx12_B19_noRG_1in10x_L1_ATTACTCTCTGAAAGA	3.825	9204	Yes	1in10x
CCEx12_B19_noRG_1in10x_L1_ATTATCCAGTGGTAGC	5.997	767	Yes	1in10x
CCEx12_B19_noRG_1in10x_L1_ATTATCCCACAGACTT	0.056	3612	No	1in10x
CCEx12_B19_noRG_1in10x_L1_ATTATCCCATTAACCG	1.722	6330	Yes	1in10x
CCEx12_B19_noRG_1in10x_L1_ATTATCCGTCAGAATA	1.893	7925	Yes	1in10x
CCEx12_B19_noRG_1in10x_L1_ATTATCCGTCGAGATG	0.022	9160	No	1in10x
CCEx12_B19_noRG_1in10x_L1_ATTATCCGTCGGCACT	0.109	5487	No	1in10x
CCEx12_B19_noRG_1in10x_L1_ATTATCCTCCTCGCAT	0.033	2995	No	1in10x
CCEx12_B19_noRG_1in10x_L1_ATTATCCTCCTTTCGG	0.414	4361	No	1in10x
CCEx12_B19_noRG_1in10x_L1_ATTATCCTCGGCTTGG	9.063	331	Yes	1in10x
CCEx12_B19_noRG_1in10x_L1_ATTATCCTCTACTTAC	2.350	2936	Yes	1in10x
CCEx12_B19_noRG_1in10x_L1_ATTATCCTCTCGTTTA	0.950	7367	Yes	1in10x
CCEx12_B19_noRG_1in10x_L1_ATTCTACAGAAGGCCT	0.018	5670	No	1in10x
CCEx12_B19_noRG_1in10x_L1_ATTCTACAGCCTATGT	0.056	6975	No	1in10x
CCEx12_B19_noRG_1in10x_L1_ATTCTACAGGCATGTG	0.052	5751	No	1in10x
CCEx12_B19_noRG_1in10x_L1_ATTCTACCAAGCTGTT	67.730	282	Yes	1in10x
CCEx12_B19_noRG_1in10x_L1_ATTCTACCAGGACCCT	0.107	6573	Yes	1in10x
CCEx12_B19_noRG_1in10x_L1_ATTCTACGTCTCCATC	3.231	1548	Yes	1in10x
CCEx12_B19_noRG_1in10x_L1_ATTCTACGTTAAGATG	0.038	5136	No	1in10x
CCEx12_B19_noRG_1in10x_L1_ATTCTACTCCGTAGTA	1.948	8061	Yes	1in10x
CCEx12_B19_noRG_1in10x_L1_ATTGGACAGAAGGCCT	0.108	5545	No	1in10x
CCEx12_B19_noRG_1in10x_L1_ATTGGACAGGCAAAGA	0.067	4465	No	1in10x
CCEx12_B19_noRG_1in10x_L1_ATTGGACCAATGACCT	2.708	6645	Yes	1in10x
CCEx12_B19_noRG_1in10x_L1_ATTGGACCAATGCCAT	0.000	8468	No	1in10x
CCEx12_B19_noRG_1in10x_L1_ATTGGACGTGCGATAG	2.558	4262	Yes	1in10x
CCEx12_B19_noRG_1in10x_L1_ATTGGACGTGGCCCTA	0.152	3940	No	1in10x
CCEx12_B19_noRG_1in10x_L1_ATTGGACTCAGTCAGT	0.031	3180	No	1in10x
CCEx12_B19_noRG_1in10x_L1_ATTGGACTCATGTAGC	0.038	5166	No	1in10x
CCEx12_B19_noRG_1in10x_L1_ATTGGACTCCGAACGC	0.118	6867	No	1in10x
CCEx12_B19_noRG_1in10x_L1_ATTGGTGAGACAAAGG	0.026	3844	No	1in10x
CCEx12_B19_noRG_1in10x_L1_ATTGGTGAGCGCTCCA	0.000	5250	No	1in10x
CCEx12_B19_noRG_1in10x_L1_ATTGGTGAGGGTCTCC	0.027	3653	No	1in10x
CCEx12_B19_noRG_1in10x_L1_ATTGGTGCAAGTTGTC	21.189	2086	Yes	1in10x
CCEx12_B19_noRG_1in10x_L1_ATTGGTGCAGATGAGC	0.057	5144	No	1in10x
CCEx12_B19_noRG_1in10x_L1_ATTGGTGCAGTACACT	0.087	5745	No	1in10x
CCEx12_B19_noRG_1in10x_L1_ATTGGTGGTAGTGAAT	0.087	5736	No	1in10x
CCEx12_B19_noRG_1in10x_L1_ATTGGTGGTCGTTGTA	0.038	5396	No	1in10x
CCEx12_B19_noRG_1in10x_L1_ATTGGTGGTCTTGTCC	0.101	2983	No	1in10x
CCEx12_B19_noRG_1in10x_L1_ATTGGTGGTGCGATAG	1.117	4383	Yes	1in10x
CCEx12_B19_noRG_1in10x_L1_ATTGGTGTCAACGCTA	1.085	4144	Yes	1in10x
CCEx12_B19_noRG_1in10x_L1_ATTGGTGTCCGTTGTC	2.179	5918	Yes	1in10x
CCEx12_B19_noRG_1in10x_L1_ATTGGTGTCGATCCCT	1.046	1051	Yes	1in10x
CCEx12_B19_noRG_1in10x_L1_ATTGGTGTCGCGGATC	0.036	5575	No	1in10x
CCEx12_B19_noRG_1in10x_L1_ATTTCTGAGGCTAGGT	6.925	1083	Yes	1in10x
CCEx12_B19_noRG_1in10x_L1_ATTTCTGAGGTCGGAT	1.809	774	Yes	1in10x
CCEx12_B19_noRG_1in10x_L1_ATTTCTGCACCGTTGG	3.908	8215	Yes	1in10x
CCEx12_B19_noRG_1in10x_L1_ATTTCTGCACGGCCAT	3.054	524	Yes	1in10x
CCEx12_B19_noRG_1in10x_L1_ATTTCTGCACTTCTGC	9.316	4358	Yes	1in10x
CCEx12_B19_noRG_1in10x_L1_ATTTCTGGTAAATACG	6.949	518	Yes	1in10x
CCEx12_B19_noRG_1in10x_L1_ATTTCTGGTAAGAGGA	0.106	5706	No	1in10x
CCEx12_B19_noRG_1in10x_L1_ATTTCTGGTTGTGGAG	1.371	7879	Yes	1in10x
CCEx12_B19_noRG_1in10x_L1_ATTTCTGGTTTGTTGG	0.042	7137	No	1in10x
CCEx12_B19_noRG_1in10x_L1_ATTTCTGTCACTTACT	2.753	9264	Yes	1in10x
CCEx12_B19_noRG_1in10x_L1_ATTTCTGTCGAATGCT	0.090	3369	No	1in10x
CCEx12_B19_noRG_1in10x_L1_ATTTCTGTCGCAAGCC	0.014	7004	No	1in10x
CCEx12_B19_noRG_1in10x_L1_ATTTCTGTCGGTTAAC	1.305	9878	Yes	1in10x
CCEx12_B19_noRG_1in10x_L1_ATTTCTGTCGTACGGC	0.019	5298	No	1in10x
CCEx12_B19_noRG_1in10x_L1_ATTTCTGTCGTTGACA	1.617	6367	Yes	1in10x
CCEx12_B19_noRG_1in10x_L1_ATTTCTGTCTAACGGT	3.704	4833	Yes	1in10x
CCEx12_B19_noRG_1in10x_L1_CAACCAAAGGAATGGA	2.208	5708	Yes	1in10x
CCEx12_B19_noRG_1in10x_L1_CAACCAAAGGACCACA	2.165	4988	Yes	1in10x
CCEx12_B19_noRG_1in10x_L1_CAACCAAAGGCATGGT	3.232	7518	Yes	1in10x
CCEx12_B19_noRG_1in10x_L1_CAACCAACAAAGGTGC	0.015	6525	No	1in10x
CCEx12_B19_noRG_1in10x_L1_CAACCAACATCCTAGA	0.042	7341	No	1in10x
CCEx12_B19_noRG_1in10x_L1_CAACCAAGTCAGTGGA	0.761	2104	Yes	1in10x
CCEx12_B19_noRG_1in10x_L1_CAACCAAGTTCGGCAC	0.068	2985	No	1in10x
CCEx12_B19_noRG_1in10x_L1_CAACCAATCACCCGAG	58.061	701	Yes	1in10x
CCEx12_B19_noRG_1in10x_L1_CAACCAATCATGTGGT	7.069	1146	Yes	1in10x
CCEx12_B19_noRG_1in10x_L1_CAACCTCAGAGCCTAG	0.000	5182	No	1in10x
CCEx12_B19_noRG_1in10x_L1_CAACCTCAGCCACGTC	0.054	5696	No	1in10x
CCEx12_B19_noRG_1in10x_L1_CAACCTCAGCGTTCCG	0.020	5090	No	1in10x
CCEx12_B19_noRG_1in10x_L1_CAACCTCAGGCTACGA	0.000	2946	No	1in10x
CCEx12_B19_noRG_1in10x_L1_CAACCTCAGTGGTAGC	2.607	1151	Yes	1in10x
CCEx12_B19_noRG_1in10x_L1_CAACCTCAGTGTACGG	0.044	9267	No	1in10x
CCEx12_B19_noRG_1in10x_L1_CAACCTCCAGTGGGAT	0.017	5756	No	1in10x
CCEx12_B19_noRG_1in10x_L1_CAACCTCCATATACGC	0.028	3618	No	1in10x
CCEx12_B19_noRG_1in10x_L1_CAACCTCCATTGAGCT	0.075	4047	No	1in10x
CCEx12_B19_noRG_1in10x_L1_CAACCTCGTAAACACA	0.043	6984	No	1in10x
CCEx12_B19_noRG_1in10x_L1_CAACCTCTCAATCACG	0.028	3610	No	1in10x
CCEx12_B19_noRG_1in10x_L1_CAACCTCTCACCTTAT	0.064	3144	No	1in10x
CCEx12_B19_noRG_1in10x_L1_CAACCTCTCGTCCGTT	0.663	1058	Yes	1in10x
CCEx12_B19_noRG_1in10x_L1_CAACCTCTCTATCGCC	1.796	4399	Yes	1in10x
CCEx12_B19_noRG_1in10x_L1_CAACTAGAGAAGATTC	0.036	8424	No	1in10x
CCEx12_B19_noRG_1in10x_L1_CAACTAGAGAGCTATA	0.080	6251	No	1in10x
CCEx12_B19_noRG_1in10x_L1_CAACTAGAGCCCAACC	0.089	5676	No	1in10x
CCEx12_B19_noRG_1in10x_L1_CAACTAGAGCGACGTA	0.064	6204	No	1in10x
CCEx12_B19_noRG_1in10x_L1_CAACTAGCAAGTACCT	0.052	3787	No	1in10x
CCEx12_B19_noRG_1in10x_L1_CAACTAGCACGCTTTC	0.052	3890	No	1in10x
CCEx12_B19_noRG_1in10x_L1_CAACTAGCAGGATCGA	0.053	5705	No	1in10x
CCEx12_B19_noRG_1in10x_L1_CAACTAGGTCAGATAA	0.093	3224	No	1in10x
CCEx12_B19_noRG_1in10x_L1_CAACTAGTCCCATTAT	0.110	6450	No	1in10x
CCEx12_B19_noRG_1in10x_L1_CAAGAAAAGAATCTCC	3.071	5437	Yes	1in10x
CCEx12_B19_noRG_1in10x_L1_CAAGAAAAGCCCAACC	1.125	4267	Yes	1in10x
CCEx12_B19_noRG_1in10x_L1_CAAGAAAAGTTGAGTA	0.095	8493	No	1in10x
CCEx12_B19_noRG_1in10x_L1_CAAGAAACACATTAGC	11.753	1072	Yes	1in10x
CCEx12_B19_noRG_1in10x_L1_CAAGAAACACCAGCAC	4.625	4475	Yes	1in10x
CCEx12_B19_noRG_1in10x_L1_CAAGAAACAGCCAATT	9.890	11456	Yes	1in10x
CCEx12_B19_noRG_1in10x_L1_CAAGAAAGTCGCTTCT	0.060	3369	No	1in10x
CCEx12_B19_noRG_1in10x_L1_CAAGAAAGTTCCACGG	0.072	5525	No	1in10x
CCEx12_B19_noRG_1in10x_L1_CAAGAAATCACCTTAT	1.214	7417	Yes	1in10x
CCEx12_B19_noRG_1in10x_L1_CAAGAAATCAGCTCGG	0.016	6075	No	1in10x
CCEx12_B19_noRG_1in10x_L1_CAAGAAATCATTGCCC	1.597	6821	Yes	1in10x
CCEx12_B19_noRG_1in10x_L1_CAAGAAATCTCCTATA	0.180	1666	No	1in10x
CCEx12_B19_noRG_1in10x_L1_CAAGAAATCTCTAGGA	0.011	8962	No	1in10x
CCEx12_B19_noRG_1in10x_L1_CAAGAAATCTTGCCGT	0.031	3190	No	1in10x
CCEx12_B19_noRG_1in10x_L1_CAAGATCAGACTAGGC	0.103	5734	No	1in10x
CCEx12_B19_noRG_1in10x_L1_CAAGATCAGACTTTCG	3.500	8313	Yes	1in10x
CCEx12_B19_noRG_1in10x_L1_CAAGATCAGTACGCCC	1.727	2142	Yes	1in10x
CCEx12_B19_noRG_1in10x_L1_CAAGATCCATGCCCGA	0.186	3210	No	1in10x
CCEx12_B19_noRG_1in10x_L1_CAAGATCCATTGGCGC	1.297	5323	Yes	1in10x
CCEx12_B19_noRG_1in10x_L1_CAAGATCGTGTTGAGG	0.683	880	No	1in10x
CCEx12_B19_noRG_1in10x_L1_CAAGATCGTTATGTGC	3.257	307	Yes	1in10x
CCEx12_B19_noRG_1in10x_L1_CAAGATCTCACATAGC	0.033	3036	No	1in10x
CCEx12_B19_noRG_1in10x_L1_CAAGATCTCATGTCTT	0.036	8270	No	1in10x
CCEx12_B19_noRG_1in10x_L1_CAAGATCTCTCCAGGG	0.057	5323	No	1in10x
CCEx12_B19_noRG_1in10x_L1_CAAGGCCAGCCAGAAC	73.014	3187	No	1in10x
CCEx12_B19_noRG_1in10x_L1_CAAGGCCAGCTCCTCT	0.581	9625	Yes	1in10x
CCEx12_B19_noRG_1in10x_L1_CAAGGCCAGTGCAAGC	0.089	7869	No	1in10x
CCEx12_B19_noRG_1in10x_L1_CAAGGCCGTAAGGGAA	7.200	2028	Yes	1in10x
CCEx12_B19_noRG_1in10x_L1_CAAGGCCGTAGAAGGA	0.029	6813	No	1in10x
CCEx12_B19_noRG_1in10x_L1_CAAGGCCGTATAATGG	0.056	3555	No	1in10x
CCEx12_B19_noRG_1in10x_L1_CAAGGCCGTTCACGGC	0.044	4636	No	1in10x
CCEx12_B19_noRG_1in10x_L1_CAAGGCCGTTCGTTGA	3.102	677	Yes	1in10x
CCEx12_B19_noRG_1in10x_L1_CAAGGCCGTTGTTTGG	0.019	5331	No	1in10x
CCEx12_B19_noRG_1in10x_L1_CAAGGCCTCAACGGGA	0.014	7151	No	1in10x
CCEx12_B19_noRG_1in10x_L1_CAAGGCCTCAGGCAAG	0.011	9281	No	1in10x
CCEx12_B19_noRG_1in10x_L1_CAAGGCCTCCGCAGTG	8.171	465	Yes	1in10x
CCEx12_B19_noRG_1in10x_L1_CAAGGCCTCCGCGGTA	0.048	4254	No	1in10x
CCEx12_B19_noRG_1in10x_L1_CAAGGCCTCCGCGTTT	0.067	5934	No	1in10x
CCEx12_B19_noRG_1in10x_L1_CAAGGCCTCTAACTGG	0.066	6084	No	1in10x
CCEx12_B19_noRG_1in10x_L1_CAAGTTGAGACGCAAC	0.270	1854	No	1in10x
CCEx12_B19_noRG_1in10x_L1_CAAGTTGAGGCTATCT	0.112	6290	No	1in10x
CCEx12_B19_noRG_1in10x_L1_CAAGTTGCAACACCCG	0.100	5011	No	1in10x
CCEx12_B19_noRG_1in10x_L1_CAAGTTGCAAGGGTCA	6.164	11065	Yes	1in10x
CCEx12_B19_noRG_1in10x_L1_CAAGTTGCAGTAACGG	17.100	1117	Yes	1in10x
CCEx12_B19_noRG_1in10x_L1_CAAGTTGCAGTCCTTC	0.033	9264	No	1in10x
CCEx12_B19_noRG_1in10x_L1_CAAGTTGGTAGATTAG	0.600	5834	Yes	1in10x
CCEx12_B19_noRG_1in10x_L1_CAAGTTGGTAGCCTCG	9.263	367	Yes	1in10x
CCEx12_B19_noRG_1in10x_L1_CAAGTTGGTCACAAGG	0.056	3586	No	1in10x
CCEx12_B19_noRG_1in10x_L1_CAAGTTGGTCTCAACA	1.645	5105	Yes	1in10x
CCEx12_B19_noRG_1in10x_L1_CAAGTTGTCATGCTCC	2.902	896	Yes	1in10x
CCEx12_B19_noRG_1in10x_L1_CAAGTTGTCCCAGGTG	0.055	7368	No	1in10x
CCEx12_B19_noRG_1in10x_L1_CAAGTTGTCTGCGGCA	0.009	10951	No	1in10x
CCEx12_B19_noRG_1in10x_L1_CACAAACAGAAGGTTT	2.345	3326	Yes	1in10x
CCEx12_B19_noRG_1in10x_L1_CACAAACAGCGTGAGT	0.020	5005	No	1in10x
CCEx12_B19_noRG_1in10x_L1_CACAAACAGTGATCGG	0.015	6857	No	1in10x
CCEx12_B19_noRG_1in10x_L1_CACAAACCAAATTGCC	2.159	12229	Yes	1in10x
CCEx12_B19_noRG_1in10x_L1_CACAAACCAACCGCCA	1.910	5814	Yes	1in10x
CCEx12_B19_noRG_1in10x_L1_CACAAACCAATAGAGT	4.468	291	Yes	1in10x
CCEx12_B19_noRG_1in10x_L1_CACAAACCACCCATGG	1.444	4430	Yes	1in10x
CCEx12_B19_noRG_1in10x_L1_CACAAACCAGGATTGG	0.089	3364	No	1in10x
CCEx12_B19_noRG_1in10x_L1_CACAAACCAGTAAGAT	0.035	11762	No	1in10x
CCEx12_B19_noRG_1in10x_L1_CACAAACGTTATCGGT	7.463	268	Yes	1in10x
CCEx12_B19_noRG_1in10x_L1_CACAAACTCCATGAAC	0.736	7750	Yes	1in10x
CCEx12_B19_noRG_1in10x_L1_CACAAACTCCCTTGCA	1.427	5537	Yes	1in10x
CCEx12_B19_noRG_1in10x_L1_CACAAACTCCTCGCAT	0.139	2882	No	1in10x
CCEx12_B19_noRG_1in10x_L1_CACAAACTCTATGTGG	0.087	3462	No	1in10x
CCEx12_B19_noRG_1in10x_L1_CACAAACTCTCGTTTA	0.138	7979	No	1in10x
CCEx12_B19_noRG_1in10x_L1_CACACAAAGCCCAATT	0.073	5508	No	1in10x
CCEx12_B19_noRG_1in10x_L1_CACACAAAGCGTAGTG	0.052	3794	No	1in10x
CCEx12_B19_noRG_1in10x_L1_CACACAACAATCTACG	0.138	4358	No	1in10x
CCEx12_B19_noRG_1in10x_L1_CACACAACAGATAATG	0.000	6310	No	1in10x
CCEx12_B19_noRG_1in10x_L1_CACACAAGTGTGAAAT	2.241	7052	Yes	1in10x
CCEx12_B19_noRG_1in10x_L1_CACACAAGTTAGGGTG	2.025	1728	Yes	1in10x
CCEx12_B19_noRG_1in10x_L1_CACACAAGTTCGGCAC	1.154	1126	Yes	1in10x
CCEx12_B19_noRG_1in10x_L1_CACACAATCCGCAAGC	7.424	229	Yes	1in10x
CCEx12_B19_noRG_1in10x_L1_CACACAATCTCTGCTG	0.056	3540	No	1in10x
CCEx12_B19_noRG_1in10x_L1_CACACAATCTTTACGT	0.062	3205	No	1in10x
CCEx12_B19_noRG_1in10x_L1_CACACCTAGCGTGAAC	9.031	3477	Yes	1in10x
CCEx12_B19_noRG_1in10x_L1_CACACCTAGCTAGTGG	2.202	7403	Yes	1in10x
CCEx12_B19_noRG_1in10x_L1_CACACCTAGGGTCTCC	1.105	3711	Yes	1in10x
CCEx12_B19_noRG_1in10x_L1_CACACCTAGGTTCCTA	0.020	4993	No	1in10x
CCEx12_B19_noRG_1in10x_L1_CACACCTAGTACTTGC	2.680	6789	Yes	1in10x
CCEx12_B19_noRG_1in10x_L1_CACACCTCACCATCCT	0.000	2973	No	1in10x
CCEx12_B19_noRG_1in10x_L1_CACACCTCAGACAAGC	0.030	6604	No	1in10x
CCEx12_B19_noRG_1in10x_L1_CACACCTCATGTCCTC	0.057	3533	No	1in10x
CCEx12_B19_noRG_1in10x_L1_CACACCTGTATAATGG	1.722	4006	Yes	1in10x
CCEx12_B19_noRG_1in10x_L1_CACACCTGTATCGCAT	0.064	3112	No	1in10x
CCEx12_B19_noRG_1in10x_L1_CACACCTTCCTTGCCA	0.224	3118	No	1in10x
CCEx12_B19_noRG_1in10x_L1_CACACCTTCGCCAGCA	0.000	2884	No	1in10x
CCEx12_B19_noRG_1in10x_L1_CACACCTTCGGTCCGA	2.779	6225	Yes	1in10x
CCEx12_B19_noRG_1in10x_L1_CACACCTTCTTGCATT	0.074	8024	No	1in10x
CCEx12_B19_noRG_1in10x_L1_CACACTCAGACAGACC	0.240	1251	Yes	1in10x
CCEx12_B19_noRG_1in10x_L1_CACACTCAGAGTCTGG	5.714	490	Yes	1in10x
CCEx12_B19_noRG_1in10x_L1_CACACTCAGGCAAAGA	0.093	3210	No	1in10x
CCEx12_B19_noRG_1in10x_L1_CACACTCAGTACGACG	76.323	908	Yes	1in10x
CCEx12_B19_noRG_1in10x_L1_CACACTCAGTACTTGC	0.032	6427	No	1in10x
CCEx12_B19_noRG_1in10x_L1_CACACTCCAATCGAAA	0.052	3793	No	1in10x
CCEx12_B19_noRG_1in10x_L1_CACACTCCACGCGAAA	0.000	6937	No	1in10x
CCEx12_B19_noRG_1in10x_L1_CACACTCCATACCATG	0.267	3756	Yes	1in10x
CCEx12_B19_noRG_1in10x_L1_CACACTCCATTCACTT	4.137	7299	Yes	1in10x
CCEx12_B19_noRG_1in10x_L1_CACACTCCATTCCTCG	0.483	4768	No	1in10x
CCEx12_B19_noRG_1in10x_L1_CACACTCGTCGACTGC	0.062	3247	No	1in10x
CCEx12_B19_noRG_1in10x_L1_CACACTCGTGAGGGAG	0.032	3082	No	1in10x
CCEx12_B19_noRG_1in10x_L1_CACACTCTCAACTCTT	2.982	9051	Yes	1in10x
CCEx12_B19_noRG_1in10x_L1_CACACTCTCACGGTTA	4.116	996	Yes	1in10x
CCEx12_B19_noRG_1in10x_L1_CACACTCTCATCACCC	0.000	3320	No	1in10x
CCEx12_B19_noRG_1in10x_L1_CACACTCTCGCCATAA	0.057	5405	No	1in10x
CCEx12_B19_noRG_1in10x_L1_CACACTCTCTACTCAT	0.028	3588	No	1in10x
CCEx12_B19_noRG_1in10x_L1_CACACTCTCTCGATGA	1.087	7544	Yes	1in10x
CCEx12_B19_noRG_1in10x_L1_CACACTCTCTTATCTG	0.028	7135	No	1in10x
CCEx12_B19_noRG_1in10x_L1_CACAGGCAGCCACGCT	0.216	4168	No	1in10x
CCEx12_B19_noRG_1in10x_L1_CACAGGCAGTTAACGA	1.897	3426	Yes	1in10x
CCEx12_B19_noRG_1in10x_L1_CACAGGCAGTTGAGAT	0.216	3250	No	1in10x
CCEx12_B19_noRG_1in10x_L1_CACAGGCCACATGGGA	0.060	5054	No	1in10x
CCEx12_B19_noRG_1in10x_L1_CACAGGCCATAAGACA	0.874	4689	Yes	1in10x
CCEx12_B19_noRG_1in10x_L1_CACAGGCCATCCCACT	0.060	8420	No	1in10x
CCEx12_B19_noRG_1in10x_L1_CACAGGCCATCTCCCA	2.335	6550	Yes	1in10x
CCEx12_B19_noRG_1in10x_L1_CACAGGCGTCCGCTGA	0.051	5982	No	1in10x
CCEx12_B19_noRG_1in10x_L1_CACAGGCGTGATGTCT	2.071	5649	Yes	1in10x
CCEx12_B19_noRG_1in10x_L1_CACAGGCGTGTGCGTC	2.487	8686	Yes	1in10x
CCEx12_B19_noRG_1in10x_L1_CACAGGCGTTCGTGAT	0.044	9048	No	1in10x
CCEx12_B19_noRG_1in10x_L1_CACAGGCTCAACCATG	2.618	5806	Yes	1in10x
CCEx12_B19_noRG_1in10x_L1_CACAGGCTCACCATAG	2.393	5765	No	1in10x
CCEx12_B19_noRG_1in10x_L1_CACAGGCTCCACGACG	1.651	7506	Yes	1in10x
CCEx12_B19_noRG_1in10x_L1_CACAGGCTCGGAAATA	1.346	6021	Yes	1in10x
CCEx12_B19_noRG_1in10x_L1_CACAGTAAGGTGATAT	0.476	4413	Yes	1in10x
CCEx12_B19_noRG_1in10x_L1_CACAGTAAGTCCATAC	0.055	7311	No	1in10x
CCEx12_B19_noRG_1in10x_L1_CACAGTAAGTTGCAGG	0.306	2929	No	1in10x
CCEx12_B19_noRG_1in10x_L1_CACAGTACAAGAGTCG	0.039	7873	No	1in10x
CCEx12_B19_noRG_1in10x_L1_CACAGTACAATAACGA	0.051	5886	No	1in10x
CCEx12_B19_noRG_1in10x_L1_CACAGTACACCACGTG	0.135	5956	No	1in10x
CCEx12_B19_noRG_1in10x_L1_CACAGTACACCTCGTT	0.069	4310	No	1in10x
CCEx12_B19_noRG_1in10x_L1_CACAGTACATTAGCCA	0.874	1942	Yes	1in10x
CCEx12_B19_noRG_1in10x_L1_CACAGTAGTCGTTGTA	0.182	3304	No	1in10x
CCEx12_B19_noRG_1in10x_L1_CACAGTAGTCTGATTG	0.026	7774	No	1in10x
CCEx12_B19_noRG_1in10x_L1_CACAGTAGTGCCTGCA	0.045	6820	No	1in10x
CCEx12_B19_noRG_1in10x_L1_CACAGTAGTTGGACCC	0.042	7401	No	1in10x
CCEx12_B19_noRG_1in10x_L1_CACAGTATCACTTATC	1.682	6180	No	1in10x
CCEx12_B19_noRG_1in10x_L1_CACAGTATCAGCCTAA	0.167	2996	No	1in10x
CCEx12_B19_noRG_1in10x_L1_CACAGTATCCAAGCCG	2.137	5756	Yes	1in10x
CCEx12_B19_noRG_1in10x_L1_CACAGTATCCTGCAGG	0.213	7952	Yes	1in10x
CCEx12_B19_noRG_1in10x_L1_CACAGTATCCTTTACA	0.063	6354	No	1in10x
CCEx12_B19_noRG_1in10x_L1_CACAGTATCGCGCCAA	0.045	6651	No	1in10x
CCEx12_B19_noRG_1in10x_L1_CACAGTATCTCGTATT	0.060	5009	No	1in10x
CCEx12_B19_noRG_1in10x_L1_CACATAGAGCAGGTCA	0.022	9220	No	1in10x
CCEx12_B19_noRG_1in10x_L1_CACATAGAGCCCAGCT	0.000	4660	No	1in10x
CCEx12_B19_noRG_1in10x_L1_CACATAGAGCGAGAAA	0.010	10374	No	1in10x
CCEx12_B19_noRG_1in10x_L1_CACATAGAGCTGAACG	0.087	3472	No	1in10x
CCEx12_B19_noRG_1in10x_L1_CACATAGAGGCAGGTT	0.034	5828	No	1in10x
CCEx12_B19_noRG_1in10x_L1_CACATAGAGGTGATAT	1.479	8723	Yes	1in10x
CCEx12_B19_noRG_1in10x_L1_CACATAGCACATCCAA	0.048	8207	No	1in10x
CCEx12_B19_noRG_1in10x_L1_CACATAGCACGAAGCA	0.009	10795	No	1in10x
CCEx12_B19_noRG_1in10x_L1_CACATAGCAGCTGTTA	0.992	8371	Yes	1in10x
CCEx12_B19_noRG_1in10x_L1_CACATAGGTAGCTAAA	1.494	4751	Yes	1in10x
CCEx12_B19_noRG_1in10x_L1_CACATAGGTCCTGCTT	0.081	3741	No	1in10x
CCEx12_B19_noRG_1in10x_L1_CACATAGGTTCTGAAC	0.080	6344	No	1in10x
CCEx12_B19_noRG_1in10x_L1_CACATAGTCGTACGGC	2.227	1033	Yes	1in10x
CCEx12_B19_noRG_1in10x_L1_CACATAGTCGTCGTTC	7.074	735	Yes	1in10x
CCEx12_B19_noRG_1in10x_L1_CACATAGTCGTGGACC	0.165	3046	No	1in10x
CCEx12_B19_noRG_1in10x_L1_CACATAGTCTACTCAT	0.120	4185	No	1in10x
CCEx12_B19_noRG_1in10x_L1_CACATAGTCTCAACTT	0.732	5460	Yes	1in10x
CCEx12_B19_noRG_1in10x_L1_CACATAGTCTTGTCAT	13.859	267	Yes	1in10x
CCEx12_B19_noRG_1in10x_L1_CACATTTAGAGTCGGT	0.034	2935	No	1in10x
CCEx12_B19_noRG_1in10x_L1_CACATTTAGATATACG	0.771	389	No	1in10x
CCEx12_B19_noRG_1in10x_L1_CACATTTCACCCATGG	0.020	4904	No	1in10x
CCEx12_B19_noRG_1in10x_L1_CACATTTCACGTAAGG	0.070	4261	No	1in10x
CCEx12_B19_noRG_1in10x_L1_CACATTTCAGTTCCCT	0.000	4317	No	1in10x
CCEx12_B19_noRG_1in10x_L1_CACATTTGTTCCATGA	0.100	4950	No	1in10x
CCEx12_B19_noRG_1in10x_L1_CACATTTGTTCGTTGA	0.024	4155	No	1in10x
CCEx12_B19_noRG_1in10x_L1_CACATTTTCCTAGGGC	3.515	6629	Yes	1in10x
CCEx12_B19_noRG_1in10x_L1_CACATTTTCCTTAATC	0.077	6453	No	1in10x
CCEx12_B19_noRG_1in10x_L1_CACATTTTCGCCTGTT	0.020	4918	No	1in10x
CCEx12_B19_noRG_1in10x_L1_CACCACTAGAGAACAG	3.326	9951	Yes	1in10x
CCEx12_B19_noRG_1in10x_L1_CACCACTAGAGTAAGG	0.054	3763	No	1in10x
CCEx12_B19_noRG_1in10x_L1_CACCACTAGGTAGCCA	1.103	12239	Yes	1in10x
CCEx12_B19_noRG_1in10x_L1_CACCACTAGTGGAGTC	3.484	574	Yes	1in10x
CCEx12_B19_noRG_1in10x_L1_CACCACTAGTGTGAAT	1.379	5289	Yes	1in10x
CCEx12_B19_noRG_1in10x_L1_CACCACTCAATTCCTT	9.460	1279	Yes	1in10x
CCEx12_B19_noRG_1in10x_L1_CACCACTCACCACGTG	0.239	11346	No	1in10x
CCEx12_B19_noRG_1in10x_L1_CACCACTCAGCTCGCA	7.851	242	Yes	1in10x
CCEx12_B19_noRG_1in10x_L1_CACCACTGTAGCTAAA	0.000	3734	No	1in10x
CCEx12_B19_noRG_1in10x_L1_CACCACTGTCGAACAG	0.643	7929	No	1in10x
CCEx12_B19_noRG_1in10x_L1_CACCACTGTCTCATCC	3.266	704	Yes	1in10x
CCEx12_B19_noRG_1in10x_L1_CACCACTGTCTGGTCG	0.088	4585	No	1in10x
CCEx12_B19_noRG_1in10x_L1_CACCACTTCGGTTCGG	0.086	4621	No	1in10x
CCEx12_B19_noRG_1in10x_L1_CACCACTTCTCGCTTG	6.446	605	Yes	1in10x
CCEx12_B19_noRG_1in10x_L1_CACCACTTCTGGTATG	2.239	5491	Yes	1in10x
CCEx12_B19_noRG_1in10x_L1_CACCAGGAGGGTATCG	0.066	3011	No	1in10x
CCEx12_B19_noRG_1in10x_L1_CACCAGGCAACTGGCC	0.105	4759	No	1in10x
CCEx12_B19_noRG_1in10x_L1_CACCAGGCAATCGAAA	0.134	8167	No	1in10x
CCEx12_B19_noRG_1in10x_L1_CACCAGGCAATCTGCA	21.039	385	Yes	1in10x
CCEx12_B19_noRG_1in10x_L1_CACCAGGCACGAAATA	0.765	5366	Yes	1in10x
CCEx12_B19_noRG_1in10x_L1_CACCAGGCAGTAACGG	0.103	3921	No	1in10x
CCEx12_B19_noRG_1in10x_L1_CACCAGGCATTATCTC	0.026	7879	No	1in10x
CCEx12_B19_noRG_1in10x_L1_CACCAGGGTAAGCACG	1.666	1862	Yes	1in10x
CCEx12_B19_noRG_1in10x_L1_CACCAGGGTAGCTTGT	0.220	1814	Yes	1in10x
CCEx12_B19_noRG_1in10x_L1_CACCAGGGTCTCATCC	5.648	8960	Yes	1in10x
CCEx12_B19_noRG_1in10x_L1_CACCAGGGTGTTCGAT	8.402	607	Yes	1in10x
CCEx12_B19_noRG_1in10x_L1_CACCAGGGTTGTTTGG	0.083	8492	No	1in10x
CCEx12_B19_noRG_1in10x_L1_CACCAGGTCACAACGT	0.072	5604	No	1in10x
CCEx12_B19_noRG_1in10x_L1_CACCAGGTCCACGTGG	0.064	3107	No	1in10x
CCEx12_B19_noRG_1in10x_L1_CACCAGGTCCAGATCA	0.000	3112	No	1in10x
CCEx12_B19_noRG_1in10x_L1_CACCAGGTCGATAGAA	0.103	2911	No	1in10x
CCEx12_B19_noRG_1in10x_L1_CACCAGGTCTCGCTTG	0.038	5375	No	1in10x
CCEx12_B19_noRG_1in10x_L1_CACCTTGAGAACAACT	6.356	708	Yes	1in10x
CCEx12_B19_noRG_1in10x_L1_CACCTTGAGACTCGGA	0.024	8483	No	1in10x
CCEx12_B19_noRG_1in10x_L1_CACCTTGAGAGGACGG	0.175	2876	No	1in10x
CCEx12_B19_noRG_1in10x_L1_CACCTTGAGATCCCGC	2.166	5631	Yes	1in10x
CCEx12_B19_noRG_1in10x_L1_CACCTTGAGCGACGTA	0.062	6517	No	1in10x
CCEx12_B19_noRG_1in10x_L1_CACCTTGAGCGCCTCA	0.200	2502	Yes	1in10x
CCEx12_B19_noRG_1in10x_L1_CACCTTGCAAATTGCC	0.060	3337	No	1in10x
CCEx12_B19_noRG_1in10x_L1_CACCTTGCACCAGTTA	0.000	5492	No	1in10x
CCEx12_B19_noRG_1in10x_L1_CACCTTGCAGACGCTC	0.052	5787	No	1in10x
CCEx12_B19_noRG_1in10x_L1_CACCTTGCAGATCCAT	0.047	4230	No	1in10x
CCEx12_B19_noRG_1in10x_L1_CACCTTGCAGCTTCGG	0.057	5262	Yes	1in10x
CCEx12_B19_noRG_1in10x_L1_CACCTTGGTAGCGCAA	0.000	3855	No	1in10x
CCEx12_B19_noRG_1in10x_L1_CACCTTGGTCACACGC	1.483	7013	Yes	1in10x
CCEx12_B19_noRG_1in10x_L1_CACCTTGGTCATCGGC	5.317	1185	Yes	1in10x
CCEx12_B19_noRG_1in10x_L1_CACCTTGGTTACGCGC	0.000	3038	No	1in10x
CCEx12_B19_noRG_1in10x_L1_CACCTTGTCACGATGT	0.050	10090	No	1in10x
CCEx12_B19_noRG_1in10x_L1_CACCTTGTCATAAAGG	0.016	6356	No	1in10x
CCEx12_B19_noRG_1in10x_L1_CACCTTGTCATAGCAC	0.023	4421	No	1in10x
CCEx12_B19_noRG_1in10x_L1_CACCTTGTCCTCAACC	0.024	12150	No	1in10x
CCEx12_B19_noRG_1in10x_L1_CACCTTGTCGGTTAAC	1.748	10241	Yes	1in10x
CCEx12_B19_noRG_1in10x_L1_CACTCCAAGATCGATA	4.789	564	Yes	1in10x
CCEx12_B19_noRG_1in10x_L1_CACTCCAAGCTAGTCT	0.070	2828	No	1in10x
CCEx12_B19_noRG_1in10x_L1_CACTCCAAGTACATGA	10.378	212	Yes	1in10x
CCEx12_B19_noRG_1in10x_L1_CACTCCAAGTTCGATC	7.282	412	Yes	1in10x
CCEx12_B19_noRG_1in10x_L1_CACTCCACAACGCACC	0.066	3075	No	1in10x
CCEx12_B19_noRG_1in10x_L1_CACTCCACAAGCGAGT	0.026	7572	No	1in10x
CCEx12_B19_noRG_1in10x_L1_CACTCCACAAGTTGTC	11.341	388	Yes	1in10x
CCEx12_B19_noRG_1in10x_L1_CACTCCACACGGATAG	0.055	5443	No	1in10x
CCEx12_B19_noRG_1in10x_L1_CACTCCACAGATTGCT	0.070	2822	No	1in10x
CCEx12_B19_noRG_1in10x_L1_CACTCCACAGTAACGG	1.031	1552	Yes	1in10x
CCEx12_B19_noRG_1in10x_L1_CACTCCAGTATGAAAC	0.330	3947	No	1in10x
CCEx12_B19_noRG_1in10x_L1_CACTCCATCACCTTAT	0.068	5841	No	1in10x
CCEx12_B19_noRG_1in10x_L1_CACTCCATCACGCATA	1.260	5400	Yes	1in10x
CCEx12_B19_noRG_1in10x_L1_CACTCCATCACTTCAT	0.070	2822	No	1in10x
CCEx12_B19_noRG_1in10x_L1_CACTCCATCCGTACAA	0.038	7927	No	1in10x
CCEx12_B19_noRG_1in10x_L1_CAGAATCAGGAATGGA	0.103	4825	No	1in10x
CCEx12_B19_noRG_1in10x_L1_CAGAATCAGTCCAGGA	0.204	2933	No	1in10x
CCEx12_B19_noRG_1in10x_L1_CAGAATCAGTGACTCT	5.821	378	Yes	1in10x
CCEx12_B19_noRG_1in10x_L1_CAGAATCCAGGTCCAC	1.183	6500	Yes	1in10x
CCEx12_B19_noRG_1in10x_L1_CAGAATCCATGCCTTC	1.388	7059	Yes	1in10x
CCEx12_B19_noRG_1in10x_L1_CAGAATCGTCCTCTTG	36.841	437	Yes	1in10x
CCEx12_B19_noRG_1in10x_L1_CAGAATCGTCTTCGTC	8.265	242	Yes	1in10x
CCEx12_B19_noRG_1in10x_L1_CAGAATCGTGCCTGGT	1.559	5645	Yes	1in10x
CCEx12_B19_noRG_1in10x_L1_CAGAATCGTTCGTTGA	42.466	219	Yes	1in10x
CCEx12_B19_noRG_1in10x_L1_CAGAATCTCAGAGCTT	0.057	5175	No	1in10x
CCEx12_B19_noRG_1in10x_L1_CAGAATCTCGCCTGAG	1.058	7095	Yes	1in10x
CCEx12_B19_noRG_1in10x_L1_CAGAATCTCGGAATCT	0.052	3785	No	1in10x
CCEx12_B19_noRG_1in10x_L1_CAGAATCTCGTGGACC	0.264	5291	No	1in10x
CCEx12_B19_noRG_1in10x_L1_CAGAATCTCTGCCAGG	1.955	5625	Yes	1in10x
CCEx12_B19_noRG_1in10x_L1_CAGAATCTCTTGTATC	0.099	3021	No	1in10x
CCEx12_B19_noRG_1in10x_L1_CAGAGAGAGAGCTGGT	0.038	5277	No	1in10x
CCEx12_B19_noRG_1in10x_L1_CAGAGAGAGAGCTTCT	0.562	2849	Yes	1in10x
CCEx12_B19_noRG_1in10x_L1_CAGAGAGAGGCGATAC	51.157	735	Yes	1in10x
CCEx12_B19_noRG_1in10x_L1_CAGAGAGAGGTAGCCA	0.000	3189	No	1in10x
CCEx12_B19_noRG_1in10x_L1_CAGAGAGAGTAGTGCG	0.203	3434	No	1in10x
CCEx12_B19_noRG_1in10x_L1_CAGAGAGCAAAGCGGT	3.006	6423	Yes	1in10x
CCEx12_B19_noRG_1in10x_L1_CAGAGAGCACACAGAG	22.564	390	Yes	1in10x
CCEx12_B19_noRG_1in10x_L1_CAGAGAGCACGCCAGT	4.072	9036	Yes	1in10x
CCEx12_B19_noRG_1in10x_L1_CAGAGAGGTAAACCTC	0.100	2995	No	1in10x
CCEx12_B19_noRG_1in10x_L1_CAGAGAGGTATTAGCC	0.117	6012	No	1in10x
CCEx12_B19_noRG_1in10x_L1_CAGAGAGGTCGTTGTA	0.030	3306	No	1in10x
CCEx12_B19_noRG_1in10x_L1_CAGAGAGGTCTAGCGC	0.033	3022	No	1in10x
CCEx12_B19_noRG_1in10x_L1_CAGAGAGTCAAGAAGT	5.583	4245	Yes	1in10x
CCEx12_B19_noRG_1in10x_L1_CAGAGAGTCAGCGATT	2.898	759	Yes	1in10x
CCEx12_B19_noRG_1in10x_L1_CAGAGAGTCATAAAGG	0.118	5065	No	1in10x
CCEx12_B19_noRG_1in10x_L1_CAGAGAGTCCGAGCCA	0.084	3552	No	1in10x
CCEx12_B19_noRG_1in10x_L1_CAGAGAGTCTTCATGT	0.048	6425	No	1in10x
CCEx12_B19_noRG_1in10x_L1_CAGATCAAGAAAGTGG	0.046	4418	No	1in10x
CCEx12_B19_noRG_1in10x_L1_CAGATCACACACCGAC	1.074	4937	Yes	1in10x
CCEx12_B19_noRG_1in10x_L1_CAGATCACAGCTTCGG	0.050	3955	No	1in10x
CCEx12_B19_noRG_1in10x_L1_CAGATCAGTACGCACC	0.210	3775	No	1in10x
CCEx12_B19_noRG_1in10x_L1_CAGATCAGTGCGATAG	1.560	5575	Yes	1in10x
CCEx12_B19_noRG_1in10x_L1_CAGATCATCTCCAACC	0.072	5550	No	1in10x
CCEx12_B19_noRG_1in10x_L1_CAGATCATCTCCTATA	0.479	5409	Yes	1in10x
CCEx12_B19_noRG_1in10x_L1_CAGCAGCAGCCACCTG	0.030	6850	No	1in10x
CCEx12_B19_noRG_1in10x_L1_CAGCAGCAGGACGAAA	3.862	3936	Yes	1in10x
CCEx12_B19_noRG_1in10x_L1_CAGCAGCCAAACGCGA	1.983	9634	Yes	1in10x
CCEx12_B19_noRG_1in10x_L1_CAGCAGCCAAGTACCT	1.146	5322	Yes	1in10x
CCEx12_B19_noRG_1in10x_L1_CAGCAGCCAATGTTGC	0.050	10087	No	1in10x
CCEx12_B19_noRG_1in10x_L1_CAGCAGCCAGCGTAAG	0.017	5994	No	1in10x
CCEx12_B19_noRG_1in10x_L1_CAGCAGCGTGGTTTCA	0.085	4675	No	1in10x
CCEx12_B19_noRG_1in10x_L1_CAGCAGCTCAGCGATT	0.122	3288	No	1in10x
CCEx12_B19_noRG_1in10x_L1_CAGCATAAGAGTGAGA	14.151	212	Yes	1in10x
CCEx12_B19_noRG_1in10x_L1_CAGCATAAGTCTTGCA	0.000	2841	No	1in10x
CCEx12_B19_noRG_1in10x_L1_CAGCATACAAGACGTG	7.546	530	Yes	1in10x
CCEx12_B19_noRG_1in10x_L1_CAGCATACAATCACAC	0.000	5660	No	1in10x
CCEx12_B19_noRG_1in10x_L1_CAGCATACATGGTCTA	0.016	6309	No	1in10x
CCEx12_B19_noRG_1in10x_L1_CAGCATACATTGTGCA	16.199	1068	Yes	1in10x
CCEx12_B19_noRG_1in10x_L1_CAGCATAGTACAGTGG	0.084	4764	No	1in10x
CCEx12_B19_noRG_1in10x_L1_CAGCCGAAGCGATCCC	0.052	9661	No	1in10x
CCEx12_B19_noRG_1in10x_L1_CAGCCGAAGCTACCTA	0.093	3224	No	1in10x
CCEx12_B19_noRG_1in10x_L1_CAGCCGAAGGATGGTC	3.168	505	Yes	1in10x
CCEx12_B19_noRG_1in10x_L1_CAGCCGACAAGAAGAG	0.023	4384	No	1in10x
CCEx12_B19_noRG_1in10x_L1_CAGCCGACAGCGTTCG	1.993	6523	Yes	1in10x
CCEx12_B19_noRG_1in10x_L1_CAGCCGACAGGAACGT	1.027	4668	Yes	1in10x
CCEx12_B19_noRG_1in10x_L1_CAGCCGAGTATAAACG	0.249	4031	No	1in10x
CCEx12_B19_noRG_1in10x_L1_CAGCCGAGTCACCCAG	0.037	8135	No	1in10x
CCEx12_B19_noRG_1in10x_L1_CAGCGACAGCTAGTGG	0.909	6378	No	1in10x
CCEx12_B19_noRG_1in10x_L1_CAGCGACAGGTCATCT	14.732	224	Yes	1in10x
CCEx12_B19_noRG_1in10x_L1_CAGCGACAGGTTACCT	0.000	5728	No	1in10x
CCEx12_B19_noRG_1in10x_L1_CAGCGACAGTCAATAG	0.032	3077	No	1in10x
CCEx12_B19_noRG_1in10x_L1_CAGCGACAGTGAAGAG	0.042	6909	No	1in10x
CCEx12_B19_noRG_1in10x_L1_CAGCGACCACAGTCGC	0.208	1439	No	1in10x
CCEx12_B19_noRG_1in10x_L1_CAGCGACCAGGATCGA	2.121	4340	Yes	1in10x
CCEx12_B19_noRG_1in10x_L1_CAGCGACCATGACATC	0.171	5266	No	1in10x
CCEx12_B19_noRG_1in10x_L1_CAGCGACGTCAACATC	2.614	7346	Yes	1in10x
CCEx12_B19_noRG_1in10x_L1_CAGCGACGTGTTCGAT	0.513	1752	Yes	1in10x
CCEx12_B19_noRG_1in10x_L1_CAGCGACTCAAACAAG	0.240	6280	No	1in10x
CCEx12_B19_noRG_1in10x_L1_CAGCGACTCACAGTAC	14.333	8435	Yes	1in10x
CCEx12_B19_noRG_1in10x_L1_CAGCGACTCAGCGACC	0.313	4140	Yes	1in10x
CCEx12_B19_noRG_1in10x_L1_CAGCGACTCGACCAGC	41.216	6119	Yes	1in10x
CCEx12_B19_noRG_1in10x_L1_CAGCTAAAGAATTGTG	0.046	4272	No	1in10x
CCEx12_B19_noRG_1in10x_L1_CAGCTAAAGACTAGGC	0.141	4237	No	1in10x
CCEx12_B19_noRG_1in10x_L1_CAGCTAAAGCACCGTC	0.023	4313	No	1in10x
CCEx12_B19_noRG_1in10x_L1_CAGCTAAAGGATTCGG	0.059	5075	No	1in10x
CCEx12_B19_noRG_1in10x_L1_CAGCTAAAGTACTTGC	0.048	4215	No	1in10x
CCEx12_B19_noRG_1in10x_L1_CAGCTAACACTGTTAG	3.157	9440	Yes	1in10x
CCEx12_B19_noRG_1in10x_L1_CAGCTAACAGCATGAG	0.066	4584	No	1in10x
CCEx12_B19_noRG_1in10x_L1_CAGCTAACATGACATC	0.122	4893	No	1in10x
CCEx12_B19_noRG_1in10x_L1_CAGCTAAGTACAGTTC	2.019	5297	Yes	1in10x
CCEx12_B19_noRG_1in10x_L1_CAGCTAAGTCTCCCTA	0.100	4006	No	1in10x
CCEx12_B19_noRG_1in10x_L1_CAGCTAAGTGTGGTTT	0.000	5183	No	1in10x
CCEx12_B19_noRG_1in10x_L1_CAGCTAAGTTGACGTT	0.040	5116	No	1in10x
CCEx12_B19_noRG_1in10x_L1_CAGCTAATCAAGCCTA	0.054	3762	No	1in10x
CCEx12_B19_noRG_1in10x_L1_CAGCTAATCATCATTC	2.796	7546	Yes	1in10x
CCEx12_B19_noRG_1in10x_L1_CAGCTAATCGAGAGCA	0.017	5815	No	1in10x
CCEx12_B19_noRG_1in10x_L1_CAGCTAATCGTAGATC	0.020	5009	No	1in10x
CCEx12_B19_noRG_1in10x_L1_CAGCTAATCTGCTGTC	2.710	7637	Yes	1in10x
CCEx12_B19_noRG_1in10x_L1_CAGCTGGAGAACTCGG	1.591	4842	Yes	1in10x
CCEx12_B19_noRG_1in10x_L1_CAGCTGGAGCAGGTCA	2.569	4786	Yes	1in10x
CCEx12_B19_noRG_1in10x_L1_CAGCTGGAGTATCTCG	3.684	380	Yes	1in10x
CCEx12_B19_noRG_1in10x_L1_CAGCTGGCAGGGCATA	0.053	7520	No	1in10x
CCEx12_B19_noRG_1in10x_L1_CAGCTGGCAGTTCATG	5.536	849	Yes	1in10x
CCEx12_B19_noRG_1in10x_L1_CAGCTGGCATGCCTTC	31.961	510	Yes	1in10x
CCEx12_B19_noRG_1in10x_L1_CAGCTGGGTAATAGCA	0.651	6759	Yes	1in10x
CCEx12_B19_noRG_1in10x_L1_CAGCTGGGTACCGTTA	2.603	9139	Yes	1in10x
CCEx12_B19_noRG_1in10x_L1_CAGCTGGGTCACCCAG	0.051	5964	No	1in10x
CCEx12_B19_noRG_1in10x_L1_CAGCTGGGTTCATGGT	0.076	3938	No	1in10x
CCEx12_B19_noRG_1in10x_L1_CAGCTGGTCAGCAACT	0.308	2914	No	1in10x
CCEx12_B19_noRG_1in10x_L1_CAGCTGGTCCTATGTT	1.247	6980	Yes	1in10x
CCEx12_B19_noRG_1in10x_L1_CAGCTGGTCGAGGTAG	0.033	3061	No	1in10x
CCEx12_B19_noRG_1in10x_L1_CAGCTGGTCTCTTGAT	5.500	909	Yes	1in10x
CCEx12_B19_noRG_1in10x_L1_CAGCTGGTCTGAGGGA	1.344	8113	Yes	1in10x
CCEx12_B19_noRG_1in10x_L1_CAGGTGCAGTGGAGAA	0.064	3117	No	1in10x
CCEx12_B19_noRG_1in10x_L1_CAGGTGCGTAGCACGA	0.000	3000	No	1in10x
CCEx12_B19_noRG_1in10x_L1_CAGGTGCGTTGATTCG	2.757	1596	Yes	1in10x
CCEx12_B19_noRG_1in10x_L1_CAGGTGCTCGAATGCT	0.040	4924	No	1in10x
CCEx12_B19_noRG_1in10x_L1_CAGGTGCTCGTCCAGG	0.098	7198	No	1in10x
CCEx12_B19_noRG_1in10x_L1_CAGGTGCTCTATCGCC	0.140	2858	No	1in10x
CCEx12_B19_noRG_1in10x_L1_CAGGTGCTCTTTCCTC	0.104	3837	No	1in10x
CCEx12_B19_noRG_1in10x_L1_CAGTAACAGAAACCGC	0.054	5613	No	1in10x
CCEx12_B19_noRG_1in10x_L1_CAGTAACAGAATGTGT	0.034	6044	No	1in10x
CCEx12_B19_noRG_1in10x_L1_CAGTAACAGATATACG	0.066	6124	No	1in10x
CCEx12_B19_noRG_1in10x_L1_CAGTAACAGTAAGTAC	0.035	2865	No	1in10x
CCEx12_B19_noRG_1in10x_L1_CAGTAACAGTGTTGAA	1.489	6451	Yes	1in10x
CCEx12_B19_noRG_1in10x_L1_CAGTAACAGTTTCCTT	0.036	5675	No	1in10x
CCEx12_B19_noRG_1in10x_L1_CAGTAACCACCAGCAC	0.148	4047	No	1in10x
CCEx12_B19_noRG_1in10x_L1_CAGTAACGTACGACCC	0.950	7370	Yes	1in10x
CCEx12_B19_noRG_1in10x_L1_CAGTAACGTAGCTGCC	0.063	4714	No	1in10x
CCEx12_B19_noRG_1in10x_L1_CAGTAACGTCATCCCT	0.051	9614	No	1in10x
CCEx12_B19_noRG_1in10x_L1_CAGTAACGTCTGGTCG	0.130	3883	No	1in10x
CCEx12_B19_noRG_1in10x_L1_CAGTAACGTGCAACGA	0.063	6361	No	1in10x
CCEx12_B19_noRG_1in10x_L1_CAGTAACGTGTTCTTT	0.018	5494	No	1in10x
CCEx12_B19_noRG_1in10x_L1_CAGTAACGTTACGCGC	20.530	11778	Yes	1in10x
CCEx12_B19_noRG_1in10x_L1_CAGTAACTCATCTGCC	0.265	5671	No	1in10x
CCEx12_B19_noRG_1in10x_L1_CAGTAACTCATTGCCC	1.212	5195	Yes	1in10x
CCEx12_B19_noRG_1in10x_L1_CAGTAACTCGGTGTTA	0.029	3403	No	1in10x
CCEx12_B19_noRG_1in10x_L1_CAGTAACTCTCTAGGA	0.066	4505	No	1in10x
CCEx12_B19_noRG_1in10x_L1_CAGTAACTCTGCAAGT	0.066	3025	No	1in10x
CCEx12_B19_noRG_1in10x_L1_CAGTCCTAGCACACAG	0.097	6167	No	1in10x
CCEx12_B19_noRG_1in10x_L1_CAGTCCTAGTATCTCG	0.154	4572	No	1in10x
CCEx12_B19_noRG_1in10x_L1_CAGTCCTCAACTGCTA	0.078	7755	No	1in10x
CCEx12_B19_noRG_1in10x_L1_CAGTCCTCAAGCTGTT	0.152	3934	No	1in10x
CCEx12_B19_noRG_1in10x_L1_CAGTCCTCATCTGGTA	6.722	357	Yes	1in10x
CCEx12_B19_noRG_1in10x_L1_CAGTCCTGTACTTCTT	81.564	358	Yes	1in10x
CCEx12_B19_noRG_1in10x_L1_CAGTCCTGTCCTGCTT	2.011	4571	Yes	1in10x
CCEx12_B19_noRG_1in10x_L1_CAGTCCTGTGGAAAGA	0.156	3844	No	1in10x
CCEx12_B19_noRG_1in10x_L1_CAGTCCTTCAATACCG	1.017	6291	Yes	1in10x
CCEx12_B19_noRG_1in10x_L1_CAGTCCTTCAGCGACC	0.779	2435	No	1in10x
CCEx12_B19_noRG_1in10x_L1_CAGTCCTTCTGCCAGG	0.688	2180	Yes	1in10x
CCEx12_B19_noRG_1in10x_L1_CAGTCCTTCTGCGACG	0.048	6389	No	1in10x
CCEx12_B19_noRG_1in10x_L1_CATATGGAGACTTTCG	8.949	3576	Yes	1in10x
CCEx12_B19_noRG_1in10x_L1_CATATGGAGAGCTATA	9.351	663	Yes	1in10x
CCEx12_B19_noRG_1in10x_L1_CATATGGAGCTGTTCA	0.015	6567	No	1in10x
CCEx12_B19_noRG_1in10x_L1_CATATGGAGGACACCA	0.100	4963	No	1in10x
CCEx12_B19_noRG_1in10x_L1_CATATGGAGGTGCTTT	1.738	1899	Yes	1in10x
CCEx12_B19_noRG_1in10x_L1_CATATGGAGTCAATAG	0.000	3045	No	1in10x
CCEx12_B19_noRG_1in10x_L1_CATATGGAGTGAAGAG	0.017	5856	No	1in10x
CCEx12_B19_noRG_1in10x_L1_CATATGGCACATGACT	0.531	3580	No	1in10x
CCEx12_B19_noRG_1in10x_L1_CATATGGCACCTTGTC	0.040	7442	No	1in10x
CCEx12_B19_noRG_1in10x_L1_CATATGGCACGTAAGG	1.823	5044	Yes	1in10x
CCEx12_B19_noRG_1in10x_L1_CATATGGCAGACAAGC	2.954	7483	Yes	1in10x
CCEx12_B19_noRG_1in10x_L1_CATATGGCAGCTGTGC	0.164	4275	No	1in10x
CCEx12_B19_noRG_1in10x_L1_CATATGGGTAGCGCTC	0.105	4774	No	1in10x
CCEx12_B19_noRG_1in10x_L1_CATATGGGTGCCTTGG	0.071	7003	No	1in10x
CCEx12_B19_noRG_1in10x_L1_CATATGGGTTAAAGTG	0.048	6159	No	1in10x
CCEx12_B19_noRG_1in10x_L1_CATATGGGTTAGATGA	0.068	5913	No	1in10x
CCEx12_B19_noRG_1in10x_L1_CATATGGGTTCAACCA	55.194	491	Yes	1in10x
CCEx12_B19_noRG_1in10x_L1_CATATGGGTTCCACTC	0.028	6978	No	1in10x
CCEx12_B19_noRG_1in10x_L1_CATATGGTCCCAAGAT	0.133	2992	No	1in10x
CCEx12_B19_noRG_1in10x_L1_CATATTCAGGGATCTG	0.018	5488	No	1in10x
CCEx12_B19_noRG_1in10x_L1_CATATTCAGGGTCGAT	1.645	5228	Yes	1in10x
CCEx12_B19_noRG_1in10x_L1_CATATTCAGGTGCAAC	0.000	6043	No	1in10x
CCEx12_B19_noRG_1in10x_L1_CATATTCAGTACGACG	0.030	3285	No	1in10x
CCEx12_B19_noRG_1in10x_L1_CATATTCAGTTGCAGG	0.543	368	Yes	1in10x
CCEx12_B19_noRG_1in10x_L1_CATATTCCAATGAATG	0.077	5191	No	1in10x
CCEx12_B19_noRG_1in10x_L1_CATATTCCACATGACT	0.039	7566	No	1in10x
CCEx12_B19_noRG_1in10x_L1_CATATTCCATGTAGTC	0.948	2213	Yes	1in10x
CCEx12_B19_noRG_1in10x_L1_CATATTCCATGTCTCC	0.038	5241	No	1in10x
CCEx12_B19_noRG_1in10x_L1_CATATTCGTAGTGAAT	0.471	9350	No	1in10x
CCEx12_B19_noRG_1in10x_L1_CATATTCGTGATGCCC	2.699	7006	Yes	1in10x
CCEx12_B19_noRG_1in10x_L1_CATATTCTCGCAGGCT	0.045	6670	No	1in10x
CCEx12_B19_noRG_1in10x_L1_CATATTCTCGTTACGA	5.508	5211	Yes	1in10x
CCEx12_B19_noRG_1in10x_L1_CATATTCTCTGCTGCT	0.378	2904	Yes	1in10x
CCEx12_B19_noRG_1in10x_L1_CATATTCTCTTAGAGC	0.113	7046	No	1in10x
CCEx12_B19_noRG_1in10x_L1_CATATTCTCTTTACAC	13.962	1060	Yes	1in10x
CCEx12_B19_noRG_1in10x_L1_CATCAAGAGAGACGAA	0.052	3862	No	1in10x
CCEx12_B19_noRG_1in10x_L1_CATCAAGAGAGCCCAA	0.057	5257	No	1in10x
CCEx12_B19_noRG_1in10x_L1_CATCAAGAGAGTAAGG	0.016	6407	No	1in10x
CCEx12_B19_noRG_1in10x_L1_CATCAAGAGGCATTGG	1.223	4255	Yes	1in10x
CCEx12_B19_noRG_1in10x_L1_CATCAAGAGGGTGTTG	84.138	13378	Yes	1in10x
CCEx12_B19_noRG_1in10x_L1_CATCAAGAGGTGCTAG	0.036	5685	No	1in10x
CCEx12_B19_noRG_1in10x_L1_CATCAAGCAACCGCCA	2.477	5933	No	1in10x
CCEx12_B19_noRG_1in10x_L1_CATCAAGCAGTACACT	0.166	2990	No	1in10x
CCEx12_B19_noRG_1in10x_L1_CATCAAGGTCCGAACC	1.965	7069	No	1in10x
CCEx12_B19_noRG_1in10x_L1_CATCAAGGTCCTGCTT	0.012	8287	No	1in10x
CCEx12_B19_noRG_1in10x_L1_CATCAAGGTGCCTTGG	16.112	602	Yes	1in10x
CCEx12_B19_noRG_1in10x_L1_CATCAAGTCAACACTG	0.020	4919	No	1in10x
CCEx12_B19_noRG_1in10x_L1_CATCAAGTCACATGCA	1.761	1192	Yes	1in10x
CCEx12_B19_noRG_1in10x_L1_CATCAAGTCTGGAGCC	6.884	13277	Yes	1in10x
CCEx12_B19_noRG_1in10x_L1_CATCAAGTCTTCATGT	0.116	5194	No	1in10x
CCEx12_B19_noRG_1in10x_L1_CATCAGAAGAGGGATA	1.648	2913	Yes	1in10x
CCEx12_B19_noRG_1in10x_L1_CATCAGAAGCAATATG	0.298	13058	Yes	1in10x
CCEx12_B19_noRG_1in10x_L1_CATCAGAAGCCACGTC	1.105	10493	Yes	1in10x
CCEx12_B19_noRG_1in10x_L1_CATCAGAAGCTAGCCC	1.836	8330	Yes	1in10x
CCEx12_B19_noRG_1in10x_L1_CATCAGAAGGAATCGC	0.106	5685	No	1in10x
CCEx12_B19_noRG_1in10x_L1_CATCAGAAGGCCATAG	0.074	8112	No	1in10x
CCEx12_B19_noRG_1in10x_L1_CATCAGAAGGCTAGGT	3.396	265	Yes	1in10x
CCEx12_B19_noRG_1in10x_L1_CATCAGAAGGGTCGAT	0.105	2873	No	1in10x
CCEx12_B19_noRG_1in10x_L1_CATCAGACAATGGATA	2.020	5791	No	1in10x
CCEx12_B19_noRG_1in10x_L1_CATCAGAGTGAGTATA	0.064	6347	No	1in10x
CCEx12_B19_noRG_1in10x_L1_CATCAGAGTTACTGAC	0.000	4889	No	1in10x
CCEx12_B19_noRG_1in10x_L1_CATCAGAGTTGGTAAA	0.032	6218	No	1in10x
CCEx12_B19_noRG_1in10x_L1_CATCAGATCACCACCT	0.073	6818	No	1in10x
CCEx12_B19_noRG_1in10x_L1_CATCAGATCGCGATCG	0.030	3313	No	1in10x
CCEx12_B19_noRG_1in10x_L1_CATCCACAGCAACGGT	0.073	5486	No	1in10x
CCEx12_B19_noRG_1in10x_L1_CATCCACAGCAGCGTA	0.063	4711	No	1in10x
CCEx12_B19_noRG_1in10x_L1_CATCCACAGGCTATCT	8.976	1426	Yes	1in10x
CCEx12_B19_noRG_1in10x_L1_CATCCACCAAAGCGGT	0.085	5889	No	1in10x
CCEx12_B19_noRG_1in10x_L1_CATCCACGTACCCAAT	0.069	4399	No	1in10x
CCEx12_B19_noRG_1in10x_L1_CATCCACGTAGCGTCC	0.078	3834	No	1in10x
CCEx12_B19_noRG_1in10x_L1_CATCCACGTGGCGAAT	0.000	5307	No	1in10x
CCEx12_B19_noRG_1in10x_L1_CATCCACTCCGAACGC	0.430	1861	Yes	1in10x
CCEx12_B19_noRG_1in10x_L1_CATCCACTCTTAGCCC	0.558	3228	Yes	1in10x
CCEx12_B19_noRG_1in10x_L1_CATCCACTCTTGCAAG	0.986	1929	Yes	1in10x
CCEx12_B19_noRG_1in10x_L1_CATCGAAAGATATACG	5.339	206	Yes	1in10x
CCEx12_B19_noRG_1in10x_L1_CATCGAAAGTGGAGAA	0.096	3129	No	1in10x
CCEx12_B19_noRG_1in10x_L1_CATCGAACATCAGTAC	1.300	1538	Yes	1in10x
CCEx12_B19_noRG_1in10x_L1_CATCGAACATCATCCC	1.026	7595	Yes	1in10x
CCEx12_B19_noRG_1in10x_L1_CATCGAACATTTCAGG	0.892	785	Yes	1in10x
CCEx12_B19_noRG_1in10x_L1_CATCGAAGTCTAAACC	0.000	5269	No	1in10x
CCEx12_B19_noRG_1in10x_L1_CATCGAATCAGTGCAT	0.000	3489	No	1in10x
CCEx12_B19_noRG_1in10x_L1_CATCGAATCCGCAGTG	0.861	6152	Yes	1in10x
CCEx12_B19_noRG_1in10x_L1_CATCGAATCGGTTAAC	0.056	3601	No	1in10x
CCEx12_B19_noRG_1in10x_L1_CATCGAATCGTGGACC	0.070	2853	No	1in10x
CCEx12_B19_noRG_1in10x_L1_CATCGAATCGTTGACA	1.507	8835	Yes	1in10x
CCEx12_B19_noRG_1in10x_L1_CATCGAATCTGTCCGT	0.121	4090	No	1in10x
CCEx12_B19_noRG_1in10x_L1_CATCGAATCTTTACGT	0.068	5914	No	1in10x
CCEx12_B19_noRG_1in10x_L1_CATCGGGAGGACTGGT	0.017	5950	No	1in10x
CCEx12_B19_noRG_1in10x_L1_CATCGGGAGGTTCCTA	1.227	4398	Yes	1in10x
CCEx12_B19_noRG_1in10x_L1_CATCGGGCAGTCAGCC	2.397	5757	Yes	1in10x
CCEx12_B19_noRG_1in10x_L1_CATCGGGGTACTCAAC	2.621	8319	Yes	1in10x
CCEx12_B19_noRG_1in10x_L1_CATCGGGGTACTCTCC	0.000	3125	No	1in10x
CCEx12_B19_noRG_1in10x_L1_CATCGGGGTGCAGGTA	0.000	3022	No	1in10x
CCEx12_B19_noRG_1in10x_L1_CATCGGGTCTAGCACA	0.042	4752	No	1in10x
CCEx12_B19_noRG_1in10x_L1_CATGACAAGAGTCGGT	0.218	5055	No	1in10x
CCEx12_B19_noRG_1in10x_L1_CATGACAAGCGTTGCC	0.032	3083	No	1in10x
CCEx12_B19_noRG_1in10x_L1_CATGACAAGTGGTAAT	0.015	6536	No	1in10x
CCEx12_B19_noRG_1in10x_L1_CATGACAAGTTCGATC	1.153	13184	Yes	1in10x
CCEx12_B19_noRG_1in10x_L1_CATGACACAAACCCAT	5.842	6094	Yes	1in10x
CCEx12_B19_noRG_1in10x_L1_CATGACACAATCGAAA	0.063	4652	No	1in10x
CCEx12_B19_noRG_1in10x_L1_CATGACACAATGGAGC	0.842	9277	Yes	1in10x
CCEx12_B19_noRG_1in10x_L1_CATGACACACAGTCGC	0.075	3948	No	1in10x
CCEx12_B19_noRG_1in10x_L1_CATGACACAGACACTT	7.864	585	Yes	1in10x
CCEx12_B19_noRG_1in10x_L1_CATGACACATTTCAGG	0.056	5371	No	1in10x
CCEx12_B19_noRG_1in10x_L1_CATGACAGTCCTCTTG	0.031	6537	No	1in10x
CCEx12_B19_noRG_1in10x_L1_CATGACAGTCGTGGCT	0.125	3199	No	1in10x
CCEx12_B19_noRG_1in10x_L1_CATGACATCACCTCGT	2.596	7087	Yes	1in10x
CCEx12_B19_noRG_1in10x_L1_CATGACATCGTTGACA	0.000	5623	No	1in10x
CCEx12_B19_noRG_1in10x_L1_CATGCCTAGGGTCTCC	0.120	4995	No	1in10x
CCEx12_B19_noRG_1in10x_L1_CATGCCTCAAGCTGTT	0.138	3628	No	1in10x
CCEx12_B19_noRG_1in10x_L1_CATGCCTCATCCCACT	0.031	3255	No	1in10x
CCEx12_B19_noRG_1in10x_L1_CATGCCTGTCCAGTTA	0.042	6901	No	1in10x
CCEx12_B19_noRG_1in10x_L1_CATGCCTTCATTCACT	0.032	6344	No	1in10x
CCEx12_B19_noRG_1in10x_L1_CATGCCTTCCGGCACA	3.546	423	Yes	1in10x
CCEx12_B19_noRG_1in10x_L1_CATGCCTTCCTTAATC	0.045	11157	No	1in10x
CCEx12_B19_noRG_1in10x_L1_CATGCCTTCGGGAGTA	0.061	6478	No	1in10x
CCEx12_B19_noRG_1in10x_L1_CATGCCTTCTGATACG	0.027	3717	No	1in10x
[truncated: 58,817 more rows]
