# Supplementary material for: Ascertaining cells’ synaptic connections and RNA expression simultaneously with barcoded rabies virus libraries
Source: Nat Commun. 2022 Nov 16;13:6993. doi: 10.1038/s41467-022-34334-1 (PMC9668842; doi:10.1038/s41467-022-34334-1)
Supplement: Supplementary file 6 — Source Data [file 41467_2022_34334_MOESM6_ESM.zip › saunders_source_data/SI_Figure_2c_middle.csv]

experiment	file_type	n_unique_umibc_pairs	n_count	total_contribution	fraction_contribution	cumsum
170420_plasmidBC_UMI_pSPBN-GFP_MaxiPrepPlates_Rep2	Plate	0	0	0	0.000000e+00	0.00000000
170420_plasmidBC_UMI_pSPBN-GFP_MaxiPrepPlates_Rep2	Plate	1	422912	422912	3.233105e-02	0.03233105
170420_plasmidBC_UMI_pSPBN-GFP_MaxiPrepPlates_Rep2	Plate	2	64695	129390	9.891691e-03	0.04222274
170420_plasmidBC_UMI_pSPBN-GFP_MaxiPrepPlates_Rep2	Plate	3	55665	166995	1.276654e-02	0.05498929
170420_plasmidBC_UMI_pSPBN-GFP_MaxiPrepPlates_Rep2	Plate	4	50090	200360	1.531725e-02	0.07030654
170420_plasmidBC_UMI_pSPBN-GFP_MaxiPrepPlates_Rep2	Plate	5	45955	229775	1.756599e-02	0.08787253
170420_plasmidBC_UMI_pSPBN-GFP_MaxiPrepPlates_Rep2	Plate	6	42042	252252	1.928433e-02	0.10715686
170420_plasmidBC_UMI_pSPBN-GFP_MaxiPrepPlates_Rep2	Plate	7	38653	270571	2.068479e-02	0.12784164
170420_plasmidBC_UMI_pSPBN-GFP_MaxiPrepPlates_Rep2	Plate	8	35657	285256	2.180744e-02	0.14964908
170420_plasmidBC_UMI_pSPBN-GFP_MaxiPrepPlates_Rep2	Plate	9	32618	293562	2.244242e-02	0.17209150
170420_plasmidBC_UMI_pSPBN-GFP_MaxiPrepPlates_Rep2	Plate	10	30341	303410	2.319529e-02	0.19528679
170420_plasmidBC_UMI_pSPBN-GFP_MaxiPrepPlates_Rep2	Plate	11	27830	306130	2.340323e-02	0.21869001
170420_plasmidBC_UMI_pSPBN-GFP_MaxiPrepPlates_Rep2	Plate	12	25738	308856	2.361163e-02	0.24230164
170420_plasmidBC_UMI_pSPBN-GFP_MaxiPrepPlates_Rep2	Plate	13	23669	307697	2.352302e-02	0.26582466
170420_plasmidBC_UMI_pSPBN-GFP_MaxiPrepPlates_Rep2	Plate	14	21924	306936	2.346484e-02	0.28928951
170420_plasmidBC_UMI_pSPBN-GFP_MaxiPrepPlates_Rep2	Plate	15	20647	309705	2.367653e-02	0.31296604
170420_plasmidBC_UMI_pSPBN-GFP_MaxiPrepPlates_Rep2	Plate	16	18895	302320	2.311196e-02	0.33607799
170420_plasmidBC_UMI_pSPBN-GFP_MaxiPrepPlates_Rep2	Plate	17	17604	299268	2.287864e-02	0.35895663
170420_plasmidBC_UMI_pSPBN-GFP_MaxiPrepPlates_Rep2	Plate	18	16088	289584	2.213831e-02	0.38109494
170420_plasmidBC_UMI_pSPBN-GFP_MaxiPrepPlates_Rep2	Plate	19	15036	285684	2.184016e-02	0.40293509
170420_plasmidBC_UMI_pSPBN-GFP_MaxiPrepPlates_Rep2	Plate	20	13882	277640	2.122520e-02	0.42416030
170420_plasmidBC_UMI_pSPBN-GFP_MaxiPrepPlates_Rep2	Plate	21	13034	273714	2.092507e-02	0.44508536
170420_plasmidBC_UMI_pSPBN-GFP_MaxiPrepPlates_Rep2	Plate	22	12201	268422	2.052050e-02	0.46560587
170420_plasmidBC_UMI_pSPBN-GFP_MaxiPrepPlates_Rep2	Plate	23	11322	260406	1.990769e-02	0.48551355
170420_plasmidBC_UMI_pSPBN-GFP_MaxiPrepPlates_Rep2	Plate	24	10263	246312	1.883022e-02	0.50434377
170420_plasmidBC_UMI_pSPBN-GFP_MaxiPrepPlates_Rep2	Plate	25	9686	242150	1.851204e-02	0.52285582
170420_plasmidBC_UMI_pSPBN-GFP_MaxiPrepPlates_Rep2	Plate	26	9063	235638	1.801421e-02	0.54087002
170420_plasmidBC_UMI_pSPBN-GFP_MaxiPrepPlates_Rep2	Plate	27	8346	225342	1.722709e-02	0.55809712
170420_plasmidBC_UMI_pSPBN-GFP_MaxiPrepPlates_Rep2	Plate	28	7682	215096	1.644380e-02	0.57454092
170420_plasmidBC_UMI_pSPBN-GFP_MaxiPrepPlates_Rep2	Plate	29	7244	210076	1.606003e-02	0.59060094
170420_plasmidBC_UMI_pSPBN-GFP_MaxiPrepPlates_Rep2	Plate	30	6814	204420	1.562763e-02	0.60622858
170420_plasmidBC_UMI_pSPBN-GFP_MaxiPrepPlates_Rep2	Plate	31	6196	192076	1.468395e-02	0.62091253
170420_plasmidBC_UMI_pSPBN-GFP_MaxiPrepPlates_Rep2	Plate	32	5905	188960	1.444574e-02	0.63535827
170420_plasmidBC_UMI_pSPBN-GFP_MaxiPrepPlates_Rep2	Plate	33	5493	181269	1.385777e-02	0.64921604
170420_plasmidBC_UMI_pSPBN-GFP_MaxiPrepPlates_Rep2	Plate	34	5117	173978	1.330038e-02	0.66251642
170420_plasmidBC_UMI_pSPBN-GFP_MaxiPrepPlates_Rep2	Plate	35	4726	165410	1.264537e-02	0.67516179
170420_plasmidBC_UMI_pSPBN-GFP_MaxiPrepPlates_Rep2	Plate	36	4628	166608	1.273696e-02	0.68789875
170420_plasmidBC_UMI_pSPBN-GFP_MaxiPrepPlates_Rep2	Plate	37	4157	153809	1.175849e-02	0.69965724
170420_plasmidBC_UMI_pSPBN-GFP_MaxiPrepPlates_Rep2	Plate	38	3942	149796	1.145170e-02	0.71110895
170420_plasmidBC_UMI_pSPBN-GFP_MaxiPrepPlates_Rep2	Plate	39	3708	144612	1.105539e-02	0.72216434
170420_plasmidBC_UMI_pSPBN-GFP_MaxiPrepPlates_Rep2	Plate	40	3383	135320	1.034503e-02	0.73250937
170420_plasmidBC_UMI_pSPBN-GFP_MaxiPrepPlates_Rep2	Plate	41	3233	132553	1.013350e-02	0.74264287
170420_plasmidBC_UMI_pSPBN-GFP_MaxiPrepPlates_Rep2	Plate	42	2966	124572	9.523362e-03	0.75216623
170420_plasmidBC_UMI_pSPBN-GFP_MaxiPrepPlates_Rep2	Plate	43	2763	118809	9.082788e-03	0.76124902
170420_plasmidBC_UMI_pSPBN-GFP_MaxiPrepPlates_Rep2	Plate	44	2649	116556	8.910549e-03	0.77015957
170420_plasmidBC_UMI_pSPBN-GFP_MaxiPrepPlates_Rep2	Plate	45	2400	108000	8.256455e-03	0.77841602
170420_plasmidBC_UMI_pSPBN-GFP_MaxiPrepPlates_Rep2	Plate	46	2224	102304	7.821003e-03	0.78623703
170420_plasmidBC_UMI_pSPBN-GFP_MaxiPrepPlates_Rep2	Plate	47	2199	103353	7.901198e-03	0.79413822
170420_plasmidBC_UMI_pSPBN-GFP_MaxiPrepPlates_Rep2	Plate	48	2070	99360	7.595938e-03	0.80173416
170420_plasmidBC_UMI_pSPBN-GFP_MaxiPrepPlates_Rep2	Plate	49	1897	92953	7.106132e-03	0.80884029
170420_plasmidBC_UMI_pSPBN-GFP_MaxiPrepPlates_Rep2	Plate	50	1787	89350	6.830687e-03	0.81567098
170420_plasmidBC_UMI_pSPBN-GFP_MaxiPrepPlates_Rep2	Plate	51	1787	91137	6.967301e-03	0.82263828
170420_plasmidBC_UMI_pSPBN-GFP_MaxiPrepPlates_Rep2	Plate	52	1601	83252	6.364503e-03	0.82900278
170420_plasmidBC_UMI_pSPBN-GFP_MaxiPrepPlates_Rep2	Plate	53	1507	79871	6.106030e-03	0.83510882
170420_plasmidBC_UMI_pSPBN-GFP_MaxiPrepPlates_Rep2	Plate	54	1451	78354	5.990058e-03	0.84109887
170420_plasmidBC_UMI_pSPBN-GFP_MaxiPrepPlates_Rep2	Plate	55	1363	74965	5.730973e-03	0.84682985
170420_plasmidBC_UMI_pSPBN-GFP_MaxiPrepPlates_Rep2	Plate	56	1284	71904	5.496964e-03	0.85232681
170420_plasmidBC_UMI_pSPBN-GFP_MaxiPrepPlates_Rep2	Plate	57	1143	65151	4.980706e-03	0.85730752
170420_plasmidBC_UMI_pSPBN-GFP_MaxiPrepPlates_Rep2	Plate	58	1111	64438	4.926198e-03	0.86223372
170420_plasmidBC_UMI_pSPBN-GFP_MaxiPrepPlates_Rep2	Plate	59	1070	63130	4.826204e-03	0.86705992
170420_plasmidBC_UMI_pSPBN-GFP_MaxiPrepPlates_Rep2	Plate	60	1029	61740	4.719940e-03	0.87177986
170420_plasmidBC_UMI_pSPBN-GFP_MaxiPrepPlates_Rep2	Plate	61	913	55693	4.257655e-03	0.87603751
170420_plasmidBC_UMI_pSPBN-GFP_MaxiPrepPlates_Rep2	Plate	62	966	59892	4.578663e-03	0.88061618
170420_plasmidBC_UMI_pSPBN-GFP_MaxiPrepPlates_Rep2	Plate	63	864	54432	4.161253e-03	0.88477743
170420_plasmidBC_UMI_pSPBN-GFP_MaxiPrepPlates_Rep2	Plate	64	801	51264	3.919064e-03	0.88869649
170420_plasmidBC_UMI_pSPBN-GFP_MaxiPrepPlates_Rep2	Plate	65	777	50505	3.861039e-03	0.89255753
170420_plasmidBC_UMI_pSPBN-GFP_MaxiPrepPlates_Rep2	Plate	66	719	47454	3.627794e-03	0.89618533
170420_plasmidBC_UMI_pSPBN-GFP_MaxiPrepPlates_Rep2	Plate	67	719	48173	3.682761e-03	0.89986809
170420_plasmidBC_UMI_pSPBN-GFP_MaxiPrepPlates_Rep2	Plate	68	622	42296	3.233472e-03	0.90310156
170420_plasmidBC_UMI_pSPBN-GFP_MaxiPrepPlates_Rep2	Plate	69	607	41883	3.201899e-03	0.90630346
170420_plasmidBC_UMI_pSPBN-GFP_MaxiPrepPlates_Rep2	Plate	70	562	39340	3.007490e-03	0.90931095
170420_plasmidBC_UMI_pSPBN-GFP_MaxiPrepPlates_Rep2	Plate	71	557	39547	3.023315e-03	0.91233426
170420_plasmidBC_UMI_pSPBN-GFP_MaxiPrepPlates_Rep2	Plate	72	503	36216	2.768664e-03	0.91510293
170420_plasmidBC_UMI_pSPBN-GFP_MaxiPrepPlates_Rep2	Plate	73	519	37887	2.896410e-03	0.91799934
170420_plasmidBC_UMI_pSPBN-GFP_MaxiPrepPlates_Rep2	Plate	74	476	35224	2.692827e-03	0.92069217
170420_plasmidBC_UMI_pSPBN-GFP_MaxiPrepPlates_Rep2	Plate	75	462	34650	2.648946e-03	0.92334111
170420_plasmidBC_UMI_pSPBN-GFP_MaxiPrepPlates_Rep2	Plate	76	426	32376	2.475102e-03	0.92581621
170420_plasmidBC_UMI_pSPBN-GFP_MaxiPrepPlates_Rep2	Plate	77	393	30261	2.313413e-03	0.92812963
170420_plasmidBC_UMI_pSPBN-GFP_MaxiPrepPlates_Rep2	Plate	78	420	32760	2.504458e-03	0.93063408
170420_plasmidBC_UMI_pSPBN-GFP_MaxiPrepPlates_Rep2	Plate	79	340	26860	2.053411e-03	0.93268750
170420_plasmidBC_UMI_pSPBN-GFP_MaxiPrepPlates_Rep2	Plate	80	330	26400	2.018244e-03	0.93470574
170420_plasmidBC_UMI_pSPBN-GFP_MaxiPrepPlates_Rep2	Plate	81	335	27135	2.074434e-03	0.93678017
170420_plasmidBC_UMI_pSPBN-GFP_MaxiPrepPlates_Rep2	Plate	82	288	23616	1.805411e-03	0.93858559
170420_plasmidBC_UMI_pSPBN-GFP_MaxiPrepPlates_Rep2	Plate	83	299	24817	1.897226e-03	0.94048281
170420_plasmidBC_UMI_pSPBN-GFP_MaxiPrepPlates_Rep2	Plate	84	262	22008	1.682482e-03	0.94216529
170420_plasmidBC_UMI_pSPBN-GFP_MaxiPrepPlates_Rep2	Plate	85	263	22355	1.709010e-03	0.94387430
170420_plasmidBC_UMI_pSPBN-GFP_MaxiPrepPlates_Rep2	Plate	86	237	20382	1.558176e-03	0.94543248
170420_plasmidBC_UMI_pSPBN-GFP_MaxiPrepPlates_Rep2	Plate	87	259	22533	1.722618e-03	0.94715510
170420_plasmidBC_UMI_pSPBN-GFP_MaxiPrepPlates_Rep2	Plate	88	231	20328	1.554048e-03	0.94870915
170420_plasmidBC_UMI_pSPBN-GFP_MaxiPrepPlates_Rep2	Plate	89	239	21271	1.626139e-03	0.95033528
170420_plasmidBC_UMI_pSPBN-GFP_MaxiPrepPlates_Rep2	Plate	90	219	19710	1.506803e-03	0.95184209
170420_plasmidBC_UMI_pSPBN-GFP_MaxiPrepPlates_Rep2	Plate	91	211	19201	1.467891e-03	0.95330998
170420_plasmidBC_UMI_pSPBN-GFP_MaxiPrepPlates_Rep2	Plate	92	217	19964	1.526221e-03	0.95483620
170420_plasmidBC_UMI_pSPBN-GFP_MaxiPrepPlates_Rep2	Plate	93	214	19902	1.521481e-03	0.95635768
170420_plasmidBC_UMI_pSPBN-GFP_MaxiPrepPlates_Rep2	Plate	94	173	16262	1.243208e-03	0.95760089
170420_plasmidBC_UMI_pSPBN-GFP_MaxiPrepPlates_Rep2	Plate	95	167	15865	1.212858e-03	0.95881375
170420_plasmidBC_UMI_pSPBN-GFP_MaxiPrepPlates_Rep2	Plate	96	163	15648	1.196269e-03	0.96001001
170420_plasmidBC_UMI_pSPBN-GFP_MaxiPrepPlates_Rep2	Plate	97	150	14550	1.112328e-03	0.96112234
170420_plasmidBC_UMI_pSPBN-GFP_MaxiPrepPlates_Rep2	Plate	98	149	14602	1.116303e-03	0.96223865
170420_plasmidBC_UMI_pSPBN-GFP_MaxiPrepPlates_Rep2	Plate	99	155	15345	1.173105e-03	0.96341175
170420_plasmidBC_UMI_pSPBN-GFP_MaxiPrepPlates_Rep2	Plate	100	149	14900	1.139085e-03	0.96455084
170420_plasmidBC_UMI_pSPBN-GFP_MaxiPrepPlates_Rep2	Plate	101	124	12524	9.574429e-04	0.96550828
170420_plasmidBC_UMI_pSPBN-GFP_MaxiPrepPlates_Rep2	Plate	102	113	11526	8.811472e-04	0.96638943
170420_plasmidBC_UMI_pSPBN-GFP_MaxiPrepPlates_Rep2	Plate	103	128	13184	1.007899e-03	0.96739732
170420_plasmidBC_UMI_pSPBN-GFP_MaxiPrepPlates_Rep2	Plate	104	121	12584	9.620299e-04	0.96835935
170420_plasmidBC_UMI_pSPBN-GFP_MaxiPrepPlates_Rep2	Plate	105	118	12390	9.471988e-04	0.96930655
170420_plasmidBC_UMI_pSPBN-GFP_MaxiPrepPlates_Rep2	Plate	106	101	10706	8.184593e-04	0.97012501
170420_plasmidBC_UMI_pSPBN-GFP_MaxiPrepPlates_Rep2	Plate	107	101	10807	8.261806e-04	0.97095119
170420_plasmidBC_UMI_pSPBN-GFP_MaxiPrepPlates_Rep2	Plate	108	95	10260	7.843632e-04	0.97173556
170420_plasmidBC_UMI_pSPBN-GFP_MaxiPrepPlates_Rep2	Plate	109	98	10682	8.166245e-04	0.97255218
170420_plasmidBC_UMI_pSPBN-GFP_MaxiPrepPlates_Rep2	Plate	110	96	10560	8.072978e-04	0.97335948
170420_plasmidBC_UMI_pSPBN-GFP_MaxiPrepPlates_Rep2	Plate	111	83	9213	7.043215e-04	0.97406380
170420_plasmidBC_UMI_pSPBN-GFP_MaxiPrepPlates_Rep2	Plate	112	77	8624	6.592932e-04	0.97472309
170420_plasmidBC_UMI_pSPBN-GFP_MaxiPrepPlates_Rep2	Plate	113	77	8701	6.651797e-04	0.97538827
170420_plasmidBC_UMI_pSPBN-GFP_MaxiPrepPlates_Rep2	Plate	114	83	9462	7.233572e-04	0.97611163
170420_plasmidBC_UMI_pSPBN-GFP_MaxiPrepPlates_Rep2	Plate	115	75	8625	6.593696e-04	0.97677100
170420_plasmidBC_UMI_pSPBN-GFP_MaxiPrepPlates_Rep2	Plate	116	59	6844	5.232146e-04	0.97729421
170420_plasmidBC_UMI_pSPBN-GFP_MaxiPrepPlates_Rep2	Plate	117	68	7956	6.082255e-04	0.97790244
170420_plasmidBC_UMI_pSPBN-GFP_MaxiPrepPlates_Rep2	Plate	118	49	5782	4.420261e-04	0.97834447
170420_plasmidBC_UMI_pSPBN-GFP_MaxiPrepPlates_Rep2	Plate	119	59	7021	5.367460e-04	0.97888121
170420_plasmidBC_UMI_pSPBN-GFP_MaxiPrepPlates_Rep2	Plate	120	60	7200	5.504303e-04	0.97943164
170420_plasmidBC_UMI_pSPBN-GFP_MaxiPrepPlates_Rep2	Plate	121	50	6050	4.625144e-04	0.97989416
170420_plasmidBC_UMI_pSPBN-GFP_MaxiPrepPlates_Rep2	Plate	122	68	8296	6.342180e-04	0.98052837
170420_plasmidBC_UMI_pSPBN-GFP_MaxiPrepPlates_Rep2	Plate	123	50	6150	4.701592e-04	0.98099853
170420_plasmidBC_UMI_pSPBN-GFP_MaxiPrepPlates_Rep2	Plate	124	51	6324	4.834613e-04	0.98148200
170420_plasmidBC_UMI_pSPBN-GFP_MaxiPrepPlates_Rep2	Plate	125	42	5250	4.013554e-04	0.98188335
170420_plasmidBC_UMI_pSPBN-GFP_MaxiPrepPlates_Rep2	Plate	126	27	3402	2.600783e-04	0.98214343
170420_plasmidBC_UMI_pSPBN-GFP_MaxiPrepPlates_Rep2	Plate	127	61	7747	5.922477e-04	0.98273568
170420_plasmidBC_UMI_pSPBN-GFP_MaxiPrepPlates_Rep2	Plate	128	31	3968	3.033483e-04	0.98303903
170420_plasmidBC_UMI_pSPBN-GFP_MaxiPrepPlates_Rep2	Plate	129	46	5934	4.536463e-04	0.98349267
170420_plasmidBC_UMI_pSPBN-GFP_MaxiPrepPlates_Rep2	Plate	130	32	4160	3.180264e-04	0.98381070
170420_plasmidBC_UMI_pSPBN-GFP_MaxiPrepPlates_Rep2	Plate	131	37	4847	3.705466e-04	0.98418124
170420_plasmidBC_UMI_pSPBN-GFP_MaxiPrepPlates_Rep2	Plate	132	35	4620	3.531928e-04	0.98453444
170420_plasmidBC_UMI_pSPBN-GFP_MaxiPrepPlates_Rep2	Plate	133	25	3325	2.541918e-04	0.98478863
170420_plasmidBC_UMI_pSPBN-GFP_MaxiPrepPlates_Rep2	Plate	134	38	5092	3.892765e-04	0.98517791
170420_plasmidBC_UMI_pSPBN-GFP_MaxiPrepPlates_Rep2	Plate	135	31	4185	3.199376e-04	0.98549784
170420_plasmidBC_UMI_pSPBN-GFP_MaxiPrepPlates_Rep2	Plate	136	43	5848	4.470717e-04	0.98594491
170420_plasmidBC_UMI_pSPBN-GFP_MaxiPrepPlates_Rep2	Plate	137	16	2192	1.675755e-04	0.98611249
170420_plasmidBC_UMI_pSPBN-GFP_MaxiPrepPlates_Rep2	Plate	138	25	3450	2.637479e-04	0.98637624
170420_plasmidBC_UMI_pSPBN-GFP_MaxiPrepPlates_Rep2	Plate	139	29	4031	3.081645e-04	0.98668440
170420_plasmidBC_UMI_pSPBN-GFP_MaxiPrepPlates_Rep2	Plate	140	23	3220	2.461647e-04	0.98693057
170420_plasmidBC_UMI_pSPBN-GFP_MaxiPrepPlates_Rep2	Plate	141	24	3384	2.587022e-04	0.98718927
170420_plasmidBC_UMI_pSPBN-GFP_MaxiPrepPlates_Rep2	Plate	142	22	3124	2.388256e-04	0.98742810
170420_plasmidBC_UMI_pSPBN-GFP_MaxiPrepPlates_Rep2	Plate	143	16	2288	1.749145e-04	0.98760301
170420_plasmidBC_UMI_pSPBN-GFP_MaxiPrepPlates_Rep2	Plate	144	27	3888	2.972324e-04	0.98790024
170420_plasmidBC_UMI_pSPBN-GFP_MaxiPrepPlates_Rep2	Plate	145	21	3045	2.327862e-04	0.98813303
170420_plasmidBC_UMI_pSPBN-GFP_MaxiPrepPlates_Rep2	Plate	146	29	4234	3.236836e-04	0.98845671
170420_plasmidBC_UMI_pSPBN-GFP_MaxiPrepPlates_Rep2	Plate	147	23	3381	2.584729e-04	0.98871518
170420_plasmidBC_UMI_pSPBN-GFP_MaxiPrepPlates_Rep2	Plate	148	19	2812	2.149736e-04	0.98893016
170420_plasmidBC_UMI_pSPBN-GFP_MaxiPrepPlates_Rep2	Plate	149	19	2831	2.164261e-04	0.98914658
170420_plasmidBC_UMI_pSPBN-GFP_MaxiPrepPlates_Rep2	Plate	150	18	2700	2.064114e-04	0.98935300
170420_plasmidBC_UMI_pSPBN-GFP_MaxiPrepPlates_Rep2	Plate	151	17	2567	1.962437e-04	0.98954924
170420_plasmidBC_UMI_pSPBN-GFP_MaxiPrepPlates_Rep2	Plate	152	26	3952	3.021251e-04	0.98985136
170420_plasmidBC_UMI_pSPBN-GFP_MaxiPrepPlates_Rep2	Plate	153	17	2601	1.988429e-04	0.99005021
170420_plasmidBC_UMI_pSPBN-GFP_MaxiPrepPlates_Rep2	Plate	154	18	2772	2.119157e-04	0.99026212
170420_plasmidBC_UMI_pSPBN-GFP_MaxiPrepPlates_Rep2	Plate	155	16	2480	1.895927e-04	0.99045172
170420_plasmidBC_UMI_pSPBN-GFP_MaxiPrepPlates_Rep2	Plate	156	17	2652	2.027418e-04	0.99065446
170420_plasmidBC_UMI_pSPBN-GFP_MaxiPrepPlates_Rep2	Plate	157	10	1570	1.200244e-04	0.99077448
170420_plasmidBC_UMI_pSPBN-GFP_MaxiPrepPlates_Rep2	Plate	158	19	3002	2.294989e-04	0.99100398
170420_plasmidBC_UMI_pSPBN-GFP_MaxiPrepPlates_Rep2	Plate	159	12	1908	1.458640e-04	0.99114985
170420_plasmidBC_UMI_pSPBN-GFP_MaxiPrepPlates_Rep2	Plate	160	17	2720	2.079403e-04	0.99135779
170420_plasmidBC_UMI_pSPBN-GFP_MaxiPrepPlates_Rep2	Plate	161	16	2576	1.969317e-04	0.99155472
170420_plasmidBC_UMI_pSPBN-GFP_MaxiPrepPlates_Rep2	Plate	162	11	1782	1.362315e-04	0.99169095
170420_plasmidBC_UMI_pSPBN-GFP_MaxiPrepPlates_Rep2	Plate	163	14	2282	1.744558e-04	0.99186540
170420_plasmidBC_UMI_pSPBN-GFP_MaxiPrepPlates_Rep2	Plate	164	8	1312	1.003006e-04	0.99196571
170420_plasmidBC_UMI_pSPBN-GFP_MaxiPrepPlates_Rep2	Plate	165	9	1485	1.135263e-04	0.99207923
170420_plasmidBC_UMI_pSPBN-GFP_MaxiPrepPlates_Rep2	Plate	166	10	1660	1.269048e-04	0.99220614
170420_plasmidBC_UMI_pSPBN-GFP_MaxiPrepPlates_Rep2	Plate	167	10	1670	1.276693e-04	0.99233381
170420_plasmidBC_UMI_pSPBN-GFP_MaxiPrepPlates_Rep2	Plate	168	9	1512	1.155904e-04	0.99244940
170420_plasmidBC_UMI_pSPBN-GFP_MaxiPrepPlates_Rep2	Plate	169	11	1859	1.421180e-04	0.99259151
170420_plasmidBC_UMI_pSPBN-GFP_MaxiPrepPlates_Rep2	Plate	170	5	850	6.498136e-05	0.99265650
170420_plasmidBC_UMI_pSPBN-GFP_MaxiPrepPlates_Rep2	Plate	171	16	2736	2.091635e-04	0.99286566
170420_plasmidBC_UMI_pSPBN-GFP_MaxiPrepPlates_Rep2	Plate	172	11	1892	1.446409e-04	0.99301030
170420_plasmidBC_UMI_pSPBN-GFP_MaxiPrepPlates_Rep2	Plate	173	12	2076	1.587074e-04	0.99316901
170420_plasmidBC_UMI_pSPBN-GFP_MaxiPrepPlates_Rep2	Plate	174	12	2088	1.596248e-04	0.99332863
170420_plasmidBC_UMI_pSPBN-GFP_MaxiPrepPlates_Rep2	Plate	175	4	700	5.351406e-05	0.99338215
170420_plasmidBC_UMI_pSPBN-GFP_MaxiPrepPlates_Rep2	Plate	176	12	2112	1.614596e-04	0.99354361
170420_plasmidBC_UMI_pSPBN-GFP_MaxiPrepPlates_Rep2	Plate	177	9	1593	1.217827e-04	0.99366539
170420_plasmidBC_UMI_pSPBN-GFP_MaxiPrepPlates_Rep2	Plate	178	7	1246	9.525502e-05	0.99376064
170420_plasmidBC_UMI_pSPBN-GFP_MaxiPrepPlates_Rep2	Plate	179	7	1253	9.579016e-05	0.99385643
170420_plasmidBC_UMI_pSPBN-GFP_MaxiPrepPlates_Rep2	Plate	180	12	2160	1.651291e-04	0.99402156
170420_plasmidBC_UMI_pSPBN-GFP_MaxiPrepPlates_Rep2	Plate	181	5	905	6.918603e-05	0.99409075
170420_plasmidBC_UMI_pSPBN-GFP_MaxiPrepPlates_Rep2	Plate	182	6	1092	8.348193e-05	0.99417423
170420_plasmidBC_UMI_pSPBN-GFP_MaxiPrepPlates_Rep2	Plate	183	6	1098	8.394062e-05	0.99425817
170420_plasmidBC_UMI_pSPBN-GFP_MaxiPrepPlates_Rep2	Plate	184	6	1104	8.439931e-05	0.99434257
170420_plasmidBC_UMI_pSPBN-GFP_MaxiPrepPlates_Rep2	Plate	185	3	555	4.242900e-05	0.99438500
170420_plasmidBC_UMI_pSPBN-GFP_MaxiPrepPlates_Rep2	Plate	186	9	1674	1.279750e-04	0.99451297
170420_plasmidBC_UMI_pSPBN-GFP_MaxiPrepPlates_Rep2	Plate	187	4	748	5.718359e-05	0.99457016
170420_plasmidBC_UMI_pSPBN-GFP_MaxiPrepPlates_Rep2	Plate	188	3	564	4.311704e-05	0.99461327
170420_plasmidBC_UMI_pSPBN-GFP_MaxiPrepPlates_Rep2	Plate	189	6	1134	8.669277e-05	0.99469997
170420_plasmidBC_UMI_pSPBN-GFP_MaxiPrepPlates_Rep2	Plate	190	4	760	5.810098e-05	0.99475807
170420_plasmidBC_UMI_pSPBN-GFP_MaxiPrepPlates_Rep2	Plate	191	3	573	4.380508e-05	0.99480187
170420_plasmidBC_UMI_pSPBN-GFP_MaxiPrepPlates_Rep2	Plate	192	2	384	2.935628e-05	0.99483123
170420_plasmidBC_UMI_pSPBN-GFP_MaxiPrepPlates_Rep2	Plate	193	4	772	5.901836e-05	0.99489025
170420_plasmidBC_UMI_pSPBN-GFP_MaxiPrepPlates_Rep2	Plate	194	6	1164	8.898623e-05	0.99497923
170420_plasmidBC_UMI_pSPBN-GFP_MaxiPrepPlates_Rep2	Plate	195	5	975	7.453744e-05	0.99505377
170420_plasmidBC_UMI_pSPBN-GFP_MaxiPrepPlates_Rep2	Plate	196	1	196	1.498394e-05	0.99506876
170420_plasmidBC_UMI_pSPBN-GFP_MaxiPrepPlates_Rep2	Plate	197	5	985	7.530192e-05	0.99514406
170420_plasmidBC_UMI_pSPBN-GFP_MaxiPrepPlates_Rep2	Plate	198	3	594	4.541050e-05	0.99518947
170420_plasmidBC_UMI_pSPBN-GFP_MaxiPrepPlates_Rep2	Plate	199	8	1592	1.217063e-04	0.99531117
170420_plasmidBC_UMI_pSPBN-GFP_MaxiPrepPlates_Rep2	Plate	200	5	1000	7.644865e-05	0.99538762
170420_plasmidBC_UMI_pSPBN-GFP_MaxiPrepPlates_Rep2	Plate	201	3	603	4.609854e-05	0.99543372
170420_plasmidBC_UMI_pSPBN-GFP_MaxiPrepPlates_Rep2	Plate	202	9	1818	1.389837e-04	0.99557271
170420_plasmidBC_UMI_pSPBN-GFP_MaxiPrepPlates_Rep2	Plate	203	1	203	1.551908e-05	0.99558822
170420_plasmidBC_UMI_pSPBN-GFP_MaxiPrepPlates_Rep2	Plate	204	5	1020	7.797763e-05	0.99566620
170420_plasmidBC_UMI_pSPBN-GFP_MaxiPrepPlates_Rep2	Plate	205	6	1230	9.403184e-05	0.99576023
170420_plasmidBC_UMI_pSPBN-GFP_MaxiPrepPlates_Rep2	Plate	206	2	412	3.149685e-05	0.99579173
170420_plasmidBC_UMI_pSPBN-GFP_MaxiPrepPlates_Rep2	Plate	207	2	414	3.164974e-05	0.99582338
170420_plasmidBC_UMI_pSPBN-GFP_MaxiPrepPlates_Rep2	Plate	208	4	832	6.360528e-05	0.99588699
170420_plasmidBC_UMI_pSPBN-GFP_MaxiPrepPlates_Rep2	Plate	209	5	1045	7.988884e-05	0.99596687
170420_plasmidBC_UMI_pSPBN-GFP_MaxiPrepPlates_Rep2	Plate	210	1	210	1.605422e-05	0.99598293
170420_plasmidBC_UMI_pSPBN-GFP_MaxiPrepPlates_Rep2	Plate	211	3	633	4.839200e-05	0.99603132
170420_plasmidBC_UMI_pSPBN-GFP_MaxiPrepPlates_Rep2	Plate	212	5	1060	8.103557e-05	0.99611236
170420_plasmidBC_UMI_pSPBN-GFP_MaxiPrepPlates_Rep2	Plate	213	2	426	3.256713e-05	0.99614492
170420_plasmidBC_UMI_pSPBN-GFP_MaxiPrepPlates_Rep2	Plate	214	3	642	4.908004e-05	0.99619400
170420_plasmidBC_UMI_pSPBN-GFP_MaxiPrepPlates_Rep2	Plate	215	4	860	6.574584e-05	0.99625975
170420_plasmidBC_UMI_pSPBN-GFP_MaxiPrepPlates_Rep2	Plate	216	2	432	3.302582e-05	0.99629278
170420_plasmidBC_UMI_pSPBN-GFP_MaxiPrepPlates_Rep2	Plate	217	2	434	3.317872e-05	0.99632595
170420_plasmidBC_UMI_pSPBN-GFP_MaxiPrepPlates_Rep2	Plate	218	2	436	3.333161e-05	0.99635929
170420_plasmidBC_UMI_pSPBN-GFP_MaxiPrepPlates_Rep2	Plate	219	2	438	3.348451e-05	0.99639277
170420_plasmidBC_UMI_pSPBN-GFP_MaxiPrepPlates_Rep2	Plate	220	4	880	6.727482e-05	0.99646005
170420_plasmidBC_UMI_pSPBN-GFP_MaxiPrepPlates_Rep2	Plate	221	2	442	3.379031e-05	0.99649384
170420_plasmidBC_UMI_pSPBN-GFP_MaxiPrepPlates_Rep2	Plate	222	4	888	6.788640e-05	0.99656172
170420_plasmidBC_UMI_pSPBN-GFP_MaxiPrepPlates_Rep2	Plate	223	3	669	5.114415e-05	0.99661287
170420_plasmidBC_UMI_pSPBN-GFP_MaxiPrepPlates_Rep2	Plate	224	2	448	3.424900e-05	0.99664711
170420_plasmidBC_UMI_pSPBN-GFP_MaxiPrepPlates_Rep2	Plate	225	4	900	6.880379e-05	0.99671592
170420_plasmidBC_UMI_pSPBN-GFP_MaxiPrepPlates_Rep2	Plate	226	1	226	1.727740e-05	0.99673320
170420_plasmidBC_UMI_pSPBN-GFP_MaxiPrepPlates_Rep2	Plate	228	1	228	1.743029e-05	0.99675063
170420_plasmidBC_UMI_pSPBN-GFP_MaxiPrepPlates_Rep2	Plate	229	5	1145	8.753371e-05	0.99683816
170420_plasmidBC_UMI_pSPBN-GFP_MaxiPrepPlates_Rep2	Plate	230	2	460	3.516638e-05	0.99687333
170420_plasmidBC_UMI_pSPBN-GFP_MaxiPrepPlates_Rep2	Plate	231	6	1386	1.059578e-04	0.99697928
170420_plasmidBC_UMI_pSPBN-GFP_MaxiPrepPlates_Rep2	Plate	232	1	232	1.773609e-05	0.99699702
170420_plasmidBC_UMI_pSPBN-GFP_MaxiPrepPlates_Rep2	Plate	233	3	699	5.343761e-05	0.99705046
170420_plasmidBC_UMI_pSPBN-GFP_MaxiPrepPlates_Rep2	Plate	234	2	468	3.577797e-05	0.99708624
170420_plasmidBC_UMI_pSPBN-GFP_MaxiPrepPlates_Rep2	Plate	235	1	235	1.796543e-05	0.99710420
170420_plasmidBC_UMI_pSPBN-GFP_MaxiPrepPlates_Rep2	Plate	236	5	1180	9.020941e-05	0.99719441
170420_plasmidBC_UMI_pSPBN-GFP_MaxiPrepPlates_Rep2	Plate	237	1	237	1.811833e-05	0.99721253
170420_plasmidBC_UMI_pSPBN-GFP_MaxiPrepPlates_Rep2	Plate	238	2	476	3.638956e-05	0.99724892
170420_plasmidBC_UMI_pSPBN-GFP_MaxiPrepPlates_Rep2	Plate	239	1	239	1.827123e-05	0.99726719
170420_plasmidBC_UMI_pSPBN-GFP_MaxiPrepPlates_Rep2	Plate	240	1	240	1.834768e-05	0.99728554
170420_plasmidBC_UMI_pSPBN-GFP_MaxiPrepPlates_Rep2	Plate	241	1	241	1.842413e-05	0.99730396
170420_plasmidBC_UMI_pSPBN-GFP_MaxiPrepPlates_Rep2	Plate	242	1	242	1.850057e-05	0.99732246
170420_plasmidBC_UMI_pSPBN-GFP_MaxiPrepPlates_Rep2	Plate	243	5	1215	9.288511e-05	0.99741535
170420_plasmidBC_UMI_pSPBN-GFP_MaxiPrepPlates_Rep2	Plate	244	2	488	3.730694e-05	0.99745265
170420_plasmidBC_UMI_pSPBN-GFP_MaxiPrepPlates_Rep2	Plate	246	1	246	1.880637e-05	0.99747146
170420_plasmidBC_UMI_pSPBN-GFP_MaxiPrepPlates_Rep2	Plate	247	3	741	5.664845e-05	0.99752811
170420_plasmidBC_UMI_pSPBN-GFP_MaxiPrepPlates_Rep2	Plate	248	1	248	1.895927e-05	0.99754707
170420_plasmidBC_UMI_pSPBN-GFP_MaxiPrepPlates_Rep2	Plate	249	3	747	5.710714e-05	0.99760418
170420_plasmidBC_UMI_pSPBN-GFP_MaxiPrepPlates_Rep2	Plate	250	3	750	5.733649e-05	0.99766151
170420_plasmidBC_UMI_pSPBN-GFP_MaxiPrepPlates_Rep2	Plate	253	1	253	1.934151e-05	0.99768085
170420_plasmidBC_UMI_pSPBN-GFP_MaxiPrepPlates_Rep2	Plate	254	3	762	5.825387e-05	0.99773911
170420_plasmidBC_UMI_pSPBN-GFP_MaxiPrepPlates_Rep2	Plate	255	2	510	3.898881e-05	0.99777810
170420_plasmidBC_UMI_pSPBN-GFP_MaxiPrepPlates_Rep2	Plate	256	1	256	1.957086e-05	0.99779767
170420_plasmidBC_UMI_pSPBN-GFP_MaxiPrepPlates_Rep2	Plate	257	1	257	1.964730e-05	0.99781731
170420_plasmidBC_UMI_pSPBN-GFP_MaxiPrepPlates_Rep2	Plate	258	1	258	1.972375e-05	0.99783704
170420_plasmidBC_UMI_pSPBN-GFP_MaxiPrepPlates_Rep2	Plate	260	2	520	3.975330e-05	0.99787679
170420_plasmidBC_UMI_pSPBN-GFP_MaxiPrepPlates_Rep2	Plate	261	1	261	1.995310e-05	0.99789674
170420_plasmidBC_UMI_pSPBN-GFP_MaxiPrepPlates_Rep2	Plate	262	2	524	4.005909e-05	0.99793680
170420_plasmidBC_UMI_pSPBN-GFP_MaxiPrepPlates_Rep2	Plate	263	1	263	2.010600e-05	0.99795691
170420_plasmidBC_UMI_pSPBN-GFP_MaxiPrepPlates_Rep2	Plate	265	1	265	2.025889e-05	0.99797717
170420_plasmidBC_UMI_pSPBN-GFP_MaxiPrepPlates_Rep2	Plate	268	1	268	2.048824e-05	0.99799766
170420_plasmidBC_UMI_pSPBN-GFP_MaxiPrepPlates_Rep2	Plate	269	3	807	6.169406e-05	0.99805935
170420_plasmidBC_UMI_pSPBN-GFP_MaxiPrepPlates_Rep2	Plate	270	1	270	2.064114e-05	0.99807999
170420_plasmidBC_UMI_pSPBN-GFP_MaxiPrepPlates_Rep2	Plate	272	1	272	2.079403e-05	0.99810079
170420_plasmidBC_UMI_pSPBN-GFP_MaxiPrepPlates_Rep2	Plate	274	1	274	2.094693e-05	0.99812173
170420_plasmidBC_UMI_pSPBN-GFP_MaxiPrepPlates_Rep2	Plate	275	1	275	2.102338e-05	0.99814276
170420_plasmidBC_UMI_pSPBN-GFP_MaxiPrepPlates_Rep2	Plate	276	1	276	2.109983e-05	0.99816386
170420_plasmidBC_UMI_pSPBN-GFP_MaxiPrepPlates_Rep2	Plate	277	3	831	6.352883e-05	0.99822739
170420_plasmidBC_UMI_pSPBN-GFP_MaxiPrepPlates_Rep2	Plate	279	1	279	2.132917e-05	0.99824871
170420_plasmidBC_UMI_pSPBN-GFP_MaxiPrepPlates_Rep2	Plate	280	1	280	2.140562e-05	0.99827012
170420_plasmidBC_UMI_pSPBN-GFP_MaxiPrepPlates_Rep2	Plate	281	1	281	2.148207e-05	0.99829160
170420_plasmidBC_UMI_pSPBN-GFP_MaxiPrepPlates_Rep2	Plate	283	2	566	4.326994e-05	0.99833487
170420_plasmidBC_UMI_pSPBN-GFP_MaxiPrepPlates_Rep2	Plate	284	1	284	2.171142e-05	0.99835658
170420_plasmidBC_UMI_pSPBN-GFP_MaxiPrepPlates_Rep2	Plate	286	1	286	2.186432e-05	0.99837845
170420_plasmidBC_UMI_pSPBN-GFP_MaxiPrepPlates_Rep2	Plate	288	1	288	2.201721e-05	0.99840046
170420_plasmidBC_UMI_pSPBN-GFP_MaxiPrepPlates_Rep2	Plate	295	1	295	2.255235e-05	0.99842302
170420_plasmidBC_UMI_pSPBN-GFP_MaxiPrepPlates_Rep2	Plate	301	1	301	2.301104e-05	0.99844603
170420_plasmidBC_UMI_pSPBN-GFP_MaxiPrepPlates_Rep2	Plate	302	1	302	2.308749e-05	0.99846912
170420_plasmidBC_UMI_pSPBN-GFP_MaxiPrepPlates_Rep2	Plate	303	1	303	2.316394e-05	0.99849228
170420_plasmidBC_UMI_pSPBN-GFP_MaxiPrepPlates_Rep2	Plate	310	1	310	2.369908e-05	0.99851598
170420_plasmidBC_UMI_pSPBN-GFP_MaxiPrepPlates_Rep2	Plate	317	2	634	4.846845e-05	0.99856445
170420_plasmidBC_UMI_pSPBN-GFP_MaxiPrepPlates_Rep2	Plate	326	1	326	2.492226e-05	0.99858937
170420_plasmidBC_UMI_pSPBN-GFP_MaxiPrepPlates_Rep2	Plate	331	1	331	2.530450e-05	0.99861467
170420_plasmidBC_UMI_pSPBN-GFP_MaxiPrepPlates_Rep2	Plate	338	1	338	2.583965e-05	0.99864051
170420_plasmidBC_UMI_pSPBN-GFP_MaxiPrepPlates_Rep2	Plate	353	1	353	2.698637e-05	0.99866750
170420_plasmidBC_UMI_pSPBN-GFP_MaxiPrepPlates_Rep2	Plate	354	1	354	2.706282e-05	0.99869456
170420_plasmidBC_UMI_pSPBN-GFP_MaxiPrepPlates_Rep2	Plate	359	1	359	2.744507e-05	0.99872201
170420_plasmidBC_UMI_pSPBN-GFP_MaxiPrepPlates_Rep2	Plate	378	1	378	2.889759e-05	0.99875091
170420_plasmidBC_UMI_pSPBN-GFP_MaxiPrepPlates_Rep2	Plate	386	2	772	5.901836e-05	0.99880992
170420_plasmidBC_UMI_pSPBN-GFP_MaxiPrepPlates_Rep2	Plate	389	1	389	2.973853e-05	0.99883966
170420_plasmidBC_UMI_pSPBN-GFP_MaxiPrepPlates_Rep2	Plate	399	2	798	6.100603e-05	0.99890067
170420_plasmidBC_UMI_pSPBN-GFP_MaxiPrepPlates_Rep2	Plate	402	1	402	3.073236e-05	0.99893140
170420_plasmidBC_UMI_pSPBN-GFP_MaxiPrepPlates_Rep2	Plate	415	1	415	3.172619e-05	0.99896313
170420_plasmidBC_UMI_pSPBN-GFP_MaxiPrepPlates_Rep2	Plate	441	1	441	3.371386e-05	0.99899684
170420_plasmidBC_UMI_pSPBN-GFP_MaxiPrepPlates_Rep2	Plate	445	1	445	3.401965e-05	0.99903086
170420_plasmidBC_UMI_pSPBN-GFP_MaxiPrepPlates_Rep2	Plate	457	1	457	3.493703e-05	0.99906580
170420_plasmidBC_UMI_pSPBN-GFP_MaxiPrepPlates_Rep2	Plate	477	1	477	3.646601e-05	0.99910226
170420_plasmidBC_UMI_pSPBN-GFP_MaxiPrepPlates_Rep2	Plate	479	1	479	3.661891e-05	0.99913888
170420_plasmidBC_UMI_pSPBN-GFP_MaxiPrepPlates_Rep2	Plate	495	1	495	3.784208e-05	0.99917672
170420_plasmidBC_UMI_pSPBN-GFP_MaxiPrepPlates_Rep2	Plate	643	1	643	4.915648e-05	0.99922588
170420_plasmidBC_UMI_pSPBN-GFP_MaxiPrepPlates_Rep2	Plate	654	1	654	4.999742e-05	0.99927588
170420_plasmidBC_UMI_pSPBN-GFP_MaxiPrepPlates_Rep2	Plate	659	1	659	5.037966e-05	0.99932626
170420_plasmidBC_UMI_pSPBN-GFP_MaxiPrepPlates_Rep2	Plate	689	1	689	5.267312e-05	0.99937893
170420_plasmidBC_UMI_pSPBN-GFP_MaxiPrepPlates_Rep2	Plate	692	1	692	5.290247e-05	0.99943183
170420_plasmidBC_UMI_pSPBN-GFP_MaxiPrepPlates_Rep2	Plate	755	1	755	5.771873e-05	0.99948955
170420_plasmidBC_UMI_pSPBN-GFP_MaxiPrepPlates_Rep2	Plate	763	1	763	5.833032e-05	0.99954788
170420_plasmidBC_UMI_pSPBN-GFP_MaxiPrepPlates_Rep2	Plate	770	1	770	5.886546e-05	0.99960675
170420_plasmidBC_UMI_pSPBN-GFP_MaxiPrepPlates_Rep2	Plate	1218	1	1218	9.311446e-05	0.99969986
170420_plasmidBC_UMI_pSPBN-GFP_MaxiPrepPlates_Rep2	Plate	3926	1	3926	3.001374e-04	1.00000000
170312_LF_170424_plasmidBC_UMI_pSPBN-GFP_MaxiPrep_Rep1	Liquid	0	0	0	0.000000e+00	0.00000000
170312_LF_170424_plasmidBC_UMI_pSPBN-GFP_MaxiPrep_Rep1	Liquid	1	174260	174260	1.332194e-02	0.01332194
170312_LF_170424_plasmidBC_UMI_pSPBN-GFP_MaxiPrep_Rep1	Liquid	2	1564	3128	2.391314e-04	0.01356107
170312_LF_170424_plasmidBC_UMI_pSPBN-GFP_MaxiPrep_Rep1	Liquid	3	309	927	7.086790e-05	0.01363194
170312_LF_170424_plasmidBC_UMI_pSPBN-GFP_MaxiPrep_Rep1	Liquid	4	148	592	4.525760e-05	0.01367720
170312_LF_170424_plasmidBC_UMI_pSPBN-GFP_MaxiPrep_Rep1	Liquid	5	120	600	4.586919e-05	0.01372307
170312_LF_170424_plasmidBC_UMI_pSPBN-GFP_MaxiPrep_Rep1	Liquid	6	102	612	4.678658e-05	0.01376986
170312_LF_170424_plasmidBC_UMI_pSPBN-GFP_MaxiPrep_Rep1	Liquid	7	79	553	4.227611e-05	0.01381213
170312_LF_170424_plasmidBC_UMI_pSPBN-GFP_MaxiPrep_Rep1	Liquid	8	60	480	3.669535e-05	0.01384883
170312_LF_170424_plasmidBC_UMI_pSPBN-GFP_MaxiPrep_Rep1	Liquid	9	53	477	3.646601e-05	0.01388529
170312_LF_170424_plasmidBC_UMI_pSPBN-GFP_MaxiPrep_Rep1	Liquid	10	60	600	4.586919e-05	0.01393116
170312_LF_170424_plasmidBC_UMI_pSPBN-GFP_MaxiPrep_Rep1	Liquid	11	49	539	4.120582e-05	0.01397237
170312_LF_170424_plasmidBC_UMI_pSPBN-GFP_MaxiPrep_Rep1	Liquid	12	53	636	4.862134e-05	0.01402099
170312_LF_170424_plasmidBC_UMI_pSPBN-GFP_MaxiPrep_Rep1	Liquid	13	50	650	4.969163e-05	0.01407068
170312_LF_170424_plasmidBC_UMI_pSPBN-GFP_MaxiPrep_Rep1	Liquid	14	43	602	4.602209e-05	0.01411670
170312_LF_170424_plasmidBC_UMI_pSPBN-GFP_MaxiPrep_Rep1	Liquid	15	36	540	4.128227e-05	0.01415798
170312_LF_170424_plasmidBC_UMI_pSPBN-GFP_MaxiPrep_Rep1	Liquid	16	51	816	6.238210e-05	0.01422037
170312_LF_170424_plasmidBC_UMI_pSPBN-GFP_MaxiPrep_Rep1	Liquid	17	39	663	5.068546e-05	0.01427105
170312_LF_170424_plasmidBC_UMI_pSPBN-GFP_MaxiPrep_Rep1	Liquid	18	35	630	4.816265e-05	0.01431922
170312_LF_170424_plasmidBC_UMI_pSPBN-GFP_MaxiPrep_Rep1	Liquid	19	38	722	5.519593e-05	0.01437441
170312_LF_170424_plasmidBC_UMI_pSPBN-GFP_MaxiPrep_Rep1	Liquid	20	32	640	4.892714e-05	0.01442334
170312_LF_170424_plasmidBC_UMI_pSPBN-GFP_MaxiPrep_Rep1	Liquid	21	16	336	2.568675e-05	0.01444902
170312_LF_170424_plasmidBC_UMI_pSPBN-GFP_MaxiPrep_Rep1	Liquid	22	36	792	6.054733e-05	0.01450957
170312_LF_170424_plasmidBC_UMI_pSPBN-GFP_MaxiPrep_Rep1	Liquid	23	34	782	5.978285e-05	0.01456936
170312_LF_170424_plasmidBC_UMI_pSPBN-GFP_MaxiPrep_Rep1	Liquid	24	32	768	5.871257e-05	0.01462807
170312_LF_170424_plasmidBC_UMI_pSPBN-GFP_MaxiPrep_Rep1	Liquid	25	28	700	5.351406e-05	0.01468158
170312_LF_170424_plasmidBC_UMI_pSPBN-GFP_MaxiPrep_Rep1	Liquid	26	34	884	6.758061e-05	0.01474916
170312_LF_170424_plasmidBC_UMI_pSPBN-GFP_MaxiPrep_Rep1	Liquid	27	33	891	6.811575e-05	0.01481728
170312_LF_170424_plasmidBC_UMI_pSPBN-GFP_MaxiPrep_Rep1	Liquid	28	35	980	7.491968e-05	0.01489220
170312_LF_170424_plasmidBC_UMI_pSPBN-GFP_MaxiPrep_Rep1	Liquid	29	31	899	6.872734e-05	0.01496093
170312_LF_170424_plasmidBC_UMI_pSPBN-GFP_MaxiPrep_Rep1	Liquid	30	25	750	5.733649e-05	0.01501826
170312_LF_170424_plasmidBC_UMI_pSPBN-GFP_MaxiPrep_Rep1	Liquid	31	23	713	5.450789e-05	0.01507277
170312_LF_170424_plasmidBC_UMI_pSPBN-GFP_MaxiPrep_Rep1	Liquid	32	32	1024	7.828342e-05	0.01515105
170312_LF_170424_plasmidBC_UMI_pSPBN-GFP_MaxiPrep_Rep1	Liquid	33	26	858	6.559295e-05	0.01521665
170312_LF_170424_plasmidBC_UMI_pSPBN-GFP_MaxiPrep_Rep1	Liquid	34	31	1054	8.057688e-05	0.01529722
170312_LF_170424_plasmidBC_UMI_pSPBN-GFP_MaxiPrep_Rep1	Liquid	35	26	910	6.956828e-05	0.01536679
170312_LF_170424_plasmidBC_UMI_pSPBN-GFP_MaxiPrep_Rep1	Liquid	36	18	648	4.953873e-05	0.01541633
170312_LF_170424_plasmidBC_UMI_pSPBN-GFP_MaxiPrep_Rep1	Liquid	37	21	777	5.940060e-05	0.01547573
170312_LF_170424_plasmidBC_UMI_pSPBN-GFP_MaxiPrep_Rep1	Liquid	38	22	836	6.391107e-05	0.01553964
170312_LF_170424_plasmidBC_UMI_pSPBN-GFP_MaxiPrep_Rep1	Liquid	39	31	1209	9.242642e-05	0.01563207
170312_LF_170424_plasmidBC_UMI_pSPBN-GFP_MaxiPrep_Rep1	Liquid	40	33	1320	1.009122e-04	0.01573298
170312_LF_170424_plasmidBC_UMI_pSPBN-GFP_MaxiPrep_Rep1	Liquid	41	33	1353	1.034350e-04	0.01583642
170312_LF_170424_plasmidBC_UMI_pSPBN-GFP_MaxiPrep_Rep1	Liquid	42	22	924	7.063856e-05	0.01590705
170312_LF_170424_plasmidBC_UMI_pSPBN-GFP_MaxiPrep_Rep1	Liquid	43	23	989	7.560772e-05	0.01598266
170312_LF_170424_plasmidBC_UMI_pSPBN-GFP_MaxiPrep_Rep1	Liquid	44	25	1100	8.409352e-05	0.01606675
170312_LF_170424_plasmidBC_UMI_pSPBN-GFP_MaxiPrep_Rep1	Liquid	45	36	1620	1.238468e-04	0.01619060
170312_LF_170424_plasmidBC_UMI_pSPBN-GFP_MaxiPrep_Rep1	Liquid	46	27	1242	9.494923e-05	0.01628555
170312_LF_170424_plasmidBC_UMI_pSPBN-GFP_MaxiPrep_Rep1	Liquid	47	32	1504	1.149788e-04	0.01640053
170312_LF_170424_plasmidBC_UMI_pSPBN-GFP_MaxiPrep_Rep1	Liquid	48	21	1008	7.706024e-05	0.01647759
170312_LF_170424_plasmidBC_UMI_pSPBN-GFP_MaxiPrep_Rep1	Liquid	49	19	931	7.117370e-05	0.01654876
170312_LF_170424_plasmidBC_UMI_pSPBN-GFP_MaxiPrep_Rep1	Liquid	50	33	1650	1.261403e-04	0.01667490
170312_LF_170424_plasmidBC_UMI_pSPBN-GFP_MaxiPrep_Rep1	Liquid	51	24	1224	9.357315e-05	0.01676848
170312_LF_170424_plasmidBC_UMI_pSPBN-GFP_MaxiPrep_Rep1	Liquid	52	23	1196	9.143259e-05	0.01685991
170312_LF_170424_plasmidBC_UMI_pSPBN-GFP_MaxiPrep_Rep1	Liquid	53	22	1166	8.913913e-05	0.01694905
170312_LF_170424_plasmidBC_UMI_pSPBN-GFP_MaxiPrep_Rep1	Liquid	54	14	756	5.779518e-05	0.01700684
170312_LF_170424_plasmidBC_UMI_pSPBN-GFP_MaxiPrep_Rep1	Liquid	55	25	1375	1.051169e-04	0.01711196
170312_LF_170424_plasmidBC_UMI_pSPBN-GFP_MaxiPrep_Rep1	Liquid	56	32	1792	1.369960e-04	0.01724896
170312_LF_170424_plasmidBC_UMI_pSPBN-GFP_MaxiPrep_Rep1	Liquid	57	24	1368	1.045818e-04	0.01735354
170312_LF_170424_plasmidBC_UMI_pSPBN-GFP_MaxiPrep_Rep1	Liquid	58	24	1392	1.064165e-04	0.01745996
170312_LF_170424_plasmidBC_UMI_pSPBN-GFP_MaxiPrep_Rep1	Liquid	59	25	1475	1.127618e-04	0.01757272
170312_LF_170424_plasmidBC_UMI_pSPBN-GFP_MaxiPrep_Rep1	Liquid	60	19	1140	8.715147e-05	0.01765987
170312_LF_170424_plasmidBC_UMI_pSPBN-GFP_MaxiPrep_Rep1	Liquid	61	26	1586	1.212476e-04	0.01778112
170312_LF_170424_plasmidBC_UMI_pSPBN-GFP_MaxiPrep_Rep1	Liquid	62	23	1426	1.090158e-04	0.01789013
170312_LF_170424_plasmidBC_UMI_pSPBN-GFP_MaxiPrep_Rep1	Liquid	63	29	1827	1.396717e-04	0.01802980
170312_LF_170424_plasmidBC_UMI_pSPBN-GFP_MaxiPrep_Rep1	Liquid	64	26	1664	1.272106e-04	0.01815701
170312_LF_170424_plasmidBC_UMI_pSPBN-GFP_MaxiPrep_Rep1	Liquid	65	29	1885	1.441057e-04	0.01830112
170312_LF_170424_plasmidBC_UMI_pSPBN-GFP_MaxiPrep_Rep1	Liquid	66	25	1650	1.261403e-04	0.01842726
170312_LF_170424_plasmidBC_UMI_pSPBN-GFP_MaxiPrep_Rep1	Liquid	67	18	1206	9.219708e-05	0.01851946
170312_LF_170424_plasmidBC_UMI_pSPBN-GFP_MaxiPrep_Rep1	Liquid	68	22	1496	1.143672e-04	0.01863382
170312_LF_170424_plasmidBC_UMI_pSPBN-GFP_MaxiPrep_Rep1	Liquid	69	20	1380	1.054991e-04	0.01873932
170312_LF_170424_plasmidBC_UMI_pSPBN-GFP_MaxiPrep_Rep1	Liquid	70	22	1540	1.177309e-04	0.01885705
170312_LF_170424_plasmidBC_UMI_pSPBN-GFP_MaxiPrep_Rep1	Liquid	71	25	1775	1.356964e-04	0.01899275
170312_LF_170424_plasmidBC_UMI_pSPBN-GFP_MaxiPrep_Rep1	Liquid	72	26	1872	1.431119e-04	0.01913586
170312_LF_170424_plasmidBC_UMI_pSPBN-GFP_MaxiPrep_Rep1	Liquid	73	19	1387	1.060343e-04	0.01924190
170312_LF_170424_plasmidBC_UMI_pSPBN-GFP_MaxiPrep_Rep1	Liquid	74	22	1628	1.244584e-04	0.01936636
170312_LF_170424_plasmidBC_UMI_pSPBN-GFP_MaxiPrep_Rep1	Liquid	75	22	1650	1.261403e-04	0.01949250
170312_LF_170424_plasmidBC_UMI_pSPBN-GFP_MaxiPrep_Rep1	Liquid	76	25	1900	1.452524e-04	0.01963775
170312_LF_170424_plasmidBC_UMI_pSPBN-GFP_MaxiPrep_Rep1	Liquid	77	22	1694	1.295040e-04	0.01976725
170312_LF_170424_plasmidBC_UMI_pSPBN-GFP_MaxiPrep_Rep1	Liquid	78	13	1014	7.751894e-05	0.01984477
170312_LF_170424_plasmidBC_UMI_pSPBN-GFP_MaxiPrep_Rep1	Liquid	79	25	1975	1.509861e-04	0.01999576
170312_LF_170424_plasmidBC_UMI_pSPBN-GFP_MaxiPrep_Rep1	Liquid	80	22	1760	1.345496e-04	0.02013031
170312_LF_170424_plasmidBC_UMI_pSPBN-GFP_MaxiPrep_Rep1	Liquid	81	22	1782	1.362315e-04	0.02026654
170312_LF_170424_plasmidBC_UMI_pSPBN-GFP_MaxiPrep_Rep1	Liquid	82	18	1476	1.128382e-04	0.02037938
170312_LF_170424_plasmidBC_UMI_pSPBN-GFP_MaxiPrep_Rep1	Liquid	83	15	1245	9.517857e-05	0.02047456
170312_LF_170424_plasmidBC_UMI_pSPBN-GFP_MaxiPrep_Rep1	Liquid	84	24	2016	1.541205e-04	0.02062868
170312_LF_170424_plasmidBC_UMI_pSPBN-GFP_MaxiPrep_Rep1	Liquid	85	26	2210	1.689515e-04	0.02079763
170312_LF_170424_plasmidBC_UMI_pSPBN-GFP_MaxiPrep_Rep1	Liquid	86	31	2666	2.038121e-04	0.02100144
170312_LF_170424_plasmidBC_UMI_pSPBN-GFP_MaxiPrep_Rep1	Liquid	87	30	2610	1.995310e-04	0.02120097
170312_LF_170424_plasmidBC_UMI_pSPBN-GFP_MaxiPrep_Rep1	Liquid	88	27	2376	1.816420e-04	0.02138261
170312_LF_170424_plasmidBC_UMI_pSPBN-GFP_MaxiPrep_Rep1	Liquid	89	13	1157	8.845109e-05	0.02147106
170312_LF_170424_plasmidBC_UMI_pSPBN-GFP_MaxiPrep_Rep1	Liquid	90	20	1800	1.376076e-04	0.02160867
170312_LF_170424_plasmidBC_UMI_pSPBN-GFP_MaxiPrep_Rep1	Liquid	91	16	1456	1.113092e-04	0.02171998
170312_LF_170424_plasmidBC_UMI_pSPBN-GFP_MaxiPrep_Rep1	Liquid	92	22	2024	1.547321e-04	0.02187471
170312_LF_170424_plasmidBC_UMI_pSPBN-GFP_MaxiPrep_Rep1	Liquid	93	21	1953	1.493042e-04	0.02202402
170312_LF_170424_plasmidBC_UMI_pSPBN-GFP_MaxiPrep_Rep1	Liquid	94	22	2068	1.580958e-04	0.02218211
170312_LF_170424_plasmidBC_UMI_pSPBN-GFP_MaxiPrep_Rep1	Liquid	95	22	2090	1.597777e-04	0.02234189
170312_LF_170424_plasmidBC_UMI_pSPBN-GFP_MaxiPrep_Rep1	Liquid	96	26	2496	1.908158e-04	0.02253271
170312_LF_170424_plasmidBC_UMI_pSPBN-GFP_MaxiPrep_Rep1	Liquid	97	25	2425	1.853880e-04	0.02271809
170312_LF_170424_plasmidBC_UMI_pSPBN-GFP_MaxiPrep_Rep1	Liquid	98	26	2548	1.947912e-04	0.02291288
170312_LF_170424_plasmidBC_UMI_pSPBN-GFP_MaxiPrep_Rep1	Liquid	99	20	1980	1.513683e-04	0.02306425
170312_LF_170424_plasmidBC_UMI_pSPBN-GFP_MaxiPrep_Rep1	Liquid	100	18	1800	1.376076e-04	0.02320186
170312_LF_170424_plasmidBC_UMI_pSPBN-GFP_MaxiPrep_Rep1	Liquid	101	26	2626	2.007542e-04	0.02340261
170312_LF_170424_plasmidBC_UMI_pSPBN-GFP_MaxiPrep_Rep1	Liquid	102	17	1734	1.325620e-04	0.02353518
170312_LF_170424_plasmidBC_UMI_pSPBN-GFP_MaxiPrep_Rep1	Liquid	103	22	2266	1.732327e-04	0.02370841
170312_LF_170424_plasmidBC_UMI_pSPBN-GFP_MaxiPrep_Rep1	Liquid	104	16	1664	1.272106e-04	0.02383562
170312_LF_170424_plasmidBC_UMI_pSPBN-GFP_MaxiPrep_Rep1	Liquid	105	26	2730	2.087048e-04	0.02404432
170312_LF_170424_plasmidBC_UMI_pSPBN-GFP_MaxiPrep_Rep1	Liquid	106	17	1802	1.377605e-04	0.02418209
170312_LF_170424_plasmidBC_UMI_pSPBN-GFP_MaxiPrep_Rep1	Liquid	107	29	3103	2.372202e-04	0.02441931
170312_LF_170424_plasmidBC_UMI_pSPBN-GFP_MaxiPrep_Rep1	Liquid	108	19	2052	1.568726e-04	0.02457618
170312_LF_170424_plasmidBC_UMI_pSPBN-GFP_MaxiPrep_Rep1	Liquid	109	17	1853	1.416594e-04	0.02471784
170312_LF_170424_plasmidBC_UMI_pSPBN-GFP_MaxiPrep_Rep1	Liquid	110	21	2310	1.765964e-04	0.02489443
170312_LF_170424_plasmidBC_UMI_pSPBN-GFP_MaxiPrep_Rep1	Liquid	111	28	3108	2.376024e-04	0.02513204
170312_LF_170424_plasmidBC_UMI_pSPBN-GFP_MaxiPrep_Rep1	Liquid	112	16	1792	1.369960e-04	0.02526903
170312_LF_170424_plasmidBC_UMI_pSPBN-GFP_MaxiPrep_Rep1	Liquid	113	23	2599	1.986901e-04	0.02546772
170312_LF_170424_plasmidBC_UMI_pSPBN-GFP_MaxiPrep_Rep1	Liquid	114	24	2736	2.091635e-04	0.02567689
170312_LF_170424_plasmidBC_UMI_pSPBN-GFP_MaxiPrep_Rep1	Liquid	115	21	2415	1.846235e-04	0.02586151
170312_LF_170424_plasmidBC_UMI_pSPBN-GFP_MaxiPrep_Rep1	Liquid	116	26	3016	2.305691e-04	0.02609208
170312_LF_170424_plasmidBC_UMI_pSPBN-GFP_MaxiPrep_Rep1	Liquid	117	22	2574	1.967788e-04	0.02628886
170312_LF_170424_plasmidBC_UMI_pSPBN-GFP_MaxiPrep_Rep1	Liquid	118	22	2596	1.984607e-04	0.02648732
170312_LF_170424_plasmidBC_UMI_pSPBN-GFP_MaxiPrep_Rep1	Liquid	119	15	1785	1.364608e-04	0.02662378
170312_LF_170424_plasmidBC_UMI_pSPBN-GFP_MaxiPrep_Rep1	Liquid	120	24	2880	2.201721e-04	0.02684395
170312_LF_170424_plasmidBC_UMI_pSPBN-GFP_MaxiPrep_Rep1	Liquid	121	24	2904	2.220069e-04	0.02706596
170312_LF_170424_plasmidBC_UMI_pSPBN-GFP_MaxiPrep_Rep1	Liquid	122	19	2318	1.772080e-04	0.02724317
170312_LF_170424_plasmidBC_UMI_pSPBN-GFP_MaxiPrep_Rep1	Liquid	123	26	3198	2.444828e-04	0.02748765
170312_LF_170424_plasmidBC_UMI_pSPBN-GFP_MaxiPrep_Rep1	Liquid	124	24	2976	2.275112e-04	0.02771516
170312_LF_170424_plasmidBC_UMI_pSPBN-GFP_MaxiPrep_Rep1	Liquid	125	25	3125	2.389020e-04	0.02795406
170312_LF_170424_plasmidBC_UMI_pSPBN-GFP_MaxiPrep_Rep1	Liquid	126	26	3276	2.504458e-04	0.02820451
170312_LF_170424_plasmidBC_UMI_pSPBN-GFP_MaxiPrep_Rep1	Liquid	127	27	3429	2.621424e-04	0.02846665
170312_LF_170424_plasmidBC_UMI_pSPBN-GFP_MaxiPrep_Rep1	Liquid	128	20	2560	1.957086e-04	0.02866236
170312_LF_170424_plasmidBC_UMI_pSPBN-GFP_MaxiPrep_Rep1	Liquid	129	21	2709	2.070994e-04	0.02886946
170312_LF_170424_plasmidBC_UMI_pSPBN-GFP_MaxiPrep_Rep1	Liquid	130	20	2600	1.987665e-04	0.02906822
170312_LF_170424_plasmidBC_UMI_pSPBN-GFP_MaxiPrep_Rep1	Liquid	131	28	3668	2.804137e-04	0.02934864
170312_LF_170424_plasmidBC_UMI_pSPBN-GFP_MaxiPrep_Rep1	Liquid	132	26	3432	2.623718e-04	0.02961101
170312_LF_170424_plasmidBC_UMI_pSPBN-GFP_MaxiPrep_Rep1	Liquid	133	22	2926	2.236888e-04	0.02983470
170312_LF_170424_plasmidBC_UMI_pSPBN-GFP_MaxiPrep_Rep1	Liquid	134	21	2814	2.151265e-04	0.03004983
170312_LF_170424_plasmidBC_UMI_pSPBN-GFP_MaxiPrep_Rep1	Liquid	135	16	2160	1.651291e-04	0.03021495
170312_LF_170424_plasmidBC_UMI_pSPBN-GFP_MaxiPrep_Rep1	Liquid	136	18	2448	1.871463e-04	0.03040210
170312_LF_170424_plasmidBC_UMI_pSPBN-GFP_MaxiPrep_Rep1	Liquid	137	25	3425	2.618366e-04	0.03066394
170312_LF_170424_plasmidBC_UMI_pSPBN-GFP_MaxiPrep_Rep1	Liquid	138	12	1656	1.265990e-04	0.03079054
170312_LF_170424_plasmidBC_UMI_pSPBN-GFP_MaxiPrep_Rep1	Liquid	139	22	3058	2.337800e-04	0.03102432
170312_LF_170424_plasmidBC_UMI_pSPBN-GFP_MaxiPrep_Rep1	Liquid	140	19	2660	2.033534e-04	0.03122767
170312_LF_170424_plasmidBC_UMI_pSPBN-GFP_MaxiPrep_Rep1	Liquid	141	28	3948	3.018193e-04	0.03152949
170312_LF_170424_plasmidBC_UMI_pSPBN-GFP_MaxiPrep_Rep1	Liquid	142	19	2698	2.062585e-04	0.03173575
170312_LF_170424_plasmidBC_UMI_pSPBN-GFP_MaxiPrep_Rep1	Liquid	143	20	2860	2.186432e-04	0.03195439
170312_LF_170424_plasmidBC_UMI_pSPBN-GFP_MaxiPrep_Rep1	Liquid	144	23	3312	2.531979e-04	0.03220759
170312_LF_170424_plasmidBC_UMI_pSPBN-GFP_MaxiPrep_Rep1	Liquid	145	20	2900	2.217011e-04	0.03242929
170312_LF_170424_plasmidBC_UMI_pSPBN-GFP_MaxiPrep_Rep1	Liquid	146	17	2482	1.897456e-04	0.03261904
170312_LF_170424_plasmidBC_UMI_pSPBN-GFP_MaxiPrep_Rep1	Liquid	147	26	3822	2.921868e-04	0.03291122
170312_LF_170424_plasmidBC_UMI_pSPBN-GFP_MaxiPrep_Rep1	Liquid	148	13	1924	1.470872e-04	0.03305831
170312_LF_170424_plasmidBC_UMI_pSPBN-GFP_MaxiPrep_Rep1	Liquid	149	30	4470	3.417255e-04	0.03340003
170312_LF_170424_plasmidBC_UMI_pSPBN-GFP_MaxiPrep_Rep1	Liquid	150	23	3450	2.637479e-04	0.03366378
170312_LF_170424_plasmidBC_UMI_pSPBN-GFP_MaxiPrep_Rep1	Liquid	151	17	2567	1.962437e-04	0.03386003
170312_LF_170424_plasmidBC_UMI_pSPBN-GFP_MaxiPrep_Rep1	Liquid	152	21	3192	2.440241e-04	0.03410405
170312_LF_170424_plasmidBC_UMI_pSPBN-GFP_MaxiPrep_Rep1	Liquid	153	27	4131	3.158094e-04	0.03441986
170312_LF_170424_plasmidBC_UMI_pSPBN-GFP_MaxiPrep_Rep1	Liquid	154	20	3080	2.354619e-04	0.03465532
170312_LF_170424_plasmidBC_UMI_pSPBN-GFP_MaxiPrep_Rep1	Liquid	155	24	3720	2.843890e-04	0.03493971
170312_LF_170424_plasmidBC_UMI_pSPBN-GFP_MaxiPrep_Rep1	Liquid	156	18	2808	2.146678e-04	0.03515438
170312_LF_170424_plasmidBC_UMI_pSPBN-GFP_MaxiPrep_Rep1	Liquid	157	22	3454	2.640537e-04	0.03541843
170312_LF_170424_plasmidBC_UMI_pSPBN-GFP_MaxiPrep_Rep1	Liquid	158	23	3634	2.778144e-04	0.03569625
170312_LF_170424_plasmidBC_UMI_pSPBN-GFP_MaxiPrep_Rep1	Liquid	159	17	2703	2.066407e-04	0.03590289
170312_LF_170424_plasmidBC_UMI_pSPBN-GFP_MaxiPrep_Rep1	Liquid	160	18	2880	2.201721e-04	0.03612306
170312_LF_170424_plasmidBC_UMI_pSPBN-GFP_MaxiPrep_Rep1	Liquid	161	13	2093	1.600070e-04	0.03628307
170312_LF_170424_plasmidBC_UMI_pSPBN-GFP_MaxiPrep_Rep1	Liquid	162	18	2916	2.229243e-04	0.03650599
170312_LF_170424_plasmidBC_UMI_pSPBN-GFP_MaxiPrep_Rep1	Liquid	163	24	3912	2.990671e-04	0.03680506
170312_LF_170424_plasmidBC_UMI_pSPBN-GFP_MaxiPrep_Rep1	Liquid	164	11	1804	1.379134e-04	0.03694297
170312_LF_170424_plasmidBC_UMI_pSPBN-GFP_MaxiPrep_Rep1	Liquid	165	16	2640	2.018244e-04	0.03714480
170312_LF_170424_plasmidBC_UMI_pSPBN-GFP_MaxiPrep_Rep1	Liquid	166	30	4980	3.807143e-04	0.03752551
170312_LF_170424_plasmidBC_UMI_pSPBN-GFP_MaxiPrep_Rep1	Liquid	167	33	5511	4.213085e-04	0.03794682
170312_LF_170424_plasmidBC_UMI_pSPBN-GFP_MaxiPrep_Rep1	Liquid	168	20	3360	2.568675e-04	0.03820369
170312_LF_170424_plasmidBC_UMI_pSPBN-GFP_MaxiPrep_Rep1	Liquid	169	13	2197	1.679577e-04	0.03837164
170312_LF_170424_plasmidBC_UMI_pSPBN-GFP_MaxiPrep_Rep1	Liquid	170	30	5100	3.898881e-04	0.03876153
170312_LF_170424_plasmidBC_UMI_pSPBN-GFP_MaxiPrep_Rep1	Liquid	171	18	3078	2.353090e-04	0.03899684
170312_LF_170424_plasmidBC_UMI_pSPBN-GFP_MaxiPrep_Rep1	Liquid	172	14	2408	1.840884e-04	0.03918093
170312_LF_170424_plasmidBC_UMI_pSPBN-GFP_MaxiPrep_Rep1	Liquid	173	11	1903	1.454818e-04	0.03932641
170312_LF_170424_plasmidBC_UMI_pSPBN-GFP_MaxiPrep_Rep1	Liquid	174	15	2610	1.995310e-04	0.03952594
170312_LF_170424_plasmidBC_UMI_pSPBN-GFP_MaxiPrep_Rep1	Liquid	175	22	3850	2.943273e-04	0.03982027
170312_LF_170424_plasmidBC_UMI_pSPBN-GFP_MaxiPrep_Rep1	Liquid	176	29	5104	3.901939e-04	0.04021046
170312_LF_170424_plasmidBC_UMI_pSPBN-GFP_MaxiPrep_Rep1	Liquid	177	17	3009	2.300340e-04	0.04044050
170312_LF_170424_plasmidBC_UMI_pSPBN-GFP_MaxiPrep_Rep1	Liquid	178	20	3560	2.721572e-04	0.04071265
170312_LF_170424_plasmidBC_UMI_pSPBN-GFP_MaxiPrep_Rep1	Liquid	179	19	3401	2.600019e-04	0.04097266
170312_LF_170424_plasmidBC_UMI_pSPBN-GFP_MaxiPrep_Rep1	Liquid	180	24	4320	3.302582e-04	0.04130291
170312_LF_170424_plasmidBC_UMI_pSPBN-GFP_MaxiPrep_Rep1	Liquid	181	14	2534	1.937209e-04	0.04149664
170312_LF_170424_plasmidBC_UMI_pSPBN-GFP_MaxiPrep_Rep1	Liquid	182	18	3276	2.504458e-04	0.04174708
170312_LF_170424_plasmidBC_UMI_pSPBN-GFP_MaxiPrep_Rep1	Liquid	183	16	2928	2.238417e-04	0.04197092
170312_LF_170424_plasmidBC_UMI_pSPBN-GFP_MaxiPrep_Rep1	Liquid	184	12	2208	1.687986e-04	0.04213972
170312_LF_170424_plasmidBC_UMI_pSPBN-GFP_MaxiPrep_Rep1	Liquid	185	23	4255	3.252890e-04	0.04246501
170312_LF_170424_plasmidBC_UMI_pSPBN-GFP_MaxiPrep_Rep1	Liquid	186	15	2790	2.132917e-04	0.04267830
170312_LF_170424_plasmidBC_UMI_pSPBN-GFP_MaxiPrep_Rep1	Liquid	187	14	2618	2.001426e-04	0.04287844
170312_LF_170424_plasmidBC_UMI_pSPBN-GFP_MaxiPrep_Rep1	Liquid	188	22	4136	3.161916e-04	0.04319464
170312_LF_170424_plasmidBC_UMI_pSPBN-GFP_MaxiPrep_Rep1	Liquid	189	24	4536	3.467711e-04	0.04354141
170312_LF_170424_plasmidBC_UMI_pSPBN-GFP_MaxiPrep_Rep1	Liquid	190	20	3800	2.905049e-04	0.04383191
170312_LF_170424_plasmidBC_UMI_pSPBN-GFP_MaxiPrep_Rep1	Liquid	191	21	4011	3.066356e-04	0.04413855
170312_LF_170424_plasmidBC_UMI_pSPBN-GFP_MaxiPrep_Rep1	Liquid	192	25	4800	3.669535e-04	0.04450550
170312_LF_170424_plasmidBC_UMI_pSPBN-GFP_MaxiPrep_Rep1	Liquid	193	19	3667	2.803372e-04	0.04478584
170312_LF_170424_plasmidBC_UMI_pSPBN-GFP_MaxiPrep_Rep1	Liquid	194	27	5238	4.004381e-04	0.04518628
170312_LF_170424_plasmidBC_UMI_pSPBN-GFP_MaxiPrep_Rep1	Liquid	195	19	3705	2.832423e-04	0.04546952
170312_LF_170424_plasmidBC_UMI_pSPBN-GFP_MaxiPrep_Rep1	Liquid	196	20	3920	2.996787e-04	0.04576920
170312_LF_170424_plasmidBC_UMI_pSPBN-GFP_MaxiPrep_Rep1	Liquid	197	27	5319	4.066304e-04	0.04617583
170312_LF_170424_plasmidBC_UMI_pSPBN-GFP_MaxiPrep_Rep1	Liquid	198	21	4158	3.178735e-04	0.04649370
170312_LF_170424_plasmidBC_UMI_pSPBN-GFP_MaxiPrep_Rep1	Liquid	199	16	3184	2.434125e-04	0.04673711
170312_LF_170424_plasmidBC_UMI_pSPBN-GFP_MaxiPrep_Rep1	Liquid	200	18	3600	2.752152e-04	0.04701233
170312_LF_170424_plasmidBC_UMI_pSPBN-GFP_MaxiPrep_Rep1	Liquid	201	10	2010	1.536618e-04	0.04716599
170312_LF_170424_plasmidBC_UMI_pSPBN-GFP_MaxiPrep_Rep1	Liquid	202	23	4646	3.551804e-04	0.04752117
170312_LF_170424_plasmidBC_UMI_pSPBN-GFP_MaxiPrep_Rep1	Liquid	203	16	3248	2.483052e-04	0.04776948
170312_LF_170424_plasmidBC_UMI_pSPBN-GFP_MaxiPrep_Rep1	Liquid	204	19	3876	2.963150e-04	0.04806579
170312_LF_170424_plasmidBC_UMI_pSPBN-GFP_MaxiPrep_Rep1	Liquid	205	24	4920	3.761274e-04	0.04844192
170312_LF_170424_plasmidBC_UMI_pSPBN-GFP_MaxiPrep_Rep1	Liquid	206	16	3296	2.519748e-04	0.04869389
170312_LF_170424_plasmidBC_UMI_pSPBN-GFP_MaxiPrep_Rep1	Liquid	207	21	4347	3.323223e-04	0.04902622
170312_LF_170424_plasmidBC_UMI_pSPBN-GFP_MaxiPrep_Rep1	Liquid	208	14	2912	2.226185e-04	0.04924883
170312_LF_170424_plasmidBC_UMI_pSPBN-GFP_MaxiPrep_Rep1	Liquid	209	25	5225	3.994442e-04	0.04964828
170312_LF_170424_plasmidBC_UMI_pSPBN-GFP_MaxiPrep_Rep1	Liquid	210	17	3570	2.729217e-04	0.04992120
170312_LF_170424_plasmidBC_UMI_pSPBN-GFP_MaxiPrep_Rep1	Liquid	211	16	3376	2.580907e-04	0.05017929
170312_LF_170424_plasmidBC_UMI_pSPBN-GFP_MaxiPrep_Rep1	Liquid	212	21	4452	3.403494e-04	0.05051964
170312_LF_170424_plasmidBC_UMI_pSPBN-GFP_MaxiPrep_Rep1	Liquid	213	21	4473	3.419548e-04	0.05086160
170312_LF_170424_plasmidBC_UMI_pSPBN-GFP_MaxiPrep_Rep1	Liquid	214	19	4066	3.108402e-04	0.05117244
170312_LF_170424_plasmidBC_UMI_pSPBN-GFP_MaxiPrep_Rep1	Liquid	215	17	3655	2.794198e-04	0.05145186
170312_LF_170424_plasmidBC_UMI_pSPBN-GFP_MaxiPrep_Rep1	Liquid	216	14	3024	2.311807e-04	0.05168304
170312_LF_170424_plasmidBC_UMI_pSPBN-GFP_MaxiPrep_Rep1	Liquid	217	22	4774	3.649659e-04	0.05204800
170312_LF_170424_plasmidBC_UMI_pSPBN-GFP_MaxiPrep_Rep1	Liquid	218	21	4578	3.499819e-04	0.05239798
170312_LF_170424_plasmidBC_UMI_pSPBN-GFP_MaxiPrep_Rep1	Liquid	219	22	4818	3.683296e-04	0.05276631
170312_LF_170424_plasmidBC_UMI_pSPBN-GFP_MaxiPrep_Rep1	Liquid	220	23	5060	3.868302e-04	0.05315314
170312_LF_170424_plasmidBC_UMI_pSPBN-GFP_MaxiPrep_Rep1	Liquid	221	20	4420	3.379031e-04	0.05349105
170312_LF_170424_plasmidBC_UMI_pSPBN-GFP_MaxiPrep_Rep1	Liquid	222	20	4440	3.394320e-04	0.05383048
170312_LF_170424_plasmidBC_UMI_pSPBN-GFP_MaxiPrep_Rep1	Liquid	223	17	3791	2.898168e-04	0.05412030
170312_LF_170424_plasmidBC_UMI_pSPBN-GFP_MaxiPrep_Rep1	Liquid	224	16	3584	2.739920e-04	0.05439429
170312_LF_170424_plasmidBC_UMI_pSPBN-GFP_MaxiPrep_Rep1	Liquid	225	24	5400	4.128227e-04	0.05480711
170312_LF_170424_plasmidBC_UMI_pSPBN-GFP_MaxiPrep_Rep1	Liquid	226	26	5876	4.492123e-04	0.05525632
170312_LF_170424_plasmidBC_UMI_pSPBN-GFP_MaxiPrep_Rep1	Liquid	227	17	3859	2.950154e-04	0.05555134
170312_LF_170424_plasmidBC_UMI_pSPBN-GFP_MaxiPrep_Rep1	Liquid	228	15	3420	2.614544e-04	0.05581279
170312_LF_170424_plasmidBC_UMI_pSPBN-GFP_MaxiPrep_Rep1	Liquid	229	29	6641	5.076955e-04	0.05632049
170312_LF_170424_plasmidBC_UMI_pSPBN-GFP_MaxiPrep_Rep1	Liquid	230	21	4830	3.692470e-04	0.05668974
170312_LF_170424_plasmidBC_UMI_pSPBN-GFP_MaxiPrep_Rep1	Liquid	231	20	4620	3.531928e-04	0.05704293
170312_LF_170424_plasmidBC_UMI_pSPBN-GFP_MaxiPrep_Rep1	Liquid	232	22	5104	3.901939e-04	0.05743312
170312_LF_170424_plasmidBC_UMI_pSPBN-GFP_MaxiPrep_Rep1	Liquid	233	19	4427	3.384382e-04	0.05777156
170312_LF_170424_plasmidBC_UMI_pSPBN-GFP_MaxiPrep_Rep1	Liquid	234	28	6552	5.008916e-04	0.05827245
170312_LF_170424_plasmidBC_UMI_pSPBN-GFP_MaxiPrep_Rep1	Liquid	235	21	4935	3.772741e-04	0.05864973
170312_LF_170424_plasmidBC_UMI_pSPBN-GFP_MaxiPrep_Rep1	Liquid	236	14	3304	2.525864e-04	0.05890231
170312_LF_170424_plasmidBC_UMI_pSPBN-GFP_MaxiPrep_Rep1	Liquid	237	23	5451	4.167216e-04	0.05931903
170312_LF_170424_plasmidBC_UMI_pSPBN-GFP_MaxiPrep_Rep1	Liquid	238	26	6188	4.730643e-04	0.05979210
170312_LF_170424_plasmidBC_UMI_pSPBN-GFP_MaxiPrep_Rep1	Liquid	239	22	5258	4.019670e-04	0.06019406
170312_LF_170424_plasmidBC_UMI_pSPBN-GFP_MaxiPrep_Rep1	Liquid	240	24	5760	4.403442e-04	0.06063441
170312_LF_170424_plasmidBC_UMI_pSPBN-GFP_MaxiPrep_Rep1	Liquid	241	19	4579	3.500584e-04	0.06098447
170312_LF_170424_plasmidBC_UMI_pSPBN-GFP_MaxiPrep_Rep1	Liquid	242	19	4598	3.515109e-04	0.06133598
170312_LF_170424_plasmidBC_UMI_pSPBN-GFP_MaxiPrep_Rep1	Liquid	243	23	5589	4.272715e-04	0.06176325
170312_LF_170424_plasmidBC_UMI_pSPBN-GFP_MaxiPrep_Rep1	Liquid	244	22	5368	4.103764e-04	0.06217363
170312_LF_170424_plasmidBC_UMI_pSPBN-GFP_MaxiPrep_Rep1	Liquid	245	20	4900	3.745984e-04	0.06254822
170312_LF_170424_plasmidBC_UMI_pSPBN-GFP_MaxiPrep_Rep1	Liquid	246	25	6150	4.701592e-04	0.06301838
170312_LF_170424_plasmidBC_UMI_pSPBN-GFP_MaxiPrep_Rep1	Liquid	247	25	6175	4.720704e-04	0.06349045
170312_LF_170424_plasmidBC_UMI_pSPBN-GFP_MaxiPrep_Rep1	Liquid	248	21	5208	3.981446e-04	0.06388860
170312_LF_170424_plasmidBC_UMI_pSPBN-GFP_MaxiPrep_Rep1	Liquid	249	21	5229	3.997500e-04	0.06428835
170312_LF_170424_plasmidBC_UMI_pSPBN-GFP_MaxiPrep_Rep1	Liquid	250	19	4750	3.631311e-04	0.06465148
170312_LF_170424_plasmidBC_UMI_pSPBN-GFP_MaxiPrep_Rep1	Liquid	251	14	3514	2.686406e-04	0.06492012
170312_LF_170424_plasmidBC_UMI_pSPBN-GFP_MaxiPrep_Rep1	Liquid	252	26	6552	5.008916e-04	0.06542101
170312_LF_170424_plasmidBC_UMI_pSPBN-GFP_MaxiPrep_Rep1	Liquid	253	21	5313	4.061717e-04	0.06582718
170312_LF_170424_plasmidBC_UMI_pSPBN-GFP_MaxiPrep_Rep1	Liquid	254	14	3556	2.718514e-04	0.06609904
170312_LF_170424_plasmidBC_UMI_pSPBN-GFP_MaxiPrep_Rep1	Liquid	255	11	2805	2.144385e-04	0.06631347
170312_LF_170424_plasmidBC_UMI_pSPBN-GFP_MaxiPrep_Rep1	Liquid	256	20	5120	3.914171e-04	0.06670489
170312_LF_170424_plasmidBC_UMI_pSPBN-GFP_MaxiPrep_Rep1	Liquid	257	21	5397	4.125934e-04	0.06711748
170312_LF_170424_plasmidBC_UMI_pSPBN-GFP_MaxiPrep_Rep1	Liquid	258	26	6708	5.128176e-04	0.06763030
170312_LF_170424_plasmidBC_UMI_pSPBN-GFP_MaxiPrep_Rep1	Liquid	259	27	6993	5.346054e-04	0.06816491
170312_LF_170424_plasmidBC_UMI_pSPBN-GFP_MaxiPrep_Rep1	Liquid	260	24	6240	4.770396e-04	0.06864195
170312_LF_170424_plasmidBC_UMI_pSPBN-GFP_MaxiPrep_Rep1	Liquid	261	25	6525	4.988275e-04	0.06914077
170312_LF_170424_plasmidBC_UMI_pSPBN-GFP_MaxiPrep_Rep1	Liquid	262	22	5764	4.406500e-04	0.06958142
170312_LF_170424_plasmidBC_UMI_pSPBN-GFP_MaxiPrep_Rep1	Liquid	263	22	5786	4.423319e-04	0.07002376
170312_LF_170424_plasmidBC_UMI_pSPBN-GFP_MaxiPrep_Rep1	Liquid	264	19	5016	3.834664e-04	0.07040722
170312_LF_170424_plasmidBC_UMI_pSPBN-GFP_MaxiPrep_Rep1	Liquid	265	15	3975	3.038834e-04	0.07071111
170312_LF_170424_plasmidBC_UMI_pSPBN-GFP_MaxiPrep_Rep1	Liquid	266	22	5852	4.473775e-04	0.07115848
170312_LF_170424_plasmidBC_UMI_pSPBN-GFP_MaxiPrep_Rep1	Liquid	267	26	6942	5.307066e-04	0.07168919
170312_LF_170424_plasmidBC_UMI_pSPBN-GFP_MaxiPrep_Rep1	Liquid	268	13	3484	2.663471e-04	0.07195554
170312_LF_170424_plasmidBC_UMI_pSPBN-GFP_MaxiPrep_Rep1	Liquid	269	22	5918	4.524231e-04	0.07240796
170312_LF_170424_plasmidBC_UMI_pSPBN-GFP_MaxiPrep_Rep1	Liquid	270	28	7560	5.779518e-04	0.07298591
170312_LF_170424_plasmidBC_UMI_pSPBN-GFP_MaxiPrep_Rep1	Liquid	271	21	5691	4.350693e-04	0.07342098
170312_LF_170424_plasmidBC_UMI_pSPBN-GFP_MaxiPrep_Rep1	Liquid	272	18	4896	3.742926e-04	0.07379527
170312_LF_170424_plasmidBC_UMI_pSPBN-GFP_MaxiPrep_Rep1	Liquid	273	23	6279	4.800211e-04	0.07427530
170312_LF_170424_plasmidBC_UMI_pSPBN-GFP_MaxiPrep_Rep1	Liquid	274	19	5206	3.979917e-04	0.07467329
170312_LF_170424_plasmidBC_UMI_pSPBN-GFP_MaxiPrep_Rep1	Liquid	275	25	6875	5.255845e-04	0.07519887
170312_LF_170424_plasmidBC_UMI_pSPBN-GFP_MaxiPrep_Rep1	Liquid	276	15	4140	3.164974e-04	0.07551537
170312_LF_170424_plasmidBC_UMI_pSPBN-GFP_MaxiPrep_Rep1	Liquid	277	21	5817	4.447018e-04	0.07596007
170312_LF_170424_plasmidBC_UMI_pSPBN-GFP_MaxiPrep_Rep1	Liquid	278	25	6950	5.313181e-04	0.07649139
170312_LF_170424_plasmidBC_UMI_pSPBN-GFP_MaxiPrep_Rep1	Liquid	279	18	5022	3.839251e-04	0.07687531
170312_LF_170424_plasmidBC_UMI_pSPBN-GFP_MaxiPrep_Rep1	Liquid	280	14	3920	2.996787e-04	0.07717499
170312_LF_170424_plasmidBC_UMI_pSPBN-GFP_MaxiPrep_Rep1	Liquid	281	12	3372	2.577849e-04	0.07743278
170312_LF_170424_plasmidBC_UMI_pSPBN-GFP_MaxiPrep_Rep1	Liquid	282	18	5076	3.880534e-04	0.07782083
170312_LF_170424_plasmidBC_UMI_pSPBN-GFP_MaxiPrep_Rep1	Liquid	283	22	6226	4.759693e-04	0.07829680
170312_LF_170424_plasmidBC_UMI_pSPBN-GFP_MaxiPrep_Rep1	Liquid	284	12	3408	2.605370e-04	0.07855734
170312_LF_170424_plasmidBC_UMI_pSPBN-GFP_MaxiPrep_Rep1	Liquid	285	27	7695	5.882724e-04	0.07914561
170312_LF_170424_plasmidBC_UMI_pSPBN-GFP_MaxiPrep_Rep1	Liquid	286	21	6006	4.591506e-04	0.07960476
170312_LF_170424_plasmidBC_UMI_pSPBN-GFP_MaxiPrep_Rep1	Liquid	287	25	7175	5.485191e-04	0.08015328
170312_LF_170424_plasmidBC_UMI_pSPBN-GFP_MaxiPrep_Rep1	Liquid	288	23	6624	5.063959e-04	0.08065968
170312_LF_170424_plasmidBC_UMI_pSPBN-GFP_MaxiPrep_Rep1	Liquid	289	19	5491	4.197796e-04	0.08107945
170312_LF_170424_plasmidBC_UMI_pSPBN-GFP_MaxiPrep_Rep1	Liquid	290	18	5220	3.990620e-04	0.08147852
170312_LF_170424_plasmidBC_UMI_pSPBN-GFP_MaxiPrep_Rep1	Liquid	291	27	7857	6.006571e-04	0.08207917
170312_LF_170424_plasmidBC_UMI_pSPBN-GFP_MaxiPrep_Rep1	Liquid	292	18	5256	4.018141e-04	0.08248099
170312_LF_170424_plasmidBC_UMI_pSPBN-GFP_MaxiPrep_Rep1	Liquid	293	19	5567	4.255897e-04	0.08290658
170312_LF_170424_plasmidBC_UMI_pSPBN-GFP_MaxiPrep_Rep1	Liquid	294	21	6174	4.719940e-04	0.08337857
170312_LF_170424_plasmidBC_UMI_pSPBN-GFP_MaxiPrep_Rep1	Liquid	295	23	6785	5.187041e-04	0.08389728
170312_LF_170424_plasmidBC_UMI_pSPBN-GFP_MaxiPrep_Rep1	Liquid	296	13	3848	2.941744e-04	0.08419145
170312_LF_170424_plasmidBC_UMI_pSPBN-GFP_MaxiPrep_Rep1	Liquid	297	23	6831	5.222208e-04	0.08471367
170312_LF_170424_plasmidBC_UMI_pSPBN-GFP_MaxiPrep_Rep1	Liquid	298	25	7450	5.695425e-04	0.08528321
170312_LF_170424_plasmidBC_UMI_pSPBN-GFP_MaxiPrep_Rep1	Liquid	299	17	5083	3.885885e-04	0.08567180
170312_LF_170424_plasmidBC_UMI_pSPBN-GFP_MaxiPrep_Rep1	Liquid	300	15	4500	3.440189e-04	0.08601582
170312_LF_170424_plasmidBC_UMI_pSPBN-GFP_MaxiPrep_Rep1	Liquid	301	31	9331	7.133424e-04	0.08672916
170312_LF_170424_plasmidBC_UMI_pSPBN-GFP_MaxiPrep_Rep1	Liquid	302	22	6644	5.079249e-04	0.08723709
170312_LF_170424_plasmidBC_UMI_pSPBN-GFP_MaxiPrep_Rep1	Liquid	303	16	4848	3.706231e-04	0.08760771
170312_LF_170424_plasmidBC_UMI_pSPBN-GFP_MaxiPrep_Rep1	Liquid	304	25	7600	5.810098e-04	0.08818872
170312_LF_170424_plasmidBC_UMI_pSPBN-GFP_MaxiPrep_Rep1	Liquid	305	21	6405	4.896536e-04	0.08867837
170312_LF_170424_plasmidBC_UMI_pSPBN-GFP_MaxiPrep_Rep1	Liquid	306	24	7344	5.614389e-04	0.08923981
170312_LF_170424_plasmidBC_UMI_pSPBN-GFP_MaxiPrep_Rep1	Liquid	307	19	5833	4.459250e-04	0.08968574
170312_LF_170424_plasmidBC_UMI_pSPBN-GFP_MaxiPrep_Rep1	Liquid	308	23	7084	5.415623e-04	0.09022730
170312_LF_170424_plasmidBC_UMI_pSPBN-GFP_MaxiPrep_Rep1	Liquid	309	17	5253	4.015848e-04	0.09062889
170312_LF_170424_plasmidBC_UMI_pSPBN-GFP_MaxiPrep_Rep1	Liquid	310	16	4960	3.791853e-04	0.09100807
170312_LF_170424_plasmidBC_UMI_pSPBN-GFP_MaxiPrep_Rep1	Liquid	311	17	5287	4.041840e-04	0.09141226
170312_LF_170424_plasmidBC_UMI_pSPBN-GFP_MaxiPrep_Rep1	Liquid	312	17	5304	4.054837e-04	0.09181774
170312_LF_170424_plasmidBC_UMI_pSPBN-GFP_MaxiPrep_Rep1	Liquid	313	17	5321	4.067833e-04	0.09222452
170312_LF_170424_plasmidBC_UMI_pSPBN-GFP_MaxiPrep_Rep1	Liquid	314	17	5338	4.080829e-04	0.09263260
170312_LF_170424_plasmidBC_UMI_pSPBN-GFP_MaxiPrep_Rep1	Liquid	315	21	6615	5.057078e-04	0.09313831
170312_LF_170424_plasmidBC_UMI_pSPBN-GFP_MaxiPrep_Rep1	Liquid	316	18	5688	4.348399e-04	0.09357315
170312_LF_170424_plasmidBC_UMI_pSPBN-GFP_MaxiPrep_Rep1	Liquid	317	18	5706	4.362160e-04	0.09400937
170312_LF_170424_plasmidBC_UMI_pSPBN-GFP_MaxiPrep_Rep1	Liquid	318	17	5406	4.132814e-04	0.09442265
170312_LF_170424_plasmidBC_UMI_pSPBN-GFP_MaxiPrep_Rep1	Liquid	319	13	4147	3.170326e-04	0.09473968
170312_LF_170424_plasmidBC_UMI_pSPBN-GFP_MaxiPrep_Rep1	Liquid	320	14	4480	3.424900e-04	0.09508217
170312_LF_170424_plasmidBC_UMI_pSPBN-GFP_MaxiPrep_Rep1	Liquid	321	23	7383	5.644204e-04	0.09564659
170312_LF_170424_plasmidBC_UMI_pSPBN-GFP_MaxiPrep_Rep1	Liquid	322	23	7406	5.661787e-04	0.09621277
170312_LF_170424_plasmidBC_UMI_pSPBN-GFP_MaxiPrep_Rep1	Liquid	323	18	5814	4.444725e-04	0.09665724
170312_LF_170424_plasmidBC_UMI_pSPBN-GFP_MaxiPrep_Rep1	Liquid	324	22	7128	5.449260e-04	0.09720217
170312_LF_170424_plasmidBC_UMI_pSPBN-GFP_MaxiPrep_Rep1	Liquid	325	14	4550	3.478414e-04	0.09755001
170312_LF_170424_plasmidBC_UMI_pSPBN-GFP_MaxiPrep_Rep1	Liquid	326	15	4890	3.738339e-04	0.09792385
170312_LF_170424_plasmidBC_UMI_pSPBN-GFP_MaxiPrep_Rep1	Liquid	327	36	11772	8.999536e-04	0.09882380
170312_LF_170424_plasmidBC_UMI_pSPBN-GFP_MaxiPrep_Rep1	Liquid	328	18	5904	4.513529e-04	0.09927515
170312_LF_170424_plasmidBC_UMI_pSPBN-GFP_MaxiPrep_Rep1	Liquid	329	19	6251	4.778805e-04	0.09975303
170312_LF_170424_plasmidBC_UMI_pSPBN-GFP_MaxiPrep_Rep1	Liquid	330	14	4620	3.531928e-04	0.10010623
170312_LF_170424_plasmidBC_UMI_pSPBN-GFP_MaxiPrep_Rep1	Liquid	331	25	8275	6.326126e-04	0.10073884
170312_LF_170424_plasmidBC_UMI_pSPBN-GFP_MaxiPrep_Rep1	Liquid	332	25	8300	6.345238e-04	0.10137336
170312_LF_170424_plasmidBC_UMI_pSPBN-GFP_MaxiPrep_Rep1	Liquid	333	16	5328	4.073184e-04	0.10178068
170312_LF_170424_plasmidBC_UMI_pSPBN-GFP_MaxiPrep_Rep1	Liquid	334	17	5678	4.340755e-04	0.10221476
170312_LF_170424_plasmidBC_UMI_pSPBN-GFP_MaxiPrep_Rep1	Liquid	335	22	7370	5.634266e-04	0.10277818
170312_LF_170424_plasmidBC_UMI_pSPBN-GFP_MaxiPrep_Rep1	Liquid	336	12	4032	3.082410e-04	0.10308642
170312_LF_170424_plasmidBC_UMI_pSPBN-GFP_MaxiPrep_Rep1	Liquid	337	21	7077	5.410271e-04	0.10362745
170312_LF_170424_plasmidBC_UMI_pSPBN-GFP_MaxiPrep_Rep1	Liquid	338	20	6760	5.167929e-04	0.10414424
170312_LF_170424_plasmidBC_UMI_pSPBN-GFP_MaxiPrep_Rep1	Liquid	339	22	7458	5.701541e-04	0.10471440
170312_LF_170424_plasmidBC_UMI_pSPBN-GFP_MaxiPrep_Rep1	Liquid	340	15	5100	3.898881e-04	0.10510429
170312_LF_170424_plasmidBC_UMI_pSPBN-GFP_MaxiPrep_Rep1	Liquid	341	25	8525	6.517248e-04	0.10575601
170312_LF_170424_plasmidBC_UMI_pSPBN-GFP_MaxiPrep_Rep1	Liquid	342	22	7524	5.751997e-04	0.10633121
170312_LF_170424_plasmidBC_UMI_pSPBN-GFP_MaxiPrep_Rep1	Liquid	343	19	6517	4.982159e-04	0.10682943
170312_LF_170424_plasmidBC_UMI_pSPBN-GFP_MaxiPrep_Rep1	Liquid	344	13	4472	3.418784e-04	0.10717130
170312_LF_170424_plasmidBC_UMI_pSPBN-GFP_MaxiPrep_Rep1	Liquid	345	16	5520	4.219966e-04	0.10759330
170312_LF_170424_plasmidBC_UMI_pSPBN-GFP_MaxiPrep_Rep1	Liquid	346	12	4152	3.174148e-04	0.10791072
170312_LF_170424_plasmidBC_UMI_pSPBN-GFP_MaxiPrep_Rep1	Liquid	347	23	7981	6.101367e-04	0.10852085
170312_LF_170424_plasmidBC_UMI_pSPBN-GFP_MaxiPrep_Rep1	Liquid	348	30	10440	7.981240e-04	0.10931898
170312_LF_170424_plasmidBC_UMI_pSPBN-GFP_MaxiPrep_Rep1	Liquid	349	24	8376	6.403339e-04	0.10995931
170312_LF_170424_plasmidBC_UMI_pSPBN-GFP_MaxiPrep_Rep1	Liquid	350	20	7000	5.351406e-04	0.11049445
170312_LF_170424_plasmidBC_UMI_pSPBN-GFP_MaxiPrep_Rep1	Liquid	351	15	5265	4.025022e-04	0.11089695
170312_LF_170424_plasmidBC_UMI_pSPBN-GFP_MaxiPrep_Rep1	Liquid	352	19	6688	5.112886e-04	0.11140824
170312_LF_170424_plasmidBC_UMI_pSPBN-GFP_MaxiPrep_Rep1	Liquid	353	17	6001	4.587684e-04	0.11186701
170312_LF_170424_plasmidBC_UMI_pSPBN-GFP_MaxiPrep_Rep1	Liquid	354	19	6726	5.141936e-04	0.11238120
170312_LF_170424_plasmidBC_UMI_pSPBN-GFP_MaxiPrep_Rep1	Liquid	355	21	7455	5.699247e-04	0.11295113
170312_LF_170424_plasmidBC_UMI_pSPBN-GFP_MaxiPrep_Rep1	Liquid	356	26	9256	7.076087e-04	0.11365874
170312_LF_170424_plasmidBC_UMI_pSPBN-GFP_MaxiPrep_Rep1	Liquid	357	18	6426	4.912591e-04	0.11415000
170312_LF_170424_plasmidBC_UMI_pSPBN-GFP_MaxiPrep_Rep1	Liquid	358	18	6444	4.926351e-04	0.11464263
170312_LF_170424_plasmidBC_UMI_pSPBN-GFP_MaxiPrep_Rep1	Liquid	359	14	5026	3.842309e-04	0.11502686
170312_LF_170424_plasmidBC_UMI_pSPBN-GFP_MaxiPrep_Rep1	Liquid	360	21	7560	5.779518e-04	0.11560481
170312_LF_170424_plasmidBC_UMI_pSPBN-GFP_MaxiPrep_Rep1	Liquid	361	21	7581	5.795572e-04	0.11618437
170312_LF_170424_plasmidBC_UMI_pSPBN-GFP_MaxiPrep_Rep1	Liquid	362	15	5430	4.151162e-04	0.11659949
170312_LF_170424_plasmidBC_UMI_pSPBN-GFP_MaxiPrep_Rep1	Liquid	363	16	5808	4.440138e-04	0.11704350
170312_LF_170424_plasmidBC_UMI_pSPBN-GFP_MaxiPrep_Rep1	Liquid	364	21	7644	5.843735e-04	0.11762787
170312_LF_170424_plasmidBC_UMI_pSPBN-GFP_MaxiPrep_Rep1	Liquid	365	18	6570	5.022677e-04	0.11813014
170312_LF_170424_plasmidBC_UMI_pSPBN-GFP_MaxiPrep_Rep1	Liquid	366	19	6954	5.316239e-04	0.11866177
170312_LF_170424_plasmidBC_UMI_pSPBN-GFP_MaxiPrep_Rep1	Liquid	367	15	5505	4.208498e-04	0.11908262
170312_LF_170424_plasmidBC_UMI_pSPBN-GFP_MaxiPrep_Rep1	Liquid	368	17	6256	4.782628e-04	0.11956088
170312_LF_170424_plasmidBC_UMI_pSPBN-GFP_MaxiPrep_Rep1	Liquid	369	27	9963	7.616579e-04	0.12032254
170312_LF_170424_plasmidBC_UMI_pSPBN-GFP_MaxiPrep_Rep1	Liquid	370	16	5920	4.525760e-04	0.12077511
170312_LF_170424_plasmidBC_UMI_pSPBN-GFP_MaxiPrep_Rep1	Liquid	371	18	6678	5.105241e-04	0.12128564
170312_LF_170424_plasmidBC_UMI_pSPBN-GFP_MaxiPrep_Rep1	Liquid	372	14	5208	3.981446e-04	0.12168378
170312_LF_170424_plasmidBC_UMI_pSPBN-GFP_MaxiPrep_Rep1	Liquid	373	21	7833	5.988223e-04	0.12228260
170312_LF_170424_plasmidBC_UMI_pSPBN-GFP_MaxiPrep_Rep1	Liquid	374	13	4862	3.716934e-04	0.12265430
170312_LF_170424_plasmidBC_UMI_pSPBN-GFP_MaxiPrep_Rep1	Liquid	375	17	6375	4.873602e-04	0.12314166
170312_LF_170424_plasmidBC_UMI_pSPBN-GFP_MaxiPrep_Rep1	Liquid	376	15	5640	4.311704e-04	0.12357283
170312_LF_170424_plasmidBC_UMI_pSPBN-GFP_MaxiPrep_Rep1	Liquid	377	20	7540	5.764229e-04	0.12414925
170312_LF_170424_plasmidBC_UMI_pSPBN-GFP_MaxiPrep_Rep1	Liquid	378	8	3024	2.311807e-04	0.12438043
170312_LF_170424_plasmidBC_UMI_pSPBN-GFP_MaxiPrep_Rep1	Liquid	379	10	3790	2.897404e-04	0.12467017
170312_LF_170424_plasmidBC_UMI_pSPBN-GFP_MaxiPrep_Rep1	Liquid	380	14	5320	4.067068e-04	0.12507688
170312_LF_170424_plasmidBC_UMI_pSPBN-GFP_MaxiPrep_Rep1	Liquid	381	24	9144	6.990465e-04	0.12577593
170312_LF_170424_plasmidBC_UMI_pSPBN-GFP_MaxiPrep_Rep1	Liquid	382	14	5348	4.088474e-04	0.12618477
170312_LF_170424_plasmidBC_UMI_pSPBN-GFP_MaxiPrep_Rep1	Liquid	383	14	5362	4.099177e-04	0.12659469
170312_LF_170424_plasmidBC_UMI_pSPBN-GFP_MaxiPrep_Rep1	Liquid	384	24	9216	7.045508e-04	0.12729924
170312_LF_170424_plasmidBC_UMI_pSPBN-GFP_MaxiPrep_Rep1	Liquid	385	18	6930	5.297892e-04	0.12782903
170312_LF_170424_plasmidBC_UMI_pSPBN-GFP_MaxiPrep_Rep1	Liquid	386	23	8878	6.787112e-04	0.12850774
170312_LF_170424_plasmidBC_UMI_pSPBN-GFP_MaxiPrep_Rep1	Liquid	387	25	9675	7.396407e-04	0.12924738
170312_LF_170424_plasmidBC_UMI_pSPBN-GFP_MaxiPrep_Rep1	Liquid	388	15	5820	4.449312e-04	0.12969231
170312_LF_170424_plasmidBC_UMI_pSPBN-GFP_MaxiPrep_Rep1	Liquid	389	21	8169	6.245091e-04	0.13031682
170312_LF_170424_plasmidBC_UMI_pSPBN-GFP_MaxiPrep_Rep1	Liquid	390	12	4680	3.577797e-04	0.13067460
170312_LF_170424_plasmidBC_UMI_pSPBN-GFP_MaxiPrep_Rep1	Liquid	391	17	6647	5.081542e-04	0.13118276
170312_LF_170424_plasmidBC_UMI_pSPBN-GFP_MaxiPrep_Rep1	Liquid	392	16	6272	4.794860e-04	0.13166224
170312_LF_170424_plasmidBC_UMI_pSPBN-GFP_MaxiPrep_Rep1	Liquid	393	18	7074	5.407978e-04	0.13220304
170312_LF_170424_plasmidBC_UMI_pSPBN-GFP_MaxiPrep_Rep1	Liquid	394	21	8274	6.325362e-04	0.13283558
170312_LF_170424_plasmidBC_UMI_pSPBN-GFP_MaxiPrep_Rep1	Liquid	395	20	7900	6.039444e-04	0.13343952
170312_LF_170424_plasmidBC_UMI_pSPBN-GFP_MaxiPrep_Rep1	Liquid	396	22	8712	6.660207e-04	0.13410554
170312_LF_170424_plasmidBC_UMI_pSPBN-GFP_MaxiPrep_Rep1	Liquid	397	10	3970	3.035012e-04	0.13440904
170312_LF_170424_plasmidBC_UMI_pSPBN-GFP_MaxiPrep_Rep1	Liquid	398	20	7960	6.085313e-04	0.13501757
170312_LF_170424_plasmidBC_UMI_pSPBN-GFP_MaxiPrep_Rep1	Liquid	399	18	7182	5.490542e-04	0.13556663
170312_LF_170424_plasmidBC_UMI_pSPBN-GFP_MaxiPrep_Rep1	Liquid	400	20	8000	6.115892e-04	0.13617822
170312_LF_170424_plasmidBC_UMI_pSPBN-GFP_MaxiPrep_Rep1	Liquid	401	18	7218	5.518064e-04	0.13673002
170312_LF_170424_plasmidBC_UMI_pSPBN-GFP_MaxiPrep_Rep1	Liquid	402	17	6834	5.224501e-04	0.13725247
170312_LF_170424_plasmidBC_UMI_pSPBN-GFP_MaxiPrep_Rep1	Liquid	403	17	6851	5.237497e-04	0.13777622
170312_LF_170424_plasmidBC_UMI_pSPBN-GFP_MaxiPrep_Rep1	Liquid	404	19	7676	5.868199e-04	0.13836304
170312_LF_170424_plasmidBC_UMI_pSPBN-GFP_MaxiPrep_Rep1	Liquid	405	15	6075	4.644256e-04	0.13882747
170312_LF_170424_plasmidBC_UMI_pSPBN-GFP_MaxiPrep_Rep1	Liquid	406	22	8932	6.828394e-04	0.13951031
170312_LF_170424_plasmidBC_UMI_pSPBN-GFP_MaxiPrep_Rep1	Liquid	407	18	7326	5.600628e-04	0.14007037
170312_LF_170424_plasmidBC_UMI_pSPBN-GFP_MaxiPrep_Rep1	Liquid	408	24	9792	7.485852e-04	0.14081896
170312_LF_170424_plasmidBC_UMI_pSPBN-GFP_MaxiPrep_Rep1	Liquid	409	16	6544	5.002800e-04	0.14131924
170312_LF_170424_plasmidBC_UMI_pSPBN-GFP_MaxiPrep_Rep1	Liquid	410	15	6150	4.701592e-04	0.14178940
170312_LF_170424_plasmidBC_UMI_pSPBN-GFP_MaxiPrep_Rep1	Liquid	411	17	6987	5.341467e-04	0.14232354
170312_LF_170424_plasmidBC_UMI_pSPBN-GFP_MaxiPrep_Rep1	Liquid	412	16	6592	5.039495e-04	0.14282749
170312_LF_170424_plasmidBC_UMI_pSPBN-GFP_MaxiPrep_Rep1	Liquid	413	16	6608	5.051727e-04	0.14333266
170312_LF_170424_plasmidBC_UMI_pSPBN-GFP_MaxiPrep_Rep1	Liquid	414	14	5796	4.430964e-04	0.14377576
170312_LF_170424_plasmidBC_UMI_pSPBN-GFP_MaxiPrep_Rep1	Liquid	415	16	6640	5.076191e-04	0.14428338
170312_LF_170424_plasmidBC_UMI_pSPBN-GFP_MaxiPrep_Rep1	Liquid	416	22	9152	6.996581e-04	0.14498304
170312_LF_170424_plasmidBC_UMI_pSPBN-GFP_MaxiPrep_Rep1	Liquid	417	27	11259	8.607354e-04	0.14584377
170312_LF_170424_plasmidBC_UMI_pSPBN-GFP_MaxiPrep_Rep1	Liquid	418	13	5434	4.154220e-04	0.14625920
170312_LF_170424_plasmidBC_UMI_pSPBN-GFP_MaxiPrep_Rep1	Liquid	419	12	5028	3.843838e-04	0.14664358
170312_LF_170424_plasmidBC_UMI_pSPBN-GFP_MaxiPrep_Rep1	Liquid	420	13	5460	4.174097e-04	0.14706099
170312_LF_170424_plasmidBC_UMI_pSPBN-GFP_MaxiPrep_Rep1	Liquid	421	18	7578	5.793279e-04	0.14764032
170312_LF_170424_plasmidBC_UMI_pSPBN-GFP_MaxiPrep_Rep1	Liquid	422	14	5908	4.516586e-04	0.14809198
170312_LF_170424_plasmidBC_UMI_pSPBN-GFP_MaxiPrep_Rep1	Liquid	423	20	8460	6.467556e-04	0.14873873
170312_LF_170424_plasmidBC_UMI_pSPBN-GFP_MaxiPrep_Rep1	Liquid	424	23	9752	7.455273e-04	0.14948426
170312_LF_170424_plasmidBC_UMI_pSPBN-GFP_MaxiPrep_Rep1	Liquid	425	16	6800	5.198508e-04	0.15000411
170312_LF_170424_plasmidBC_UMI_pSPBN-GFP_MaxiPrep_Rep1	Liquid	426	14	5964	4.559398e-04	0.15046005
170312_LF_170424_plasmidBC_UMI_pSPBN-GFP_MaxiPrep_Rep1	Liquid	427	13	5551	4.243665e-04	0.15088442
170312_LF_170424_plasmidBC_UMI_pSPBN-GFP_MaxiPrep_Rep1	Liquid	428	9	3852	2.944802e-04	0.15117890
170312_LF_170424_plasmidBC_UMI_pSPBN-GFP_MaxiPrep_Rep1	Liquid	429	14	6006	4.591506e-04	0.15163805
170312_LF_170424_plasmidBC_UMI_pSPBN-GFP_MaxiPrep_Rep1	Liquid	430	24	10320	7.889501e-04	0.15242700
170312_LF_170424_plasmidBC_UMI_pSPBN-GFP_MaxiPrep_Rep1	Liquid	431	9	3879	2.965443e-04	0.15272354
170312_LF_170424_plasmidBC_UMI_pSPBN-GFP_MaxiPrep_Rep1	Liquid	432	21	9072	6.935422e-04	0.15341708
170312_LF_170424_plasmidBC_UMI_pSPBN-GFP_MaxiPrep_Rep1	Liquid	433	23	9959	7.613521e-04	0.15417843
170312_LF_170424_plasmidBC_UMI_pSPBN-GFP_MaxiPrep_Rep1	Liquid	434	17	7378	5.640382e-04	0.15474247
170312_LF_170424_plasmidBC_UMI_pSPBN-GFP_MaxiPrep_Rep1	Liquid	435	16	6960	5.320826e-04	0.15527456
170312_LF_170424_plasmidBC_UMI_pSPBN-GFP_MaxiPrep_Rep1	Liquid	436	17	7412	5.666374e-04	0.15584119
170312_LF_170424_plasmidBC_UMI_pSPBN-GFP_MaxiPrep_Rep1	Liquid	437	14	6118	4.677129e-04	0.15630891
170312_LF_170424_plasmidBC_UMI_pSPBN-GFP_MaxiPrep_Rep1	Liquid	438	11	4818	3.683296e-04	0.15667724
170312_LF_170424_plasmidBC_UMI_pSPBN-GFP_MaxiPrep_Rep1	Liquid	439	19	8341	6.376582e-04	0.15731489
170312_LF_170424_plasmidBC_UMI_pSPBN-GFP_MaxiPrep_Rep1	Liquid	440	15	6600	5.045611e-04	0.15781946
170312_LF_170424_plasmidBC_UMI_pSPBN-GFP_MaxiPrep_Rep1	Liquid	441	17	7497	5.731356e-04	0.15839259
170312_LF_170424_plasmidBC_UMI_pSPBN-GFP_MaxiPrep_Rep1	Liquid	442	12	5304	4.054837e-04	0.15879807
170312_LF_170424_plasmidBC_UMI_pSPBN-GFP_MaxiPrep_Rep1	Liquid	443	14	6202	4.741346e-04	0.15927221
170312_LF_170424_plasmidBC_UMI_pSPBN-GFP_MaxiPrep_Rep1	Liquid	444	16	7104	5.430912e-04	0.15981530
170312_LF_170424_plasmidBC_UMI_pSPBN-GFP_MaxiPrep_Rep1	Liquid	445	18	8010	6.123537e-04	0.16042765
170312_LF_170424_plasmidBC_UMI_pSPBN-GFP_MaxiPrep_Rep1	Liquid	446	21	9366	7.160181e-04	0.16114367
170312_LF_170424_plasmidBC_UMI_pSPBN-GFP_MaxiPrep_Rep1	Liquid	447	15	6705	5.125882e-04	0.16165626
170312_LF_170424_plasmidBC_UMI_pSPBN-GFP_MaxiPrep_Rep1	Liquid	448	17	7616	5.822330e-04	0.16223849
170312_LF_170424_plasmidBC_UMI_pSPBN-GFP_MaxiPrep_Rep1	Liquid	449	21	9429	7.208344e-04	0.16295933
170312_LF_170424_plasmidBC_UMI_pSPBN-GFP_MaxiPrep_Rep1	Liquid	450	18	8100	6.192341e-04	0.16357856
170312_LF_170424_plasmidBC_UMI_pSPBN-GFP_MaxiPrep_Rep1	Liquid	451	14	6314	4.826968e-04	0.16406126
170312_LF_170424_plasmidBC_UMI_pSPBN-GFP_MaxiPrep_Rep1	Liquid	452	16	7232	5.528767e-04	0.16461413
170312_LF_170424_plasmidBC_UMI_pSPBN-GFP_MaxiPrep_Rep1	Liquid	453	11	4983	3.809436e-04	0.16499508
170312_LF_170424_plasmidBC_UMI_pSPBN-GFP_MaxiPrep_Rep1	Liquid	454	17	7718	5.900307e-04	0.16558511
170312_LF_170424_plasmidBC_UMI_pSPBN-GFP_MaxiPrep_Rep1	Liquid	455	18	8190	6.261145e-04	0.16621122
170312_LF_170424_plasmidBC_UMI_pSPBN-GFP_MaxiPrep_Rep1	Liquid	456	13	5928	4.531876e-04	0.16666441
170312_LF_170424_plasmidBC_UMI_pSPBN-GFP_MaxiPrep_Rep1	Liquid	457	20	9140	6.987407e-04	0.16736315
170312_LF_170424_plasmidBC_UMI_pSPBN-GFP_MaxiPrep_Rep1	Liquid	458	14	6412	4.901888e-04	0.16785334
170312_LF_170424_plasmidBC_UMI_pSPBN-GFP_MaxiPrep_Rep1	Liquid	459	23	10557	8.070684e-04	0.16866041
170312_LF_170424_plasmidBC_UMI_pSPBN-GFP_MaxiPrep_Rep1	Liquid	460	14	6440	4.923293e-04	0.16915274
170312_LF_170424_plasmidBC_UMI_pSPBN-GFP_MaxiPrep_Rep1	Liquid	461	17	7837	5.991281e-04	0.16975187
170312_LF_170424_plasmidBC_UMI_pSPBN-GFP_MaxiPrep_Rep1	Liquid	462	23	10626	8.123434e-04	0.17056421
170312_LF_170424_plasmidBC_UMI_pSPBN-GFP_MaxiPrep_Rep1	Liquid	463	16	7408	5.663316e-04	0.17113054
170312_LF_170424_plasmidBC_UMI_pSPBN-GFP_MaxiPrep_Rep1	Liquid	464	22	10208	7.803879e-04	0.17191093
170312_LF_170424_plasmidBC_UMI_pSPBN-GFP_MaxiPrep_Rep1	Liquid	465	15	6975	5.332294e-04	0.17244416
170312_LF_170424_plasmidBC_UMI_pSPBN-GFP_MaxiPrep_Rep1	Liquid	466	20	9320	7.125015e-04	0.17315666
170312_LF_170424_plasmidBC_UMI_pSPBN-GFP_MaxiPrep_Rep1	Liquid	467	18	8406	6.426274e-04	0.17379929
170312_LF_170424_plasmidBC_UMI_pSPBN-GFP_MaxiPrep_Rep1	Liquid	468	16	7488	5.724475e-04	0.17437174
170312_LF_170424_plasmidBC_UMI_pSPBN-GFP_MaxiPrep_Rep1	Liquid	469	28	13132	1.003924e-03	0.17537566
170312_LF_170424_plasmidBC_UMI_pSPBN-GFP_MaxiPrep_Rep1	Liquid	470	21	9870	7.545482e-04	0.17613021
170312_LF_170424_plasmidBC_UMI_pSPBN-GFP_MaxiPrep_Rep1	Liquid	471	16	7536	5.761171e-04	0.17670632
170312_LF_170424_plasmidBC_UMI_pSPBN-GFP_MaxiPrep_Rep1	Liquid	472	20	9440	7.216753e-04	0.17742800
170312_LF_170424_plasmidBC_UMI_pSPBN-GFP_MaxiPrep_Rep1	Liquid	473	12	5676	4.339226e-04	0.17786192
170312_LF_170424_plasmidBC_UMI_pSPBN-GFP_MaxiPrep_Rep1	Liquid	474	23	10902	8.334432e-04	0.17869537
170312_LF_170424_plasmidBC_UMI_pSPBN-GFP_MaxiPrep_Rep1	Liquid	475	11	5225	3.994442e-04	0.17909481
170312_LF_170424_plasmidBC_UMI_pSPBN-GFP_MaxiPrep_Rep1	Liquid	476	18	8568	6.550121e-04	0.17974982
170312_LF_170424_plasmidBC_UMI_pSPBN-GFP_MaxiPrep_Rep1	Liquid	477	11	5247	4.011261e-04	0.18015095
170312_LF_170424_plasmidBC_UMI_pSPBN-GFP_MaxiPrep_Rep1	Liquid	478	20	9560	7.308491e-04	0.18088180
170312_LF_170424_plasmidBC_UMI_pSPBN-GFP_MaxiPrep_Rep1	Liquid	479	13	6227	4.760458e-04	0.18135784
170312_LF_170424_plasmidBC_UMI_pSPBN-GFP_MaxiPrep_Rep1	Liquid	480	19	9120	6.972117e-04	0.18205505
170312_LF_170424_plasmidBC_UMI_pSPBN-GFP_MaxiPrep_Rep1	Liquid	481	21	10101	7.722079e-04	0.18282726
170312_LF_170424_plasmidBC_UMI_pSPBN-GFP_MaxiPrep_Rep1	Liquid	482	11	5302	4.053308e-04	0.18323259
170312_LF_170424_plasmidBC_UMI_pSPBN-GFP_MaxiPrep_Rep1	Liquid	483	18	8694	6.646446e-04	0.18389724
170312_LF_170424_plasmidBC_UMI_pSPBN-GFP_MaxiPrep_Rep1	Liquid	484	20	9680	7.400230e-04	0.18463726
170312_LF_170424_plasmidBC_UMI_pSPBN-GFP_MaxiPrep_Rep1	Liquid	485	25	12125	9.269399e-04	0.18556420
170312_LF_170424_plasmidBC_UMI_pSPBN-GFP_MaxiPrep_Rep1	Liquid	486	19	9234	7.059269e-04	0.18627013
170312_LF_170424_plasmidBC_UMI_pSPBN-GFP_MaxiPrep_Rep1	Liquid	487	13	6331	4.839964e-04	0.18675412
170312_LF_170424_plasmidBC_UMI_pSPBN-GFP_MaxiPrep_Rep1	Liquid	488	16	7808	5.969111e-04	0.18735104
170312_LF_170424_plasmidBC_UMI_pSPBN-GFP_MaxiPrep_Rep1	Liquid	489	16	7824	5.981343e-04	0.18794917
170312_LF_170424_plasmidBC_UMI_pSPBN-GFP_MaxiPrep_Rep1	Liquid	490	12	5880	4.495181e-04	0.18839869
170312_LF_170424_plasmidBC_UMI_pSPBN-GFP_MaxiPrep_Rep1	Liquid	491	23	11293	8.633347e-04	0.18926202
170312_LF_170424_plasmidBC_UMI_pSPBN-GFP_MaxiPrep_Rep1	Liquid	492	25	12300	9.403184e-04	0.19020234
170312_LF_170424_plasmidBC_UMI_pSPBN-GFP_MaxiPrep_Rep1	Liquid	493	16	7888	6.030270e-04	0.19080537
170312_LF_170424_plasmidBC_UMI_pSPBN-GFP_MaxiPrep_Rep1	Liquid	494	23	11362	8.686096e-04	0.19167398
170312_LF_170424_plasmidBC_UMI_pSPBN-GFP_MaxiPrep_Rep1	Liquid	495	14	6930	5.297892e-04	0.19220377
170312_LF_170424_plasmidBC_UMI_pSPBN-GFP_MaxiPrep_Rep1	Liquid	496	16	7936	6.066965e-04	0.19281046
170312_LF_170424_plasmidBC_UMI_pSPBN-GFP_MaxiPrep_Rep1	Liquid	497	8	3976	3.039598e-04	0.19311442
170312_LF_170424_plasmidBC_UMI_pSPBN-GFP_MaxiPrep_Rep1	Liquid	498	25	12450	9.517857e-04	0.19406621
170312_LF_170424_plasmidBC_UMI_pSPBN-GFP_MaxiPrep_Rep1	Liquid	499	15	7485	5.722182e-04	0.19463843
170312_LF_170424_plasmidBC_UMI_pSPBN-GFP_MaxiPrep_Rep1	Liquid	500	10	5000	3.822433e-04	0.19502067
170312_LF_170424_plasmidBC_UMI_pSPBN-GFP_MaxiPrep_Rep1	Liquid	501	15	7515	5.745116e-04	0.19559518
170312_LF_170424_plasmidBC_UMI_pSPBN-GFP_MaxiPrep_Rep1	Liquid	502	13	6526	4.989039e-04	0.19609409
170312_LF_170424_plasmidBC_UMI_pSPBN-GFP_MaxiPrep_Rep1	Liquid	503	14	7042	5.383514e-04	0.19663244
170312_LF_170424_plasmidBC_UMI_pSPBN-GFP_MaxiPrep_Rep1	Liquid	504	13	6552	5.008916e-04	0.19713333
170312_LF_170424_plasmidBC_UMI_pSPBN-GFP_MaxiPrep_Rep1	Liquid	505	17	8585	6.563117e-04	0.19778964
170312_LF_170424_plasmidBC_UMI_pSPBN-GFP_MaxiPrep_Rep1	Liquid	506	21	10626	8.123434e-04	0.19860198
170312_LF_170424_plasmidBC_UMI_pSPBN-GFP_MaxiPrep_Rep1	Liquid	507	9	4563	3.488352e-04	0.19895082
170312_LF_170424_plasmidBC_UMI_pSPBN-GFP_MaxiPrep_Rep1	Liquid	508	14	7112	5.437028e-04	0.19949452
170312_LF_170424_plasmidBC_UMI_pSPBN-GFP_MaxiPrep_Rep1	Liquid	509	14	7126	5.447731e-04	0.20003929
170312_LF_170424_plasmidBC_UMI_pSPBN-GFP_MaxiPrep_Rep1	Liquid	510	14	7140	5.458434e-04	0.20058514
170312_LF_170424_plasmidBC_UMI_pSPBN-GFP_MaxiPrep_Rep1	Liquid	511	15	7665	5.859789e-04	0.20117112
170312_LF_170424_plasmidBC_UMI_pSPBN-GFP_MaxiPrep_Rep1	Liquid	512	19	9728	7.436925e-04	0.20191481
170312_LF_170424_plasmidBC_UMI_pSPBN-GFP_MaxiPrep_Rep1	Liquid	513	16	8208	6.274906e-04	0.20254230
170312_LF_170424_plasmidBC_UMI_pSPBN-GFP_MaxiPrep_Rep1	Liquid	514	16	8224	6.287137e-04	0.20317101
170312_LF_170424_plasmidBC_UMI_pSPBN-GFP_MaxiPrep_Rep1	Liquid	515	9	4635	3.543395e-04	0.20352535
170312_LF_170424_plasmidBC_UMI_pSPBN-GFP_MaxiPrep_Rep1	Liquid	516	14	7224	5.522651e-04	0.20407762
170312_LF_170424_plasmidBC_UMI_pSPBN-GFP_MaxiPrep_Rep1	Liquid	517	19	9823	7.509551e-04	0.20482857
170312_LF_170424_plasmidBC_UMI_pSPBN-GFP_MaxiPrep_Rep1	Liquid	518	14	7252	5.544056e-04	0.20538298
170312_LF_170424_plasmidBC_UMI_pSPBN-GFP_MaxiPrep_Rep1	Liquid	519	19	9861	7.538602e-04	0.20613684
170312_LF_170424_plasmidBC_UMI_pSPBN-GFP_MaxiPrep_Rep1	Liquid	520	24	12480	9.540792e-04	0.20709092
170312_LF_170424_plasmidBC_UMI_pSPBN-GFP_MaxiPrep_Rep1	Liquid	521	19	9899	7.567652e-04	0.20784768
170312_LF_170424_plasmidBC_UMI_pSPBN-GFP_MaxiPrep_Rep1	Liquid	522	13	6786	5.187806e-04	0.20836646
170312_LF_170424_plasmidBC_UMI_pSPBN-GFP_MaxiPrep_Rep1	Liquid	523	15	7845	5.997397e-04	0.20896620
170312_LF_170424_plasmidBC_UMI_pSPBN-GFP_MaxiPrep_Rep1	Liquid	524	13	6812	5.207682e-04	0.20948697
170312_LF_170424_plasmidBC_UMI_pSPBN-GFP_MaxiPrep_Rep1	Liquid	525	16	8400	6.421687e-04	0.21012914
170312_LF_170424_plasmidBC_UMI_pSPBN-GFP_MaxiPrep_Rep1	Liquid	526	16	8416	6.433919e-04	0.21077253
170312_LF_170424_plasmidBC_UMI_pSPBN-GFP_MaxiPrep_Rep1	Liquid	527	14	7378	5.640382e-04	0.21133657
170312_LF_170424_plasmidBC_UMI_pSPBN-GFP_MaxiPrep_Rep1	Liquid	528	16	8448	6.458382e-04	0.21198241
170312_LF_170424_plasmidBC_UMI_pSPBN-GFP_MaxiPrep_Rep1	Liquid	529	16	8464	6.470614e-04	0.21262947
170312_LF_170424_plasmidBC_UMI_pSPBN-GFP_MaxiPrep_Rep1	Liquid	530	17	9010	6.888024e-04	0.21331827
170312_LF_170424_plasmidBC_UMI_pSPBN-GFP_MaxiPrep_Rep1	Liquid	531	25	13275	1.014856e-03	0.21433313
170312_LF_170424_plasmidBC_UMI_pSPBN-GFP_MaxiPrep_Rep1	Liquid	532	21	11172	8.540844e-04	0.21518721
170312_LF_170424_plasmidBC_UMI_pSPBN-GFP_MaxiPrep_Rep1	Liquid	533	11	5863	4.482185e-04	0.21563543
170312_LF_170424_plasmidBC_UMI_pSPBN-GFP_MaxiPrep_Rep1	Liquid	534	20	10680	8.164716e-04	0.21645190
170312_LF_170424_plasmidBC_UMI_pSPBN-GFP_MaxiPrep_Rep1	Liquid	535	17	9095	6.953005e-04	0.21714720
170312_LF_170424_plasmidBC_UMI_pSPBN-GFP_MaxiPrep_Rep1	Liquid	536	16	8576	6.556237e-04	0.21780283
170312_LF_170424_plasmidBC_UMI_pSPBN-GFP_MaxiPrep_Rep1	Liquid	537	16	8592	6.568468e-04	0.21845967
170312_LF_170424_plasmidBC_UMI_pSPBN-GFP_MaxiPrep_Rep1	Liquid	538	24	12912	9.871050e-04	0.21944678
170312_LF_170424_plasmidBC_UMI_pSPBN-GFP_MaxiPrep_Rep1	Liquid	539	15	8085	6.180874e-04	0.22006487
170312_LF_170424_plasmidBC_UMI_pSPBN-GFP_MaxiPrep_Rep1	Liquid	540	7	3780	2.889759e-04	0.22035384
170312_LF_170424_plasmidBC_UMI_pSPBN-GFP_MaxiPrep_Rep1	Liquid	541	20	10820	8.271744e-04	0.22118102
170312_LF_170424_plasmidBC_UMI_pSPBN-GFP_MaxiPrep_Rep1	Liquid	542	15	8130	6.215276e-04	0.22180254
170312_LF_170424_plasmidBC_UMI_pSPBN-GFP_MaxiPrep_Rep1	Liquid	543	8	4344	3.320930e-04	0.22213464
170312_LF_170424_plasmidBC_UMI_pSPBN-GFP_MaxiPrep_Rep1	Liquid	544	13	7072	5.406449e-04	0.22267528
170312_LF_170424_plasmidBC_UMI_pSPBN-GFP_MaxiPrep_Rep1	Liquid	545	14	7630	5.833032e-04	0.22325859
170312_LF_170424_plasmidBC_UMI_pSPBN-GFP_MaxiPrep_Rep1	Liquid	546	12	6552	5.008916e-04	0.22375948
170312_LF_170424_plasmidBC_UMI_pSPBN-GFP_MaxiPrep_Rep1	Liquid	547	29	15863	1.212705e-03	0.22497218
170312_LF_170424_plasmidBC_UMI_pSPBN-GFP_MaxiPrep_Rep1	Liquid	548	14	7672	5.865141e-04	0.22555870
170312_LF_170424_plasmidBC_UMI_pSPBN-GFP_MaxiPrep_Rep1	Liquid	549	16	8784	6.715250e-04	0.22623022
170312_LF_170424_plasmidBC_UMI_pSPBN-GFP_MaxiPrep_Rep1	Liquid	550	14	7700	5.886546e-04	0.22681888
170312_LF_170424_plasmidBC_UMI_pSPBN-GFP_MaxiPrep_Rep1	Liquid	551	20	11020	8.424642e-04	0.22766134
170312_LF_170424_plasmidBC_UMI_pSPBN-GFP_MaxiPrep_Rep1	Liquid	552	15	8280	6.329949e-04	0.22829433
170312_LF_170424_plasmidBC_UMI_pSPBN-GFP_MaxiPrep_Rep1	Liquid	553	16	8848	6.764177e-04	0.22897075
170312_LF_170424_plasmidBC_UMI_pSPBN-GFP_MaxiPrep_Rep1	Liquid	554	16	8864	6.776409e-04	0.22964839
170312_LF_170424_plasmidBC_UMI_pSPBN-GFP_MaxiPrep_Rep1	Liquid	555	17	9435	7.212931e-04	0.23036969
170312_LF_170424_plasmidBC_UMI_pSPBN-GFP_MaxiPrep_Rep1	Liquid	556	19	10564	8.076036e-04	0.23117729
170312_LF_170424_plasmidBC_UMI_pSPBN-GFP_MaxiPrep_Rep1	Liquid	557	10	5570	4.258190e-04	0.23160311
170312_LF_170424_plasmidBC_UMI_pSPBN-GFP_MaxiPrep_Rep1	Liquid	558	17	9486	7.251919e-04	0.23232830
170312_LF_170424_plasmidBC_UMI_pSPBN-GFP_MaxiPrep_Rep1	Liquid	559	19	10621	8.119612e-04	0.23314026
170312_LF_170424_plasmidBC_UMI_pSPBN-GFP_MaxiPrep_Rep1	Liquid	560	14	7840	5.993574e-04	0.23373962
170312_LF_170424_plasmidBC_UMI_pSPBN-GFP_MaxiPrep_Rep1	Liquid	561	14	7854	6.004277e-04	0.23434005
170312_LF_170424_plasmidBC_UMI_pSPBN-GFP_MaxiPrep_Rep1	Liquid	562	16	8992	6.874263e-04	0.23502747
170312_LF_170424_plasmidBC_UMI_pSPBN-GFP_MaxiPrep_Rep1	Liquid	563	13	7319	5.595277e-04	0.23558700
170312_LF_170424_plasmidBC_UMI_pSPBN-GFP_MaxiPrep_Rep1	Liquid	564	10	5640	4.311704e-04	0.23601817
170312_LF_170424_plasmidBC_UMI_pSPBN-GFP_MaxiPrep_Rep1	Liquid	565	14	7910	6.047089e-04	0.23662288
170312_LF_170424_plasmidBC_UMI_pSPBN-GFP_MaxiPrep_Rep1	Liquid	566	14	7924	6.057791e-04	0.23722866
170312_LF_170424_plasmidBC_UMI_pSPBN-GFP_MaxiPrep_Rep1	Liquid	567	10	5670	4.334639e-04	0.23766212
170312_LF_170424_plasmidBC_UMI_pSPBN-GFP_MaxiPrep_Rep1	Liquid	568	19	10792	8.250339e-04	0.23848716
170312_LF_170424_plasmidBC_UMI_pSPBN-GFP_MaxiPrep_Rep1	Liquid	569	14	7966	6.089900e-04	0.23909615
170312_LF_170424_plasmidBC_UMI_pSPBN-GFP_MaxiPrep_Rep1	Liquid	570	12	6840	5.229088e-04	0.23961906
170312_LF_170424_plasmidBC_UMI_pSPBN-GFP_MaxiPrep_Rep1	Liquid	571	10	5710	4.365218e-04	0.24005558
170312_LF_170424_plasmidBC_UMI_pSPBN-GFP_MaxiPrep_Rep1	Liquid	572	19	10868	8.308440e-04	0.24088642
170312_LF_170424_plasmidBC_UMI_pSPBN-GFP_MaxiPrep_Rep1	Liquid	573	15	8595	6.570762e-04	0.24154350
170312_LF_170424_plasmidBC_UMI_pSPBN-GFP_MaxiPrep_Rep1	Liquid	574	18	10332	7.898675e-04	0.24233337
170312_LF_170424_plasmidBC_UMI_pSPBN-GFP_MaxiPrep_Rep1	Liquid	575	10	5750	4.395798e-04	0.24277295
170312_LF_170424_plasmidBC_UMI_pSPBN-GFP_MaxiPrep_Rep1	Liquid	576	16	9216	7.045508e-04	0.24347750
170312_LF_170424_plasmidBC_UMI_pSPBN-GFP_MaxiPrep_Rep1	Liquid	577	18	10386	7.939957e-04	0.24427149
170312_LF_170424_plasmidBC_UMI_pSPBN-GFP_MaxiPrep_Rep1	Liquid	578	15	8670	6.628098e-04	0.24493430
170312_LF_170424_plasmidBC_UMI_pSPBN-GFP_MaxiPrep_Rep1	Liquid	579	19	11001	8.410116e-04	0.24577531
170312_LF_170424_plasmidBC_UMI_pSPBN-GFP_MaxiPrep_Rep1	Liquid	580	13	7540	5.764229e-04	0.24635174
170312_LF_170424_plasmidBC_UMI_pSPBN-GFP_MaxiPrep_Rep1	Liquid	581	22	12782	9.771667e-04	0.24732890
170312_LF_170424_plasmidBC_UMI_pSPBN-GFP_MaxiPrep_Rep1	Liquid	582	17	9894	7.563830e-04	0.24808529
170312_LF_170424_plasmidBC_UMI_pSPBN-GFP_MaxiPrep_Rep1	Liquid	583	15	8745	6.685435e-04	0.24875383
170312_LF_170424_plasmidBC_UMI_pSPBN-GFP_MaxiPrep_Rep1	Liquid	584	15	8760	6.696902e-04	0.24942352
170312_LF_170424_plasmidBC_UMI_pSPBN-GFP_MaxiPrep_Rep1	Liquid	585	17	9945	7.602819e-04	0.25018380
170312_LF_170424_plasmidBC_UMI_pSPBN-GFP_MaxiPrep_Rep1	Liquid	586	13	7618	5.823858e-04	0.25076619
170312_LF_170424_plasmidBC_UMI_pSPBN-GFP_MaxiPrep_Rep1	Liquid	587	12	7044	5.385043e-04	0.25130469
170312_LF_170424_plasmidBC_UMI_pSPBN-GFP_MaxiPrep_Rep1	Liquid	588	18	10584	8.091326e-04	0.25211382
170312_LF_170424_plasmidBC_UMI_pSPBN-GFP_MaxiPrep_Rep1	Liquid	589	15	8835	6.754239e-04	0.25278925
170312_LF_170424_plasmidBC_UMI_pSPBN-GFP_MaxiPrep_Rep1	Liquid	590	19	11210	8.569894e-04	0.25364624
170312_LF_170424_plasmidBC_UMI_pSPBN-GFP_MaxiPrep_Rep1	Liquid	591	11	6501	4.969927e-04	0.25414323
170312_LF_170424_plasmidBC_UMI_pSPBN-GFP_MaxiPrep_Rep1	Liquid	592	9	5328	4.073184e-04	0.25455055
170312_LF_170424_plasmidBC_UMI_pSPBN-GFP_MaxiPrep_Rep1	Liquid	593	9	5337	4.080065e-04	0.25495856
170312_LF_170424_plasmidBC_UMI_pSPBN-GFP_MaxiPrep_Rep1	Liquid	594	15	8910	6.811575e-04	0.25563971
170312_LF_170424_plasmidBC_UMI_pSPBN-GFP_MaxiPrep_Rep1	Liquid	595	10	5950	4.548695e-04	0.25609458
170312_LF_170424_plasmidBC_UMI_pSPBN-GFP_MaxiPrep_Rep1	Liquid	596	19	11324	8.657046e-04	0.25696029
170312_LF_170424_plasmidBC_UMI_pSPBN-GFP_MaxiPrep_Rep1	Liquid	597	10	5970	4.563985e-04	0.25741669
170312_LF_170424_plasmidBC_UMI_pSPBN-GFP_MaxiPrep_Rep1	Liquid	598	21	12558	9.600422e-04	0.25837673
170312_LF_170424_plasmidBC_UMI_pSPBN-GFP_MaxiPrep_Rep1	Liquid	599	16	9584	7.326839e-04	0.25910941
170312_LF_170424_plasmidBC_UMI_pSPBN-GFP_MaxiPrep_Rep1	Liquid	600	15	9000	6.880379e-04	0.25979745
170312_LF_170424_plasmidBC_UMI_pSPBN-GFP_MaxiPrep_Rep1	Liquid	601	7	4207	3.216195e-04	0.26011907
170312_LF_170424_plasmidBC_UMI_pSPBN-GFP_MaxiPrep_Rep1	Liquid	602	9	5418	4.141988e-04	0.26053327
170312_LF_170424_plasmidBC_UMI_pSPBN-GFP_MaxiPrep_Rep1	Liquid	603	11	6633	5.070839e-04	0.26104035
170312_LF_170424_plasmidBC_UMI_pSPBN-GFP_MaxiPrep_Rep1	Liquid	604	10	6040	4.617499e-04	0.26150210
170312_LF_170424_plasmidBC_UMI_pSPBN-GFP_MaxiPrep_Rep1	Liquid	605	14	8470	6.475201e-04	0.26214962
170312_LF_170424_plasmidBC_UMI_pSPBN-GFP_MaxiPrep_Rep1	Liquid	606	23	13938	1.065541e-03	0.26321516
170312_LF_170424_plasmidBC_UMI_pSPBN-GFP_MaxiPrep_Rep1	Liquid	607	10	6070	4.640433e-04	0.26367921
170312_LF_170424_plasmidBC_UMI_pSPBN-GFP_MaxiPrep_Rep1	Liquid	608	16	9728	7.436925e-04	0.26442290
170312_LF_170424_plasmidBC_UMI_pSPBN-GFP_MaxiPrep_Rep1	Liquid	609	10	6090	4.655723e-04	0.26488847
170312_LF_170424_plasmidBC_UMI_pSPBN-GFP_MaxiPrep_Rep1	Liquid	610	13	7930	6.062378e-04	0.26549471
170312_LF_170424_plasmidBC_UMI_pSPBN-GFP_MaxiPrep_Rep1	Liquid	611	12	7332	5.605215e-04	0.26605523
170312_LF_170424_plasmidBC_UMI_pSPBN-GFP_MaxiPrep_Rep1	Liquid	612	17	10404	7.953718e-04	0.26685060
170312_LF_170424_plasmidBC_UMI_pSPBN-GFP_MaxiPrep_Rep1	Liquid	613	14	8582	6.560824e-04	0.26750668
170312_LF_170424_plasmidBC_UMI_pSPBN-GFP_MaxiPrep_Rep1	Liquid	614	14	8596	6.571526e-04	0.26816384
170312_LF_170424_plasmidBC_UMI_pSPBN-GFP_MaxiPrep_Rep1	Liquid	615	15	9225	7.052388e-04	0.26886908
170312_LF_170424_plasmidBC_UMI_pSPBN-GFP_MaxiPrep_Rep1	Liquid	616	7	4312	3.296466e-04	0.26919872
170312_LF_170424_plasmidBC_UMI_pSPBN-GFP_MaxiPrep_Rep1	Liquid	617	11	6787	5.188570e-04	0.26971758
170312_LF_170424_plasmidBC_UMI_pSPBN-GFP_MaxiPrep_Rep1	Liquid	618	14	8652	6.614338e-04	0.27037901
170312_LF_170424_plasmidBC_UMI_pSPBN-GFP_MaxiPrep_Rep1	Liquid	619	14	8666	6.625040e-04	0.27104152
170312_LF_170424_plasmidBC_UMI_pSPBN-GFP_MaxiPrep_Rep1	Liquid	620	8	4960	3.791853e-04	0.27142070
170312_LF_170424_plasmidBC_UMI_pSPBN-GFP_MaxiPrep_Rep1	Liquid	621	18	11178	8.545431e-04	0.27227525
170312_LF_170424_plasmidBC_UMI_pSPBN-GFP_MaxiPrep_Rep1	Liquid	622	16	9952	7.608170e-04	0.27303606
170312_LF_170424_plasmidBC_UMI_pSPBN-GFP_MaxiPrep_Rep1	Liquid	623	19	11837	9.049227e-04	0.27394099
170312_LF_170424_plasmidBC_UMI_pSPBN-GFP_MaxiPrep_Rep1	Liquid	624	10	6240	4.770396e-04	0.27441803
170312_LF_170424_plasmidBC_UMI_pSPBN-GFP_MaxiPrep_Rep1	Liquid	625	12	7500	5.733649e-04	0.27499139
170312_LF_170424_plasmidBC_UMI_pSPBN-GFP_MaxiPrep_Rep1	Liquid	626	12	7512	5.742823e-04	0.27556567
170312_LF_170424_plasmidBC_UMI_pSPBN-GFP_MaxiPrep_Rep1	Liquid	627	14	8778	6.710663e-04	0.27623674
170312_LF_170424_plasmidBC_UMI_pSPBN-GFP_MaxiPrep_Rep1	Liquid	628	7	4396	3.360683e-04	0.27657281
170312_LF_170424_plasmidBC_UMI_pSPBN-GFP_MaxiPrep_Rep1	Liquid	629	9	5661	4.327758e-04	0.27700558
170312_LF_170424_plasmidBC_UMI_pSPBN-GFP_MaxiPrep_Rep1	Liquid	630	20	12600	9.632530e-04	0.27796884
170312_LF_170424_plasmidBC_UMI_pSPBN-GFP_MaxiPrep_Rep1	Liquid	631	15	9465	7.235865e-04	0.27869242
170312_LF_170424_plasmidBC_UMI_pSPBN-GFP_MaxiPrep_Rep1	Liquid	632	18	11376	8.696799e-04	0.27956210
170312_LF_170424_plasmidBC_UMI_pSPBN-GFP_MaxiPrep_Rep1	Liquid	633	8	5064	3.871360e-04	0.27994924
170312_LF_170424_plasmidBC_UMI_pSPBN-GFP_MaxiPrep_Rep1	Liquid	634	15	9510	7.270267e-04	0.28067626
170312_LF_170424_plasmidBC_UMI_pSPBN-GFP_MaxiPrep_Rep1	Liquid	635	13	8255	6.310836e-04	0.28130735
170312_LF_170424_plasmidBC_UMI_pSPBN-GFP_MaxiPrep_Rep1	Liquid	636	14	8904	6.806988e-04	0.28198805
170312_LF_170424_plasmidBC_UMI_pSPBN-GFP_MaxiPrep_Rep1	Liquid	637	16	10192	7.791647e-04	0.28276721
170312_LF_170424_plasmidBC_UMI_pSPBN-GFP_MaxiPrep_Rep1	Liquid	638	13	8294	6.340651e-04	0.28340128
170312_LF_170424_plasmidBC_UMI_pSPBN-GFP_MaxiPrep_Rep1	Liquid	639	14	8946	6.839097e-04	0.28408519
170312_LF_170424_plasmidBC_UMI_pSPBN-GFP_MaxiPrep_Rep1	Liquid	640	13	8320	6.360528e-04	0.28472124
170312_LF_170424_plasmidBC_UMI_pSPBN-GFP_MaxiPrep_Rep1	Liquid	641	16	10256	7.840574e-04	0.28550530
170312_LF_170424_plasmidBC_UMI_pSPBN-GFP_MaxiPrep_Rep1	Liquid	642	14	8988	6.871205e-04	0.28619242
170312_LF_170424_plasmidBC_UMI_pSPBN-GFP_MaxiPrep_Rep1	Liquid	643	5	3215	2.457824e-04	0.28643820
170312_LF_170424_plasmidBC_UMI_pSPBN-GFP_MaxiPrep_Rep1	Liquid	644	14	9016	6.892611e-04	0.28712746
170312_LF_170424_plasmidBC_UMI_pSPBN-GFP_MaxiPrep_Rep1	Liquid	645	13	8385	6.410220e-04	0.28776848
170312_LF_170424_plasmidBC_UMI_pSPBN-GFP_MaxiPrep_Rep1	Liquid	646	6	3876	2.963150e-04	0.28806480
170312_LF_170424_plasmidBC_UMI_pSPBN-GFP_MaxiPrep_Rep1	Liquid	647	13	8411	6.430096e-04	0.28870781
170312_LF_170424_plasmidBC_UMI_pSPBN-GFP_MaxiPrep_Rep1	Liquid	648	20	12960	9.907746e-04	0.28969858
170312_LF_170424_plasmidBC_UMI_pSPBN-GFP_MaxiPrep_Rep1	Liquid	649	14	9086	6.946125e-04	0.29039319
170312_LF_170424_plasmidBC_UMI_pSPBN-GFP_MaxiPrep_Rep1	Liquid	650	12	7800	5.962995e-04	0.29098949
170312_LF_170424_plasmidBC_UMI_pSPBN-GFP_MaxiPrep_Rep1	Liquid	651	15	9765	7.465211e-04	0.29173602
170312_LF_170424_plasmidBC_UMI_pSPBN-GFP_MaxiPrep_Rep1	Liquid	652	20	13040	9.968905e-04	0.29273291
170312_LF_170424_plasmidBC_UMI_pSPBN-GFP_MaxiPrep_Rep1	Liquid	653	18	11754	8.985775e-04	0.29363148
170312_LF_170424_plasmidBC_UMI_pSPBN-GFP_MaxiPrep_Rep1	Liquid	654	19	12426	9.499510e-04	0.29458143
170312_LF_170424_plasmidBC_UMI_pSPBN-GFP_MaxiPrep_Rep1	Liquid	655	18	11790	9.013296e-04	0.29548276
170312_LF_170424_plasmidBC_UMI_pSPBN-GFP_MaxiPrep_Rep1	Liquid	656	11	7216	5.516535e-04	0.29603442
170312_LF_170424_plasmidBC_UMI_pSPBN-GFP_MaxiPrep_Rep1	Liquid	657	8	5256	4.018141e-04	0.29643623
170312_LF_170424_plasmidBC_UMI_pSPBN-GFP_MaxiPrep_Rep1	Liquid	658	20	13160	1.006064e-03	0.29744230
170312_LF_170424_plasmidBC_UMI_pSPBN-GFP_MaxiPrep_Rep1	Liquid	659	11	7249	5.541763e-04	0.29799647
170312_LF_170424_plasmidBC_UMI_pSPBN-GFP_MaxiPrep_Rep1	Liquid	660	13	8580	6.559295e-04	0.29865240
170312_LF_170424_plasmidBC_UMI_pSPBN-GFP_MaxiPrep_Rep1	Liquid	661	12	7932	6.063907e-04	0.29925879
170312_LF_170424_plasmidBC_UMI_pSPBN-GFP_MaxiPrep_Rep1	Liquid	662	9	5958	4.554811e-04	0.29971427
170312_LF_170424_plasmidBC_UMI_pSPBN-GFP_MaxiPrep_Rep1	Liquid	663	12	7956	6.082255e-04	0.30032250
170312_LF_170424_plasmidBC_UMI_pSPBN-GFP_MaxiPrep_Rep1	Liquid	664	16	10624	8.121905e-04	0.30113469
170312_LF_170424_plasmidBC_UMI_pSPBN-GFP_MaxiPrep_Rep1	Liquid	665	18	11970	9.150904e-04	0.30204978
170312_LF_170424_plasmidBC_UMI_pSPBN-GFP_MaxiPrep_Rep1	Liquid	666	12	7992	6.109776e-04	0.30266076
170312_LF_170424_plasmidBC_UMI_pSPBN-GFP_MaxiPrep_Rep1	Liquid	667	17	11339	8.668513e-04	0.30352761
170312_LF_170424_plasmidBC_UMI_pSPBN-GFP_MaxiPrep_Rep1	Liquid	668	9	6012	4.596093e-04	0.30398722
170312_LF_170424_plasmidBC_UMI_pSPBN-GFP_MaxiPrep_Rep1	Liquid	669	15	10035	7.671622e-04	0.30475438
170312_LF_170424_plasmidBC_UMI_pSPBN-GFP_MaxiPrep_Rep1	Liquid	670	10	6700	5.122060e-04	0.30526659
170312_LF_170424_plasmidBC_UMI_pSPBN-GFP_MaxiPrep_Rep1	Liquid	671	11	7381	5.642675e-04	0.30583085
170312_LF_170424_plasmidBC_UMI_pSPBN-GFP_MaxiPrep_Rep1	Liquid	672	14	9408	7.192289e-04	0.30655008
170312_LF_170424_plasmidBC_UMI_pSPBN-GFP_MaxiPrep_Rep1	Liquid	673	15	10095	7.717492e-04	0.30732183
170312_LF_170424_plasmidBC_UMI_pSPBN-GFP_MaxiPrep_Rep1	Liquid	674	16	10784	8.244223e-04	0.30814625
170312_LF_170424_plasmidBC_UMI_pSPBN-GFP_MaxiPrep_Rep1	Liquid	675	12	8100	6.192341e-04	0.30876549
170312_LF_170424_plasmidBC_UMI_pSPBN-GFP_MaxiPrep_Rep1	Liquid	676	16	10816	8.268686e-04	0.30959236
170312_LF_170424_plasmidBC_UMI_pSPBN-GFP_MaxiPrep_Rep1	Liquid	677	18	12186	9.316033e-04	0.31052396
170312_LF_170424_plasmidBC_UMI_pSPBN-GFP_MaxiPrep_Rep1	Liquid	678	18	12204	9.329794e-04	0.31145694
170312_LF_170424_plasmidBC_UMI_pSPBN-GFP_MaxiPrep_Rep1	Liquid	679	12	8148	6.229036e-04	0.31207984
170312_LF_170424_plasmidBC_UMI_pSPBN-GFP_MaxiPrep_Rep1	Liquid	680	16	10880	8.317614e-04	0.31291160
170312_LF_170424_plasmidBC_UMI_pSPBN-GFP_MaxiPrep_Rep1	Liquid	681	10	6810	5.206153e-04	0.31343222
170312_LF_170424_plasmidBC_UMI_pSPBN-GFP_MaxiPrep_Rep1	Liquid	682	15	10230	7.820697e-04	0.31421429
170312_LF_170424_plasmidBC_UMI_pSPBN-GFP_MaxiPrep_Rep1	Liquid	683	6	4098	3.132866e-04	0.31452758
170312_LF_170424_plasmidBC_UMI_pSPBN-GFP_MaxiPrep_Rep1	Liquid	684	8	5472	4.183270e-04	0.31494590
170312_LF_170424_plasmidBC_UMI_pSPBN-GFP_MaxiPrep_Rep1	Liquid	685	11	7535	5.760406e-04	0.31552194
170312_LF_170424_plasmidBC_UMI_pSPBN-GFP_MaxiPrep_Rep1	Liquid	686	20	13720	1.048876e-03	0.31657082
170312_LF_170424_plasmidBC_UMI_pSPBN-GFP_MaxiPrep_Rep1	Liquid	687	11	7557	5.777225e-04	0.31714854
170312_LF_170424_plasmidBC_UMI_pSPBN-GFP_MaxiPrep_Rep1	Liquid	688	11	7568	5.785634e-04	0.31772711
170312_LF_170424_plasmidBC_UMI_pSPBN-GFP_MaxiPrep_Rep1	Liquid	689	11	7579	5.794044e-04	0.31830651
170312_LF_170424_plasmidBC_UMI_pSPBN-GFP_MaxiPrep_Rep1	Liquid	690	13	8970	6.857444e-04	0.31899225
170312_LF_170424_plasmidBC_UMI_pSPBN-GFP_MaxiPrep_Rep1	Liquid	691	10	6910	5.282602e-04	0.31952051
170312_LF_170424_plasmidBC_UMI_pSPBN-GFP_MaxiPrep_Rep1	Liquid	692	11	7612	5.819272e-04	0.32010244
170312_LF_170424_plasmidBC_UMI_pSPBN-GFP_MaxiPrep_Rep1	Liquid	693	15	10395	7.946838e-04	0.32089712
170312_LF_170424_plasmidBC_UMI_pSPBN-GFP_MaxiPrep_Rep1	Liquid	694	9	6246	4.774983e-04	0.32137462
170312_LF_170424_plasmidBC_UMI_pSPBN-GFP_MaxiPrep_Rep1	Liquid	695	8	5560	4.250545e-04	0.32179968
170312_LF_170424_plasmidBC_UMI_pSPBN-GFP_MaxiPrep_Rep1	Liquid	696	10	6960	5.320826e-04	0.32233176
170312_LF_170424_plasmidBC_UMI_pSPBN-GFP_MaxiPrep_Rep1	Liquid	697	17	11849	9.058401e-04	0.32323760
170312_LF_170424_plasmidBC_UMI_pSPBN-GFP_MaxiPrep_Rep1	Liquid	698	12	8376	6.403339e-04	0.32387793
170312_LF_170424_plasmidBC_UMI_pSPBN-GFP_MaxiPrep_Rep1	Liquid	699	8	5592	4.275009e-04	0.32430544
170312_LF_170424_plasmidBC_UMI_pSPBN-GFP_MaxiPrep_Rep1	Liquid	700	13	9100	6.956828e-04	0.32500112
170312_LF_170424_plasmidBC_UMI_pSPBN-GFP_MaxiPrep_Rep1	Liquid	701	13	9113	6.966766e-04	0.32569779
170312_LF_170424_plasmidBC_UMI_pSPBN-GFP_MaxiPrep_Rep1	Liquid	702	17	11934	9.123382e-04	0.32661013
170312_LF_170424_plasmidBC_UMI_pSPBN-GFP_MaxiPrep_Rep1	Liquid	703	11	7733	5.911774e-04	0.32720131
170312_LF_170424_plasmidBC_UMI_pSPBN-GFP_MaxiPrep_Rep1	Liquid	704	8	5632	4.305588e-04	0.32763187
170312_LF_170424_plasmidBC_UMI_pSPBN-GFP_MaxiPrep_Rep1	Liquid	705	10	7050	5.389630e-04	0.32817083
170312_LF_170424_plasmidBC_UMI_pSPBN-GFP_MaxiPrep_Rep1	Liquid	706	14	9884	7.556185e-04	0.32892645
170312_LF_170424_plasmidBC_UMI_pSPBN-GFP_MaxiPrep_Rep1	Liquid	707	6	4242	3.242952e-04	0.32925075
170312_LF_170424_plasmidBC_UMI_pSPBN-GFP_MaxiPrep_Rep1	Liquid	708	18	12744	9.742616e-04	0.33022501
170312_LF_170424_plasmidBC_UMI_pSPBN-GFP_MaxiPrep_Rep1	Liquid	709	7	4963	3.794147e-04	0.33060442
170312_LF_170424_plasmidBC_UMI_pSPBN-GFP_MaxiPrep_Rep1	Liquid	710	9	6390	4.885069e-04	0.33109293
170312_LF_170424_plasmidBC_UMI_pSPBN-GFP_MaxiPrep_Rep1	Liquid	711	15	10665	8.153249e-04	0.33190825
170312_LF_170424_plasmidBC_UMI_pSPBN-GFP_MaxiPrep_Rep1	Liquid	712	20	14240	1.088629e-03	0.33299688
170312_LF_170424_plasmidBC_UMI_pSPBN-GFP_MaxiPrep_Rep1	Liquid	713	10	7130	5.450789e-04	0.33354196
170312_LF_170424_plasmidBC_UMI_pSPBN-GFP_MaxiPrep_Rep1	Liquid	714	7	4998	3.820904e-04	0.33392405
170312_LF_170424_plasmidBC_UMI_pSPBN-GFP_MaxiPrep_Rep1	Liquid	715	8	5720	4.372863e-04	0.33436134
170312_LF_170424_plasmidBC_UMI_pSPBN-GFP_MaxiPrep_Rep1	Liquid	716	11	7876	6.021096e-04	0.33496345
170312_LF_170424_plasmidBC_UMI_pSPBN-GFP_MaxiPrep_Rep1	Liquid	717	11	7887	6.029505e-04	0.33556640
170312_LF_170424_plasmidBC_UMI_pSPBN-GFP_MaxiPrep_Rep1	Liquid	718	9	6462	4.940112e-04	0.33606041
170312_LF_170424_plasmidBC_UMI_pSPBN-GFP_MaxiPrep_Rep1	Liquid	719	12	8628	6.595990e-04	0.33672001
170312_LF_170424_plasmidBC_UMI_pSPBN-GFP_MaxiPrep_Rep1	Liquid	720	18	12960	9.907746e-04	0.33771078
170312_LF_170424_plasmidBC_UMI_pSPBN-GFP_MaxiPrep_Rep1	Liquid	721	7	5047	3.858364e-04	0.33809662
170312_LF_170424_plasmidBC_UMI_pSPBN-GFP_MaxiPrep_Rep1	Liquid	722	12	8664	6.623511e-04	0.33875897
170312_LF_170424_plasmidBC_UMI_pSPBN-GFP_MaxiPrep_Rep1	Liquid	723	21	15183	1.160720e-03	0.33991969
170312_LF_170424_plasmidBC_UMI_pSPBN-GFP_MaxiPrep_Rep1	Liquid	724	10	7240	5.534883e-04	0.34047318
170312_LF_170424_plasmidBC_UMI_pSPBN-GFP_MaxiPrep_Rep1	Liquid	725	8	5800	4.434022e-04	0.34091658
170312_LF_170424_plasmidBC_UMI_pSPBN-GFP_MaxiPrep_Rep1	Liquid	726	6	4356	3.330103e-04	0.34124959
170312_LF_170424_plasmidBC_UMI_pSPBN-GFP_MaxiPrep_Rep1	Liquid	727	10	7270	5.557817e-04	0.34180537
170312_LF_170424_plasmidBC_UMI_pSPBN-GFP_MaxiPrep_Rep1	Liquid	728	15	10920	8.348193e-04	0.34264019
170312_LF_170424_plasmidBC_UMI_pSPBN-GFP_MaxiPrep_Rep1	Liquid	729	12	8748	6.687728e-04	0.34330897
170312_LF_170424_plasmidBC_UMI_pSPBN-GFP_MaxiPrep_Rep1	Liquid	730	9	6570	5.022677e-04	0.34381123
170312_LF_170424_plasmidBC_UMI_pSPBN-GFP_MaxiPrep_Rep1	Liquid	731	16	11696	8.941435e-04	0.34470538
170312_LF_170424_plasmidBC_UMI_pSPBN-GFP_MaxiPrep_Rep1	Liquid	732	14	10248	7.834458e-04	0.34548882
170312_LF_170424_plasmidBC_UMI_pSPBN-GFP_MaxiPrep_Rep1	Liquid	733	12	8796	6.724424e-04	0.34616126
170312_LF_170424_plasmidBC_UMI_pSPBN-GFP_MaxiPrep_Rep1	Liquid	734	13	9542	7.294731e-04	0.34689074
170312_LF_170424_plasmidBC_UMI_pSPBN-GFP_MaxiPrep_Rep1	Liquid	735	11	8085	6.180874e-04	0.34750883
170312_LF_170424_plasmidBC_UMI_pSPBN-GFP_MaxiPrep_Rep1	Liquid	736	12	8832	6.751945e-04	0.34818402
170312_LF_170424_plasmidBC_UMI_pSPBN-GFP_MaxiPrep_Rep1	Liquid	737	11	8107	6.197692e-04	0.34880379
170312_LF_170424_plasmidBC_UMI_pSPBN-GFP_MaxiPrep_Rep1	Liquid	738	10	7380	5.641911e-04	0.34936798
170312_LF_170424_plasmidBC_UMI_pSPBN-GFP_MaxiPrep_Rep1	Liquid	739	13	9607	7.344422e-04	0.35010242
170312_LF_170424_plasmidBC_UMI_pSPBN-GFP_MaxiPrep_Rep1	Liquid	740	14	10360	7.920081e-04	0.35089443
170312_LF_170424_plasmidBC_UMI_pSPBN-GFP_MaxiPrep_Rep1	Liquid	741	11	8151	6.231330e-04	0.35151756
170312_LF_170424_plasmidBC_UMI_pSPBN-GFP_MaxiPrep_Rep1	Liquid	742	10	7420	5.672490e-04	0.35208481
170312_LF_170424_plasmidBC_UMI_pSPBN-GFP_MaxiPrep_Rep1	Liquid	743	14	10402	7.952189e-04	0.35288003
170312_LF_170424_plasmidBC_UMI_pSPBN-GFP_MaxiPrep_Rep1	Liquid	744	10	7440	5.687780e-04	0.35344881
170312_LF_170424_plasmidBC_UMI_pSPBN-GFP_MaxiPrep_Rep1	Liquid	745	9	6705	5.125882e-04	0.35396140
170312_LF_170424_plasmidBC_UMI_pSPBN-GFP_MaxiPrep_Rep1	Liquid	746	12	8952	6.843684e-04	0.35464577
170312_LF_170424_plasmidBC_UMI_pSPBN-GFP_MaxiPrep_Rep1	Liquid	747	11	8217	6.281786e-04	0.35527394
170312_LF_170424_plasmidBC_UMI_pSPBN-GFP_MaxiPrep_Rep1	Liquid	748	19	14212	1.086488e-03	0.35636043
170312_LF_170424_plasmidBC_UMI_pSPBN-GFP_MaxiPrep_Rep1	Liquid	749	12	8988	6.871205e-04	0.35704755
170312_LF_170424_plasmidBC_UMI_pSPBN-GFP_MaxiPrep_Rep1	Liquid	750	21	15750	1.204066e-03	0.35825162
170312_LF_170424_plasmidBC_UMI_pSPBN-GFP_MaxiPrep_Rep1	Liquid	751	7	5257	4.018906e-04	0.35865351
170312_LF_170424_plasmidBC_UMI_pSPBN-GFP_MaxiPrep_Rep1	Liquid	752	10	7520	5.748939e-04	0.35922840
170312_LF_170424_plasmidBC_UMI_pSPBN-GFP_MaxiPrep_Rep1	Liquid	753	11	8283	6.332242e-04	0.35986163
170312_LF_170424_plasmidBC_UMI_pSPBN-GFP_MaxiPrep_Rep1	Liquid	754	6	4524	3.458537e-04	0.36020748
170312_LF_170424_plasmidBC_UMI_pSPBN-GFP_MaxiPrep_Rep1	Liquid	755	10	7550	5.771873e-04	0.36078467
170312_LF_170424_plasmidBC_UMI_pSPBN-GFP_MaxiPrep_Rep1	Liquid	756	11	8316	6.357470e-04	0.36142042
170312_LF_170424_plasmidBC_UMI_pSPBN-GFP_MaxiPrep_Rep1	Liquid	757	19	14383	1.099561e-03	0.36251998
170312_LF_170424_plasmidBC_UMI_pSPBN-GFP_MaxiPrep_Rep1	Liquid	758	12	9096	6.953770e-04	0.36321535
170312_LF_170424_plasmidBC_UMI_pSPBN-GFP_MaxiPrep_Rep1	Liquid	759	16	12144	9.283925e-04	0.36414375
170312_LF_170424_plasmidBC_UMI_pSPBN-GFP_MaxiPrep_Rep1	Liquid	760	8	6080	4.648078e-04	0.36460855
170312_LF_170424_plasmidBC_UMI_pSPBN-GFP_MaxiPrep_Rep1	Liquid	761	16	12176	9.308388e-04	0.36553939
170312_LF_170424_plasmidBC_UMI_pSPBN-GFP_MaxiPrep_Rep1	Liquid	762	15	11430	8.738081e-04	0.36641320
170312_LF_170424_plasmidBC_UMI_pSPBN-GFP_MaxiPrep_Rep1	Liquid	763	13	9919	7.582942e-04	0.36717150
170312_LF_170424_plasmidBC_UMI_pSPBN-GFP_MaxiPrep_Rep1	Liquid	764	7	5348	4.088474e-04	0.36758034
170312_LF_170424_plasmidBC_UMI_pSPBN-GFP_MaxiPrep_Rep1	Liquid	765	9	6885	5.263490e-04	0.36810669
170312_LF_170424_plasmidBC_UMI_pSPBN-GFP_MaxiPrep_Rep1	Liquid	766	10	7660	5.855967e-04	0.36869229
170312_LF_170424_plasmidBC_UMI_pSPBN-GFP_MaxiPrep_Rep1	Liquid	767	12	9204	7.036334e-04	0.36939592
170312_LF_170424_plasmidBC_UMI_pSPBN-GFP_MaxiPrep_Rep1	Liquid	768	11	8448	6.458382e-04	0.37004176
170312_LF_170424_plasmidBC_UMI_pSPBN-GFP_MaxiPrep_Rep1	Liquid	769	12	9228	7.054682e-04	0.37074723
170312_LF_170424_plasmidBC_UMI_pSPBN-GFP_MaxiPrep_Rep1	Liquid	770	7	5390	4.120582e-04	0.37115929
170312_LF_170424_plasmidBC_UMI_pSPBN-GFP_MaxiPrep_Rep1	Liquid	771	12	9252	7.073029e-04	0.37186659
170312_LF_170424_plasmidBC_UMI_pSPBN-GFP_MaxiPrep_Rep1	Liquid	772	17	13124	1.003312e-03	0.37286990
170312_LF_170424_plasmidBC_UMI_pSPBN-GFP_MaxiPrep_Rep1	Liquid	773	13	10049	7.682325e-04	0.37363813
170312_LF_170424_plasmidBC_UMI_pSPBN-GFP_MaxiPrep_Rep1	Liquid	774	12	9288	7.100551e-04	0.37434819
170312_LF_170424_plasmidBC_UMI_pSPBN-GFP_MaxiPrep_Rep1	Liquid	775	9	6975	5.332294e-04	0.37488142
170312_LF_170424_plasmidBC_UMI_pSPBN-GFP_MaxiPrep_Rep1	Liquid	776	13	10088	7.712140e-04	0.37565263
170312_LF_170424_plasmidBC_UMI_pSPBN-GFP_MaxiPrep_Rep1	Liquid	777	12	9324	7.128073e-04	0.37636544
170312_LF_170424_plasmidBC_UMI_pSPBN-GFP_MaxiPrep_Rep1	Liquid	778	8	6224	4.758164e-04	0.37684126
170312_LF_170424_plasmidBC_UMI_pSPBN-GFP_MaxiPrep_Rep1	Liquid	779	11	8569	6.550885e-04	0.37749634
170312_LF_170424_plasmidBC_UMI_pSPBN-GFP_MaxiPrep_Rep1	Liquid	780	6	4680	3.577797e-04	0.37785412
170312_LF_170424_plasmidBC_UMI_pSPBN-GFP_MaxiPrep_Rep1	Liquid	781	8	6248	4.776512e-04	0.37833178
170312_LF_170424_plasmidBC_UMI_pSPBN-GFP_MaxiPrep_Rep1	Liquid	782	7	5474	4.184799e-04	0.37875026
170312_LF_170424_plasmidBC_UMI_pSPBN-GFP_MaxiPrep_Rep1	Liquid	783	16	12528	9.577487e-04	0.37970800
170312_LF_170424_plasmidBC_UMI_pSPBN-GFP_MaxiPrep_Rep1	Liquid	784	13	10192	7.791647e-04	0.38048717
170312_LF_170424_plasmidBC_UMI_pSPBN-GFP_MaxiPrep_Rep1	Liquid	785	12	9420	7.201463e-04	0.38120732
170312_LF_170424_plasmidBC_UMI_pSPBN-GFP_MaxiPrep_Rep1	Liquid	786	11	8646	6.609751e-04	0.38186829
170312_LF_170424_plasmidBC_UMI_pSPBN-GFP_MaxiPrep_Rep1	Liquid	787	6	4722	3.609905e-04	0.38222928
170312_LF_170424_plasmidBC_UMI_pSPBN-GFP_MaxiPrep_Rep1	Liquid	788	16	12608	9.638646e-04	0.38319315
170312_LF_170424_plasmidBC_UMI_pSPBN-GFP_MaxiPrep_Rep1	Liquid	789	17	13413	1.025406e-03	0.38421855
170312_LF_170424_plasmidBC_UMI_pSPBN-GFP_MaxiPrep_Rep1	Liquid	790	11	8690	6.643388e-04	0.38488289
170312_LF_170424_plasmidBC_UMI_pSPBN-GFP_MaxiPrep_Rep1	Liquid	791	10	7910	6.047089e-04	0.38548760
170312_LF_170424_plasmidBC_UMI_pSPBN-GFP_MaxiPrep_Rep1	Liquid	792	5	3960	3.027367e-04	0.38579034
170312_LF_170424_plasmidBC_UMI_pSPBN-GFP_MaxiPrep_Rep1	Liquid	793	12	9516	7.274854e-04	0.38651782
170312_LF_170424_plasmidBC_UMI_pSPBN-GFP_MaxiPrep_Rep1	Liquid	794	7	5558	4.249016e-04	0.38694272
170312_LF_170424_plasmidBC_UMI_pSPBN-GFP_MaxiPrep_Rep1	Liquid	795	12	9540	7.293202e-04	0.38767204
170312_LF_170424_plasmidBC_UMI_pSPBN-GFP_MaxiPrep_Rep1	Liquid	796	11	8756	6.693844e-04	0.38834143
170312_LF_170424_plasmidBC_UMI_pSPBN-GFP_MaxiPrep_Rep1	Liquid	797	11	8767	6.702254e-04	0.38901165
170312_LF_170424_plasmidBC_UMI_pSPBN-GFP_MaxiPrep_Rep1	Liquid	798	10	7980	6.100603e-04	0.38962171
170312_LF_170424_plasmidBC_UMI_pSPBN-GFP_MaxiPrep_Rep1	Liquid	799	9	7191	5.497423e-04	0.39017146
170312_LF_170424_plasmidBC_UMI_pSPBN-GFP_MaxiPrep_Rep1	Liquid	800	15	12000	9.173839e-04	0.39108884
170312_LF_170424_plasmidBC_UMI_pSPBN-GFP_MaxiPrep_Rep1	Liquid	801	7	5607	4.286476e-04	0.39151749
170312_LF_170424_plasmidBC_UMI_pSPBN-GFP_MaxiPrep_Rep1	Liquid	802	14	11228	8.583655e-04	0.39237585
170312_LF_170424_plasmidBC_UMI_pSPBN-GFP_MaxiPrep_Rep1	Liquid	803	9	7227	5.524944e-04	0.39292835
170312_LF_170424_plasmidBC_UMI_pSPBN-GFP_MaxiPrep_Rep1	Liquid	804	10	8040	6.146472e-04	0.39354299
170312_LF_170424_plasmidBC_UMI_pSPBN-GFP_MaxiPrep_Rep1	Liquid	805	11	8855	6.769528e-04	0.39421995
170312_LF_170424_plasmidBC_UMI_pSPBN-GFP_MaxiPrep_Rep1	Liquid	806	9	7254	5.545585e-04	0.39477451
170312_LF_170424_plasmidBC_UMI_pSPBN-GFP_MaxiPrep_Rep1	Liquid	807	13	10491	8.020228e-04	0.39557653
170312_LF_170424_plasmidBC_UMI_pSPBN-GFP_MaxiPrep_Rep1	Liquid	808	8	6464	4.941641e-04	0.39607069
170312_LF_170424_plasmidBC_UMI_pSPBN-GFP_MaxiPrep_Rep1	Liquid	809	15	12135	9.277044e-04	0.39699840
170312_LF_170424_plasmidBC_UMI_pSPBN-GFP_MaxiPrep_Rep1	Liquid	810	12	9720	7.430809e-04	0.39774148
170312_LF_170424_plasmidBC_UMI_pSPBN-GFP_MaxiPrep_Rep1	Liquid	811	8	6488	4.959989e-04	0.39823748
170312_LF_170424_plasmidBC_UMI_pSPBN-GFP_MaxiPrep_Rep1	Liquid	812	9	7308	5.586868e-04	0.39879616
170312_LF_170424_plasmidBC_UMI_pSPBN-GFP_MaxiPrep_Rep1	Liquid	813	15	12195	9.322913e-04	0.39972845
170312_LF_170424_plasmidBC_UMI_pSPBN-GFP_MaxiPrep_Rep1	Liquid	814	8	6512	4.978336e-04	0.40022629
170312_LF_170424_plasmidBC_UMI_pSPBN-GFP_MaxiPrep_Rep1	Liquid	815	12	9780	7.476678e-04	0.40097396
170312_LF_170424_plasmidBC_UMI_pSPBN-GFP_MaxiPrep_Rep1	Liquid	816	12	9792	7.485852e-04	0.40172254
170312_LF_170424_plasmidBC_UMI_pSPBN-GFP_MaxiPrep_Rep1	Liquid	817	13	10621	8.119612e-04	0.40253450
170312_LF_170424_plasmidBC_UMI_pSPBN-GFP_MaxiPrep_Rep1	Liquid	818	14	11452	8.754900e-04	0.40340999
170312_LF_170424_plasmidBC_UMI_pSPBN-GFP_MaxiPrep_Rep1	Liquid	819	10	8190	6.261145e-04	0.40403611
170312_LF_170424_plasmidBC_UMI_pSPBN-GFP_MaxiPrep_Rep1	Liquid	820	9	7380	5.641911e-04	0.40460030
170312_LF_170424_plasmidBC_UMI_pSPBN-GFP_MaxiPrep_Rep1	Liquid	821	14	11494	8.787008e-04	0.40547900
170312_LF_170424_plasmidBC_UMI_pSPBN-GFP_MaxiPrep_Rep1	Liquid	822	8	6576	5.027264e-04	0.40598172
170312_LF_170424_plasmidBC_UMI_pSPBN-GFP_MaxiPrep_Rep1	Liquid	823	5	4115	3.145862e-04	0.40629631
170312_LF_170424_plasmidBC_UMI_pSPBN-GFP_MaxiPrep_Rep1	Liquid	824	16	13184	1.007899e-03	0.40730421
170312_LF_170424_plasmidBC_UMI_pSPBN-GFP_MaxiPrep_Rep1	Liquid	825	9	7425	5.676313e-04	0.40787184
170312_LF_170424_plasmidBC_UMI_pSPBN-GFP_MaxiPrep_Rep1	Liquid	826	11	9086	6.946125e-04	0.40856645
170312_LF_170424_plasmidBC_UMI_pSPBN-GFP_MaxiPrep_Rep1	Liquid	827	9	7443	5.690073e-04	0.40913546
170312_LF_170424_plasmidBC_UMI_pSPBN-GFP_MaxiPrep_Rep1	Liquid	828	10	8280	6.329949e-04	0.40976846
170312_LF_170424_plasmidBC_UMI_pSPBN-GFP_MaxiPrep_Rep1	Liquid	829	11	9119	6.971353e-04	0.41046559
170312_LF_170424_plasmidBC_UMI_pSPBN-GFP_MaxiPrep_Rep1	Liquid	830	6	4980	3.807143e-04	0.41084631
170312_LF_170424_plasmidBC_UMI_pSPBN-GFP_MaxiPrep_Rep1	Liquid	831	6	4986	3.811730e-04	0.41122748
170312_LF_170424_plasmidBC_UMI_pSPBN-GFP_MaxiPrep_Rep1	Liquid	832	13	10816	8.268686e-04	0.41205435
170312_LF_170424_plasmidBC_UMI_pSPBN-GFP_MaxiPrep_Rep1	Liquid	833	5	4165	3.184086e-04	0.41237276
170312_LF_170424_plasmidBC_UMI_pSPBN-GFP_MaxiPrep_Rep1	Liquid	834	11	9174	7.013400e-04	0.41307410
170312_LF_170424_plasmidBC_UMI_pSPBN-GFP_MaxiPrep_Rep1	Liquid	835	8	6680	5.106770e-04	0.41358477
170312_LF_170424_plasmidBC_UMI_pSPBN-GFP_MaxiPrep_Rep1	Liquid	836	12	10032	7.669329e-04	0.41435171
170312_LF_170424_plasmidBC_UMI_pSPBN-GFP_MaxiPrep_Rep1	Liquid	837	10	8370	6.398752e-04	0.41499158
170312_LF_170424_plasmidBC_UMI_pSPBN-GFP_MaxiPrep_Rep1	Liquid	838	13	10894	8.328316e-04	0.41582441
170312_LF_170424_plasmidBC_UMI_pSPBN-GFP_MaxiPrep_Rep1	Liquid	839	8	6712	5.131234e-04	0.41633754
170312_LF_170424_plasmidBC_UMI_pSPBN-GFP_MaxiPrep_Rep1	Liquid	840	10	8400	6.421687e-04	0.41697970
170312_LF_170424_plasmidBC_UMI_pSPBN-GFP_MaxiPrep_Rep1	Liquid	841	13	10933	8.358131e-04	0.41781552
170312_LF_170424_plasmidBC_UMI_pSPBN-GFP_MaxiPrep_Rep1	Liquid	842	11	9262	7.080674e-04	0.41852359
170312_LF_170424_plasmidBC_UMI_pSPBN-GFP_MaxiPrep_Rep1	Liquid	843	13	10959	8.378008e-04	0.41936139
170312_LF_170424_plasmidBC_UMI_pSPBN-GFP_MaxiPrep_Rep1	Liquid	844	8	6752	5.161813e-04	0.41987757
170312_LF_170424_plasmidBC_UMI_pSPBN-GFP_MaxiPrep_Rep1	Liquid	845	9	7605	5.813920e-04	0.42045896
170312_LF_170424_plasmidBC_UMI_pSPBN-GFP_MaxiPrep_Rep1	Liquid	846	10	8460	6.467556e-04	0.42110572
170312_LF_170424_plasmidBC_UMI_pSPBN-GFP_MaxiPrep_Rep1	Liquid	847	10	8470	6.475201e-04	0.42175324
170312_LF_170424_plasmidBC_UMI_pSPBN-GFP_MaxiPrep_Rep1	Liquid	848	9	7632	5.834561e-04	0.42233669
170312_LF_170424_plasmidBC_UMI_pSPBN-GFP_MaxiPrep_Rep1	Liquid	849	8	6792	5.192393e-04	0.42285593
170312_LF_170424_plasmidBC_UMI_pSPBN-GFP_MaxiPrep_Rep1	Liquid	850	13	11050	8.447576e-04	0.42370069
170312_LF_170424_plasmidBC_UMI_pSPBN-GFP_MaxiPrep_Rep1	Liquid	851	16	13616	1.040925e-03	0.42474161
170312_LF_170424_plasmidBC_UMI_pSPBN-GFP_MaxiPrep_Rep1	Liquid	852	11	9372	7.164768e-04	0.42545809
170312_LF_170424_plasmidBC_UMI_pSPBN-GFP_MaxiPrep_Rep1	Liquid	853	8	6824	5.216856e-04	0.42597978
170312_LF_170424_plasmidBC_UMI_pSPBN-GFP_MaxiPrep_Rep1	Liquid	854	7	5978	4.570101e-04	0.42643679
170312_LF_170424_plasmidBC_UMI_pSPBN-GFP_MaxiPrep_Rep1	Liquid	855	9	7695	5.882724e-04	0.42702506
170312_LF_170424_plasmidBC_UMI_pSPBN-GFP_MaxiPrep_Rep1	Liquid	856	11	9416	7.198405e-04	0.42774490
170312_LF_170424_plasmidBC_UMI_pSPBN-GFP_MaxiPrep_Rep1	Liquid	857	9	7713	5.896485e-04	0.42833455
170312_LF_170424_plasmidBC_UMI_pSPBN-GFP_MaxiPrep_Rep1	Liquid	858	7	6006	4.591506e-04	0.42879370
170312_LF_170424_plasmidBC_UMI_pSPBN-GFP_MaxiPrep_Rep1	Liquid	859	10	8590	6.566939e-04	0.42945039
170312_LF_170424_plasmidBC_UMI_pSPBN-GFP_MaxiPrep_Rep1	Liquid	860	12	10320	7.889501e-04	0.43023934
170312_LF_170424_plasmidBC_UMI_pSPBN-GFP_MaxiPrep_Rep1	Liquid	861	13	11193	8.556898e-04	0.43109503
170312_LF_170424_plasmidBC_UMI_pSPBN-GFP_MaxiPrep_Rep1	Liquid	862	9	7758	5.930887e-04	0.43168812
170312_LF_170424_plasmidBC_UMI_pSPBN-GFP_MaxiPrep_Rep1	Liquid	863	5	4315	3.298759e-04	0.43201800
170312_LF_170424_plasmidBC_UMI_pSPBN-GFP_MaxiPrep_Rep1	Liquid	864	8	6912	5.284131e-04	0.43254641
170312_LF_170424_plasmidBC_UMI_pSPBN-GFP_MaxiPrep_Rep1	Liquid	865	6	5190	3.967685e-04	0.43294318
170312_LF_170424_plasmidBC_UMI_pSPBN-GFP_MaxiPrep_Rep1	Liquid	866	12	10392	7.944544e-04	0.43373763
170312_LF_170424_plasmidBC_UMI_pSPBN-GFP_MaxiPrep_Rep1	Liquid	867	15	13005	9.942147e-04	0.43473185
170312_LF_170424_plasmidBC_UMI_pSPBN-GFP_MaxiPrep_Rep1	Liquid	868	9	7812	5.972169e-04	0.43532906
170312_LF_170424_plasmidBC_UMI_pSPBN-GFP_MaxiPrep_Rep1	Liquid	869	8	6952	5.314710e-04	0.43586053
170312_LF_170424_plasmidBC_UMI_pSPBN-GFP_MaxiPrep_Rep1	Liquid	870	9	7830	5.985930e-04	0.43645913
170312_LF_170424_plasmidBC_UMI_pSPBN-GFP_MaxiPrep_Rep1	Liquid	871	9	7839	5.992810e-04	0.43705841
170312_LF_170424_plasmidBC_UMI_pSPBN-GFP_MaxiPrep_Rep1	Liquid	872	11	9592	7.332955e-04	0.43779170
170312_LF_170424_plasmidBC_UMI_pSPBN-GFP_MaxiPrep_Rep1	Liquid	873	9	7857	6.006571e-04	0.43839236
170312_LF_170424_plasmidBC_UMI_pSPBN-GFP_MaxiPrep_Rep1	Liquid	874	8	6992	5.345290e-04	0.43892689
170312_LF_170424_plasmidBC_UMI_pSPBN-GFP_MaxiPrep_Rep1	Liquid	875	7	6125	4.682480e-04	0.43939514
170312_LF_170424_plasmidBC_UMI_pSPBN-GFP_MaxiPrep_Rep1	Liquid	876	13	11388	8.705973e-04	0.44026574
170312_LF_170424_plasmidBC_UMI_pSPBN-GFP_MaxiPrep_Rep1	Liquid	877	7	6139	4.693183e-04	0.44073505
170312_LF_170424_plasmidBC_UMI_pSPBN-GFP_MaxiPrep_Rep1	Liquid	878	9	7902	6.040973e-04	0.44133915
170312_LF_170424_plasmidBC_UMI_pSPBN-GFP_MaxiPrep_Rep1	Liquid	879	6	5274	4.031902e-04	0.44174234
170312_LF_170424_plasmidBC_UMI_pSPBN-GFP_MaxiPrep_Rep1	Liquid	880	6	5280	4.036489e-04	0.44214599
170312_LF_170424_plasmidBC_UMI_pSPBN-GFP_MaxiPrep_Rep1	Liquid	881	7	6167	4.714589e-04	0.44261745
170312_LF_170424_plasmidBC_UMI_pSPBN-GFP_MaxiPrep_Rep1	Liquid	882	11	9702	7.417048e-04	0.44335915
170312_LF_170424_plasmidBC_UMI_pSPBN-GFP_MaxiPrep_Rep1	Liquid	883	14	12362	9.450583e-04	0.44430421
170312_LF_170424_plasmidBC_UMI_pSPBN-GFP_MaxiPrep_Rep1	Liquid	884	6	5304	4.054837e-04	0.44470970
170312_LF_170424_plasmidBC_UMI_pSPBN-GFP_MaxiPrep_Rep1	Liquid	885	7	6195	4.735994e-04	0.44518330
170312_LF_170424_plasmidBC_UMI_pSPBN-GFP_MaxiPrep_Rep1	Liquid	886	8	7088	5.418681e-04	0.44572516
170312_LF_170424_plasmidBC_UMI_pSPBN-GFP_MaxiPrep_Rep1	Liquid	887	15	13305	1.017149e-03	0.44674231
170312_LF_170424_plasmidBC_UMI_pSPBN-GFP_MaxiPrep_Rep1	Liquid	888	11	9768	7.467505e-04	0.44748906
170312_LF_170424_plasmidBC_UMI_pSPBN-GFP_MaxiPrep_Rep1	Liquid	889	11	9779	7.475914e-04	0.44823665
170312_LF_170424_plasmidBC_UMI_pSPBN-GFP_MaxiPrep_Rep1	Liquid	890	5	4450	3.401965e-04	0.44857685
170312_LF_170424_plasmidBC_UMI_pSPBN-GFP_MaxiPrep_Rep1	Liquid	891	8	7128	5.449260e-04	0.44912178
170312_LF_170424_plasmidBC_UMI_pSPBN-GFP_MaxiPrep_Rep1	Liquid	892	8	7136	5.455376e-04	0.44966731
170312_LF_170424_plasmidBC_UMI_pSPBN-GFP_MaxiPrep_Rep1	Liquid	893	7	6251	4.778805e-04	0.45014520
170312_LF_170424_plasmidBC_UMI_pSPBN-GFP_MaxiPrep_Rep1	Liquid	894	14	12516	9.568314e-04	0.45110203
170312_LF_170424_plasmidBC_UMI_pSPBN-GFP_MaxiPrep_Rep1	Liquid	895	7	6265	4.789508e-04	0.45158098
170312_LF_170424_plasmidBC_UMI_pSPBN-GFP_MaxiPrep_Rep1	Liquid	896	10	8960	6.849799e-04	0.45226596
170312_LF_170424_plasmidBC_UMI_pSPBN-GFP_MaxiPrep_Rep1	Liquid	897	9	8073	6.171700e-04	0.45288313
170312_LF_170424_plasmidBC_UMI_pSPBN-GFP_MaxiPrep_Rep1	Liquid	898	13	11674	8.924616e-04	0.45377559
170312_LF_170424_plasmidBC_UMI_pSPBN-GFP_MaxiPrep_Rep1	Liquid	899	3	2697	2.061820e-04	0.45398177
170312_LF_170424_plasmidBC_UMI_pSPBN-GFP_MaxiPrep_Rep1	Liquid	900	8	7200	5.504303e-04	0.45453220
170312_LF_170424_plasmidBC_UMI_pSPBN-GFP_MaxiPrep_Rep1	Liquid	901	11	9911	7.576826e-04	0.45528988
170312_LF_170424_plasmidBC_UMI_pSPBN-GFP_MaxiPrep_Rep1	Liquid	902	10	9020	6.895669e-04	0.45597945
170312_LF_170424_plasmidBC_UMI_pSPBN-GFP_MaxiPrep_Rep1	Liquid	903	7	6321	4.832319e-04	0.45646268
170312_LF_170424_plasmidBC_UMI_pSPBN-GFP_MaxiPrep_Rep1	Liquid	904	10	9040	6.910958e-04	0.45715378
170312_LF_170424_plasmidBC_UMI_pSPBN-GFP_MaxiPrep_Rep1	Liquid	905	9	8145	6.226743e-04	0.45777645
170312_LF_170424_plasmidBC_UMI_pSPBN-GFP_MaxiPrep_Rep1	Liquid	906	7	6342	4.848374e-04	0.45826129
170312_LF_170424_plasmidBC_UMI_pSPBN-GFP_MaxiPrep_Rep1	Liquid	907	5	4535	3.466946e-04	0.45860798
170312_LF_170424_plasmidBC_UMI_pSPBN-GFP_MaxiPrep_Rep1	Liquid	908	8	7264	5.553230e-04	0.45916331
170312_LF_170424_plasmidBC_UMI_pSPBN-GFP_MaxiPrep_Rep1	Liquid	909	12	10908	8.339019e-04	0.45999721
170312_LF_170424_plasmidBC_UMI_pSPBN-GFP_MaxiPrep_Rep1	Liquid	910	10	9100	6.956828e-04	0.46069289
170312_LF_170424_plasmidBC_UMI_pSPBN-GFP_MaxiPrep_Rep1	Liquid	911	9	8199	6.268025e-04	0.46131969
170312_LF_170424_plasmidBC_UMI_pSPBN-GFP_MaxiPrep_Rep1	Liquid	912	8	7296	5.577694e-04	0.46187746
170312_LF_170424_plasmidBC_UMI_pSPBN-GFP_MaxiPrep_Rep1	Liquid	913	6	5478	4.187857e-04	0.46229625
170312_LF_170424_plasmidBC_UMI_pSPBN-GFP_MaxiPrep_Rep1	Liquid	914	6	5484	4.192444e-04	0.46271549
170312_LF_170424_plasmidBC_UMI_pSPBN-GFP_MaxiPrep_Rep1	Liquid	915	5	4575	3.497526e-04	0.46306525
170312_LF_170424_plasmidBC_UMI_pSPBN-GFP_MaxiPrep_Rep1	Liquid	916	12	10992	8.403236e-04	0.46390557
170312_LF_170424_plasmidBC_UMI_pSPBN-GFP_MaxiPrep_Rep1	Liquid	917	10	9170	7.010342e-04	0.46460660
170312_LF_170424_plasmidBC_UMI_pSPBN-GFP_MaxiPrep_Rep1	Liquid	918	11	10098	7.719785e-04	0.46537858
170312_LF_170424_plasmidBC_UMI_pSPBN-GFP_MaxiPrep_Rep1	Liquid	919	9	8271	6.323068e-04	0.46601089
170312_LF_170424_plasmidBC_UMI_pSPBN-GFP_MaxiPrep_Rep1	Liquid	920	8	7360	5.626621e-04	0.46657355
170312_LF_170424_plasmidBC_UMI_pSPBN-GFP_MaxiPrep_Rep1	Liquid	921	9	8289	6.336829e-04	0.46720724
170312_LF_170424_plasmidBC_UMI_pSPBN-GFP_MaxiPrep_Rep1	Liquid	922	11	10142	7.753423e-04	0.46798258
170312_LF_170424_plasmidBC_UMI_pSPBN-GFP_MaxiPrep_Rep1	Liquid	923	14	12922	9.878695e-04	0.46897045
170312_LF_170424_plasmidBC_UMI_pSPBN-GFP_MaxiPrep_Rep1	Liquid	924	12	11088	8.476627e-04	0.46981811
170312_LF_170424_plasmidBC_UMI_pSPBN-GFP_MaxiPrep_Rep1	Liquid	925	11	10175	7.778651e-04	0.47059597
170312_LF_170424_plasmidBC_UMI_pSPBN-GFP_MaxiPrep_Rep1	Liquid	926	10	9260	7.079145e-04	0.47130389
170312_LF_170424_plasmidBC_UMI_pSPBN-GFP_MaxiPrep_Rep1	Liquid	927	7	6489	4.960753e-04	0.47179996
170312_LF_170424_plasmidBC_UMI_pSPBN-GFP_MaxiPrep_Rep1	Liquid	928	9	8352	6.384992e-04	0.47243846
170312_LF_170424_plasmidBC_UMI_pSPBN-GFP_MaxiPrep_Rep1	Liquid	929	5	4645	3.551040e-04	0.47279357
170312_LF_170424_plasmidBC_UMI_pSPBN-GFP_MaxiPrep_Rep1	Liquid	930	6	5580	4.265835e-04	0.47322015
170312_LF_170424_plasmidBC_UMI_pSPBN-GFP_MaxiPrep_Rep1	Liquid	931	13	12103	9.252581e-04	0.47414541
170312_LF_170424_plasmidBC_UMI_pSPBN-GFP_MaxiPrep_Rep1	Liquid	932	8	7456	5.700012e-04	0.47471541
170312_LF_170424_plasmidBC_UMI_pSPBN-GFP_MaxiPrep_Rep1	Liquid	933	8	7464	5.706128e-04	0.47528602
170312_LF_170424_plasmidBC_UMI_pSPBN-GFP_MaxiPrep_Rep1	Liquid	934	5	4670	3.570152e-04	0.47564304
170312_LF_170424_plasmidBC_UMI_pSPBN-GFP_MaxiPrep_Rep1	Liquid	935	8	7480	5.718359e-04	0.47621487
170312_LF_170424_plasmidBC_UMI_pSPBN-GFP_MaxiPrep_Rep1	Liquid	936	9	8424	6.440035e-04	0.47685888
170312_LF_170424_plasmidBC_UMI_pSPBN-GFP_MaxiPrep_Rep1	Liquid	937	12	11244	8.595887e-04	0.47771847
170312_LF_170424_plasmidBC_UMI_pSPBN-GFP_MaxiPrep_Rep1	Liquid	938	6	5628	4.302530e-04	0.47814872
170312_LF_170424_plasmidBC_UMI_pSPBN-GFP_MaxiPrep_Rep1	Liquid	939	9	8451	6.460676e-04	0.47879479
170312_LF_170424_plasmidBC_UMI_pSPBN-GFP_MaxiPrep_Rep1	Liquid	940	13	12220	9.342026e-04	0.47972899
170312_LF_170424_plasmidBC_UMI_pSPBN-GFP_MaxiPrep_Rep1	Liquid	941	9	8469	6.474437e-04	0.48037643
170312_LF_170424_plasmidBC_UMI_pSPBN-GFP_MaxiPrep_Rep1	Liquid	942	9	8478	6.481317e-04	0.48102456
170312_LF_170424_plasmidBC_UMI_pSPBN-GFP_MaxiPrep_Rep1	Liquid	943	6	5658	4.325465e-04	0.48145711
170312_LF_170424_plasmidBC_UMI_pSPBN-GFP_MaxiPrep_Rep1	Liquid	944	6	5664	4.330052e-04	0.48189012
170312_LF_170424_plasmidBC_UMI_pSPBN-GFP_MaxiPrep_Rep1	Liquid	945	12	11340	8.669277e-04	0.48275704
170312_LF_170424_plasmidBC_UMI_pSPBN-GFP_MaxiPrep_Rep1	Liquid	946	9	8514	6.508838e-04	0.48340793
170312_LF_170424_plasmidBC_UMI_pSPBN-GFP_MaxiPrep_Rep1	Liquid	947	12	11364	8.687625e-04	0.48427669
170312_LF_170424_plasmidBC_UMI_pSPBN-GFP_MaxiPrep_Rep1	Liquid	948	9	8532	6.522599e-04	0.48492895
170312_LF_170424_plasmidBC_UMI_pSPBN-GFP_MaxiPrep_Rep1	Liquid	949	4	3796	2.901991e-04	0.48521915
170312_LF_170424_plasmidBC_UMI_pSPBN-GFP_MaxiPrep_Rep1	Liquid	950	8	7600	5.810098e-04	0.48580016
170312_LF_170424_plasmidBC_UMI_pSPBN-GFP_MaxiPrep_Rep1	Liquid	951	7	6657	5.089187e-04	0.48630908
170312_LF_170424_plasmidBC_UMI_pSPBN-GFP_MaxiPrep_Rep1	Liquid	952	9	8568	6.550121e-04	0.48696409
170312_LF_170424_plasmidBC_UMI_pSPBN-GFP_MaxiPrep_Rep1	Liquid	953	8	7624	5.828445e-04	0.48754693
170312_LF_170424_plasmidBC_UMI_pSPBN-GFP_MaxiPrep_Rep1	Liquid	954	8	7632	5.834561e-04	0.48813039
170312_LF_170424_plasmidBC_UMI_pSPBN-GFP_MaxiPrep_Rep1	Liquid	955	8	7640	5.840677e-04	0.48871446
170312_LF_170424_plasmidBC_UMI_pSPBN-GFP_MaxiPrep_Rep1	Liquid	956	11	10516	8.039340e-04	0.48951839
170312_LF_170424_plasmidBC_UMI_pSPBN-GFP_MaxiPrep_Rep1	Liquid	957	9	8613	6.584523e-04	0.49017684
170312_LF_170424_plasmidBC_UMI_pSPBN-GFP_MaxiPrep_Rep1	Liquid	958	10	9580	7.323781e-04	0.49090922
170312_LF_170424_plasmidBC_UMI_pSPBN-GFP_MaxiPrep_Rep1	Liquid	959	8	7672	5.865141e-04	0.49149574
170312_LF_170424_plasmidBC_UMI_pSPBN-GFP_MaxiPrep_Rep1	Liquid	960	5	4800	3.669535e-04	0.49186269
170312_LF_170424_plasmidBC_UMI_pSPBN-GFP_MaxiPrep_Rep1	Liquid	961	10	9610	7.346716e-04	0.49259736
170312_LF_170424_plasmidBC_UMI_pSPBN-GFP_MaxiPrep_Rep1	Liquid	962	13	12506	9.560669e-04	0.49355343
170312_LF_170424_plasmidBC_UMI_pSPBN-GFP_MaxiPrep_Rep1	Liquid	963	13	12519	9.570607e-04	0.49451049
170312_LF_170424_plasmidBC_UMI_pSPBN-GFP_MaxiPrep_Rep1	Liquid	964	5	4820	3.684825e-04	0.49487897
170312_LF_170424_plasmidBC_UMI_pSPBN-GFP_MaxiPrep_Rep1	Liquid	965	4	3860	2.950918e-04	0.49517406
170312_LF_170424_plasmidBC_UMI_pSPBN-GFP_MaxiPrep_Rep1	Liquid	966	5	4830	3.692470e-04	0.49554331
170312_LF_170424_plasmidBC_UMI_pSPBN-GFP_MaxiPrep_Rep1	Liquid	967	10	9670	7.392585e-04	0.49628257
170312_LF_170424_plasmidBC_UMI_pSPBN-GFP_MaxiPrep_Rep1	Liquid	968	12	11616	8.880276e-04	0.49717060
170312_LF_170424_plasmidBC_UMI_pSPBN-GFP_MaxiPrep_Rep1	Liquid	969	12	11628	8.889450e-04	0.49805954
170312_LF_170424_plasmidBC_UMI_pSPBN-GFP_MaxiPrep_Rep1	Liquid	970	6	5820	4.449312e-04	0.49850447
170312_LF_170424_plasmidBC_UMI_pSPBN-GFP_MaxiPrep_Rep1	Liquid	971	7	6797	5.196215e-04	0.49902409
170312_LF_170424_plasmidBC_UMI_pSPBN-GFP_MaxiPrep_Rep1	Liquid	972	7	6804	5.201566e-04	0.49954425
170312_LF_170424_plasmidBC_UMI_pSPBN-GFP_MaxiPrep_Rep1	Liquid	973	8	7784	5.950763e-04	0.50013933
170312_LF_170424_plasmidBC_UMI_pSPBN-GFP_MaxiPrep_Rep1	Liquid	974	11	10714	8.190709e-04	0.50095840
170312_LF_170424_plasmidBC_UMI_pSPBN-GFP_MaxiPrep_Rep1	Liquid	975	6	5850	4.472246e-04	0.50140562
170312_LF_170424_plasmidBC_UMI_pSPBN-GFP_MaxiPrep_Rep1	Liquid	976	8	7808	5.969111e-04	0.50200253
170312_LF_170424_plasmidBC_UMI_pSPBN-GFP_MaxiPrep_Rep1	Liquid	977	5	4885	3.734517e-04	0.50237599
170312_LF_170424_plasmidBC_UMI_pSPBN-GFP_MaxiPrep_Rep1	Liquid	978	7	6846	5.233675e-04	0.50289935
170312_LF_170424_plasmidBC_UMI_pSPBN-GFP_MaxiPrep_Rep1	Liquid	979	5	4895	3.742162e-04	0.50327357
170312_LF_170424_plasmidBC_UMI_pSPBN-GFP_MaxiPrep_Rep1	Liquid	980	14	13720	1.048876e-03	0.50432245
170312_LF_170424_plasmidBC_UMI_pSPBN-GFP_MaxiPrep_Rep1	Liquid	981	9	8829	6.749652e-04	0.50499741
170312_LF_170424_plasmidBC_UMI_pSPBN-GFP_MaxiPrep_Rep1	Liquid	982	8	7856	6.005806e-04	0.50559799
170312_LF_170424_plasmidBC_UMI_pSPBN-GFP_MaxiPrep_Rep1	Liquid	983	5	4915	3.757451e-04	0.50597374
170312_LF_170424_plasmidBC_UMI_pSPBN-GFP_MaxiPrep_Rep1	Liquid	984	8	7872	6.018038e-04	0.50657554
170312_LF_170424_plasmidBC_UMI_pSPBN-GFP_MaxiPrep_Rep1	Liquid	985	5	4925	3.765096e-04	0.50695205
170312_LF_170424_plasmidBC_UMI_pSPBN-GFP_MaxiPrep_Rep1	Liquid	986	5	4930	3.768919e-04	0.50732894
170312_LF_170424_plasmidBC_UMI_pSPBN-GFP_MaxiPrep_Rep1	Liquid	987	4	3948	3.018193e-04	0.50763076
170312_LF_170424_plasmidBC_UMI_pSPBN-GFP_MaxiPrep_Rep1	Liquid	988	4	3952	3.021251e-04	0.50793289
170312_LF_170424_plasmidBC_UMI_pSPBN-GFP_MaxiPrep_Rep1	Liquid	989	10	9890	7.560772e-04	0.50868896
170312_LF_170424_plasmidBC_UMI_pSPBN-GFP_MaxiPrep_Rep1	Liquid	990	10	9900	7.568417e-04	0.50944580
170312_LF_170424_plasmidBC_UMI_pSPBN-GFP_MaxiPrep_Rep1	Liquid	991	4	3964	3.030425e-04	0.50974885
170312_LF_170424_plasmidBC_UMI_pSPBN-GFP_MaxiPrep_Rep1	Liquid	992	8	7936	6.066965e-04	0.51035554
170312_LF_170424_plasmidBC_UMI_pSPBN-GFP_MaxiPrep_Rep1	Liquid	993	13	12909	9.868757e-04	0.51134242
170312_LF_170424_plasmidBC_UMI_pSPBN-GFP_MaxiPrep_Rep1	Liquid	994	5	4970	3.799498e-04	0.51172237
170312_LF_170424_plasmidBC_UMI_pSPBN-GFP_MaxiPrep_Rep1	Liquid	995	9	8955	6.845977e-04	0.51240697
170312_LF_170424_plasmidBC_UMI_pSPBN-GFP_MaxiPrep_Rep1	Liquid	996	10	9960	7.614286e-04	0.51316840
170312_LF_170424_plasmidBC_UMI_pSPBN-GFP_MaxiPrep_Rep1	Liquid	997	9	8973	6.859738e-04	0.51385437
170312_LF_170424_plasmidBC_UMI_pSPBN-GFP_MaxiPrep_Rep1	Liquid	998	4	3992	3.051830e-04	0.51415955
170312_LF_170424_plasmidBC_UMI_pSPBN-GFP_MaxiPrep_Rep1	Liquid	999	9	8991	6.873499e-04	0.51484690
170312_LF_170424_plasmidBC_UMI_pSPBN-GFP_MaxiPrep_Rep1	Liquid	1000	8	8000	6.115892e-04	0.51545849
170312_LF_170424_plasmidBC_UMI_pSPBN-GFP_MaxiPrep_Rep1	Liquid	1001	4	4004	3.061004e-04	0.51576459
170312_LF_170424_plasmidBC_UMI_pSPBN-GFP_MaxiPrep_Rep1	Liquid	1002	10	10020	7.660155e-04	0.51653061
170312_LF_170424_plasmidBC_UMI_pSPBN-GFP_MaxiPrep_Rep1	Liquid	1003	14	14042	1.073492e-03	0.51760410
170312_LF_170424_plasmidBC_UMI_pSPBN-GFP_MaxiPrep_Rep1	Liquid	1004	2	2008	1.535089e-04	0.51775761
170312_LF_170424_plasmidBC_UMI_pSPBN-GFP_MaxiPrep_Rep1	Liquid	1005	6	6030	4.609854e-04	0.51821859
170312_LF_170424_plasmidBC_UMI_pSPBN-GFP_MaxiPrep_Rep1	Liquid	1006	12	12072	9.228882e-04	0.51914148
170312_LF_170424_plasmidBC_UMI_pSPBN-GFP_MaxiPrep_Rep1	Liquid	1007	11	11077	8.468217e-04	0.51998830
170312_LF_170424_plasmidBC_UMI_pSPBN-GFP_MaxiPrep_Rep1	Liquid	1008	13	13104	1.001783e-03	0.52099009
170312_LF_170424_plasmidBC_UMI_pSPBN-GFP_MaxiPrep_Rep1	Liquid	1009	8	8072	6.170935e-04	0.52160718
170312_LF_170424_plasmidBC_UMI_pSPBN-GFP_MaxiPrep_Rep1	Liquid	1010	5	5050	3.860657e-04	0.52199325
170312_LF_170424_plasmidBC_UMI_pSPBN-GFP_MaxiPrep_Rep1	Liquid	1011	5	5055	3.864479e-04	0.52237969
170312_LF_170424_plasmidBC_UMI_pSPBN-GFP_MaxiPrep_Rep1	Liquid	1012	8	8096	6.189283e-04	0.52299862
170312_LF_170424_plasmidBC_UMI_pSPBN-GFP_MaxiPrep_Rep1	Liquid	1013	4	4052	3.097699e-04	0.52330839
170312_LF_170424_plasmidBC_UMI_pSPBN-GFP_MaxiPrep_Rep1	Liquid	1014	10	10140	7.751894e-04	0.52408358
170312_LF_170424_plasmidBC_UMI_pSPBN-GFP_MaxiPrep_Rep1	Liquid	1015	6	6090	4.655723e-04	0.52454915
170312_LF_170424_plasmidBC_UMI_pSPBN-GFP_MaxiPrep_Rep1	Liquid	1016	9	9144	6.990465e-04	0.52524820
170312_LF_170424_plasmidBC_UMI_pSPBN-GFP_MaxiPrep_Rep1	Liquid	1017	3	3051	2.332448e-04	0.52548144
170312_LF_170424_plasmidBC_UMI_pSPBN-GFP_MaxiPrep_Rep1	Liquid	1018	10	10180	7.782473e-04	0.52625969
170312_LF_170424_plasmidBC_UMI_pSPBN-GFP_MaxiPrep_Rep1	Liquid	1019	6	6114	4.674071e-04	0.52672710
170312_LF_170424_plasmidBC_UMI_pSPBN-GFP_MaxiPrep_Rep1	Liquid	1020	7	7140	5.458434e-04	0.52727294
170312_LF_170424_plasmidBC_UMI_pSPBN-GFP_MaxiPrep_Rep1	Liquid	1021	13	13273	1.014703e-03	0.52828765
170312_LF_170424_plasmidBC_UMI_pSPBN-GFP_MaxiPrep_Rep1	Liquid	1022	5	5110	3.906526e-04	0.52867830
170312_LF_170424_plasmidBC_UMI_pSPBN-GFP_MaxiPrep_Rep1	Liquid	1023	7	7161	5.474488e-04	0.52922575
170312_LF_170424_plasmidBC_UMI_pSPBN-GFP_MaxiPrep_Rep1	Liquid	1024	7	7168	5.479840e-04	0.52977373
170312_LF_170424_plasmidBC_UMI_pSPBN-GFP_MaxiPrep_Rep1	Liquid	1025	8	8200	6.268790e-04	0.53040061
170312_LF_170424_plasmidBC_UMI_pSPBN-GFP_MaxiPrep_Rep1	Liquid	1026	13	13338	1.019672e-03	0.53142028
170312_LF_170424_plasmidBC_UMI_pSPBN-GFP_MaxiPrep_Rep1	Liquid	1027	12	12324	9.421532e-04	0.53236244
170312_LF_170424_plasmidBC_UMI_pSPBN-GFP_MaxiPrep_Rep1	Liquid	1028	8	8224	6.287137e-04	0.53299115
170312_LF_170424_plasmidBC_UMI_pSPBN-GFP_MaxiPrep_Rep1	Liquid	1029	11	11319	8.653223e-04	0.53385647
170312_LF_170424_plasmidBC_UMI_pSPBN-GFP_MaxiPrep_Rep1	Liquid	1030	2	2060	1.574842e-04	0.53401396
170312_LF_170424_plasmidBC_UMI_pSPBN-GFP_MaxiPrep_Rep1	Liquid	1031	12	12372	9.458227e-04	0.53495978
170312_LF_170424_plasmidBC_UMI_pSPBN-GFP_MaxiPrep_Rep1	Liquid	1032	8	8256	6.311601e-04	0.53559094
170312_LF_170424_plasmidBC_UMI_pSPBN-GFP_MaxiPrep_Rep1	Liquid	1033	5	5165	3.948573e-04	0.53598580
170312_LF_170424_plasmidBC_UMI_pSPBN-GFP_MaxiPrep_Rep1	Liquid	1034	9	9306	7.114312e-04	0.53669723
170312_LF_170424_plasmidBC_UMI_pSPBN-GFP_MaxiPrep_Rep1	Liquid	1035	7	7245	5.538705e-04	0.53725110
170312_LF_170424_plasmidBC_UMI_pSPBN-GFP_MaxiPrep_Rep1	Liquid	1036	11	11396	8.712089e-04	0.53812231
170312_LF_170424_plasmidBC_UMI_pSPBN-GFP_MaxiPrep_Rep1	Liquid	1037	8	8296	6.342180e-04	0.53875652
170312_LF_170424_plasmidBC_UMI_pSPBN-GFP_MaxiPrep_Rep1	Liquid	1038	5	5190	3.967685e-04	0.53915329
170312_LF_170424_plasmidBC_UMI_pSPBN-GFP_MaxiPrep_Rep1	Liquid	1039	5	5195	3.971508e-04	0.53955044
170312_LF_170424_plasmidBC_UMI_pSPBN-GFP_MaxiPrep_Rep1	Liquid	1040	7	7280	5.565462e-04	0.54010699
170312_LF_170424_plasmidBC_UMI_pSPBN-GFP_MaxiPrep_Rep1	Liquid	1041	4	4164	3.183322e-04	0.54042532
170312_LF_170424_plasmidBC_UMI_pSPBN-GFP_MaxiPrep_Rep1	Liquid	1042	4	4168	3.186380e-04	0.54074396
170312_LF_170424_plasmidBC_UMI_pSPBN-GFP_MaxiPrep_Rep1	Liquid	1043	8	8344	6.378876e-04	0.54138185
170312_LF_170424_plasmidBC_UMI_pSPBN-GFP_MaxiPrep_Rep1	Liquid	1044	4	4176	3.192496e-04	0.54170110
170312_LF_170424_plasmidBC_UMI_pSPBN-GFP_MaxiPrep_Rep1	Liquid	1045	2	2090	1.597777e-04	0.54186087
170312_LF_170424_plasmidBC_UMI_pSPBN-GFP_MaxiPrep_Rep1	Liquid	1046	5	5230	3.998265e-04	0.54226070
170312_LF_170424_plasmidBC_UMI_pSPBN-GFP_MaxiPrep_Rep1	Liquid	1047	8	8376	6.403339e-04	0.54290104
170312_LF_170424_plasmidBC_UMI_pSPBN-GFP_MaxiPrep_Rep1	Liquid	1048	8	8384	6.409455e-04	0.54354198
170312_LF_170424_plasmidBC_UMI_pSPBN-GFP_MaxiPrep_Rep1	Liquid	1049	5	5245	4.009732e-04	0.54394295
170312_LF_170424_plasmidBC_UMI_pSPBN-GFP_MaxiPrep_Rep1	Liquid	1050	6	6300	4.816265e-04	0.54442458
170312_LF_170424_plasmidBC_UMI_pSPBN-GFP_MaxiPrep_Rep1	Liquid	1051	6	6306	4.820852e-04	0.54490667
170312_LF_170424_plasmidBC_UMI_pSPBN-GFP_MaxiPrep_Rep1	Liquid	1052	8	8416	6.433919e-04	0.54555006
170312_LF_170424_plasmidBC_UMI_pSPBN-GFP_MaxiPrep_Rep1	Liquid	1053	7	7371	5.635030e-04	0.54611356
170312_LF_170424_plasmidBC_UMI_pSPBN-GFP_MaxiPrep_Rep1	Liquid	1054	3	3162	2.417306e-04	0.54635529
170312_LF_170424_plasmidBC_UMI_pSPBN-GFP_MaxiPrep_Rep1	Liquid	1055	8	8440	6.452266e-04	0.54700052
170312_LF_170424_plasmidBC_UMI_pSPBN-GFP_MaxiPrep_Rep1	Liquid	1056	9	9504	7.265680e-04	0.54772709
170312_LF_170424_plasmidBC_UMI_pSPBN-GFP_MaxiPrep_Rep1	Liquid	1057	10	10570	8.080623e-04	0.54853515
170312_LF_170424_plasmidBC_UMI_pSPBN-GFP_MaxiPrep_Rep1	Liquid	1058	9	9522	7.279441e-04	0.54926309
170312_LF_170424_plasmidBC_UMI_pSPBN-GFP_MaxiPrep_Rep1	Liquid	1059	10	10590	8.095912e-04	0.55007268
170312_LF_170424_plasmidBC_UMI_pSPBN-GFP_MaxiPrep_Rep1	Liquid	1060	12	12720	9.724269e-04	0.55104511
170312_LF_170424_plasmidBC_UMI_pSPBN-GFP_MaxiPrep_Rep1	Liquid	1061	6	6366	4.866721e-04	0.55153178
170312_LF_170424_plasmidBC_UMI_pSPBN-GFP_MaxiPrep_Rep1	Liquid	1062	9	9558	7.306962e-04	0.55226248
170312_LF_170424_plasmidBC_UMI_pSPBN-GFP_MaxiPrep_Rep1	Liquid	1063	6	6378	4.875895e-04	0.55275007
170312_LF_170424_plasmidBC_UMI_pSPBN-GFP_MaxiPrep_Rep1	Liquid	1064	8	8512	6.507309e-04	0.55340080
170312_LF_170424_plasmidBC_UMI_pSPBN-GFP_MaxiPrep_Rep1	Liquid	1065	6	6390	4.885069e-04	0.55388931
170312_LF_170424_plasmidBC_UMI_pSPBN-GFP_MaxiPrep_Rep1	Liquid	1066	8	8528	6.519541e-04	0.55454126
170312_LF_170424_plasmidBC_UMI_pSPBN-GFP_MaxiPrep_Rep1	Liquid	1067	7	7469	5.709950e-04	0.55511226
170312_LF_170424_plasmidBC_UMI_pSPBN-GFP_MaxiPrep_Rep1	Liquid	1068	5	5340	4.082358e-04	0.55552049
170312_LF_170424_plasmidBC_UMI_pSPBN-GFP_MaxiPrep_Rep1	Liquid	1069	8	8552	6.537889e-04	0.55617428
170312_LF_170424_plasmidBC_UMI_pSPBN-GFP_MaxiPrep_Rep1	Liquid	1070	6	6420	4.908004e-04	0.55666508
170312_LF_170424_plasmidBC_UMI_pSPBN-GFP_MaxiPrep_Rep1	Liquid	1071	9	9639	7.368886e-04	0.55740197
170312_LF_170424_plasmidBC_UMI_pSPBN-GFP_MaxiPrep_Rep1	Liquid	1072	12	12864	9.834355e-04	0.55838540
170312_LF_170424_plasmidBC_UMI_pSPBN-GFP_MaxiPrep_Rep1	Liquid	1073	3	3219	2.460882e-04	0.55863149
170312_LF_170424_plasmidBC_UMI_pSPBN-GFP_MaxiPrep_Rep1	Liquid	1074	4	4296	3.284234e-04	0.55895992
170312_LF_170424_plasmidBC_UMI_pSPBN-GFP_MaxiPrep_Rep1	Liquid	1075	7	7525	5.752761e-04	0.55953519
170312_LF_170424_plasmidBC_UMI_pSPBN-GFP_MaxiPrep_Rep1	Liquid	1076	9	9684	7.403288e-04	0.56027552
170312_LF_170424_plasmidBC_UMI_pSPBN-GFP_MaxiPrep_Rep1	Liquid	1077	9	9693	7.410168e-04	0.56101654
170312_LF_170424_plasmidBC_UMI_pSPBN-GFP_MaxiPrep_Rep1	Liquid	1078	4	4312	3.296466e-04	0.56134618
170312_LF_170424_plasmidBC_UMI_pSPBN-GFP_MaxiPrep_Rep1	Liquid	1079	7	7553	5.774167e-04	0.56192360
170312_LF_170424_plasmidBC_UMI_pSPBN-GFP_MaxiPrep_Rep1	Liquid	1080	5	5400	4.128227e-04	0.56233642
170312_LF_170424_plasmidBC_UMI_pSPBN-GFP_MaxiPrep_Rep1	Liquid	1081	7	7567	5.784870e-04	0.56291491
170312_LF_170424_plasmidBC_UMI_pSPBN-GFP_MaxiPrep_Rep1	Liquid	1082	6	6492	4.963047e-04	0.56341122
170312_LF_170424_plasmidBC_UMI_pSPBN-GFP_MaxiPrep_Rep1	Liquid	1083	2	2166	1.655878e-04	0.56357680
170312_LF_170424_plasmidBC_UMI_pSPBN-GFP_MaxiPrep_Rep1	Liquid	1084	6	6504	4.972220e-04	0.56407403
170312_LF_170424_plasmidBC_UMI_pSPBN-GFP_MaxiPrep_Rep1	Liquid	1085	6	6510	4.976807e-04	0.56457171
170312_LF_170424_plasmidBC_UMI_pSPBN-GFP_MaxiPrep_Rep1	Liquid	1086	8	8688	6.641859e-04	0.56523589
170312_LF_170424_plasmidBC_UMI_pSPBN-GFP_MaxiPrep_Rep1	Liquid	1087	9	9783	7.478972e-04	0.56598379
170312_LF_170424_plasmidBC_UMI_pSPBN-GFP_MaxiPrep_Rep1	Liquid	1088	10	10880	8.317614e-04	0.56681555
170312_LF_170424_plasmidBC_UMI_pSPBN-GFP_MaxiPrep_Rep1	Liquid	1089	5	5445	4.162629e-04	0.56723181
170312_LF_170424_plasmidBC_UMI_pSPBN-GFP_MaxiPrep_Rep1	Liquid	1090	4	4360	3.333161e-04	0.56756513
170312_LF_170424_plasmidBC_UMI_pSPBN-GFP_MaxiPrep_Rep1	Liquid	1091	6	6546	5.004329e-04	0.56806556
170312_LF_170424_plasmidBC_UMI_pSPBN-GFP_MaxiPrep_Rep1	Liquid	1092	5	5460	4.174097e-04	0.56848297
170312_LF_170424_plasmidBC_UMI_pSPBN-GFP_MaxiPrep_Rep1	Liquid	1093	6	6558	5.013503e-04	0.56898432
170312_LF_170424_plasmidBC_UMI_pSPBN-GFP_MaxiPrep_Rep1	Liquid	1094	7	7658	5.854438e-04	0.56956977
170312_LF_170424_plasmidBC_UMI_pSPBN-GFP_MaxiPrep_Rep1	Liquid	1095	4	4380	3.348451e-04	0.56990461
170312_LF_170424_plasmidBC_UMI_pSPBN-GFP_MaxiPrep_Rep1	Liquid	1096	7	7672	5.865141e-04	0.57049113
170312_LF_170424_plasmidBC_UMI_pSPBN-GFP_MaxiPrep_Rep1	Liquid	1097	7	7679	5.870492e-04	0.57107817
170312_LF_170424_plasmidBC_UMI_pSPBN-GFP_MaxiPrep_Rep1	Liquid	1098	4	4392	3.357625e-04	0.57141394
170312_LF_170424_plasmidBC_UMI_pSPBN-GFP_MaxiPrep_Rep1	Liquid	1099	10	10990	8.401707e-04	0.57225411
170312_LF_170424_plasmidBC_UMI_pSPBN-GFP_MaxiPrep_Rep1	Liquid	1100	6	6600	5.045611e-04	0.57275867
170312_LF_170424_plasmidBC_UMI_pSPBN-GFP_MaxiPrep_Rep1	Liquid	1101	11	12111	9.258697e-04	0.57368454
170312_LF_170424_plasmidBC_UMI_pSPBN-GFP_MaxiPrep_Rep1	Liquid	1102	10	11020	8.424642e-04	0.57452700
170312_LF_170424_plasmidBC_UMI_pSPBN-GFP_MaxiPrep_Rep1	Liquid	1103	7	7721	5.902601e-04	0.57511726
170312_LF_170424_plasmidBC_UMI_pSPBN-GFP_MaxiPrep_Rep1	Liquid	1104	1	1104	8.439931e-05	0.57520166
170312_LF_170424_plasmidBC_UMI_pSPBN-GFP_MaxiPrep_Rep1	Liquid	1105	6	6630	5.068546e-04	0.57570852
170312_LF_170424_plasmidBC_UMI_pSPBN-GFP_MaxiPrep_Rep1	Liquid	1106	10	11060	8.455221e-04	0.57655404
170312_LF_170424_plasmidBC_UMI_pSPBN-GFP_MaxiPrep_Rep1	Liquid	1107	2	2214	1.692573e-04	0.57672330
170312_LF_170424_plasmidBC_UMI_pSPBN-GFP_MaxiPrep_Rep1	Liquid	1108	4	4432	3.388204e-04	0.57706212
170312_LF_170424_plasmidBC_UMI_pSPBN-GFP_MaxiPrep_Rep1	Liquid	1109	4	4436	3.391262e-04	0.57740124
170312_LF_170424_plasmidBC_UMI_pSPBN-GFP_MaxiPrep_Rep1	Liquid	1110	8	8880	6.788640e-04	0.57808011
170312_LF_170424_plasmidBC_UMI_pSPBN-GFP_MaxiPrep_Rep1	Liquid	1111	8	8888	6.794756e-04	0.57875958
170312_LF_170424_plasmidBC_UMI_pSPBN-GFP_MaxiPrep_Rep1	Liquid	1112	9	10008	7.650981e-04	0.57952468
170312_LF_170424_plasmidBC_UMI_pSPBN-GFP_MaxiPrep_Rep1	Liquid	1113	7	7791	5.956115e-04	0.58012029
170312_LF_170424_plasmidBC_UMI_pSPBN-GFP_MaxiPrep_Rep1	Liquid	1114	2	2228	1.703276e-04	0.58029062
170312_LF_170424_plasmidBC_UMI_pSPBN-GFP_MaxiPrep_Rep1	Liquid	1115	5	5575	4.262012e-04	0.58071682
170312_LF_170424_plasmidBC_UMI_pSPBN-GFP_MaxiPrep_Rep1	Liquid	1116	10	11160	8.531670e-04	0.58156999
170312_LF_170424_plasmidBC_UMI_pSPBN-GFP_MaxiPrep_Rep1	Liquid	1117	6	6702	5.123589e-04	0.58208235
170312_LF_170424_plasmidBC_UMI_pSPBN-GFP_MaxiPrep_Rep1	Liquid	1118	2	2236	1.709392e-04	0.58225329
170312_LF_170424_plasmidBC_UMI_pSPBN-GFP_MaxiPrep_Rep1	Liquid	1119	11	12309	9.410065e-04	0.58319429
170312_LF_170424_plasmidBC_UMI_pSPBN-GFP_MaxiPrep_Rep1	Liquid	1120	3	3360	2.568675e-04	0.58345116
170312_LF_170424_plasmidBC_UMI_pSPBN-GFP_MaxiPrep_Rep1	Liquid	1121	2	2242	1.713979e-04	0.58362256
170312_LF_170424_plasmidBC_UMI_pSPBN-GFP_MaxiPrep_Rep1	Liquid	1122	6	6732	5.146523e-04	0.58413721
170312_LF_170424_plasmidBC_UMI_pSPBN-GFP_MaxiPrep_Rep1	Liquid	1123	2	2246	1.717037e-04	0.58430891
170312_LF_170424_plasmidBC_UMI_pSPBN-GFP_MaxiPrep_Rep1	Liquid	1124	5	5620	4.296414e-04	0.58473856
170312_LF_170424_plasmidBC_UMI_pSPBN-GFP_MaxiPrep_Rep1	Liquid	1125	10	11250	8.600474e-04	0.58559860
170312_LF_170424_plasmidBC_UMI_pSPBN-GFP_MaxiPrep_Rep1	Liquid	1126	4	4504	3.443247e-04	0.58594293
170312_LF_170424_plasmidBC_UMI_pSPBN-GFP_MaxiPrep_Rep1	Liquid	1127	7	7889	6.031034e-04	0.58654603
170312_LF_170424_plasmidBC_UMI_pSPBN-GFP_MaxiPrep_Rep1	Liquid	1128	4	4512	3.449363e-04	0.58689097
170312_LF_170424_plasmidBC_UMI_pSPBN-GFP_MaxiPrep_Rep1	Liquid	1129	5	5645	4.315527e-04	0.58732252
170312_LF_170424_plasmidBC_UMI_pSPBN-GFP_MaxiPrep_Rep1	Liquid	1130	6	6780	5.183219e-04	0.58784084
170312_LF_170424_plasmidBC_UMI_pSPBN-GFP_MaxiPrep_Rep1	Liquid	1131	4	4524	3.458537e-04	0.58818670
170312_LF_170424_plasmidBC_UMI_pSPBN-GFP_MaxiPrep_Rep1	Liquid	1132	4	4528	3.461595e-04	0.58853285
170312_LF_170424_plasmidBC_UMI_pSPBN-GFP_MaxiPrep_Rep1	Liquid	1133	5	5665	4.330816e-04	0.58896594
170312_LF_170424_plasmidBC_UMI_pSPBN-GFP_MaxiPrep_Rep1	Liquid	1134	5	5670	4.334639e-04	0.58939940
170312_LF_170424_plasmidBC_UMI_pSPBN-GFP_MaxiPrep_Rep1	Liquid	1135	5	5675	4.338461e-04	0.58983325
170312_LF_170424_plasmidBC_UMI_pSPBN-GFP_MaxiPrep_Rep1	Liquid	1136	5	5680	4.342284e-04	0.59026747
170312_LF_170424_plasmidBC_UMI_pSPBN-GFP_MaxiPrep_Rep1	Liquid	1137	6	6822	5.215327e-04	0.59078901
170312_LF_170424_plasmidBC_UMI_pSPBN-GFP_MaxiPrep_Rep1	Liquid	1138	5	5690	4.349928e-04	0.59122400
170312_LF_170424_plasmidBC_UMI_pSPBN-GFP_MaxiPrep_Rep1	Liquid	1139	1	1139	8.707502e-05	0.59131108
170312_LF_170424_plasmidBC_UMI_pSPBN-GFP_MaxiPrep_Rep1	Liquid	1140	8	9120	6.972117e-04	0.59200829
170312_LF_170424_plasmidBC_UMI_pSPBN-GFP_MaxiPrep_Rep1	Liquid	1141	3	3423	2.616837e-04	0.59226997
170312_LF_170424_plasmidBC_UMI_pSPBN-GFP_MaxiPrep_Rep1	Liquid	1142	6	6852	5.238262e-04	0.59279380
170312_LF_170424_plasmidBC_UMI_pSPBN-GFP_MaxiPrep_Rep1	Liquid	1143	4	4572	3.495232e-04	0.59314332
170312_LF_170424_plasmidBC_UMI_pSPBN-GFP_MaxiPrep_Rep1	Liquid	1144	5	5720	4.372863e-04	0.59358061
170312_LF_170424_plasmidBC_UMI_pSPBN-GFP_MaxiPrep_Rep1	Liquid	1145	8	9160	7.002697e-04	0.59428088
170312_LF_170424_plasmidBC_UMI_pSPBN-GFP_MaxiPrep_Rep1	Liquid	1146	6	6876	5.256609e-04	0.59480654
170312_LF_170424_plasmidBC_UMI_pSPBN-GFP_MaxiPrep_Rep1	Liquid	1147	6	6882	5.261196e-04	0.59533266
170312_LF_170424_plasmidBC_UMI_pSPBN-GFP_MaxiPrep_Rep1	Liquid	1148	4	4592	3.510522e-04	0.59568371
170312_LF_170424_plasmidBC_UMI_pSPBN-GFP_MaxiPrep_Rep1	Liquid	1149	6	6894	5.270370e-04	0.59621075
170312_LF_170424_plasmidBC_UMI_pSPBN-GFP_MaxiPrep_Rep1	Liquid	1150	3	3450	2.637479e-04	0.59647449
170312_LF_170424_plasmidBC_UMI_pSPBN-GFP_MaxiPrep_Rep1	Liquid	1151	5	5755	4.399620e-04	0.59691446
170312_LF_170424_plasmidBC_UMI_pSPBN-GFP_MaxiPrep_Rep1	Liquid	1152	6	6912	5.284131e-04	0.59744287
170312_LF_170424_plasmidBC_UMI_pSPBN-GFP_MaxiPrep_Rep1	Liquid	1153	7	8071	6.170171e-04	0.59805989
170312_LF_170424_plasmidBC_UMI_pSPBN-GFP_MaxiPrep_Rep1	Liquid	1154	4	4616	3.528870e-04	0.59841277
170312_LF_170424_plasmidBC_UMI_pSPBN-GFP_MaxiPrep_Rep1	Liquid	1155	8	9240	7.063856e-04	0.59911916
170312_LF_170424_plasmidBC_UMI_pSPBN-GFP_MaxiPrep_Rep1	Liquid	1156	8	9248	7.069972e-04	0.59982616
170312_LF_170424_plasmidBC_UMI_pSPBN-GFP_MaxiPrep_Rep1	Liquid	1157	5	5785	4.422555e-04	0.60026841
170312_LF_170424_plasmidBC_UMI_pSPBN-GFP_MaxiPrep_Rep1	Liquid	1158	5	5790	4.426377e-04	0.60071105
170312_LF_170424_plasmidBC_UMI_pSPBN-GFP_MaxiPrep_Rep1	Liquid	1159	6	6954	5.316239e-04	0.60124267
170312_LF_170424_plasmidBC_UMI_pSPBN-GFP_MaxiPrep_Rep1	Liquid	1160	5	5800	4.434022e-04	0.60168608
170312_LF_170424_plasmidBC_UMI_pSPBN-GFP_MaxiPrep_Rep1	Liquid	1161	4	4644	3.550276e-04	0.60204110
170312_LF_170424_plasmidBC_UMI_pSPBN-GFP_MaxiPrep_Rep1	Liquid	1162	5	5810	4.441667e-04	0.60248527
170312_LF_170424_plasmidBC_UMI_pSPBN-GFP_MaxiPrep_Rep1	Liquid	1163	8	9304	7.112783e-04	0.60319655
170312_LF_170424_plasmidBC_UMI_pSPBN-GFP_MaxiPrep_Rep1	Liquid	1164	5	5820	4.449312e-04	0.60364148
170312_LF_170424_plasmidBC_UMI_pSPBN-GFP_MaxiPrep_Rep1	Liquid	1165	10	11650	8.906268e-04	0.60453211
170312_LF_170424_plasmidBC_UMI_pSPBN-GFP_MaxiPrep_Rep1	Liquid	1166	3	3498	2.674174e-04	0.60479952
170312_LF_170424_plasmidBC_UMI_pSPBN-GFP_MaxiPrep_Rep1	Liquid	1167	6	7002	5.352935e-04	0.60533482
170312_LF_170424_plasmidBC_UMI_pSPBN-GFP_MaxiPrep_Rep1	Liquid	1168	7	8176	6.250442e-04	0.60595986
170312_LF_170424_plasmidBC_UMI_pSPBN-GFP_MaxiPrep_Rep1	Liquid	1169	4	4676	3.574739e-04	0.60631733
170312_LF_170424_plasmidBC_UMI_pSPBN-GFP_MaxiPrep_Rep1	Liquid	1170	10	11700	8.944493e-04	0.60721178
170312_LF_170424_plasmidBC_UMI_pSPBN-GFP_MaxiPrep_Rep1	Liquid	1171	5	5855	4.476069e-04	0.60765939
170312_LF_170424_plasmidBC_UMI_pSPBN-GFP_MaxiPrep_Rep1	Liquid	1172	8	9376	7.167826e-04	0.60837617
170312_LF_170424_plasmidBC_UMI_pSPBN-GFP_MaxiPrep_Rep1	Liquid	1173	3	3519	2.690228e-04	0.60864520
170312_LF_170424_plasmidBC_UMI_pSPBN-GFP_MaxiPrep_Rep1	Liquid	1174	3	3522	2.692522e-04	0.60891445
170312_LF_170424_plasmidBC_UMI_pSPBN-GFP_MaxiPrep_Rep1	Liquid	1175	5	5875	4.491358e-04	0.60936358
170312_LF_170424_plasmidBC_UMI_pSPBN-GFP_MaxiPrep_Rep1	Liquid	1176	7	8232	6.293253e-04	0.60999291
170312_LF_170424_plasmidBC_UMI_pSPBN-GFP_MaxiPrep_Rep1	Liquid	1177	9	10593	8.098206e-04	0.61080273
170312_LF_170424_plasmidBC_UMI_pSPBN-GFP_MaxiPrep_Rep1	Liquid	1178	2	2356	1.801130e-04	0.61098284
170312_LF_170424_plasmidBC_UMI_pSPBN-GFP_MaxiPrep_Rep1	Liquid	1179	5	5895	4.506648e-04	0.61143351
170312_LF_170424_plasmidBC_UMI_pSPBN-GFP_MaxiPrep_Rep1	Liquid	1180	4	4720	3.608376e-04	0.61179435
170312_LF_170424_plasmidBC_UMI_pSPBN-GFP_MaxiPrep_Rep1	Liquid	1181	4	4724	3.611434e-04	0.61215549
170312_LF_170424_plasmidBC_UMI_pSPBN-GFP_MaxiPrep_Rep1	Liquid	1182	5	5910	4.518115e-04	0.61260730
170312_LF_170424_plasmidBC_UMI_pSPBN-GFP_MaxiPrep_Rep1	Liquid	1183	4	4732	3.617550e-04	0.61296906
170312_LF_170424_plasmidBC_UMI_pSPBN-GFP_MaxiPrep_Rep1	Liquid	1184	7	8288	6.336064e-04	0.61360266
170312_LF_170424_plasmidBC_UMI_pSPBN-GFP_MaxiPrep_Rep1	Liquid	1185	7	8295	6.341416e-04	0.61423680
170312_LF_170424_plasmidBC_UMI_pSPBN-GFP_MaxiPrep_Rep1	Liquid	1186	3	3558	2.720043e-04	0.61450881
170312_LF_170424_plasmidBC_UMI_pSPBN-GFP_MaxiPrep_Rep1	Liquid	1187	6	7122	5.444673e-04	0.61505328
170312_LF_170424_plasmidBC_UMI_pSPBN-GFP_MaxiPrep_Rep1	Liquid	1188	9	10692	8.173890e-04	0.61587066
170312_LF_170424_plasmidBC_UMI_pSPBN-GFP_MaxiPrep_Rep1	Liquid	1189	8	9512	7.271796e-04	0.61659784
170312_LF_170424_plasmidBC_UMI_pSPBN-GFP_MaxiPrep_Rep1	Liquid	1190	4	4760	3.638956e-04	0.61696174
170312_LF_170424_plasmidBC_UMI_pSPBN-GFP_MaxiPrep_Rep1	Liquid	1191	5	5955	4.552517e-04	0.61741699
170312_LF_170424_plasmidBC_UMI_pSPBN-GFP_MaxiPrep_Rep1	Liquid	1192	4	4768	3.645072e-04	0.61778150
170312_LF_170424_plasmidBC_UMI_pSPBN-GFP_MaxiPrep_Rep1	Liquid	1193	3	3579	2.736097e-04	0.61805511
170312_LF_170424_plasmidBC_UMI_pSPBN-GFP_MaxiPrep_Rep1	Liquid	1194	12	14328	1.095356e-03	0.61915046
170312_LF_170424_plasmidBC_UMI_pSPBN-GFP_MaxiPrep_Rep1	Liquid	1195	5	5975	4.567807e-04	0.61960725
170312_LF_170424_plasmidBC_UMI_pSPBN-GFP_MaxiPrep_Rep1	Liquid	1196	3	3588	2.742978e-04	0.61988154
170312_LF_170424_plasmidBC_UMI_pSPBN-GFP_MaxiPrep_Rep1	Liquid	1197	8	9576	7.320723e-04	0.62061362
170312_LF_170424_plasmidBC_UMI_pSPBN-GFP_MaxiPrep_Rep1	Liquid	1198	5	5990	4.579274e-04	0.62107154
170312_LF_170424_plasmidBC_UMI_pSPBN-GFP_MaxiPrep_Rep1	Liquid	1199	11	13189	1.008281e-03	0.62207982
170312_LF_170424_plasmidBC_UMI_pSPBN-GFP_MaxiPrep_Rep1	Liquid	1200	5	6000	4.586919e-04	0.62253852
170312_LF_170424_plasmidBC_UMI_pSPBN-GFP_MaxiPrep_Rep1	Liquid	1201	4	4804	3.672593e-04	0.62290578
170312_LF_170424_plasmidBC_UMI_pSPBN-GFP_MaxiPrep_Rep1	Liquid	1202	2	2404	1.837826e-04	0.62308956
170312_LF_170424_plasmidBC_UMI_pSPBN-GFP_MaxiPrep_Rep1	Liquid	1203	3	3609	2.759032e-04	0.62336546
170312_LF_170424_plasmidBC_UMI_pSPBN-GFP_MaxiPrep_Rep1	Liquid	1204	5	6020	4.602209e-04	0.62382568
170312_LF_170424_plasmidBC_UMI_pSPBN-GFP_MaxiPrep_Rep1	Liquid	1205	4	4820	3.684825e-04	0.62419416
170312_LF_170424_plasmidBC_UMI_pSPBN-GFP_MaxiPrep_Rep1	Liquid	1206	8	9648	7.375766e-04	0.62493174
170312_LF_170424_plasmidBC_UMI_pSPBN-GFP_MaxiPrep_Rep1	Liquid	1207	4	4828	3.690941e-04	0.62530084
170312_LF_170424_plasmidBC_UMI_pSPBN-GFP_MaxiPrep_Rep1	Liquid	1208	2	2416	1.846999e-04	0.62548553
170312_LF_170424_plasmidBC_UMI_pSPBN-GFP_MaxiPrep_Rep1	Liquid	1209	3	3627	2.772793e-04	0.62576281
170312_LF_170424_plasmidBC_UMI_pSPBN-GFP_MaxiPrep_Rep1	Liquid	1210	7	8470	6.475201e-04	0.62641033
170312_LF_170424_plasmidBC_UMI_pSPBN-GFP_MaxiPrep_Rep1	Liquid	1211	7	8477	6.480552e-04	0.62705839
170312_LF_170424_plasmidBC_UMI_pSPBN-GFP_MaxiPrep_Rep1	Liquid	1212	12	14544	1.111869e-03	0.62817026
170312_LF_170424_plasmidBC_UMI_pSPBN-GFP_MaxiPrep_Rep1	Liquid	1213	6	7278	5.563933e-04	0.62872665
170312_LF_170424_plasmidBC_UMI_pSPBN-GFP_MaxiPrep_Rep1	Liquid	1214	3	3642	2.784260e-04	0.62900508
170312_LF_170424_plasmidBC_UMI_pSPBN-GFP_MaxiPrep_Rep1	Liquid	1215	2	2430	1.857702e-04	0.62919085
170312_LF_170424_plasmidBC_UMI_pSPBN-GFP_MaxiPrep_Rep1	Liquid	1216	8	9728	7.436925e-04	0.62993454
170312_LF_170424_plasmidBC_UMI_pSPBN-GFP_MaxiPrep_Rep1	Liquid	1217	4	4868	3.721520e-04	0.63030669
170312_LF_170424_plasmidBC_UMI_pSPBN-GFP_MaxiPrep_Rep1	Liquid	1218	4	4872	3.724578e-04	0.63067915
170312_LF_170424_plasmidBC_UMI_pSPBN-GFP_MaxiPrep_Rep1	Liquid	1219	4	4876	3.727636e-04	0.63105191
170312_LF_170424_plasmidBC_UMI_pSPBN-GFP_MaxiPrep_Rep1	Liquid	1220	3	3660	2.798021e-04	0.63133172
170312_LF_170424_plasmidBC_UMI_pSPBN-GFP_MaxiPrep_Rep1	Liquid	1221	2	2442	1.866876e-04	0.63151840
170312_LF_170424_plasmidBC_UMI_pSPBN-GFP_MaxiPrep_Rep1	Liquid	1222	2	2444	1.868405e-04	0.63170524
170312_LF_170424_plasmidBC_UMI_pSPBN-GFP_MaxiPrep_Rep1	Liquid	1223	5	6115	4.674835e-04	0.63217273
170312_LF_170424_plasmidBC_UMI_pSPBN-GFP_MaxiPrep_Rep1	Liquid	1224	5	6120	4.678658e-04	0.63264059
170312_LF_170424_plasmidBC_UMI_pSPBN-GFP_MaxiPrep_Rep1	Liquid	1225	8	9800	7.491968e-04	0.63338979
170312_LF_170424_plasmidBC_UMI_pSPBN-GFP_MaxiPrep_Rep1	Liquid	1226	5	6130	4.686303e-04	0.63385842
170312_LF_170424_plasmidBC_UMI_pSPBN-GFP_MaxiPrep_Rep1	Liquid	1227	4	4908	3.752100e-04	0.63423363
170312_LF_170424_plasmidBC_UMI_pSPBN-GFP_MaxiPrep_Rep1	Liquid	1228	5	6140	4.693947e-04	0.63470303
170312_LF_170424_plasmidBC_UMI_pSPBN-GFP_MaxiPrep_Rep1	Liquid	1229	9	11061	8.455986e-04	0.63554862
170312_LF_170424_plasmidBC_UMI_pSPBN-GFP_MaxiPrep_Rep1	Liquid	1230	5	6150	4.701592e-04	0.63601878
170312_LF_170424_plasmidBC_UMI_pSPBN-GFP_MaxiPrep_Rep1	Liquid	1231	4	4924	3.764332e-04	0.63639522
170312_LF_170424_plasmidBC_UMI_pSPBN-GFP_MaxiPrep_Rep1	Liquid	1232	8	9856	7.534779e-04	0.63714869
170312_LF_170424_plasmidBC_UMI_pSPBN-GFP_MaxiPrep_Rep1	Liquid	1233	6	7398	5.655671e-04	0.63771426
170312_LF_170424_plasmidBC_UMI_pSPBN-GFP_MaxiPrep_Rep1	Liquid	1234	5	6170	4.716882e-04	0.63818595
170312_LF_170424_plasmidBC_UMI_pSPBN-GFP_MaxiPrep_Rep1	Liquid	1235	11	13585	1.038555e-03	0.63922450
170312_LF_170424_plasmidBC_UMI_pSPBN-GFP_MaxiPrep_Rep1	Liquid	1236	3	3708	2.834716e-04	0.63950798
170312_LF_170424_plasmidBC_UMI_pSPBN-GFP_MaxiPrep_Rep1	Liquid	1237	6	7422	5.674019e-04	0.64007538
170312_LF_170424_plasmidBC_UMI_pSPBN-GFP_MaxiPrep_Rep1	Liquid	1238	6	7428	5.678606e-04	0.64064324
170312_LF_170424_plasmidBC_UMI_pSPBN-GFP_MaxiPrep_Rep1	Liquid	1239	1	1239	9.471988e-05	0.64073796
170312_LF_170424_plasmidBC_UMI_pSPBN-GFP_MaxiPrep_Rep1	Liquid	1240	8	9920	7.583706e-04	0.64149633
170312_LF_170424_plasmidBC_UMI_pSPBN-GFP_MaxiPrep_Rep1	Liquid	1241	6	7446	5.692367e-04	0.64206557
170312_LF_170424_plasmidBC_UMI_pSPBN-GFP_MaxiPrep_Rep1	Liquid	1242	6	7452	5.696954e-04	0.64263526
170312_LF_170424_plasmidBC_UMI_pSPBN-GFP_MaxiPrep_Rep1	Liquid	1243	4	4972	3.801027e-04	0.64301536
170312_LF_170424_plasmidBC_UMI_pSPBN-GFP_MaxiPrep_Rep1	Liquid	1244	6	7464	5.706128e-04	0.64358598
170312_LF_170424_plasmidBC_UMI_pSPBN-GFP_MaxiPrep_Rep1	Liquid	1245	2	2490	1.903571e-04	0.64377633
170312_LF_170424_plasmidBC_UMI_pSPBN-GFP_MaxiPrep_Rep1	Liquid	1246	8	9968	7.620402e-04	0.64453837
170312_LF_170424_plasmidBC_UMI_pSPBN-GFP_MaxiPrep_Rep1	Liquid	1247	3	3741	2.859944e-04	0.64482437
170312_LF_170424_plasmidBC_UMI_pSPBN-GFP_MaxiPrep_Rep1	Liquid	1248	7	8736	6.678554e-04	0.64549222
170312_LF_170424_plasmidBC_UMI_pSPBN-GFP_MaxiPrep_Rep1	Liquid	1249	10	12490	9.548437e-04	0.64644707
170312_LF_170424_plasmidBC_UMI_pSPBN-GFP_MaxiPrep_Rep1	Liquid	1250	4	5000	3.822433e-04	0.64682931
170312_LF_170424_plasmidBC_UMI_pSPBN-GFP_MaxiPrep_Rep1	Liquid	1251	3	3753	2.869118e-04	0.64711622
170312_LF_170424_plasmidBC_UMI_pSPBN-GFP_MaxiPrep_Rep1	Liquid	1252	9	11268	8.614234e-04	0.64797765
170312_LF_170424_plasmidBC_UMI_pSPBN-GFP_MaxiPrep_Rep1	Liquid	1253	5	6265	4.789508e-04	0.64845660
170312_LF_170424_plasmidBC_UMI_pSPBN-GFP_MaxiPrep_Rep1	Liquid	1254	4	5016	3.834664e-04	0.64884006
170312_LF_170424_plasmidBC_UMI_pSPBN-GFP_MaxiPrep_Rep1	Liquid	1255	4	5020	3.837722e-04	0.64922384
170312_LF_170424_plasmidBC_UMI_pSPBN-GFP_MaxiPrep_Rep1	Liquid	1256	3	3768	2.880585e-04	0.64951189
170312_LF_170424_plasmidBC_UMI_pSPBN-GFP_MaxiPrep_Rep1	Liquid	1257	2	2514	1.921919e-04	0.64970409
170312_LF_170424_plasmidBC_UMI_pSPBN-GFP_MaxiPrep_Rep1	Liquid	1258	8	10064	7.693793e-04	0.65047347
170312_LF_170424_plasmidBC_UMI_pSPBN-GFP_MaxiPrep_Rep1	Liquid	1259	3	3777	2.887466e-04	0.65076221
170312_LF_170424_plasmidBC_UMI_pSPBN-GFP_MaxiPrep_Rep1	Liquid	1260	6	7560	5.779518e-04	0.65134016
170312_LF_170424_plasmidBC_UMI_pSPBN-GFP_MaxiPrep_Rep1	Liquid	1261	3	3783	2.892053e-04	0.65162937
170312_LF_170424_plasmidBC_UMI_pSPBN-GFP_MaxiPrep_Rep1	Liquid	1262	1	1262	9.647820e-05	0.65172585
170312_LF_170424_plasmidBC_UMI_pSPBN-GFP_MaxiPrep_Rep1	Liquid	1263	4	5052	3.862186e-04	0.65211207
170312_LF_170424_plasmidBC_UMI_pSPBN-GFP_MaxiPrep_Rep1	Liquid	1264	6	7584	5.797866e-04	0.65269185
170312_LF_170424_plasmidBC_UMI_pSPBN-GFP_MaxiPrep_Rep1	Liquid	1265	4	5060	3.868302e-04	0.65307868
170312_LF_170424_plasmidBC_UMI_pSPBN-GFP_MaxiPrep_Rep1	Liquid	1266	4	5064	3.871360e-04	0.65346582
170312_LF_170424_plasmidBC_UMI_pSPBN-GFP_MaxiPrep_Rep1	Liquid	1267	11	13937	1.065465e-03	0.65453128
170312_LF_170424_plasmidBC_UMI_pSPBN-GFP_MaxiPrep_Rep1	Liquid	1268	3	3804	2.908107e-04	0.65482209
170312_LF_170424_plasmidBC_UMI_pSPBN-GFP_MaxiPrep_Rep1	Liquid	1269	4	5076	3.880534e-04	0.65521015
170312_LF_170424_plasmidBC_UMI_pSPBN-GFP_MaxiPrep_Rep1	Liquid	1270	2	2540	1.941796e-04	0.65540433
170312_LF_170424_plasmidBC_UMI_pSPBN-GFP_MaxiPrep_Rep1	Liquid	1271	5	6355	4.858312e-04	0.65589016
170312_LF_170424_plasmidBC_UMI_pSPBN-GFP_MaxiPrep_Rep1	Liquid	1272	8	10176	7.779415e-04	0.65666810
170312_LF_170424_plasmidBC_UMI_pSPBN-GFP_MaxiPrep_Rep1	Liquid	1273	3	3819	2.919574e-04	0.65696006
170312_LF_170424_plasmidBC_UMI_pSPBN-GFP_MaxiPrep_Rep1	Liquid	1274	2	2548	1.947912e-04	0.65715485
170312_LF_170424_plasmidBC_UMI_pSPBN-GFP_MaxiPrep_Rep1	Liquid	1275	3	3825	2.924161e-04	0.65744726
170312_LF_170424_plasmidBC_UMI_pSPBN-GFP_MaxiPrep_Rep1	Liquid	1276	4	5104	3.901939e-04	0.65783746
170312_LF_170424_plasmidBC_UMI_pSPBN-GFP_MaxiPrep_Rep1	Liquid	1277	7	8939	6.833745e-04	0.65852083
170312_LF_170424_plasmidBC_UMI_pSPBN-GFP_MaxiPrep_Rep1	Liquid	1278	2	2556	1.954028e-04	0.65871624
170312_LF_170424_plasmidBC_UMI_pSPBN-GFP_MaxiPrep_Rep1	Liquid	1279	4	5116	3.911113e-04	0.65910735
170312_LF_170424_plasmidBC_UMI_pSPBN-GFP_MaxiPrep_Rep1	Liquid	1280	4	5120	3.914171e-04	0.65949876
170312_LF_170424_plasmidBC_UMI_pSPBN-GFP_MaxiPrep_Rep1	Liquid	1281	1	1281	9.793073e-05	0.65959670
170312_LF_170424_plasmidBC_UMI_pSPBN-GFP_MaxiPrep_Rep1	Liquid	1282	2	2564	1.960143e-04	0.65979271
170312_LF_170424_plasmidBC_UMI_pSPBN-GFP_MaxiPrep_Rep1	Liquid	1283	2	2566	1.961672e-04	0.65998888
170312_LF_170424_plasmidBC_UMI_pSPBN-GFP_MaxiPrep_Rep1	Liquid	1284	5	6420	4.908004e-04	0.66047968
170312_LF_170424_plasmidBC_UMI_pSPBN-GFP_MaxiPrep_Rep1	Liquid	1285	5	6425	4.911826e-04	0.66097086
170312_LF_170424_plasmidBC_UMI_pSPBN-GFP_MaxiPrep_Rep1	Liquid	1286	1	1286	9.831297e-05	0.66106917
170312_LF_170424_plasmidBC_UMI_pSPBN-GFP_MaxiPrep_Rep1	Liquid	1287	7	9009	6.887259e-04	0.66175790
170312_LF_170424_plasmidBC_UMI_pSPBN-GFP_MaxiPrep_Rep1	Liquid	1288	4	5152	3.938635e-04	0.66215176
170312_LF_170424_plasmidBC_UMI_pSPBN-GFP_MaxiPrep_Rep1	Liquid	1289	6	7734	5.912539e-04	0.66274302
170312_LF_170424_plasmidBC_UMI_pSPBN-GFP_MaxiPrep_Rep1	Liquid	1290	4	5160	3.944751e-04	0.66313749
170312_LF_170424_plasmidBC_UMI_pSPBN-GFP_MaxiPrep_Rep1	Liquid	1291	5	6455	4.934761e-04	0.66363097
170312_LF_170424_plasmidBC_UMI_pSPBN-GFP_MaxiPrep_Rep1	Liquid	1292	6	7752	5.926300e-04	0.66422360
170312_LF_170424_plasmidBC_UMI_pSPBN-GFP_MaxiPrep_Rep1	Liquid	1293	5	6465	4.942405e-04	0.66471784
170312_LF_170424_plasmidBC_UMI_pSPBN-GFP_MaxiPrep_Rep1	Liquid	1294	6	7764	5.935474e-04	0.66531138
170312_LF_170424_plasmidBC_UMI_pSPBN-GFP_MaxiPrep_Rep1	Liquid	1295	2	2590	1.980020e-04	0.66550939
170312_LF_170424_plasmidBC_UMI_pSPBN-GFP_MaxiPrep_Rep1	Liquid	1296	5	6480	4.953873e-04	0.66600477
170312_LF_170424_plasmidBC_UMI_pSPBN-GFP_MaxiPrep_Rep1	Liquid	1297	5	6485	4.957695e-04	0.66650054
170312_LF_170424_plasmidBC_UMI_pSPBN-GFP_MaxiPrep_Rep1	Liquid	1298	3	3894	2.976911e-04	0.66679823
170312_LF_170424_plasmidBC_UMI_pSPBN-GFP_MaxiPrep_Rep1	Liquid	1299	4	5196	3.972272e-04	0.66719546
170312_LF_170424_plasmidBC_UMI_pSPBN-GFP_MaxiPrep_Rep1	Liquid	1300	4	5200	3.975330e-04	0.66759300
170312_LF_170424_plasmidBC_UMI_pSPBN-GFP_MaxiPrep_Rep1	Liquid	1301	6	7806	5.967582e-04	0.66818975
170312_LF_170424_plasmidBC_UMI_pSPBN-GFP_MaxiPrep_Rep1	Liquid	1302	1	1302	9.953615e-05	0.66828929
170312_LF_170424_plasmidBC_UMI_pSPBN-GFP_MaxiPrep_Rep1	Liquid	1303	5	6515	4.980630e-04	0.66878735
170312_LF_170424_plasmidBC_UMI_pSPBN-GFP_MaxiPrep_Rep1	Liquid	1304	3	3912	2.990671e-04	0.66908642
170312_LF_170424_plasmidBC_UMI_pSPBN-GFP_MaxiPrep_Rep1	Liquid	1305	6	7830	5.985930e-04	0.66968501
170312_LF_170424_plasmidBC_UMI_pSPBN-GFP_MaxiPrep_Rep1	Liquid	1306	2	2612	1.996839e-04	0.66988470
170312_LF_170424_plasmidBC_UMI_pSPBN-GFP_MaxiPrep_Rep1	Liquid	1307	6	7842	5.995103e-04	0.67048421
170312_LF_170424_plasmidBC_UMI_pSPBN-GFP_MaxiPrep_Rep1	Liquid	1308	1	1308	9.999484e-05	0.67058420
170312_LF_170424_plasmidBC_UMI_pSPBN-GFP_MaxiPrep_Rep1	Liquid	1309	8	10472	8.005703e-04	0.67138477
170312_LF_170424_plasmidBC_UMI_pSPBN-GFP_MaxiPrep_Rep1	Liquid	1310	3	3930	3.004432e-04	0.67168522
170312_LF_170424_plasmidBC_UMI_pSPBN-GFP_MaxiPrep_Rep1	Liquid	1311	4	5244	4.008967e-04	0.67208611
170312_LF_170424_plasmidBC_UMI_pSPBN-GFP_MaxiPrep_Rep1	Liquid	1312	6	7872	6.018038e-04	0.67268792
170312_LF_170424_plasmidBC_UMI_pSPBN-GFP_MaxiPrep_Rep1	Liquid	1313	9	11817	9.033937e-04	0.67359131
170312_LF_170424_plasmidBC_UMI_pSPBN-GFP_MaxiPrep_Rep1	Liquid	1314	8	10512	8.036283e-04	0.67439494
170312_LF_170424_plasmidBC_UMI_pSPBN-GFP_MaxiPrep_Rep1	Liquid	1315	3	3945	3.015899e-04	0.67469653
170312_LF_170424_plasmidBC_UMI_pSPBN-GFP_MaxiPrep_Rep1	Liquid	1316	1	1316	1.006064e-04	0.67479713
170312_LF_170424_plasmidBC_UMI_pSPBN-GFP_MaxiPrep_Rep1	Liquid	1317	1	1317	1.006829e-04	0.67489782
170312_LF_170424_plasmidBC_UMI_pSPBN-GFP_MaxiPrep_Rep1	Liquid	1318	4	5272	4.030373e-04	0.67530085
170312_LF_170424_plasmidBC_UMI_pSPBN-GFP_MaxiPrep_Rep1	Liquid	1319	6	7914	6.050146e-04	0.67590587
170312_LF_170424_plasmidBC_UMI_pSPBN-GFP_MaxiPrep_Rep1	Liquid	1320	4	5280	4.036489e-04	0.67630952
170312_LF_170424_plasmidBC_UMI_pSPBN-GFP_MaxiPrep_Rep1	Liquid	1321	1	1321	1.009887e-04	0.67641051
170312_LF_170424_plasmidBC_UMI_pSPBN-GFP_MaxiPrep_Rep1	Liquid	1322	2	2644	2.021302e-04	0.67661264
170312_LF_170424_plasmidBC_UMI_pSPBN-GFP_MaxiPrep_Rep1	Liquid	1323	5	6615	5.057078e-04	0.67711834
170312_LF_170424_plasmidBC_UMI_pSPBN-GFP_MaxiPrep_Rep1	Liquid	1324	5	6620	5.060901e-04	0.67762443
170312_LF_170424_plasmidBC_UMI_pSPBN-GFP_MaxiPrep_Rep1	Liquid	1325	5	6625	5.064723e-04	0.67813091
170312_LF_170424_plasmidBC_UMI_pSPBN-GFP_MaxiPrep_Rep1	Liquid	1326	4	5304	4.054837e-04	0.67853639
170312_LF_170424_plasmidBC_UMI_pSPBN-GFP_MaxiPrep_Rep1	Liquid	1327	3	3981	3.043421e-04	0.67884073
170312_LF_170424_plasmidBC_UMI_pSPBN-GFP_MaxiPrep_Rep1	Liquid	1328	7	9296	7.106667e-04	0.67955140
170312_LF_170424_plasmidBC_UMI_pSPBN-GFP_MaxiPrep_Rep1	Liquid	1329	4	5316	4.064010e-04	0.67995780
170312_LF_170424_plasmidBC_UMI_pSPBN-GFP_MaxiPrep_Rep1	Liquid	1330	3	3990	3.050301e-04	0.68026283
170312_LF_170424_plasmidBC_UMI_pSPBN-GFP_MaxiPrep_Rep1	Liquid	1331	5	6655	5.087658e-04	0.68077160
170312_LF_170424_plasmidBC_UMI_pSPBN-GFP_MaxiPrep_Rep1	Liquid	1332	4	5328	4.073184e-04	0.68117891
170312_LF_170424_plasmidBC_UMI_pSPBN-GFP_MaxiPrep_Rep1	Liquid	1333	1	1333	1.019061e-04	0.68128082
170312_LF_170424_plasmidBC_UMI_pSPBN-GFP_MaxiPrep_Rep1	Liquid	1334	4	5336	4.079300e-04	0.68168875
170312_LF_170424_plasmidBC_UMI_pSPBN-GFP_MaxiPrep_Rep1	Liquid	1335	4	5340	4.082358e-04	0.68209699
170312_LF_170424_plasmidBC_UMI_pSPBN-GFP_MaxiPrep_Rep1	Liquid	1336	5	6680	5.106770e-04	0.68260766
170312_LF_170424_plasmidBC_UMI_pSPBN-GFP_MaxiPrep_Rep1	Liquid	1337	2	2674	2.044237e-04	0.68281209
170312_LF_170424_plasmidBC_UMI_pSPBN-GFP_MaxiPrep_Rep1	Liquid	1338	6	8028	6.137298e-04	0.68342582
170312_LF_170424_plasmidBC_UMI_pSPBN-GFP_MaxiPrep_Rep1	Liquid	1339	5	6695	5.118237e-04	0.68393764
170312_LF_170424_plasmidBC_UMI_pSPBN-GFP_MaxiPrep_Rep1	Liquid	1340	3	4020	3.073236e-04	0.68424496
170312_LF_170424_plasmidBC_UMI_pSPBN-GFP_MaxiPrep_Rep1	Liquid	1341	5	6705	5.125882e-04	0.68475755
170312_LF_170424_plasmidBC_UMI_pSPBN-GFP_MaxiPrep_Rep1	Liquid	1342	5	6710	5.129705e-04	0.68527052
170312_LF_170424_plasmidBC_UMI_pSPBN-GFP_MaxiPrep_Rep1	Liquid	1344	7	9408	7.192289e-04	0.68598975
170312_LF_170424_plasmidBC_UMI_pSPBN-GFP_MaxiPrep_Rep1	Liquid	1345	2	2690	2.056469e-04	0.68619540
170312_LF_170424_plasmidBC_UMI_pSPBN-GFP_MaxiPrep_Rep1	Liquid	1346	2	2692	2.057998e-04	0.68640120
170312_LF_170424_plasmidBC_UMI_pSPBN-GFP_MaxiPrep_Rep1	Liquid	1347	6	8082	6.178580e-04	0.68701906
170312_LF_170424_plasmidBC_UMI_pSPBN-GFP_MaxiPrep_Rep1	Liquid	1348	2	2696	2.061056e-04	0.68722516
170312_LF_170424_plasmidBC_UMI_pSPBN-GFP_MaxiPrep_Rep1	Liquid	1350	7	9450	7.224398e-04	0.68794760
170312_LF_170424_plasmidBC_UMI_pSPBN-GFP_MaxiPrep_Rep1	Liquid	1351	2	2702	2.065643e-04	0.68815417
170312_LF_170424_plasmidBC_UMI_pSPBN-GFP_MaxiPrep_Rep1	Liquid	1352	3	4056	3.100757e-04	0.68846424
170312_LF_170424_plasmidBC_UMI_pSPBN-GFP_MaxiPrep_Rep1	Liquid	1353	4	5412	4.137401e-04	0.68887798
170312_LF_170424_plasmidBC_UMI_pSPBN-GFP_MaxiPrep_Rep1	Liquid	1354	3	4062	3.105344e-04	0.68918852
170312_LF_170424_plasmidBC_UMI_pSPBN-GFP_MaxiPrep_Rep1	Liquid	1355	6	8130	6.215276e-04	0.68981004
170312_LF_170424_plasmidBC_UMI_pSPBN-GFP_MaxiPrep_Rep1	Liquid	1356	3	4068	3.109931e-04	0.69012104
170312_LF_170424_plasmidBC_UMI_pSPBN-GFP_MaxiPrep_Rep1	Liquid	1357	8	10856	8.299266e-04	0.69095096
170312_LF_170424_plasmidBC_UMI_pSPBN-GFP_MaxiPrep_Rep1	Liquid	1358	4	5432	4.152691e-04	0.69136623
170312_LF_170424_plasmidBC_UMI_pSPBN-GFP_MaxiPrep_Rep1	Liquid	1359	6	8154	6.233623e-04	0.69198960
170312_LF_170424_plasmidBC_UMI_pSPBN-GFP_MaxiPrep_Rep1	Liquid	1360	3	4080	3.119105e-04	0.69230151
170312_LF_170424_plasmidBC_UMI_pSPBN-GFP_MaxiPrep_Rep1	Liquid	1361	4	5444	4.161865e-04	0.69271769
170312_LF_170424_plasmidBC_UMI_pSPBN-GFP_MaxiPrep_Rep1	Liquid	1362	4	5448	4.164923e-04	0.69313418
170312_LF_170424_plasmidBC_UMI_pSPBN-GFP_MaxiPrep_Rep1	Liquid	1363	3	4089	3.125985e-04	0.69344678
170312_LF_170424_plasmidBC_UMI_pSPBN-GFP_MaxiPrep_Rep1	Liquid	1364	4	5456	4.171039e-04	0.69386389
170312_LF_170424_plasmidBC_UMI_pSPBN-GFP_MaxiPrep_Rep1	Liquid	1365	4	5460	4.174097e-04	0.69428130
170312_LF_170424_plasmidBC_UMI_pSPBN-GFP_MaxiPrep_Rep1	Liquid	1366	7	9562	7.310020e-04	0.69501230
170312_LF_170424_plasmidBC_UMI_pSPBN-GFP_MaxiPrep_Rep1	Liquid	1367	2	2734	2.090106e-04	0.69522131
170312_LF_170424_plasmidBC_UMI_pSPBN-GFP_MaxiPrep_Rep1	Liquid	1368	4	5472	4.183270e-04	0.69563964
170312_LF_170424_plasmidBC_UMI_pSPBN-GFP_MaxiPrep_Rep1	Liquid	1369	7	9583	7.326075e-04	0.69637224
170312_LF_170424_plasmidBC_UMI_pSPBN-GFP_MaxiPrep_Rep1	Liquid	1370	3	4110	3.142040e-04	0.69668645
170312_LF_170424_plasmidBC_UMI_pSPBN-GFP_MaxiPrep_Rep1	Liquid	1371	5	6855	5.240555e-04	0.69721050
170312_LF_170424_plasmidBC_UMI_pSPBN-GFP_MaxiPrep_Rep1	Liquid	1372	6	8232	6.293253e-04	0.69783983
170312_LF_170424_plasmidBC_UMI_pSPBN-GFP_MaxiPrep_Rep1	Liquid	1373	4	5492	4.198560e-04	0.69825968
170312_LF_170424_plasmidBC_UMI_pSPBN-GFP_MaxiPrep_Rep1	Liquid	1374	1	1374	1.050405e-04	0.69836473
170312_LF_170424_plasmidBC_UMI_pSPBN-GFP_MaxiPrep_Rep1	Liquid	1375	4	5500	4.204676e-04	0.69878519
170312_LF_170424_plasmidBC_UMI_pSPBN-GFP_MaxiPrep_Rep1	Liquid	1376	2	2752	2.103867e-04	0.69899558
170312_LF_170424_plasmidBC_UMI_pSPBN-GFP_MaxiPrep_Rep1	Liquid	1377	2	2754	2.105396e-04	0.69920612
170312_LF_170424_plasmidBC_UMI_pSPBN-GFP_MaxiPrep_Rep1	Liquid	1378	5	6890	5.267312e-04	0.69973285
170312_LF_170424_plasmidBC_UMI_pSPBN-GFP_MaxiPrep_Rep1	Liquid	1379	5	6895	5.271135e-04	0.70025996
170312_LF_170424_plasmidBC_UMI_pSPBN-GFP_MaxiPrep_Rep1	Liquid	1380	4	5520	4.219966e-04	0.70068196
170312_LF_170424_plasmidBC_UMI_pSPBN-GFP_MaxiPrep_Rep1	Liquid	1381	3	4143	3.167268e-04	0.70099869
170312_LF_170424_plasmidBC_UMI_pSPBN-GFP_MaxiPrep_Rep1	Liquid	1383	4	5532	4.229140e-04	0.70142160
170312_LF_170424_plasmidBC_UMI_pSPBN-GFP_MaxiPrep_Rep1	Liquid	1384	4	5536	4.232197e-04	0.70184482
170312_LF_170424_plasmidBC_UMI_pSPBN-GFP_MaxiPrep_Rep1	Liquid	1385	6	8310	6.352883e-04	0.70248011
170312_LF_170424_plasmidBC_UMI_pSPBN-GFP_MaxiPrep_Rep1	Liquid	1386	5	6930	5.297892e-04	0.70300990
170312_LF_170424_plasmidBC_UMI_pSPBN-GFP_MaxiPrep_Rep1	Liquid	1387	4	5548	4.241371e-04	0.70343404
170312_LF_170424_plasmidBC_UMI_pSPBN-GFP_MaxiPrep_Rep1	Liquid	1388	1	1388	1.061107e-04	0.70354015
170312_LF_170424_plasmidBC_UMI_pSPBN-GFP_MaxiPrep_Rep1	Liquid	1389	2	2778	2.123744e-04	0.70375252
170312_LF_170424_plasmidBC_UMI_pSPBN-GFP_MaxiPrep_Rep1	Liquid	1390	4	5560	4.250545e-04	0.70417757
170312_LF_170424_plasmidBC_UMI_pSPBN-GFP_MaxiPrep_Rep1	Liquid	1391	3	4173	3.190202e-04	0.70449660
170312_LF_170424_plasmidBC_UMI_pSPBN-GFP_MaxiPrep_Rep1	Liquid	1392	4	5568	4.256661e-04	0.70492226
170312_LF_170424_plasmidBC_UMI_pSPBN-GFP_MaxiPrep_Rep1	Liquid	1393	8	11144	8.519438e-04	0.70577421
170312_LF_170424_plasmidBC_UMI_pSPBN-GFP_MaxiPrep_Rep1	Liquid	1394	2	2788	2.131388e-04	0.70598734
170312_LF_170424_plasmidBC_UMI_pSPBN-GFP_MaxiPrep_Rep1	Liquid	1395	7	9765	7.465211e-04	0.70673387
170312_LF_170424_plasmidBC_UMI_pSPBN-GFP_MaxiPrep_Rep1	Liquid	1396	2	2792	2.134446e-04	0.70694731
170312_LF_170424_plasmidBC_UMI_pSPBN-GFP_MaxiPrep_Rep1	Liquid	1397	4	5588	4.271951e-04	0.70737450
170312_LF_170424_plasmidBC_UMI_pSPBN-GFP_MaxiPrep_Rep1	Liquid	1398	1	1398	1.068752e-04	0.70748138
170312_LF_170424_plasmidBC_UMI_pSPBN-GFP_MaxiPrep_Rep1	Liquid	1399	6	8394	6.417100e-04	0.70812309
170312_LF_170424_plasmidBC_UMI_pSPBN-GFP_MaxiPrep_Rep1	Liquid	1400	1	1400	1.070281e-04	0.70823012
170312_LF_170424_plasmidBC_UMI_pSPBN-GFP_MaxiPrep_Rep1	Liquid	1401	4	5604	4.284183e-04	0.70865854
170312_LF_170424_plasmidBC_UMI_pSPBN-GFP_MaxiPrep_Rep1	Liquid	1402	4	5608	4.287241e-04	0.70908726
170312_LF_170424_plasmidBC_UMI_pSPBN-GFP_MaxiPrep_Rep1	Liquid	1403	6	8418	6.435448e-04	0.70973081
170312_LF_170424_plasmidBC_UMI_pSPBN-GFP_MaxiPrep_Rep1	Liquid	1404	2	2808	2.146678e-04	0.70994547
170312_LF_170424_plasmidBC_UMI_pSPBN-GFP_MaxiPrep_Rep1	Liquid	1405	3	4215	3.222311e-04	0.71026770
170312_LF_170424_plasmidBC_UMI_pSPBN-GFP_MaxiPrep_Rep1	Liquid	1406	4	5624	4.299472e-04	0.71069765
170312_LF_170424_plasmidBC_UMI_pSPBN-GFP_MaxiPrep_Rep1	Liquid	1407	3	4221	3.226898e-04	0.71102034
170312_LF_170424_plasmidBC_UMI_pSPBN-GFP_MaxiPrep_Rep1	Liquid	1408	1	1408	1.076397e-04	0.71112798
170312_LF_170424_plasmidBC_UMI_pSPBN-GFP_MaxiPrep_Rep1	Liquid	1409	4	5636	4.308646e-04	0.71155885
170312_LF_170424_plasmidBC_UMI_pSPBN-GFP_MaxiPrep_Rep1	Liquid	1410	4	5640	4.311704e-04	0.71199002
170312_LF_170424_plasmidBC_UMI_pSPBN-GFP_MaxiPrep_Rep1	Liquid	1411	2	2822	2.157381e-04	0.71220575
170312_LF_170424_plasmidBC_UMI_pSPBN-GFP_MaxiPrep_Rep1	Liquid	1412	5	7060	5.397275e-04	0.71274548
170312_LF_170424_plasmidBC_UMI_pSPBN-GFP_MaxiPrep_Rep1	Liquid	1413	9	12717	9.721975e-04	0.71371768
170312_LF_170424_plasmidBC_UMI_pSPBN-GFP_MaxiPrep_Rep1	Liquid	1414	1	1414	1.080984e-04	0.71382578
170312_LF_170424_plasmidBC_UMI_pSPBN-GFP_MaxiPrep_Rep1	Liquid	1415	4	5660	4.326994e-04	0.71425848
170312_LF_170424_plasmidBC_UMI_pSPBN-GFP_MaxiPrep_Rep1	Liquid	1416	5	7080	5.412565e-04	0.71479973
170312_LF_170424_plasmidBC_UMI_pSPBN-GFP_MaxiPrep_Rep1	Liquid	1417	2	2834	2.166555e-04	0.71501639
170312_LF_170424_plasmidBC_UMI_pSPBN-GFP_MaxiPrep_Rep1	Liquid	1418	3	4254	3.252126e-04	0.71534160
170312_LF_170424_plasmidBC_UMI_pSPBN-GFP_MaxiPrep_Rep1	Liquid	1419	3	4257	3.254419e-04	0.71566704
170312_LF_170424_plasmidBC_UMI_pSPBN-GFP_MaxiPrep_Rep1	Liquid	1420	3	4260	3.256713e-04	0.71599271
170312_LF_170424_plasmidBC_UMI_pSPBN-GFP_MaxiPrep_Rep1	Liquid	1421	4	5684	4.345342e-04	0.71642725
170312_LF_170424_plasmidBC_UMI_pSPBN-GFP_MaxiPrep_Rep1	Liquid	1422	3	4266	3.261300e-04	0.71675338
170312_LF_170424_plasmidBC_UMI_pSPBN-GFP_MaxiPrep_Rep1	Liquid	1423	3	4269	3.263593e-04	0.71707974
170312_LF_170424_plasmidBC_UMI_pSPBN-GFP_MaxiPrep_Rep1	Liquid	1424	2	2848	2.177258e-04	0.71729746
170312_LF_170424_plasmidBC_UMI_pSPBN-GFP_MaxiPrep_Rep1	Liquid	1425	5	7125	5.446967e-04	0.71784216
170312_LF_170424_plasmidBC_UMI_pSPBN-GFP_MaxiPrep_Rep1	Liquid	1426	4	5704	4.360631e-04	0.71827822
170312_LF_170424_plasmidBC_UMI_pSPBN-GFP_MaxiPrep_Rep1	Liquid	1427	4	5708	4.363689e-04	0.71871459
170312_LF_170424_plasmidBC_UMI_pSPBN-GFP_MaxiPrep_Rep1	Liquid	1428	2	2856	2.183374e-04	0.71893293
170312_LF_170424_plasmidBC_UMI_pSPBN-GFP_MaxiPrep_Rep1	Liquid	1429	2	2858	2.184903e-04	0.71915142
170312_LF_170424_plasmidBC_UMI_pSPBN-GFP_MaxiPrep_Rep1	Liquid	1430	6	8580	6.559295e-04	0.71980735
170312_LF_170424_plasmidBC_UMI_pSPBN-GFP_MaxiPrep_Rep1	Liquid	1431	4	5724	4.375921e-04	0.72024494
170312_LF_170424_plasmidBC_UMI_pSPBN-GFP_MaxiPrep_Rep1	Liquid	1432	5	7160	5.473724e-04	0.72079231
170312_LF_170424_plasmidBC_UMI_pSPBN-GFP_MaxiPrep_Rep1	Liquid	1433	2	2866	2.191018e-04	0.72101142
170312_LF_170424_plasmidBC_UMI_pSPBN-GFP_MaxiPrep_Rep1	Liquid	1434	1	1434	1.096274e-04	0.72112104
170312_LF_170424_plasmidBC_UMI_pSPBN-GFP_MaxiPrep_Rep1	Liquid	1435	4	5740	4.388153e-04	0.72155986
170312_LF_170424_plasmidBC_UMI_pSPBN-GFP_MaxiPrep_Rep1	Liquid	1436	8	11488	8.782421e-04	0.72243810
170312_LF_170424_plasmidBC_UMI_pSPBN-GFP_MaxiPrep_Rep1	Liquid	1437	3	4311	3.295701e-04	0.72276767
170312_LF_170424_plasmidBC_UMI_pSPBN-GFP_MaxiPrep_Rep1	Liquid	1438	2	2876	2.198663e-04	0.72298754
170312_LF_170424_plasmidBC_UMI_pSPBN-GFP_MaxiPrep_Rep1	Liquid	1439	2	2878	2.200192e-04	0.72320756
170312_LF_170424_plasmidBC_UMI_pSPBN-GFP_MaxiPrep_Rep1	Liquid	1440	2	2880	2.201721e-04	0.72342773
170312_LF_170424_plasmidBC_UMI_pSPBN-GFP_MaxiPrep_Rep1	Liquid	1441	4	5764	4.406500e-04	0.72386838
170312_LF_170424_plasmidBC_UMI_pSPBN-GFP_MaxiPrep_Rep1	Liquid	1442	4	5768	4.409558e-04	0.72430933
170312_LF_170424_plasmidBC_UMI_pSPBN-GFP_MaxiPrep_Rep1	Liquid	1443	5	7215	5.515770e-04	0.72486091
170312_LF_170424_plasmidBC_UMI_pSPBN-GFP_MaxiPrep_Rep1	Liquid	1444	2	2888	2.207837e-04	0.72508169
170312_LF_170424_plasmidBC_UMI_pSPBN-GFP_MaxiPrep_Rep1	Liquid	1445	3	4335	3.314049e-04	0.72541310
170312_LF_170424_plasmidBC_UMI_pSPBN-GFP_MaxiPrep_Rep1	Liquid	1446	2	2892	2.210895e-04	0.72563419
170312_LF_170424_plasmidBC_UMI_pSPBN-GFP_MaxiPrep_Rep1	Liquid	1447	3	4341	3.318636e-04	0.72596605
170312_LF_170424_plasmidBC_UMI_pSPBN-GFP_MaxiPrep_Rep1	Liquid	1448	5	7240	5.534883e-04	0.72651954
170312_LF_170424_plasmidBC_UMI_pSPBN-GFP_MaxiPrep_Rep1	Liquid	1449	3	4347	3.323223e-04	0.72685186
170312_LF_170424_plasmidBC_UMI_pSPBN-GFP_MaxiPrep_Rep1	Liquid	1450	2	2900	2.217011e-04	0.72707356
170312_LF_170424_plasmidBC_UMI_pSPBN-GFP_MaxiPrep_Rep1	Liquid	1451	2	2902	2.218540e-04	0.72729542
170312_LF_170424_plasmidBC_UMI_pSPBN-GFP_MaxiPrep_Rep1	Liquid	1452	3	4356	3.330103e-04	0.72762843
170312_LF_170424_plasmidBC_UMI_pSPBN-GFP_MaxiPrep_Rep1	Liquid	1453	5	7265	5.553995e-04	0.72818383
170312_LF_170424_plasmidBC_UMI_pSPBN-GFP_MaxiPrep_Rep1	Liquid	1455	3	4365	3.336984e-04	0.72851753
170312_LF_170424_plasmidBC_UMI_pSPBN-GFP_MaxiPrep_Rep1	Liquid	1456	5	7280	5.565462e-04	0.72907407
170312_LF_170424_plasmidBC_UMI_pSPBN-GFP_MaxiPrep_Rep1	Liquid	1457	3	4371	3.341571e-04	0.72940823
170312_LF_170424_plasmidBC_UMI_pSPBN-GFP_MaxiPrep_Rep1	Liquid	1458	5	7290	5.573107e-04	0.72996554
170312_LF_170424_plasmidBC_UMI_pSPBN-GFP_MaxiPrep_Rep1	Liquid	1459	4	5836	4.461543e-04	0.73041170
170312_LF_170424_plasmidBC_UMI_pSPBN-GFP_MaxiPrep_Rep1	Liquid	1460	5	7300	5.580752e-04	0.73096977
170312_LF_170424_plasmidBC_UMI_pSPBN-GFP_MaxiPrep_Rep1	Liquid	1462	1	1462	1.117679e-04	0.73108154
170312_LF_170424_plasmidBC_UMI_pSPBN-GFP_MaxiPrep_Rep1	Liquid	1463	6	8778	6.710663e-04	0.73175260
170312_LF_170424_plasmidBC_UMI_pSPBN-GFP_MaxiPrep_Rep1	Liquid	1464	5	7320	5.596041e-04	0.73231221
170312_LF_170424_plasmidBC_UMI_pSPBN-GFP_MaxiPrep_Rep1	Liquid	1465	3	4395	3.359918e-04	0.73264820
170312_LF_170424_plasmidBC_UMI_pSPBN-GFP_MaxiPrep_Rep1	Liquid	1466	1	1466	1.120737e-04	0.73276027
170312_LF_170424_plasmidBC_UMI_pSPBN-GFP_MaxiPrep_Rep1	Liquid	1467	3	4401	3.364505e-04	0.73309672
170312_LF_170424_plasmidBC_UMI_pSPBN-GFP_MaxiPrep_Rep1	Liquid	1468	4	5872	4.489065e-04	0.73354563
170312_LF_170424_plasmidBC_UMI_pSPBN-GFP_MaxiPrep_Rep1	Liquid	1469	2	2938	2.246061e-04	0.73377024
170312_LF_170424_plasmidBC_UMI_pSPBN-GFP_MaxiPrep_Rep1	Liquid	1470	5	7350	5.618976e-04	0.73433214
170312_LF_170424_plasmidBC_UMI_pSPBN-GFP_MaxiPrep_Rep1	Liquid	1471	2	2942	2.249119e-04	0.73455705
170312_LF_170424_plasmidBC_UMI_pSPBN-GFP_MaxiPrep_Rep1	Liquid	1472	2	2944	2.250648e-04	0.73478211
170312_LF_170424_plasmidBC_UMI_pSPBN-GFP_MaxiPrep_Rep1	Liquid	1473	4	5892	4.504355e-04	0.73523255
170312_LF_170424_plasmidBC_UMI_pSPBN-GFP_MaxiPrep_Rep1	Liquid	1474	3	4422	3.380559e-04	0.73557060
170312_LF_170424_plasmidBC_UMI_pSPBN-GFP_MaxiPrep_Rep1	Liquid	1475	4	5900	4.510471e-04	0.73602165
170312_LF_170424_plasmidBC_UMI_pSPBN-GFP_MaxiPrep_Rep1	Liquid	1476	6	8856	6.770293e-04	0.73669868
170312_LF_170424_plasmidBC_UMI_pSPBN-GFP_MaxiPrep_Rep1	Liquid	1477	7	10339	7.904026e-04	0.73748908
170312_LF_170424_plasmidBC_UMI_pSPBN-GFP_MaxiPrep_Rep1	Liquid	1478	1	1478	1.129911e-04	0.73760207
170312_LF_170424_plasmidBC_UMI_pSPBN-GFP_MaxiPrep_Rep1	Liquid	1479	3	4437	3.392027e-04	0.73794128
170312_LF_170424_plasmidBC_UMI_pSPBN-GFP_MaxiPrep_Rep1	Liquid	1480	1	1480	1.131440e-04	0.73805442
170312_LF_170424_plasmidBC_UMI_pSPBN-GFP_MaxiPrep_Rep1	Liquid	1481	6	8886	6.793227e-04	0.73873374
170312_LF_170424_plasmidBC_UMI_pSPBN-GFP_MaxiPrep_Rep1	Liquid	1482	3	4446	3.398907e-04	0.73907363
170312_LF_170424_plasmidBC_UMI_pSPBN-GFP_MaxiPrep_Rep1	Liquid	1483	3	4449	3.401201e-04	0.73941375
170312_LF_170424_plasmidBC_UMI_pSPBN-GFP_MaxiPrep_Rep1	Liquid	1484	2	2968	2.268996e-04	0.73964065
170312_LF_170424_plasmidBC_UMI_pSPBN-GFP_MaxiPrep_Rep1	Liquid	1485	1	1485	1.135263e-04	0.73975418
170312_LF_170424_plasmidBC_UMI_pSPBN-GFP_MaxiPrep_Rep1	Liquid	1486	1	1486	1.136027e-04	0.73986778
170312_LF_170424_plasmidBC_UMI_pSPBN-GFP_MaxiPrep_Rep1	Liquid	1487	4	5948	4.547166e-04	0.74032250
170312_LF_170424_plasmidBC_UMI_pSPBN-GFP_MaxiPrep_Rep1	Liquid	1488	1	1488	1.137556e-04	0.74043625
170312_LF_170424_plasmidBC_UMI_pSPBN-GFP_MaxiPrep_Rep1	Liquid	1489	3	4467	3.414961e-04	0.74077775
170312_LF_170424_plasmidBC_UMI_pSPBN-GFP_MaxiPrep_Rep1	Liquid	1490	2	2980	2.278170e-04	0.74100557
170312_LF_170424_plasmidBC_UMI_pSPBN-GFP_MaxiPrep_Rep1	Liquid	1492	2	2984	2.281228e-04	0.74123369
170312_LF_170424_plasmidBC_UMI_pSPBN-GFP_MaxiPrep_Rep1	Liquid	1493	4	5972	4.565514e-04	0.74169024
170312_LF_170424_plasmidBC_UMI_pSPBN-GFP_MaxiPrep_Rep1	Liquid	1494	2	2988	2.284286e-04	0.74191867
170312_LF_170424_plasmidBC_UMI_pSPBN-GFP_MaxiPrep_Rep1	Liquid	1495	1	1495	1.142907e-04	0.74203296
170312_LF_170424_plasmidBC_UMI_pSPBN-GFP_MaxiPrep_Rep1	Liquid	1496	1	1496	1.143672e-04	0.74214733
170312_LF_170424_plasmidBC_UMI_pSPBN-GFP_MaxiPrep_Rep1	Liquid	1497	6	8982	6.866618e-04	0.74283399
170312_LF_170424_plasmidBC_UMI_pSPBN-GFP_MaxiPrep_Rep1	Liquid	1498	2	2996	2.290402e-04	0.74306303
170312_LF_170424_plasmidBC_UMI_pSPBN-GFP_MaxiPrep_Rep1	Liquid	1499	2	2998	2.291931e-04	0.74329222
170312_LF_170424_plasmidBC_UMI_pSPBN-GFP_MaxiPrep_Rep1	Liquid	1500	4	6000	4.586919e-04	0.74375091
170312_LF_170424_plasmidBC_UMI_pSPBN-GFP_MaxiPrep_Rep1	Liquid	1502	2	3004	2.296518e-04	0.74398057
170312_LF_170424_plasmidBC_UMI_pSPBN-GFP_MaxiPrep_Rep1	Liquid	1503	3	4509	3.447070e-04	0.74432527
170312_LF_170424_plasmidBC_UMI_pSPBN-GFP_MaxiPrep_Rep1	Liquid	1504	1	1504	1.149788e-04	0.74444025
170312_LF_170424_plasmidBC_UMI_pSPBN-GFP_MaxiPrep_Rep1	Liquid	1505	7	10535	8.053866e-04	0.74524564
170312_LF_170424_plasmidBC_UMI_pSPBN-GFP_MaxiPrep_Rep1	Liquid	1506	4	6024	4.605267e-04	0.74570617
170312_LF_170424_plasmidBC_UMI_pSPBN-GFP_MaxiPrep_Rep1	Liquid	1507	3	4521	3.456244e-04	0.74605179
170312_LF_170424_plasmidBC_UMI_pSPBN-GFP_MaxiPrep_Rep1	Liquid	1508	2	3016	2.305691e-04	0.74628236
170312_LF_170424_plasmidBC_UMI_pSPBN-GFP_MaxiPrep_Rep1	Liquid	1509	2	3018	2.307220e-04	0.74651308
170312_LF_170424_plasmidBC_UMI_pSPBN-GFP_MaxiPrep_Rep1	Liquid	1511	2	3022	2.310278e-04	0.74674411
170312_LF_170424_plasmidBC_UMI_pSPBN-GFP_MaxiPrep_Rep1	Liquid	1512	4	6048	4.623615e-04	0.74720647
170312_LF_170424_plasmidBC_UMI_pSPBN-GFP_MaxiPrep_Rep1	Liquid	1513	6	9078	6.940009e-04	0.74790047
170312_LF_170424_plasmidBC_UMI_pSPBN-GFP_MaxiPrep_Rep1	Liquid	1514	5	7570	5.787163e-04	0.74847919
170312_LF_170424_plasmidBC_UMI_pSPBN-GFP_MaxiPrep_Rep1	Liquid	1515	4	6060	4.632788e-04	0.74894247
170312_LF_170424_plasmidBC_UMI_pSPBN-GFP_MaxiPrep_Rep1	Liquid	1516	4	6064	4.635846e-04	0.74940605
170312_LF_170424_plasmidBC_UMI_pSPBN-GFP_MaxiPrep_Rep1	Liquid	1517	2	3034	2.319452e-04	0.74963800
170312_LF_170424_plasmidBC_UMI_pSPBN-GFP_MaxiPrep_Rep1	Liquid	1518	1	1518	1.160491e-04	0.74975405
170312_LF_170424_plasmidBC_UMI_pSPBN-GFP_MaxiPrep_Rep1	Liquid	1520	1	1520	1.162020e-04	0.74987025
170312_LF_170424_plasmidBC_UMI_pSPBN-GFP_MaxiPrep_Rep1	Liquid	1521	5	7605	5.813920e-04	0.75045164
170312_LF_170424_plasmidBC_UMI_pSPBN-GFP_MaxiPrep_Rep1	Liquid	1522	4	6088	4.654194e-04	0.75091706
170312_LF_170424_plasmidBC_UMI_pSPBN-GFP_MaxiPrep_Rep1	Liquid	1523	4	6092	4.657252e-04	0.75138278
170312_LF_170424_plasmidBC_UMI_pSPBN-GFP_MaxiPrep_Rep1	Liquid	1524	1	1524	1.165077e-04	0.75149929
170312_LF_170424_plasmidBC_UMI_pSPBN-GFP_MaxiPrep_Rep1	Liquid	1525	3	4575	3.497526e-04	0.75184904
170312_LF_170424_plasmidBC_UMI_pSPBN-GFP_MaxiPrep_Rep1	Liquid	1526	3	4578	3.499819e-04	0.75219903
170312_LF_170424_plasmidBC_UMI_pSPBN-GFP_MaxiPrep_Rep1	Liquid	1527	1	1527	1.167371e-04	0.75231576
170312_LF_170424_plasmidBC_UMI_pSPBN-GFP_MaxiPrep_Rep1	Liquid	1528	4	6112	4.672542e-04	0.75278302
170312_LF_170424_plasmidBC_UMI_pSPBN-GFP_MaxiPrep_Rep1	Liquid	1529	3	4587	3.506700e-04	0.75313369
170312_LF_170424_plasmidBC_UMI_pSPBN-GFP_MaxiPrep_Rep1	Liquid	1530	2	3060	2.339329e-04	0.75336762
170312_LF_170424_plasmidBC_UMI_pSPBN-GFP_MaxiPrep_Rep1	Liquid	1531	3	4593	3.511287e-04	0.75371875
170312_LF_170424_plasmidBC_UMI_pSPBN-GFP_MaxiPrep_Rep1	Liquid	1532	2	3064	2.342387e-04	0.75395299
170312_LF_170424_plasmidBC_UMI_pSPBN-GFP_MaxiPrep_Rep1	Liquid	1533	2	3066	2.343916e-04	0.75418738
170312_LF_170424_plasmidBC_UMI_pSPBN-GFP_MaxiPrep_Rep1	Liquid	1534	4	6136	4.690889e-04	0.75465647
170312_LF_170424_plasmidBC_UMI_pSPBN-GFP_MaxiPrep_Rep1	Liquid	1535	3	4605	3.520461e-04	0.75500851
170312_LF_170424_plasmidBC_UMI_pSPBN-GFP_MaxiPrep_Rep1	Liquid	1536	2	3072	2.348503e-04	0.75524336
170312_LF_170424_plasmidBC_UMI_pSPBN-GFP_MaxiPrep_Rep1	Liquid	1537	4	6148	4.700063e-04	0.75571337
170312_LF_170424_plasmidBC_UMI_pSPBN-GFP_MaxiPrep_Rep1	Liquid	1538	3	4614	3.527341e-04	0.75606611
170312_LF_170424_plasmidBC_UMI_pSPBN-GFP_MaxiPrep_Rep1	Liquid	1539	8	12312	9.412358e-04	0.75700734
170312_LF_170424_plasmidBC_UMI_pSPBN-GFP_MaxiPrep_Rep1	Liquid	1540	3	4620	3.531928e-04	0.75736053
170312_LF_170424_plasmidBC_UMI_pSPBN-GFP_MaxiPrep_Rep1	Liquid	1541	4	6164	4.712295e-04	0.75783176
170312_LF_170424_plasmidBC_UMI_pSPBN-GFP_MaxiPrep_Rep1	Liquid	1542	3	4626	3.536515e-04	0.75818541
170312_LF_170424_plasmidBC_UMI_pSPBN-GFP_MaxiPrep_Rep1	Liquid	1543	2	3086	2.359205e-04	0.75842134
170312_LF_170424_plasmidBC_UMI_pSPBN-GFP_MaxiPrep_Rep1	Liquid	1545	3	4635	3.543395e-04	0.75877567
170312_LF_170424_plasmidBC_UMI_pSPBN-GFP_MaxiPrep_Rep1	Liquid	1546	4	6184	4.727585e-04	0.75924843
170312_LF_170424_plasmidBC_UMI_pSPBN-GFP_MaxiPrep_Rep1	Liquid	1547	3	4641	3.547982e-04	0.75960323
170312_LF_170424_plasmidBC_UMI_pSPBN-GFP_MaxiPrep_Rep1	Liquid	1548	2	3096	2.366850e-04	0.75983992
170312_LF_170424_plasmidBC_UMI_pSPBN-GFP_MaxiPrep_Rep1	Liquid	1549	3	4647	3.552569e-04	0.76019517
170312_LF_170424_plasmidBC_UMI_pSPBN-GFP_MaxiPrep_Rep1	Liquid	1550	2	3100	2.369908e-04	0.76043216
170312_LF_170424_plasmidBC_UMI_pSPBN-GFP_MaxiPrep_Rep1	Liquid	1551	3	4653	3.557156e-04	0.76078788
170312_LF_170424_plasmidBC_UMI_pSPBN-GFP_MaxiPrep_Rep1	Liquid	1552	2	3104	2.372966e-04	0.76102518
170312_LF_170424_plasmidBC_UMI_pSPBN-GFP_MaxiPrep_Rep1	Liquid	1553	2	3106	2.374495e-04	0.76126263
170312_LF_170424_plasmidBC_UMI_pSPBN-GFP_MaxiPrep_Rep1	Liquid	1554	2	3108	2.376024e-04	0.76150023
170312_LF_170424_plasmidBC_UMI_pSPBN-GFP_MaxiPrep_Rep1	Liquid	1555	1	1555	1.188777e-04	0.76161911
170312_LF_170424_plasmidBC_UMI_pSPBN-GFP_MaxiPrep_Rep1	Liquid	1556	7	10892	8.326787e-04	0.76245178
170312_LF_170424_plasmidBC_UMI_pSPBN-GFP_MaxiPrep_Rep1	Liquid	1557	2	3114	2.380611e-04	0.76268985
170312_LF_170424_plasmidBC_UMI_pSPBN-GFP_MaxiPrep_Rep1	Liquid	1558	4	6232	4.764280e-04	0.76316627
170312_LF_170424_plasmidBC_UMI_pSPBN-GFP_MaxiPrep_Rep1	Liquid	1559	2	3118	2.383669e-04	0.76340464
170312_LF_170424_plasmidBC_UMI_pSPBN-GFP_MaxiPrep_Rep1	Liquid	1560	3	4680	3.577797e-04	0.76376242
170312_LF_170424_plasmidBC_UMI_pSPBN-GFP_MaxiPrep_Rep1	Liquid	1561	2	3122	2.386727e-04	0.76400109
170312_LF_170424_plasmidBC_UMI_pSPBN-GFP_MaxiPrep_Rep1	Liquid	1562	3	4686	3.582384e-04	0.76435933
170312_LF_170424_plasmidBC_UMI_pSPBN-GFP_MaxiPrep_Rep1	Liquid	1563	3	4689	3.584677e-04	0.76471780
170312_LF_170424_plasmidBC_UMI_pSPBN-GFP_MaxiPrep_Rep1	Liquid	1564	4	6256	4.782628e-04	0.76519606
170312_LF_170424_plasmidBC_UMI_pSPBN-GFP_MaxiPrep_Rep1	Liquid	1565	2	3130	2.392843e-04	0.76543535
170312_LF_170424_plasmidBC_UMI_pSPBN-GFP_MaxiPrep_Rep1	Liquid	1566	2	3132	2.394372e-04	0.76567478
170312_LF_170424_plasmidBC_UMI_pSPBN-GFP_MaxiPrep_Rep1	Liquid	1567	3	4701	3.593851e-04	0.76603417
170312_LF_170424_plasmidBC_UMI_pSPBN-GFP_MaxiPrep_Rep1	Liquid	1568	2	3136	2.397430e-04	0.76627391
170312_LF_170424_plasmidBC_UMI_pSPBN-GFP_MaxiPrep_Rep1	Liquid	1569	3	4707	3.598438e-04	0.76663376
170312_LF_170424_plasmidBC_UMI_pSPBN-GFP_MaxiPrep_Rep1	Liquid	1570	2	3140	2.400488e-04	0.76687380
170312_LF_170424_plasmidBC_UMI_pSPBN-GFP_MaxiPrep_Rep1	Liquid	1571	2	3142	2.402017e-04	0.76711401
170312_LF_170424_plasmidBC_UMI_pSPBN-GFP_MaxiPrep_Rep1	Liquid	1572	4	6288	4.807091e-04	0.76759472
170312_LF_170424_plasmidBC_UMI_pSPBN-GFP_MaxiPrep_Rep1	Liquid	1574	3	4722	3.609905e-04	0.76795571
170312_LF_170424_plasmidBC_UMI_pSPBN-GFP_MaxiPrep_Rep1	Liquid	1575	2	3150	2.408133e-04	0.76819652
170312_LF_170424_plasmidBC_UMI_pSPBN-GFP_MaxiPrep_Rep1	Liquid	1576	1	1576	1.204831e-04	0.76831700
170312_LF_170424_plasmidBC_UMI_pSPBN-GFP_MaxiPrep_Rep1	Liquid	1577	3	4731	3.616786e-04	0.76867868
170312_LF_170424_plasmidBC_UMI_pSPBN-GFP_MaxiPrep_Rep1	Liquid	1578	1	1578	1.206360e-04	0.76879932
170312_LF_170424_plasmidBC_UMI_pSPBN-GFP_MaxiPrep_Rep1	Liquid	1579	3	4737	3.621373e-04	0.76916145
170312_LF_170424_plasmidBC_UMI_pSPBN-GFP_MaxiPrep_Rep1	Liquid	1581	1	1581	1.208653e-04	0.76928232
170312_LF_170424_plasmidBC_UMI_pSPBN-GFP_MaxiPrep_Rep1	Liquid	1582	2	3164	2.418835e-04	0.76952420
170312_LF_170424_plasmidBC_UMI_pSPBN-GFP_MaxiPrep_Rep1	Liquid	1584	2	3168	2.421893e-04	0.76976639
170312_LF_170424_plasmidBC_UMI_pSPBN-GFP_MaxiPrep_Rep1	Liquid	1585	3	4755	3.635134e-04	0.77012991
170312_LF_170424_plasmidBC_UMI_pSPBN-GFP_MaxiPrep_Rep1	Liquid	1586	2	3172	2.424951e-04	0.77037240
170312_LF_170424_plasmidBC_UMI_pSPBN-GFP_MaxiPrep_Rep1	Liquid	1587	3	4761	3.639720e-04	0.77073637
170312_LF_170424_plasmidBC_UMI_pSPBN-GFP_MaxiPrep_Rep1	Liquid	1588	6	9528	7.284028e-04	0.77146478
170312_LF_170424_plasmidBC_UMI_pSPBN-GFP_MaxiPrep_Rep1	Liquid	1589	2	3178	2.429538e-04	0.77170773
170312_LF_170424_plasmidBC_UMI_pSPBN-GFP_MaxiPrep_Rep1	Liquid	1590	3	4770	3.646601e-04	0.77207239
170312_LF_170424_plasmidBC_UMI_pSPBN-GFP_MaxiPrep_Rep1	Liquid	1591	3	4773	3.648894e-04	0.77243728
170312_LF_170424_plasmidBC_UMI_pSPBN-GFP_MaxiPrep_Rep1	Liquid	1592	6	9552	7.302375e-04	0.77316752
170312_LF_170424_plasmidBC_UMI_pSPBN-GFP_MaxiPrep_Rep1	Liquid	1593	3	4779	3.653481e-04	0.77353286
170312_LF_170424_plasmidBC_UMI_pSPBN-GFP_MaxiPrep_Rep1	Liquid	1594	5	7970	6.092958e-04	0.77414216
170312_LF_170424_plasmidBC_UMI_pSPBN-GFP_MaxiPrep_Rep1	Liquid	1595	2	3190	2.438712e-04	0.77438603
170312_LF_170424_plasmidBC_UMI_pSPBN-GFP_MaxiPrep_Rep1	Liquid	1596	1	1596	1.220121e-04	0.77450804
170312_LF_170424_plasmidBC_UMI_pSPBN-GFP_MaxiPrep_Rep1	Liquid	1597	2	3194	2.441770e-04	0.77475222
170312_LF_170424_plasmidBC_UMI_pSPBN-GFP_MaxiPrep_Rep1	Liquid	1598	3	4794	3.664948e-04	0.77511872
170312_LF_170424_plasmidBC_UMI_pSPBN-GFP_MaxiPrep_Rep1	Liquid	1600	1	1600	1.223178e-04	0.77524103
170312_LF_170424_plasmidBC_UMI_pSPBN-GFP_MaxiPrep_Rep1	Liquid	1601	2	3202	2.447886e-04	0.77548582
170312_LF_170424_plasmidBC_UMI_pSPBN-GFP_MaxiPrep_Rep1	Liquid	1602	2	3204	2.449415e-04	0.77573076
170312_LF_170424_plasmidBC_UMI_pSPBN-GFP_MaxiPrep_Rep1	Liquid	1603	2	3206	2.450944e-04	0.77597586
170312_LF_170424_plasmidBC_UMI_pSPBN-GFP_MaxiPrep_Rep1	Liquid	1604	1	1604	1.226236e-04	0.77609848
170312_LF_170424_plasmidBC_UMI_pSPBN-GFP_MaxiPrep_Rep1	Liquid	1605	1	1605	1.227001e-04	0.77622118
170312_LF_170424_plasmidBC_UMI_pSPBN-GFP_MaxiPrep_Rep1	Liquid	1606	3	4818	3.683296e-04	0.77658951
170312_LF_170424_plasmidBC_UMI_pSPBN-GFP_MaxiPrep_Rep1	Liquid	1608	1	1608	1.229294e-04	0.77671244
170312_LF_170424_plasmidBC_UMI_pSPBN-GFP_MaxiPrep_Rep1	Liquid	1609	4	6436	4.920235e-04	0.77720446
170312_LF_170424_plasmidBC_UMI_pSPBN-GFP_MaxiPrep_Rep1	Liquid	1610	2	3220	2.461647e-04	0.77745063
170312_LF_170424_plasmidBC_UMI_pSPBN-GFP_MaxiPrep_Rep1	Liquid	1611	3	4833	3.694763e-04	0.77782010
170312_LF_170424_plasmidBC_UMI_pSPBN-GFP_MaxiPrep_Rep1	Liquid	1612	4	6448	4.929409e-04	0.77831305
170312_LF_170424_plasmidBC_UMI_pSPBN-GFP_MaxiPrep_Rep1	Liquid	1613	1	1613	1.233117e-04	0.77843636
170312_LF_170424_plasmidBC_UMI_pSPBN-GFP_MaxiPrep_Rep1	Liquid	1614	5	8070	6.169406e-04	0.77905330
170312_LF_170424_plasmidBC_UMI_pSPBN-GFP_MaxiPrep_Rep1	Liquid	1616	3	4848	3.706231e-04	0.77942392
170312_LF_170424_plasmidBC_UMI_pSPBN-GFP_MaxiPrep_Rep1	Liquid	1617	4	6468	4.944699e-04	0.77991839
170312_LF_170424_plasmidBC_UMI_pSPBN-GFP_MaxiPrep_Rep1	Liquid	1619	5	8095	6.188519e-04	0.78053724
170312_LF_170424_plasmidBC_UMI_pSPBN-GFP_MaxiPrep_Rep1	Liquid	1620	2	3240	2.476936e-04	0.78078494
170312_LF_170424_plasmidBC_UMI_pSPBN-GFP_MaxiPrep_Rep1	Liquid	1621	2	3242	2.478465e-04	0.78103278
170312_LF_170424_plasmidBC_UMI_pSPBN-GFP_MaxiPrep_Rep1	Liquid	1622	1	1622	1.239997e-04	0.78115678
170312_LF_170424_plasmidBC_UMI_pSPBN-GFP_MaxiPrep_Rep1	Liquid	1623	2	3246	2.481523e-04	0.78140494
170312_LF_170424_plasmidBC_UMI_pSPBN-GFP_MaxiPrep_Rep1	Liquid	1624	3	4872	3.724578e-04	0.78177739
170312_LF_170424_plasmidBC_UMI_pSPBN-GFP_MaxiPrep_Rep1	Liquid	1625	1	1625	1.242291e-04	0.78190162
170312_LF_170424_plasmidBC_UMI_pSPBN-GFP_MaxiPrep_Rep1	Liquid	1626	2	3252	2.486110e-04	0.78215023
170312_LF_170424_plasmidBC_UMI_pSPBN-GFP_MaxiPrep_Rep1	Liquid	1627	4	6508	4.975278e-04	0.78264776
170312_LF_170424_plasmidBC_UMI_pSPBN-GFP_MaxiPrep_Rep1	Liquid	1628	4	6512	4.978336e-04	0.78314559
170312_LF_170424_plasmidBC_UMI_pSPBN-GFP_MaxiPrep_Rep1	Liquid	1629	3	4887	3.736046e-04	0.78351920
170312_LF_170424_plasmidBC_UMI_pSPBN-GFP_MaxiPrep_Rep1	Liquid	1630	3	4890	3.738339e-04	0.78389303
170312_LF_170424_plasmidBC_UMI_pSPBN-GFP_MaxiPrep_Rep1	Liquid	1631	1	1631	1.246878e-04	0.78401772
170312_LF_170424_plasmidBC_UMI_pSPBN-GFP_MaxiPrep_Rep1	Liquid	1632	4	6528	4.990568e-04	0.78451678
170312_LF_170424_plasmidBC_UMI_pSPBN-GFP_MaxiPrep_Rep1	Liquid	1633	5	8165	6.242033e-04	0.78514098
170312_LF_170424_plasmidBC_UMI_pSPBN-GFP_MaxiPrep_Rep1	Liquid	1634	2	3268	2.498342e-04	0.78539082
170312_LF_170424_plasmidBC_UMI_pSPBN-GFP_MaxiPrep_Rep1	Liquid	1635	4	6540	4.999742e-04	0.78589079
170312_LF_170424_plasmidBC_UMI_pSPBN-GFP_MaxiPrep_Rep1	Liquid	1636	2	3272	2.501400e-04	0.78614093
170312_LF_170424_plasmidBC_UMI_pSPBN-GFP_MaxiPrep_Rep1	Liquid	1638	2	3276	2.504458e-04	0.78639138
170312_LF_170424_plasmidBC_UMI_pSPBN-GFP_MaxiPrep_Rep1	Liquid	1639	4	6556	5.011974e-04	0.78689257
170312_LF_170424_plasmidBC_UMI_pSPBN-GFP_MaxiPrep_Rep1	Liquid	1640	5	8200	6.268790e-04	0.78751945
170312_LF_170424_plasmidBC_UMI_pSPBN-GFP_MaxiPrep_Rep1	Liquid	1641	1	1641	1.254522e-04	0.78764490
170312_LF_170424_plasmidBC_UMI_pSPBN-GFP_MaxiPrep_Rep1	Liquid	1642	1	1642	1.255287e-04	0.78777043
170312_LF_170424_plasmidBC_UMI_pSPBN-GFP_MaxiPrep_Rep1	Liquid	1644	3	4932	3.770448e-04	0.78814748
170312_LF_170424_plasmidBC_UMI_pSPBN-GFP_MaxiPrep_Rep1	Liquid	1645	5	8225	6.287902e-04	0.78877627
170312_LF_170424_plasmidBC_UMI_pSPBN-GFP_MaxiPrep_Rep1	Liquid	1646	1	1646	1.258345e-04	0.78890210
170312_LF_170424_plasmidBC_UMI_pSPBN-GFP_MaxiPrep_Rep1	Liquid	1647	2	3294	2.518219e-04	0.78915392
170312_LF_170424_plasmidBC_UMI_pSPBN-GFP_MaxiPrep_Rep1	Liquid	1648	2	3296	2.519748e-04	0.78940590
170312_LF_170424_plasmidBC_UMI_pSPBN-GFP_MaxiPrep_Rep1	Liquid	1649	2	3298	2.521277e-04	0.78965803
170312_LF_170424_plasmidBC_UMI_pSPBN-GFP_MaxiPrep_Rep1	Liquid	1650	4	6600	5.045611e-04	0.79016259
170312_LF_170424_plasmidBC_UMI_pSPBN-GFP_MaxiPrep_Rep1	Liquid	1651	3	4953	3.786502e-04	0.79054124
170312_LF_170424_plasmidBC_UMI_pSPBN-GFP_MaxiPrep_Rep1	Liquid	1652	4	6608	5.051727e-04	0.79104641
170312_LF_170424_plasmidBC_UMI_pSPBN-GFP_MaxiPrep_Rep1	Liquid	1654	3	4962	3.793382e-04	0.79142575
170312_LF_170424_plasmidBC_UMI_pSPBN-GFP_MaxiPrep_Rep1	Liquid	1655	1	1655	1.265225e-04	0.79155227
170312_LF_170424_plasmidBC_UMI_pSPBN-GFP_MaxiPrep_Rep1	Liquid	1656	1	1656	1.265990e-04	0.79167887
170312_LF_170424_plasmidBC_UMI_pSPBN-GFP_MaxiPrep_Rep1	Liquid	1657	3	4971	3.800263e-04	0.79205890
170312_LF_170424_plasmidBC_UMI_pSPBN-GFP_MaxiPrep_Rep1	Liquid	1658	2	3316	2.535037e-04	0.79231240
170312_LF_170424_plasmidBC_UMI_pSPBN-GFP_MaxiPrep_Rep1	Liquid	1659	2	3318	2.536566e-04	0.79256606
170312_LF_170424_plasmidBC_UMI_pSPBN-GFP_MaxiPrep_Rep1	Liquid	1661	3	4983	3.809436e-04	0.79294700
170312_LF_170424_plasmidBC_UMI_pSPBN-GFP_MaxiPrep_Rep1	Liquid	1662	3	4986	3.811730e-04	0.79332817
170312_LF_170424_plasmidBC_UMI_pSPBN-GFP_MaxiPrep_Rep1	Liquid	1663	2	3326	2.542682e-04	0.79358244
170312_LF_170424_plasmidBC_UMI_pSPBN-GFP_MaxiPrep_Rep1	Liquid	1664	2	3328	2.544211e-04	0.79383686
170312_LF_170424_plasmidBC_UMI_pSPBN-GFP_MaxiPrep_Rep1	Liquid	1665	2	3330	2.545740e-04	0.79409144
170312_LF_170424_plasmidBC_UMI_pSPBN-GFP_MaxiPrep_Rep1	Liquid	1667	1	1667	1.274399e-04	0.79421888
170312_LF_170424_plasmidBC_UMI_pSPBN-GFP_MaxiPrep_Rep1	Liquid	1668	3	5004	3.825491e-04	0.79460143
170312_LF_170424_plasmidBC_UMI_pSPBN-GFP_MaxiPrep_Rep1	Liquid	1669	2	3338	2.551856e-04	0.79485661
170312_LF_170424_plasmidBC_UMI_pSPBN-GFP_MaxiPrep_Rep1	Liquid	1670	1	1670	1.276693e-04	0.79498428
170312_LF_170424_plasmidBC_UMI_pSPBN-GFP_MaxiPrep_Rep1	Liquid	1671	2	3342	2.554914e-04	0.79523977
170312_LF_170424_plasmidBC_UMI_pSPBN-GFP_MaxiPrep_Rep1	Liquid	1674	2	3348	2.559501e-04	0.79549572
170312_LF_170424_plasmidBC_UMI_pSPBN-GFP_MaxiPrep_Rep1	Liquid	1675	2	3350	2.561030e-04	0.79575182
170312_LF_170424_plasmidBC_UMI_pSPBN-GFP_MaxiPrep_Rep1	Liquid	1676	1	1676	1.281279e-04	0.79587995
170312_LF_170424_plasmidBC_UMI_pSPBN-GFP_MaxiPrep_Rep1	Liquid	1677	3	5031	3.846132e-04	0.79626457
170312_LF_170424_plasmidBC_UMI_pSPBN-GFP_MaxiPrep_Rep1	Liquid	1678	1	1678	1.282808e-04	0.79639285
170312_LF_170424_plasmidBC_UMI_pSPBN-GFP_MaxiPrep_Rep1	Liquid	1679	3	5037	3.850719e-04	0.79677792
170312_LF_170424_plasmidBC_UMI_pSPBN-GFP_MaxiPrep_Rep1	Liquid	1681	1	1681	1.285102e-04	0.79690643
170312_LF_170424_plasmidBC_UMI_pSPBN-GFP_MaxiPrep_Rep1	Liquid	1683	2	3366	2.573262e-04	0.79716375
170312_LF_170424_plasmidBC_UMI_pSPBN-GFP_MaxiPrep_Rep1	Liquid	1684	2	3368	2.574791e-04	0.79742123
170312_LF_170424_plasmidBC_UMI_pSPBN-GFP_MaxiPrep_Rep1	Liquid	1685	3	5055	3.864479e-04	0.79780768
170312_LF_170424_plasmidBC_UMI_pSPBN-GFP_MaxiPrep_Rep1	Liquid	1686	4	6744	5.155697e-04	0.79832325
170312_LF_170424_plasmidBC_UMI_pSPBN-GFP_MaxiPrep_Rep1	Liquid	1687	1	1687	1.289689e-04	0.79845222
170312_LF_170424_plasmidBC_UMI_pSPBN-GFP_MaxiPrep_Rep1	Liquid	1688	1	1688	1.290453e-04	0.79858127
170312_LF_170424_plasmidBC_UMI_pSPBN-GFP_MaxiPrep_Rep1	Liquid	1689	4	6756	5.164871e-04	0.79909775
170312_LF_170424_plasmidBC_UMI_pSPBN-GFP_MaxiPrep_Rep1	Liquid	1690	1	1690	1.291982e-04	0.79922695
170312_LF_170424_plasmidBC_UMI_pSPBN-GFP_MaxiPrep_Rep1	Liquid	1691	2	3382	2.585493e-04	0.79948550
170312_LF_170424_plasmidBC_UMI_pSPBN-GFP_MaxiPrep_Rep1	Liquid	1692	1	1692	1.293511e-04	0.79961485
170312_LF_170424_plasmidBC_UMI_pSPBN-GFP_MaxiPrep_Rep1	Liquid	1694	2	3388	2.590080e-04	0.79987386
170312_LF_170424_plasmidBC_UMI_pSPBN-GFP_MaxiPrep_Rep1	Liquid	1696	3	5088	3.889708e-04	0.80026283
170312_LF_170424_plasmidBC_UMI_pSPBN-GFP_MaxiPrep_Rep1	Liquid	1698	1	1698	1.298098e-04	0.80039264
170312_LF_170424_plasmidBC_UMI_pSPBN-GFP_MaxiPrep_Rep1	Liquid	1699	2	3398	2.597725e-04	0.80065241
170312_LF_170424_plasmidBC_UMI_pSPBN-GFP_MaxiPrep_Rep1	Liquid	1700	1	1700	1.299627e-04	0.80078238
170312_LF_170424_plasmidBC_UMI_pSPBN-GFP_MaxiPrep_Rep1	Liquid	1701	2	3402	2.600783e-04	0.80104245
170312_LF_170424_plasmidBC_UMI_pSPBN-GFP_MaxiPrep_Rep1	Liquid	1702	2	3404	2.602312e-04	0.80130269
170312_LF_170424_plasmidBC_UMI_pSPBN-GFP_MaxiPrep_Rep1	Liquid	1703	2	3406	2.603841e-04	0.80156307
170312_LF_170424_plasmidBC_UMI_pSPBN-GFP_MaxiPrep_Rep1	Liquid	1704	1	1704	1.302685e-04	0.80169334
170312_LF_170424_plasmidBC_UMI_pSPBN-GFP_MaxiPrep_Rep1	Liquid	1705	6	10230	7.820697e-04	0.80247541
170312_LF_170424_plasmidBC_UMI_pSPBN-GFP_MaxiPrep_Rep1	Liquid	1706	3	5118	3.912642e-04	0.80286667
170312_LF_170424_plasmidBC_UMI_pSPBN-GFP_MaxiPrep_Rep1	Liquid	1707	2	3414	2.609957e-04	0.80312767
170312_LF_170424_plasmidBC_UMI_pSPBN-GFP_MaxiPrep_Rep1	Liquid	1708	1	1708	1.305743e-04	0.80325824
170312_LF_170424_plasmidBC_UMI_pSPBN-GFP_MaxiPrep_Rep1	Liquid	1710	1	1710	1.307272e-04	0.80338897
170312_LF_170424_plasmidBC_UMI_pSPBN-GFP_MaxiPrep_Rep1	Liquid	1712	2	3424	2.617602e-04	0.80365073
170312_LF_170424_plasmidBC_UMI_pSPBN-GFP_MaxiPrep_Rep1	Liquid	1713	2	3426	2.619131e-04	0.80391264
170312_LF_170424_plasmidBC_UMI_pSPBN-GFP_MaxiPrep_Rep1	Liquid	1714	3	5142	3.930990e-04	0.80430574
170312_LF_170424_plasmidBC_UMI_pSPBN-GFP_MaxiPrep_Rep1	Liquid	1715	1	1715	1.311094e-04	0.80443685
170312_LF_170424_plasmidBC_UMI_pSPBN-GFP_MaxiPrep_Rep1	Liquid	1716	3	5148	3.935577e-04	0.80483041
170312_LF_170424_plasmidBC_UMI_pSPBN-GFP_MaxiPrep_Rep1	Liquid	1717	1	1717	1.312623e-04	0.80496167
170312_LF_170424_plasmidBC_UMI_pSPBN-GFP_MaxiPrep_Rep1	Liquid	1718	3	5154	3.940164e-04	0.80535569
170312_LF_170424_plasmidBC_UMI_pSPBN-GFP_MaxiPrep_Rep1	Liquid	1719	1	1719	1.314152e-04	0.80548710
170312_LF_170424_plasmidBC_UMI_pSPBN-GFP_MaxiPrep_Rep1	Liquid	1720	1	1720	1.314917e-04	0.80561859
[truncated: 701 more rows]
