# Supplementary material for: Ascertaining cells’ synaptic connections and RNA expression simultaneously with barcoded rabies virus libraries
Source: Nat Commun. 2022 Nov 16;13:6993. doi: 10.1038/s41467-022-34334-1 (PMC9668842; doi:10.1038/s41467-022-34334-1)
Supplement: Supplementary file 6 — Source Data [file 41467_2022_34334_MOESM6_ESM.zip › saunders_source_data/Figure_5d_bottom.csv]

meta_tile	value	variable
raw_metacell_pseudo_tile_10_CBC_pseudo_tile_10_1	0.390078406	Abi2
raw_metacell_pseudo_tile_10_CBC_pseudo_tile_10_2	0.493992207	Abi2
raw_metacell_pseudo_tile_10_CBC_pseudo_tile_10_3	0.557354950	Abi2
raw_metacell_pseudo_tile_10_CBC_pseudo_tile_10_4	0.639391264	Abi2
raw_metacell_pseudo_tile_10_CBC_pseudo_tile_10_5	0.703142816	Abi2
raw_metacell_pseudo_tile_10_CBC_pseudo_tile_10_6	0.742728198	Abi2
raw_metacell_pseudo_tile_10_CBC_pseudo_tile_10_7	0.805911673	Abi2
raw_metacell_pseudo_tile_10_CBC_pseudo_tile_10_8	1.000000000	Abi2
raw_metacell_pseudo_tile_10_CBC_pseudo_tile_10_9	0.974969006	Abi2
raw_metacell_pseudo_tile_10_CBC_pseudo_tile_10_10	0.935000804	Abi2
raw_metacell_pseudo_tile_10_CBC_pseudo_tile_10_1	0.194310004	Ap1s2
raw_metacell_pseudo_tile_10_CBC_pseudo_tile_10_2	0.380645233	Ap1s2
raw_metacell_pseudo_tile_10_CBC_pseudo_tile_10_3	0.722923296	Ap1s2
raw_metacell_pseudo_tile_10_CBC_pseudo_tile_10_4	0.480368674	Ap1s2
raw_metacell_pseudo_tile_10_CBC_pseudo_tile_10_5	0.513757787	Ap1s2
raw_metacell_pseudo_tile_10_CBC_pseudo_tile_10_6	0.658887788	Ap1s2
raw_metacell_pseudo_tile_10_CBC_pseudo_tile_10_7	0.939281089	Ap1s2
raw_metacell_pseudo_tile_10_CBC_pseudo_tile_10_8	0.939643630	Ap1s2
raw_metacell_pseudo_tile_10_CBC_pseudo_tile_10_9	1.000000000	Ap1s2
raw_metacell_pseudo_tile_10_CBC_pseudo_tile_10_10	0.984683894	Ap1s2
raw_metacell_pseudo_tile_10_CBC_pseudo_tile_10_1	0.532124820	Ap2b1
raw_metacell_pseudo_tile_10_CBC_pseudo_tile_10_2	0.716594423	Ap2b1
raw_metacell_pseudo_tile_10_CBC_pseudo_tile_10_3	0.784077961	Ap2b1
raw_metacell_pseudo_tile_10_CBC_pseudo_tile_10_4	0.756077107	Ap2b1
raw_metacell_pseudo_tile_10_CBC_pseudo_tile_10_5	0.786094958	Ap2b1
raw_metacell_pseudo_tile_10_CBC_pseudo_tile_10_6	0.821143989	Ap2b1
raw_metacell_pseudo_tile_10_CBC_pseudo_tile_10_7	0.964047196	Ap2b1
raw_metacell_pseudo_tile_10_CBC_pseudo_tile_10_8	0.913071171	Ap2b1
raw_metacell_pseudo_tile_10_CBC_pseudo_tile_10_9	0.964975480	Ap2b1
raw_metacell_pseudo_tile_10_CBC_pseudo_tile_10_10	1.000000000	Ap2b1
raw_metacell_pseudo_tile_10_CBC_pseudo_tile_10_1	0.358653610	Ap2m1
raw_metacell_pseudo_tile_10_CBC_pseudo_tile_10_2	0.475105043	Ap2m1
raw_metacell_pseudo_tile_10_CBC_pseudo_tile_10_3	0.508666506	Ap2m1
raw_metacell_pseudo_tile_10_CBC_pseudo_tile_10_4	0.525781111	Ap2m1
raw_metacell_pseudo_tile_10_CBC_pseudo_tile_10_5	0.442480839	Ap2m1
raw_metacell_pseudo_tile_10_CBC_pseudo_tile_10_6	0.514314041	Ap2m1
raw_metacell_pseudo_tile_10_CBC_pseudo_tile_10_7	0.551166203	Ap2m1
raw_metacell_pseudo_tile_10_CBC_pseudo_tile_10_8	0.536002559	Ap2m1
raw_metacell_pseudo_tile_10_CBC_pseudo_tile_10_9	0.740993443	Ap2m1
raw_metacell_pseudo_tile_10_CBC_pseudo_tile_10_10	1.000000000	Ap2m1
raw_metacell_pseudo_tile_10_CBC_pseudo_tile_10_1	0.251735303	Atp6ap1
raw_metacell_pseudo_tile_10_CBC_pseudo_tile_10_2	0.342265920	Atp6ap1
raw_metacell_pseudo_tile_10_CBC_pseudo_tile_10_3	0.432066753	Atp6ap1
raw_metacell_pseudo_tile_10_CBC_pseudo_tile_10_4	0.425092909	Atp6ap1
raw_metacell_pseudo_tile_10_CBC_pseudo_tile_10_5	0.421848430	Atp6ap1
raw_metacell_pseudo_tile_10_CBC_pseudo_tile_10_6	0.422361701	Atp6ap1
raw_metacell_pseudo_tile_10_CBC_pseudo_tile_10_7	0.653717208	Atp6ap1
raw_metacell_pseudo_tile_10_CBC_pseudo_tile_10_8	0.761292685	Atp6ap1
raw_metacell_pseudo_tile_10_CBC_pseudo_tile_10_9	0.946712990	Atp6ap1
raw_metacell_pseudo_tile_10_CBC_pseudo_tile_10_10	1.000000000	Atp6ap1
raw_metacell_pseudo_tile_10_CBC_pseudo_tile_10_1	0.168756163	Atp6v0a1
raw_metacell_pseudo_tile_10_CBC_pseudo_tile_10_2	0.265650199	Atp6v0a1
raw_metacell_pseudo_tile_10_CBC_pseudo_tile_10_3	0.304478804	Atp6v0a1
raw_metacell_pseudo_tile_10_CBC_pseudo_tile_10_4	0.336237671	Atp6v0a1
raw_metacell_pseudo_tile_10_CBC_pseudo_tile_10_5	0.370412754	Atp6v0a1
raw_metacell_pseudo_tile_10_CBC_pseudo_tile_10_6	0.505719008	Atp6v0a1
raw_metacell_pseudo_tile_10_CBC_pseudo_tile_10_7	0.831264062	Atp6v0a1
raw_metacell_pseudo_tile_10_CBC_pseudo_tile_10_8	1.000000000	Atp6v0a1
raw_metacell_pseudo_tile_10_CBC_pseudo_tile_10_9	0.952125333	Atp6v0a1
raw_metacell_pseudo_tile_10_CBC_pseudo_tile_10_10	0.943641672	Atp6v0a1
raw_metacell_pseudo_tile_10_CBC_pseudo_tile_10_1	0.328979039	Atp6v0d1
raw_metacell_pseudo_tile_10_CBC_pseudo_tile_10_2	0.560815432	Atp6v0d1
raw_metacell_pseudo_tile_10_CBC_pseudo_tile_10_3	0.689192010	Atp6v0d1
raw_metacell_pseudo_tile_10_CBC_pseudo_tile_10_4	0.684673264	Atp6v0d1
raw_metacell_pseudo_tile_10_CBC_pseudo_tile_10_5	0.579975483	Atp6v0d1
raw_metacell_pseudo_tile_10_CBC_pseudo_tile_10_6	0.624102123	Atp6v0d1
raw_metacell_pseudo_tile_10_CBC_pseudo_tile_10_7	0.676037646	Atp6v0d1
raw_metacell_pseudo_tile_10_CBC_pseudo_tile_10_8	0.702858117	Atp6v0d1
raw_metacell_pseudo_tile_10_CBC_pseudo_tile_10_9	0.900917194	Atp6v0d1
raw_metacell_pseudo_tile_10_CBC_pseudo_tile_10_10	1.000000000	Atp6v0d1
raw_metacell_pseudo_tile_10_CBC_pseudo_tile_10_1	0.243632835	Atp6v1b2
raw_metacell_pseudo_tile_10_CBC_pseudo_tile_10_2	0.338861997	Atp6v1b2
raw_metacell_pseudo_tile_10_CBC_pseudo_tile_10_3	0.433199570	Atp6v1b2
raw_metacell_pseudo_tile_10_CBC_pseudo_tile_10_4	0.417646260	Atp6v1b2
raw_metacell_pseudo_tile_10_CBC_pseudo_tile_10_5	0.405551588	Atp6v1b2
raw_metacell_pseudo_tile_10_CBC_pseudo_tile_10_6	0.396976036	Atp6v1b2
raw_metacell_pseudo_tile_10_CBC_pseudo_tile_10_7	0.569363862	Atp6v1b2
raw_metacell_pseudo_tile_10_CBC_pseudo_tile_10_8	0.799434566	Atp6v1b2
raw_metacell_pseudo_tile_10_CBC_pseudo_tile_10_9	0.902623457	Atp6v1b2
raw_metacell_pseudo_tile_10_CBC_pseudo_tile_10_10	1.000000000	Atp6v1b2
raw_metacell_pseudo_tile_10_CBC_pseudo_tile_10_1	0.285663393	Atp6v1c1
raw_metacell_pseudo_tile_10_CBC_pseudo_tile_10_2	0.333333063	Atp6v1c1
raw_metacell_pseudo_tile_10_CBC_pseudo_tile_10_3	0.320241708	Atp6v1c1
raw_metacell_pseudo_tile_10_CBC_pseudo_tile_10_4	0.346356627	Atp6v1c1
raw_metacell_pseudo_tile_10_CBC_pseudo_tile_10_5	0.344060280	Atp6v1c1
raw_metacell_pseudo_tile_10_CBC_pseudo_tile_10_6	0.370324466	Atp6v1c1
raw_metacell_pseudo_tile_10_CBC_pseudo_tile_10_7	0.569695888	Atp6v1c1
raw_metacell_pseudo_tile_10_CBC_pseudo_tile_10_8	0.898024385	Atp6v1c1
raw_metacell_pseudo_tile_10_CBC_pseudo_tile_10_9	0.939433063	Atp6v1c1
raw_metacell_pseudo_tile_10_CBC_pseudo_tile_10_10	1.000000000	Atp6v1c1
raw_metacell_pseudo_tile_10_CBC_pseudo_tile_10_1	0.182154840	Atp6v1d
raw_metacell_pseudo_tile_10_CBC_pseudo_tile_10_2	0.268734824	Atp6v1d
raw_metacell_pseudo_tile_10_CBC_pseudo_tile_10_3	0.263357235	Atp6v1d
raw_metacell_pseudo_tile_10_CBC_pseudo_tile_10_4	0.290665452	Atp6v1d
raw_metacell_pseudo_tile_10_CBC_pseudo_tile_10_5	0.266871709	Atp6v1d
raw_metacell_pseudo_tile_10_CBC_pseudo_tile_10_6	0.289623018	Atp6v1d
raw_metacell_pseudo_tile_10_CBC_pseudo_tile_10_7	0.427988203	Atp6v1d
raw_metacell_pseudo_tile_10_CBC_pseudo_tile_10_8	0.751548668	Atp6v1d
raw_metacell_pseudo_tile_10_CBC_pseudo_tile_10_9	0.881213918	Atp6v1d
raw_metacell_pseudo_tile_10_CBC_pseudo_tile_10_10	1.000000000	Atp6v1d
raw_metacell_pseudo_tile_10_CBC_pseudo_tile_10_1	0.267598520	Atp6v1e1
raw_metacell_pseudo_tile_10_CBC_pseudo_tile_10_2	0.377229888	Atp6v1e1
raw_metacell_pseudo_tile_10_CBC_pseudo_tile_10_3	0.395950172	Atp6v1e1
raw_metacell_pseudo_tile_10_CBC_pseudo_tile_10_4	0.395076959	Atp6v1e1
raw_metacell_pseudo_tile_10_CBC_pseudo_tile_10_5	0.353754595	Atp6v1e1
raw_metacell_pseudo_tile_10_CBC_pseudo_tile_10_6	0.357719166	Atp6v1e1
raw_metacell_pseudo_tile_10_CBC_pseudo_tile_10_7	0.480687872	Atp6v1e1
raw_metacell_pseudo_tile_10_CBC_pseudo_tile_10_8	0.646826850	Atp6v1e1
raw_metacell_pseudo_tile_10_CBC_pseudo_tile_10_9	0.860948847	Atp6v1e1
raw_metacell_pseudo_tile_10_CBC_pseudo_tile_10_10	1.000000000	Atp6v1e1
raw_metacell_pseudo_tile_10_CBC_pseudo_tile_10_1	0.393799242	Atp6v1f
raw_metacell_pseudo_tile_10_CBC_pseudo_tile_10_2	0.483168046	Atp6v1f
raw_metacell_pseudo_tile_10_CBC_pseudo_tile_10_3	0.495798566	Atp6v1f
raw_metacell_pseudo_tile_10_CBC_pseudo_tile_10_4	0.514823870	Atp6v1f
raw_metacell_pseudo_tile_10_CBC_pseudo_tile_10_5	0.471156556	Atp6v1f
raw_metacell_pseudo_tile_10_CBC_pseudo_tile_10_6	0.566518537	Atp6v1f
raw_metacell_pseudo_tile_10_CBC_pseudo_tile_10_7	0.592965340	Atp6v1f
raw_metacell_pseudo_tile_10_CBC_pseudo_tile_10_8	0.658388769	Atp6v1f
raw_metacell_pseudo_tile_10_CBC_pseudo_tile_10_9	0.833807220	Atp6v1f
raw_metacell_pseudo_tile_10_CBC_pseudo_tile_10_10	1.000000000	Atp6v1f
raw_metacell_pseudo_tile_10_CBC_pseudo_tile_10_1	0.048162894	Atp6v1g2
raw_metacell_pseudo_tile_10_CBC_pseudo_tile_10_2	0.056252025	Atp6v1g2
raw_metacell_pseudo_tile_10_CBC_pseudo_tile_10_3	0.078642672	Atp6v1g2
raw_metacell_pseudo_tile_10_CBC_pseudo_tile_10_4	0.089911543	Atp6v1g2
raw_metacell_pseudo_tile_10_CBC_pseudo_tile_10_5	0.090798701	Atp6v1g2
raw_metacell_pseudo_tile_10_CBC_pseudo_tile_10_6	0.124647373	Atp6v1g2
raw_metacell_pseudo_tile_10_CBC_pseudo_tile_10_7	0.355101679	Atp6v1g2
raw_metacell_pseudo_tile_10_CBC_pseudo_tile_10_8	0.638416908	Atp6v1g2
raw_metacell_pseudo_tile_10_CBC_pseudo_tile_10_9	0.828334524	Atp6v1g2
raw_metacell_pseudo_tile_10_CBC_pseudo_tile_10_10	1.000000000	Atp6v1g2
raw_metacell_pseudo_tile_10_CBC_pseudo_tile_10_1	0.615556837	Atp6v1h
raw_metacell_pseudo_tile_10_CBC_pseudo_tile_10_2	0.727912418	Atp6v1h
raw_metacell_pseudo_tile_10_CBC_pseudo_tile_10_3	0.636759420	Atp6v1h
raw_metacell_pseudo_tile_10_CBC_pseudo_tile_10_4	0.667658259	Atp6v1h
raw_metacell_pseudo_tile_10_CBC_pseudo_tile_10_5	0.683570489	Atp6v1h
raw_metacell_pseudo_tile_10_CBC_pseudo_tile_10_6	0.695655178	Atp6v1h
raw_metacell_pseudo_tile_10_CBC_pseudo_tile_10_7	0.850779697	Atp6v1h
raw_metacell_pseudo_tile_10_CBC_pseudo_tile_10_8	1.000000000	Atp6v1h
raw_metacell_pseudo_tile_10_CBC_pseudo_tile_10_9	0.964351883	Atp6v1h
raw_metacell_pseudo_tile_10_CBC_pseudo_tile_10_10	0.950512675	Atp6v1h
raw_metacell_pseudo_tile_10_CBC_pseudo_tile_10_1	0.397121086	Bin1
raw_metacell_pseudo_tile_10_CBC_pseudo_tile_10_2	0.383352180	Bin1
raw_metacell_pseudo_tile_10_CBC_pseudo_tile_10_3	0.522084236	Bin1
raw_metacell_pseudo_tile_10_CBC_pseudo_tile_10_4	0.455738250	Bin1
raw_metacell_pseudo_tile_10_CBC_pseudo_tile_10_5	0.510935804	Bin1
raw_metacell_pseudo_tile_10_CBC_pseudo_tile_10_6	0.641914110	Bin1
raw_metacell_pseudo_tile_10_CBC_pseudo_tile_10_7	0.906184868	Bin1
raw_metacell_pseudo_tile_10_CBC_pseudo_tile_10_8	0.915649235	Bin1
raw_metacell_pseudo_tile_10_CBC_pseudo_tile_10_9	0.926536104	Bin1
raw_metacell_pseudo_tile_10_CBC_pseudo_tile_10_10	1.000000000	Bin1
raw_metacell_pseudo_tile_10_CBC_pseudo_tile_10_1	0.027216099	Cacnb4
raw_metacell_pseudo_tile_10_CBC_pseudo_tile_10_2	0.088454260	Cacnb4
raw_metacell_pseudo_tile_10_CBC_pseudo_tile_10_3	0.199154588	Cacnb4
raw_metacell_pseudo_tile_10_CBC_pseudo_tile_10_4	0.179837351	Cacnb4
raw_metacell_pseudo_tile_10_CBC_pseudo_tile_10_5	0.217004390	Cacnb4
raw_metacell_pseudo_tile_10_CBC_pseudo_tile_10_6	0.339018809	Cacnb4
raw_metacell_pseudo_tile_10_CBC_pseudo_tile_10_7	0.538389698	Cacnb4
raw_metacell_pseudo_tile_10_CBC_pseudo_tile_10_8	1.000000000	Cacnb4
raw_metacell_pseudo_tile_10_CBC_pseudo_tile_10_9	0.870092515	Cacnb4
raw_metacell_pseudo_tile_10_CBC_pseudo_tile_10_10	0.835514572	Cacnb4
raw_metacell_pseudo_tile_10_CBC_pseudo_tile_10_1	0.081249751	Camk2a
raw_metacell_pseudo_tile_10_CBC_pseudo_tile_10_2	0.039885015	Camk2a
raw_metacell_pseudo_tile_10_CBC_pseudo_tile_10_3	0.036410174	Camk2a
raw_metacell_pseudo_tile_10_CBC_pseudo_tile_10_4	0.075809364	Camk2a
raw_metacell_pseudo_tile_10_CBC_pseudo_tile_10_5	0.130587656	Camk2a
raw_metacell_pseudo_tile_10_CBC_pseudo_tile_10_6	0.214369273	Camk2a
raw_metacell_pseudo_tile_10_CBC_pseudo_tile_10_7	0.525829902	Camk2a
raw_metacell_pseudo_tile_10_CBC_pseudo_tile_10_8	1.000000000	Camk2a
raw_metacell_pseudo_tile_10_CBC_pseudo_tile_10_9	0.958159809	Camk2a
raw_metacell_pseudo_tile_10_CBC_pseudo_tile_10_10	0.943064155	Camk2a
raw_metacell_pseudo_tile_10_CBC_pseudo_tile_10_1	0.637644218	Cltc
raw_metacell_pseudo_tile_10_CBC_pseudo_tile_10_2	0.683240325	Cltc
raw_metacell_pseudo_tile_10_CBC_pseudo_tile_10_3	0.684571487	Cltc
raw_metacell_pseudo_tile_10_CBC_pseudo_tile_10_4	0.750363495	Cltc
raw_metacell_pseudo_tile_10_CBC_pseudo_tile_10_5	0.703454714	Cltc
raw_metacell_pseudo_tile_10_CBC_pseudo_tile_10_6	0.646297884	Cltc
raw_metacell_pseudo_tile_10_CBC_pseudo_tile_10_7	0.818368806	Cltc
raw_metacell_pseudo_tile_10_CBC_pseudo_tile_10_8	0.936269355	Cltc
raw_metacell_pseudo_tile_10_CBC_pseudo_tile_10_9	0.937836331	Cltc
raw_metacell_pseudo_tile_10_CBC_pseudo_tile_10_10	1.000000000	Cltc
raw_metacell_pseudo_tile_10_CBC_pseudo_tile_10_1	0.347678793	Cplx1
raw_metacell_pseudo_tile_10_CBC_pseudo_tile_10_2	0.369591363	Cplx1
raw_metacell_pseudo_tile_10_CBC_pseudo_tile_10_3	0.378967770	Cplx1
raw_metacell_pseudo_tile_10_CBC_pseudo_tile_10_4	0.392589882	Cplx1
raw_metacell_pseudo_tile_10_CBC_pseudo_tile_10_5	0.440502618	Cplx1
raw_metacell_pseudo_tile_10_CBC_pseudo_tile_10_6	0.399161501	Cplx1
raw_metacell_pseudo_tile_10_CBC_pseudo_tile_10_7	0.484631467	Cplx1
raw_metacell_pseudo_tile_10_CBC_pseudo_tile_10_8	0.795502058	Cplx1
raw_metacell_pseudo_tile_10_CBC_pseudo_tile_10_9	0.929572915	Cplx1
raw_metacell_pseudo_tile_10_CBC_pseudo_tile_10_10	1.000000000	Cplx1
raw_metacell_pseudo_tile_10_CBC_pseudo_tile_10_1	0.528242399	Dnajc5
raw_metacell_pseudo_tile_10_CBC_pseudo_tile_10_2	0.591417424	Dnajc5
raw_metacell_pseudo_tile_10_CBC_pseudo_tile_10_3	0.615432840	Dnajc5
raw_metacell_pseudo_tile_10_CBC_pseudo_tile_10_4	0.712359928	Dnajc5
raw_metacell_pseudo_tile_10_CBC_pseudo_tile_10_5	0.749422748	Dnajc5
raw_metacell_pseudo_tile_10_CBC_pseudo_tile_10_6	0.788058805	Dnajc5
raw_metacell_pseudo_tile_10_CBC_pseudo_tile_10_7	0.920478577	Dnajc5
raw_metacell_pseudo_tile_10_CBC_pseudo_tile_10_8	0.911463298	Dnajc5
raw_metacell_pseudo_tile_10_CBC_pseudo_tile_10_9	0.994263101	Dnajc5
raw_metacell_pseudo_tile_10_CBC_pseudo_tile_10_10	1.000000000	Dnajc5
raw_metacell_pseudo_tile_10_CBC_pseudo_tile_10_1	0.020855386	Dnm1
raw_metacell_pseudo_tile_10_CBC_pseudo_tile_10_2	0.038496233	Dnm1
raw_metacell_pseudo_tile_10_CBC_pseudo_tile_10_3	0.056476107	Dnm1
raw_metacell_pseudo_tile_10_CBC_pseudo_tile_10_4	0.106890598	Dnm1
raw_metacell_pseudo_tile_10_CBC_pseudo_tile_10_5	0.151454568	Dnm1
raw_metacell_pseudo_tile_10_CBC_pseudo_tile_10_6	0.229484871	Dnm1
raw_metacell_pseudo_tile_10_CBC_pseudo_tile_10_7	0.513441012	Dnm1
raw_metacell_pseudo_tile_10_CBC_pseudo_tile_10_8	0.893541578	Dnm1
raw_metacell_pseudo_tile_10_CBC_pseudo_tile_10_9	0.926651451	Dnm1
raw_metacell_pseudo_tile_10_CBC_pseudo_tile_10_10	1.000000000	Dnm1
raw_metacell_pseudo_tile_10_CBC_pseudo_tile_10_1	0.048179162	Doc2b
raw_metacell_pseudo_tile_10_CBC_pseudo_tile_10_2	0.055275078	Doc2b
raw_metacell_pseudo_tile_10_CBC_pseudo_tile_10_3	0.056554843	Doc2b
raw_metacell_pseudo_tile_10_CBC_pseudo_tile_10_4	0.076340941	Doc2b
raw_metacell_pseudo_tile_10_CBC_pseudo_tile_10_5	0.118724018	Doc2b
raw_metacell_pseudo_tile_10_CBC_pseudo_tile_10_6	0.283000363	Doc2b
raw_metacell_pseudo_tile_10_CBC_pseudo_tile_10_7	0.978941800	Doc2b
raw_metacell_pseudo_tile_10_CBC_pseudo_tile_10_8	1.000000000	Doc2b
raw_metacell_pseudo_tile_10_CBC_pseudo_tile_10_9	0.971976549	Doc2b
raw_metacell_pseudo_tile_10_CBC_pseudo_tile_10_10	0.848601148	Doc2b
raw_metacell_pseudo_tile_10_CBC_pseudo_tile_10_1	0.343060802	Dtnbp1
raw_metacell_pseudo_tile_10_CBC_pseudo_tile_10_2	0.305726706	Dtnbp1
raw_metacell_pseudo_tile_10_CBC_pseudo_tile_10_3	0.342892073	Dtnbp1
raw_metacell_pseudo_tile_10_CBC_pseudo_tile_10_4	0.476705253	Dtnbp1
raw_metacell_pseudo_tile_10_CBC_pseudo_tile_10_5	0.505730239	Dtnbp1
raw_metacell_pseudo_tile_10_CBC_pseudo_tile_10_6	0.561544859	Dtnbp1
raw_metacell_pseudo_tile_10_CBC_pseudo_tile_10_7	0.577677687	Dtnbp1
raw_metacell_pseudo_tile_10_CBC_pseudo_tile_10_8	0.774808821	Dtnbp1
raw_metacell_pseudo_tile_10_CBC_pseudo_tile_10_9	0.913369692	Dtnbp1
raw_metacell_pseudo_tile_10_CBC_pseudo_tile_10_10	1.000000000	Dtnbp1
raw_metacell_pseudo_tile_10_CBC_pseudo_tile_10_1	0.568661484	Epn1
raw_metacell_pseudo_tile_10_CBC_pseudo_tile_10_2	0.735569452	Epn1
raw_metacell_pseudo_tile_10_CBC_pseudo_tile_10_3	0.727811691	Epn1
raw_metacell_pseudo_tile_10_CBC_pseudo_tile_10_4	0.869857502	Epn1
raw_metacell_pseudo_tile_10_CBC_pseudo_tile_10_5	0.781819120	Epn1
raw_metacell_pseudo_tile_10_CBC_pseudo_tile_10_6	0.787728884	Epn1
raw_metacell_pseudo_tile_10_CBC_pseudo_tile_10_7	0.804096083	Epn1
raw_metacell_pseudo_tile_10_CBC_pseudo_tile_10_8	0.718066866	Epn1
raw_metacell_pseudo_tile_10_CBC_pseudo_tile_10_9	0.878599596	Epn1
raw_metacell_pseudo_tile_10_CBC_pseudo_tile_10_10	1.000000000	Epn1
raw_metacell_pseudo_tile_10_CBC_pseudo_tile_10_1	0.001636263	Htr1b
raw_metacell_pseudo_tile_10_CBC_pseudo_tile_10_2	0.009335538	Htr1b
raw_metacell_pseudo_tile_10_CBC_pseudo_tile_10_3	0.010194582	Htr1b
raw_metacell_pseudo_tile_10_CBC_pseudo_tile_10_4	0.004112550	Htr1b
raw_metacell_pseudo_tile_10_CBC_pseudo_tile_10_5	0.012880354	Htr1b
raw_metacell_pseudo_tile_10_CBC_pseudo_tile_10_6	0.145105566	Htr1b
raw_metacell_pseudo_tile_10_CBC_pseudo_tile_10_7	0.551119278	Htr1b
raw_metacell_pseudo_tile_10_CBC_pseudo_tile_10_8	1.000000000	Htr1b
raw_metacell_pseudo_tile_10_CBC_pseudo_tile_10_9	0.900584613	Htr1b
raw_metacell_pseudo_tile_10_CBC_pseudo_tile_10_10	0.983323476	Htr1b
raw_metacell_pseudo_tile_10_CBC_pseudo_tile_10_1	0.666127891	Napa
raw_metacell_pseudo_tile_10_CBC_pseudo_tile_10_2	0.710723372	Napa
raw_metacell_pseudo_tile_10_CBC_pseudo_tile_10_3	0.727088648	Napa
raw_metacell_pseudo_tile_10_CBC_pseudo_tile_10_4	0.750042284	Napa
raw_metacell_pseudo_tile_10_CBC_pseudo_tile_10_5	0.679350211	Napa
raw_metacell_pseudo_tile_10_CBC_pseudo_tile_10_6	0.668258798	Napa
raw_metacell_pseudo_tile_10_CBC_pseudo_tile_10_7	0.693189728	Napa
raw_metacell_pseudo_tile_10_CBC_pseudo_tile_10_8	0.742545743	Napa
raw_metacell_pseudo_tile_10_CBC_pseudo_tile_10_9	0.902468660	Napa
raw_metacell_pseudo_tile_10_CBC_pseudo_tile_10_10	1.000000000	Napa
raw_metacell_pseudo_tile_10_CBC_pseudo_tile_10_1	0.097889794	Napb
raw_metacell_pseudo_tile_10_CBC_pseudo_tile_10_2	0.202029397	Napb
raw_metacell_pseudo_tile_10_CBC_pseudo_tile_10_3	0.271825008	Napb
raw_metacell_pseudo_tile_10_CBC_pseudo_tile_10_4	0.287500662	Napb
raw_metacell_pseudo_tile_10_CBC_pseudo_tile_10_5	0.329199820	Napb
raw_metacell_pseudo_tile_10_CBC_pseudo_tile_10_6	0.438078863	Napb
raw_metacell_pseudo_tile_10_CBC_pseudo_tile_10_7	0.746520163	Napb
raw_metacell_pseudo_tile_10_CBC_pseudo_tile_10_8	0.920142492	Napb
raw_metacell_pseudo_tile_10_CBC_pseudo_tile_10_9	0.992506422	Napb
raw_metacell_pseudo_tile_10_CBC_pseudo_tile_10_10	1.000000000	Napb
raw_metacell_pseudo_tile_10_CBC_pseudo_tile_10_1	0.269175700	Nsf
raw_metacell_pseudo_tile_10_CBC_pseudo_tile_10_2	0.230178070	Nsf
raw_metacell_pseudo_tile_10_CBC_pseudo_tile_10_3	0.252336540	Nsf
raw_metacell_pseudo_tile_10_CBC_pseudo_tile_10_4	0.252825478	Nsf
raw_metacell_pseudo_tile_10_CBC_pseudo_tile_10_5	0.254165806	Nsf
raw_metacell_pseudo_tile_10_CBC_pseudo_tile_10_6	0.305493565	Nsf
raw_metacell_pseudo_tile_10_CBC_pseudo_tile_10_7	0.581025840	Nsf
raw_metacell_pseudo_tile_10_CBC_pseudo_tile_10_8	1.000000000	Nsf
raw_metacell_pseudo_tile_10_CBC_pseudo_tile_10_9	0.944847369	Nsf
raw_metacell_pseudo_tile_10_CBC_pseudo_tile_10_10	0.865890485	Nsf
raw_metacell_pseudo_tile_10_CBC_pseudo_tile_10_1	0.018434919	Pacsin1
raw_metacell_pseudo_tile_10_CBC_pseudo_tile_10_2	0.067357540	Pacsin1
raw_metacell_pseudo_tile_10_CBC_pseudo_tile_10_3	0.107689380	Pacsin1
raw_metacell_pseudo_tile_10_CBC_pseudo_tile_10_4	0.072780271	Pacsin1
raw_metacell_pseudo_tile_10_CBC_pseudo_tile_10_5	0.085346885	Pacsin1
raw_metacell_pseudo_tile_10_CBC_pseudo_tile_10_6	0.122705446	Pacsin1
raw_metacell_pseudo_tile_10_CBC_pseudo_tile_10_7	0.436469220	Pacsin1
raw_metacell_pseudo_tile_10_CBC_pseudo_tile_10_8	0.867149941	Pacsin1
raw_metacell_pseudo_tile_10_CBC_pseudo_tile_10_9	0.956530831	Pacsin1
raw_metacell_pseudo_tile_10_CBC_pseudo_tile_10_10	1.000000000	Pacsin1
raw_metacell_pseudo_tile_10_CBC_pseudo_tile_10_1	0.041876375	Prkar1b
raw_metacell_pseudo_tile_10_CBC_pseudo_tile_10_2	0.140402101	Prkar1b
raw_metacell_pseudo_tile_10_CBC_pseudo_tile_10_3	0.261946256	Prkar1b
raw_metacell_pseudo_tile_10_CBC_pseudo_tile_10_4	0.205470531	Prkar1b
raw_metacell_pseudo_tile_10_CBC_pseudo_tile_10_5	0.255046443	Prkar1b
raw_metacell_pseudo_tile_10_CBC_pseudo_tile_10_6	0.389303599	Prkar1b
raw_metacell_pseudo_tile_10_CBC_pseudo_tile_10_7	0.759551874	Prkar1b
raw_metacell_pseudo_tile_10_CBC_pseudo_tile_10_8	0.969382658	Prkar1b
raw_metacell_pseudo_tile_10_CBC_pseudo_tile_10_9	1.000000000	Prkar1b
raw_metacell_pseudo_tile_10_CBC_pseudo_tile_10_10	0.995463648	Prkar1b
raw_metacell_pseudo_tile_10_CBC_pseudo_tile_10_1	0.140858450	Prkcb
raw_metacell_pseudo_tile_10_CBC_pseudo_tile_10_2	0.081009185	Prkcb
raw_metacell_pseudo_tile_10_CBC_pseudo_tile_10_3	0.077332370	Prkcb
raw_metacell_pseudo_tile_10_CBC_pseudo_tile_10_4	0.105783826	Prkcb
raw_metacell_pseudo_tile_10_CBC_pseudo_tile_10_5	0.110496216	Prkcb
raw_metacell_pseudo_tile_10_CBC_pseudo_tile_10_6	0.184808008	Prkcb
raw_metacell_pseudo_tile_10_CBC_pseudo_tile_10_7	0.511066478	Prkcb
raw_metacell_pseudo_tile_10_CBC_pseudo_tile_10_8	0.994697503	Prkcb
raw_metacell_pseudo_tile_10_CBC_pseudo_tile_10_9	0.958629446	Prkcb
raw_metacell_pseudo_tile_10_CBC_pseudo_tile_10_10	1.000000000	Prkcb
raw_metacell_pseudo_tile_10_CBC_pseudo_tile_10_1	0.086383492	Prrt2
raw_metacell_pseudo_tile_10_CBC_pseudo_tile_10_2	0.128777594	Prrt2
raw_metacell_pseudo_tile_10_CBC_pseudo_tile_10_3	0.104168547	Prrt2
raw_metacell_pseudo_tile_10_CBC_pseudo_tile_10_4	0.142875358	Prrt2
raw_metacell_pseudo_tile_10_CBC_pseudo_tile_10_5	0.220230497	Prrt2
raw_metacell_pseudo_tile_10_CBC_pseudo_tile_10_6	0.335922648	Prrt2
raw_metacell_pseudo_tile_10_CBC_pseudo_tile_10_7	0.765968355	Prrt2
raw_metacell_pseudo_tile_10_CBC_pseudo_tile_10_8	0.977163313	Prrt2
raw_metacell_pseudo_tile_10_CBC_pseudo_tile_10_9	1.000000000	Prrt2
raw_metacell_pseudo_tile_10_CBC_pseudo_tile_10_10	0.867206077	Prrt2
raw_metacell_pseudo_tile_10_CBC_pseudo_tile_10_1	0.036393673	Rab3a
raw_metacell_pseudo_tile_10_CBC_pseudo_tile_10_2	0.158048238	Rab3a
raw_metacell_pseudo_tile_10_CBC_pseudo_tile_10_3	0.262886282	Rab3a
raw_metacell_pseudo_tile_10_CBC_pseudo_tile_10_4	0.285815334	Rab3a
raw_metacell_pseudo_tile_10_CBC_pseudo_tile_10_5	0.287177022	Rab3a
raw_metacell_pseudo_tile_10_CBC_pseudo_tile_10_6	0.361397101	Rab3a
raw_metacell_pseudo_tile_10_CBC_pseudo_tile_10_7	0.537069886	Rab3a
raw_metacell_pseudo_tile_10_CBC_pseudo_tile_10_8	0.672335976	Rab3a
raw_metacell_pseudo_tile_10_CBC_pseudo_tile_10_9	0.868493682	Rab3a
raw_metacell_pseudo_tile_10_CBC_pseudo_tile_10_10	1.000000000	Rab3a
raw_metacell_pseudo_tile_10_CBC_pseudo_tile_10_1	0.201900246	Rab3b
raw_metacell_pseudo_tile_10_CBC_pseudo_tile_10_2	0.150875439	Rab3b
raw_metacell_pseudo_tile_10_CBC_pseudo_tile_10_3	0.218806658	Rab3b
raw_metacell_pseudo_tile_10_CBC_pseudo_tile_10_4	0.162469033	Rab3b
raw_metacell_pseudo_tile_10_CBC_pseudo_tile_10_5	0.165210050	Rab3b
raw_metacell_pseudo_tile_10_CBC_pseudo_tile_10_6	0.257078060	Rab3b
raw_metacell_pseudo_tile_10_CBC_pseudo_tile_10_7	0.787008575	Rab3b
raw_metacell_pseudo_tile_10_CBC_pseudo_tile_10_8	0.962240731	Rab3b
raw_metacell_pseudo_tile_10_CBC_pseudo_tile_10_9	0.986268704	Rab3b
raw_metacell_pseudo_tile_10_CBC_pseudo_tile_10_10	1.000000000	Rab3b
raw_metacell_pseudo_tile_10_CBC_pseudo_tile_10_1	0.022411422	Rapgef4
raw_metacell_pseudo_tile_10_CBC_pseudo_tile_10_2	0.034142274	Rapgef4
raw_metacell_pseudo_tile_10_CBC_pseudo_tile_10_3	0.079929100	Rapgef4
raw_metacell_pseudo_tile_10_CBC_pseudo_tile_10_4	0.078446898	Rapgef4
raw_metacell_pseudo_tile_10_CBC_pseudo_tile_10_5	0.211517451	Rapgef4
raw_metacell_pseudo_tile_10_CBC_pseudo_tile_10_6	0.555398715	Rapgef4
raw_metacell_pseudo_tile_10_CBC_pseudo_tile_10_7	0.808864228	Rapgef4
raw_metacell_pseudo_tile_10_CBC_pseudo_tile_10_8	1.000000000	Rapgef4
raw_metacell_pseudo_tile_10_CBC_pseudo_tile_10_9	0.886763391	Rapgef4
raw_metacell_pseudo_tile_10_CBC_pseudo_tile_10_10	0.866322769	Rapgef4
raw_metacell_pseudo_tile_10_CBC_pseudo_tile_10_1	0.041121901	Rimbp2
raw_metacell_pseudo_tile_10_CBC_pseudo_tile_10_2	0.015289020	Rimbp2
raw_metacell_pseudo_tile_10_CBC_pseudo_tile_10_3	0.029546676	Rimbp2
raw_metacell_pseudo_tile_10_CBC_pseudo_tile_10_4	0.048003722	Rimbp2
raw_metacell_pseudo_tile_10_CBC_pseudo_tile_10_5	0.072104650	Rimbp2
raw_metacell_pseudo_tile_10_CBC_pseudo_tile_10_6	0.146366264	Rimbp2
raw_metacell_pseudo_tile_10_CBC_pseudo_tile_10_7	0.479917505	Rimbp2
raw_metacell_pseudo_tile_10_CBC_pseudo_tile_10_8	1.000000000	Rimbp2
raw_metacell_pseudo_tile_10_CBC_pseudo_tile_10_9	0.886026862	Rimbp2
raw_metacell_pseudo_tile_10_CBC_pseudo_tile_10_10	0.813571236	Rimbp2
raw_metacell_pseudo_tile_10_CBC_pseudo_tile_10_1	0.419193024	Scamp5
raw_metacell_pseudo_tile_10_CBC_pseudo_tile_10_2	0.457245460	Scamp5
raw_metacell_pseudo_tile_10_CBC_pseudo_tile_10_3	0.570433333	Scamp5
raw_metacell_pseudo_tile_10_CBC_pseudo_tile_10_4	0.631042772	Scamp5
raw_metacell_pseudo_tile_10_CBC_pseudo_tile_10_5	0.666636767	Scamp5
raw_metacell_pseudo_tile_10_CBC_pseudo_tile_10_6	0.695029279	Scamp5
raw_metacell_pseudo_tile_10_CBC_pseudo_tile_10_7	0.829408226	Scamp5
raw_metacell_pseudo_tile_10_CBC_pseudo_tile_10_8	0.876475566	Scamp5
raw_metacell_pseudo_tile_10_CBC_pseudo_tile_10_9	0.957045609	Scamp5
raw_metacell_pseudo_tile_10_CBC_pseudo_tile_10_10	1.000000000	Scamp5
raw_metacell_pseudo_tile_10_CBC_pseudo_tile_10_1	0.017893007	Slc32a1
raw_metacell_pseudo_tile_10_CBC_pseudo_tile_10_2	0.178194509	Slc32a1
raw_metacell_pseudo_tile_10_CBC_pseudo_tile_10_3	0.226557522	Slc32a1
raw_metacell_pseudo_tile_10_CBC_pseudo_tile_10_4	0.184562184	Slc32a1
raw_metacell_pseudo_tile_10_CBC_pseudo_tile_10_5	0.133378746	Slc32a1
raw_metacell_pseudo_tile_10_CBC_pseudo_tile_10_6	0.155691250	Slc32a1
raw_metacell_pseudo_tile_10_CBC_pseudo_tile_10_7	0.397456342	Slc32a1
raw_metacell_pseudo_tile_10_CBC_pseudo_tile_10_8	0.678122724	Slc32a1
raw_metacell_pseudo_tile_10_CBC_pseudo_tile_10_9	0.878889410	Slc32a1
raw_metacell_pseudo_tile_10_CBC_pseudo_tile_10_10	1.000000000	Slc32a1
raw_metacell_pseudo_tile_10_CBC_pseudo_tile_10_1	0.094204838	Snap25
raw_metacell_pseudo_tile_10_CBC_pseudo_tile_10_2	0.172242136	Snap25
raw_metacell_pseudo_tile_10_CBC_pseudo_tile_10_3	0.219962201	Snap25
raw_metacell_pseudo_tile_10_CBC_pseudo_tile_10_4	0.264046700	Snap25
raw_metacell_pseudo_tile_10_CBC_pseudo_tile_10_5	0.285545873	Snap25
raw_metacell_pseudo_tile_10_CBC_pseudo_tile_10_6	0.398239810	Snap25
raw_metacell_pseudo_tile_10_CBC_pseudo_tile_10_7	0.658932509	Snap25
raw_metacell_pseudo_tile_10_CBC_pseudo_tile_10_8	0.866658070	Snap25
raw_metacell_pseudo_tile_10_CBC_pseudo_tile_10_9	0.908142435	Snap25
raw_metacell_pseudo_tile_10_CBC_pseudo_tile_10_10	1.000000000	Snap25
raw_metacell_pseudo_tile_10_CBC_pseudo_tile_10_1	0.018225340	Snca
raw_metacell_pseudo_tile_10_CBC_pseudo_tile_10_2	0.020825786	Snca
raw_metacell_pseudo_tile_10_CBC_pseudo_tile_10_3	0.024666564	Snca
raw_metacell_pseudo_tile_10_CBC_pseudo_tile_10_4	0.026146132	Snca
raw_metacell_pseudo_tile_10_CBC_pseudo_tile_10_5	0.021890722	Snca
raw_metacell_pseudo_tile_10_CBC_pseudo_tile_10_6	0.053713965	Snca
raw_metacell_pseudo_tile_10_CBC_pseudo_tile_10_7	0.255161187	Snca
raw_metacell_pseudo_tile_10_CBC_pseudo_tile_10_8	0.711635451	Snca
raw_metacell_pseudo_tile_10_CBC_pseudo_tile_10_9	0.860755009	Snca
raw_metacell_pseudo_tile_10_CBC_pseudo_tile_10_10	1.000000000	Snca
raw_metacell_pseudo_tile_10_CBC_pseudo_tile_10_1	0.060516042	Sncb
raw_metacell_pseudo_tile_10_CBC_pseudo_tile_10_2	0.096039610	Sncb
raw_metacell_pseudo_tile_10_CBC_pseudo_tile_10_3	0.130168386	Sncb
raw_metacell_pseudo_tile_10_CBC_pseudo_tile_10_4	0.108642707	Sncb
raw_metacell_pseudo_tile_10_CBC_pseudo_tile_10_5	0.117522265	Sncb
raw_metacell_pseudo_tile_10_CBC_pseudo_tile_10_6	0.165173076	Sncb
raw_metacell_pseudo_tile_10_CBC_pseudo_tile_10_7	0.625761929	Sncb
raw_metacell_pseudo_tile_10_CBC_pseudo_tile_10_8	0.701648600	Sncb
raw_metacell_pseudo_tile_10_CBC_pseudo_tile_10_9	0.890626169	Sncb
raw_metacell_pseudo_tile_10_CBC_pseudo_tile_10_10	1.000000000	Sncb
raw_metacell_pseudo_tile_10_CBC_pseudo_tile_10_1	0.079071314	Stx1b
raw_metacell_pseudo_tile_10_CBC_pseudo_tile_10_2	0.165949032	Stx1b
raw_metacell_pseudo_tile_10_CBC_pseudo_tile_10_3	0.260790657	Stx1b
raw_metacell_pseudo_tile_10_CBC_pseudo_tile_10_4	0.287871937	Stx1b
raw_metacell_pseudo_tile_10_CBC_pseudo_tile_10_5	0.330160896	Stx1b
raw_metacell_pseudo_tile_10_CBC_pseudo_tile_10_6	0.393128517	Stx1b
raw_metacell_pseudo_tile_10_CBC_pseudo_tile_10_7	0.620950269	Stx1b
raw_metacell_pseudo_tile_10_CBC_pseudo_tile_10_8	0.929584359	Stx1b
raw_metacell_pseudo_tile_10_CBC_pseudo_tile_10_9	0.974224993	Stx1b
raw_metacell_pseudo_tile_10_CBC_pseudo_tile_10_10	1.000000000	Stx1b
raw_metacell_pseudo_tile_10_CBC_pseudo_tile_10_1	0.058505647	Stx3
raw_metacell_pseudo_tile_10_CBC_pseudo_tile_10_2	0.049175630	Stx3
raw_metacell_pseudo_tile_10_CBC_pseudo_tile_10_3	0.041224785	Stx3
raw_metacell_pseudo_tile_10_CBC_pseudo_tile_10_4	0.060394265	Stx3
raw_metacell_pseudo_tile_10_CBC_pseudo_tile_10_5	0.128294797	Stx3
raw_metacell_pseudo_tile_10_CBC_pseudo_tile_10_6	0.373491255	Stx3
raw_metacell_pseudo_tile_10_CBC_pseudo_tile_10_7	0.766329947	Stx3
raw_metacell_pseudo_tile_10_CBC_pseudo_tile_10_8	1.000000000	Stx3
raw_metacell_pseudo_tile_10_CBC_pseudo_tile_10_9	0.899915473	Stx3
raw_metacell_pseudo_tile_10_CBC_pseudo_tile_10_10	0.846470768	Stx3
raw_metacell_pseudo_tile_10_CBC_pseudo_tile_10_1	0.109722793	Stxbp1
raw_metacell_pseudo_tile_10_CBC_pseudo_tile_10_2	0.234084765	Stxbp1
raw_metacell_pseudo_tile_10_CBC_pseudo_tile_10_3	0.367951636	Stxbp1
raw_metacell_pseudo_tile_10_CBC_pseudo_tile_10_4	0.390051682	Stxbp1
raw_metacell_pseudo_tile_10_CBC_pseudo_tile_10_5	0.508321200	Stxbp1
raw_metacell_pseudo_tile_10_CBC_pseudo_tile_10_6	0.725818020	Stxbp1
raw_metacell_pseudo_tile_10_CBC_pseudo_tile_10_7	0.893762712	Stxbp1
raw_metacell_pseudo_tile_10_CBC_pseudo_tile_10_8	0.944848633	Stxbp1
raw_metacell_pseudo_tile_10_CBC_pseudo_tile_10_9	1.000000000	Stxbp1
raw_metacell_pseudo_tile_10_CBC_pseudo_tile_10_10	0.925951893	Stxbp1
raw_metacell_pseudo_tile_10_CBC_pseudo_tile_10_1	0.022166008	Sv2a
raw_metacell_pseudo_tile_10_CBC_pseudo_tile_10_2	0.071553118	Sv2a
raw_metacell_pseudo_tile_10_CBC_pseudo_tile_10_3	0.131137477	Sv2a
raw_metacell_pseudo_tile_10_CBC_pseudo_tile_10_4	0.162736496	Sv2a
raw_metacell_pseudo_tile_10_CBC_pseudo_tile_10_5	0.176897303	Sv2a
raw_metacell_pseudo_tile_10_CBC_pseudo_tile_10_6	0.234498465	Sv2a
raw_metacell_pseudo_tile_10_CBC_pseudo_tile_10_7	0.485240092	Sv2a
raw_metacell_pseudo_tile_10_CBC_pseudo_tile_10_8	0.781492471	Sv2a
raw_metacell_pseudo_tile_10_CBC_pseudo_tile_10_9	0.941380385	Sv2a
raw_metacell_pseudo_tile_10_CBC_pseudo_tile_10_10	1.000000000	Sv2a
raw_metacell_pseudo_tile_10_CBC_pseudo_tile_10_1	0.187361134	Sv2c
raw_metacell_pseudo_tile_10_CBC_pseudo_tile_10_2	0.015731041	Sv2c
raw_metacell_pseudo_tile_10_CBC_pseudo_tile_10_3	0.013473405	Sv2c
raw_metacell_pseudo_tile_10_CBC_pseudo_tile_10_4	0.017610195	Sv2c
raw_metacell_pseudo_tile_10_CBC_pseudo_tile_10_5	0.018997653	Sv2c
raw_metacell_pseudo_tile_10_CBC_pseudo_tile_10_6	0.015102282	Sv2c
raw_metacell_pseudo_tile_10_CBC_pseudo_tile_10_7	0.095902379	Sv2c
raw_metacell_pseudo_tile_10_CBC_pseudo_tile_10_8	1.000000000	Sv2c
raw_metacell_pseudo_tile_10_CBC_pseudo_tile_10_9	0.942633532	Sv2c
raw_metacell_pseudo_tile_10_CBC_pseudo_tile_10_10	0.983738645	Sv2c
raw_metacell_pseudo_tile_10_CBC_pseudo_tile_10_1	0.089436540	Syn1
raw_metacell_pseudo_tile_10_CBC_pseudo_tile_10_2	0.331445161	Syn1
raw_metacell_pseudo_tile_10_CBC_pseudo_tile_10_3	0.603521092	Syn1
raw_metacell_pseudo_tile_10_CBC_pseudo_tile_10_4	0.443463910	Syn1
raw_metacell_pseudo_tile_10_CBC_pseudo_tile_10_5	0.391575464	Syn1
raw_metacell_pseudo_tile_10_CBC_pseudo_tile_10_6	0.389003507	Syn1
raw_metacell_pseudo_tile_10_CBC_pseudo_tile_10_7	0.781404626	Syn1
raw_metacell_pseudo_tile_10_CBC_pseudo_tile_10_8	0.997940056	Syn1
raw_metacell_pseudo_tile_10_CBC_pseudo_tile_10_9	1.000000000	Syn1
raw_metacell_pseudo_tile_10_CBC_pseudo_tile_10_10	0.992397606	Syn1
raw_metacell_pseudo_tile_10_CBC_pseudo_tile_10_1	0.415386413	Syn2
raw_metacell_pseudo_tile_10_CBC_pseudo_tile_10_2	0.148319229	Syn2
raw_metacell_pseudo_tile_10_CBC_pseudo_tile_10_3	0.161232172	Syn2
raw_metacell_pseudo_tile_10_CBC_pseudo_tile_10_4	0.072263095	Syn2
raw_metacell_pseudo_tile_10_CBC_pseudo_tile_10_5	0.109140176	Syn2
raw_metacell_pseudo_tile_10_CBC_pseudo_tile_10_6	0.215830626	Syn2
raw_metacell_pseudo_tile_10_CBC_pseudo_tile_10_7	0.503261709	Syn2
raw_metacell_pseudo_tile_10_CBC_pseudo_tile_10_8	0.948097169	Syn2
raw_metacell_pseudo_tile_10_CBC_pseudo_tile_10_9	1.000000000	Syn2
raw_metacell_pseudo_tile_10_CBC_pseudo_tile_10_10	0.998630859	Syn2
raw_metacell_pseudo_tile_10_CBC_pseudo_tile_10_1	0.242083484	Syngr1
raw_metacell_pseudo_tile_10_CBC_pseudo_tile_10_2	0.275885257	Syngr1
raw_metacell_pseudo_tile_10_CBC_pseudo_tile_10_3	0.328136862	Syngr1
raw_metacell_pseudo_tile_10_CBC_pseudo_tile_10_4	0.290289940	Syngr1
raw_metacell_pseudo_tile_10_CBC_pseudo_tile_10_5	0.298695038	Syngr1
raw_metacell_pseudo_tile_10_CBC_pseudo_tile_10_6	0.496333172	Syngr1
raw_metacell_pseudo_tile_10_CBC_pseudo_tile_10_7	0.727602149	Syngr1
raw_metacell_pseudo_tile_10_CBC_pseudo_tile_10_8	0.835318123	Syngr1
raw_metacell_pseudo_tile_10_CBC_pseudo_tile_10_9	1.000000000	Syngr1
raw_metacell_pseudo_tile_10_CBC_pseudo_tile_10_10	0.973381680	Syngr1
raw_metacell_pseudo_tile_10_CBC_pseudo_tile_10_1	0.058409181	Syngr3
raw_metacell_pseudo_tile_10_CBC_pseudo_tile_10_2	0.148975280	Syngr3
raw_metacell_pseudo_tile_10_CBC_pseudo_tile_10_3	0.223713828	Syngr3
raw_metacell_pseudo_tile_10_CBC_pseudo_tile_10_4	0.283090199	Syngr3
raw_metacell_pseudo_tile_10_CBC_pseudo_tile_10_5	0.384157699	Syngr3
raw_metacell_pseudo_tile_10_CBC_pseudo_tile_10_6	0.767740324	Syngr3
raw_metacell_pseudo_tile_10_CBC_pseudo_tile_10_7	1.000000000	Syngr3
raw_metacell_pseudo_tile_10_CBC_pseudo_tile_10_8	0.713283837	Syngr3
raw_metacell_pseudo_tile_10_CBC_pseudo_tile_10_9	0.888992549	Syngr3
raw_metacell_pseudo_tile_10_CBC_pseudo_tile_10_10	0.930452573	Syngr3
raw_metacell_pseudo_tile_10_CBC_pseudo_tile_10_1	0.244311325	Synj1
raw_metacell_pseudo_tile_10_CBC_pseudo_tile_10_2	0.404403268	Synj1
raw_metacell_pseudo_tile_10_CBC_pseudo_tile_10_3	0.459791441	Synj1
raw_metacell_pseudo_tile_10_CBC_pseudo_tile_10_4	0.457100485	Synj1
raw_metacell_pseudo_tile_10_CBC_pseudo_tile_10_5	0.498833263	Synj1
raw_metacell_pseudo_tile_10_CBC_pseudo_tile_10_6	0.489875044	Synj1
raw_metacell_pseudo_tile_10_CBC_pseudo_tile_10_7	0.754384602	Synj1
raw_metacell_pseudo_tile_10_CBC_pseudo_tile_10_8	1.000000000	Synj1
raw_metacell_pseudo_tile_10_CBC_pseudo_tile_10_9	0.999707654	Synj1
raw_metacell_pseudo_tile_10_CBC_pseudo_tile_10_10	0.965687243	Synj1
raw_metacell_pseudo_tile_10_CBC_pseudo_tile_10_1	0.033671793	Syp
raw_metacell_pseudo_tile_10_CBC_pseudo_tile_10_2	0.070645507	Syp
raw_metacell_pseudo_tile_10_CBC_pseudo_tile_10_3	0.104894457	Syp
raw_metacell_pseudo_tile_10_CBC_pseudo_tile_10_4	0.112511977	Syp
raw_metacell_pseudo_tile_10_CBC_pseudo_tile_10_5	0.132734474	Syp
raw_metacell_pseudo_tile_10_CBC_pseudo_tile_10_6	0.233285216	Syp
raw_metacell_pseudo_tile_10_CBC_pseudo_tile_10_7	0.493551889	Syp
raw_metacell_pseudo_tile_10_CBC_pseudo_tile_10_8	0.842409159	Syp
raw_metacell_pseudo_tile_10_CBC_pseudo_tile_10_9	0.942110440	Syp
raw_metacell_pseudo_tile_10_CBC_pseudo_tile_10_10	1.000000000	Syp
raw_metacell_pseudo_tile_10_CBC_pseudo_tile_10_1	0.071265796	Syt7
raw_metacell_pseudo_tile_10_CBC_pseudo_tile_10_2	0.085031470	Syt7
raw_metacell_pseudo_tile_10_CBC_pseudo_tile_10_3	0.115338992	Syt7
raw_metacell_pseudo_tile_10_CBC_pseudo_tile_10_4	0.143489629	Syt7
raw_metacell_pseudo_tile_10_CBC_pseudo_tile_10_5	0.174258758	Syt7
raw_metacell_pseudo_tile_10_CBC_pseudo_tile_10_6	0.264765351	Syt7
raw_metacell_pseudo_tile_10_CBC_pseudo_tile_10_7	0.529594679	Syt7
raw_metacell_pseudo_tile_10_CBC_pseudo_tile_10_8	0.937118400	Syt7
raw_metacell_pseudo_tile_10_CBC_pseudo_tile_10_9	1.000000000	Syt7
raw_metacell_pseudo_tile_10_CBC_pseudo_tile_10_10	0.954411822	Syt7
raw_metacell_pseudo_tile_10_CBC_pseudo_tile_10_1	0.108771297	Vamp2
raw_metacell_pseudo_tile_10_CBC_pseudo_tile_10_2	0.192722002	Vamp2
raw_metacell_pseudo_tile_10_CBC_pseudo_tile_10_3	0.253798352	Vamp2
raw_metacell_pseudo_tile_10_CBC_pseudo_tile_10_4	0.256319629	Vamp2
raw_metacell_pseudo_tile_10_CBC_pseudo_tile_10_5	0.252013054	Vamp2
raw_metacell_pseudo_tile_10_CBC_pseudo_tile_10_6	0.329989728	Vamp2
raw_metacell_pseudo_tile_10_CBC_pseudo_tile_10_7	0.587739927	Vamp2
raw_metacell_pseudo_tile_10_CBC_pseudo_tile_10_8	0.713610667	Vamp2
raw_metacell_pseudo_tile_10_CBC_pseudo_tile_10_9	0.897072007	Vamp2
raw_metacell_pseudo_tile_10_CBC_pseudo_tile_10_10	1.000000000	Vamp2
raw_metacell_pseudo_tile_10_CBC_pseudo_tile_10_1	0.578825722	Vamp4
raw_metacell_pseudo_tile_10_CBC_pseudo_tile_10_2	0.516245981	Vamp4
raw_metacell_pseudo_tile_10_CBC_pseudo_tile_10_3	0.534581090	Vamp4
raw_metacell_pseudo_tile_10_CBC_pseudo_tile_10_4	0.550559940	Vamp4
raw_metacell_pseudo_tile_10_CBC_pseudo_tile_10_5	0.532395850	Vamp4
raw_metacell_pseudo_tile_10_CBC_pseudo_tile_10_6	0.565136777	Vamp4
raw_metacell_pseudo_tile_10_CBC_pseudo_tile_10_7	0.652992414	Vamp4
raw_metacell_pseudo_tile_10_CBC_pseudo_tile_10_8	0.811295849	Vamp4
raw_metacell_pseudo_tile_10_CBC_pseudo_tile_10_9	0.920298246	Vamp4
raw_metacell_pseudo_tile_10_CBC_pseudo_tile_10_10	1.000000000	Vamp4
