# Supplementary material for: Ascertaining cells’ synaptic connections and RNA expression simultaneously with barcoded rabies virus libraries
Source: Nat Commun. 2022 Nov 16;13:6993. doi: 10.1038/s41467-022-34334-1 (PMC9668842; doi:10.1038/s41467-022-34334-1)
Supplement: Supplementary file 6 — Source Data [file 41467_2022_34334_MOESM6_ESM.zip › saunders_source_data/Figure_4b.csv]

Network.Membership.Size	presynaptic_size_group
2	small
3	small
2	small
2	small
3	small
9	large
11	large
2	small
2	small
8	large
2	small
4	small
2	small
13	large
13	large
15	large
2	small
3	small
5	medium
5	medium
11	large
3	small
2	small
28	large
22	large
4	small
6	medium
3	small
4	small
6	medium
5	medium
3	small
2	small
2	small
4	small
18	large
4	small
12	large
3	small
2	small
26	large
12	large
12	large
4	small
17	large
10	large
24	large
2	small
2	small
2	small
4	small
3	small
3	small
3	small
4	small
5	medium
2	small
4	small
16	large
18	large
7	large
12	large
8	large
3	small
3	small
11	large
20	large
2	small
2	small
2	small
3	small
12	large
6	medium
6	medium
2	small
2	small
18	large
3	small
12	large
2	small
2	small
22	large
2	small
8	large
7	large
2	small
2	small
14	large
2	small
13	large
5	medium
2	small
3	small
3	small
2	small
2	small
7	large
2	small
34	large
3	small
3	small
18	large
5	medium
9	large
2	small
2	small
2	small
3	small
4	small
3	small
2	small
2	small
10	large
3	small
9	large
2	small
5	medium
13	large
4	small
18	large
3	small
4	small
2	small
5	medium
12	large
2	small
3	small
4	small
2	small
6	medium
12	large
3	small
3	small
3	small
2	small
8	large
2	small
2	small
4	small
3	small
2	small
12	large
5	medium
5	medium
