# Supplementary material for: Ascertaining cells’ synaptic connections and RNA expression simultaneously with barcoded rabies virus libraries
Source: Nat Commun. 2022 Nov 16;13:6993. doi: 10.1038/s41467-022-34334-1 (PMC9668842; doi:10.1038/s41467-022-34334-1)
Supplement: Supplementary file 6 — Source Data [file 41467_2022_34334_MOESM6_ESM.zip › saunders_source_data/Figure_5e_left.csv]

Term	P.value	Adjusted.P.value	GO_type	condition	neglog10.P.value
mitochondrial respiratory chain complex assembly (GO:0033108)	1.804190e-09	9.206783e-06	GO	Correlated	8.743718e+00
phagosome maturation (GO:0090382)	6.163530e-05	3.931562e-02	GO	Correlated	4.210170e+00
positive regulation of synaptic transmission (GO:0050806)	1.048556e-04	4.115986e-02	GO	Correlated	3.979408e+00
phagosome maturation (GO:0090382)	9.178977e-01	1.000000e+00	GO	Random	3.720573e-02
mitochondrial respiratory chain complex assembly (GO:0033108)	9.417448e-01	1.000000e+00	GO	Random	2.606677e-02
positive regulation of synaptic transmission (GO:0050806)	9.910235e-01	1.000000e+00	GO	Random	3.916060e-03
positive regulation of synaptic transmission (GO:0050806)	6.894239e-01	1.000000e+00	GO	Random	1.615137e-01
mitochondrial respiratory chain complex assembly (GO:0033108)	8.974149e-01	1.000000e+00	GO	Random	4.700672e-02
phagosome maturation (GO:0090382)	9.775605e-01	1.000000e+00	GO	Random	9.856337e-03
positive regulation of synaptic transmission (GO:0050806)	2.194815e-02	1.000000e+00	GO	ExpressionMatched	1.658602e+00
mitochondrial respiratory chain complex assembly (GO:0033108)	2.477610e-02	1.000000e+00	GO	ExpressionMatched	1.605967e+00
phagosome maturation (GO:0090382)	4.399658e-01	1.000000e+00	GO	ExpressionMatched	3.565811e-01
mitochondrial respiratory chain complex assembly (GO:0033108)	4.390186e-01	1.000000e+00	GO	ExpressionMatched	3.575170e-01
phagosome maturation (GO:0090382)	7.994813e-01	1.000000e+00	GO	ExpressionMatched	9.719170e-02
positive regulation of synaptic transmission (GO:0050806)	7.999658e-01	1.000000e+00	GO	ExpressionMatched	9.692857e-02
positive regulation of synaptic transmission (GO:0050806)	1.057224e-02	1.000000e+00	GO	ExpressionMatched	1.975833e+00
phagosome maturation (GO:0090382)	2.711833e-01	1.000000e+00	GO	ExpressionMatched	5.667370e-01
mitochondrial respiratory chain complex assembly (GO:0033108)	8.343192e-01	1.000000e+00	GO	ExpressionMatched	7.866778e-02
mitochondrial respiratory chain complex assembly (GO:0033108)	1.135723e-01	1.000000e+00	GO	ExpressionMatched	9.447274e-01
positive regulation of synaptic transmission (GO:0050806)	2.092022e-01	1.000000e+00	GO	ExpressionMatched	6.794338e-01
phagosome maturation (GO:0090382)	2.711833e-01	1.000000e+00	GO	ExpressionMatched	5.667370e-01
mitochondrial respiratory chain complex assembly (GO:0033108)	2.457169e-01	1.000000e+00	GO	ExpressionMatched	6.095650e-01
positive regulation of synaptic transmission (GO:0050806)	4.315167e-01	1.000000e+00	GO	ExpressionMatched	3.650024e-01
phagosome maturation (GO:0090382)	4.399658e-01	1.000000e+00	GO	ExpressionMatched	3.565811e-01
mitochondrial respiratory chain complex assembly (GO:0033108)	1.353998e-02	1.000000e+00	GO	ExpressionMatched	1.868382e+00
positive regulation of synaptic transmission (GO:0050806)	5.622283e-01	1.000000e+00	GO	ExpressionMatched	2.500873e-01
phagosome maturation (GO:0090382)	6.291479e-01	1.000000e+00	GO	ExpressionMatched	2.012473e-01
positive regulation of synaptic transmission (GO:0050806)	7.752531e-02	1.000000e+00	GO	ExpressionMatched	1.110557e+00
mitochondrial respiratory chain complex assembly (GO:0033108)	3.362398e-01	1.000000e+00	GO	ExpressionMatched	4.733508e-01
phagosome maturation (GO:0090382)	6.291479e-01	1.000000e+00	GO	ExpressionMatched	2.012473e-01
mitochondrial respiratory chain complex assembly (GO:0033108)	2.477610e-02	1.000000e+00	GO	ExpressionMatched	1.605967e+00
positive regulation of synaptic transmission (GO:0050806)	6.894239e-01	1.000000e+00	GO	ExpressionMatched	1.615137e-01
phagosome maturation (GO:0090382)	7.994813e-01	1.000000e+00	GO	ExpressionMatched	9.719170e-02
mitochondrial respiratory chain complex assembly (GO:0033108)	3.362398e-01	1.000000e+00	GO	ExpressionMatched	4.733508e-01
positive regulation of synaptic transmission (GO:0050806)	6.894239e-01	1.000000e+00	GO	ExpressionMatched	1.615137e-01
phagosome maturation (GO:0090382)	9.178977e-01	1.000000e+00	GO	ExpressionMatched	3.720573e-02
mitochondrial respiratory chain complex assembly (GO:0033108)	1.353998e-02	1.000000e+00	GO	ExpressionMatched	1.868382e+00
phagosome maturation (GO:0090382)	1.469381e-01	1.000000e+00	GO	ExpressionMatched	8.328655e-01
positive regulation of synaptic transmission (GO:0050806)	6.894239e-01	1.000000e+00	GO	ExpressionMatched	1.615137e-01
positive regulation of synaptic transmission (GO:0050806)	7.752531e-02	1.000000e+00	GO	ExpressionMatched	1.110557e+00
phagosome maturation (GO:0090382)	6.291479e-01	1.000000e+00	GO	ExpressionMatched	2.012473e-01
mitochondrial respiratory chain complex assembly (GO:0033108)	8.343192e-01	1.000000e+00	GO	ExpressionMatched	7.866778e-02
positive regulation of synaptic transmission (GO:0050806)	2.018819e-03	3.815568e-01	GO	ExpressionMatched	2.694903e+00
mitochondrial respiratory chain complex assembly (GO:0033108)	7.524155e-01	1.000000e+00	GO	ExpressionMatched	1.235423e-01
phagosome maturation (GO:0090382)	9.178977e-01	1.000000e+00	GO	ExpressionMatched	3.720573e-02
phagosome maturation (GO:0090382)	2.711833e-01	1.000000e+00	GO	ExpressionMatched	5.667370e-01
positive regulation of synaptic transmission (GO:0050806)	3.105900e-01	1.000000e+00	GO	ExpressionMatched	5.078126e-01
mitochondrial respiratory chain complex assembly (GO:0033108)	3.362398e-01	1.000000e+00	GO	ExpressionMatched	4.733508e-01
mitochondrial respiratory chain complex assembly (GO:0033108)	1.353998e-02	1.000000e+00	GO	ExpressionMatched	1.868382e+00
positive regulation of synaptic transmission (GO:0050806)	1.317316e-01	1.000000e+00	GO	ExpressionMatched	8.803101e-01
phagosome maturation (GO:0090382)	6.291479e-01	1.000000e+00	GO	ExpressionMatched	2.012473e-01
mitochondrial respiratory chain complex assembly (GO:0033108)	7.177655e-02	1.000000e+00	GO	ExpressionMatched	1.144017e+00
phagosome maturation (GO:0090382)	7.994813e-01	1.000000e+00	GO	ExpressionMatched	9.719170e-02
positive regulation of synaptic transmission (GO:0050806)	8.849312e-01	1.000000e+00	GO	ExpressionMatched	5.309048e-02
mitochondrial respiratory chain complex assembly (GO:0033108)	2.477610e-02	1.000000e+00	GO	ExpressionMatched	1.605967e+00
positive regulation of synaptic transmission (GO:0050806)	7.752531e-02	1.000000e+00	GO	ExpressionMatched	1.110557e+00
phagosome maturation (GO:0090382)	6.291479e-01	1.000000e+00	GO	ExpressionMatched	2.012473e-01
mitochondrial respiratory chain complex assembly (GO:0033108)	1.711558e-01	1.000000e+00	GO	ExpressionMatched	7.666083e-01
positive regulation of synaptic transmission (GO:0050806)	3.105900e-01	1.000000e+00	GO	ExpressionMatched	5.078126e-01
phagosome maturation (GO:0090382)	7.994813e-01	1.000000e+00	GO	ExpressionMatched	9.719170e-02
mitochondrial respiratory chain complex assembly (GO:0033108)	1.353998e-02	1.000000e+00	GO	ExpressionMatched	1.868382e+00
positive regulation of synaptic transmission (GO:0050806)	2.092022e-01	1.000000e+00	GO	ExpressionMatched	6.794338e-01
phagosome maturation (GO:0090382)	6.291479e-01	1.000000e+00	GO	ExpressionMatched	2.012473e-01
positive regulation of synaptic transmission (GO:0050806)	2.194815e-02	1.000000e+00	GO	ExpressionMatched	1.658602e+00
mitochondrial respiratory chain complex assembly (GO:0033108)	2.477610e-02	1.000000e+00	GO	ExpressionMatched	1.605967e+00
phagosome maturation (GO:0090382)	1.469381e-01	1.000000e+00	GO	ExpressionMatched	8.328655e-01
phagosome maturation (GO:0090382)	6.288620e-01	1.000000e+00	GO	ExpressionMatched	2.014446e-01
positive regulation of synaptic transmission (GO:0050806)	6.890395e-01	1.000000e+00	GO	ExpressionMatched	1.617559e-01
mitochondrial respiratory chain complex assembly (GO:0033108)	8.971861e-01	1.000000e+00	GO	ExpressionMatched	4.711747e-02
mitochondrial respiratory chain complex assembly (GO:0033108)	3.258214e-04	1.662667e-01	GO	ExpressionMatched	3.487020e+00
positive regulation of synaptic transmission (GO:0050806)	1.317316e-01	1.000000e+00	GO	ExpressionMatched	8.803101e-01
phagosome maturation (GO:0090382)	6.291479e-01	1.000000e+00	GO	ExpressionMatched	2.012473e-01
phagosome maturation (GO:0090382)	2.711833e-01	1.000000e+00	GO	ExpressionMatched	5.667370e-01
positive regulation of synaptic transmission (GO:0050806)	4.315167e-01	1.000000e+00	GO	ExpressionMatched	3.650024e-01
mitochondrial respiratory chain complex assembly (GO:0033108)	5.478293e-01	1.000000e+00	GO	ExpressionMatched	2.613547e-01
mitochondrial respiratory chain complex assembly (GO:0033108)	2.457169e-01	1.000000e+00	GO	ExpressionMatched	6.095650e-01
positive regulation of synaptic transmission (GO:0050806)	4.315167e-01	1.000000e+00	GO	ExpressionMatched	3.650024e-01
phagosome maturation (GO:0090382)	6.291479e-01	1.000000e+00	GO	ExpressionMatched	2.012473e-01
mitochondrial respiratory chain complex assembly (GO:0033108)	1.711558e-01	1.000000e+00	GO	ExpressionMatched	7.666083e-01
positive regulation of synaptic transmission (GO:0050806)	2.092022e-01	1.000000e+00	GO	ExpressionMatched	6.794338e-01
phagosome maturation (GO:0090382)	6.291479e-01	1.000000e+00	GO	ExpressionMatched	2.012473e-01
phagosome maturation (GO:0090382)	1.089548e-02	1.000000e+00	GO	ExpressionMatched	1.962754e+00
positive regulation of synaptic transmission (GO:0050806)	4.265124e-02	1.000000e+00	GO	ExpressionMatched	1.370068e+00
mitochondrial respiratory chain complex assembly (GO:0033108)	7.177655e-02	1.000000e+00	GO	ExpressionMatched	1.144017e+00
positive regulation of synaptic transmission (GO:0050806)	1.317316e-01	1.000000e+00	GO	ExpressionMatched	8.803101e-01
phagosome maturation (GO:0090382)	4.399658e-01	1.000000e+00	GO	ExpressionMatched	3.565811e-01
mitochondrial respiratory chain complex assembly (GO:0033108)	6.548885e-01	1.000000e+00	GO	ExpressionMatched	1.838327e-01
mitochondrial respiratory chain complex assembly (GO:0033108)	2.477610e-02	1.000000e+00	GO	ExpressionMatched	1.605967e+00
positive regulation of synaptic transmission (GO:0050806)	8.849312e-01	1.000000e+00	GO	ExpressionMatched	5.309048e-02
phagosome maturation (GO:0090382)	9.178977e-01	1.000000e+00	GO	ExpressionMatched	3.720573e-02
positive regulation of synaptic transmission (GO:0050806)	2.194815e-02	1.000000e+00	GO	ExpressionMatched	1.658602e+00
phagosome maturation (GO:0090382)	7.994813e-01	1.000000e+00	GO	ExpressionMatched	9.719170e-02
mitochondrial respiratory chain complex assembly (GO:0033108)	8.974149e-01	1.000000e+00	GO	ExpressionMatched	4.700672e-02
mitochondrial respiratory chain complex assembly (GO:0033108)	3.506090e-03	1.000000e+00	GO	ExpressionMatched	2.455177e+00
positive regulation of synaptic transmission (GO:0050806)	3.105900e-01	1.000000e+00	GO	ExpressionMatched	5.078126e-01
phagosome maturation (GO:0090382)	6.291479e-01	1.000000e+00	GO	ExpressionMatched	2.012473e-01
mitochondrial respiratory chain complex assembly (GO:0033108)	3.506090e-03	7.778946e-01	GO	ExpressionMatched	2.455177e+00
positive regulation of synaptic transmission (GO:0050806)	7.999658e-01	1.000000e+00	GO	ExpressionMatched	9.692857e-02
phagosome maturation (GO:0090382)	9.178977e-01	1.000000e+00	GO	ExpressionMatched	3.720573e-02
positive regulation of synaptic transmission (GO:0050806)	7.752531e-02	1.000000e+00	GO	ExpressionMatched	1.110557e+00
mitochondrial respiratory chain complex assembly (GO:0033108)	2.457169e-01	1.000000e+00	GO	ExpressionMatched	6.095650e-01
phagosome maturation (GO:0090382)	6.291479e-01	1.000000e+00	GO	ExpressionMatched	2.012473e-01
mitochondrial respiratory chain complex assembly (GO:0033108)	7.054703e-03	1.000000e+00	GO	ExpressionMatched	2.151521e+00
positive regulation of synaptic transmission (GO:0050806)	3.105900e-01	1.000000e+00	GO	ExpressionMatched	5.078126e-01
phagosome maturation (GO:0090382)	7.994813e-01	1.000000e+00	GO	ExpressionMatched	9.719170e-02
mitochondrial respiratory chain complex assembly (GO:0033108)	2.477610e-02	1.000000e+00	GO	ExpressionMatched	1.605967e+00
positive regulation of synaptic transmission (GO:0050806)	3.105900e-01	1.000000e+00	GO	ExpressionMatched	5.078126e-01
phagosome maturation (GO:0090382)	4.399658e-01	1.000000e+00	GO	ExpressionMatched	3.565811e-01
positive regulation of synaptic transmission (GO:0050806)	3.105900e-01	1.000000e+00	GO	ExpressionMatched	5.078126e-01
mitochondrial respiratory chain complex assembly (GO:0033108)	3.362398e-01	1.000000e+00	GO	ExpressionMatched	4.733508e-01
phagosome maturation (GO:0090382)	6.291479e-01	1.000000e+00	GO	ExpressionMatched	2.012473e-01
positive regulation of synaptic transmission (GO:0050806)	4.265124e-02	1.000000e+00	GO	ExpressionMatched	1.370068e+00
mitochondrial respiratory chain complex assembly (GO:0033108)	3.362398e-01	1.000000e+00	GO	ExpressionMatched	4.733508e-01
phagosome maturation (GO:0090382)	4.399658e-01	1.000000e+00	GO	ExpressionMatched	3.565811e-01
positive regulation of synaptic transmission (GO:0050806)	7.752531e-02	1.000000e+00	GO	ExpressionMatched	1.110557e+00
phagosome maturation (GO:0090382)	2.711833e-01	1.000000e+00	GO	ExpressionMatched	5.667370e-01
mitochondrial respiratory chain complex assembly (GO:0033108)	3.362398e-01	1.000000e+00	GO	ExpressionMatched	4.733508e-01
mitochondrial respiratory chain complex assembly (GO:0033108)	1.135723e-01	1.000000e+00	GO	ExpressionMatched	9.447274e-01
positive regulation of synaptic transmission (GO:0050806)	3.105900e-01	1.000000e+00	GO	ExpressionMatched	5.078126e-01
phagosome maturation (GO:0090382)	7.994813e-01	1.000000e+00	GO	ExpressionMatched	9.719170e-02
mitochondrial respiratory chain complex assembly (GO:0033108)	5.478293e-01	1.000000e+00	GO	ExpressionMatched	2.613547e-01
phagosome maturation (GO:0090382)	6.291479e-01	1.000000e+00	GO	ExpressionMatched	2.012473e-01
positive regulation of synaptic transmission (GO:0050806)	6.894239e-01	1.000000e+00	GO	ExpressionMatched	1.615137e-01
positive regulation of synaptic transmission (GO:0050806)	2.092022e-01	1.000000e+00	GO	ExpressionMatched	6.794338e-01
mitochondrial respiratory chain complex assembly (GO:0033108)	2.457169e-01	1.000000e+00	GO	ExpressionMatched	6.095650e-01
phagosome maturation (GO:0090382)	9.775605e-01	1.000000e+00	GO	ExpressionMatched	9.856337e-03
phagosome maturation (GO:0090382)	7.001647e-02	1.000000e+00	GO	ExpressionMatched	1.154800e+00
mitochondrial respiratory chain complex assembly (GO:0033108)	1.135723e-01	1.000000e+00	GO	ExpressionMatched	9.447274e-01
positive regulation of synaptic transmission (GO:0050806)	5.622283e-01	1.000000e+00	GO	ExpressionMatched	2.500873e-01
mitochondrial respiratory chain complex assembly (GO:0033108)	4.320537e-02	1.000000e+00	GO	ExpressionMatched	1.364462e+00
positive regulation of synaptic transmission (GO:0050806)	7.752531e-02	1.000000e+00	GO	ExpressionMatched	1.110557e+00
phagosome maturation (GO:0090382)	7.994813e-01	1.000000e+00	GO	ExpressionMatched	9.719170e-02
mitochondrial respiratory chain complex assembly (GO:0033108)	1.711558e-01	1.000000e+00	GO	ExpressionMatched	7.666083e-01
positive regulation of synaptic transmission (GO:0050806)	2.092022e-01	1.000000e+00	GO	ExpressionMatched	6.794338e-01
phagosome maturation (GO:0090382)	4.399658e-01	1.000000e+00	GO	ExpressionMatched	3.565811e-01
positive regulation of synaptic transmission (GO:0050806)	1.317316e-01	1.000000e+00	GO	ExpressionMatched	8.803101e-01
mitochondrial respiratory chain complex assembly (GO:0033108)	2.457169e-01	1.000000e+00	GO	ExpressionMatched	6.095650e-01
phagosome maturation (GO:0090382)	9.178977e-01	1.000000e+00	GO	ExpressionMatched	3.720573e-02
phagosome maturation (GO:0090382)	7.001647e-02	1.000000e+00	GO	ExpressionMatched	1.154800e+00
positive regulation of synaptic transmission (GO:0050806)	2.092022e-01	1.000000e+00	GO	ExpressionMatched	6.794338e-01
mitochondrial respiratory chain complex assembly (GO:0033108)	7.524155e-01	1.000000e+00	GO	ExpressionMatched	1.235423e-01
positive regulation of synaptic transmission (GO:0050806)	4.315167e-01	1.000000e+00	GO	ExpressionMatched	3.650024e-01
mitochondrial respiratory chain complex assembly (GO:0033108)	5.478293e-01	1.000000e+00	GO	ExpressionMatched	2.613547e-01
phagosome maturation (GO:0090382)	6.291479e-01	1.000000e+00	GO	ExpressionMatched	2.012473e-01
positive regulation of synaptic transmission (GO:0050806)	7.752531e-02	1.000000e+00	GO	ExpressionMatched	1.110557e+00
mitochondrial respiratory chain complex assembly (GO:0033108)	6.548885e-01	1.000000e+00	GO	ExpressionMatched	1.838327e-01
phagosome maturation (GO:0090382)	9.969474e-01	1.000000e+00	GO	ExpressionMatched	1.327776e-03
mitochondrial respiratory chain complex assembly (GO:0033108)	7.177655e-02	1.000000e+00	GO	ExpressionMatched	1.144017e+00
positive regulation of synaptic transmission (GO:0050806)	2.092022e-01	1.000000e+00	GO	ExpressionMatched	6.794338e-01
phagosome maturation (GO:0090382)	6.291479e-01	1.000000e+00	GO	ExpressionMatched	2.012473e-01
phagosome maturation (GO:0090382)	7.001647e-02	1.000000e+00	GO	ExpressionMatched	1.154800e+00
mitochondrial respiratory chain complex assembly (GO:0033108)	7.177655e-02	1.000000e+00	GO	ExpressionMatched	1.144017e+00
positive regulation of synaptic transmission (GO:0050806)	5.622283e-01	1.000000e+00	GO	ExpressionMatched	2.500873e-01
mitochondrial respiratory chain complex assembly (GO:0033108)	2.457169e-01	1.000000e+00	GO	ExpressionMatched	6.095650e-01
positive regulation of synaptic transmission (GO:0050806)	6.894239e-01	1.000000e+00	GO	ExpressionMatched	1.615137e-01
phagosome maturation (GO:0090382)	7.994813e-01	1.000000e+00	GO	ExpressionMatched	9.719170e-02
positive regulation of synaptic transmission (GO:0050806)	1.317316e-01	1.000000e+00	GO	ExpressionMatched	8.803101e-01
phagosome maturation (GO:0090382)	6.291479e-01	1.000000e+00	GO	ExpressionMatched	2.012473e-01
mitochondrial respiratory chain complex assembly (GO:0033108)	8.974149e-01	1.000000e+00	GO	ExpressionMatched	4.700672e-02
positive regulation of synaptic transmission (GO:0050806)	1.317316e-01	1.000000e+00	GO	ExpressionMatched	8.803101e-01
mitochondrial respiratory chain complex assembly (GO:0033108)	8.343192e-01	1.000000e+00	GO	ExpressionMatched	7.866778e-02
phagosome maturation (GO:0090382)	9.178977e-01	1.000000e+00	GO	ExpressionMatched	3.720573e-02
mitochondrial respiratory chain complex assembly (GO:0033108)	1.353998e-02	1.000000e+00	GO	ExpressionMatched	1.868382e+00
positive regulation of synaptic transmission (GO:0050806)	4.315167e-01	1.000000e+00	GO	ExpressionMatched	3.650024e-01
phagosome maturation (GO:0090382)	7.994813e-01	1.000000e+00	GO	ExpressionMatched	9.719170e-02
positive regulation of synaptic transmission (GO:0050806)	2.188627e-02	8.273008e-01	GO	ExpressionMatched	1.659828e+00
mitochondrial respiratory chain complex assembly (GO:0033108)	2.469461e-02	8.514635e-01	GO	ExpressionMatched	1.607398e+00
phagosome maturation (GO:0090382)	9.969415e-01	1.000000e+00	GO	ExpressionMatched	1.330328e-03
mitochondrial respiratory chain complex assembly (GO:0033108)	2.477610e-02	1.000000e+00	GO	ExpressionMatched	1.605967e+00
positive regulation of synaptic transmission (GO:0050806)	4.315167e-01	1.000000e+00	GO	ExpressionMatched	3.650024e-01
phagosome maturation (GO:0090382)	7.994813e-01	1.000000e+00	GO	ExpressionMatched	9.719170e-02
mitochondrial respiratory chain complex assembly (GO:0033108)	7.530933e-04	1.000000e+00	GO	ExpressionMatched	3.123151e+00
phagosome maturation (GO:0090382)	2.711833e-01	1.000000e+00	GO	ExpressionMatched	5.667370e-01
positive regulation of synaptic transmission (GO:0050806)	9.419934e-01	1.000000e+00	GO	ExpressionMatched	2.595216e-02
positive regulation of synaptic transmission (GO:0050806)	2.092022e-01	1.000000e+00	GO	ExpressionMatched	6.794338e-01
mitochondrial respiratory chain complex assembly (GO:0033108)	4.390186e-01	1.000000e+00	GO	ExpressionMatched	3.575170e-01
phagosome maturation (GO:0090382)	4.399658e-01	1.000000e+00	GO	ExpressionMatched	3.565811e-01
positive regulation of synaptic transmission (GO:0050806)	4.770963e-03	8.395251e-01	GO	ExpressionMatched	2.321394e+00
mitochondrial respiratory chain complex assembly (GO:0033108)	1.711558e-01	1.000000e+00	GO	ExpressionMatched	7.666083e-01
phagosome maturation (GO:0090382)	4.399658e-01	1.000000e+00	GO	ExpressionMatched	3.565811e-01
phagosome maturation (GO:0090382)	2.711833e-01	1.000000e+00	GO	ExpressionMatched	5.667370e-01
mitochondrial respiratory chain complex assembly (GO:0033108)	3.362398e-01	1.000000e+00	GO	ExpressionMatched	4.733508e-01
positive regulation of synaptic transmission (GO:0050806)	5.622283e-01	1.000000e+00	GO	ExpressionMatched	2.500873e-01
mitochondrial respiratory chain complex assembly (GO:0033108)	1.135723e-01	1.000000e+00	GO	ExpressionMatched	9.447274e-01
positive regulation of synaptic transmission (GO:0050806)	5.622283e-01	1.000000e+00	GO	ExpressionMatched	2.500873e-01
phagosome maturation (GO:0090382)	9.178977e-01	1.000000e+00	GO	ExpressionMatched	3.720573e-02
mitochondrial respiratory chain complex assembly (GO:0033108)	1.353998e-02	1.000000e+00	GO	ExpressionMatched	1.868382e+00
positive regulation of synaptic transmission (GO:0050806)	2.092022e-01	1.000000e+00	GO	ExpressionMatched	6.794338e-01
phagosome maturation (GO:0090382)	9.178977e-01	1.000000e+00	GO	ExpressionMatched	3.720573e-02
mitochondrial respiratory chain complex assembly (GO:0033108)	7.530933e-04	4.803794e-01	GO	ExpressionMatched	3.123151e+00
positive regulation of synaptic transmission (GO:0050806)	1.317316e-01	1.000000e+00	GO	ExpressionMatched	8.803101e-01
phagosome maturation (GO:0090382)	9.775605e-01	1.000000e+00	GO	ExpressionMatched	9.856337e-03
positive regulation of synaptic transmission (GO:0050806)	4.315167e-01	1.000000e+00	GO	ExpressionMatched	3.650024e-01
mitochondrial respiratory chain complex assembly (GO:0033108)	4.390186e-01	1.000000e+00	GO	ExpressionMatched	3.575170e-01
phagosome maturation (GO:0090382)	9.775605e-01	1.000000e+00	GO	ExpressionMatched	9.856337e-03
phagosome maturation (GO:0090382)	1.089548e-02	1.000000e+00	GO	ExpressionMatched	1.962754e+00
mitochondrial respiratory chain complex assembly (GO:0033108)	2.457169e-01	1.000000e+00	GO	ExpressionMatched	6.095650e-01
positive regulation of synaptic transmission (GO:0050806)	4.315167e-01	1.000000e+00	GO	ExpressionMatched	3.650024e-01
phagosome maturation (GO:0090382)	1.089548e-02	1.000000e+00	GO	ExpressionMatched	1.962754e+00
mitochondrial respiratory chain complex assembly (GO:0033108)	2.457169e-01	1.000000e+00	GO	ExpressionMatched	6.095650e-01
positive regulation of synaptic transmission (GO:0050806)	4.315167e-01	1.000000e+00	GO	ExpressionMatched	3.650024e-01
mitochondrial respiratory chain complex assembly (GO:0033108)	7.530933e-04	1.000000e+00	GO	ExpressionMatched	3.123151e+00
phagosome maturation (GO:0090382)	1.469381e-01	1.000000e+00	GO	ExpressionMatched	8.328655e-01
positive regulation of synaptic transmission (GO:0050806)	3.105900e-01	1.000000e+00	GO	ExpressionMatched	5.078126e-01
mitochondrial respiratory chain complex assembly (GO:0033108)	1.135723e-01	1.000000e+00	GO	ExpressionMatched	9.447274e-01
positive regulation of synaptic transmission (GO:0050806)	4.315167e-01	1.000000e+00	GO	ExpressionMatched	3.650024e-01
phagosome maturation (GO:0090382)	6.291479e-01	1.000000e+00	GO	ExpressionMatched	2.012473e-01
mitochondrial respiratory chain complex assembly (GO:0033108)	5.478293e-01	1.000000e+00	GO	ExpressionMatched	2.613547e-01
phagosome maturation (GO:0090382)	7.994813e-01	1.000000e+00	GO	ExpressionMatched	9.719170e-02
positive regulation of synaptic transmission (GO:0050806)	7.999658e-01	1.000000e+00	GO	ExpressionMatched	9.692857e-02
phagosome maturation (GO:0090382)	4.399658e-01	1.000000e+00	GO	ExpressionMatched	3.565811e-01
positive regulation of synaptic transmission (GO:0050806)	6.894239e-01	1.000000e+00	GO	ExpressionMatched	1.615137e-01
mitochondrial respiratory chain complex assembly (GO:0033108)	7.524155e-01	1.000000e+00	GO	ExpressionMatched	1.235423e-01
positive regulation of synaptic transmission (GO:0050806)	1.317316e-01	1.000000e+00	GO	ExpressionMatched	8.803101e-01
mitochondrial respiratory chain complex assembly (GO:0033108)	2.457169e-01	1.000000e+00	GO	ExpressionMatched	6.095650e-01
phagosome maturation (GO:0090382)	6.291479e-01	1.000000e+00	GO	ExpressionMatched	2.012473e-01
mitochondrial respiratory chain complex assembly (GO:0033108)	7.054703e-03	1.000000e+00	GO	ExpressionMatched	2.151521e+00
positive regulation of synaptic transmission (GO:0050806)	5.622283e-01	1.000000e+00	GO	ExpressionMatched	2.500873e-01
phagosome maturation (GO:0090382)	7.994813e-01	1.000000e+00	GO	ExpressionMatched	9.719170e-02
mitochondrial respiratory chain complex assembly (GO:0033108)	2.477610e-02	1.000000e+00	GO	ExpressionMatched	1.605967e+00
phagosome maturation (GO:0090382)	2.711833e-01	1.000000e+00	GO	ExpressionMatched	5.667370e-01
positive regulation of synaptic transmission (GO:0050806)	3.105900e-01	1.000000e+00	GO	ExpressionMatched	5.078126e-01
mitochondrial respiratory chain complex assembly (GO:0033108)	7.054703e-03	1.000000e+00	GO	ExpressionMatched	2.151521e+00
positive regulation of synaptic transmission (GO:0050806)	3.105900e-01	1.000000e+00	GO	ExpressionMatched	5.078126e-01
phagosome maturation (GO:0090382)	6.291479e-01	1.000000e+00	GO	ExpressionMatched	2.012473e-01
phagosome maturation (GO:0090382)	2.939284e-02	1.000000e+00	GO	ExpressionMatched	1.531758e+00
positive regulation of synaptic transmission (GO:0050806)	4.265124e-02	1.000000e+00	GO	ExpressionMatched	1.370068e+00
mitochondrial respiratory chain complex assembly (GO:0033108)	1.135723e-01	1.000000e+00	GO	ExpressionMatched	9.447274e-01
positive regulation of synaptic transmission (GO:0050806)	3.105900e-01	1.000000e+00	GO	ExpressionMatched	5.078126e-01
mitochondrial respiratory chain complex assembly (GO:0033108)	8.974149e-01	1.000000e+00	GO	ExpressionMatched	4.700672e-02
phagosome maturation (GO:0090382)	9.178977e-01	1.000000e+00	GO	ExpressionMatched	3.720573e-02
positive regulation of synaptic transmission (GO:0050806)	2.194815e-02	1.000000e+00	GO	ExpressionMatched	1.658602e+00
phagosome maturation (GO:0090382)	2.711833e-01	1.000000e+00	GO	ExpressionMatched	5.667370e-01
mitochondrial respiratory chain complex assembly (GO:0033108)	9.699563e-01	1.000000e+00	GO	ExpressionMatched	1.324784e-02
mitochondrial respiratory chain complex assembly (GO:0033108)	2.477610e-02	1.000000e+00	GO	ExpressionMatched	1.605967e+00
positive regulation of synaptic transmission (GO:0050806)	7.752531e-02	1.000000e+00	GO	ExpressionMatched	1.110557e+00
phagosome maturation (GO:0090382)	7.994813e-01	1.000000e+00	GO	ExpressionMatched	9.719170e-02
mitochondrial respiratory chain complex assembly (GO:0033108)	1.353998e-02	1.000000e+00	GO	ExpressionMatched	1.868382e+00
phagosome maturation (GO:0090382)	6.291479e-01	1.000000e+00	GO	ExpressionMatched	2.012473e-01
positive regulation of synaptic transmission (GO:0050806)	7.999658e-01	1.000000e+00	GO	ExpressionMatched	9.692857e-02
positive regulation of synaptic transmission (GO:0050806)	1.314858e-01	1.000000e+00	GO	ExpressionMatched	8.811210e-01
phagosome maturation (GO:0090382)	1.467522e-01	1.000000e+00	GO	ExpressionMatched	8.334155e-01
mitochondrial respiratory chain complex assembly (GO:0033108)	1.708078e-01	1.000000e+00	GO	ExpressionMatched	7.674924e-01
positive regulation of synaptic transmission (GO:0050806)	3.105900e-01	1.000000e+00	GO	ExpressionMatched	5.078126e-01
mitochondrial respiratory chain complex assembly (GO:0033108)	5.478293e-01	1.000000e+00	GO	ExpressionMatched	2.613547e-01
phagosome maturation (GO:0090382)	9.178977e-01	1.000000e+00	GO	ExpressionMatched	3.720573e-02
mitochondrial respiratory chain complex assembly (GO:0033108)	1.353998e-02	1.000000e+00	GO	ExpressionMatched	1.868382e+00
positive regulation of synaptic transmission (GO:0050806)	1.317316e-01	1.000000e+00	GO	ExpressionMatched	8.803101e-01
phagosome maturation (GO:0090382)	7.994813e-01	1.000000e+00	GO	ExpressionMatched	9.719170e-02
positive regulation of synaptic transmission (GO:0050806)	4.265124e-02	1.000000e+00	GO	ExpressionMatched	1.370068e+00
mitochondrial respiratory chain complex assembly (GO:0033108)	1.135723e-01	1.000000e+00	GO	ExpressionMatched	9.447274e-01
phagosome maturation (GO:0090382)	4.399658e-01	1.000000e+00	GO	ExpressionMatched	3.565811e-01
positive regulation of synaptic transmission (GO:0050806)	4.265124e-02	1.000000e+00	GO	ExpressionMatched	1.370068e+00
phagosome maturation (GO:0090382)	1.469381e-01	1.000000e+00	GO	ExpressionMatched	8.328655e-01
mitochondrial respiratory chain complex assembly (GO:0033108)	3.362398e-01	1.000000e+00	GO	ExpressionMatched	4.733508e-01
positive regulation of synaptic transmission (GO:0050806)	4.315167e-01	1.000000e+00	GO	ExpressionMatched	3.650024e-01
mitochondrial respiratory chain complex assembly (GO:0033108)	6.548885e-01	1.000000e+00	GO	ExpressionMatched	1.838327e-01
phagosome maturation (GO:0090382)	9.969474e-01	1.000000e+00	GO	ExpressionMatched	1.327776e-03
mitochondrial respiratory chain complex assembly (GO:0033108)	2.477610e-02	1.000000e+00	GO	ExpressionMatched	1.605967e+00
positive regulation of synaptic transmission (GO:0050806)	3.105900e-01	1.000000e+00	GO	ExpressionMatched	5.078126e-01
phagosome maturation (GO:0090382)	9.178977e-01	1.000000e+00	GO	ExpressionMatched	3.720573e-02
mitochondrial respiratory chain complex assembly (GO:0033108)	2.477610e-02	1.000000e+00	GO	ExpressionMatched	1.605967e+00
positive regulation of synaptic transmission (GO:0050806)	3.105900e-01	1.000000e+00	GO	ExpressionMatched	5.078126e-01
phagosome maturation (GO:0090382)	9.178977e-01	1.000000e+00	GO	ExpressionMatched	3.720573e-02
mitochondrial respiratory chain complex assembly (GO:0033108)	2.477610e-02	1.000000e+00	GO	ExpressionMatched	1.605967e+00
positive regulation of synaptic transmission (GO:0050806)	3.105900e-01	1.000000e+00	GO	ExpressionMatched	5.078126e-01
phagosome maturation (GO:0090382)	9.178977e-01	1.000000e+00	GO	ExpressionMatched	3.720573e-02
mitochondrial respiratory chain complex assembly (GO:0033108)	7.177655e-02	1.000000e+00	GO	ExpressionMatched	1.144017e+00
positive regulation of synaptic transmission (GO:0050806)	1.317316e-01	1.000000e+00	GO	ExpressionMatched	8.803101e-01
phagosome maturation (GO:0090382)	6.291479e-01	1.000000e+00	GO	ExpressionMatched	2.012473e-01
positive regulation of synaptic transmission (GO:0050806)	3.105900e-01	1.000000e+00	GO	ExpressionMatched	5.078126e-01
mitochondrial respiratory chain complex assembly (GO:0033108)	8.343192e-01	1.000000e+00	GO	ExpressionMatched	7.866778e-02
phagosome maturation (GO:0090382)	9.775605e-01	1.000000e+00	GO	ExpressionMatched	9.856337e-03
positive regulation of synaptic transmission (GO:0050806)	3.105900e-01	1.000000e+00	GO	ExpressionMatched	5.078126e-01
mitochondrial respiratory chain complex assembly (GO:0033108)	8.343192e-01	1.000000e+00	GO	ExpressionMatched	7.866778e-02
phagosome maturation (GO:0090382)	9.775605e-01	1.000000e+00	GO	ExpressionMatched	9.856337e-03
positive regulation of synaptic transmission (GO:0050806)	2.194815e-02	1.000000e+00	GO	ExpressionMatched	1.658602e+00
mitochondrial respiratory chain complex assembly (GO:0033108)	2.457169e-01	1.000000e+00	GO	ExpressionMatched	6.095650e-01
phagosome maturation (GO:0090382)	6.291479e-01	1.000000e+00	GO	ExpressionMatched	2.012473e-01
mitochondrial respiratory chain complex assembly (GO:0033108)	1.662920e-03	8.485881e-01	GO	ExpressionMatched	2.779129e+00
phagosome maturation (GO:0090382)	1.469381e-01	1.000000e+00	GO	ExpressionMatched	8.328655e-01
positive regulation of synaptic transmission (GO:0050806)	4.315167e-01	1.000000e+00	GO	ExpressionMatched	3.650024e-01
mitochondrial respiratory chain complex assembly (GO:0033108)	1.662920e-03	8.485881e-01	GO	ExpressionMatched	2.779129e+00
phagosome maturation (GO:0090382)	1.469381e-01	1.000000e+00	GO	ExpressionMatched	8.328655e-01
positive regulation of synaptic transmission (GO:0050806)	4.315167e-01	1.000000e+00	GO	ExpressionMatched	3.650024e-01
positive regulation of synaptic transmission (GO:0050806)	1.057224e-02	7.933843e-01	GO	ExpressionMatched	1.975833e+00
mitochondrial respiratory chain complex assembly (GO:0033108)	2.457169e-01	1.000000e+00	GO	ExpressionMatched	6.095650e-01
phagosome maturation (GO:0090382)	9.178977e-01	1.000000e+00	GO	ExpressionMatched	3.720573e-02
mitochondrial respiratory chain complex assembly (GO:0033108)	7.177655e-02	1.000000e+00	GO	ExpressionMatched	1.144017e+00
phagosome maturation (GO:0090382)	6.291479e-01	1.000000e+00	GO	ExpressionMatched	2.012473e-01
positive regulation of synaptic transmission (GO:0050806)	6.894239e-01	1.000000e+00	GO	ExpressionMatched	1.615137e-01
mitochondrial respiratory chain complex assembly (GO:0033108)	7.177655e-02	1.000000e+00	GO	ExpressionMatched	1.144017e+00
phagosome maturation (GO:0090382)	6.291479e-01	1.000000e+00	GO	ExpressionMatched	2.012473e-01
positive regulation of synaptic transmission (GO:0050806)	6.894239e-01	1.000000e+00	GO	ExpressionMatched	1.615137e-01
mitochondrial respiratory chain complex assembly (GO:0033108)	7.177655e-02	1.000000e+00	GO	ExpressionMatched	1.144017e+00
phagosome maturation (GO:0090382)	6.291479e-01	1.000000e+00	GO	ExpressionMatched	2.012473e-01
positive regulation of synaptic transmission (GO:0050806)	6.894239e-01	1.000000e+00	GO	ExpressionMatched	1.615137e-01
mitochondrial respiratory chain complex assembly (GO:0033108)	2.477610e-02	1.000000e+00	GO	ExpressionMatched	1.605967e+00
positive regulation of synaptic transmission (GO:0050806)	4.315167e-01	1.000000e+00	GO	ExpressionMatched	3.650024e-01
phagosome maturation (GO:0090382)	9.775605e-01	1.000000e+00	GO	ExpressionMatched	9.856337e-03
mitochondrial respiratory chain complex assembly (GO:0033108)	2.477610e-02	1.000000e+00	GO	ExpressionMatched	1.605967e+00
positive regulation of synaptic transmission (GO:0050806)	4.315167e-01	1.000000e+00	GO	ExpressionMatched	3.650024e-01
phagosome maturation (GO:0090382)	9.775605e-01	1.000000e+00	GO	ExpressionMatched	9.856337e-03
positive regulation of synaptic transmission (GO:0050806)	3.105900e-01	1.000000e+00	GO	ExpressionMatched	5.078126e-01
mitochondrial respiratory chain complex assembly (GO:0033108)	3.362398e-01	1.000000e+00	GO	ExpressionMatched	4.733508e-01
phagosome maturation (GO:0090382)	9.178977e-01	1.000000e+00	GO	ExpressionMatched	3.720573e-02
positive regulation of synaptic transmission (GO:0050806)	3.105900e-01	1.000000e+00	GO	ExpressionMatched	5.078126e-01
mitochondrial respiratory chain complex assembly (GO:0033108)	3.362398e-01	1.000000e+00	GO	ExpressionMatched	4.733508e-01
phagosome maturation (GO:0090382)	9.178977e-01	1.000000e+00	GO	ExpressionMatched	3.720573e-02
positive regulation of synaptic transmission (GO:0050806)	7.752531e-02	1.000000e+00	GO	ExpressionMatched	1.110557e+00
mitochondrial respiratory chain complex assembly (GO:0033108)	1.711558e-01	1.000000e+00	GO	ExpressionMatched	7.666083e-01
phagosome maturation (GO:0090382)	9.178977e-01	1.000000e+00	GO	ExpressionMatched	3.720573e-02
positive regulation of synaptic transmission (GO:0050806)	1.317316e-01	1.000000e+00	GO	ExpressionMatched	8.803101e-01
mitochondrial respiratory chain complex assembly (GO:0033108)	1.711558e-01	1.000000e+00	GO	ExpressionMatched	7.666083e-01
phagosome maturation (GO:0090382)	9.178977e-01	1.000000e+00	GO	ExpressionMatched	3.720573e-02
mitochondrial respiratory chain complex assembly (GO:0033108)	1.353998e-02	1.000000e+00	GO	ExpressionMatched	1.868382e+00
positive regulation of synaptic transmission (GO:0050806)	1.317316e-01	1.000000e+00	GO	ExpressionMatched	8.803101e-01
phagosome maturation (GO:0090382)	9.178977e-01	1.000000e+00	GO	ExpressionMatched	3.720573e-02
mitochondrial respiratory chain complex assembly (GO:0033108)	1.711558e-01	1.000000e+00	GO	ExpressionMatched	7.666083e-01
positive regulation of synaptic transmission (GO:0050806)	3.105900e-01	1.000000e+00	GO	ExpressionMatched	5.078126e-01
phagosome maturation (GO:0090382)	9.178977e-01	1.000000e+00	GO	ExpressionMatched	3.720573e-02
positive regulation of synaptic transmission (GO:0050806)	1.317316e-01	1.000000e+00	GO	ExpressionMatched	8.803101e-01
mitochondrial respiratory chain complex assembly (GO:0033108)	3.362398e-01	1.000000e+00	GO	ExpressionMatched	4.733508e-01
phagosome maturation (GO:0090382)	9.178977e-01	1.000000e+00	GO	ExpressionMatched	3.720573e-02
mitochondrial respiratory chain complex assembly (GO:0033108)	1.711558e-01	1.000000e+00	GO	ExpressionMatched	7.666083e-01
positive regulation of synaptic transmission (GO:0050806)	3.105900e-01	1.000000e+00	GO	ExpressionMatched	5.078126e-01
phagosome maturation (GO:0090382)	6.291479e-01	1.000000e+00	GO	ExpressionMatched	2.012473e-01
mitochondrial respiratory chain complex assembly (GO:0033108)	7.530933e-04	2.956181e-01	GO	ExpressionMatched	3.123151e+00
phagosome maturation (GO:0090382)	2.711833e-01	1.000000e+00	GO	ExpressionMatched	5.667370e-01
positive regulation of synaptic transmission (GO:0050806)	5.622283e-01	1.000000e+00	GO	ExpressionMatched	2.500873e-01
positive regulation of synaptic transmission (GO:0050806)	2.194815e-02	1.000000e+00	GO	ExpressionMatched	1.658602e+00
mitochondrial respiratory chain complex assembly (GO:0033108)	7.177655e-02	1.000000e+00	GO	ExpressionMatched	1.144017e+00
phagosome maturation (GO:0090382)	7.994813e-01	1.000000e+00	GO	ExpressionMatched	9.719170e-02
positive regulation of synaptic transmission (GO:0050806)	1.057224e-02	9.809116e-01	GO	ExpressionMatched	1.975833e+00
mitochondrial respiratory chain complex assembly (GO:0033108)	2.457169e-01	1.000000e+00	GO	ExpressionMatched	6.095650e-01
phagosome maturation (GO:0090382)	4.399658e-01	1.000000e+00	GO	ExpressionMatched	3.565811e-01
mitochondrial respiratory chain complex assembly (GO:0033108)	1.662920e-03	6.061343e-01	GO	ExpressionMatched	2.779129e+00
positive regulation of synaptic transmission (GO:0050806)	3.105900e-01	1.000000e+00	GO	ExpressionMatched	5.078126e-01
phagosome maturation (GO:0090382)	7.994813e-01	1.000000e+00	GO	ExpressionMatched	9.719170e-02
mitochondrial respiratory chain complex assembly (GO:0033108)	1.662920e-03	7.071567e-01	GO	ExpressionMatched	2.779129e+00
positive regulation of synaptic transmission (GO:0050806)	2.194815e-02	1.000000e+00	GO	ExpressionMatched	1.658602e+00
phagosome maturation (GO:0090382)	9.969474e-01	1.000000e+00	GO	ExpressionMatched	1.327776e-03
positive regulation of synaptic transmission (GO:0050806)	7.752531e-02	1.000000e+00	GO	ExpressionMatched	1.110557e+00
mitochondrial respiratory chain complex assembly (GO:0033108)	5.478293e-01	1.000000e+00	GO	ExpressionMatched	2.613547e-01
phagosome maturation (GO:0090382)	9.178977e-01	1.000000e+00	GO	ExpressionMatched	3.720573e-02
mitochondrial respiratory chain complex assembly (GO:0033108)	1.135723e-01	1.000000e+00	GO	ExpressionMatched	9.447274e-01
positive regulation of synaptic transmission (GO:0050806)	1.317316e-01	1.000000e+00	GO	ExpressionMatched	8.803101e-01
phagosome maturation (GO:0090382)	4.399658e-01	1.000000e+00	GO	ExpressionMatched	3.565811e-01
phagosome maturation (GO:0090382)	2.711833e-01	1.000000e+00	GO	ExpressionMatched	5.667370e-01
positive regulation of synaptic transmission (GO:0050806)	5.622283e-01	1.000000e+00	GO	ExpressionMatched	2.500873e-01
mitochondrial respiratory chain complex assembly (GO:0033108)	6.548885e-01	1.000000e+00	GO	ExpressionMatched	1.838327e-01
positive regulation of synaptic transmission (GO:0050806)	2.018819e-03	4.682743e-01	GO	ExpressionMatched	2.694903e+00
mitochondrial respiratory chain complex assembly (GO:0033108)	1.711558e-01	1.000000e+00	GO	ExpressionMatched	7.666083e-01
phagosome maturation (GO:0090382)	4.399658e-01	1.000000e+00	GO	ExpressionMatched	3.565811e-01
positive regulation of synaptic transmission (GO:0050806)	4.265124e-02	1.000000e+00	GO	ExpressionMatched	1.370068e+00
mitochondrial respiratory chain complex assembly (GO:0033108)	3.362398e-01	1.000000e+00	GO	ExpressionMatched	4.733508e-01
phagosome maturation (GO:0090382)	9.775605e-01	1.000000e+00	GO	ExpressionMatched	9.856337e-03
mitochondrial respiratory chain complex assembly (GO:0033108)	7.177655e-02	1.000000e+00	GO	ExpressionMatched	1.144017e+00
positive regulation of synaptic transmission (GO:0050806)	4.315167e-01	1.000000e+00	GO	ExpressionMatched	3.650024e-01
phagosome maturation (GO:0090382)	6.291479e-01	1.000000e+00	GO	ExpressionMatched	2.012473e-01
positive regulation of synaptic transmission (GO:0050806)	2.194815e-02	1.000000e+00	GO	ExpressionMatched	1.658602e+00
phagosome maturation (GO:0090382)	1.469381e-01	1.000000e+00	GO	ExpressionMatched	8.328655e-01
mitochondrial respiratory chain complex assembly (GO:0033108)	2.457169e-01	1.000000e+00	GO	ExpressionMatched	6.095650e-01
mitochondrial respiratory chain complex assembly (GO:0033108)	2.477610e-02	1.000000e+00	GO	ExpressionMatched	1.605967e+00
phagosome maturation (GO:0090382)	1.469381e-01	1.000000e+00	GO	ExpressionMatched	8.328655e-01
positive regulation of synaptic transmission (GO:0050806)	2.092022e-01	1.000000e+00	GO	ExpressionMatched	6.794338e-01
mitochondrial respiratory chain complex assembly (GO:0033108)	1.135723e-01	1.000000e+00	GO	ExpressionMatched	9.447274e-01
positive regulation of synaptic transmission (GO:0050806)	1.317316e-01	1.000000e+00	GO	ExpressionMatched	8.803101e-01
phagosome maturation (GO:0090382)	7.994813e-01	1.000000e+00	GO	ExpressionMatched	9.719170e-02
mitochondrial respiratory chain complex assembly (GO:0033108)	4.320537e-02	1.000000e+00	GO	ExpressionMatched	1.364462e+00
phagosome maturation (GO:0090382)	4.399658e-01	1.000000e+00	GO	ExpressionMatched	3.565811e-01
positive regulation of synaptic transmission (GO:0050806)	5.622283e-01	1.000000e+00	GO	ExpressionMatched	2.500873e-01
mitochondrial respiratory chain complex assembly (GO:0033108)	4.320537e-02	1.000000e+00	GO	ExpressionMatched	1.364462e+00
positive regulation of synaptic transmission (GO:0050806)	4.315167e-01	1.000000e+00	GO	ExpressionMatched	3.650024e-01
phagosome maturation (GO:0090382)	6.291479e-01	1.000000e+00	GO	ExpressionMatched	2.012473e-01
mitochondrial respiratory chain complex assembly (GO:0033108)	1.135723e-01	1.000000e+00	GO	ExpressionMatched	9.447274e-01
phagosome maturation (GO:0090382)	4.399658e-01	1.000000e+00	GO	ExpressionMatched	3.565811e-01
positive regulation of synaptic transmission (GO:0050806)	6.894239e-01	1.000000e+00	GO	ExpressionMatched	1.615137e-01
positive regulation of synaptic transmission (GO:0050806)	4.265124e-02	1.000000e+00	GO	ExpressionMatched	1.370068e+00
phagosome maturation (GO:0090382)	4.399658e-01	1.000000e+00	GO	ExpressionMatched	3.565811e-01
mitochondrial respiratory chain complex assembly (GO:0033108)	6.548885e-01	1.000000e+00	GO	ExpressionMatched	1.838327e-01
mitochondrial respiratory chain complex assembly (GO:0033108)	1.711558e-01	1.000000e+00	GO	ExpressionMatched	7.666083e-01
phagosome maturation (GO:0090382)	2.711833e-01	1.000000e+00	GO	ExpressionMatched	5.667370e-01
positive regulation of synaptic transmission (GO:0050806)	9.910235e-01	1.000000e+00	GO	ExpressionMatched	3.916060e-03
positive regulation of synaptic transmission (GO:0050806)	2.092022e-01	1.000000e+00	GO	ExpressionMatched	6.794338e-01
mitochondrial respiratory chain complex assembly (GO:0033108)	2.457169e-01	1.000000e+00	GO	ExpressionMatched	6.095650e-01
phagosome maturation (GO:0090382)	2.711833e-01	1.000000e+00	GO	ExpressionMatched	5.667370e-01
positive regulation of synaptic transmission (GO:0050806)	4.265124e-02	1.000000e+00	GO	ExpressionMatched	1.370068e+00
phagosome maturation (GO:0090382)	1.469381e-01	1.000000e+00	GO	ExpressionMatched	8.328655e-01
mitochondrial respiratory chain complex assembly (GO:0033108)	1.711558e-01	1.000000e+00	GO	ExpressionMatched	7.666083e-01
positive regulation of synaptic transmission (GO:0050806)	7.752531e-02	1.000000e+00	GO	ExpressionMatched	1.110557e+00
mitochondrial respiratory chain complex assembly (GO:0033108)	1.135723e-01	1.000000e+00	GO	ExpressionMatched	9.447274e-01
phagosome maturation (GO:0090382)	7.994813e-01	1.000000e+00	GO	ExpressionMatched	9.719170e-02
phagosome maturation (GO:0090382)	7.001647e-02	1.000000e+00	GO	ExpressionMatched	1.154800e+00
positive regulation of synaptic transmission (GO:0050806)	2.092022e-01	1.000000e+00	GO	ExpressionMatched	6.794338e-01
mitochondrial respiratory chain complex assembly (GO:0033108)	2.457169e-01	1.000000e+00	GO	ExpressionMatched	6.095650e-01
positive regulation of synaptic transmission (GO:0050806)	3.105900e-01	1.000000e+00	GO	ExpressionMatched	5.078126e-01
mitochondrial respiratory chain complex assembly (GO:0033108)	3.362398e-01	1.000000e+00	GO	ExpressionMatched	4.733508e-01
phagosome maturation (GO:0090382)	4.399658e-01	1.000000e+00	GO	ExpressionMatched	3.565811e-01
positive regulation of synaptic transmission (GO:0050806)	2.194815e-02	1.000000e+00	GO	ExpressionMatched	1.658602e+00
mitochondrial respiratory chain complex assembly (GO:0033108)	5.478293e-01	1.000000e+00	GO	ExpressionMatched	2.613547e-01
phagosome maturation (GO:0090382)	9.178977e-01	1.000000e+00	GO	ExpressionMatched	3.720573e-02
phagosome maturation (GO:0090382)	7.001647e-02	1.000000e+00	GO	ExpressionMatched	1.154800e+00
mitochondrial respiratory chain complex assembly (GO:0033108)	1.135723e-01	1.000000e+00	GO	ExpressionMatched	9.447274e-01
positive regulation of synaptic transmission (GO:0050806)	4.315167e-01	1.000000e+00	GO	ExpressionMatched	3.650024e-01
positive regulation of synaptic transmission (GO:0050806)	7.752531e-02	1.000000e+00	GO	ExpressionMatched	1.110557e+00
mitochondrial respiratory chain complex assembly (GO:0033108)	4.390186e-01	1.000000e+00	GO	ExpressionMatched	3.575170e-01
phagosome maturation (GO:0090382)	6.291479e-01	1.000000e+00	GO	ExpressionMatched	2.012473e-01
mitochondrial respiratory chain complex assembly (GO:0033108)	7.177655e-02	1.000000e+00	GO	ExpressionMatched	1.144017e+00
positive regulation of synaptic transmission (GO:0050806)	6.894239e-01	1.000000e+00	GO	ExpressionMatched	1.615137e-01
phagosome maturation (GO:0090382)	9.969474e-01	1.000000e+00	GO	ExpressionMatched	1.327776e-03
mitochondrial respiratory chain complex assembly (GO:0033108)	1.662920e-03	4.714378e-01	GO	ExpressionMatched	2.779129e+00
phagosome maturation (GO:0090382)	2.939284e-02	1.000000e+00	GO	ExpressionMatched	1.531758e+00
positive regulation of synaptic transmission (GO:0050806)	5.622283e-01	1.000000e+00	GO	ExpressionMatched	2.500873e-01
mitochondrial respiratory chain complex assembly (GO:0033108)	1.353998e-02	1.000000e+00	GO	ExpressionMatched	1.868382e+00
phagosome maturation (GO:0090382)	2.711833e-01	1.000000e+00	GO	ExpressionMatched	5.667370e-01
positive regulation of synaptic transmission (GO:0050806)	8.849312e-01	1.000000e+00	GO	ExpressionMatched	5.309048e-02
positive regulation of synaptic transmission (GO:0050806)	3.105900e-01	1.000000e+00	GO	ExpressionMatched	5.078126e-01
mitochondrial respiratory chain complex assembly (GO:0033108)	3.362398e-01	1.000000e+00	GO	ExpressionMatched	4.733508e-01
phagosome maturation (GO:0090382)	4.399658e-01	1.000000e+00	GO	ExpressionMatched	3.565811e-01
phagosome maturation (GO:0090382)	7.001647e-02	1.000000e+00	GO	ExpressionMatched	1.154800e+00
positive regulation of synaptic transmission (GO:0050806)	1.317316e-01	1.000000e+00	GO	ExpressionMatched	8.803101e-01
mitochondrial respiratory chain complex assembly (GO:0033108)	4.390186e-01	1.000000e+00	GO	ExpressionMatched	3.575170e-01
mitochondrial respiratory chain complex assembly (GO:0033108)	7.177655e-02	1.000000e+00	GO	ExpressionMatched	1.144017e+00
positive regulation of synaptic transmission (GO:0050806)	1.317316e-01	1.000000e+00	GO	ExpressionMatched	8.803101e-01
phagosome maturation (GO:0090382)	4.399658e-01	1.000000e+00	GO	ExpressionMatched	3.565811e-01
mitochondrial respiratory chain complex assembly (GO:0033108)	1.662920e-03	5.303676e-01	GO	ExpressionMatched	2.779129e+00
positive regulation of synaptic transmission (GO:0050806)	3.105900e-01	1.000000e+00	GO	ExpressionMatched	5.078126e-01
phagosome maturation (GO:0090382)	4.399658e-01	1.000000e+00	GO	ExpressionMatched	3.565811e-01
positive regulation of synaptic transmission (GO:0050806)	2.092022e-01	1.000000e+00	GO	ExpressionMatched	6.794338e-01
mitochondrial respiratory chain complex assembly (GO:0033108)	2.457169e-01	1.000000e+00	GO	ExpressionMatched	6.095650e-01
phagosome maturation (GO:0090382)	4.399658e-01	1.000000e+00	GO	ExpressionMatched	3.565811e-01
positive regulation of synaptic transmission (GO:0050806)	1.317316e-01	1.000000e+00	GO	ExpressionMatched	8.803101e-01
mitochondrial respiratory chain complex assembly (GO:0033108)	2.457169e-01	1.000000e+00	GO	ExpressionMatched	6.095650e-01
phagosome maturation (GO:0090382)	9.969474e-01	1.000000e+00	GO	ExpressionMatched	1.327776e-03
mitochondrial respiratory chain complex assembly (GO:0033108)	1.353998e-02	1.000000e+00	GO	ExpressionMatched	1.868382e+00
phagosome maturation (GO:0090382)	6.291479e-01	1.000000e+00	GO	ExpressionMatched	2.012473e-01
positive regulation of synaptic transmission (GO:0050806)	6.894239e-01	1.000000e+00	GO	ExpressionMatched	1.615137e-01
phagosome maturation (GO:0090382)	2.711833e-01	1.000000e+00	GO	ExpressionMatched	5.667370e-01
mitochondrial respiratory chain complex assembly (GO:0033108)	4.390186e-01	1.000000e+00	GO	ExpressionMatched	3.575170e-01
positive regulation of synaptic transmission (GO:0050806)	6.894239e-01	1.000000e+00	GO	ExpressionMatched	1.615137e-01
positive regulation of synaptic transmission (GO:0050806)	4.265124e-02	1.000000e+00	GO	ExpressionMatched	1.370068e+00
mitochondrial respiratory chain complex assembly (GO:0033108)	7.177655e-02	1.000000e+00	GO	ExpressionMatched	1.144017e+00
phagosome maturation (GO:0090382)	9.178977e-01	1.000000e+00	GO	ExpressionMatched	3.720573e-02
mitochondrial respiratory chain complex assembly (GO:0033108)	1.135723e-01	1.000000e+00	GO	ExpressionMatched	9.447274e-01
positive regulation of synaptic transmission (GO:0050806)	2.092022e-01	1.000000e+00	GO	ExpressionMatched	6.794338e-01
phagosome maturation (GO:0090382)	6.291479e-01	1.000000e+00	GO	ExpressionMatched	2.012473e-01
mitochondrial respiratory chain complex assembly (GO:0033108)	7.054703e-03	1.000000e+00	GO	ExpressionMatched	2.151521e+00
phagosome maturation (GO:0090382)	6.291479e-01	1.000000e+00	GO	ExpressionMatched	2.012473e-01
positive regulation of synaptic transmission (GO:0050806)	6.894239e-01	1.000000e+00	GO	ExpressionMatched	1.615137e-01
mitochondrial respiratory chain complex assembly (GO:0033108)	7.054703e-03	1.000000e+00	GO	ExpressionMatched	2.151521e+00
positive regulation of synaptic transmission (GO:0050806)	1.317316e-01	1.000000e+00	GO	ExpressionMatched	8.803101e-01
phagosome maturation (GO:0090382)	4.399658e-01	1.000000e+00	GO	ExpressionMatched	3.565811e-01
positive regulation of synaptic transmission (GO:0050806)	2.194815e-02	1.000000e+00	GO	ExpressionMatched	1.658602e+00
mitochondrial respiratory chain complex assembly (GO:0033108)	1.135723e-01	1.000000e+00	GO	ExpressionMatched	9.447274e-01
phagosome maturation (GO:0090382)	6.291479e-01	1.000000e+00	GO	ExpressionMatched	2.012473e-01
mitochondrial respiratory chain complex assembly (GO:0033108)	2.457169e-01	1.000000e+00	GO	ExpressionMatched	6.095650e-01
positive regulation of synaptic transmission (GO:0050806)	4.315167e-01	1.000000e+00	GO	ExpressionMatched	3.650024e-01
phagosome maturation (GO:0090382)	9.178977e-01	1.000000e+00	GO	ExpressionMatched	3.720573e-02
positive regulation of synaptic transmission (GO:0050806)	4.265124e-02	1.000000e+00	GO	ExpressionMatched	1.370068e+00
mitochondrial respiratory chain complex assembly (GO:0033108)	2.457169e-01	1.000000e+00	GO	ExpressionMatched	6.095650e-01
phagosome maturation (GO:0090382)	6.291479e-01	1.000000e+00	GO	ExpressionMatched	2.012473e-01
mitochondrial respiratory chain complex assembly (GO:0033108)	1.353998e-02	1.000000e+00	GO	ExpressionMatched	1.868382e+00
positive regulation of synaptic transmission (GO:0050806)	5.622283e-01	1.000000e+00	GO	ExpressionMatched	2.500873e-01
phagosome maturation (GO:0090382)	7.994813e-01	1.000000e+00	GO	ExpressionMatched	9.719170e-02
mitochondrial respiratory chain complex assembly (GO:0033108)	3.258214e-04	3.325333e-01	GO	ExpressionMatched	3.487020e+00
phagosome maturation (GO:0090382)	6.291479e-01	1.000000e+00	GO	ExpressionMatched	2.012473e-01
positive regulation of synaptic transmission (GO:0050806)	7.999658e-01	1.000000e+00	GO	ExpressionMatched	9.692857e-02
positive regulation of synaptic transmission (GO:0050806)	4.265124e-02	1.000000e+00	GO	ExpressionMatched	1.370068e+00
mitochondrial respiratory chain complex assembly (GO:0033108)	4.390186e-01	1.000000e+00	GO	ExpressionMatched	3.575170e-01
phagosome maturation (GO:0090382)	4.399658e-01	1.000000e+00	GO	ExpressionMatched	3.565811e-01
mitochondrial respiratory chain complex assembly (GO:0033108)	2.477610e-02	1.000000e+00	GO	ExpressionMatched	1.605967e+00
positive regulation of synaptic transmission (GO:0050806)	2.092022e-01	1.000000e+00	GO	ExpressionMatched	6.794338e-01
phagosome maturation (GO:0090382)	6.291479e-01	1.000000e+00	GO	ExpressionMatched	2.012473e-01
mitochondrial respiratory chain complex assembly (GO:0033108)	7.177655e-02	1.000000e+00	GO	ExpressionMatched	1.144017e+00
positive regulation of synaptic transmission (GO:0050806)	1.317316e-01	1.000000e+00	GO	ExpressionMatched	8.803101e-01
phagosome maturation (GO:0090382)	2.711833e-01	1.000000e+00	GO	ExpressionMatched	5.667370e-01
mitochondrial respiratory chain complex assembly (GO:0033108)	1.711558e-01	1.000000e+00	GO	ExpressionMatched	7.666083e-01
positive regulation of synaptic transmission (GO:0050806)	4.315167e-01	1.000000e+00	GO	ExpressionMatched	3.650024e-01
phagosome maturation (GO:0090382)	6.291479e-01	1.000000e+00	GO	ExpressionMatched	2.012473e-01
mitochondrial respiratory chain complex assembly (GO:0033108)	3.506090e-03	8.132535e-01	GO	ExpressionMatched	2.455177e+00
phagosome maturation (GO:0090382)	1.469381e-01	1.000000e+00	GO	ExpressionMatched	8.328655e-01
positive regulation of synaptic transmission (GO:0050806)	8.849312e-01	1.000000e+00	GO	ExpressionMatched	5.309048e-02
positive regulation of synaptic transmission (GO:0050806)	4.265124e-02	1.000000e+00	GO	ExpressionMatched	1.370068e+00
mitochondrial respiratory chain complex assembly (GO:0033108)	2.457169e-01	1.000000e+00	GO	ExpressionMatched	6.095650e-01
phagosome maturation (GO:0090382)	7.994813e-01	1.000000e+00	GO	ExpressionMatched	9.719170e-02
positive regulation of synaptic transmission (GO:0050806)	1.317316e-01	1.000000e+00	GO	ExpressionMatched	8.803101e-01
phagosome maturation (GO:0090382)	2.711833e-01	1.000000e+00	GO	ExpressionMatched	5.667370e-01
mitochondrial respiratory chain complex assembly (GO:0033108)	5.478293e-01	1.000000e+00	GO	ExpressionMatched	2.613547e-01
phagosome maturation (GO:0090382)	1.089548e-02	1.000000e+00	GO	ExpressionMatched	1.962754e+00
mitochondrial respiratory chain complex assembly (GO:0033108)	2.477610e-02	1.000000e+00	GO	ExpressionMatched	1.605967e+00
positive regulation of synaptic transmission (GO:0050806)	1.317316e-01	1.000000e+00	GO	ExpressionMatched	8.803101e-01
positive regulation of synaptic transmission (GO:0050806)	2.194815e-02	9.655293e-01	GO	ExpressionMatched	1.658602e+00
mitochondrial respiratory chain complex assembly (GO:0033108)	1.711558e-01	1.000000e+00	GO	ExpressionMatched	7.666083e-01
phagosome maturation (GO:0090382)	6.291479e-01	1.000000e+00	GO	ExpressionMatched	2.012473e-01
mitochondrial respiratory chain complex assembly (GO:0033108)	1.353998e-02	9.465004e-01	GO	ExpressionMatched	1.868382e+00
positive regulation of synaptic transmission (GO:0050806)	6.894239e-01	1.000000e+00	GO	ExpressionMatched	1.615137e-01
phagosome maturation (GO:0090382)	9.178977e-01	1.000000e+00	GO	ExpressionMatched	3.720573e-02
phagosome maturation (GO:0090382)	1.469381e-01	1.000000e+00	GO	ExpressionMatched	8.328655e-01
mitochondrial respiratory chain complex assembly (GO:0033108)	3.362398e-01	1.000000e+00	GO	ExpressionMatched	4.733508e-01
positive regulation of synaptic transmission (GO:0050806)	5.622283e-01	1.000000e+00	GO	ExpressionMatched	2.500873e-01
mitochondrial respiratory chain complex assembly (GO:0033108)	2.457169e-01	1.000000e+00	GO	ExpressionMatched	6.095650e-01
positive regulation of synaptic transmission (GO:0050806)	6.894239e-01	1.000000e+00	GO	ExpressionMatched	1.615137e-01
phagosome maturation (GO:0090382)	9.178977e-01	1.000000e+00	GO	ExpressionMatched	3.720573e-02
positive regulation of synaptic transmission (GO:0050806)	4.770963e-03	1.000000e+00	GO	ExpressionMatched	2.321394e+00
mitochondrial respiratory chain complex assembly (GO:0033108)	1.711558e-01	1.000000e+00	GO	ExpressionMatched	7.666083e-01
phagosome maturation (GO:0090382)	6.291479e-01	1.000000e+00	GO	ExpressionMatched	2.012473e-01
positive regulation of synaptic transmission (GO:0050806)	2.194815e-02	1.000000e+00	GO	ExpressionMatched	1.658602e+00
mitochondrial respiratory chain complex assembly (GO:0033108)	6.548885e-01	1.000000e+00	GO	ExpressionMatched	1.838327e-01
phagosome maturation (GO:0090382)	9.178977e-01	1.000000e+00	GO	ExpressionMatched	3.720573e-02
positive regulation of synaptic transmission (GO:0050806)	4.315167e-01	1.000000e+00	GO	ExpressionMatched	3.650024e-01
phagosome maturation (GO:0090382)	4.399658e-01	1.000000e+00	GO	ExpressionMatched	3.565811e-01
mitochondrial respiratory chain complex assembly (GO:0033108)	7.524155e-01	1.000000e+00	GO	ExpressionMatched	1.235423e-01
positive regulation of synaptic transmission (GO:0050806)	7.752531e-02	1.000000e+00	GO	ExpressionMatched	1.110557e+00
mitochondrial respiratory chain complex assembly (GO:0033108)	2.457169e-01	1.000000e+00	GO	ExpressionMatched	6.095650e-01
phagosome maturation (GO:0090382)	6.291479e-01	1.000000e+00	GO	ExpressionMatched	2.012473e-01
positive regulation of synaptic transmission (GO:0050806)	2.018819e-03	7.358595e-01	GO	ExpressionMatched	2.694903e+00
mitochondrial respiratory chain complex assembly (GO:0033108)	3.362398e-01	1.000000e+00	GO	ExpressionMatched	4.733508e-01
phagosome maturation (GO:0090382)	9.178977e-01	1.000000e+00	GO	ExpressionMatched	3.720573e-02
mitochondrial respiratory chain complex assembly (GO:0033108)	4.384906e-01	1.000000e+00	GO	ExpressionMatched	3.580397e-01
positive regulation of synaptic transmission (GO:0050806)	6.890395e-01	1.000000e+00	GO	ExpressionMatched	1.617559e-01
phagosome maturation (GO:0090382)	9.177903e-01	1.000000e+00	GO	ExpressionMatched	3.725653e-02
mitochondrial respiratory chain complex assembly (GO:0033108)	7.054703e-03	1.000000e+00	GO	ExpressionMatched	2.151521e+00
positive regulation of synaptic transmission (GO:0050806)	3.105900e-01	1.000000e+00	GO	ExpressionMatched	5.078126e-01
phagosome maturation (GO:0090382)	4.399658e-01	1.000000e+00	GO	ExpressionMatched	3.565811e-01
mitochondrial respiratory chain complex assembly (GO:0033108)	7.530933e-04	4.803794e-01	GO	ExpressionMatched	3.123151e+00
phagosome maturation (GO:0090382)	4.399658e-01	1.000000e+00	GO	ExpressionMatched	3.565811e-01
positive regulation of synaptic transmission (GO:0050806)	5.622283e-01	1.000000e+00	GO	ExpressionMatched	2.500873e-01
mitochondrial respiratory chain complex assembly (GO:0033108)	6.548885e-01	1.000000e+00	GO	ExpressionMatched	1.838327e-01
phagosome maturation (GO:0090382)	7.994813e-01	1.000000e+00	GO	ExpressionMatched	9.719170e-02
positive regulation of synaptic transmission (GO:0050806)	9.419934e-01	1.000000e+00	GO	ExpressionMatched	2.595216e-02
mitochondrial respiratory chain complex assembly (GO:0033108)	4.320537e-02	1.000000e+00	GO	ExpressionMatched	1.364462e+00
phagosome maturation (GO:0090382)	7.001647e-02	1.000000e+00	GO	ExpressionMatched	1.154800e+00
positive regulation of synaptic transmission (GO:0050806)	3.105900e-01	1.000000e+00	GO	ExpressionMatched	5.078126e-01
positive regulation of synaptic transmission (GO:0050806)	2.194815e-02	1.000000e+00	GO	ExpressionMatched	1.658602e+00
mitochondrial respiratory chain complex assembly (GO:0033108)	1.135723e-01	1.000000e+00	GO	ExpressionMatched	9.447274e-01
phagosome maturation (GO:0090382)	2.711833e-01	1.000000e+00	GO	ExpressionMatched	5.667370e-01
positive regulation of synaptic transmission (GO:0050806)	2.092022e-01	1.000000e+00	GO	ExpressionMatched	6.794338e-01
phagosome maturation (GO:0090382)	2.711833e-01	1.000000e+00	GO	ExpressionMatched	5.667370e-01
mitochondrial respiratory chain complex assembly (GO:0033108)	4.390186e-01	1.000000e+00	GO	ExpressionMatched	3.575170e-01
positive regulation of synaptic transmission (GO:0050806)	4.265124e-02	1.000000e+00	GO	ExpressionMatched	1.370068e+00
mitochondrial respiratory chain complex assembly (GO:0033108)	2.457169e-01	1.000000e+00	GO	ExpressionMatched	6.095650e-01
phagosome maturation (GO:0090382)	6.291479e-01	1.000000e+00	GO	ExpressionMatched	2.012473e-01
mitochondrial respiratory chain complex assembly (GO:0033108)	2.477610e-02	1.000000e+00	GO	ExpressionMatched	1.605967e+00
positive regulation of synaptic transmission (GO:0050806)	6.894239e-01	1.000000e+00	GO	ExpressionMatched	1.615137e-01
phagosome maturation (GO:0090382)	9.775605e-01	1.000000e+00	GO	ExpressionMatched	9.856337e-03
mitochondrial respiratory chain complex assembly (GO:0033108)	1.135723e-01	1.000000e+00	GO	ExpressionMatched	9.447274e-01
positive regulation of synaptic transmission (GO:0050806)	3.105900e-01	1.000000e+00	GO	ExpressionMatched	5.078126e-01
phagosome maturation (GO:0090382)	9.775605e-01	1.000000e+00	GO	ExpressionMatched	9.856337e-03
positive regulation of synaptic transmission (GO:0050806)	7.752531e-02	1.000000e+00	GO	ExpressionMatched	1.110557e+00
phagosome maturation (GO:0090382)	1.469381e-01	1.000000e+00	GO	ExpressionMatched	8.328655e-01
mitochondrial respiratory chain complex assembly (GO:0033108)	6.548885e-01	1.000000e+00	GO	ExpressionMatched	1.838327e-01
mitochondrial respiratory chain complex assembly (GO:0033108)	4.307727e-02	1.000000e+00	GO	ExpressionMatched	1.365752e+00
positive regulation of synaptic transmission (GO:0050806)	3.101916e-01	1.000000e+00	GO	ExpressionMatched	5.083699e-01
phagosome maturation (GO:0090382)	9.969415e-01	1.000000e+00	GO	ExpressionMatched	1.330328e-03
mitochondrial respiratory chain complex assembly (GO:0033108)	1.711558e-01	1.000000e+00	GO	ExpressionMatched	7.666083e-01
positive regulation of synaptic transmission (GO:0050806)	4.315167e-01	1.000000e+00	GO	ExpressionMatched	3.650024e-01
phagosome maturation (GO:0090382)	7.994813e-01	1.000000e+00	GO	ExpressionMatched	9.719170e-02
positive regulation of synaptic transmission (GO:0050806)	4.265124e-02	1.000000e+00	GO	ExpressionMatched	1.370068e+00
mitochondrial respiratory chain complex assembly (GO:0033108)	7.177655e-02	1.000000e+00	GO	ExpressionMatched	1.144017e+00
phagosome maturation (GO:0090382)	1.469381e-01	1.000000e+00	GO	ExpressionMatched	8.328655e-01
positive regulation of synaptic transmission (GO:0050806)	2.194815e-02	1.000000e+00	GO	ExpressionMatched	1.658602e+00
mitochondrial respiratory chain complex assembly (GO:0033108)	2.457169e-01	1.000000e+00	GO	ExpressionMatched	6.095650e-01
phagosome maturation (GO:0090382)	2.711833e-01	1.000000e+00	GO	ExpressionMatched	5.667370e-01
mitochondrial respiratory chain complex assembly (GO:0033108)	4.320537e-02	1.000000e+00	GO	ExpressionMatched	1.364462e+00
positive regulation of synaptic transmission (GO:0050806)	6.894239e-01	1.000000e+00	GO	ExpressionMatched	1.615137e-01
phagosome maturation (GO:0090382)	7.994813e-01	1.000000e+00	GO	ExpressionMatched	9.719170e-02
mitochondrial respiratory chain complex assembly (GO:0033108)	3.362398e-01	1.000000e+00	GO	ExpressionMatched	4.733508e-01
positive regulation of synaptic transmission (GO:0050806)	6.894239e-01	1.000000e+00	GO	ExpressionMatched	1.615137e-01
phagosome maturation (GO:0090382)	7.994813e-01	1.000000e+00	GO	ExpressionMatched	9.719170e-02
mitochondrial respiratory chain complex assembly (GO:0033108)	1.135723e-01	1.000000e+00	GO	ExpressionMatched	9.447274e-01
positive regulation of synaptic transmission (GO:0050806)	2.092022e-01	1.000000e+00	GO	ExpressionMatched	6.794338e-01
phagosome maturation (GO:0090382)	9.178977e-01	1.000000e+00	GO	ExpressionMatched	3.720573e-02
positive regulation of synaptic transmission (GO:0050806)	7.999658e-01	1.000000e+00	GO	ExpressionMatched	9.692857e-02
mitochondrial respiratory chain complex assembly (GO:0033108)	8.343192e-01	1.000000e+00	GO	ExpressionMatched	7.866778e-02
phagosome maturation (GO:0090382)	9.178977e-01	1.000000e+00	GO	ExpressionMatched	3.720573e-02
mitochondrial respiratory chain complex assembly (GO:0033108)	1.711558e-01	1.000000e+00	GO	ExpressionMatched	7.666083e-01
positive regulation of synaptic transmission (GO:0050806)	4.315167e-01	1.000000e+00	GO	ExpressionMatched	3.650024e-01
phagosome maturation (GO:0090382)	9.178977e-01	1.000000e+00	GO	ExpressionMatched	3.720573e-02
mitochondrial respiratory chain complex assembly (GO:0033108)	1.135723e-01	1.000000e+00	GO	ExpressionMatched	9.447274e-01
phagosome maturation (GO:0090382)	4.399658e-01	1.000000e+00	GO	ExpressionMatched	3.565811e-01
positive regulation of synaptic transmission (GO:0050806)	7.999658e-01	1.000000e+00	GO	ExpressionMatched	9.692857e-02
mitochondrial respiratory chain complex assembly (GO:0033108)	2.477610e-02	1.000000e+00	GO	ExpressionMatched	1.605967e+00
positive regulation of synaptic transmission (GO:0050806)	2.092022e-01	1.000000e+00	GO	ExpressionMatched	6.794338e-01
phagosome maturation (GO:0090382)	7.994813e-01	1.000000e+00	GO	ExpressionMatched	9.719170e-02
mitochondrial respiratory chain complex assembly (GO:0033108)	1.135723e-01	1.000000e+00	GO	ExpressionMatched	9.447274e-01
positive regulation of synaptic transmission (GO:0050806)	3.105900e-01	1.000000e+00	GO	ExpressionMatched	5.078126e-01
phagosome maturation (GO:0090382)	4.399658e-01	1.000000e+00	GO	ExpressionMatched	3.565811e-01
phagosome maturation (GO:0090382)	7.001647e-02	1.000000e+00	GO	ExpressionMatched	1.154800e+00
positive regulation of synaptic transmission (GO:0050806)	1.317316e-01	1.000000e+00	GO	ExpressionMatched	8.803101e-01
mitochondrial respiratory chain complex assembly (GO:0033108)	1.711558e-01	1.000000e+00	GO	ExpressionMatched	7.666083e-01
mitochondrial respiratory chain complex assembly (GO:0033108)	2.457169e-01	1.000000e+00	GO	ExpressionMatched	6.095650e-01
positive regulation of synaptic transmission (GO:0050806)	3.105900e-01	1.000000e+00	GO	ExpressionMatched	5.078126e-01
phagosome maturation (GO:0090382)	6.291479e-01	1.000000e+00	GO	ExpressionMatched	2.012473e-01
mitochondrial respiratory chain complex assembly (GO:0033108)	7.177655e-02	1.000000e+00	GO	ExpressionMatched	1.144017e+00
positive regulation of synaptic transmission (GO:0050806)	7.752531e-02	1.000000e+00	GO	ExpressionMatched	1.110557e+00
phagosome maturation (GO:0090382)	1.469381e-01	1.000000e+00	GO	ExpressionMatched	8.328655e-01
positive regulation of synaptic transmission (GO:0050806)	7.752531e-02	1.000000e+00	GO	ExpressionMatched	1.110557e+00
phagosome maturation (GO:0090382)	2.711833e-01	1.000000e+00	GO	ExpressionMatched	5.667370e-01
mitochondrial respiratory chain complex assembly (GO:0033108)	4.390186e-01	1.000000e+00	GO	ExpressionMatched	3.575170e-01
mitochondrial respiratory chain complex assembly (GO:0033108)	7.054703e-03	1.000000e+00	GO	ExpressionMatched	2.151521e+00
positive regulation of synaptic transmission (GO:0050806)	4.265124e-02	1.000000e+00	GO	ExpressionMatched	1.370068e+00
phagosome maturation (GO:0090382)	6.291479e-01	1.000000e+00	GO	ExpressionMatched	2.012473e-01
positive regulation of synaptic transmission (GO:0050806)	2.194815e-02	1.000000e+00	GO	ExpressionMatched	1.658602e+00
mitochondrial respiratory chain complex assembly (GO:0033108)	4.390186e-01	1.000000e+00	GO	ExpressionMatched	3.575170e-01
phagosome maturation (GO:0090382)	4.399658e-01	1.000000e+00	GO	ExpressionMatched	3.565811e-01
mitochondrial respiratory chain complex assembly (GO:0033108)	1.135723e-01	1.000000e+00	GO	ExpressionMatched	9.447274e-01
positive regulation of synaptic transmission (GO:0050806)	1.317316e-01	1.000000e+00	GO	ExpressionMatched	8.803101e-01
phagosome maturation (GO:0090382)	2.711833e-01	1.000000e+00	GO	ExpressionMatched	5.667370e-01
mitochondrial respiratory chain complex assembly (GO:0033108)	7.530933e-04	1.372512e-01	GO	ExpressionMatched	3.123151e+00
positive regulation of synaptic transmission (GO:0050806)	1.317316e-01	1.000000e+00	GO	ExpressionMatched	8.803101e-01
phagosome maturation (GO:0090382)	9.178977e-01	1.000000e+00	GO	ExpressionMatched	3.720573e-02
mitochondrial respiratory chain complex assembly (GO:0033108)	1.353998e-02	1.000000e+00	GO	ExpressionMatched	1.868382e+00
positive regulation of synaptic transmission (GO:0050806)	2.092022e-01	1.000000e+00	GO	ExpressionMatched	6.794338e-01
phagosome maturation (GO:0090382)	9.775605e-01	1.000000e+00	GO	ExpressionMatched	9.856337e-03
phagosome maturation (GO:0090382)	1.469381e-01	1.000000e+00	GO	ExpressionMatched	8.328655e-01
mitochondrial respiratory chain complex assembly (GO:0033108)	3.362398e-01	1.000000e+00	GO	ExpressionMatched	4.733508e-01
positive regulation of synaptic transmission (GO:0050806)	4.315167e-01	1.000000e+00	GO	ExpressionMatched	3.650024e-01
positive regulation of synaptic transmission (GO:0050806)	2.092022e-01	1.000000e+00	GO	ExpressionMatched	6.794338e-01
phagosome maturation (GO:0090382)	6.291479e-01	1.000000e+00	GO	ExpressionMatched	2.012473e-01
mitochondrial respiratory chain complex assembly (GO:0033108)	6.548885e-01	1.000000e+00	GO	ExpressionMatched	1.838327e-01
mitochondrial respiratory chain complex assembly (GO:0033108)	3.362398e-01	1.000000e+00	GO	ExpressionMatched	4.733508e-01
positive regulation of synaptic transmission (GO:0050806)	4.315167e-01	1.000000e+00	GO	ExpressionMatched	3.650024e-01
phagosome maturation (GO:0090382)	7.994813e-01	1.000000e+00	GO	ExpressionMatched	9.719170e-02
mitochondrial respiratory chain complex assembly (GO:0033108)	1.353998e-02	1.000000e+00	GO	ExpressionMatched	1.868382e+00
positive regulation of synaptic transmission (GO:0050806)	2.092022e-01	1.000000e+00	GO	ExpressionMatched	6.794338e-01
phagosome maturation (GO:0090382)	7.994813e-01	1.000000e+00	GO	ExpressionMatched	9.719170e-02
phagosome maturation (GO:0090382)	2.939284e-02	1.000000e+00	GO	ExpressionMatched	1.531758e+00
positive regulation of synaptic transmission (GO:0050806)	2.092022e-01	1.000000e+00	GO	ExpressionMatched	6.794338e-01
mitochondrial respiratory chain complex assembly (GO:0033108)	4.390186e-01	1.000000e+00	GO	ExpressionMatched	3.575170e-01
mitochondrial respiratory chain complex assembly (GO:0033108)	1.135723e-01	1.000000e+00	GO	ExpressionMatched	9.447274e-01
positive regulation of synaptic transmission (GO:0050806)	5.622283e-01	1.000000e+00	GO	ExpressionMatched	2.500873e-01
phagosome maturation (GO:0090382)	7.994813e-01	1.000000e+00	GO	ExpressionMatched	9.719170e-02
mitochondrial respiratory chain complex assembly (GO:0033108)	2.477610e-02	1.000000e+00	GO	ExpressionMatched	1.605967e+00
phagosome maturation (GO:0090382)	7.001647e-02	1.000000e+00	GO	ExpressionMatched	1.154800e+00
positive regulation of synaptic transmission (GO:0050806)	2.092022e-01	1.000000e+00	GO	ExpressionMatched	6.794338e-01
positive regulation of synaptic transmission (GO:0050806)	4.265124e-02	1.000000e+00	GO	ExpressionMatched	1.370068e+00
mitochondrial respiratory chain complex assembly (GO:0033108)	7.177655e-02	1.000000e+00	GO	ExpressionMatched	1.144017e+00
phagosome maturation (GO:0090382)	4.399658e-01	1.000000e+00	GO	ExpressionMatched	3.565811e-01
mitochondrial respiratory chain complex assembly (GO:0033108)	1.135723e-01	1.000000e+00	GO	ExpressionMatched	9.447274e-01
positive regulation of synaptic transmission (GO:0050806)	2.092022e-01	1.000000e+00	GO	ExpressionMatched	6.794338e-01
phagosome maturation (GO:0090382)	7.994813e-01	1.000000e+00	GO	ExpressionMatched	9.719170e-02
mitochondrial respiratory chain complex assembly (GO:0033108)	1.353998e-02	1.000000e+00	GO	ExpressionMatched	1.868382e+00
positive regulation of synaptic transmission (GO:0050806)	3.105900e-01	1.000000e+00	GO	ExpressionMatched	5.078126e-01
phagosome maturation (GO:0090382)	7.994813e-01	1.000000e+00	GO	ExpressionMatched	9.719170e-02
positive regulation of synaptic transmission (GO:0050806)	2.194815e-02	1.000000e+00	GO	ExpressionMatched	1.658602e+00
mitochondrial respiratory chain complex assembly (GO:0033108)	7.177655e-02	1.000000e+00	GO	ExpressionMatched	1.144017e+00
phagosome maturation (GO:0090382)	6.291479e-01	1.000000e+00	GO	ExpressionMatched	2.012473e-01
positive regulation of synaptic transmission (GO:0050806)	1.317316e-01	1.000000e+00	GO	ExpressionMatched	8.803101e-01
mitochondrial respiratory chain complex assembly (GO:0033108)	3.362398e-01	1.000000e+00	GO	ExpressionMatched	4.733508e-01
phagosome maturation (GO:0090382)	4.399658e-01	1.000000e+00	GO	ExpressionMatched	3.565811e-01
positive regulation of synaptic transmission (GO:0050806)	7.752531e-02	1.000000e+00	GO	ExpressionMatched	1.110557e+00
mitochondrial respiratory chain complex assembly (GO:0033108)	4.390186e-01	1.000000e+00	GO	ExpressionMatched	3.575170e-01
phagosome maturation (GO:0090382)	7.994813e-01	1.000000e+00	GO	ExpressionMatched	9.719170e-02
mitochondrial respiratory chain complex assembly (GO:0033108)	7.177655e-02	1.000000e+00	GO	ExpressionMatched	1.144017e+00
positive regulation of synaptic transmission (GO:0050806)	4.315167e-01	1.000000e+00	GO	ExpressionMatched	3.650024e-01
phagosome maturation (GO:0090382)	6.291479e-01	1.000000e+00	GO	ExpressionMatched	2.012473e-01
mitochondrial respiratory chain complex assembly (GO:0033108)	7.177655e-02	1.000000e+00	GO	ExpressionMatched	1.144017e+00
positive regulation of synaptic transmission (GO:0050806)	7.752531e-02	1.000000e+00	GO	ExpressionMatched	1.110557e+00
phagosome maturation (GO:0090382)	1.469381e-01	1.000000e+00	GO	ExpressionMatched	8.328655e-01
mitochondrial respiratory chain complex assembly (GO:0033108)	1.135723e-01	1.000000e+00	GO	ExpressionMatched	9.447274e-01
positive regulation of synaptic transmission (GO:0050806)	4.315167e-01	1.000000e+00	GO	ExpressionMatched	3.650024e-01
phagosome maturation (GO:0090382)	6.291479e-01	1.000000e+00	GO	ExpressionMatched	2.012473e-01
positive regulation of synaptic transmission (GO:0050806)	2.092022e-01	1.000000e+00	GO	ExpressionMatched	6.794338e-01
phagosome maturation (GO:0090382)	2.711833e-01	1.000000e+00	GO	ExpressionMatched	5.667370e-01
mitochondrial respiratory chain complex assembly (GO:0033108)	5.478293e-01	1.000000e+00	GO	ExpressionMatched	2.613547e-01
mitochondrial respiratory chain complex assembly (GO:0033108)	1.711558e-01	1.000000e+00	GO	ExpressionMatched	7.666083e-01
phagosome maturation (GO:0090382)	2.711833e-01	1.000000e+00	GO	ExpressionMatched	5.667370e-01
positive regulation of synaptic transmission (GO:0050806)	9.419934e-01	1.000000e+00	GO	ExpressionMatched	2.595216e-02
positive regulation of synaptic transmission (GO:0050806)	4.265124e-02	1.000000e+00	GO	ExpressionMatched	1.370068e+00
mitochondrial respiratory chain complex assembly (GO:0033108)	2.457169e-01	1.000000e+00	GO	ExpressionMatched	6.095650e-01
phagosome maturation (GO:0090382)	7.994813e-01	1.000000e+00	GO	ExpressionMatched	9.719170e-02
mitochondrial respiratory chain complex assembly (GO:0033108)	7.177655e-02	1.000000e+00	GO	ExpressionMatched	1.144017e+00
positive regulation of synaptic transmission (GO:0050806)	5.622283e-01	1.000000e+00	GO	ExpressionMatched	2.500873e-01
phagosome maturation (GO:0090382)	9.178977e-01	1.000000e+00	GO	ExpressionMatched	3.720573e-02
mitochondrial respiratory chain complex assembly (GO:0033108)	7.177655e-02	1.000000e+00	GO	ExpressionMatched	1.144017e+00
positive regulation of synaptic transmission (GO:0050806)	2.092022e-01	1.000000e+00	GO	ExpressionMatched	6.794338e-01
phagosome maturation (GO:0090382)	4.399658e-01	1.000000e+00	GO	ExpressionMatched	3.565811e-01
mitochondrial respiratory chain complex assembly (GO:0033108)	4.320537e-02	1.000000e+00	GO	ExpressionMatched	1.364462e+00
positive regulation of synaptic transmission (GO:0050806)	7.752531e-02	1.000000e+00	GO	ExpressionMatched	1.110557e+00
phagosome maturation (GO:0090382)	7.994813e-01	1.000000e+00	GO	ExpressionMatched	9.719170e-02
mitochondrial respiratory chain complex assembly (GO:0033108)	1.135723e-01	1.000000e+00	GO	ExpressionMatched	9.447274e-01
positive regulation of synaptic transmission (GO:0050806)	1.317316e-01	1.000000e+00	GO	ExpressionMatched	8.803101e-01
phagosome maturation (GO:0090382)	6.291479e-01	1.000000e+00	GO	ExpressionMatched	2.012473e-01
positive regulation of synaptic transmission (GO:0050806)	4.265124e-02	1.000000e+00	GO	ExpressionMatched	1.370068e+00
mitochondrial respiratory chain complex assembly (GO:0033108)	2.457169e-01	1.000000e+00	GO	ExpressionMatched	6.095650e-01
phagosome maturation (GO:0090382)	9.178977e-01	1.000000e+00	GO	ExpressionMatched	3.720573e-02
positive regulation of synaptic transmission (GO:0050806)	1.057224e-02	1.000000e+00	GO	ExpressionMatched	1.975833e+00
mitochondrial respiratory chain complex assembly (GO:0033108)	5.478293e-01	1.000000e+00	GO	ExpressionMatched	2.613547e-01
phagosome maturation (GO:0090382)	6.291479e-01	1.000000e+00	GO	ExpressionMatched	2.012473e-01
positive regulation of synaptic transmission (GO:0050806)	7.752531e-02	1.000000e+00	GO	ExpressionMatched	1.110557e+00
mitochondrial respiratory chain complex assembly (GO:0033108)	1.135723e-01	1.000000e+00	GO	ExpressionMatched	9.447274e-01
phagosome maturation (GO:0090382)	2.711833e-01	1.000000e+00	GO	ExpressionMatched	5.667370e-01
positive regulation of synaptic transmission (GO:0050806)	8.017149e-04	1.000000e+00	GO	ExpressionMatched	3.095980e+00
mitochondrial respiratory chain complex assembly (GO:0033108)	7.524155e-01	1.000000e+00	GO	ExpressionMatched	1.235423e-01
phagosome maturation (GO:0090382)	9.775605e-01	1.000000e+00	GO	ExpressionMatched	9.856337e-03
positive regulation of synaptic transmission (GO:0050806)	7.752531e-02	1.000000e+00	GO	ExpressionMatched	1.110557e+00
mitochondrial respiratory chain complex assembly (GO:0033108)	2.457169e-01	1.000000e+00	GO	ExpressionMatched	6.095650e-01
phagosome maturation (GO:0090382)	6.291479e-01	1.000000e+00	GO	ExpressionMatched	2.012473e-01
positive regulation of synaptic transmission (GO:0050806)	2.092022e-01	1.000000e+00	GO	ExpressionMatched	6.794338e-01
mitochondrial respiratory chain complex assembly (GO:0033108)	3.362398e-01	1.000000e+00	GO	ExpressionMatched	4.733508e-01
phagosome maturation (GO:0090382)	4.399658e-01	1.000000e+00	GO	ExpressionMatched	3.565811e-01
phagosome maturation (GO:0090382)	1.469381e-01	1.000000e+00	GO	ExpressionMatched	8.328655e-01
mitochondrial respiratory chain complex assembly (GO:0033108)	3.362398e-01	1.000000e+00	GO	ExpressionMatched	4.733508e-01
positive regulation of synaptic transmission (GO:0050806)	4.315167e-01	1.000000e+00	GO	ExpressionMatched	3.650024e-01
mitochondrial respiratory chain complex assembly (GO:0033108)	1.135723e-01	1.000000e+00	GO	ExpressionMatched	9.447274e-01
positive regulation of synaptic transmission (GO:0050806)	3.105900e-01	1.000000e+00	GO	ExpressionMatched	5.078126e-01
phagosome maturation (GO:0090382)	7.994813e-01	1.000000e+00	GO	ExpressionMatched	9.719170e-02
mitochondrial respiratory chain complex assembly (GO:0033108)	4.320537e-02	1.000000e+00	GO	ExpressionMatched	1.364462e+00
positive regulation of synaptic transmission (GO:0050806)	6.894239e-01	1.000000e+00	GO	ExpressionMatched	1.615137e-01
phagosome maturation (GO:0090382)	9.178977e-01	1.000000e+00	GO	ExpressionMatched	3.720573e-02
phagosome maturation (GO:0090382)	1.469381e-01	1.000000e+00	GO	ExpressionMatched	8.328655e-01
positive regulation of synaptic transmission (GO:0050806)	2.092022e-01	1.000000e+00	GO	ExpressionMatched	6.794338e-01
mitochondrial respiratory chain complex assembly (GO:0033108)	3.362398e-01	1.000000e+00	GO	ExpressionMatched	4.733508e-01
mitochondrial respiratory chain complex assembly (GO:0033108)	7.177655e-02	1.000000e+00	GO	ExpressionMatched	1.144017e+00
positive regulation of synaptic transmission (GO:0050806)	1.317316e-01	1.000000e+00	GO	ExpressionMatched	8.803101e-01
phagosome maturation (GO:0090382)	2.711833e-01	1.000000e+00	GO	ExpressionMatched	5.667370e-01
mitochondrial respiratory chain complex assembly (GO:0033108)	1.662920e-03	1.000000e+00	GO	ExpressionMatched	2.779129e+00
phagosome maturation (GO:0090382)	1.469381e-01	1.000000e+00	GO	ExpressionMatched	8.328655e-01
positive regulation of synaptic transmission (GO:0050806)	9.419934e-01	1.000000e+00	GO	ExpressionMatched	2.595216e-02
mitochondrial respiratory chain complex assembly (GO:0033108)	4.320537e-02	1.000000e+00	GO	ExpressionMatched	1.364462e+00
positive regulation of synaptic transmission (GO:0050806)	1.317316e-01	1.000000e+00	GO	ExpressionMatched	8.803101e-01
phagosome maturation (GO:0090382)	6.291479e-01	1.000000e+00	GO	ExpressionMatched	2.012473e-01
mitochondrial respiratory chain complex assembly (GO:0033108)	1.711558e-01	1.000000e+00	GO	ExpressionMatched	7.666083e-01
positive regulation of synaptic transmission (GO:0050806)	2.092022e-01	1.000000e+00	GO	ExpressionMatched	6.794338e-01
phagosome maturation (GO:0090382)	4.399658e-01	1.000000e+00	GO	ExpressionMatched	3.565811e-01
phagosome maturation (GO:0090382)	7.001647e-02	1.000000e+00	GO	ExpressionMatched	1.154800e+00
positive regulation of synaptic transmission (GO:0050806)	7.752531e-02	1.000000e+00	GO	ExpressionMatched	1.110557e+00
mitochondrial respiratory chain complex assembly (GO:0033108)	1.711558e-01	1.000000e+00	GO	ExpressionMatched	7.666083e-01
positive regulation of synaptic transmission (GO:0050806)	2.092022e-01	1.000000e+00	GO	ExpressionMatched	6.794338e-01
mitochondrial respiratory chain complex assembly (GO:0033108)	5.478293e-01	1.000000e+00	GO	ExpressionMatched	2.613547e-01
phagosome maturation (GO:0090382)	7.994813e-01	1.000000e+00	GO	ExpressionMatched	9.719170e-02
mitochondrial respiratory chain complex assembly (GO:0033108)	7.054703e-03	9.729770e-01	GO	ExpressionMatched	2.151521e+00
phagosome maturation (GO:0090382)	1.469381e-01	1.000000e+00	GO	ExpressionMatched	8.328655e-01
positive regulation of synaptic transmission (GO:0050806)	4.315167e-01	1.000000e+00	GO	ExpressionMatched	3.650024e-01
mitochondrial respiratory chain complex assembly (GO:0033108)	2.457169e-01	1.000000e+00	GO	ExpressionMatched	6.095650e-01
positive regulation of synaptic transmission (GO:0050806)	4.315167e-01	1.000000e+00	GO	ExpressionMatched	3.650024e-01
phagosome maturation (GO:0090382)	4.399658e-01	1.000000e+00	GO	ExpressionMatched	3.565811e-01
positive regulation of synaptic transmission (GO:0050806)	7.752531e-02	1.000000e+00	GO	ExpressionMatched	1.110557e+00
mitochondrial respiratory chain complex assembly (GO:0033108)	3.362398e-01	1.000000e+00	GO	ExpressionMatched	4.733508e-01
phagosome maturation (GO:0090382)	6.291479e-01	1.000000e+00	GO	ExpressionMatched	2.012473e-01
positive regulation of synaptic transmission (GO:0050806)	3.105900e-01	1.000000e+00	GO	ExpressionMatched	5.078126e-01
mitochondrial respiratory chain complex assembly (GO:0033108)	3.362398e-01	1.000000e+00	GO	ExpressionMatched	4.733508e-01
phagosome maturation (GO:0090382)	6.291479e-01	1.000000e+00	GO	ExpressionMatched	2.012473e-01
positive regulation of synaptic transmission (GO:0050806)	4.265124e-02	1.000000e+00	GO	ExpressionMatched	1.370068e+00
mitochondrial respiratory chain complex assembly (GO:0033108)	4.390186e-01	1.000000e+00	GO	ExpressionMatched	3.575170e-01
phagosome maturation (GO:0090382)	6.291479e-01	1.000000e+00	GO	ExpressionMatched	2.012473e-01
mitochondrial respiratory chain complex assembly (GO:0033108)	2.477610e-02	1.000000e+00	GO	ExpressionMatched	1.605967e+00
phagosome maturation (GO:0090382)	6.291479e-01	1.000000e+00	GO	ExpressionMatched	2.012473e-01
positive regulation of synaptic transmission (GO:0050806)	7.999658e-01	1.000000e+00	GO	ExpressionMatched	9.692857e-02
mitochondrial respiratory chain complex assembly (GO:0033108)	3.506090e-03	1.000000e+00	GO	ExpressionMatched	2.455177e+00
positive regulation of synaptic transmission (GO:0050806)	1.317316e-01	1.000000e+00	GO	ExpressionMatched	8.803101e-01
phagosome maturation (GO:0090382)	6.291479e-01	1.000000e+00	GO	ExpressionMatched	2.012473e-01
positive regulation of synaptic transmission (GO:0050806)	1.317316e-01	1.000000e+00	GO	ExpressionMatched	8.803101e-01
phagosome maturation (GO:0090382)	2.711833e-01	1.000000e+00	GO	ExpressionMatched	5.667370e-01
mitochondrial respiratory chain complex assembly (GO:0033108)	3.362398e-01	1.000000e+00	GO	ExpressionMatched	4.733508e-01
mitochondrial respiratory chain complex assembly (GO:0033108)	1.135723e-01	1.000000e+00	GO	ExpressionMatched	9.447274e-01
positive regulation of synaptic transmission (GO:0050806)	4.315167e-01	1.000000e+00	GO	ExpressionMatched	3.650024e-01
phagosome maturation (GO:0090382)	6.291479e-01	1.000000e+00	GO	ExpressionMatched	2.012473e-01
mitochondrial respiratory chain complex assembly (GO:0033108)	7.054703e-03	1.000000e+00	GO	ExpressionMatched	2.151521e+00
positive regulation of synaptic transmission (GO:0050806)	3.105900e-01	1.000000e+00	GO	ExpressionMatched	5.078126e-01
phagosome maturation (GO:0090382)	9.969474e-01	1.000000e+00	GO	ExpressionMatched	1.327776e-03
mitochondrial respiratory chain complex assembly (GO:0033108)	7.177655e-02	1.000000e+00	GO	ExpressionMatched	1.144017e+00
positive regulation of synaptic transmission (GO:0050806)	2.092022e-01	1.000000e+00	GO	ExpressionMatched	6.794338e-01
phagosome maturation (GO:0090382)	4.399658e-01	1.000000e+00	GO	ExpressionMatched	3.565811e-01
mitochondrial respiratory chain complex assembly (GO:0033108)	1.353998e-02	1.000000e+00	GO	ExpressionMatched	1.868382e+00
phagosome maturation (GO:0090382)	6.291479e-01	1.000000e+00	GO	ExpressionMatched	2.012473e-01
positive regulation of synaptic transmission (GO:0050806)	7.999658e-01	1.000000e+00	GO	ExpressionMatched	9.692857e-02
mitochondrial respiratory chain complex assembly (GO:0033108)	2.477610e-02	1.000000e+00	GO	ExpressionMatched	1.605967e+00
phagosome maturation (GO:0090382)	6.291479e-01	1.000000e+00	GO	ExpressionMatched	2.012473e-01
positive regulation of synaptic transmission (GO:0050806)	6.894239e-01	1.000000e+00	GO	ExpressionMatched	1.615137e-01
mitochondrial respiratory chain complex assembly (GO:0033108)	1.353998e-02	1.000000e+00	GO	ExpressionMatched	1.868382e+00
phagosome maturation (GO:0090382)	1.469381e-01	1.000000e+00	GO	ExpressionMatched	8.328655e-01
positive regulation of synaptic transmission (GO:0050806)	2.092022e-01	1.000000e+00	GO	ExpressionMatched	6.794338e-01
positive regulation of synaptic transmission (GO:0050806)	7.752531e-02	1.000000e+00	GO	ExpressionMatched	1.110557e+00
phagosome maturation (GO:0090382)	4.399658e-01	1.000000e+00	GO	ExpressionMatched	3.565811e-01
mitochondrial respiratory chain complex assembly (GO:0033108)	9.860865e-01	1.000000e+00	GO	ExpressionMatched	6.084968e-03
mitochondrial respiratory chain complex assembly (GO:0033108)	1.135723e-01	1.000000e+00	GO	ExpressionMatched	9.447274e-01
positive regulation of synaptic transmission (GO:0050806)	5.622283e-01	1.000000e+00	GO	ExpressionMatched	2.500873e-01
phagosome maturation (GO:0090382)	7.994813e-01	1.000000e+00	GO	ExpressionMatched	9.719170e-02
mitochondrial respiratory chain complex assembly (GO:0033108)	2.457169e-01	1.000000e+00	GO	ExpressionMatched	6.095650e-01
positive regulation of synaptic transmission (GO:0050806)	3.105900e-01	1.000000e+00	GO	ExpressionMatched	5.078126e-01
phagosome maturation (GO:0090382)	9.775605e-01	1.000000e+00	GO	ExpressionMatched	9.856337e-03
positive regulation of synaptic transmission (GO:0050806)	2.092022e-01	1.000000e+00	GO	ExpressionMatched	6.794338e-01
mitochondrial respiratory chain complex assembly (GO:0033108)	3.362398e-01	1.000000e+00	GO	ExpressionMatched	4.733508e-01
phagosome maturation (GO:0090382)	4.399658e-01	1.000000e+00	GO	ExpressionMatched	3.565811e-01
mitochondrial respiratory chain complex assembly (GO:0033108)	2.477610e-02	1.000000e+00	GO	ExpressionMatched	1.605967e+00
phagosome maturation (GO:0090382)	4.399658e-01	1.000000e+00	GO	ExpressionMatched	3.565811e-01
positive regulation of synaptic transmission (GO:0050806)	6.894239e-01	1.000000e+00	GO	ExpressionMatched	1.615137e-01
mitochondrial respiratory chain complex assembly (GO:0033108)	3.506090e-03	1.000000e+00	GO	ExpressionMatched	2.455177e+00
positive regulation of synaptic transmission (GO:0050806)	4.315167e-01	1.000000e+00	GO	ExpressionMatched	3.650024e-01
phagosome maturation (GO:0090382)	4.399658e-01	1.000000e+00	GO	ExpressionMatched	3.565811e-01
mitochondrial respiratory chain complex assembly (GO:0033108)	3.258214e-04	1.662667e-01	GO	ExpressionMatched	3.487020e+00
phagosome maturation (GO:0090382)	6.291479e-01	1.000000e+00	GO	ExpressionMatched	2.012473e-01
positive regulation of synaptic transmission (GO:0050806)	8.849312e-01	1.000000e+00	GO	ExpressionMatched	5.309048e-02
mitochondrial respiratory chain complex assembly (GO:0033108)	7.530933e-04	4.803794e-01	GO	ExpressionMatched	3.123151e+00
positive regulation of synaptic transmission (GO:0050806)	3.105900e-01	1.000000e+00	GO	ExpressionMatched	5.078126e-01
phagosome maturation (GO:0090382)	6.291479e-01	1.000000e+00	GO	ExpressionMatched	2.012473e-01
mitochondrial respiratory chain complex assembly (GO:0033108)	2.477610e-02	1.000000e+00	GO	ExpressionMatched	1.605967e+00
positive regulation of synaptic transmission (GO:0050806)	4.265124e-02	1.000000e+00	GO	ExpressionMatched	1.370068e+00
phagosome maturation (GO:0090382)	7.994813e-01	1.000000e+00	GO	ExpressionMatched	9.719170e-02
mitochondrial respiratory chain complex assembly (GO:0033108)	4.320537e-02	1.000000e+00	GO	ExpressionMatched	1.364462e+00
positive regulation of synaptic transmission (GO:0050806)	1.317316e-01	1.000000e+00	GO	ExpressionMatched	8.803101e-01
phagosome maturation (GO:0090382)	7.994813e-01	1.000000e+00	GO	ExpressionMatched	9.719170e-02
mitochondrial respiratory chain complex assembly (GO:0033108)	2.477610e-02	1.000000e+00	GO	ExpressionMatched	1.605967e+00
positive regulation of synaptic transmission (GO:0050806)	3.105900e-01	1.000000e+00	GO	ExpressionMatched	5.078126e-01
phagosome maturation (GO:0090382)	4.399658e-01	1.000000e+00	GO	ExpressionMatched	3.565811e-01
positive regulation of synaptic transmission (GO:0050806)	1.317316e-01	1.000000e+00	GO	ExpressionMatched	8.803101e-01
mitochondrial respiratory chain complex assembly (GO:0033108)	2.457169e-01	1.000000e+00	GO	ExpressionMatched	6.095650e-01
phagosome maturation (GO:0090382)	2.711833e-01	1.000000e+00	GO	ExpressionMatched	5.667370e-01
phagosome maturation (GO:0090382)	2.939284e-02	1.000000e+00	GO	ExpressionMatched	1.531758e+00
mitochondrial respiratory chain complex assembly (GO:0033108)	4.320537e-02	1.000000e+00	GO	ExpressionMatched	1.364462e+00
positive regulation of synaptic transmission (GO:0050806)	2.092022e-01	1.000000e+00	GO	ExpressionMatched	6.794338e-01
mitochondrial respiratory chain complex assembly (GO:0033108)	4.320537e-02	1.000000e+00	GO	ExpressionMatched	1.364462e+00
positive regulation of synaptic transmission (GO:0050806)	7.752531e-02	1.000000e+00	GO	ExpressionMatched	1.110557e+00
phagosome maturation (GO:0090382)	2.711833e-01	1.000000e+00	GO	ExpressionMatched	5.667370e-01
mitochondrial respiratory chain complex assembly (GO:0033108)	2.457169e-01	1.000000e+00	GO	ExpressionMatched	6.095650e-01
positive regulation of synaptic transmission (GO:0050806)	5.622283e-01	1.000000e+00	GO	ExpressionMatched	2.500873e-01
phagosome maturation (GO:0090382)	7.994813e-01	1.000000e+00	GO	ExpressionMatched	9.719170e-02
positive regulation of synaptic transmission (GO:0050806)	3.105900e-01	1.000000e+00	GO	ExpressionMatched	5.078126e-01
mitochondrial respiratory chain complex assembly (GO:0033108)	3.362398e-01	1.000000e+00	GO	ExpressionMatched	4.733508e-01
phagosome maturation (GO:0090382)	9.178977e-01	1.000000e+00	GO	ExpressionMatched	3.720573e-02
positive regulation of synaptic transmission (GO:0050806)	4.265124e-02	1.000000e+00	GO	ExpressionMatched	1.370068e+00
mitochondrial respiratory chain complex assembly (GO:0033108)	4.390186e-01	1.000000e+00	GO	ExpressionMatched	3.575170e-01
phagosome maturation (GO:0090382)	4.399658e-01	1.000000e+00	GO	ExpressionMatched	3.565811e-01
mitochondrial respiratory chain complex assembly (GO:0033108)	7.177655e-02	1.000000e+00	GO	ExpressionMatched	1.144017e+00
positive regulation of synaptic transmission (GO:0050806)	7.752531e-02	1.000000e+00	GO	ExpressionMatched	1.110557e+00
phagosome maturation (GO:0090382)	4.399658e-01	1.000000e+00	GO	ExpressionMatched	3.565811e-01
mitochondrial respiratory chain complex assembly (GO:0033108)	7.054703e-03	1.000000e+00	GO	ExpressionMatched	2.151521e+00
phagosome maturation (GO:0090382)	2.711833e-01	1.000000e+00	GO	ExpressionMatched	5.667370e-01
positive regulation of synaptic transmission (GO:0050806)	3.105900e-01	1.000000e+00	GO	ExpressionMatched	5.078126e-01
mitochondrial respiratory chain complex assembly (GO:0033108)	2.477610e-02	1.000000e+00	GO	ExpressionMatched	1.605967e+00
positive regulation of synaptic transmission (GO:0050806)	2.092022e-01	1.000000e+00	GO	ExpressionMatched	6.794338e-01
phagosome maturation (GO:0090382)	4.399658e-01	1.000000e+00	GO	ExpressionMatched	3.565811e-01
mitochondrial respiratory chain complex assembly (GO:0033108)	4.320537e-02	1.000000e+00	GO	ExpressionMatched	1.364462e+00
phagosome maturation (GO:0090382)	7.994813e-01	1.000000e+00	GO	ExpressionMatched	9.719170e-02
positive regulation of synaptic transmission (GO:0050806)	8.849312e-01	1.000000e+00	GO	ExpressionMatched	5.309048e-02
mitochondrial respiratory chain complex assembly (GO:0033108)	2.457169e-01	1.000000e+00	GO	ExpressionMatched	6.095650e-01
positive regulation of synaptic transmission (GO:0050806)	7.999658e-01	1.000000e+00	GO	ExpressionMatched	9.692857e-02
phagosome maturation (GO:0090382)	9.969474e-01	1.000000e+00	GO	ExpressionMatched	1.327776e-03
mitochondrial respiratory chain complex assembly (GO:0033108)	4.320537e-02	1.000000e+00	GO	ExpressionMatched	1.364462e+00
positive regulation of synaptic transmission (GO:0050806)	7.752531e-02	1.000000e+00	GO	ExpressionMatched	1.110557e+00
phagosome maturation (GO:0090382)	9.178977e-01	1.000000e+00	GO	ExpressionMatched	3.720573e-02
mitochondrial respiratory chain complex assembly (GO:0033108)	7.530933e-04	2.562023e-01	GO	ExpressionMatched	3.123151e+00
positive regulation of synaptic transmission (GO:0050806)	4.265124e-02	1.000000e+00	GO	ExpressionMatched	1.370068e+00
phagosome maturation (GO:0090382)	7.994813e-01	1.000000e+00	GO	ExpressionMatched	9.719170e-02
mitochondrial respiratory chain complex assembly (GO:0033108)	1.135723e-01	1.000000e+00	GO	ExpressionMatched	9.447274e-01
positive regulation of synaptic transmission (GO:0050806)	5.622283e-01	1.000000e+00	GO	ExpressionMatched	2.500873e-01
phagosome maturation (GO:0090382)	6.291479e-01	1.000000e+00	GO	ExpressionMatched	2.012473e-01
phagosome maturation (GO:0090382)	7.001647e-02	1.000000e+00	GO	ExpressionMatched	1.154800e+00
positive regulation of synaptic transmission (GO:0050806)	1.317316e-01	1.000000e+00	GO	ExpressionMatched	8.803101e-01
mitochondrial respiratory chain complex assembly (GO:0033108)	2.457169e-01	1.000000e+00	GO	ExpressionMatched	6.095650e-01
mitochondrial respiratory chain complex assembly (GO:0033108)	4.320537e-02	1.000000e+00	GO	ExpressionMatched	1.364462e+00
positive regulation of synaptic transmission (GO:0050806)	1.317316e-01	1.000000e+00	GO	ExpressionMatched	8.803101e-01
phagosome maturation (GO:0090382)	1.469381e-01	1.000000e+00	GO	ExpressionMatched	8.328655e-01
mitochondrial respiratory chain complex assembly (GO:0033108)	1.353998e-02	9.731624e-01	GO	ExpressionMatched	1.868382e+00
positive regulation of synaptic transmission (GO:0050806)	4.265124e-02	1.000000e+00	GO	ExpressionMatched	1.370068e+00
phagosome maturation (GO:0090382)	2.711833e-01	1.000000e+00	GO	ExpressionMatched	5.667370e-01
mitochondrial respiratory chain complex assembly (GO:0033108)	2.477610e-02	1.000000e+00	GO	ExpressionMatched	1.605967e+00
positive regulation of synaptic transmission (GO:0050806)	7.752531e-02	1.000000e+00	GO	ExpressionMatched	1.110557e+00
phagosome maturation (GO:0090382)	6.291479e-01	1.000000e+00	GO	ExpressionMatched	2.012473e-01
mitochondrial respiratory chain complex assembly (GO:0033108)	1.135723e-01	1.000000e+00	GO	ExpressionMatched	9.447274e-01
positive regulation of synaptic transmission (GO:0050806)	4.315167e-01	1.000000e+00	GO	ExpressionMatched	3.650024e-01
phagosome maturation (GO:0090382)	6.291479e-01	1.000000e+00	GO	ExpressionMatched	2.012473e-01
positive regulation of synaptic transmission (GO:0050806)	2.092022e-01	1.000000e+00	GO	ExpressionMatched	6.794338e-01
phagosome maturation (GO:0090382)	2.711833e-01	1.000000e+00	GO	ExpressionMatched	5.667370e-01
mitochondrial respiratory chain complex assembly (GO:0033108)	3.362398e-01	1.000000e+00	GO	ExpressionMatched	4.733508e-01
mitochondrial respiratory chain complex assembly (GO:0033108)	6.548885e-01	1.000000e+00	GO	ExpressionMatched	1.838327e-01
positive regulation of synaptic transmission (GO:0050806)	7.999658e-01	1.000000e+00	GO	ExpressionMatched	9.692857e-02
phagosome maturation (GO:0090382)	9.775605e-01	1.000000e+00	GO	ExpressionMatched	9.856337e-03
mitochondrial respiratory chain complex assembly (GO:0033108)	1.135723e-01	1.000000e+00	GO	ExpressionMatched	9.447274e-01
positive regulation of synaptic transmission (GO:0050806)	1.317316e-01	1.000000e+00	GO	ExpressionMatched	8.803101e-01
phagosome maturation (GO:0090382)	7.994813e-01	1.000000e+00	GO	ExpressionMatched	9.719170e-02
positive regulation of synaptic transmission (GO:0050806)	1.317316e-01	1.000000e+00	GO	ExpressionMatched	8.803101e-01
mitochondrial respiratory chain complex assembly (GO:0033108)	2.457169e-01	1.000000e+00	GO	ExpressionMatched	6.095650e-01
phagosome maturation (GO:0090382)	7.994813e-01	1.000000e+00	GO	ExpressionMatched	9.719170e-02
positive regulation of synaptic transmission (GO:0050806)	2.194815e-02	1.000000e+00	GO	ExpressionMatched	1.658602e+00
mitochondrial respiratory chain complex assembly (GO:0033108)	2.457169e-01	1.000000e+00	GO	ExpressionMatched	6.095650e-01
phagosome maturation (GO:0090382)	4.399658e-01	1.000000e+00	GO	ExpressionMatched	3.565811e-01
phagosome maturation (GO:0090382)	2.711833e-01	1.000000e+00	GO	ExpressionMatched	5.667370e-01
positive regulation of synaptic transmission (GO:0050806)	4.315167e-01	1.000000e+00	GO	ExpressionMatched	3.650024e-01
mitochondrial respiratory chain complex assembly (GO:0033108)	5.478293e-01	1.000000e+00	GO	ExpressionMatched	2.613547e-01
mitochondrial respiratory chain complex assembly (GO:0033108)	7.177655e-02	1.000000e+00	GO	ExpressionMatched	1.144017e+00
positive regulation of synaptic transmission (GO:0050806)	3.105900e-01	1.000000e+00	GO	ExpressionMatched	5.078126e-01
phagosome maturation (GO:0090382)	9.178977e-01	1.000000e+00	GO	ExpressionMatched	3.720573e-02
mitochondrial respiratory chain complex assembly (GO:0033108)	7.054703e-03	1.000000e+00	GO	ExpressionMatched	2.151521e+00
positive regulation of synaptic transmission (GO:0050806)	1.317316e-01	1.000000e+00	GO	ExpressionMatched	8.803101e-01
phagosome maturation (GO:0090382)	4.399658e-01	1.000000e+00	GO	ExpressionMatched	3.565811e-01
mitochondrial respiratory chain complex assembly (GO:0033108)	1.135723e-01	1.000000e+00	GO	ExpressionMatched	9.447274e-01
positive regulation of synaptic transmission (GO:0050806)	4.315167e-01	1.000000e+00	GO	ExpressionMatched	3.650024e-01
phagosome maturation (GO:0090382)	7.994813e-01	1.000000e+00	GO	ExpressionMatched	9.719170e-02
mitochondrial respiratory chain complex assembly (GO:0033108)	6.548885e-01	1.000000e+00	GO	ExpressionMatched	1.838327e-01
positive regulation of synaptic transmission (GO:0050806)	6.894239e-01	1.000000e+00	GO	ExpressionMatched	1.615137e-01
phagosome maturation (GO:0090382)	7.994813e-01	1.000000e+00	GO	ExpressionMatched	9.719170e-02
positive regulation of synaptic transmission (GO:0050806)	2.092022e-01	1.000000e+00	GO	ExpressionMatched	6.794338e-01
mitochondrial respiratory chain complex assembly (GO:0033108)	2.457169e-01	1.000000e+00	GO	ExpressionMatched	6.095650e-01
phagosome maturation (GO:0090382)	7.994813e-01	1.000000e+00	GO	ExpressionMatched	9.719170e-02
mitochondrial respiratory chain complex assembly (GO:0033108)	2.457169e-01	1.000000e+00	GO	ExpressionMatched	6.095650e-01
positive regulation of synaptic transmission (GO:0050806)	5.622283e-01	1.000000e+00	GO	ExpressionMatched	2.500873e-01
phagosome maturation (GO:0090382)	6.291479e-01	1.000000e+00	GO	ExpressionMatched	2.012473e-01
positive regulation of synaptic transmission (GO:0050806)	2.092022e-01	1.000000e+00	GO	ExpressionMatched	6.794338e-01
mitochondrial respiratory chain complex assembly (GO:0033108)	8.343192e-01	1.000000e+00	GO	ExpressionMatched	7.866778e-02
phagosome maturation (GO:0090382)	9.775605e-01	1.000000e+00	GO	ExpressionMatched	9.856337e-03
mitochondrial respiratory chain complex assembly (GO:0033108)	1.135723e-01	1.000000e+00	GO	ExpressionMatched	9.447274e-01
phagosome maturation (GO:0090382)	2.711833e-01	1.000000e+00	GO	ExpressionMatched	5.667370e-01
positive regulation of synaptic transmission (GO:0050806)	9.419934e-01	1.000000e+00	GO	ExpressionMatched	2.595216e-02
positive regulation of synaptic transmission (GO:0050806)	4.770963e-03	1.000000e+00	GO	ExpressionMatched	2.321394e+00
mitochondrial respiratory chain complex assembly (GO:0033108)	4.320537e-02	1.000000e+00	GO	ExpressionMatched	1.364462e+00
phagosome maturation (GO:0090382)	9.775605e-01	1.000000e+00	GO	ExpressionMatched	9.856337e-03
mitochondrial respiratory chain complex assembly (GO:0033108)	7.054703e-03	1.000000e+00	GO	ExpressionMatched	2.151521e+00
phagosome maturation (GO:0090382)	7.994813e-01	1.000000e+00	GO	ExpressionMatched	9.719170e-02
positive regulation of synaptic transmission (GO:0050806)	9.419934e-01	1.000000e+00	GO	ExpressionMatched	2.595216e-02
mitochondrial respiratory chain complex assembly (GO:0033108)	7.177655e-02	1.000000e+00	GO	ExpressionMatched	1.144017e+00
positive regulation of synaptic transmission (GO:0050806)	4.315167e-01	1.000000e+00	GO	ExpressionMatched	3.650024e-01
phagosome maturation (GO:0090382)	6.291479e-01	1.000000e+00	GO	ExpressionMatched	2.012473e-01
mitochondrial respiratory chain complex assembly (GO:0033108)	1.353998e-02	1.000000e+00	GO	ExpressionMatched	1.868382e+00
phagosome maturation (GO:0090382)	2.711833e-01	1.000000e+00	GO	ExpressionMatched	5.667370e-01
positive regulation of synaptic transmission (GO:0050806)	5.622283e-01	1.000000e+00	GO	ExpressionMatched	2.500873e-01
positive regulation of synaptic transmission (GO:0050806)	2.990459e-04	2.543385e-01	GO	ExpressionMatched	3.524262e+00
phagosome maturation (GO:0090382)	1.089548e-02	7.722172e-01	GO	ExpressionMatched	1.962754e+00
mitochondrial respiratory chain complex assembly (GO:0033108)	9.417448e-01	1.000000e+00	GO	ExpressionMatched	2.606677e-02
mitochondrial respiratory chain complex assembly (GO:0033108)	7.054703e-03	1.000000e+00	GO	ExpressionMatched	2.151521e+00
positive regulation of synaptic transmission (GO:0050806)	2.194815e-02	1.000000e+00	GO	ExpressionMatched	1.658602e+00
phagosome maturation (GO:0090382)	7.994813e-01	1.000000e+00	GO	ExpressionMatched	9.719170e-02
phagosome maturation (GO:0090382)	2.711833e-01	1.000000e+00	GO	ExpressionMatched	5.667370e-01
mitochondrial respiratory chain complex assembly (GO:0033108)	3.362398e-01	1.000000e+00	GO	ExpressionMatched	4.733508e-01
positive regulation of synaptic transmission (GO:0050806)	5.622283e-01	1.000000e+00	GO	ExpressionMatched	2.500873e-01
positive regulation of synaptic transmission (GO:0050806)	4.265124e-02	1.000000e+00	GO	ExpressionMatched	1.370068e+00
phagosome maturation (GO:0090382)	2.711833e-01	1.000000e+00	GO	ExpressionMatched	5.667370e-01
mitochondrial respiratory chain complex assembly (GO:0033108)	3.362398e-01	1.000000e+00	GO	ExpressionMatched	4.733508e-01
mitochondrial respiratory chain complex assembly (GO:0033108)	2.457169e-01	1.000000e+00	GO	ExpressionMatched	6.095650e-01
positive regulation of synaptic transmission (GO:0050806)	3.105900e-01	1.000000e+00	GO	ExpressionMatched	5.078126e-01
phagosome maturation (GO:0090382)	6.291479e-01	1.000000e+00	GO	ExpressionMatched	2.012473e-01
mitochondrial respiratory chain complex assembly (GO:0033108)	3.506090e-03	1.000000e+00	GO	ExpressionMatched	2.455177e+00
phagosome maturation (GO:0090382)	2.939284e-02	1.000000e+00	GO	ExpressionMatched	1.531758e+00
positive regulation of synaptic transmission (GO:0050806)	7.999658e-01	1.000000e+00	GO	ExpressionMatched	9.692857e-02
positive regulation of synaptic transmission (GO:0050806)	1.317316e-01	1.000000e+00	GO	ExpressionMatched	8.803101e-01
phagosome maturation (GO:0090382)	1.469381e-01	1.000000e+00	GO	ExpressionMatched	8.328655e-01
mitochondrial respiratory chain complex assembly (GO:0033108)	3.362398e-01	1.000000e+00	GO	ExpressionMatched	4.733508e-01
positive regulation of synaptic transmission (GO:0050806)	1.317316e-01	1.000000e+00	GO	ExpressionMatched	8.803101e-01
mitochondrial respiratory chain complex assembly (GO:0033108)	1.711558e-01	1.000000e+00	GO	ExpressionMatched	7.666083e-01
phagosome maturation (GO:0090382)	4.399658e-01	1.000000e+00	GO	ExpressionMatched	3.565811e-01
positive regulation of synaptic transmission (GO:0050806)	2.092022e-01	1.000000e+00	GO	ExpressionMatched	6.794338e-01
mitochondrial respiratory chain complex assembly (GO:0033108)	5.478293e-01	1.000000e+00	GO	ExpressionMatched	2.613547e-01
phagosome maturation (GO:0090382)	6.291479e-01	1.000000e+00	GO	ExpressionMatched	2.012473e-01
mitochondrial respiratory chain complex assembly (GO:0033108)	2.457169e-01	1.000000e+00	GO	ExpressionMatched	6.095650e-01
phagosome maturation (GO:0090382)	2.711833e-01	1.000000e+00	GO	ExpressionMatched	5.667370e-01
positive regulation of synaptic transmission (GO:0050806)	7.999658e-01	1.000000e+00	GO	ExpressionMatched	9.692857e-02
mitochondrial respiratory chain complex assembly (GO:0033108)	3.506090e-03	5.771476e-01	GO	ExpressionMatched	2.455177e+00
positive regulation of synaptic transmission (GO:0050806)	4.265124e-02	1.000000e+00	GO	ExpressionMatched	1.370068e+00
phagosome maturation (GO:0090382)	2.711833e-01	1.000000e+00	GO	ExpressionMatched	5.667370e-01
mitochondrial respiratory chain complex assembly (GO:0033108)	1.353998e-02	1.000000e+00	GO	ExpressionMatched	1.868382e+00
positive regulation of synaptic transmission (GO:0050806)	5.622283e-01	1.000000e+00	GO	ExpressionMatched	2.500873e-01
phagosome maturation (GO:0090382)	6.291479e-01	1.000000e+00	GO	ExpressionMatched	2.012473e-01
positive regulation of synaptic transmission (GO:0050806)	2.092022e-01	1.000000e+00	GO	ExpressionMatched	6.794338e-01
mitochondrial respiratory chain complex assembly (GO:0033108)	2.457169e-01	1.000000e+00	GO	ExpressionMatched	6.095650e-01
phagosome maturation (GO:0090382)	2.711833e-01	1.000000e+00	GO	ExpressionMatched	5.667370e-01
phagosome maturation (GO:0090382)	1.469381e-01	1.000000e+00	GO	ExpressionMatched	8.328655e-01
positive regulation of synaptic transmission (GO:0050806)	3.105900e-01	1.000000e+00	GO	ExpressionMatched	5.078126e-01
mitochondrial respiratory chain complex assembly (GO:0033108)	6.548885e-01	1.000000e+00	GO	ExpressionMatched	1.838327e-01
mitochondrial respiratory chain complex assembly (GO:0033108)	1.711558e-01	1.000000e+00	GO	ExpressionMatched	7.666083e-01
positive regulation of synaptic transmission (GO:0050806)	2.092022e-01	1.000000e+00	GO	ExpressionMatched	6.794338e-01
phagosome maturation (GO:0090382)	4.399658e-01	1.000000e+00	GO	ExpressionMatched	3.565811e-01
mitochondrial respiratory chain complex assembly (GO:0033108)	4.320537e-02	1.000000e+00	GO	ExpressionMatched	1.364462e+00
positive regulation of synaptic transmission (GO:0050806)	1.317316e-01	1.000000e+00	GO	ExpressionMatched	8.803101e-01
phagosome maturation (GO:0090382)	9.969474e-01	1.000000e+00	GO	ExpressionMatched	1.327776e-03
mitochondrial respiratory chain complex assembly (GO:0033108)	4.320537e-02	1.000000e+00	GO	ExpressionMatched	1.364462e+00
phagosome maturation (GO:0090382)	6.291479e-01	1.000000e+00	GO	ExpressionMatched	2.012473e-01
positive regulation of synaptic transmission (GO:0050806)	6.894239e-01	1.000000e+00	GO	ExpressionMatched	1.615137e-01
mitochondrial respiratory chain complex assembly (GO:0033108)	7.054703e-03	1.000000e+00	GO	ExpressionMatched	2.151521e+00
positive regulation of synaptic transmission (GO:0050806)	2.092022e-01	1.000000e+00	GO	ExpressionMatched	6.794338e-01
phagosome maturation (GO:0090382)	9.178977e-01	1.000000e+00	GO	ExpressionMatched	3.720573e-02
positive regulation of synaptic transmission (GO:0050806)	4.315167e-01	1.000000e+00	GO	ExpressionMatched	3.650024e-01
mitochondrial respiratory chain complex assembly (GO:0033108)	7.524155e-01	1.000000e+00	GO	ExpressionMatched	1.235423e-01
phagosome maturation (GO:0090382)	7.994813e-01	1.000000e+00	GO	ExpressionMatched	9.719170e-02
mitochondrial respiratory chain complex assembly (GO:0033108)	3.258214e-04	8.313333e-01	GO	ExpressionMatched	3.487020e+00
phagosome maturation (GO:0090382)	1.469381e-01	1.000000e+00	GO	ExpressionMatched	8.328655e-01
positive regulation of synaptic transmission (GO:0050806)	2.092022e-01	1.000000e+00	GO	ExpressionMatched	6.794338e-01
positive regulation of synaptic transmission (GO:0050806)	4.315167e-01	1.000000e+00	GO	ExpressionMatched	3.650024e-01
mitochondrial respiratory chain complex assembly (GO:0033108)	4.390186e-01	1.000000e+00	GO	ExpressionMatched	3.575170e-01
phagosome maturation (GO:0090382)	4.399658e-01	1.000000e+00	GO	ExpressionMatched	3.565811e-01
positive regulation of synaptic transmission (GO:0050806)	4.265124e-02	1.000000e+00	GO	ExpressionMatched	1.370068e+00
mitochondrial respiratory chain complex assembly (GO:0033108)	7.177655e-02	1.000000e+00	GO	ExpressionMatched	1.144017e+00
phagosome maturation (GO:0090382)	2.711833e-01	1.000000e+00	GO	ExpressionMatched	5.667370e-01
mitochondrial respiratory chain complex assembly (GO:0033108)	1.711558e-01	1.000000e+00	GO	ExpressionMatched	7.666083e-01
positive regulation of synaptic transmission (GO:0050806)	2.092022e-01	1.000000e+00	GO	ExpressionMatched	6.794338e-01
phagosome maturation (GO:0090382)	9.178977e-01	1.000000e+00	GO	ExpressionMatched	3.720573e-02
mitochondrial respiratory chain complex assembly (GO:0033108)	4.320537e-02	1.000000e+00	GO	ExpressionMatched	1.364462e+00
positive regulation of synaptic transmission (GO:0050806)	6.894239e-01	1.000000e+00	GO	ExpressionMatched	1.615137e-01
phagosome maturation (GO:0090382)	9.178977e-01	1.000000e+00	GO	ExpressionMatched	3.720573e-02
positive regulation of synaptic transmission (GO:0050806)	1.317316e-01	1.000000e+00	GO	ExpressionMatched	8.803101e-01
phagosome maturation (GO:0090382)	2.711833e-01	1.000000e+00	GO	ExpressionMatched	5.667370e-01
mitochondrial respiratory chain complex assembly (GO:0033108)	4.390186e-01	1.000000e+00	GO	ExpressionMatched	3.575170e-01
positive regulation of synaptic transmission (GO:0050806)	7.752531e-02	1.000000e+00	GO	ExpressionMatched	1.110557e+00
mitochondrial respiratory chain complex assembly (GO:0033108)	6.548885e-01	1.000000e+00	GO	ExpressionMatched	1.838327e-01
phagosome maturation (GO:0090382)	7.994813e-01	1.000000e+00	GO	ExpressionMatched	9.719170e-02
mitochondrial respiratory chain complex assembly (GO:0033108)	1.353998e-02	1.000000e+00	GO	ExpressionMatched	1.868382e+00
positive regulation of synaptic transmission (GO:0050806)	4.315167e-01	1.000000e+00	GO	ExpressionMatched	3.650024e-01
phagosome maturation (GO:0090382)	4.399658e-01	1.000000e+00	GO	ExpressionMatched	3.565811e-01
positive regulation of synaptic transmission (GO:0050806)	3.105900e-01	1.000000e+00	GO	ExpressionMatched	5.078126e-01
mitochondrial respiratory chain complex assembly (GO:0033108)	4.390186e-01	1.000000e+00	GO	ExpressionMatched	3.575170e-01
phagosome maturation (GO:0090382)	9.775605e-01	1.000000e+00	GO	ExpressionMatched	9.856337e-03
mitochondrial respiratory chain complex assembly (GO:0033108)	7.177655e-02	1.000000e+00	GO	ExpressionMatched	1.144017e+00
positive regulation of synaptic transmission (GO:0050806)	6.894239e-01	1.000000e+00	GO	ExpressionMatched	1.615137e-01
phagosome maturation (GO:0090382)	9.178977e-01	1.000000e+00	GO	ExpressionMatched	3.720573e-02
mitochondrial respiratory chain complex assembly (GO:0033108)	3.506090e-03	9.939765e-01	GO	ExpressionMatched	2.455177e+00
phagosome maturation (GO:0090382)	6.291479e-01	1.000000e+00	GO	ExpressionMatched	2.012473e-01
positive regulation of synaptic transmission (GO:0050806)	7.999658e-01	1.000000e+00	GO	ExpressionMatched	9.692857e-02
mitochondrial respiratory chain complex assembly (GO:0033108)	1.711558e-01	1.000000e+00	GO	ExpressionMatched	7.666083e-01
positive regulation of synaptic transmission (GO:0050806)	3.105900e-01	1.000000e+00	GO	ExpressionMatched	5.078126e-01
phagosome maturation (GO:0090382)	9.178977e-01	1.000000e+00	GO	ExpressionMatched	3.720573e-02
mitochondrial respiratory chain complex assembly (GO:0033108)	1.135723e-01	1.000000e+00	GO	ExpressionMatched	9.447274e-01
phagosome maturation (GO:0090382)	1.469381e-01	1.000000e+00	GO	ExpressionMatched	8.328655e-01
positive regulation of synaptic transmission (GO:0050806)	6.894239e-01	1.000000e+00	GO	ExpressionMatched	1.615137e-01
mitochondrial respiratory chain complex assembly (GO:0033108)	5.478293e-01	1.000000e+00	GO	ExpressionMatched	2.613547e-01
positive regulation of synaptic transmission (GO:0050806)	5.622283e-01	1.000000e+00	GO	ExpressionMatched	2.500873e-01
phagosome maturation (GO:0090382)	9.178977e-01	1.000000e+00	GO	ExpressionMatched	3.720573e-02
mitochondrial respiratory chain complex assembly (GO:0033108)	4.390186e-01	1.000000e+00	GO	ExpressionMatched	3.575170e-01
positive regulation of synaptic transmission (GO:0050806)	6.894239e-01	1.000000e+00	GO	ExpressionMatched	1.615137e-01
phagosome maturation (GO:0090382)	9.178977e-01	1.000000e+00	GO	ExpressionMatched	3.720573e-02
phagosome maturation (GO:0090382)	7.001647e-02	1.000000e+00	GO	ExpressionMatched	1.154800e+00
mitochondrial respiratory chain complex assembly (GO:0033108)	4.390186e-01	1.000000e+00	GO	ExpressionMatched	3.575170e-01
positive regulation of synaptic transmission (GO:0050806)	7.999658e-01	1.000000e+00	GO	ExpressionMatched	9.692857e-02
phagosome maturation (GO:0090382)	1.089548e-02	1.000000e+00	GO	ExpressionMatched	1.962754e+00
positive regulation of synaptic transmission (GO:0050806)	4.315167e-01	1.000000e+00	GO	ExpressionMatched	3.650024e-01
mitochondrial respiratory chain complex assembly (GO:0033108)	4.390186e-01	1.000000e+00	GO	ExpressionMatched	3.575170e-01
positive regulation of synaptic transmission (GO:0050806)	3.105900e-01	1.000000e+00	GO	ExpressionMatched	5.078126e-01
mitochondrial respiratory chain complex assembly (GO:0033108)	3.362398e-01	1.000000e+00	GO	ExpressionMatched	4.733508e-01
phagosome maturation (GO:0090382)	4.399658e-01	1.000000e+00	GO	ExpressionMatched	3.565811e-01
mitochondrial respiratory chain complex assembly (GO:0033108)	2.477610e-02	1.000000e+00	GO	ExpressionMatched	1.605967e+00
positive regulation of synaptic transmission (GO:0050806)	4.315167e-01	1.000000e+00	GO	ExpressionMatched	3.650024e-01
phagosome maturation (GO:0090382)	4.399658e-01	1.000000e+00	GO	ExpressionMatched	3.565811e-01
mitochondrial respiratory chain complex assembly (GO:0033108)	2.477610e-02	1.000000e+00	GO	ExpressionMatched	1.605967e+00
positive regulation of synaptic transmission (GO:0050806)	2.092022e-01	1.000000e+00	GO	ExpressionMatched	6.794338e-01
phagosome maturation (GO:0090382)	6.291479e-01	1.000000e+00	GO	ExpressionMatched	2.012473e-01
mitochondrial respiratory chain complex assembly (GO:0033108)	1.353998e-02	1.000000e+00	GO	ExpressionMatched	1.868382e+00
positive regulation of synaptic transmission (GO:0050806)	4.265124e-02	1.000000e+00	GO	ExpressionMatched	1.370068e+00
phagosome maturation (GO:0090382)	6.291479e-01	1.000000e+00	GO	ExpressionMatched	2.012473e-01
positive regulation of synaptic transmission (GO:0050806)	7.752531e-02	1.000000e+00	GO	ExpressionMatched	1.110557e+00
phagosome maturation (GO:0090382)	2.711833e-01	1.000000e+00	GO	ExpressionMatched	5.667370e-01
mitochondrial respiratory chain complex assembly (GO:0033108)	7.524155e-01	1.000000e+00	GO	ExpressionMatched	1.235423e-01
positive regulation of synaptic transmission (GO:0050806)	2.194815e-02	1.000000e+00	GO	ExpressionMatched	1.658602e+00
mitochondrial respiratory chain complex assembly (GO:0033108)	7.177655e-02	1.000000e+00	GO	ExpressionMatched	1.144017e+00
phagosome maturation (GO:0090382)	4.399658e-01	1.000000e+00	GO	ExpressionMatched	3.565811e-01
mitochondrial respiratory chain complex assembly (GO:0033108)	7.054703e-03	7.200030e-01	GO	ExpressionMatched	2.151521e+00
positive regulation of synaptic transmission (GO:0050806)	5.622283e-01	1.000000e+00	GO	ExpressionMatched	2.500873e-01
phagosome maturation (GO:0090382)	6.291479e-01	1.000000e+00	GO	ExpressionMatched	2.012473e-01
positive regulation of synaptic transmission (GO:0050806)	4.315167e-01	1.000000e+00	GO	ExpressionMatched	3.650024e-01
phagosome maturation (GO:0090382)	6.291479e-01	1.000000e+00	GO	ExpressionMatched	2.012473e-01
mitochondrial respiratory chain complex assembly (GO:0033108)	8.974149e-01	1.000000e+00	GO	ExpressionMatched	4.700672e-02
positive regulation of synaptic transmission (GO:0050806)	2.194815e-02	1.000000e+00	GO	ExpressionMatched	1.658602e+00
mitochondrial respiratory chain complex assembly (GO:0033108)	4.390186e-01	1.000000e+00	GO	ExpressionMatched	3.575170e-01
phagosome maturation (GO:0090382)	6.291479e-01	1.000000e+00	GO	ExpressionMatched	2.012473e-01
mitochondrial respiratory chain complex assembly (GO:0033108)	1.135723e-01	1.000000e+00	GO	ExpressionMatched	9.447274e-01
phagosome maturation (GO:0090382)	2.711833e-01	1.000000e+00	GO	ExpressionMatched	5.667370e-01
positive regulation of synaptic transmission (GO:0050806)	3.105900e-01	1.000000e+00	GO	ExpressionMatched	5.078126e-01
mitochondrial respiratory chain complex assembly (GO:0033108)	7.177655e-02	1.000000e+00	GO	ExpressionMatched	1.144017e+00
positive regulation of synaptic transmission (GO:0050806)	2.092022e-01	1.000000e+00	GO	ExpressionMatched	6.794338e-01
phagosome maturation (GO:0090382)	2.711833e-01	1.000000e+00	GO	ExpressionMatched	5.667370e-01
mitochondrial respiratory chain complex assembly (GO:0033108)	7.177655e-02	1.000000e+00	GO	ExpressionMatched	1.144017e+00
phagosome maturation (GO:0090382)	1.469381e-01	1.000000e+00	GO	ExpressionMatched	8.328655e-01
positive regulation of synaptic transmission (GO:0050806)	2.092022e-01	1.000000e+00	GO	ExpressionMatched	6.794338e-01
mitochondrial respiratory chain complex assembly (GO:0033108)	1.711558e-01	1.000000e+00	GO	ExpressionMatched	7.666083e-01
phagosome maturation (GO:0090382)	4.399658e-01	1.000000e+00	GO	ExpressionMatched	3.565811e-01
positive regulation of synaptic transmission (GO:0050806)	5.622283e-01	1.000000e+00	GO	ExpressionMatched	2.500873e-01
mitochondrial respiratory chain complex assembly (GO:0033108)	2.477610e-02	1.000000e+00	GO	ExpressionMatched	1.605967e+00
positive regulation of synaptic transmission (GO:0050806)	6.894239e-01	1.000000e+00	GO	ExpressionMatched	1.615137e-01
phagosome maturation (GO:0090382)	9.775605e-01	1.000000e+00	GO	ExpressionMatched	9.856337e-03
mitochondrial respiratory chain complex assembly (GO:0033108)	4.320537e-02	1.000000e+00	GO	ExpressionMatched	1.364462e+00
phagosome maturation (GO:0090382)	6.291479e-01	1.000000e+00	GO	ExpressionMatched	2.012473e-01
positive regulation of synaptic transmission (GO:0050806)	9.749638e-01	1.000000e+00	GO	ExpressionMatched	1.101150e-02
mitochondrial respiratory chain complex assembly (GO:0033108)	1.353998e-02	1.000000e+00	GO	ExpressionMatched	1.868382e+00
positive regulation of synaptic transmission (GO:0050806)	5.622283e-01	1.000000e+00	GO	ExpressionMatched	2.500873e-01
phagosome maturation (GO:0090382)	6.291479e-01	1.000000e+00	GO	ExpressionMatched	2.012473e-01
mitochondrial respiratory chain complex assembly (GO:0033108)	1.353998e-02	1.000000e+00	GO	ExpressionMatched	1.868382e+00
positive regulation of synaptic transmission (GO:0050806)	1.317316e-01	1.000000e+00	GO	ExpressionMatched	8.803101e-01
phagosome maturation (GO:0090382)	2.711833e-01	1.000000e+00	GO	ExpressionMatched	5.667370e-01
positive regulation of synaptic transmission (GO:0050806)	1.317316e-01	1.000000e+00	GO	ExpressionMatched	8.803101e-01
mitochondrial respiratory chain complex assembly (GO:0033108)	4.390186e-01	1.000000e+00	GO	ExpressionMatched	3.575170e-01
phagosome maturation (GO:0090382)	6.291479e-01	1.000000e+00	GO	ExpressionMatched	2.012473e-01
mitochondrial respiratory chain complex assembly (GO:0033108)	7.054703e-03	1.000000e+00	GO	ExpressionMatched	2.151521e+00
positive regulation of synaptic transmission (GO:0050806)	4.265124e-02	1.000000e+00	GO	ExpressionMatched	1.370068e+00
phagosome maturation (GO:0090382)	9.178977e-01	1.000000e+00	GO	ExpressionMatched	3.720573e-02
phagosome maturation (GO:0090382)	2.711833e-01	1.000000e+00	GO	ExpressionMatched	5.667370e-01
mitochondrial respiratory chain complex assembly (GO:0033108)	5.478293e-01	1.000000e+00	GO	ExpressionMatched	2.613547e-01
positive regulation of synaptic transmission (GO:0050806)	9.419934e-01	1.000000e+00	GO	ExpressionMatched	2.595216e-02
mitochondrial respiratory chain complex assembly (GO:0033108)	1.349098e-02	1.000000e+00	GO	ExpressionMatched	1.869956e+00
positive regulation of synaptic transmission (GO:0050806)	7.735668e-02	1.000000e+00	GO	ExpressionMatched	1.111502e+00
phagosome maturation (GO:0090382)	6.288620e-01	1.000000e+00	GO	ExpressionMatched	2.014446e-01
positive regulation of synaptic transmission (GO:0050806)	1.317316e-01	1.000000e+00	GO	ExpressionMatched	8.803101e-01
mitochondrial respiratory chain complex assembly (GO:0033108)	1.711558e-01	1.000000e+00	GO	ExpressionMatched	7.666083e-01
phagosome maturation (GO:0090382)	6.291479e-01	1.000000e+00	GO	ExpressionMatched	2.012473e-01
positive regulation of synaptic transmission (GO:0050806)	7.752531e-02	1.000000e+00	GO	ExpressionMatched	1.110557e+00
mitochondrial respiratory chain complex assembly (GO:0033108)	3.362398e-01	1.000000e+00	GO	ExpressionMatched	4.733508e-01
phagosome maturation (GO:0090382)	6.291479e-01	1.000000e+00	GO	ExpressionMatched	2.012473e-01
positive regulation of synaptic transmission (GO:0050806)	7.752531e-02	1.000000e+00	GO	ExpressionMatched	1.110557e+00
mitochondrial respiratory chain complex assembly (GO:0033108)	1.711558e-01	1.000000e+00	GO	ExpressionMatched	7.666083e-01
phagosome maturation (GO:0090382)	9.178977e-01	1.000000e+00	GO	ExpressionMatched	3.720573e-02
positive regulation of synaptic transmission (GO:0050806)	4.265124e-02	1.000000e+00	GO	ExpressionMatched	1.370068e+00
mitochondrial respiratory chain complex assembly (GO:0033108)	7.177655e-02	1.000000e+00	GO	ExpressionMatched	1.144017e+00
phagosome maturation (GO:0090382)	4.399658e-01	1.000000e+00	GO	ExpressionMatched	3.565811e-01
positive regulation of synaptic transmission (GO:0050806)	7.752531e-02	1.000000e+00	GO	ExpressionMatched	1.110557e+00
mitochondrial respiratory chain complex assembly (GO:0033108)	1.135723e-01	1.000000e+00	GO	ExpressionMatched	9.447274e-01
phagosome maturation (GO:0090382)	4.399658e-01	1.000000e+00	GO	ExpressionMatched	3.565811e-01
positive regulation of synaptic transmission (GO:0050806)	4.265124e-02	1.000000e+00	GO	ExpressionMatched	1.370068e+00
mitochondrial respiratory chain complex assembly (GO:0033108)	3.362398e-01	1.000000e+00	GO	ExpressionMatched	4.733508e-01
phagosome maturation (GO:0090382)	6.291479e-01	1.000000e+00	GO	ExpressionMatched	2.012473e-01
mitochondrial respiratory chain complex assembly (GO:0033108)	7.177655e-02	1.000000e+00	GO	ExpressionMatched	1.144017e+00
positive regulation of synaptic transmission (GO:0050806)	4.315167e-01	1.000000e+00	GO	ExpressionMatched	3.650024e-01
phagosome maturation (GO:0090382)	4.399658e-01	1.000000e+00	GO	ExpressionMatched	3.565811e-01
mitochondrial respiratory chain complex assembly (GO:0033108)	3.506090e-03	1.000000e+00	GO	ExpressionMatched	2.455177e+00
phagosome maturation (GO:0090382)	1.469381e-01	1.000000e+00	GO	ExpressionMatched	8.328655e-01
positive regulation of synaptic transmission (GO:0050806)	5.622283e-01	1.000000e+00	GO	ExpressionMatched	2.500873e-01
mitochondrial respiratory chain complex assembly (GO:0033108)	1.135723e-01	1.000000e+00	GO	ExpressionMatched	9.447274e-01
phagosome maturation (GO:0090382)	1.469381e-01	1.000000e+00	GO	ExpressionMatched	8.328655e-01
positive regulation of synaptic transmission (GO:0050806)	3.105900e-01	1.000000e+00	GO	ExpressionMatched	5.078126e-01
mitochondrial respiratory chain complex assembly (GO:0033108)	1.135723e-01	1.000000e+00	GO	ExpressionMatched	9.447274e-01
phagosome maturation (GO:0090382)	2.711833e-01	1.000000e+00	GO	ExpressionMatched	5.667370e-01
positive regulation of synaptic transmission (GO:0050806)	5.622283e-01	1.000000e+00	GO	ExpressionMatched	2.500873e-01
positive regulation of synaptic transmission (GO:0050806)	4.265124e-02	1.000000e+00	GO	ExpressionMatched	1.370068e+00
mitochondrial respiratory chain complex assembly (GO:0033108)	1.711558e-01	1.000000e+00	GO	ExpressionMatched	7.666083e-01
phagosome maturation (GO:0090382)	4.399658e-01	1.000000e+00	GO	ExpressionMatched	3.565811e-01
mitochondrial respiratory chain complex assembly (GO:0033108)	2.477610e-02	1.000000e+00	GO	ExpressionMatched	1.605967e+00
positive regulation of synaptic transmission (GO:0050806)	1.317316e-01	1.000000e+00	GO	ExpressionMatched	8.803101e-01
phagosome maturation (GO:0090382)	2.711833e-01	1.000000e+00	GO	ExpressionMatched	5.667370e-01
mitochondrial respiratory chain complex assembly (GO:0033108)	3.362398e-01	1.000000e+00	GO	ExpressionMatched	4.733508e-01
positive regulation of synaptic transmission (GO:0050806)	4.315167e-01	1.000000e+00	GO	ExpressionMatched	3.650024e-01
phagosome maturation (GO:0090382)	4.399658e-01	1.000000e+00	GO	ExpressionMatched	3.565811e-01
positive regulation of synaptic transmission (GO:0050806)	2.092022e-01	1.000000e+00	GO	ExpressionMatched	6.794338e-01
phagosome maturation (GO:0090382)	4.399658e-01	1.000000e+00	GO	ExpressionMatched	3.565811e-01
mitochondrial respiratory chain complex assembly (GO:0033108)	8.343192e-01	1.000000e+00	GO	ExpressionMatched	7.866778e-02
mitochondrial respiratory chain complex assembly (GO:0033108)	7.177655e-02	1.000000e+00	GO	ExpressionMatched	1.144017e+00
positive regulation of synaptic transmission (GO:0050806)	2.092022e-01	1.000000e+00	GO	ExpressionMatched	6.794338e-01
phagosome maturation (GO:0090382)	6.291479e-01	1.000000e+00	GO	ExpressionMatched	2.012473e-01
mitochondrial respiratory chain complex assembly (GO:0033108)	2.477610e-02	1.000000e+00	GO	ExpressionMatched	1.605967e+00
phagosome maturation (GO:0090382)	2.711833e-01	1.000000e+00	GO	ExpressionMatched	5.667370e-01
positive regulation of synaptic transmission (GO:0050806)	3.105900e-01	1.000000e+00	GO	ExpressionMatched	5.078126e-01
mitochondrial respiratory chain complex assembly (GO:0033108)	4.390186e-01	1.000000e+00	GO	ExpressionMatched	3.575170e-01
phagosome maturation (GO:0090382)	4.399658e-01	1.000000e+00	GO	ExpressionMatched	3.565811e-01
positive regulation of synaptic transmission (GO:0050806)	6.894239e-01	1.000000e+00	GO	ExpressionMatched	1.615137e-01
mitochondrial respiratory chain complex assembly (GO:0033108)	1.353998e-02	1.000000e+00	GO	ExpressionMatched	1.868382e+00
positive regulation of synaptic transmission (GO:0050806)	7.999658e-01	1.000000e+00	GO	ExpressionMatched	9.692857e-02
phagosome maturation (GO:0090382)	9.178977e-01	1.000000e+00	GO	ExpressionMatched	3.720573e-02
positive regulation of synaptic transmission (GO:0050806)	7.752531e-02	1.000000e+00	GO	ExpressionMatched	1.110557e+00
mitochondrial respiratory chain complex assembly (GO:0033108)	3.362398e-01	1.000000e+00	GO	ExpressionMatched	4.733508e-01
phagosome maturation (GO:0090382)	7.994813e-01	1.000000e+00	GO	ExpressionMatched	9.719170e-02
mitochondrial respiratory chain complex assembly (GO:0033108)	7.177655e-02	1.000000e+00	GO	ExpressionMatched	1.144017e+00
positive regulation of synaptic transmission (GO:0050806)	2.092022e-01	1.000000e+00	GO	ExpressionMatched	6.794338e-01
phagosome maturation (GO:0090382)	2.711833e-01	1.000000e+00	GO	ExpressionMatched	5.667370e-01
mitochondrial respiratory chain complex assembly (GO:0033108)	1.662920e-03	5.303676e-01	GO	ExpressionMatched	2.779129e+00
phagosome maturation (GO:0090382)	2.711833e-01	1.000000e+00	GO	ExpressionMatched	5.667370e-01
positive regulation of synaptic transmission (GO:0050806)	5.622283e-01	1.000000e+00	GO	ExpressionMatched	2.500873e-01
mitochondrial respiratory chain complex assembly (GO:0033108)	1.353998e-02	1.000000e+00	GO	ExpressionMatched	1.868382e+00
positive regulation of synaptic transmission (GO:0050806)	3.105900e-01	1.000000e+00	GO	ExpressionMatched	5.078126e-01
phagosome maturation (GO:0090382)	9.775605e-01	1.000000e+00	GO	ExpressionMatched	9.856337e-03
mitochondrial respiratory chain complex assembly (GO:0033108)	1.135723e-01	1.000000e+00	GO	ExpressionMatched	9.447274e-01
positive regulation of synaptic transmission (GO:0050806)	4.315167e-01	1.000000e+00	GO	ExpressionMatched	3.650024e-01
phagosome maturation (GO:0090382)	6.291479e-01	1.000000e+00	GO	ExpressionMatched	2.012473e-01
mitochondrial respiratory chain complex assembly (GO:0033108)	3.506090e-03	9.416619e-01	GO	ExpressionMatched	2.455177e+00
phagosome maturation (GO:0090382)	2.711833e-01	1.000000e+00	GO	ExpressionMatched	5.667370e-01
positive regulation of synaptic transmission (GO:0050806)	3.105900e-01	1.000000e+00	GO	ExpressionMatched	5.078126e-01
mitochondrial respiratory chain complex assembly (GO:0033108)	1.662920e-03	1.000000e+00	GO	ExpressionMatched	2.779129e+00
phagosome maturation (GO:0090382)	6.291479e-01	1.000000e+00	GO	ExpressionMatched	2.012473e-01
positive regulation of synaptic transmission (GO:0050806)	6.894239e-01	1.000000e+00	GO	ExpressionMatched	1.615137e-01
positive regulation of synaptic transmission (GO:0050806)	1.317316e-01	1.000000e+00	GO	ExpressionMatched	8.803101e-01
mitochondrial respiratory chain complex assembly (GO:0033108)	2.457169e-01	1.000000e+00	GO	ExpressionMatched	6.095650e-01
phagosome maturation (GO:0090382)	7.994813e-01	1.000000e+00	GO	ExpressionMatched	9.719170e-02
mitochondrial respiratory chain complex assembly (GO:0033108)	3.362398e-01	1.000000e+00	GO	ExpressionMatched	4.733508e-01
phagosome maturation (GO:0090382)	4.399658e-01	1.000000e+00	GO	ExpressionMatched	3.565811e-01
positive regulation of synaptic transmission (GO:0050806)	7.999658e-01	1.000000e+00	GO	ExpressionMatched	9.692857e-02
phagosome maturation (GO:0090382)	3.574239e-03	7.930149e-01	GO	ExpressionMatched	2.446816e+00
mitochondrial respiratory chain complex assembly (GO:0033108)	7.177655e-02	1.000000e+00	GO	ExpressionMatched	1.144017e+00
positive regulation of synaptic transmission (GO:0050806)	7.752531e-02	1.000000e+00	GO	ExpressionMatched	1.110557e+00
mitochondrial respiratory chain complex assembly (GO:0033108)	2.469461e-02	1.000000e+00	GO	ExpressionMatched	1.607398e+00
positive regulation of synaptic transmission (GO:0050806)	6.890395e-01	1.000000e+00	GO	ExpressionMatched	1.617559e-01
phagosome maturation (GO:0090382)	7.992754e-01	1.000000e+00	GO	ExpressionMatched	9.730357e-02
mitochondrial respiratory chain complex assembly (GO:0033108)	2.457169e-01	1.000000e+00	GO	ExpressionMatched	6.095650e-01
positive regulation of synaptic transmission (GO:0050806)	3.105900e-01	1.000000e+00	GO	ExpressionMatched	5.078126e-01
phagosome maturation (GO:0090382)	9.178977e-01	1.000000e+00	GO	ExpressionMatched	3.720573e-02
positive regulation of synaptic transmission (GO:0050806)	2.194815e-02	1.000000e+00	GO	ExpressionMatched	1.658602e+00
mitochondrial respiratory chain complex assembly (GO:0033108)	4.320537e-02	1.000000e+00	GO	ExpressionMatched	1.364462e+00
phagosome maturation (GO:0090382)	9.178977e-01	1.000000e+00	GO	ExpressionMatched	3.720573e-02
positive regulation of synaptic transmission (GO:0050806)	1.057224e-02	1.000000e+00	GO	ExpressionMatched	1.975833e+00
mitochondrial respiratory chain complex assembly (GO:0033108)	4.320537e-02	1.000000e+00	GO	ExpressionMatched	1.364462e+00
phagosome maturation (GO:0090382)	2.711833e-01	1.000000e+00	GO	ExpressionMatched	5.667370e-01
mitochondrial respiratory chain complex assembly (GO:0033108)	1.353998e-02	9.337099e-01	GO	ExpressionMatched	1.868382e+00
phagosome maturation (GO:0090382)	2.711833e-01	1.000000e+00	GO	ExpressionMatched	5.667370e-01
positive regulation of synaptic transmission (GO:0050806)	6.894239e-01	1.000000e+00	GO	ExpressionMatched	1.615137e-01
positive regulation of synaptic transmission (GO:0050806)	2.092022e-01	1.000000e+00	GO	ExpressionMatched	6.794338e-01
mitochondrial respiratory chain complex assembly (GO:0033108)	3.362398e-01	1.000000e+00	GO	ExpressionMatched	4.733508e-01
phagosome maturation (GO:0090382)	7.994813e-01	1.000000e+00	GO	ExpressionMatched	9.719170e-02
mitochondrial respiratory chain complex assembly (GO:0033108)	3.362398e-01	1.000000e+00	GO	ExpressionMatched	4.733508e-01
phagosome maturation (GO:0090382)	4.399658e-01	1.000000e+00	GO	ExpressionMatched	3.565811e-01
positive regulation of synaptic transmission (GO:0050806)	9.910235e-01	1.000000e+00	GO	ExpressionMatched	3.916060e-03
positive regulation of synaptic transmission (GO:0050806)	2.092022e-01	1.000000e+00	GO	ExpressionMatched	6.794338e-01
mitochondrial respiratory chain complex assembly (GO:0033108)	4.390186e-01	1.000000e+00	GO	ExpressionMatched	3.575170e-01
phagosome maturation (GO:0090382)	4.399658e-01	1.000000e+00	GO	ExpressionMatched	3.565811e-01
mitochondrial respiratory chain complex assembly (GO:0033108)	2.477610e-02	1.000000e+00	GO	ExpressionMatched	1.605967e+00
positive regulation of synaptic transmission (GO:0050806)	4.265124e-02	1.000000e+00	GO	ExpressionMatched	1.370068e+00
phagosome maturation (GO:0090382)	9.178977e-01	1.000000e+00	GO	ExpressionMatched	3.720573e-02
mitochondrial respiratory chain complex assembly (GO:0033108)	4.390186e-01	1.000000e+00	GO	ExpressionMatched	3.575170e-01
positive regulation of synaptic transmission (GO:0050806)	5.622283e-01	1.000000e+00	GO	ExpressionMatched	2.500873e-01
phagosome maturation (GO:0090382)	9.178977e-01	1.000000e+00	GO	ExpressionMatched	3.720573e-02
mitochondrial respiratory chain complex assembly (GO:0033108)	1.353998e-02	1.000000e+00	GO	ExpressionMatched	1.868382e+00
positive regulation of synaptic transmission (GO:0050806)	2.092022e-01	1.000000e+00	GO	ExpressionMatched	6.794338e-01
phagosome maturation (GO:0090382)	9.178977e-01	1.000000e+00	GO	ExpressionMatched	3.720573e-02
mitochondrial respiratory chain complex assembly (GO:0033108)	7.530933e-04	1.000000e+00	GO	ExpressionMatched	3.123151e+00
phagosome maturation (GO:0090382)	7.001647e-02	1.000000e+00	GO	ExpressionMatched	1.154800e+00
positive regulation of synaptic transmission (GO:0050806)	4.315167e-01	1.000000e+00	GO	ExpressionMatched	3.650024e-01
positive regulation of synaptic transmission (GO:0050806)	1.317316e-01	1.000000e+00	GO	ExpressionMatched	8.803101e-01
mitochondrial respiratory chain complex assembly (GO:0033108)	7.524155e-01	1.000000e+00	GO	ExpressionMatched	1.235423e-01
phagosome maturation (GO:0090382)	7.994813e-01	1.000000e+00	GO	ExpressionMatched	9.719170e-02
positive regulation of synaptic transmission (GO:0050806)	1.057224e-02	1.000000e+00	GO	ExpressionMatched	1.975833e+00
mitochondrial respiratory chain complex assembly (GO:0033108)	4.390186e-01	1.000000e+00	GO	ExpressionMatched	3.575170e-01
phagosome maturation (GO:0090382)	9.178977e-01	1.000000e+00	GO	ExpressionMatched	3.720573e-02
positive regulation of synaptic transmission (GO:0050806)	4.265124e-02	1.000000e+00	GO	ExpressionMatched	1.370068e+00
phagosome maturation (GO:0090382)	7.001647e-02	1.000000e+00	GO	ExpressionMatched	1.154800e+00
mitochondrial respiratory chain complex assembly (GO:0033108)	3.362398e-01	1.000000e+00	GO	ExpressionMatched	4.733508e-01
mitochondrial respiratory chain complex assembly (GO:0033108)	4.390186e-01	1.000000e+00	GO	ExpressionMatched	3.575170e-01
phagosome maturation (GO:0090382)	4.399658e-01	1.000000e+00	GO	ExpressionMatched	3.565811e-01
positive regulation of synaptic transmission (GO:0050806)	8.849312e-01	1.000000e+00	GO	ExpressionMatched	5.309048e-02
phagosome maturation (GO:0090382)	2.711833e-01	1.000000e+00	GO	ExpressionMatched	5.667370e-01
mitochondrial respiratory chain complex assembly (GO:0033108)	3.362398e-01	1.000000e+00	GO	ExpressionMatched	4.733508e-01
positive regulation of synaptic transmission (GO:0050806)	6.894239e-01	1.000000e+00	GO	ExpressionMatched	1.615137e-01
phagosome maturation (GO:0090382)	7.001647e-02	1.000000e+00	GO	ExpressionMatched	1.154800e+00
positive regulation of synaptic transmission (GO:0050806)	7.752531e-02	1.000000e+00	GO	ExpressionMatched	1.110557e+00
mitochondrial respiratory chain complex assembly (GO:0033108)	2.457169e-01	1.000000e+00	GO	ExpressionMatched	6.095650e-01
phagosome maturation (GO:0090382)	1.469381e-01	1.000000e+00	GO	ExpressionMatched	8.328655e-01
mitochondrial respiratory chain complex assembly (GO:0033108)	3.362398e-01	1.000000e+00	GO	ExpressionMatched	4.733508e-01
positive regulation of synaptic transmission (GO:0050806)	5.622283e-01	1.000000e+00	GO	ExpressionMatched	2.500873e-01
mitochondrial respiratory chain complex assembly (GO:0033108)	7.054703e-03	8.571464e-01	GO	ExpressionMatched	2.151521e+00
positive regulation of synaptic transmission (GO:0050806)	6.894239e-01	1.000000e+00	GO	ExpressionMatched	1.615137e-01
phagosome maturation (GO:0090382)	7.994813e-01	1.000000e+00	GO	ExpressionMatched	9.719170e-02
positive regulation of synaptic transmission (GO:0050806)	7.752531e-02	1.000000e+00	GO	ExpressionMatched	1.110557e+00
mitochondrial respiratory chain complex assembly (GO:0033108)	3.362398e-01	1.000000e+00	GO	ExpressionMatched	4.733508e-01
phagosome maturation (GO:0090382)	4.399658e-01	1.000000e+00	GO	ExpressionMatched	3.565811e-01
positive regulation of synaptic transmission (GO:0050806)	7.752531e-02	1.000000e+00	GO	ExpressionMatched	1.110557e+00
phagosome maturation (GO:0090382)	4.399658e-01	1.000000e+00	GO	ExpressionMatched	3.565811e-01
mitochondrial respiratory chain complex assembly (GO:0033108)	7.524155e-01	1.000000e+00	GO	ExpressionMatched	1.235423e-01
positive regulation of synaptic transmission (GO:0050806)	4.265124e-02	1.000000e+00	GO	ExpressionMatched	1.370068e+00
phagosome maturation (GO:0090382)	4.399658e-01	1.000000e+00	GO	ExpressionMatched	3.565811e-01
mitochondrial respiratory chain complex assembly (GO:0033108)	5.478293e-01	1.000000e+00	GO	ExpressionMatched	2.613547e-01
positive regulation of synaptic transmission (GO:0050806)	1.057224e-02	1.000000e+00	GO	ExpressionMatched	1.975833e+00
mitochondrial respiratory chain complex assembly (GO:0033108)	1.135723e-01	1.000000e+00	GO	ExpressionMatched	9.447274e-01
phagosome maturation (GO:0090382)	9.178977e-01	1.000000e+00	GO	ExpressionMatched	3.720573e-02
phagosome maturation (GO:0090382)	6.291479e-01	1.000000e+00	GO	ExpressionMatched	2.012473e-01
positive regulation of synaptic transmission (GO:0050806)	7.999658e-01	1.000000e+00	GO	ExpressionMatched	9.692857e-02
mitochondrial respiratory chain complex assembly (GO:0033108)	8.343192e-01	1.000000e+00	GO	ExpressionMatched	7.866778e-02
mitochondrial respiratory chain complex assembly (GO:0033108)	4.320537e-02	1.000000e+00	GO	ExpressionMatched	1.364462e+00
phagosome maturation (GO:0090382)	7.001647e-02	1.000000e+00	GO	ExpressionMatched	1.154800e+00
positive regulation of synaptic transmission (GO:0050806)	4.315167e-01	1.000000e+00	GO	ExpressionMatched	3.650024e-01
phagosome maturation (GO:0090382)	2.711833e-01	1.000000e+00	GO	ExpressionMatched	5.667370e-01
positive regulation of synaptic transmission (GO:0050806)	4.315167e-01	1.000000e+00	GO	ExpressionMatched	3.650024e-01
mitochondrial respiratory chain complex assembly (GO:0033108)	5.478293e-01	1.000000e+00	GO	ExpressionMatched	2.613547e-01
positive regulation of synaptic transmission (GO:0050806)	2.018819e-03	1.000000e+00	GO	ExpressionMatched	2.694903e+00
mitochondrial respiratory chain complex assembly (GO:0033108)	3.362398e-01	1.000000e+00	GO	ExpressionMatched	4.733508e-01
phagosome maturation (GO:0090382)	4.399658e-01	1.000000e+00	GO	ExpressionMatched	3.565811e-01
mitochondrial respiratory chain complex assembly (GO:0033108)	1.353998e-02	1.000000e+00	GO	ExpressionMatched	1.868382e+00
positive regulation of synaptic transmission (GO:0050806)	5.622283e-01	1.000000e+00	GO	ExpressionMatched	2.500873e-01
phagosome maturation (GO:0090382)	9.178977e-01	1.000000e+00	GO	ExpressionMatched	3.720573e-02
mitochondrial respiratory chain complex assembly (GO:0033108)	4.320537e-02	1.000000e+00	GO	ExpressionMatched	1.364462e+00
positive regulation of synaptic transmission (GO:0050806)	1.317316e-01	1.000000e+00	GO	ExpressionMatched	8.803101e-01
phagosome maturation (GO:0090382)	4.399658e-01	1.000000e+00	GO	ExpressionMatched	3.565811e-01
positive regulation of synaptic transmission (GO:0050806)	2.194815e-02	1.000000e+00	GO	ExpressionMatched	1.658602e+00
mitochondrial respiratory chain complex assembly (GO:0033108)	3.362398e-01	1.000000e+00	GO	ExpressionMatched	4.733508e-01
phagosome maturation (GO:0090382)	9.178977e-01	1.000000e+00	GO	ExpressionMatched	3.720573e-02
positive regulation of synaptic transmission (GO:0050806)	4.770963e-03	1.000000e+00	GO	ExpressionMatched	2.321394e+00
mitochondrial respiratory chain complex assembly (GO:0033108)	7.177655e-02	1.000000e+00	GO	ExpressionMatched	1.144017e+00
phagosome maturation (GO:0090382)	1.469381e-01	1.000000e+00	GO	ExpressionMatched	8.328655e-01
positive regulation of synaptic transmission (GO:0050806)	4.265124e-02	1.000000e+00	GO	ExpressionMatched	1.370068e+00
mitochondrial respiratory chain complex assembly (GO:0033108)	4.390186e-01	1.000000e+00	GO	ExpressionMatched	3.575170e-01
phagosome maturation (GO:0090382)	7.994813e-01	1.000000e+00	GO	ExpressionMatched	9.719170e-02
mitochondrial respiratory chain complex assembly (GO:0033108)	2.477610e-02	1.000000e+00	GO	ExpressionMatched	1.605967e+00
phagosome maturation (GO:0090382)	1.469381e-01	1.000000e+00	GO	ExpressionMatched	8.328655e-01
positive regulation of synaptic transmission (GO:0050806)	3.105900e-01	1.000000e+00	GO	ExpressionMatched	5.078126e-01
positive regulation of synaptic transmission (GO:0050806)	2.194815e-02	1.000000e+00	GO	ExpressionMatched	1.658602e+00
mitochondrial respiratory chain complex assembly (GO:0033108)	2.457169e-01	1.000000e+00	GO	ExpressionMatched	6.095650e-01
phagosome maturation (GO:0090382)	4.399658e-01	1.000000e+00	GO	ExpressionMatched	3.565811e-01
positive regulation of synaptic transmission (GO:0050806)	2.194815e-02	1.000000e+00	GO	ExpressionMatched	1.658602e+00
mitochondrial respiratory chain complex assembly (GO:0033108)	4.390186e-01	1.000000e+00	GO	ExpressionMatched	3.575170e-01
phagosome maturation (GO:0090382)	7.994813e-01	1.000000e+00	GO	ExpressionMatched	9.719170e-02
positive regulation of synaptic transmission (GO:0050806)	3.105900e-01	1.000000e+00	GO	ExpressionMatched	5.078126e-01
mitochondrial respiratory chain complex assembly (GO:0033108)	3.362398e-01	1.000000e+00	GO	ExpressionMatched	4.733508e-01
phagosome maturation (GO:0090382)	6.291479e-01	1.000000e+00	GO	ExpressionMatched	2.012473e-01
positive regulation of synaptic transmission (GO:0050806)	1.317316e-01	1.000000e+00	GO	ExpressionMatched	8.803101e-01
mitochondrial respiratory chain complex assembly (GO:0033108)	2.457169e-01	1.000000e+00	GO	ExpressionMatched	6.095650e-01
phagosome maturation (GO:0090382)	6.291479e-01	1.000000e+00	GO	ExpressionMatched	2.012473e-01
mitochondrial respiratory chain complex assembly (GO:0033108)	4.320537e-02	1.000000e+00	GO	ExpressionMatched	1.364462e+00
phagosome maturation (GO:0090382)	7.001647e-02	1.000000e+00	GO	ExpressionMatched	1.154800e+00
positive regulation of synaptic transmission (GO:0050806)	5.622283e-01	1.000000e+00	GO	ExpressionMatched	2.500873e-01
mitochondrial respiratory chain complex assembly (GO:0033108)	4.320537e-02	1.000000e+00	GO	ExpressionMatched	1.364462e+00
positive regulation of synaptic transmission (GO:0050806)	7.752531e-02	1.000000e+00	GO	ExpressionMatched	1.110557e+00
phagosome maturation (GO:0090382)	6.291479e-01	1.000000e+00	GO	ExpressionMatched	2.012473e-01
positive regulation of synaptic transmission (GO:0050806)	1.317316e-01	1.000000e+00	GO	ExpressionMatched	8.803101e-01
mitochondrial respiratory chain complex assembly (GO:0033108)	3.362398e-01	1.000000e+00	GO	ExpressionMatched	4.733508e-01
phagosome maturation (GO:0090382)	7.994813e-01	1.000000e+00	GO	ExpressionMatched	9.719170e-02
positive regulation of synaptic transmission (GO:0050806)	2.188627e-02	1.000000e+00	GO	ExpressionMatched	1.659828e+00
mitochondrial respiratory chain complex assembly (GO:0033108)	2.452887e-01	1.000000e+00	GO	ExpressionMatched	6.103224e-01
phagosome maturation (GO:0090382)	7.992754e-01	1.000000e+00	GO	ExpressionMatched	9.730357e-02
mitochondrial respiratory chain complex assembly (GO:0033108)	3.362398e-01	1.000000e+00	GO	ExpressionMatched	4.733508e-01
positive regulation of synaptic transmission (GO:0050806)	5.622283e-01	1.000000e+00	GO	ExpressionMatched	2.500873e-01
phagosome maturation (GO:0090382)	7.994813e-01	1.000000e+00	GO	ExpressionMatched	9.719170e-02
positive regulation of synaptic transmission (GO:0050806)	2.092022e-01	1.000000e+00	GO	ExpressionMatched	6.794338e-01
phagosome maturation (GO:0090382)	7.994813e-01	1.000000e+00	GO	ExpressionMatched	9.719170e-02
mitochondrial respiratory chain complex assembly (GO:0033108)	8.974149e-01	1.000000e+00	GO	ExpressionMatched	4.700672e-02
phagosome maturation (GO:0090382)	1.469381e-01	1.000000e+00	GO	ExpressionMatched	8.328655e-01
positive regulation of synaptic transmission (GO:0050806)	2.092022e-01	1.000000e+00	GO	ExpressionMatched	6.794338e-01
mitochondrial respiratory chain complex assembly (GO:0033108)	4.390186e-01	1.000000e+00	GO	ExpressionMatched	3.575170e-01
mitochondrial respiratory chain complex assembly (GO:0033108)	1.711558e-01	1.000000e+00	GO	ExpressionMatched	7.666083e-01
phagosome maturation (GO:0090382)	4.399658e-01	1.000000e+00	GO	ExpressionMatched	3.565811e-01
positive regulation of synaptic transmission (GO:0050806)	5.622283e-01	1.000000e+00	GO	ExpressionMatched	2.500873e-01
mitochondrial respiratory chain complex assembly (GO:0033108)	1.711558e-01	1.000000e+00	GO	ExpressionMatched	7.666083e-01
phagosome maturation (GO:0090382)	4.399658e-01	1.000000e+00	GO	ExpressionMatched	3.565811e-01
positive regulation of synaptic transmission (GO:0050806)	5.622283e-01	1.000000e+00	GO	ExpressionMatched	2.500873e-01
mitochondrial respiratory chain complex assembly (GO:0033108)	3.506090e-03	9.939765e-01	GO	ExpressionMatched	2.455177e+00
positive regulation of synaptic transmission (GO:0050806)	1.317316e-01	1.000000e+00	GO	ExpressionMatched	8.803101e-01
phagosome maturation (GO:0090382)	4.399658e-01	1.000000e+00	GO	ExpressionMatched	3.565811e-01
mitochondrial respiratory chain complex assembly (GO:0033108)	5.478293e-01	1.000000e+00	GO	ExpressionMatched	2.613547e-01
positive regulation of synaptic transmission (GO:0050806)	5.622283e-01	1.000000e+00	GO	ExpressionMatched	2.500873e-01
phagosome maturation (GO:0090382)	7.994813e-01	1.000000e+00	GO	ExpressionMatched	9.719170e-02
positive regulation of synaptic transmission (GO:0050806)	2.092022e-01	1.000000e+00	GO	ExpressionMatched	6.794338e-01
phagosome maturation (GO:0090382)	2.711833e-01	1.000000e+00	GO	ExpressionMatched	5.667370e-01
mitochondrial respiratory chain complex assembly (GO:0033108)	4.390186e-01	1.000000e+00	GO	ExpressionMatched	3.575170e-01
mitochondrial respiratory chain complex assembly (GO:0033108)	4.320537e-02	1.000000e+00	GO	ExpressionMatched	1.364462e+00
positive regulation of synaptic transmission (GO:0050806)	7.752531e-02	1.000000e+00	GO	ExpressionMatched	1.110557e+00
phagosome maturation (GO:0090382)	9.969474e-01	1.000000e+00	GO	ExpressionMatched	1.327776e-03
positive regulation of synaptic transmission (GO:0050806)	1.317316e-01	1.000000e+00	GO	ExpressionMatched	8.803101e-01
mitochondrial respiratory chain complex assembly (GO:0033108)	1.711558e-01	1.000000e+00	GO	ExpressionMatched	7.666083e-01
phagosome maturation (GO:0090382)	6.291479e-01	1.000000e+00	GO	ExpressionMatched	2.012473e-01
positive regulation of synaptic transmission (GO:0050806)	7.752531e-02	1.000000e+00	GO	ExpressionMatched	1.110557e+00
phagosome maturation (GO:0090382)	4.399658e-01	1.000000e+00	GO	ExpressionMatched	3.565811e-01
mitochondrial respiratory chain complex assembly (GO:0033108)	6.548885e-01	1.000000e+00	GO	ExpressionMatched	1.838327e-01
mitochondrial respiratory chain complex assembly (GO:0033108)	2.477610e-02	1.000000e+00	GO	ExpressionMatched	1.605967e+00
positive regulation of synaptic transmission (GO:0050806)	4.265124e-02	1.000000e+00	GO	ExpressionMatched	1.370068e+00
phagosome maturation (GO:0090382)	9.178977e-01	1.000000e+00	GO	ExpressionMatched	3.720573e-02
mitochondrial respiratory chain complex assembly (GO:0033108)	7.158660e-02	1.000000e+00	GO	ExpressionMatched	1.145168e+00
positive regulation of synaptic transmission (GO:0050806)	3.101916e-01	1.000000e+00	GO	ExpressionMatched	5.083699e-01
phagosome maturation (GO:0090382)	7.992754e-01	1.000000e+00	GO	ExpressionMatched	9.730357e-02
phagosome maturation (GO:0090382)	7.001647e-02	1.000000e+00	GO	ExpressionMatched	1.154800e+00
positive regulation of synaptic transmission (GO:0050806)	7.752531e-02	1.000000e+00	GO	ExpressionMatched	1.110557e+00
mitochondrial respiratory chain complex assembly (GO:0033108)	1.135723e-01	1.000000e+00	GO	ExpressionMatched	9.447274e-01
phagosome maturation (GO:0090382)	4.399658e-01	1.000000e+00	GO	ExpressionMatched	3.565811e-01
mitochondrial respiratory chain complex assembly (GO:0033108)	5.478293e-01	1.000000e+00	GO	ExpressionMatched	2.613547e-01
positive regulation of synaptic transmission (GO:0050806)	7.999658e-01	1.000000e+00	GO	ExpressionMatched	9.692857e-02
mitochondrial respiratory chain complex assembly (GO:0033108)	1.135723e-01	1.000000e+00	GO	ExpressionMatched	9.447274e-01
positive regulation of synaptic transmission (GO:0050806)	1.317316e-01	1.000000e+00	GO	ExpressionMatched	8.803101e-01
phagosome maturation (GO:0090382)	2.711833e-01	1.000000e+00	GO	ExpressionMatched	5.667370e-01
mitochondrial respiratory chain complex assembly (GO:0033108)	7.177655e-02	1.000000e+00	GO	ExpressionMatched	1.144017e+00
positive regulation of synaptic transmission (GO:0050806)	7.752531e-02	1.000000e+00	GO	ExpressionMatched	1.110557e+00
phagosome maturation (GO:0090382)	7.994813e-01	1.000000e+00	GO	ExpressionMatched	9.719170e-02
positive regulation of synaptic transmission (GO:0050806)	2.092022e-01	1.000000e+00	GO	ExpressionMatched	6.794338e-01
mitochondrial respiratory chain complex assembly (GO:0033108)	4.390186e-01	1.000000e+00	GO	ExpressionMatched	3.575170e-01
phagosome maturation (GO:0090382)	4.399658e-01	1.000000e+00	GO	ExpressionMatched	3.565811e-01
mitochondrial respiratory chain complex assembly (GO:0033108)	4.320537e-02	1.000000e+00	GO	ExpressionMatched	1.364462e+00
phagosome maturation (GO:0090382)	2.711833e-01	1.000000e+00	GO	ExpressionMatched	5.667370e-01
positive regulation of synaptic transmission (GO:0050806)	8.849312e-01	1.000000e+00	GO	ExpressionMatched	5.309048e-02
phagosome maturation (GO:0090382)	1.089548e-02	9.754323e-01	GO	ExpressionMatched	1.962754e+00
positive regulation of synaptic transmission (GO:0050806)	7.752531e-02	1.000000e+00	GO	ExpressionMatched	1.110557e+00
mitochondrial respiratory chain complex assembly (GO:0033108)	8.343192e-01	1.000000e+00	GO	ExpressionMatched	7.866778e-02
positive regulation of synaptic transmission (GO:0050806)	2.194815e-02	1.000000e+00	GO	ExpressionMatched	1.658602e+00
mitochondrial respiratory chain complex assembly (GO:0033108)	7.177655e-02	1.000000e+00	GO	ExpressionMatched	1.144017e+00
phagosome maturation (GO:0090382)	1.469381e-01	1.000000e+00	GO	ExpressionMatched	8.328655e-01
mitochondrial respiratory chain complex assembly (GO:0033108)	7.054703e-03	1.000000e+00	GO	ExpressionMatched	2.151521e+00
positive regulation of synaptic transmission (GO:0050806)	7.752531e-02	1.000000e+00	GO	ExpressionMatched	1.110557e+00
phagosome maturation (GO:0090382)	2.711833e-01	1.000000e+00	GO	ExpressionMatched	5.667370e-01
positive regulation of synaptic transmission (GO:0050806)	3.105900e-01	1.000000e+00	GO	ExpressionMatched	5.078126e-01
mitochondrial respiratory chain complex assembly (GO:0033108)	4.390186e-01	1.000000e+00	GO	ExpressionMatched	3.575170e-01
phagosome maturation (GO:0090382)	6.291479e-01	1.000000e+00	GO	ExpressionMatched	2.012473e-01
positive regulation of synaptic transmission (GO:0050806)	1.057224e-02	1.000000e+00	GO	ExpressionMatched	1.975833e+00
mitochondrial respiratory chain complex assembly (GO:0033108)	2.477610e-02	1.000000e+00	GO	ExpressionMatched	1.605967e+00
phagosome maturation (GO:0090382)	7.994813e-01	1.000000e+00	GO	ExpressionMatched	9.719170e-02
positive regulation of synaptic transmission (GO:0050806)	2.092022e-01	1.000000e+00	GO	ExpressionMatched	6.794338e-01
phagosome maturation (GO:0090382)	7.994813e-01	1.000000e+00	GO	ExpressionMatched	9.719170e-02
mitochondrial respiratory chain complex assembly (GO:0033108)	9.993749e-01	1.000000e+00	GO	ExpressionMatched	2.715840e-04
mitochondrial respiratory chain complex assembly (GO:0033108)	1.711558e-01	1.000000e+00	GO	ExpressionMatched	7.666083e-01
positive regulation of synaptic transmission (GO:0050806)	8.849312e-01	1.000000e+00	GO	ExpressionMatched	5.309048e-02
phagosome maturation (GO:0090382)	9.178977e-01	1.000000e+00	GO	ExpressionMatched	3.720573e-02
mitochondrial respiratory chain complex assembly (GO:0033108)	7.177655e-02	1.000000e+00	GO	ExpressionMatched	1.144017e+00
phagosome maturation (GO:0090382)	6.291479e-01	1.000000e+00	GO	ExpressionMatched	2.012473e-01
positive regulation of synaptic transmission (GO:0050806)	7.999658e-01	1.000000e+00	GO	ExpressionMatched	9.692857e-02
mitochondrial respiratory chain complex assembly (GO:0033108)	1.662920e-03	1.000000e+00	GO	ExpressionMatched	2.779129e+00
positive regulation of synaptic transmission (GO:0050806)	1.057224e-02	1.000000e+00	GO	ExpressionMatched	1.975833e+00
phagosome maturation (GO:0090382)	9.775605e-01	1.000000e+00	GO	ExpressionMatched	9.856337e-03
mitochondrial respiratory chain complex assembly (GO:0033108)	7.520028e-01	1.000000e+00	GO	ExpressionMatched	1.237805e-01
phagosome maturation (GO:0090382)	7.992754e-01	1.000000e+00	GO	ExpressionMatched	9.730357e-02
positive regulation of synaptic transmission (GO:0050806)	8.847258e-01	1.000000e+00	GO	ExpressionMatched	5.319130e-02
mitochondrial respiratory chain complex assembly (GO:0033108)	2.457169e-01	1.000000e+00	GO	ExpressionMatched	6.095650e-01
positive regulation of synaptic transmission (GO:0050806)	4.315167e-01	1.000000e+00	GO	ExpressionMatched	3.650024e-01
phagosome maturation (GO:0090382)	6.291479e-01	1.000000e+00	GO	ExpressionMatched	2.012473e-01
phagosome maturation (GO:0090382)	7.001647e-02	1.000000e+00	GO	ExpressionMatched	1.154800e+00
mitochondrial respiratory chain complex assembly (GO:0033108)	4.390186e-01	1.000000e+00	GO	ExpressionMatched	3.575170e-01
positive regulation of synaptic transmission (GO:0050806)	5.622283e-01	1.000000e+00	GO	ExpressionMatched	2.500873e-01
mitochondrial respiratory chain complex assembly (GO:0033108)	7.177655e-02	1.000000e+00	GO	ExpressionMatched	1.144017e+00
positive regulation of synaptic transmission (GO:0050806)	7.752531e-02	1.000000e+00	GO	ExpressionMatched	1.110557e+00
phagosome maturation (GO:0090382)	2.711833e-01	1.000000e+00	GO	ExpressionMatched	5.667370e-01
mitochondrial respiratory chain complex assembly (GO:0033108)	2.477610e-02	1.000000e+00	GO	ExpressionMatched	1.605967e+00
positive regulation of synaptic transmission (GO:0050806)	1.317316e-01	1.000000e+00	GO	ExpressionMatched	8.803101e-01
phagosome maturation (GO:0090382)	4.399658e-01	1.000000e+00	GO	ExpressionMatched	3.565811e-01
mitochondrial respiratory chain complex assembly (GO:0033108)	1.662920e-03	6.061343e-01	GO	ExpressionMatched	2.779129e+00
phagosome maturation (GO:0090382)	6.291479e-01	1.000000e+00	GO	ExpressionMatched	2.012473e-01
positive regulation of synaptic transmission (GO:0050806)	6.894239e-01	1.000000e+00	GO	ExpressionMatched	1.615137e-01
positive regulation of synaptic transmission (GO:0050806)	2.092022e-01	1.000000e+00	GO	ExpressionMatched	6.794338e-01
mitochondrial respiratory chain complex assembly (GO:0033108)	3.362398e-01	1.000000e+00	GO	ExpressionMatched	4.733508e-01
phagosome maturation (GO:0090382)	6.291479e-01	1.000000e+00	GO	ExpressionMatched	2.012473e-01
mitochondrial respiratory chain complex assembly (GO:0033108)	7.177655e-02	1.000000e+00	GO	ExpressionMatched	1.144017e+00
positive regulation of synaptic transmission (GO:0050806)	1.317316e-01	1.000000e+00	GO	ExpressionMatched	8.803101e-01
phagosome maturation (GO:0090382)	6.291479e-01	1.000000e+00	GO	ExpressionMatched	2.012473e-01
mitochondrial respiratory chain complex assembly (GO:0033108)	7.177655e-02	1.000000e+00	GO	ExpressionMatched	1.144017e+00
positive regulation of synaptic transmission (GO:0050806)	1.317316e-01	1.000000e+00	GO	ExpressionMatched	8.803101e-01
phagosome maturation (GO:0090382)	9.178977e-01	1.000000e+00	GO	ExpressionMatched	3.720573e-02
positive regulation of synaptic transmission (GO:0050806)	3.105900e-01	1.000000e+00	GO	ExpressionMatched	5.078126e-01
mitochondrial respiratory chain complex assembly (GO:0033108)	4.390186e-01	1.000000e+00	GO	ExpressionMatched	3.575170e-01
phagosome maturation (GO:0090382)	6.291479e-01	1.000000e+00	GO	ExpressionMatched	2.012473e-01
mitochondrial respiratory chain complex assembly (GO:0033108)	2.477610e-02	1.000000e+00	GO	ExpressionMatched	1.605967e+00
phagosome maturation (GO:0090382)	1.469381e-01	1.000000e+00	GO	ExpressionMatched	8.328655e-01
positive regulation of synaptic transmission (GO:0050806)	4.315167e-01	1.000000e+00	GO	ExpressionMatched	3.650024e-01
mitochondrial respiratory chain complex assembly (GO:0033108)	7.054703e-03	1.000000e+00	GO	ExpressionMatched	2.151521e+00
phagosome maturation (GO:0090382)	1.469381e-01	1.000000e+00	GO	ExpressionMatched	8.328655e-01
positive regulation of synaptic transmission (GO:0050806)	6.894239e-01	1.000000e+00	GO	ExpressionMatched	1.615137e-01
positive regulation of synaptic transmission (GO:0050806)	1.317316e-01	1.000000e+00	GO	ExpressionMatched	8.803101e-01
mitochondrial respiratory chain complex assembly (GO:0033108)	2.457169e-01	1.000000e+00	GO	ExpressionMatched	6.095650e-01
phagosome maturation (GO:0090382)	2.711833e-01	1.000000e+00	GO	ExpressionMatched	5.667370e-01
mitochondrial respiratory chain complex assembly (GO:0033108)	7.158660e-02	1.000000e+00	GO	ExpressionMatched	1.145168e+00
phagosome maturation (GO:0090382)	6.288620e-01	1.000000e+00	GO	ExpressionMatched	2.014446e-01
positive regulation of synaptic transmission (GO:0050806)	8.847258e-01	1.000000e+00	GO	ExpressionMatched	5.319130e-02
mitochondrial respiratory chain complex assembly (GO:0033108)	2.477610e-02	1.000000e+00	GO	ExpressionMatched	1.605967e+00
phagosome maturation (GO:0090382)	2.711833e-01	1.000000e+00	GO	ExpressionMatched	5.667370e-01
positive regulation of synaptic transmission (GO:0050806)	3.105900e-01	1.000000e+00	GO	ExpressionMatched	5.078126e-01
mitochondrial respiratory chain complex assembly (GO:0033108)	1.135723e-01	1.000000e+00	GO	ExpressionMatched	9.447274e-01
phagosome maturation (GO:0090382)	1.469381e-01	1.000000e+00	GO	ExpressionMatched	8.328655e-01
positive regulation of synaptic transmission (GO:0050806)	3.105900e-01	1.000000e+00	GO	ExpressionMatched	5.078126e-01
phagosome maturation (GO:0090382)	7.001647e-02	1.000000e+00	GO	ExpressionMatched	1.154800e+00
mitochondrial respiratory chain complex assembly (GO:0033108)	5.478293e-01	1.000000e+00	GO	ExpressionMatched	2.613547e-01
positive regulation of synaptic transmission (GO:0050806)	5.622283e-01	1.000000e+00	GO	ExpressionMatched	2.500873e-01
positive regulation of synaptic transmission (GO:0050806)	1.057224e-02	1.000000e+00	GO	ExpressionMatched	1.975833e+00
mitochondrial respiratory chain complex assembly (GO:0033108)	2.457169e-01	1.000000e+00	GO	ExpressionMatched	6.095650e-01
phagosome maturation (GO:0090382)	2.711833e-01	1.000000e+00	GO	ExpressionMatched	5.667370e-01
positive regulation of synaptic transmission (GO:0050806)	2.092022e-01	1.000000e+00	GO	ExpressionMatched	6.794338e-01
mitochondrial respiratory chain complex assembly (GO:0033108)	2.457169e-01	1.000000e+00	GO	ExpressionMatched	6.095650e-01
phagosome maturation (GO:0090382)	2.711833e-01	1.000000e+00	GO	ExpressionMatched	5.667370e-01
phagosome maturation (GO:0090382)	2.939284e-02	1.000000e+00	GO	ExpressionMatched	1.531758e+00
mitochondrial respiratory chain complex assembly (GO:0033108)	3.362398e-01	1.000000e+00	GO	ExpressionMatched	4.733508e-01
positive regulation of synaptic transmission (GO:0050806)	4.315167e-01	1.000000e+00	GO	ExpressionMatched	3.650024e-01
mitochondrial respiratory chain complex assembly (GO:0033108)	1.711558e-01	1.000000e+00	GO	ExpressionMatched	7.666083e-01
positive regulation of synaptic transmission (GO:0050806)	4.315167e-01	1.000000e+00	GO	ExpressionMatched	3.650024e-01
phagosome maturation (GO:0090382)	6.291479e-01	1.000000e+00	GO	ExpressionMatched	2.012473e-01
mitochondrial respiratory chain complex assembly (GO:0033108)	2.477610e-02	1.000000e+00	GO	ExpressionMatched	1.605967e+00
positive regulation of synaptic transmission (GO:0050806)	4.265124e-02	1.000000e+00	GO	ExpressionMatched	1.370068e+00
phagosome maturation (GO:0090382)	6.291479e-01	1.000000e+00	GO	ExpressionMatched	2.012473e-01
mitochondrial respiratory chain complex assembly (GO:0033108)	7.054703e-03	1.000000e+00	GO	ExpressionMatched	2.151521e+00
positive regulation of synaptic transmission (GO:0050806)	5.622283e-01	1.000000e+00	GO	ExpressionMatched	2.500873e-01
phagosome maturation (GO:0090382)	9.178977e-01	1.000000e+00	GO	ExpressionMatched	3.720573e-02
mitochondrial respiratory chain complex assembly (GO:0033108)	1.135723e-01	1.000000e+00	GO	ExpressionMatched	9.447274e-01
phagosome maturation (GO:0090382)	6.291479e-01	1.000000e+00	GO	ExpressionMatched	2.012473e-01
positive regulation of synaptic transmission (GO:0050806)	7.999658e-01	1.000000e+00	GO	ExpressionMatched	9.692857e-02
mitochondrial respiratory chain complex assembly (GO:0033108)	1.135723e-01	1.000000e+00	GO	ExpressionMatched	9.447274e-01
positive regulation of synaptic transmission (GO:0050806)	4.315167e-01	1.000000e+00	GO	ExpressionMatched	3.650024e-01
phagosome maturation (GO:0090382)	4.399658e-01	1.000000e+00	GO	ExpressionMatched	3.565811e-01
positive regulation of synaptic transmission (GO:0050806)	2.092022e-01	1.000000e+00	GO	ExpressionMatched	6.794338e-01
mitochondrial respiratory chain complex assembly (GO:0033108)	5.478293e-01	1.000000e+00	GO	ExpressionMatched	2.613547e-01
phagosome maturation (GO:0090382)	9.178977e-01	1.000000e+00	GO	ExpressionMatched	3.720573e-02
positive regulation of synaptic transmission (GO:0050806)	4.265124e-02	1.000000e+00	GO	ExpressionMatched	1.370068e+00
mitochondrial respiratory chain complex assembly (GO:0033108)	3.362398e-01	1.000000e+00	GO	ExpressionMatched	4.733508e-01
phagosome maturation (GO:0090382)	6.291479e-01	1.000000e+00	GO	ExpressionMatched	2.012473e-01
mitochondrial respiratory chain complex assembly (GO:0033108)	1.711558e-01	1.000000e+00	GO	ExpressionMatched	7.666083e-01
positive regulation of synaptic transmission (GO:0050806)	6.894239e-01	1.000000e+00	GO	ExpressionMatched	1.615137e-01
phagosome maturation (GO:0090382)	9.775605e-01	1.000000e+00	GO	ExpressionMatched	9.856337e-03
positive regulation of synaptic transmission (GO:0050806)	2.092022e-01	1.000000e+00	GO	ExpressionMatched	6.794338e-01
mitochondrial respiratory chain complex assembly (GO:0033108)	4.390186e-01	1.000000e+00	GO	ExpressionMatched	3.575170e-01
phagosome maturation (GO:0090382)	9.178977e-01	1.000000e+00	GO	ExpressionMatched	3.720573e-02
mitochondrial respiratory chain complex assembly (GO:0033108)	1.135723e-01	1.000000e+00	GO	ExpressionMatched	9.447274e-01
positive regulation of synaptic transmission (GO:0050806)	4.315167e-01	1.000000e+00	GO	ExpressionMatched	3.650024e-01
phagosome maturation (GO:0090382)	6.291479e-01	1.000000e+00	GO	ExpressionMatched	2.012473e-01
mitochondrial respiratory chain complex assembly (GO:0033108)	1.353998e-02	1.000000e+00	GO	ExpressionMatched	1.868382e+00
positive regulation of synaptic transmission (GO:0050806)	6.894239e-01	1.000000e+00	GO	ExpressionMatched	1.615137e-01
phagosome maturation (GO:0090382)	9.178977e-01	1.000000e+00	GO	ExpressionMatched	3.720573e-02
mitochondrial respiratory chain complex assembly (GO:0033108)	1.135723e-01	1.000000e+00	GO	ExpressionMatched	9.447274e-01
positive regulation of synaptic transmission (GO:0050806)	4.315167e-01	1.000000e+00	GO	ExpressionMatched	3.650024e-01
phagosome maturation (GO:0090382)	6.291479e-01	1.000000e+00	GO	ExpressionMatched	2.012473e-01
positive regulation of synaptic transmission (GO:0050806)	4.315167e-01	1.000000e+00	GO	ExpressionMatched	3.650024e-01
mitochondrial respiratory chain complex assembly (GO:0033108)	4.390186e-01	1.000000e+00	GO	ExpressionMatched	3.575170e-01
phagosome maturation (GO:0090382)	9.178977e-01	1.000000e+00	GO	ExpressionMatched	3.720573e-02
mitochondrial respiratory chain complex assembly (GO:0033108)	2.457169e-01	1.000000e+00	GO	ExpressionMatched	6.095650e-01
phagosome maturation (GO:0090382)	6.291479e-01	1.000000e+00	GO	ExpressionMatched	2.012473e-01
positive regulation of synaptic transmission (GO:0050806)	6.894239e-01	1.000000e+00	GO	ExpressionMatched	1.615137e-01
positive regulation of synaptic transmission (GO:0050806)	1.057224e-02	8.429709e-01	GO	ExpressionMatched	1.975833e+00
mitochondrial respiratory chain complex assembly (GO:0033108)	7.177655e-02	1.000000e+00	GO	ExpressionMatched	1.144017e+00
phagosome maturation (GO:0090382)	7.994813e-01	1.000000e+00	GO	ExpressionMatched	9.719170e-02
phagosome maturation (GO:0090382)	2.711833e-01	1.000000e+00	GO	ExpressionMatched	5.667370e-01
positive regulation of synaptic transmission (GO:0050806)	4.315167e-01	1.000000e+00	GO	ExpressionMatched	3.650024e-01
mitochondrial respiratory chain complex assembly (GO:0033108)	6.548885e-01	1.000000e+00	GO	ExpressionMatched	1.838327e-01
mitochondrial respiratory chain complex assembly (GO:0033108)	5.478293e-01	1.000000e+00	GO	ExpressionMatched	2.613547e-01
positive regulation of synaptic transmission (GO:0050806)	6.894239e-01	1.000000e+00	GO	ExpressionMatched	1.615137e-01
phagosome maturation (GO:0090382)	9.969474e-01	1.000000e+00	GO	ExpressionMatched	1.327776e-03
mitochondrial respiratory chain complex assembly (GO:0033108)	1.662920e-03	1.000000e+00	GO	ExpressionMatched	2.779129e+00
phagosome maturation (GO:0090382)	2.711833e-01	1.000000e+00	GO	ExpressionMatched	5.667370e-01
positive regulation of synaptic transmission (GO:0050806)	7.999658e-01	1.000000e+00	GO	ExpressionMatched	9.692857e-02
positive regulation of synaptic transmission (GO:0050806)	4.265124e-02	1.000000e+00	GO	ExpressionMatched	1.370068e+00
mitochondrial respiratory chain complex assembly (GO:0033108)	4.390186e-01	1.000000e+00	GO	ExpressionMatched	3.575170e-01
phagosome maturation (GO:0090382)	7.994813e-01	1.000000e+00	GO	ExpressionMatched	9.719170e-02
positive regulation of synaptic transmission (GO:0050806)	2.092022e-01	1.000000e+00	GO	ExpressionMatched	6.794338e-01
mitochondrial respiratory chain complex assembly (GO:0033108)	7.524155e-01	1.000000e+00	GO	ExpressionMatched	1.235423e-01
phagosome maturation (GO:0090382)	7.994813e-01	1.000000e+00	GO	ExpressionMatched	9.719170e-02
mitochondrial respiratory chain complex assembly (GO:0033108)	1.353998e-02	1.000000e+00	GO	ExpressionMatched	1.868382e+00
positive regulation of synaptic transmission (GO:0050806)	1.317316e-01	1.000000e+00	GO	ExpressionMatched	8.803101e-01
phagosome maturation (GO:0090382)	9.178977e-01	1.000000e+00	GO	ExpressionMatched	3.720573e-02
mitochondrial respiratory chain complex assembly (GO:0033108)	1.135723e-01	1.000000e+00	GO	ExpressionMatched	9.447274e-01
positive regulation of synaptic transmission (GO:0050806)	4.315167e-01	1.000000e+00	GO	ExpressionMatched	3.650024e-01
phagosome maturation (GO:0090382)	9.178977e-01	1.000000e+00	GO	ExpressionMatched	3.720573e-02
mitochondrial respiratory chain complex assembly (GO:0033108)	1.353998e-02	1.000000e+00	GO	ExpressionMatched	1.868382e+00
phagosome maturation (GO:0090382)	1.469381e-01	1.000000e+00	GO	ExpressionMatched	8.328655e-01
positive regulation of synaptic transmission (GO:0050806)	3.105900e-01	1.000000e+00	GO	ExpressionMatched	5.078126e-01
phagosome maturation (GO:0090382)	7.001647e-02	1.000000e+00	GO	ExpressionMatched	1.154800e+00
mitochondrial respiratory chain complex assembly (GO:0033108)	1.135723e-01	1.000000e+00	GO	ExpressionMatched	9.447274e-01
positive regulation of synaptic transmission (GO:0050806)	1.317316e-01	1.000000e+00	GO	ExpressionMatched	8.803101e-01
mitochondrial respiratory chain complex assembly (GO:0033108)	3.506090e-03	5.963859e-01	GO	ExpressionMatched	2.455177e+00
positive regulation of synaptic transmission (GO:0050806)	1.317316e-01	1.000000e+00	GO	ExpressionMatched	8.803101e-01
phagosome maturation (GO:0090382)	7.994813e-01	1.000000e+00	GO	ExpressionMatched	9.719170e-02
positive regulation of synaptic transmission (GO:0050806)	4.265124e-02	1.000000e+00	GO	ExpressionMatched	1.370068e+00
mitochondrial respiratory chain complex assembly (GO:0033108)	1.135723e-01	1.000000e+00	GO	ExpressionMatched	9.447274e-01
phagosome maturation (GO:0090382)	9.178977e-01	1.000000e+00	GO	ExpressionMatched	3.720573e-02
phagosome maturation (GO:0090382)	7.001647e-02	1.000000e+00	GO	ExpressionMatched	1.154800e+00
mitochondrial respiratory chain complex assembly (GO:0033108)	7.177655e-02	1.000000e+00	GO	ExpressionMatched	1.144017e+00
positive regulation of synaptic transmission (GO:0050806)	5.622283e-01	1.000000e+00	GO	ExpressionMatched	2.500873e-01
positive regulation of synaptic transmission (GO:0050806)	4.265124e-02	1.000000e+00	GO	ExpressionMatched	1.370068e+00
mitochondrial respiratory chain complex assembly (GO:0033108)	1.135723e-01	1.000000e+00	GO	ExpressionMatched	9.447274e-01
phagosome maturation (GO:0090382)	7.994813e-01	1.000000e+00	GO	ExpressionMatched	9.719170e-02
mitochondrial respiratory chain complex assembly (GO:0033108)	1.711558e-01	1.000000e+00	GO	ExpressionMatched	7.666083e-01
phagosome maturation (GO:0090382)	6.291479e-01	1.000000e+00	GO	ExpressionMatched	2.012473e-01
positive regulation of synaptic transmission (GO:0050806)	6.894239e-01	1.000000e+00	GO	ExpressionMatched	1.615137e-01
mitochondrial respiratory chain complex assembly (GO:0033108)	4.320537e-02	1.000000e+00	GO	ExpressionMatched	1.364462e+00
positive regulation of synaptic transmission (GO:0050806)	7.752531e-02	1.000000e+00	GO	ExpressionMatched	1.110557e+00
phagosome maturation (GO:0090382)	7.994813e-01	1.000000e+00	GO	ExpressionMatched	9.719170e-02
mitochondrial respiratory chain complex assembly (GO:0033108)	7.530933e-04	9.607587e-01	GO	ExpressionMatched	3.123151e+00
positive regulation of synaptic transmission (GO:0050806)	1.317316e-01	1.000000e+00	GO	ExpressionMatched	8.803101e-01
phagosome maturation (GO:0090382)	6.291479e-01	1.000000e+00	GO	ExpressionMatched	2.012473e-01
phagosome maturation (GO:0090382)	2.711833e-01	1.000000e+00	GO	ExpressionMatched	5.667370e-01
positive regulation of synaptic transmission (GO:0050806)	4.315167e-01	1.000000e+00	GO	ExpressionMatched	3.650024e-01
mitochondrial respiratory chain complex assembly (GO:0033108)	5.478293e-01	1.000000e+00	GO	ExpressionMatched	2.613547e-01
positive regulation of synaptic transmission (GO:0050806)	8.017149e-04	1.000000e+00	GO	ExpressionMatched	3.095980e+00
mitochondrial respiratory chain complex assembly (GO:0033108)	7.177655e-02	1.000000e+00	GO	ExpressionMatched	1.144017e+00
phagosome maturation (GO:0090382)	6.291479e-01	1.000000e+00	GO	ExpressionMatched	2.012473e-01
positive regulation of synaptic transmission (GO:0050806)	1.317316e-01	1.000000e+00	GO	ExpressionMatched	8.803101e-01
mitochondrial respiratory chain complex assembly (GO:0033108)	2.457169e-01	1.000000e+00	GO	ExpressionMatched	6.095650e-01
phagosome maturation (GO:0090382)	7.994813e-01	1.000000e+00	GO	ExpressionMatched	9.719170e-02
positive regulation of synaptic transmission (GO:0050806)	8.017149e-04	4.091151e-01	GO	ExpressionMatched	3.095980e+00
mitochondrial respiratory chain complex assembly (GO:0033108)	3.362398e-01	1.000000e+00	GO	ExpressionMatched	4.733508e-01
phagosome maturation (GO:0090382)	4.399658e-01	1.000000e+00	GO	ExpressionMatched	3.565811e-01
mitochondrial respiratory chain complex assembly (GO:0033108)	7.177655e-02	1.000000e+00	GO	ExpressionMatched	1.144017e+00
positive regulation of synaptic transmission (GO:0050806)	8.849312e-01	1.000000e+00	GO	ExpressionMatched	5.309048e-02
phagosome maturation (GO:0090382)	9.178977e-01	1.000000e+00	GO	ExpressionMatched	3.720573e-02
positive regulation of synaptic transmission (GO:0050806)	3.105900e-01	1.000000e+00	GO	ExpressionMatched	5.078126e-01
mitochondrial respiratory chain complex assembly (GO:0033108)	6.548885e-01	1.000000e+00	GO	ExpressionMatched	1.838327e-01
phagosome maturation (GO:0090382)	7.994813e-01	1.000000e+00	GO	ExpressionMatched	9.719170e-02
phagosome maturation (GO:0090382)	1.467522e-01	1.000000e+00	GO	ExpressionMatched	8.334155e-01
positive regulation of synaptic transmission (GO:0050806)	3.101916e-01	1.000000e+00	GO	ExpressionMatched	5.083699e-01
mitochondrial respiratory chain complex assembly (GO:0033108)	3.357474e-01	1.000000e+00	GO	ExpressionMatched	4.739873e-01
phagosome maturation (GO:0090382)	1.469381e-01	1.000000e+00	GO	ExpressionMatched	8.328655e-01
mitochondrial respiratory chain complex assembly (GO:0033108)	3.362398e-01	1.000000e+00	GO	ExpressionMatched	4.733508e-01
positive regulation of synaptic transmission (GO:0050806)	5.622283e-01	1.000000e+00	GO	ExpressionMatched	2.500873e-01
mitochondrial respiratory chain complex assembly (GO:0033108)	7.054703e-03	8.571464e-01	GO	ExpressionMatched	2.151521e+00
positive regulation of synaptic transmission (GO:0050806)	6.894239e-01	1.000000e+00	GO	ExpressionMatched	1.615137e-01
phagosome maturation (GO:0090382)	7.994813e-01	1.000000e+00	GO	ExpressionMatched	9.719170e-02
positive regulation of synaptic transmission (GO:0050806)	2.194815e-02	1.000000e+00	GO	ExpressionMatched	1.658602e+00
mitochondrial respiratory chain complex assembly (GO:0033108)	6.548885e-01	1.000000e+00	GO	ExpressionMatched	1.838327e-01
phagosome maturation (GO:0090382)	7.994813e-01	1.000000e+00	GO	ExpressionMatched	9.719170e-02
mitochondrial respiratory chain complex assembly (GO:0033108)	1.353998e-02	1.000000e+00	GO	ExpressionMatched	1.868382e+00
phagosome maturation (GO:0090382)	6.291479e-01	1.000000e+00	GO	ExpressionMatched	2.012473e-01
positive regulation of synaptic transmission (GO:0050806)	6.894239e-01	1.000000e+00	GO	ExpressionMatched	1.615137e-01
mitochondrial respiratory chain complex assembly (GO:0033108)	3.362398e-01	1.000000e+00	GO	ExpressionMatched	4.733508e-01
phagosome maturation (GO:0090382)	6.291479e-01	1.000000e+00	GO	ExpressionMatched	2.012473e-01
positive regulation of synaptic transmission (GO:0050806)	9.419934e-01	1.000000e+00	GO	ExpressionMatched	2.595216e-02
phagosome maturation (GO:0090382)	2.711833e-01	1.000000e+00	GO	ExpressionMatched	5.667370e-01
positive regulation of synaptic transmission (GO:0050806)	3.105900e-01	1.000000e+00	GO	ExpressionMatched	5.078126e-01
mitochondrial respiratory chain complex assembly (GO:0033108)	3.362398e-01	1.000000e+00	GO	ExpressionMatched	4.733508e-01
positive regulation of synaptic transmission (GO:0050806)	2.194815e-02	1.000000e+00	GO	ExpressionMatched	1.658602e+00
mitochondrial respiratory chain complex assembly (GO:0033108)	4.390186e-01	1.000000e+00	GO	ExpressionMatched	3.575170e-01
phagosome maturation (GO:0090382)	7.994813e-01	1.000000e+00	GO	ExpressionMatched	9.719170e-02
mitochondrial respiratory chain complex assembly (GO:0033108)	2.457169e-01	1.000000e+00	GO	ExpressionMatched	6.095650e-01
phagosome maturation (GO:0090382)	6.291479e-01	1.000000e+00	GO	ExpressionMatched	2.012473e-01
positive regulation of synaptic transmission (GO:0050806)	6.894239e-01	1.000000e+00	GO	ExpressionMatched	1.615137e-01
mitochondrial respiratory chain complex assembly (GO:0033108)	1.353998e-02	9.731624e-01	GO	ExpressionMatched	1.868382e+00
positive regulation of synaptic transmission (GO:0050806)	6.894239e-01	1.000000e+00	GO	ExpressionMatched	1.615137e-01
phagosome maturation (GO:0090382)	7.994813e-01	1.000000e+00	GO	ExpressionMatched	9.719170e-02
mitochondrial respiratory chain complex assembly (GO:0033108)	4.390186e-01	1.000000e+00	GO	ExpressionMatched	3.575170e-01
phagosome maturation (GO:0090382)	4.399658e-01	1.000000e+00	GO	ExpressionMatched	3.565811e-01
positive regulation of synaptic transmission (GO:0050806)	6.894239e-01	1.000000e+00	GO	ExpressionMatched	1.615137e-01
positive regulation of synaptic transmission (GO:0050806)	3.105900e-01	1.000000e+00	GO	ExpressionMatched	5.078126e-01
mitochondrial respiratory chain complex assembly (GO:0033108)	4.390186e-01	1.000000e+00	GO	ExpressionMatched	3.575170e-01
phagosome maturation (GO:0090382)	6.291479e-01	1.000000e+00	GO	ExpressionMatched	2.012473e-01
mitochondrial respiratory chain complex assembly (GO:0033108)	1.135723e-01	1.000000e+00	GO	ExpressionMatched	9.447274e-01
positive regulation of synaptic transmission (GO:0050806)	2.092022e-01	1.000000e+00	GO	ExpressionMatched	6.794338e-01
phagosome maturation (GO:0090382)	4.399658e-01	1.000000e+00	GO	ExpressionMatched	3.565811e-01
positive regulation of synaptic transmission (GO:0050806)	2.018819e-03	5.151017e-01	GO	ExpressionMatched	2.694903e+00
mitochondrial respiratory chain complex assembly (GO:0033108)	1.135723e-01	1.000000e+00	GO	ExpressionMatched	9.447274e-01
phagosome maturation (GO:0090382)	7.994813e-01	1.000000e+00	GO	ExpressionMatched	9.719170e-02
mitochondrial respiratory chain complex assembly (GO:0033108)	2.477610e-02	1.000000e+00	GO	ExpressionMatched	1.605967e+00
positive regulation of synaptic transmission (GO:0050806)	2.092022e-01	1.000000e+00	GO	ExpressionMatched	6.794338e-01
phagosome maturation (GO:0090382)	2.711833e-01	1.000000e+00	GO	ExpressionMatched	5.667370e-01
mitochondrial respiratory chain complex assembly (GO:0033108)	1.353998e-02	1.000000e+00	GO	ExpressionMatched	1.868382e+00
phagosome maturation (GO:0090382)	2.711833e-01	1.000000e+00	GO	ExpressionMatched	5.667370e-01
positive regulation of synaptic transmission (GO:0050806)	6.894239e-01	1.000000e+00	GO	ExpressionMatched	1.615137e-01
positive regulation of synaptic transmission (GO:0050806)	1.317316e-01	1.000000e+00	GO	ExpressionMatched	8.803101e-01
mitochondrial respiratory chain complex assembly (GO:0033108)	6.548885e-01	1.000000e+00	GO	ExpressionMatched	1.838327e-01
phagosome maturation (GO:0090382)	9.178977e-01	1.000000e+00	GO	ExpressionMatched	3.720573e-02
phagosome maturation (GO:0090382)	2.939284e-02	1.000000e+00	GO	ExpressionMatched	1.531758e+00
mitochondrial respiratory chain complex assembly (GO:0033108)	1.135723e-01	1.000000e+00	GO	ExpressionMatched	9.447274e-01
positive regulation of synaptic transmission (GO:0050806)	2.092022e-01	1.000000e+00	GO	ExpressionMatched	6.794338e-01
mitochondrial respiratory chain complex assembly (GO:0033108)	1.711558e-01	1.000000e+00	GO	ExpressionMatched	7.666083e-01
positive regulation of synaptic transmission (GO:0050806)	5.622283e-01	1.000000e+00	GO	ExpressionMatched	2.500873e-01
phagosome maturation (GO:0090382)	6.291479e-01	1.000000e+00	GO	ExpressionMatched	2.012473e-01
phagosome maturation (GO:0090382)	4.399658e-01	1.000000e+00	GO	ExpressionMatched	3.565811e-01
positive regulation of synaptic transmission (GO:0050806)	5.622283e-01	1.000000e+00	GO	ExpressionMatched	2.500873e-01
mitochondrial respiratory chain complex assembly (GO:0033108)	7.524155e-01	1.000000e+00	GO	ExpressionMatched	1.235423e-01
phagosome maturation (GO:0090382)	7.001647e-02	1.000000e+00	GO	ExpressionMatched	1.154800e+00
mitochondrial respiratory chain complex assembly (GO:0033108)	2.457169e-01	1.000000e+00	GO	ExpressionMatched	6.095650e-01
positive regulation of synaptic transmission (GO:0050806)	3.105900e-01	1.000000e+00	GO	ExpressionMatched	5.078126e-01
positive regulation of synaptic transmission (GO:0050806)	1.317316e-01	1.000000e+00	GO	ExpressionMatched	8.803101e-01
phagosome maturation (GO:0090382)	6.291479e-01	1.000000e+00	GO	ExpressionMatched	2.012473e-01
mitochondrial respiratory chain complex assembly (GO:0033108)	6.548885e-01	1.000000e+00	GO	ExpressionMatched	1.838327e-01
positive regulation of synaptic transmission (GO:0050806)	4.265124e-02	1.000000e+00	GO	ExpressionMatched	1.370068e+00
mitochondrial respiratory chain complex assembly (GO:0033108)	5.478293e-01	1.000000e+00	GO	ExpressionMatched	2.613547e-01
phagosome maturation (GO:0090382)	6.291479e-01	1.000000e+00	GO	ExpressionMatched	2.012473e-01
phagosome maturation (GO:0090382)	2.939284e-02	1.000000e+00	GO	ExpressionMatched	1.531758e+00
positive regulation of synaptic transmission (GO:0050806)	3.105900e-01	1.000000e+00	GO	ExpressionMatched	5.078126e-01
mitochondrial respiratory chain complex assembly (GO:0033108)	6.548885e-01	1.000000e+00	GO	ExpressionMatched	1.838327e-01
mitochondrial respiratory chain complex assembly (GO:0033108)	2.477610e-02	1.000000e+00	GO	ExpressionMatched	1.605967e+00
positive regulation of synaptic transmission (GO:0050806)	5.622283e-01	1.000000e+00	GO	ExpressionMatched	2.500873e-01
phagosome maturation (GO:0090382)	7.994813e-01	1.000000e+00	GO	ExpressionMatched	9.719170e-02
mitochondrial respiratory chain complex assembly (GO:0033108)	4.320537e-02	1.000000e+00	GO	ExpressionMatched	1.364462e+00
phagosome maturation (GO:0090382)	2.711833e-01	1.000000e+00	GO	ExpressionMatched	5.667370e-01
positive regulation of synaptic transmission (GO:0050806)	4.315167e-01	1.000000e+00	GO	ExpressionMatched	3.650024e-01
positive regulation of synaptic transmission (GO:0050806)	2.092022e-01	1.000000e+00	GO	ExpressionMatched	6.794338e-01
mitochondrial respiratory chain complex assembly (GO:0033108)	2.457169e-01	1.000000e+00	GO	ExpressionMatched	6.095650e-01
phagosome maturation (GO:0090382)	9.178977e-01	1.000000e+00	GO	ExpressionMatched	3.720573e-02
positive regulation of synaptic transmission (GO:0050806)	7.752531e-02	1.000000e+00	GO	ExpressionMatched	1.110557e+00
mitochondrial respiratory chain complex assembly (GO:0033108)	1.135723e-01	1.000000e+00	GO	ExpressionMatched	9.447274e-01
phagosome maturation (GO:0090382)	2.711833e-01	1.000000e+00	GO	ExpressionMatched	5.667370e-01
phagosome maturation (GO:0090382)	2.711833e-01	1.000000e+00	GO	ExpressionMatched	5.667370e-01
positive regulation of synaptic transmission (GO:0050806)	5.622283e-01	1.000000e+00	GO	ExpressionMatched	2.500873e-01
mitochondrial respiratory chain complex assembly (GO:0033108)	7.524155e-01	1.000000e+00	GO	ExpressionMatched	1.235423e-01
positive regulation of synaptic transmission (GO:0050806)	1.057224e-02	1.000000e+00	GO	ExpressionMatched	1.975833e+00
mitochondrial respiratory chain complex assembly (GO:0033108)	4.320537e-02	1.000000e+00	GO	ExpressionMatched	1.364462e+00
phagosome maturation (GO:0090382)	9.775605e-01	1.000000e+00	GO	ExpressionMatched	9.856337e-03
positive regulation of synaptic transmission (GO:0050806)	2.092022e-01	1.000000e+00	GO	ExpressionMatched	6.794338e-01
mitochondrial respiratory chain complex assembly (GO:0033108)	3.362398e-01	1.000000e+00	GO	ExpressionMatched	4.733508e-01
phagosome maturation (GO:0090382)	9.178977e-01	1.000000e+00	GO	ExpressionMatched	3.720573e-02
positive regulation of synaptic transmission (GO:0050806)	4.265124e-02	1.000000e+00	GO	ExpressionMatched	1.370068e+00
mitochondrial respiratory chain complex assembly (GO:0033108)	1.711558e-01	1.000000e+00	GO	ExpressionMatched	7.666083e-01
phagosome maturation (GO:0090382)	9.775605e-01	1.000000e+00	GO	ExpressionMatched	9.856337e-03
mitochondrial respiratory chain complex assembly (GO:0033108)	2.457169e-01	1.000000e+00	GO	ExpressionMatched	6.095650e-01
phagosome maturation (GO:0090382)	2.711833e-01	1.000000e+00	GO	ExpressionMatched	5.667370e-01
positive regulation of synaptic transmission (GO:0050806)	7.999658e-01	1.000000e+00	GO	ExpressionMatched	9.692857e-02
positive regulation of synaptic transmission (GO:0050806)	8.017149e-04	4.091151e-01	GO	ExpressionMatched	3.095980e+00
mitochondrial respiratory chain complex assembly (GO:0033108)	1.662920e-03	6.061343e-01	GO	ExpressionMatched	2.779129e+00
phagosome maturation (GO:0090382)	2.711833e-01	1.000000e+00	GO	ExpressionMatched	5.667370e-01
mitochondrial respiratory chain complex assembly (GO:0033108)	2.457169e-01	1.000000e+00	GO	ExpressionMatched	6.095650e-01
positive regulation of synaptic transmission (GO:0050806)	4.315167e-01	1.000000e+00	GO	ExpressionMatched	3.650024e-01
phagosome maturation (GO:0090382)	6.291479e-01	1.000000e+00	GO	ExpressionMatched	2.012473e-01
positive regulation of synaptic transmission (GO:0050806)	7.752531e-02	1.000000e+00	GO	ExpressionMatched	1.110557e+00
mitochondrial respiratory chain complex assembly (GO:0033108)	1.711558e-01	1.000000e+00	GO	ExpressionMatched	7.666083e-01
phagosome maturation (GO:0090382)	2.711833e-01	1.000000e+00	GO	ExpressionMatched	5.667370e-01
mitochondrial respiratory chain complex assembly (GO:0033108)	2.457169e-01	1.000000e+00	GO	ExpressionMatched	6.095650e-01
positive regulation of synaptic transmission (GO:0050806)	5.622283e-01	1.000000e+00	GO	ExpressionMatched	2.500873e-01
phagosome maturation (GO:0090382)	7.994813e-01	1.000000e+00	GO	ExpressionMatched	9.719170e-02
mitochondrial respiratory chain complex assembly (GO:0033108)	1.711558e-01	1.000000e+00	GO	ExpressionMatched	7.666083e-01
phagosome maturation (GO:0090382)	2.711833e-01	1.000000e+00	GO	ExpressionMatched	5.667370e-01
positive regulation of synaptic transmission (GO:0050806)	3.105900e-01	1.000000e+00	GO	ExpressionMatched	5.078126e-01
mitochondrial respiratory chain complex assembly (GO:0033108)	1.662920e-03	1.000000e+00	GO	ExpressionMatched	2.779129e+00
positive regulation of synaptic transmission (GO:0050806)	5.622283e-01	1.000000e+00	GO	ExpressionMatched	2.500873e-01
phagosome maturation (GO:0090382)	6.291479e-01	1.000000e+00	GO	ExpressionMatched	2.012473e-01
mitochondrial respiratory chain complex assembly (GO:0033108)	4.320537e-02	1.000000e+00	GO	ExpressionMatched	1.364462e+00
phagosome maturation (GO:0090382)	1.469381e-01	1.000000e+00	GO	ExpressionMatched	8.328655e-01
positive regulation of synaptic transmission (GO:0050806)	4.315167e-01	1.000000e+00	GO	ExpressionMatched	3.650024e-01
mitochondrial respiratory chain complex assembly (GO:0033108)	2.457169e-01	1.000000e+00	GO	ExpressionMatched	6.095650e-01
positive regulation of synaptic transmission (GO:0050806)	3.105900e-01	1.000000e+00	GO	ExpressionMatched	5.078126e-01
phagosome maturation (GO:0090382)	4.399658e-01	1.000000e+00	GO	ExpressionMatched	3.565811e-01
mitochondrial respiratory chain complex assembly (GO:0033108)	4.320537e-02	1.000000e+00	GO	ExpressionMatched	1.364462e+00
phagosome maturation (GO:0090382)	7.001647e-02	1.000000e+00	GO	ExpressionMatched	1.154800e+00
positive regulation of synaptic transmission (GO:0050806)	5.622283e-01	1.000000e+00	GO	ExpressionMatched	2.500873e-01
phagosome maturation (GO:0090382)	4.399658e-01	1.000000e+00	GO	ExpressionMatched	3.565811e-01
positive regulation of synaptic transmission (GO:0050806)	5.622283e-01	1.000000e+00	GO	ExpressionMatched	2.500873e-01
mitochondrial respiratory chain complex assembly (GO:0033108)	6.548885e-01	1.000000e+00	GO	ExpressionMatched	1.838327e-01
mitochondrial respiratory chain complex assembly (GO:0033108)	2.452887e-01	1.000000e+00	GO	ExpressionMatched	6.103224e-01
positive regulation of synaptic transmission (GO:0050806)	3.101916e-01	1.000000e+00	GO	ExpressionMatched	5.083699e-01
phagosome maturation (GO:0090382)	7.992754e-01	1.000000e+00	GO	ExpressionMatched	9.730357e-02
mitochondrial respiratory chain complex assembly (GO:0033108)	4.320537e-02	1.000000e+00	GO	ExpressionMatched	1.364462e+00
positive regulation of synaptic transmission (GO:0050806)	2.092022e-01	1.000000e+00	GO	ExpressionMatched	6.794338e-01
phagosome maturation (GO:0090382)	4.399658e-01	1.000000e+00	GO	ExpressionMatched	3.565811e-01
positive regulation of synaptic transmission (GO:0050806)	1.057224e-02	1.000000e+00	GO	ExpressionMatched	1.975833e+00
mitochondrial respiratory chain complex assembly (GO:0033108)	3.362398e-01	1.000000e+00	GO	ExpressionMatched	4.733508e-01
phagosome maturation (GO:0090382)	4.399658e-01	1.000000e+00	GO	ExpressionMatched	3.565811e-01
positive regulation of synaptic transmission (GO:0050806)	4.265124e-02	1.000000e+00	GO	ExpressionMatched	1.370068e+00
phagosome maturation (GO:0090382)	2.711833e-01	1.000000e+00	GO	ExpressionMatched	5.667370e-01
mitochondrial respiratory chain complex assembly (GO:0033108)	3.362398e-01	1.000000e+00	GO	ExpressionMatched	4.733508e-01
mitochondrial respiratory chain complex assembly (GO:0033108)	7.177655e-02	1.000000e+00	GO	ExpressionMatched	1.144017e+00
phagosome maturation (GO:0090382)	1.469381e-01	1.000000e+00	GO	ExpressionMatched	8.328655e-01
positive regulation of synaptic transmission (GO:0050806)	2.092022e-01	1.000000e+00	GO	ExpressionMatched	6.794338e-01
positive regulation of synaptic transmission (GO:0050806)	1.317316e-01	1.000000e+00	GO	ExpressionMatched	8.803101e-01
phagosome maturation (GO:0090382)	4.399658e-01	1.000000e+00	GO	ExpressionMatched	3.565811e-01
mitochondrial respiratory chain complex assembly (GO:0033108)	6.548885e-01	1.000000e+00	GO	ExpressionMatched	1.838327e-01
mitochondrial respiratory chain complex assembly (GO:0033108)	3.491050e-03	1.000000e+00	GO	ExpressionMatched	2.457044e+00
positive regulation of synaptic transmission (GO:0050806)	6.890395e-01	1.000000e+00	GO	ExpressionMatched	1.617559e-01
phagosome maturation (GO:0090382)	9.775245e-01	1.000000e+00	GO	ExpressionMatched	9.872358e-03
mitochondrial respiratory chain complex assembly (GO:0033108)	2.477610e-02	1.000000e+00	GO	ExpressionMatched	1.605967e+00
positive regulation of synaptic transmission (GO:0050806)	7.752531e-02	1.000000e+00	GO	ExpressionMatched	1.110557e+00
phagosome maturation (GO:0090382)	4.399658e-01	1.000000e+00	GO	ExpressionMatched	3.565811e-01
positive regulation of synaptic transmission (GO:0050806)	2.092022e-01	1.000000e+00	GO	ExpressionMatched	6.794338e-01
mitochondrial respiratory chain complex assembly (GO:0033108)	5.478293e-01	1.000000e+00	GO	ExpressionMatched	2.613547e-01
phagosome maturation (GO:0090382)	7.994813e-01	1.000000e+00	GO	ExpressionMatched	9.719170e-02
phagosome maturation (GO:0090382)	2.711833e-01	1.000000e+00	GO	ExpressionMatched	5.667370e-01
mitochondrial respiratory chain complex assembly (GO:0033108)	5.478293e-01	1.000000e+00	GO	ExpressionMatched	2.613547e-01
positive regulation of synaptic transmission (GO:0050806)	5.622283e-01	1.000000e+00	GO	ExpressionMatched	2.500873e-01
mitochondrial respiratory chain complex assembly (GO:0033108)	1.711558e-01	1.000000e+00	GO	ExpressionMatched	7.666083e-01
positive regulation of synaptic transmission (GO:0050806)	2.092022e-01	1.000000e+00	GO	ExpressionMatched	6.794338e-01
phagosome maturation (GO:0090382)	6.291479e-01	1.000000e+00	GO	ExpressionMatched	2.012473e-01
mitochondrial respiratory chain complex assembly (GO:0033108)	1.662920e-03	7.714437e-01	GO	ExpressionMatched	2.779129e+00
positive regulation of synaptic transmission (GO:0050806)	1.317316e-01	1.000000e+00	GO	ExpressionMatched	8.803101e-01
phagosome maturation (GO:0090382)	7.994813e-01	1.000000e+00	GO	ExpressionMatched	9.719170e-02
mitochondrial respiratory chain complex assembly (GO:0033108)	1.135723e-01	1.000000e+00	GO	ExpressionMatched	9.447274e-01
positive regulation of synaptic transmission (GO:0050806)	1.317316e-01	1.000000e+00	GO	ExpressionMatched	8.803101e-01
phagosome maturation (GO:0090382)	7.994813e-01	1.000000e+00	GO	ExpressionMatched	9.719170e-02
positive regulation of synaptic transmission (GO:0050806)	2.194815e-02	1.000000e+00	GO	ExpressionMatched	1.658602e+00
mitochondrial respiratory chain complex assembly (GO:0033108)	3.362398e-01	1.000000e+00	GO	ExpressionMatched	4.733508e-01
phagosome maturation (GO:0090382)	6.291479e-01	1.000000e+00	GO	ExpressionMatched	2.012473e-01
mitochondrial respiratory chain complex assembly (GO:0033108)	2.477610e-02	1.000000e+00	GO	ExpressionMatched	1.605967e+00
positive regulation of synaptic transmission (GO:0050806)	6.894239e-01	1.000000e+00	GO	ExpressionMatched	1.615137e-01
phagosome maturation (GO:0090382)	9.178977e-01	1.000000e+00	GO	ExpressionMatched	3.720573e-02
phagosome maturation (GO:0090382)	7.001647e-02	1.000000e+00	GO	ExpressionMatched	1.154800e+00
positive regulation of synaptic transmission (GO:0050806)	4.315167e-01	1.000000e+00	GO	ExpressionMatched	3.650024e-01
mitochondrial respiratory chain complex assembly (GO:0033108)	7.524155e-01	1.000000e+00	GO	ExpressionMatched	1.235423e-01
mitochondrial respiratory chain complex assembly (GO:0033108)	2.457169e-01	1.000000e+00	GO	ExpressionMatched	6.095650e-01
phagosome maturation (GO:0090382)	2.711833e-01	1.000000e+00	GO	ExpressionMatched	5.667370e-01
positive regulation of synaptic transmission (GO:0050806)	4.315167e-01	1.000000e+00	GO	ExpressionMatched	3.650024e-01
mitochondrial respiratory chain complex assembly (GO:0033108)	7.177655e-02	1.000000e+00	GO	ExpressionMatched	1.144017e+00
phagosome maturation (GO:0090382)	2.711833e-01	1.000000e+00	GO	ExpressionMatched	5.667370e-01
positive regulation of synaptic transmission (GO:0050806)	6.894239e-01	1.000000e+00	GO	ExpressionMatched	1.615137e-01
positive regulation of synaptic transmission (GO:0050806)	3.105900e-01	1.000000e+00	GO	ExpressionMatched	5.078126e-01
mitochondrial respiratory chain complex assembly (GO:0033108)	5.478293e-01	1.000000e+00	GO	ExpressionMatched	2.613547e-01
phagosome maturation (GO:0090382)	6.291479e-01	1.000000e+00	GO	ExpressionMatched	2.012473e-01
positive regulation of synaptic transmission (GO:0050806)	1.317316e-01	1.000000e+00	GO	ExpressionMatched	8.803101e-01
mitochondrial respiratory chain complex assembly (GO:0033108)	3.362398e-01	1.000000e+00	GO	ExpressionMatched	4.733508e-01
phagosome maturation (GO:0090382)	6.291479e-01	1.000000e+00	GO	ExpressionMatched	2.012473e-01
positive regulation of synaptic transmission (GO:0050806)	5.622283e-01	1.000000e+00	GO	ExpressionMatched	2.500873e-01
phagosome maturation (GO:0090382)	6.291479e-01	1.000000e+00	GO	ExpressionMatched	2.012473e-01
mitochondrial respiratory chain complex assembly (GO:0033108)	6.548885e-01	1.000000e+00	GO	ExpressionMatched	1.838327e-01
mitochondrial respiratory chain complex assembly (GO:0033108)	7.177655e-02	1.000000e+00	GO	ExpressionMatched	1.144017e+00
positive regulation of synaptic transmission (GO:0050806)	2.092022e-01	1.000000e+00	GO	ExpressionMatched	6.794338e-01
phagosome maturation (GO:0090382)	4.399658e-01	1.000000e+00	GO	ExpressionMatched	3.565811e-01
phagosome maturation (GO:0090382)	1.467522e-01	1.000000e+00	GO	ExpressionMatched	8.334155e-01
mitochondrial respiratory chain complex assembly (GO:0033108)	3.357474e-01	1.000000e+00	GO	ExpressionMatched	4.739873e-01
positive regulation of synaptic transmission (GO:0050806)	6.890395e-01	1.000000e+00	GO	ExpressionMatched	1.617559e-01
mitochondrial respiratory chain complex assembly (GO:0033108)	7.054703e-03	1.000000e+00	GO	ExpressionMatched	2.151521e+00
positive regulation of synaptic transmission (GO:0050806)	1.057224e-02	1.000000e+00	GO	ExpressionMatched	1.975833e+00
phagosome maturation (GO:0090382)	6.291479e-01	1.000000e+00	GO	ExpressionMatched	2.012473e-01
positive regulation of synaptic transmission (GO:0050806)	7.752531e-02	1.000000e+00	GO	ExpressionMatched	1.110557e+00
mitochondrial respiratory chain complex assembly (GO:0033108)	3.362398e-01	1.000000e+00	GO	ExpressionMatched	4.733508e-01
phagosome maturation (GO:0090382)	6.291479e-01	1.000000e+00	GO	ExpressionMatched	2.012473e-01
mitochondrial respiratory chain complex assembly (GO:0033108)	7.177655e-02	1.000000e+00	GO	ExpressionMatched	1.144017e+00
phagosome maturation (GO:0090382)	2.711833e-01	1.000000e+00	GO	ExpressionMatched	5.667370e-01
positive regulation of synaptic transmission (GO:0050806)	5.622283e-01	1.000000e+00	GO	ExpressionMatched	2.500873e-01
mitochondrial respiratory chain complex assembly (GO:0033108)	1.711558e-01	1.000000e+00	GO	ExpressionMatched	7.666083e-01
positive regulation of synaptic transmission (GO:0050806)	5.622283e-01	1.000000e+00	GO	ExpressionMatched	2.500873e-01
phagosome maturation (GO:0090382)	6.291479e-01	1.000000e+00	GO	ExpressionMatched	2.012473e-01
phagosome maturation (GO:0090382)	4.399658e-01	1.000000e+00	GO	ExpressionMatched	3.565811e-01
mitochondrial respiratory chain complex assembly (GO:0033108)	7.524155e-01	1.000000e+00	GO	ExpressionMatched	1.235423e-01
positive regulation of synaptic transmission (GO:0050806)	9.419934e-01	1.000000e+00	GO	ExpressionMatched	2.595216e-02
positive regulation of synaptic transmission (GO:0050806)	1.317316e-01	1.000000e+00	GO	ExpressionMatched	8.803101e-01
mitochondrial respiratory chain complex assembly (GO:0033108)	4.390186e-01	1.000000e+00	GO	ExpressionMatched	3.575170e-01
phagosome maturation (GO:0090382)	6.291479e-01	1.000000e+00	GO	ExpressionMatched	2.012473e-01
mitochondrial respiratory chain complex assembly (GO:0033108)	1.135723e-01	1.000000e+00	GO	ExpressionMatched	9.447274e-01
positive regulation of synaptic transmission (GO:0050806)	7.999658e-01	1.000000e+00	GO	ExpressionMatched	9.692857e-02
phagosome maturation (GO:0090382)	9.775605e-01	1.000000e+00	GO	ExpressionMatched	9.856337e-03
mitochondrial respiratory chain complex assembly (GO:0033108)	2.477610e-02	1.000000e+00	GO	ExpressionMatched	1.605967e+00
positive regulation of synaptic transmission (GO:0050806)	4.315167e-01	1.000000e+00	GO	ExpressionMatched	3.650024e-01
phagosome maturation (GO:0090382)	6.291479e-01	1.000000e+00	GO	ExpressionMatched	2.012473e-01
positive regulation of synaptic transmission (GO:0050806)	4.315167e-01	1.000000e+00	GO	ExpressionMatched	3.650024e-01
mitochondrial respiratory chain complex assembly (GO:0033108)	6.548885e-01	1.000000e+00	GO	ExpressionMatched	1.838327e-01
phagosome maturation (GO:0090382)	7.994813e-01	1.000000e+00	GO	ExpressionMatched	9.719170e-02
positive regulation of synaptic transmission (GO:0050806)	1.317316e-01	1.000000e+00	GO	ExpressionMatched	8.803101e-01
phagosome maturation (GO:0090382)	6.291479e-01	1.000000e+00	GO	ExpressionMatched	2.012473e-01
mitochondrial respiratory chain complex assembly (GO:0033108)	8.343192e-01	1.000000e+00	GO	ExpressionMatched	7.866778e-02
positive regulation of synaptic transmission (GO:0050806)	7.752531e-02	1.000000e+00	GO	ExpressionMatched	1.110557e+00
mitochondrial respiratory chain complex assembly (GO:0033108)	3.362398e-01	1.000000e+00	GO	ExpressionMatched	4.733508e-01
phagosome maturation (GO:0090382)	9.178977e-01	1.000000e+00	GO	ExpressionMatched	3.720573e-02
phagosome maturation (GO:0090382)	2.711833e-01	1.000000e+00	GO	ExpressionMatched	5.667370e-01
positive regulation of synaptic transmission (GO:0050806)	3.105900e-01	1.000000e+00	GO	ExpressionMatched	5.078126e-01
mitochondrial respiratory chain complex assembly (GO:0033108)	5.478293e-01	1.000000e+00	GO	ExpressionMatched	2.613547e-01
mitochondrial respiratory chain complex assembly (GO:0033108)	1.662920e-03	5.303676e-01	GO	ExpressionMatched	2.779129e+00
positive regulation of synaptic transmission (GO:0050806)	3.105900e-01	1.000000e+00	GO	ExpressionMatched	5.078126e-01
phagosome maturation (GO:0090382)	4.399658e-01	1.000000e+00	GO	ExpressionMatched	3.565811e-01
mitochondrial respiratory chain complex assembly (GO:0033108)	1.353998e-02	1.000000e+00	GO	ExpressionMatched	1.868382e+00
positive regulation of synaptic transmission (GO:0050806)	4.315167e-01	1.000000e+00	GO	ExpressionMatched	3.650024e-01
phagosome maturation (GO:0090382)	6.291479e-01	1.000000e+00	GO	ExpressionMatched	2.012473e-01
positive regulation of synaptic transmission (GO:0050806)	7.752531e-02	1.000000e+00	GO	ExpressionMatched	1.110557e+00
mitochondrial respiratory chain complex assembly (GO:0033108)	1.711558e-01	1.000000e+00	GO	ExpressionMatched	7.666083e-01
phagosome maturation (GO:0090382)	6.291479e-01	1.000000e+00	GO	ExpressionMatched	2.012473e-01
mitochondrial respiratory chain complex assembly (GO:0033108)	1.347360e-04	2.291859e-01	GO	ExpressionMatched	3.870516e+00
phagosome maturation (GO:0090382)	2.711833e-01	1.000000e+00	GO	ExpressionMatched	5.667370e-01
positive regulation of synaptic transmission (GO:0050806)	7.999658e-01	1.000000e+00	GO	ExpressionMatched	9.692857e-02
mitochondrial respiratory chain complex assembly (GO:0033108)	1.711558e-01	1.000000e+00	GO	ExpressionMatched	7.666083e-01
positive regulation of synaptic transmission (GO:0050806)	7.999658e-01	1.000000e+00	GO	ExpressionMatched	9.692857e-02
phagosome maturation (GO:0090382)	9.775605e-01	1.000000e+00	GO	ExpressionMatched	9.856337e-03
mitochondrial respiratory chain complex assembly (GO:0033108)	7.054703e-03	1.000000e+00	GO	ExpressionMatched	2.151521e+00
phagosome maturation (GO:0090382)	7.994813e-01	1.000000e+00	GO	ExpressionMatched	9.719170e-02
positive regulation of synaptic transmission (GO:0050806)	9.419934e-01	1.000000e+00	GO	ExpressionMatched	2.595216e-02
mitochondrial respiratory chain complex assembly (GO:0033108)	1.353998e-02	1.000000e+00	GO	ExpressionMatched	1.868382e+00
phagosome maturation (GO:0090382)	2.711833e-01	1.000000e+00	GO	ExpressionMatched	5.667370e-01
positive regulation of synaptic transmission (GO:0050806)	5.622283e-01	1.000000e+00	GO	ExpressionMatched	2.500873e-01
mitochondrial respiratory chain complex assembly (GO:0033108)	3.506090e-03	1.000000e+00	GO	ExpressionMatched	2.455177e+00
positive regulation of synaptic transmission (GO:0050806)	7.752531e-02	1.000000e+00	GO	ExpressionMatched	1.110557e+00
phagosome maturation (GO:0090382)	4.399658e-01	1.000000e+00	GO	ExpressionMatched	3.565811e-01
mitochondrial respiratory chain complex assembly (GO:0033108)	4.390186e-01	1.000000e+00	GO	ExpressionMatched	3.575170e-01
positive regulation of synaptic transmission (GO:0050806)	5.622283e-01	1.000000e+00	GO	ExpressionMatched	2.500873e-01
phagosome maturation (GO:0090382)	6.291479e-01	1.000000e+00	GO	ExpressionMatched	2.012473e-01
mitochondrial respiratory chain complex assembly (GO:0033108)	2.457169e-01	1.000000e+00	GO	ExpressionMatched	6.095650e-01
positive regulation of synaptic transmission (GO:0050806)	3.105900e-01	1.000000e+00	GO	ExpressionMatched	5.078126e-01
phagosome maturation (GO:0090382)	9.178977e-01	1.000000e+00	GO	ExpressionMatched	3.720573e-02
mitochondrial respiratory chain complex assembly (GO:0033108)	1.353998e-02	9.337099e-01	GO	ExpressionMatched	1.868382e+00
positive regulation of synaptic transmission (GO:0050806)	1.317316e-01	1.000000e+00	GO	ExpressionMatched	8.803101e-01
phagosome maturation (GO:0090382)	6.291479e-01	1.000000e+00	GO	ExpressionMatched	2.012473e-01
mitochondrial respiratory chain complex assembly (GO:0033108)	1.135723e-01	1.000000e+00	GO	ExpressionMatched	9.447274e-01
positive regulation of synaptic transmission (GO:0050806)	5.622283e-01	1.000000e+00	GO	ExpressionMatched	2.500873e-01
phagosome maturation (GO:0090382)	9.178977e-01	1.000000e+00	GO	ExpressionMatched	3.720573e-02
positive regulation of synaptic transmission (GO:0050806)	2.092022e-01	1.000000e+00	GO	ExpressionMatched	6.794338e-01
phagosome maturation (GO:0090382)	2.711833e-01	1.000000e+00	GO	ExpressionMatched	5.667370e-01
mitochondrial respiratory chain complex assembly (GO:0033108)	5.478293e-01	1.000000e+00	GO	ExpressionMatched	2.613547e-01
mitochondrial respiratory chain complex assembly (GO:0033108)	4.320537e-02	1.000000e+00	GO	ExpressionMatched	1.364462e+00
positive regulation of synaptic transmission (GO:0050806)	1.317316e-01	1.000000e+00	GO	ExpressionMatched	8.803101e-01
phagosome maturation (GO:0090382)	4.399658e-01	1.000000e+00	GO	ExpressionMatched	3.565811e-01
positive regulation of synaptic transmission (GO:0050806)	2.018819e-03	9.365485e-01	GO	ExpressionMatched	2.694903e+00
mitochondrial respiratory chain complex assembly (GO:0033108)	2.477610e-02	1.000000e+00	GO	ExpressionMatched	1.605967e+00
phagosome maturation (GO:0090382)	7.994813e-01	1.000000e+00	GO	ExpressionMatched	9.719170e-02
positive regulation of synaptic transmission (GO:0050806)	8.017149e-04	5.113939e-01	GO	ExpressionMatched	3.095980e+00
mitochondrial respiratory chain complex assembly (GO:0033108)	2.457169e-01	1.000000e+00	GO	ExpressionMatched	6.095650e-01
phagosome maturation (GO:0090382)	7.994813e-01	1.000000e+00	GO	ExpressionMatched	9.719170e-02
positive regulation of synaptic transmission (GO:0050806)	4.265124e-02	1.000000e+00	GO	ExpressionMatched	1.370068e+00
mitochondrial respiratory chain complex assembly (GO:0033108)	1.135723e-01	1.000000e+00	GO	ExpressionMatched	9.447274e-01
phagosome maturation (GO:0090382)	6.291479e-01	1.000000e+00	GO	ExpressionMatched	2.012473e-01
positive regulation of synaptic transmission (GO:0050806)	2.092022e-01	1.000000e+00	GO	ExpressionMatched	6.794338e-01
mitochondrial respiratory chain complex assembly (GO:0033108)	7.524155e-01	1.000000e+00	GO	ExpressionMatched	1.235423e-01
phagosome maturation (GO:0090382)	9.178977e-01	1.000000e+00	GO	ExpressionMatched	3.720573e-02
phagosome maturation (GO:0090382)	3.574239e-03	9.599654e-01	GO	ExpressionMatched	2.446816e+00
mitochondrial respiratory chain complex assembly (GO:0033108)	1.353998e-02	1.000000e+00	GO	ExpressionMatched	1.868382e+00
positive regulation of synaptic transmission (GO:0050806)	1.317316e-01	1.000000e+00	GO	ExpressionMatched	8.803101e-01
positive regulation of synaptic transmission (GO:0050806)	1.057224e-02	1.000000e+00	GO	ExpressionMatched	1.975833e+00
mitochondrial respiratory chain complex assembly (GO:0033108)	5.478293e-01	1.000000e+00	GO	ExpressionMatched	2.613547e-01
phagosome maturation (GO:0090382)	6.291479e-01	1.000000e+00	GO	ExpressionMatched	2.012473e-01
positive regulation of synaptic transmission (GO:0050806)	4.265124e-02	1.000000e+00	GO	ExpressionMatched	1.370068e+00
mitochondrial respiratory chain complex assembly (GO:0033108)	1.711558e-01	1.000000e+00	GO	ExpressionMatched	7.666083e-01
phagosome maturation (GO:0090382)	9.178977e-01	1.000000e+00	GO	ExpressionMatched	3.720573e-02
mitochondrial respiratory chain complex assembly (GO:0033108)	1.353998e-02	7.592805e-01	GO	ExpressionMatched	1.868382e+00
positive regulation of synaptic transmission (GO:0050806)	2.092022e-01	1.000000e+00	GO	ExpressionMatched	6.794338e-01
phagosome maturation (GO:0090382)	9.178977e-01	1.000000e+00	GO	ExpressionMatched	3.720573e-02
phagosome maturation (GO:0090382)	4.399658e-01	1.000000e+00	GO	ExpressionMatched	3.565811e-01
mitochondrial respiratory chain complex assembly (GO:0033108)	5.478293e-01	1.000000e+00	GO	ExpressionMatched	2.613547e-01
positive regulation of synaptic transmission (GO:0050806)	7.999658e-01	1.000000e+00	GO	ExpressionMatched	9.692857e-02
positive regulation of synaptic transmission (GO:0050806)	1.057224e-02	1.000000e+00	GO	ExpressionMatched	1.975833e+00
mitochondrial respiratory chain complex assembly (GO:0033108)	7.177655e-02	1.000000e+00	GO	ExpressionMatched	1.144017e+00
phagosome maturation (GO:0090382)	6.291479e-01	1.000000e+00	GO	ExpressionMatched	2.012473e-01
mitochondrial respiratory chain complex assembly (GO:0033108)	1.135723e-01	1.000000e+00	GO	ExpressionMatched	9.447274e-01
positive regulation of synaptic transmission (GO:0050806)	1.317316e-01	1.000000e+00	GO	ExpressionMatched	8.803101e-01
phagosome maturation (GO:0090382)	4.399658e-01	1.000000e+00	GO	ExpressionMatched	3.565811e-01
mitochondrial respiratory chain complex assembly (GO:0033108)	1.135723e-01	1.000000e+00	GO	ExpressionMatched	9.447274e-01
phagosome maturation (GO:0090382)	1.469381e-01	1.000000e+00	GO	ExpressionMatched	8.328655e-01
positive regulation of synaptic transmission (GO:0050806)	8.849312e-01	1.000000e+00	GO	ExpressionMatched	5.309048e-02
mitochondrial respiratory chain complex assembly (GO:0033108)	2.457169e-01	1.000000e+00	GO	ExpressionMatched	6.095650e-01
phagosome maturation (GO:0090382)	7.994813e-01	1.000000e+00	GO	ExpressionMatched	9.719170e-02
positive regulation of synaptic transmission (GO:0050806)	7.999658e-01	1.000000e+00	GO	ExpressionMatched	9.692857e-02
mitochondrial respiratory chain complex assembly (GO:0033108)	2.457169e-01	1.000000e+00	GO	ExpressionMatched	6.095650e-01
positive regulation of synaptic transmission (GO:0050806)	6.894239e-01	1.000000e+00	GO	ExpressionMatched	1.615137e-01
phagosome maturation (GO:0090382)	7.994813e-01	1.000000e+00	GO	ExpressionMatched	9.719170e-02
phagosome maturation (GO:0090382)	1.089548e-02	1.000000e+00	GO	ExpressionMatched	1.962754e+00
mitochondrial respiratory chain complex assembly (GO:0033108)	4.320537e-02	1.000000e+00	GO	ExpressionMatched	1.364462e+00
positive regulation of synaptic transmission (GO:0050806)	8.849312e-01	1.000000e+00	GO	ExpressionMatched	5.309048e-02
mitochondrial respiratory chain complex assembly (GO:0033108)	4.320537e-02	1.000000e+00	GO	ExpressionMatched	1.364462e+00
positive regulation of synaptic transmission (GO:0050806)	1.317316e-01	1.000000e+00	GO	ExpressionMatched	8.803101e-01
phagosome maturation (GO:0090382)	6.291479e-01	1.000000e+00	GO	ExpressionMatched	2.012473e-01
mitochondrial respiratory chain complex assembly (GO:0033108)	7.054703e-03	1.000000e+00	GO	ExpressionMatched	2.151521e+00
positive regulation of synaptic transmission (GO:0050806)	2.092022e-01	1.000000e+00	GO	ExpressionMatched	6.794338e-01
phagosome maturation (GO:0090382)	2.711833e-01	1.000000e+00	GO	ExpressionMatched	5.667370e-01
mitochondrial respiratory chain complex assembly (GO:0033108)	1.662920e-03	5.657254e-01	GO	ExpressionMatched	2.779129e+00
phagosome maturation (GO:0090382)	4.399658e-01	1.000000e+00	GO	ExpressionMatched	3.565811e-01
positive regulation of synaptic transmission (GO:0050806)	5.622283e-01	1.000000e+00	GO	ExpressionMatched	2.500873e-01
mitochondrial respiratory chain complex assembly (GO:0033108)	3.362398e-01	1.000000e+00	GO	ExpressionMatched	4.733508e-01
phagosome maturation (GO:0090382)	4.399658e-01	1.000000e+00	GO	ExpressionMatched	3.565811e-01
positive regulation of synaptic transmission (GO:0050806)	5.622283e-01	1.000000e+00	GO	ExpressionMatched	2.500873e-01
positive regulation of synaptic transmission (GO:0050806)	4.770963e-03	7.377644e-01	GO	ExpressionMatched	2.321394e+00
mitochondrial respiratory chain complex assembly (GO:0033108)	2.477610e-02	1.000000e+00	GO	ExpressionMatched	1.605967e+00
phagosome maturation (GO:0090382)	6.291479e-01	1.000000e+00	GO	ExpressionMatched	2.012473e-01
phagosome maturation (GO:0090382)	1.469381e-01	1.000000e+00	GO	ExpressionMatched	8.328655e-01
mitochondrial respiratory chain complex assembly (GO:0033108)	1.711558e-01	1.000000e+00	GO	ExpressionMatched	7.666083e-01
positive regulation of synaptic transmission (GO:0050806)	4.315167e-01	1.000000e+00	GO	ExpressionMatched	3.650024e-01
positive regulation of synaptic transmission (GO:0050806)	2.194815e-02	1.000000e+00	GO	ExpressionMatched	1.658602e+00
mitochondrial respiratory chain complex assembly (GO:0033108)	4.320537e-02	1.000000e+00	GO	ExpressionMatched	1.364462e+00
phagosome maturation (GO:0090382)	2.711833e-01	1.000000e+00	GO	ExpressionMatched	5.667370e-01
positive regulation of synaptic transmission (GO:0050806)	7.752531e-02	1.000000e+00	GO	ExpressionMatched	1.110557e+00
mitochondrial respiratory chain complex assembly (GO:0033108)	1.135723e-01	1.000000e+00	GO	ExpressionMatched	9.447274e-01
phagosome maturation (GO:0090382)	9.178977e-01	1.000000e+00	GO	ExpressionMatched	3.720573e-02
phagosome maturation (GO:0090382)	1.089548e-02	9.928507e-01	GO	ExpressionMatched	1.962754e+00
positive regulation of synaptic transmission (GO:0050806)	2.194815e-02	1.000000e+00	GO	ExpressionMatched	1.658602e+00
mitochondrial respiratory chain complex assembly (GO:0033108)	3.362398e-01	1.000000e+00	GO	ExpressionMatched	4.733508e-01
mitochondrial respiratory chain complex assembly (GO:0033108)	7.054703e-03	1.000000e+00	GO	ExpressionMatched	2.151521e+00
positive regulation of synaptic transmission (GO:0050806)	2.092022e-01	1.000000e+00	GO	ExpressionMatched	6.794338e-01
phagosome maturation (GO:0090382)	6.291479e-01	1.000000e+00	GO	ExpressionMatched	2.012473e-01
positive regulation of synaptic transmission (GO:0050806)	1.317316e-01	1.000000e+00	GO	ExpressionMatched	8.803101e-01
mitochondrial respiratory chain complex assembly (GO:0033108)	3.362398e-01	1.000000e+00	GO	ExpressionMatched	4.733508e-01
phagosome maturation (GO:0090382)	4.399658e-01	1.000000e+00	GO	ExpressionMatched	3.565811e-01
mitochondrial respiratory chain complex assembly (GO:0033108)	1.135723e-01	1.000000e+00	GO	ExpressionMatched	9.447274e-01
positive regulation of synaptic transmission (GO:0050806)	4.315167e-01	1.000000e+00	GO	ExpressionMatched	3.650024e-01
phagosome maturation (GO:0090382)	4.399658e-01	1.000000e+00	GO	ExpressionMatched	3.565811e-01
positive regulation of synaptic transmission (GO:0050806)	7.752531e-02	1.000000e+00	GO	ExpressionMatched	1.110557e+00
mitochondrial respiratory chain complex assembly (GO:0033108)	3.362398e-01	1.000000e+00	GO	ExpressionMatched	4.733508e-01
phagosome maturation (GO:0090382)	9.178977e-01	1.000000e+00	GO	ExpressionMatched	3.720573e-02
mitochondrial respiratory chain complex assembly (GO:0033108)	1.711558e-01	1.000000e+00	GO	ExpressionMatched	7.666083e-01
positive regulation of synaptic transmission (GO:0050806)	4.315167e-01	1.000000e+00	GO	ExpressionMatched	3.650024e-01
phagosome maturation (GO:0090382)	9.178977e-01	1.000000e+00	GO	ExpressionMatched	3.720573e-02
mitochondrial respiratory chain complex assembly (GO:0033108)	7.054703e-03	1.000000e+00	GO	ExpressionMatched	2.151521e+00
positive regulation of synaptic transmission (GO:0050806)	2.092022e-01	1.000000e+00	GO	ExpressionMatched	6.794338e-01
phagosome maturation (GO:0090382)	2.711833e-01	1.000000e+00	GO	ExpressionMatched	5.667370e-01
positive regulation of synaptic transmission (GO:0050806)	8.017149e-04	1.859614e-01	GO	ExpressionMatched	3.095980e+00
mitochondrial respiratory chain complex assembly (GO:0033108)	7.177655e-02	1.000000e+00	GO	ExpressionMatched	1.144017e+00
phagosome maturation (GO:0090382)	6.291479e-01	1.000000e+00	GO	ExpressionMatched	2.012473e-01
positive regulation of synaptic transmission (GO:0050806)	2.092022e-01	1.000000e+00	GO	ExpressionMatched	6.794338e-01
mitochondrial respiratory chain complex assembly (GO:0033108)	4.390186e-01	1.000000e+00	GO	ExpressionMatched	3.575170e-01
phagosome maturation (GO:0090382)	9.178977e-01	1.000000e+00	GO	ExpressionMatched	3.720573e-02
mitochondrial respiratory chain complex assembly (GO:0033108)	1.662920e-03	7.714437e-01	GO	ExpressionMatched	2.779129e+00
phagosome maturation (GO:0090382)	2.711833e-01	1.000000e+00	GO	ExpressionMatched	5.667370e-01
positive regulation of synaptic transmission (GO:0050806)	5.622283e-01	1.000000e+00	GO	ExpressionMatched	2.500873e-01
positive regulation of synaptic transmission (GO:0050806)	2.092022e-01	1.000000e+00	GO	ExpressionMatched	6.794338e-01
mitochondrial respiratory chain complex assembly (GO:0033108)	7.524155e-01	1.000000e+00	GO	ExpressionMatched	1.235423e-01
phagosome maturation (GO:0090382)	9.178977e-01	1.000000e+00	GO	ExpressionMatched	3.720573e-02
mitochondrial respiratory chain complex assembly (GO:0033108)	1.135723e-01	1.000000e+00	GO	ExpressionMatched	9.447274e-01
positive regulation of synaptic transmission (GO:0050806)	1.317316e-01	1.000000e+00	GO	ExpressionMatched	8.803101e-01
phagosome maturation (GO:0090382)	7.994813e-01	1.000000e+00	GO	ExpressionMatched	9.719170e-02
phagosome maturation (GO:0090382)	7.001647e-02	1.000000e+00	GO	ExpressionMatched	1.154800e+00
positive regulation of synaptic transmission (GO:0050806)	2.092022e-01	1.000000e+00	GO	ExpressionMatched	6.794338e-01
mitochondrial respiratory chain complex assembly (GO:0033108)	2.457169e-01	1.000000e+00	GO	ExpressionMatched	6.095650e-01
mitochondrial respiratory chain complex assembly (GO:0033108)	1.135723e-01	1.000000e+00	GO	ExpressionMatched	9.447274e-01
positive regulation of synaptic transmission (GO:0050806)	2.092022e-01	1.000000e+00	GO	ExpressionMatched	6.794338e-01
phagosome maturation (GO:0090382)	6.291479e-01	1.000000e+00	GO	ExpressionMatched	2.012473e-01
positive regulation of synaptic transmission (GO:0050806)	7.735668e-02	1.000000e+00	GO	ExpressionMatched	1.111502e+00
mitochondrial respiratory chain complex assembly (GO:0033108)	3.357474e-01	1.000000e+00	GO	ExpressionMatched	4.739873e-01
phagosome maturation (GO:0090382)	9.775245e-01	1.000000e+00	GO	ExpressionMatched	9.872358e-03
mitochondrial respiratory chain complex assembly (GO:0033108)	1.135723e-01	1.000000e+00	GO	ExpressionMatched	9.447274e-01
positive regulation of synaptic transmission (GO:0050806)	1.317316e-01	1.000000e+00	GO	ExpressionMatched	8.803101e-01
phagosome maturation (GO:0090382)	4.399658e-01	1.000000e+00	GO	ExpressionMatched	3.565811e-01
positive regulation of synaptic transmission (GO:0050806)	7.752531e-02	1.000000e+00	GO	ExpressionMatched	1.110557e+00
mitochondrial respiratory chain complex assembly (GO:0033108)	1.135723e-01	1.000000e+00	GO	ExpressionMatched	9.447274e-01
phagosome maturation (GO:0090382)	6.291479e-01	1.000000e+00	GO	ExpressionMatched	2.012473e-01
mitochondrial respiratory chain complex assembly (GO:0033108)	2.477610e-02	9.161772e-01	GO	ExpressionMatched	1.605967e+00
phagosome maturation (GO:0090382)	1.469381e-01	1.000000e+00	GO	ExpressionMatched	8.328655e-01
positive regulation of synaptic transmission (GO:0050806)	2.092022e-01	1.000000e+00	GO	ExpressionMatched	6.794338e-01
mitochondrial respiratory chain complex assembly (GO:0033108)	2.477610e-02	1.000000e+00	GO	ExpressionMatched	1.605967e+00
positive regulation of synaptic transmission (GO:0050806)	7.752531e-02	1.000000e+00	GO	ExpressionMatched	1.110557e+00
phagosome maturation (GO:0090382)	7.994813e-01	1.000000e+00	GO	ExpressionMatched	9.719170e-02
mitochondrial respiratory chain complex assembly (GO:0033108)	1.353998e-02	1.000000e+00	GO	ExpressionMatched	1.868382e+00
positive regulation of synaptic transmission (GO:0050806)	7.752531e-02	1.000000e+00	GO	ExpressionMatched	1.110557e+00
phagosome maturation (GO:0090382)	7.994813e-01	1.000000e+00	GO	ExpressionMatched	9.719170e-02
mitochondrial respiratory chain complex assembly (GO:0033108)	7.177655e-02	1.000000e+00	GO	ExpressionMatched	1.144017e+00
positive regulation of synaptic transmission (GO:0050806)	3.105900e-01	1.000000e+00	GO	ExpressionMatched	5.078126e-01
phagosome maturation (GO:0090382)	6.291479e-01	1.000000e+00	GO	ExpressionMatched	2.012473e-01
positive regulation of synaptic transmission (GO:0050806)	7.752531e-02	1.000000e+00	GO	ExpressionMatched	1.110557e+00
mitochondrial respiratory chain complex assembly (GO:0033108)	1.135723e-01	1.000000e+00	GO	ExpressionMatched	9.447274e-01
phagosome maturation (GO:0090382)	2.711833e-01	1.000000e+00	GO	ExpressionMatched	5.667370e-01
mitochondrial respiratory chain complex assembly (GO:0033108)	4.320537e-02	1.000000e+00	GO	ExpressionMatched	1.364462e+00
positive regulation of synaptic transmission (GO:0050806)	2.092022e-01	1.000000e+00	GO	ExpressionMatched	6.794338e-01
phagosome maturation (GO:0090382)	7.994813e-01	1.000000e+00	GO	ExpressionMatched	9.719170e-02
positive regulation of synaptic transmission (GO:0050806)	2.194815e-02	1.000000e+00	GO	ExpressionMatched	1.658602e+00
mitochondrial respiratory chain complex assembly (GO:0033108)	2.457169e-01	1.000000e+00	GO	ExpressionMatched	6.095650e-01
phagosome maturation (GO:0090382)	4.399658e-01	1.000000e+00	GO	ExpressionMatched	3.565811e-01
mitochondrial respiratory chain complex assembly (GO:0033108)	1.353998e-02	1.000000e+00	GO	ExpressionMatched	1.868382e+00
positive regulation of synaptic transmission (GO:0050806)	5.622283e-01	1.000000e+00	GO	ExpressionMatched	2.500873e-01
phagosome maturation (GO:0090382)	7.994813e-01	1.000000e+00	GO	ExpressionMatched	9.719170e-02
positive regulation of synaptic transmission (GO:0050806)	4.315167e-01	1.000000e+00	GO	ExpressionMatched	3.650024e-01
phagosome maturation (GO:0090382)	6.291479e-01	1.000000e+00	GO	ExpressionMatched	2.012473e-01
mitochondrial respiratory chain complex assembly (GO:0033108)	6.548885e-01	1.000000e+00	GO	ExpressionMatched	1.838327e-01
mitochondrial respiratory chain complex assembly (GO:0033108)	7.299746e-06	1.241687e-02	GO	ExpressionMatched	5.136692e+00
positive regulation of synaptic transmission (GO:0050806)	4.770963e-03	1.000000e+00	GO	ExpressionMatched	2.321394e+00
phagosome maturation (GO:0090382)	2.711833e-01	1.000000e+00	GO	ExpressionMatched	5.667370e-01
mitochondrial respiratory chain complex assembly (GO:0033108)	3.506090e-03	1.000000e+00	GO	ExpressionMatched	2.455177e+00
positive regulation of synaptic transmission (GO:0050806)	4.315167e-01	1.000000e+00	GO	ExpressionMatched	3.650024e-01
phagosome maturation (GO:0090382)	6.291479e-01	1.000000e+00	GO	ExpressionMatched	2.012473e-01
mitochondrial respiratory chain complex assembly (GO:0033108)	3.506090e-03	1.000000e+00	GO	ExpressionMatched	2.455177e+00
positive regulation of synaptic transmission (GO:0050806)	2.194815e-02	1.000000e+00	GO	ExpressionMatched	1.658602e+00
phagosome maturation (GO:0090382)	1.469381e-01	1.000000e+00	GO	ExpressionMatched	8.328655e-01
mitochondrial respiratory chain complex assembly (GO:0033108)	2.457169e-01	1.000000e+00	GO	ExpressionMatched	6.095650e-01
positive regulation of synaptic transmission (GO:0050806)	3.105900e-01	1.000000e+00	GO	ExpressionMatched	5.078126e-01
phagosome maturation (GO:0090382)	9.775605e-01	1.000000e+00	GO	ExpressionMatched	9.856337e-03
positive regulation of synaptic transmission (GO:0050806)	1.057224e-02	1.000000e+00	GO	ExpressionMatched	1.975833e+00
mitochondrial respiratory chain complex assembly (GO:0033108)	2.457169e-01	1.000000e+00	GO	ExpressionMatched	6.095650e-01
phagosome maturation (GO:0090382)	2.711833e-01	1.000000e+00	GO	ExpressionMatched	5.667370e-01
mitochondrial respiratory chain complex assembly (GO:0033108)	2.457169e-01	1.000000e+00	GO	ExpressionMatched	6.095650e-01
phagosome maturation (GO:0090382)	4.399658e-01	1.000000e+00	GO	ExpressionMatched	3.565811e-01
positive regulation of synaptic transmission (GO:0050806)	6.894239e-01	1.000000e+00	GO	ExpressionMatched	1.615137e-01
positive regulation of synaptic transmission (GO:0050806)	1.314858e-01	1.000000e+00	GO	ExpressionMatched	8.811210e-01
mitochondrial respiratory chain complex assembly (GO:0033108)	3.357474e-01	1.000000e+00	GO	ExpressionMatched	4.739873e-01
phagosome maturation (GO:0090382)	7.992754e-01	1.000000e+00	GO	ExpressionMatched	9.730357e-02
mitochondrial respiratory chain complex assembly (GO:0033108)	7.530933e-04	6.405058e-01	GO	ExpressionMatched	3.123151e+00
[truncated: 3,992 more rows]
