# Supplementary material for: Ascertaining cells’ synaptic connections and RNA expression simultaneously with barcoded rabies virus libraries
Source: Nat Commun. 2022 Nov 16;13:6993. doi: 10.1038/s41467-022-34334-1 (PMC9668842; doi:10.1038/s41467-022-34334-1)
Supplement: Supplementary file 6 — Source Data [file 41467_2022_34334_MOESM6_ESM.zip › saunders_source_data/SI_Figure_5e.csv]

experiment	ctf.n_CBCs	ctf.n_starter	facs.count_gfp_fromAllParticles	PROJECTED_facs.count_gfp_AND_mcherry_fromAllParticles
SCC06_1e2_A	4400	0
SCC06_1e3_A	3109	7
SCC06_1e3_B	2593	2
SCC06_1e4_A	764	2
SCC06_1e4_B	496	0
SCC06_1e4_C	412	0
SCC07_1e2_B	18974	158	70000	7121.9708
SCC07_1e2_C	22033	193	83000	7758.8157
SCC07_1e3_A	7906	38	29000	2069.2504
SCC07_1e3_B	6475	21	27000	1992.7054
SCC07_1e3_C	6145	21	31000	1849.5875
SCC07_1e3_D	3549	11	23000	1401.2024
SCC07_1e3_E	3882	7	21000	1378.1399
SCC07_1e3_F	3994	6	20000	1126.8144
SCC08_1e2_A	20811	174	94000	9908.7379
SCC08_1e2_B	21342	245	100000	9227.2379
SCC08_1e3_A	4207	0	23000	1723.2470
SCC08_1e3_B	3586	9	16000	1228.0900
SCC08_1e3_C	4848	23	22000	1315.9080
SCC08_1e3_D	1744	4	12200	1098.0883
SCC08_1e3_E	2498	10	15900	1353.5907
SCC08_1e3_F	2485	13	6750	537.9442
