# Supplementary material for: Ascertaining cells’ synaptic connections and RNA expression simultaneously with barcoded rabies virus libraries
Source: Nat Commun. 2022 Nov 16;13:6993. doi: 10.1038/s41467-022-34334-1 (PMC9668842; doi:10.1038/s41467-022-34334-1)
Supplement: Supplementary file 6 — Source Data [file 41467_2022_34334_MOESM6_ESM.zip › saunders_source_data/Figure_5c.csv]

meta_tile	pseudo_tile_10_fractionRV
raw_metacell_pseudo_tile_10_CBC_pseudo_tile_10_1	0.08151338
raw_metacell_pseudo_tile_10_CBC_pseudo_tile_10_2	0.05075361
raw_metacell_pseudo_tile_10_CBC_pseudo_tile_10_3	0.08551215
raw_metacell_pseudo_tile_10_CBC_pseudo_tile_10_4	0.18492308
raw_metacell_pseudo_tile_10_CBC_pseudo_tile_10_5	0.07692308
raw_metacell_pseudo_tile_10_CBC_pseudo_tile_10_6	0.23938462
raw_metacell_pseudo_tile_10_CBC_pseudo_tile_10_7	0.34246154
raw_metacell_pseudo_tile_10_CBC_pseudo_tile_10_8	0.32615385
raw_metacell_pseudo_tile_10_CBC_pseudo_tile_10_9	0.49661538
raw_metacell_pseudo_tile_10_CBC_pseudo_tile_10_10	0.83476923
