# Supplementary material for: Ascertaining cells’ synaptic connections and RNA expression simultaneously with barcoded rabies virus libraries
Source: Nat Commun. 2022 Nov 16;13:6993. doi: 10.1038/s41467-022-34334-1 (PMC9668842; doi:10.1038/s41467-022-34334-1)
Supplement: Supplementary file 6 — Source Data [file 41467_2022_34334_MOESM6_ESM.zip › saunders_source_data/SI_Figure_5a.csv]

cell	handannotated_starters	x_micron	y_micron
1	presynaptic	8843.6244	781.0675
2	presynaptic	10751.4145	886.7421
3	presynaptic	10766.0924	896.3250
4	presynaptic	8861.3188	1203.4343
5	presynaptic	10827.0475	1237.1248
6	presynaptic	10636.8711	1351.9666
7	presynaptic	5979.6990	1761.4482
8	presynaptic	10593.7684	1843.4230
9	presynaptic	10254.0039	1869.6141
10	presynaptic	10240.7464	1900.4793
11	presynaptic	5719.2216	1907.9176
12	presynaptic	5996.2434	1967.5774
13	presynaptic	8496.7504	1960.5369
14	presynaptic	9434.2809	1970.5457
15	presynaptic	5807.2909	2058.3549
16	presynaptic	7445.7756	2058.9873
17	presynaptic	6269.0373	2105.0964
18	presynaptic	5749.0234	2115.7222
19	presynaptic	6242.8692	2123.1325
20	presynaptic	9026.5308	2132.9781
21	presynaptic	5962.3565	2197.3528
22	presynaptic	5549.0397	2207.3718
23	presynaptic	5777.1372	2241.6055
24	presynaptic	6262.5297	2249.9058
25	presynaptic	5373.1917	2250.2016
26	presynaptic	5752.0324	2288.7015
27	presynaptic	5843.6998	2303.8740
28	presynaptic	5669.6521	2317.6465
29	presynaptic	5824.2025	2346.4080
30	presynaptic	9580.7707	2353.3720
31	presynaptic	10984.3672	2355.0347
32	presynaptic	6306.5656	2353.6372
33	presynaptic	6002.1339	2357.5668
34	presynaptic	6112.8906	2357.9493
35	presynaptic	5872.9560	2361.6366
36	presynaptic	5887.9755	2361.2745
37	presynaptic	10491.3808	2397.7650
38	presynaptic	6136.9779	2402.2122
39	presynaptic	5121.0604	2406.7002
40	presynaptic	5704.2327	2418.4149
41	presynaptic	6314.4451	2433.5746
42	presynaptic	6140.4816	2437.7184
43	presynaptic	6503.1757	2444.5524
44	presynaptic	6112.2735	2464.5214
45	presynaptic	13098.0673	2464.8096
46	presynaptic	5693.1504	2471.6844
47	presynaptic	6105.1514	2489.3126
48	presynaptic	5796.9124	2505.7957
49	presynaptic	5915.8827	2511.4593
50	presynaptic	6009.5901	2515.0165
51	presynaptic	5820.1353	2518.5177
52	presynaptic	5577.1279	2526.8817
53	presynaptic	6024.2858	2536.0897
54	presynaptic	15035.1799	2537.2780
55	presynaptic	5715.0676	2539.6087
56	presynaptic	6097.3126	2553.7816
57	presynaptic	5719.9738	2593.8268
58	presynaptic	6145.9105	2568.3243
59	presynaptic	5524.9244	2576.6399
60	presynaptic	5925.7053	2573.3095
61	presynaptic	5954.4922	2591.5497
62	presynaptic	5570.9774	2598.4449
63	presynaptic	5695.2899	2591.4732
64	presynaptic	5238.6766	2587.9797
66	presynaptic	5989.4757	2595.9587
67	presynaptic	6021.9142	2598.8325
68	presynaptic	5922.3750	2612.3883
69	presynaptic	5230.4580	2619.0795
70	presynaptic	5791.1494	2622.2797
71	presynaptic	5757.7393	2630.7049
72	presynaptic	6533.5947	2636.9626
73	presynaptic	6382.0686	2651.0667
74	presynaptic	6121.9712	2649.4857
75	presynaptic	5086.8241	2655.2920
76	presynaptic	6109.7745	2650.7250
77	presynaptic	5223.5934	2657.0669
78	presynaptic	5459.9758	2656.0851
79	presynaptic	6083.1142	2669.8296
80	presynaptic	6004.3422	2675.0469
81	presynaptic	5719.2955	2685.1270
82	presynaptic	12959.5437	2689.4085
83	presynaptic	6085.2869	2694.6411
84	presynaptic	6235.2396	2688.1361
85	presynaptic	6385.5927	2695.5999
86	presynaptic	11271.8823	2695.0057
87	presynaptic	5111.8243	2697.6476
88	presynaptic	6173.3409	2702.6838
89	presynaptic	3598.1622	2709.3750
90	presynaptic	12660.1992	2715.6658
91	presynaptic	5700.5301	2727.3882
92	presynaptic	5995.8660	2732.8018
93	presynaptic	6128.4201	2732.6947
94	presynaptic	3496.0500	2733.6000
95	presynaptic	5600.6849	2739.5364
96	presynaptic	3568.5694	2743.4353
97	presynaptic	5616.0486	2753.1355
98	presynaptic	5766.3762	2753.1865
99	presynaptic	5699.6835	2758.6282
100	presynaptic	5999.9485	2763.4120
101	presynaptic	6413.1633	2760.1455
102	presynaptic	6149.9446	2768.1040
103	presynaptic	5640.5210	2762.9250
104	presynaptic	5397.6717	2774.9279
105	presynaptic	3526.0890	2785.8291
106	presynaptic	5749.8165	2781.0172
107	presynaptic	5914.5924	2781.2034
108	presynaptic	5820.9921	2789.7000
109	presynaptic	5176.7983	2791.5513
110	presynaptic	5126.2675	2798.1328
111	presynaptic	6058.6852	2800.5910
112	presynaptic	5271.2631	2801.3713
113	presynaptic	5119.8364	2820.1776
114	presynaptic	6004.2325	2834.9574
115	presynaptic	6217.1550	2833.5957
116	presynaptic	5139.3031	2842.9261
117	presynaptic	6175.2151	2841.4114
118	presynaptic	6230.7847	2843.3775
119	presynaptic	5981.0250	2845.7006
120	presynaptic	6245.3146	2855.6175
121	presynaptic	5322.7348	2869.0560
122	presynaptic	6168.4321	2873.4522
123	presynaptic	6234.0640	2875.9538
124	presynaptic	5481.8115	2879.7685
125	presynaptic	5500.1485	2890.8738
126	presynaptic	6186.3000	2906.8648
127	presynaptic	6247.5102	2899.3143
128	presynaptic	5361.8264	2905.1869
129	presynaptic	6285.4363	2908.1806
130	presynaptic	6577.0926	2915.9428
131	presynaptic	5956.0426	2917.3810
132	presynaptic	4244.0899	2924.2660
133	presynaptic	15232.4250	2944.0795
134	presynaptic	5787.7885	2953.4075
135	presynaptic	7007.6371	2955.0649
136	presynaptic	8289.2824	2961.3864
137	presynaptic	5848.0756	2962.6053
138	presynaptic	6607.6059	2970.3547
139	presynaptic	7116.3615	2970.9820
140	presynaptic	5767.4599	2985.5145
141	presynaptic	5580.0094	2993.3838
142	presynaptic	5531.1718	2996.3214
143	presynaptic	5211.4987	3021.5409
144	presynaptic	5919.0243	3036.2034
145	presynaptic	4588.9060	3043.7182
146	presynaptic	5987.0914	3059.1712
147	presynaptic	4625.0039	3077.9953
148	presynaptic	10522.2537	3142.0360
149	presynaptic	6475.7250	3149.2423
150	presynaptic	5588.5724	3157.7313
151	presynaptic	12684.8832	3160.3782
152	presynaptic	6486.1825	3167.2861
153	presynaptic	6241.3570	3177.0501
154	presynaptic	6208.8369	3199.7528
155	presynaptic	5018.1858	3214.2367
156	presynaptic	14506.9143	3211.7250
157	presynaptic	4148.5185	3225.9973
158	presynaptic	14091.3918	3239.7750
159	presynaptic	4642.8105	3269.0821
160	presynaptic	4259.8234	3295.9081
161	presynaptic	5570.6535	3315.1963
162	presynaptic	5275.7256	3324.7563
163	presynaptic	5468.1384	3316.7493
164	presynaptic	5316.1890	3334.7931
165	presynaptic	15362.4291	3397.7857
166	presynaptic	11746.5750	3419.4531
167	presynaptic	6444.7221	3431.6038
168	presynaptic	10800.5250	3432.1903
169	presynaptic	4635.9204	3443.4154
170	presynaptic	11726.8150	3449.0152
171	presynaptic	10803.9420	3454.9108
172	presynaptic	6494.2711	3517.3884
173	presynaptic	6511.4250	3513.8235
174	presynaptic	14430.3786	3538.8135
175	presynaptic	16516.7070	3537.4696
176	presynaptic	8002.7466	3543.2479
177	presynaptic	16472.1279	3573.1441
178	presynaptic	5565.7983	3575.1306
179	presynaptic	5892.6063	3583.9459
180	presynaptic	16591.5750	3590.4434
181	presynaptic	13833.7627	3614.7602
182	presynaptic	16573.8576	3608.2576
183	presynaptic	4118.2627	3653.4717
184	presynaptic	6148.5702	3652.0794
185	presynaptic	12410.7760	3655.4250
186	presynaptic	3675.1875	3676.8093
187	presynaptic	6202.6072	3689.9290
188	presynaptic	15192.2625	3696.1051
189	presynaptic	2909.7948	3754.1661
190	presynaptic	4961.0862	3766.0312
191	presynaptic	4894.7403	3784.1362
192	presynaptic	14487.2538	3815.4247
193	presynaptic	6173.3562	3836.9595
194	presynaptic	14492.2849	3849.1204
195	presynaptic	13125.0234	3863.0383
196	presynaptic	4644.3201	3884.6011
197	presynaptic	3749.5072	3969.0138
198	presynaptic	13833.7143	3962.6643
199	presynaptic	14400.0514	3976.1895
200	presynaptic	13853.4717	3984.7396
201	presynaptic	14258.7126	4000.6924
202	presynaptic	6272.8954	4060.2298
203	presynaptic	16848.3753	4072.8166
204	presynaptic	3719.6646	4090.8018
205	presynaptic	11856.7222	4092.3624
206	presynaptic	3806.2498	4100.5300
207	presynaptic	4181.5333	4102.4859
208	presynaptic	3740.8831	4104.2250
209	presynaptic	3144.8334	4135.5058
210	presynaptic	3558.7570	4163.4487
211	presynaptic	6850.9116	4172.9806
212	presynaptic	9909.2388	4192.0445
213	presynaptic	5676.5346	4211.7381
214	presynaptic	12351.8175	4224.4192
215	presynaptic	5115.5907	4246.2753
216	presynaptic	15424.5828	4251.3906
217	presynaptic	7284.3121	4251.6864
218	presynaptic	2564.8206	4252.5508
219	presynaptic	14709.7158	4293.3228
220	presynaptic	14520.0341	4305.0400
221	presynaptic	10537.8954	4304.4076
222	presynaptic	17129.1609	4327.3755
223	presynaptic	5004.0256	4351.0216
224	presynaptic	10035.4587	4343.8740
225	presynaptic	15031.0464	4343.4558
226	presynaptic	15380.6030	4357.0932
227	presynaptic	2643.0750	4386.4539
228	presynaptic	5659.5261	4399.4742
229	presynaptic	11176.9764	4408.2564
230	presynaptic	14058.5146	4422.9291
231	presynaptic	16093.9858	4425.1425
232	presynaptic	15181.1521	4443.9997
233	presynaptic	15107.8243	4447.6564
234	presynaptic	13710.3019	4472.3353
235	presynaptic	14463.2175	4490.8075
236	presynaptic	12023.2424	4511.3631
237	presynaptic	15134.3724	4503.2388
238	presynaptic	15712.2993	4514.2191
239	presynaptic	16336.2307	4507.4284
240	presynaptic	4476.0303	4514.6195
241	presynaptic	4202.9074	4529.8710
242	presynaptic	16446.8676	4549.0368
243	presynaptic	16491.2860	4548.7104
244	presynaptic	14602.8173	4562.2815
245	presynaptic	13864.6203	4574.9703
246	presynaptic	15432.2583	4580.8761
247	presynaptic	16461.5250	4580.4043
248	presynaptic	16158.5824	4596.8034
249	presynaptic	7799.4682	4593.0447
250	presynaptic	16422.0943	4598.4838
251	presynaptic	12836.8275	4607.6868
252	presynaptic	5634.7783	4612.4068
253	presynaptic	13143.1513	4635.8949
254	presynaptic	16075.3326	4644.7893
255	presynaptic	15537.7900	4648.9534
256	presynaptic	5473.1568	4649.1217
257	presynaptic	3352.4799	4665.4519
258	presynaptic	16610.8785	4655.4993
259	presynaptic	4125.7266	4655.8716
260	presynaptic	2039.2223	4668.3130
261	presynaptic	15933.5577	4670.8452
262	presynaptic	14033.4915	4669.7640
263	presynaptic	16347.8511	4673.7828
264	presynaptic	16660.1190	4687.2238
265	presynaptic	14023.7250	4689.5035
266	presynaptic	14058.2086	4688.1750
267	presynaptic	4044.1929	4695.1747
268	presynaptic	15946.6010	4696.8858
269	presynaptic	14031.3291	4718.3517
270	presynaptic	16676.9821	4699.6525
271	presynaptic	14007.7059	4704.3139
272	presynaptic	14911.1352	4719.0555
273	presynaptic	4540.2291	4716.8982
274	presynaptic	9605.4547	4737.1987
275	presynaptic	15903.6054	4726.3357
276	presynaptic	4799.5590	4729.0540
277	presynaptic	17040.6223	4734.0265
278	presynaptic	4162.8750	4730.2576
279	presynaptic	4183.2980	4743.9129
280	presynaptic	4208.5684	4750.1221
281	presynaptic	3553.3536	4759.9932
282	presynaptic	16237.5534	4785.3810
283	presynaptic	4035.0792	4786.6101
284	presynaptic	4227.5787	4782.7239
285	presynaptic	11968.5780	4789.7185
286	presynaptic	14980.7298	4788.1325
287	presynaptic	2421.3984	4794.1199
288	presynaptic	15333.9940	4801.9050
289	presynaptic	16456.2210	4807.3288
290	presynaptic	16296.9199	4805.4954
291	presynaptic	4523.1977	4810.7025
292	presynaptic	15724.5750	4814.3362
293	presynaptic	16402.9821	4820.0100
294	presynaptic	13260.5202	4829.8887
295	presynaptic	4964.9648	4828.3638
296	presynaptic	16367.4402	4842.1389
297	presynaptic	5188.4034	4842.5698
298	presynaptic	15604.8066	4843.8474
299	presynaptic	16268.3319	4849.9368
300	presynaptic	17224.7655	4846.0736
301	presynaptic	4264.9158	4852.2343
302	presynaptic	15986.2560	4852.0737
303	presynaptic	16861.4695	4862.8194
304	presynaptic	16448.9739	4867.9500
305	presynaptic	14836.9863	4872.7593
306	presynaptic	16294.4515	4873.6441
307	presynaptic	15620.4840	4875.7810
308	presynaptic	5281.9119	4880.1568
309	presynaptic	15362.9136	4878.7033
310	presynaptic	16056.5314	4884.2266
311	presynaptic	16535.1231	4886.6083
312	presynaptic	15352.5963	4898.9070
313	presynaptic	16366.8792	4890.1222
314	presynaptic	4773.7275	4895.1712
315	presynaptic	4662.2772	4898.1088
316	presynaptic	16222.4931	4898.3281
317	presynaptic	16434.0156	4902.9462
318	presynaptic	4815.2058	4901.6278
319	presynaptic	13689.9759	4914.6685
320	presynaptic	15726.6762	4906.0903
321	presynaptic	16592.6179	4906.7380
322	presynaptic	3969.4779	4909.8771
323	presynaptic	16126.8171	4914.9975
324	presynaptic	4193.5617	4922.4257
325	presynaptic	16860.1588	4919.3325
326	presynaptic	4567.2667	4925.3683
327	presynaptic	7346.1650	4922.4460
328	presynaptic	16618.3576	4929.7951
329	presynaptic	4348.9460	4932.7990
330	presynaptic	5611.9380	4952.8369
331	presynaptic	16021.5582	4936.3538
332	presynaptic	15636.6943	4932.1309
333	presynaptic	16469.8380	4935.2980
334	presynaptic	16000.3448	4949.6443
335	presynaptic	15741.0684	4959.7806
336	presynaptic	16310.2564	4944.0471
337	presynaptic	8441.1553	4951.6002
338	presynaptic	16297.0984	4946.9515
339	presynaptic	16325.4595	4953.2832
340	presynaptic	4407.9708	4962.3790
341	presynaptic	5128.2769	4966.1760
342	presynaptic	16079.1984	4969.3737
343	presynaptic	16571.9604	4970.4880
344	presynaptic	16906.6530	4972.4133
345	presynaptic	4767.1510	4972.1659
346	presynaptic	16401.0186	4986.0966
347	presynaptic	16480.6500	4972.5638
348	presynaptic	13620.8250	4980.0607
349	presynaptic	15723.8610	4998.8160
350	presynaptic	13875.5215	4997.5971
351	presynaptic	16250.0815	4994.8686
352	presynaptic	4308.5590	4994.4019
353	presynaptic	16209.0903	4993.7262
354	presynaptic	16370.2962	4996.6051
355	presynaptic	4284.8772	4996.2660
356	presynaptic	15574.6962	5008.9038
357	presynaptic	4717.2680	5012.2213
358	presynaptic	15598.0261	5017.7293
360	presynaptic	16076.7988	5014.8376
361	presynaptic	16179.7015	5023.6530
362	presynaptic	16026.8265	5025.3156
363	presynaptic	15178.7092	5030.2167
364	presynaptic	16228.9803	5023.7065
365	presynaptic	15923.8243	5039.8761
366	presynaptic	16165.6842	5041.3398
367	presynaptic	16239.5602	5051.1394
368	presynaptic	10388.4654	5049.5534
369	presynaptic	7824.4582	5045.9477
370	presynaptic	16351.8750	5042.5511
371	presynaptic	16087.0600	5045.9477
372	presynaptic	16306.4085	5052.9754
373	presynaptic	15291.5570	5053.3452
374	presynaptic	15676.7905	5057.1829
375	presynaptic	16279.3708	5051.9554
376	presynaptic	16975.8677	5050.1883
377	presynaptic	16340.4484	5055.4030
378	presynaptic	16539.5703	5057.3665
379	presynaptic	4943.0908	5056.6883
380	presynaptic	16327.6372	5066.7454
381	presynaptic	16425.6720	5066.5491
382	presynaptic	16615.0732	5071.5573
383	presynaptic	16911.1920	5072.2432
384	presynaptic	15295.2621	5073.2760
385	presynaptic	16177.8604	5074.4362
386	presynaptic	16413.0724	5078.3530
387	presynaptic	3661.4277	5079.8933
388	presynaptic	4965.0948	5084.4475
389	presynaptic	5089.5322	5083.6035
390	presynaptic	16250.7292	5079.1665
391	presynaptic	15209.1614	5084.1492
392	presynaptic	15954.0572	5088.2776
393	presynaptic	16572.0752	5086.5691
394	presynaptic	5362.3032	5090.0193
395	presynaptic	10355.5321	5100.3646
396	presynaptic	15059.4253	5099.3574
397	presynaptic	16366.1295	5095.6395
398	presynaptic	15599.2501	5098.3629
399	presynaptic	16090.2246	5102.2593
400	presynaptic	4968.6725	5101.2954
401	presynaptic	15813.4272	5103.5751
402	presynaptic	16327.8132	5103.2155
403	presynaptic	16305.3681	5120.2904
404	presynaptic	16069.8705	5113.4002
405	presynaptic	16586.9110	5117.3629
406	presynaptic	16225.2853	5113.2370
407	presynaptic	15345.3084	5117.8270
408	presynaptic	15861.6859	5120.3566
409	presynaptic	16267.7938	5131.0717
410	presynaptic	2257.9893	5124.3627
411	presynaptic	4094.0836	5124.0618
412	presynaptic	4515.9811	5121.3052
413	presynaptic	15980.9112	5125.5051
414	presynaptic	4595.5998	5138.1301
415	presynaptic	4832.7625	5141.1544
416	presynaptic	14777.3571	5140.5858
417	presynaptic	15140.5052	5141.1238
418	presynaptic	15869.2875	5136.9673
419	presynaptic	16045.7067	5140.1370
420	presynaptic	16583.5603	5141.0372
421	presynaptic	15297.2409	5144.0436
422	presynaptic	4964.3221	5147.0832
423	presynaptic	10241.6390	5168.8474
424	presynaptic	3676.3044	5158.0405
425	presynaptic	15791.7828	5154.0370
426	presynaptic	16017.2181	5172.2849
427	presynaptic	17518.3572	5157.4821
428	presynaptic	15160.5507	5156.6814
429	presynaptic	16565.4273	5162.5540
430	presynaptic	16196.5417	5175.0771
431	presynaptic	15841.5256	5173.0422
432	presynaptic	16964.0790	5176.5484
433	presynaptic	4852.4281	5178.1983
434	presynaptic	17592.9855	5178.8077
435	presynaptic	15935.6232	5181.9723
436	presynaptic	16390.2091	5181.9162
437	presynaptic	4431.6577	5180.5112
438	presynaptic	4515.6700	5183.3187
439	presynaptic	16914.6192	5195.4924
440	presynaptic	4666.8340	5198.2795
441	presynaptic	17553.8609	5198.7181
442	presynaptic	16175.9020	5200.4164
443	presynaptic	14076.8262	5206.4319
444	presynaptic	4392.3750	5204.6086
445	presynaptic	4628.6325	5211.4401
446	presynaptic	5284.9234	5211.7665
447	presynaptic	16901.8080	5215.6348
448	presynaptic	4182.1377	5214.0921
449	presynaptic	4514.5302	5218.9243
450	presynaptic	4573.8763	5221.3315
451	presynaptic	12253.8898	5231.4040
452	presynaptic	15717.2998	5234.9307
453	presynaptic	11488.6858	5233.7653
454	presynaptic	15742.3765	5234.2473
455	presynaptic	16856.9356	5233.9540
456	presynaptic	4467.5158	5239.0464
457	presynaptic	16933.7009	5249.0067
458	presynaptic	4713.8178	5247.8057
459	presynaptic	17382.6513	5250.8988
460	presynaptic	4348.5532	5252.1661
461	presynaptic	16435.0866	5258.4748
462	presynaptic	16691.7594	5255.5321
463	presynaptic	16091.2803	5258.0108
464	presynaptic	15066.2313	5264.3501
465	presynaptic	16637.1562	5272.7089
466	presynaptic	13061.2173	5279.4435
467	presynaptic	16041.0172	5271.7348
468	presynaptic	3391.1914	5267.0250
469	presynaptic	16206.5020	5275.4706
470	presynaptic	6171.5737	5284.3650
471	presynaptic	4573.5525	5286.5427
472	presynaptic	5451.1299	5287.4224
473	presynaptic	14712.6534	5289.1896
474	presynaptic	4339.9215	5296.7504
475	presynaptic	16291.5114	5301.1771
476	presynaptic	4889.9131	5294.0167
477	presynaptic	16990.1961	5296.7656
478	presynaptic	4565.7189	5306.2822
480	presynaptic	3244.3293	5316.4823
481	presynaptic	4538.9974	5317.0407
482	presynaptic	4776.7390	5316.3573
483	presynaptic	16344.9339	5316.3955
484	presynaptic	2652.0000	5315.4750
485	presynaptic	5068.3698	5320.8861
486	presynaptic	16658.7496	5319.3918
487	presynaptic	16768.9428	5325.0808
488	presynaptic	15174.3207	5339.1772
489	presynaptic	4554.2847	5334.2532
490	presynaptic	4577.3622	5341.9593
491	presynaptic	10004.5807	5348.0538
492	presynaptic	2875.3953	5348.1532
493	presynaptic	4316.8287	5348.6862
494	presynaptic	16865.3226	5352.5367
495	presynaptic	4603.0305	5348.2272
496	presynaptic	4246.2294	5350.3360
497	presynaptic	15773.6038	5355.4794
498	presynaptic	16395.4290	5359.0519
499	presynaptic	2732.3250	5352.4500
500	presynaptic	5249.2005	5372.8372
501	presynaptic	16203.5135	5374.1276
502	presynaptic	16231.4589	5379.5437
503	presynaptic	16559.2231	5385.1971
504	presynaptic	16329.2998	5398.7172
505	presynaptic	16278.8608	5403.5775
506	presynaptic	4743.9282	5403.3454
507	presynaptic	16968.7480	5403.4653
508	presynaptic	16706.4346	5404.1411
509	presynaptic	4377.7558	5408.9044
510	presynaptic	4504.4654	5413.9075
511	presynaptic	16134.8929	5415.4605
512	presynaptic	16174.5709	5411.1000
513	presynaptic	16305.2049	5423.2839
514	presynaptic	16474.3413	5428.3048
515	presynaptic	4256.6258	5422.6489
516	presynaptic	16514.4299	5430.4214
517	presynaptic	5049.6860	5428.6822
518	presynaptic	11198.9549	5430.7350
519	presynaptic	8360.1112	5444.2220
520	presynaptic	4634.7040	5459.4862
521	presynaptic	16903.2334	5463.8646
522	presynaptic	16502.1975	5464.5505
523	presynaptic	16842.6302	5461.5543
524	presynaptic	4498.4295	5463.9207
525	presynaptic	16791.8061	5472.0042
526	presynaptic	2210.4241	5466.9322
527	presynaptic	16455.6625	5468.1180
528	presynaptic	2548.0033	5474.7454
529	presynaptic	15620.6370	5478.7897
530	presynaptic	15728.4459	5481.1842
531	presynaptic	2563.5915	5477.5912
533	presynaptic	4832.8492	5485.1724
534	presynaptic	16470.7126	5491.2363
535	presynaptic	16588.1198	5490.8385
536	presynaptic	2581.5257	5492.4271
537	presynaptic	4644.9627	5502.6781
538	presynaptic	5125.0257	5494.8496
539	presynaptic	15420.9210	5501.4184
540	presynaptic	4704.8852	5506.5643
541	presynaptic	4269.9750	5506.6919
542	presynaptic	2523.7018	5519.9442
543	presynaptic	16274.0592	5513.8242
544	presynaptic	4317.1474	5516.8893
545	presynaptic	16238.1858	5534.7622
546	presynaptic	16733.7196	5531.4574
547	presynaptic	2550.4972	5536.2540
548	presynaptic	16119.0982	5538.2532
549	presynaptic	16415.8647	5537.9293
550	presynaptic	16663.3626	5549.2972
551	presynaptic	16947.3000	5555.0628
552	presynaptic	16272.6261	5558.7475
553	presynaptic	2555.0898	5560.2214
554	presynaptic	16185.7221	5567.2747
555	presynaptic	16503.5031	5565.9564
556	presynaptic	2542.4698	5568.2361
557	presynaptic	15599.7856	5570.8881
558	presynaptic	4990.7019	5573.0327
559	presynaptic	16672.0606	5574.9043
560	presynaptic	14058.1576	5571.6250
561	presynaptic	4265.1376	5582.6257
563	presynaptic	6684.3787	5594.0497
564	presynaptic	2664.8979	5603.6250
565	presynaptic	2651.3982	5609.9541
566	presynaptic	4762.8058	5621.2047
567	presynaptic	6719.3265	5618.5859
568	presynaptic	4456.6987	5632.2258
569	presynaptic	15769.4116	5628.3524
570	presynaptic	5803.7592	5626.5750
571	presynaptic	13287.4099	5632.1824
572	presynaptic	4517.6667	5632.8888
573	presynaptic	16274.7910	5637.1422
574	presynaptic	4683.4702	5637.0759
575	presynaptic	4065.8628	5641.1253
576	presynaptic	4773.7887	5640.2175
577	presynaptic	15921.3075	5640.7224
578	presynaptic	2989.4262	5650.6852
579	presynaptic	3228.5677	5653.6432
580	presynaptic	3753.5898	5643.1525
581	presynaptic	4521.6472	5650.3384
582	presynaptic	16774.4890	5654.3827
583	presynaptic	4492.5696	5659.8678
584	presynaptic	16481.4456	5660.7297
585	presynaptic	3465.0981	5667.0129
586	presynaptic	17000.0646	5668.9381
587	presynaptic	4766.9929	5671.6743
588	presynaptic	5483.6730	5682.4990
589	presynaptic	17413.3406	5679.5946
590	presynaptic	4002.5769	5679.5410
591	presynaptic	4589.0106	5683.9270
592	presynaptic	16250.5201	5691.7887
593	presynaptic	3192.6153	5689.0959
594	presynaptic	16288.1479	5698.0948
595	presynaptic	13903.9592	5696.1339
596	presynaptic	4682.3636	5701.2823
597	presynaptic	13869.8759	5698.0846
598	presynaptic	16174.8489	5705.2476
599	presynaptic	17769.7744	5709.6871
600	presynaptic	5020.3992	5714.2618
601	presynaptic	15762.1186	5711.4466
602	presynaptic	16552.1520	5725.2064
603	presynaptic	12176.1276	5731.9665
604	presynaptic	16318.1130	5740.3152
605	presynaptic	17361.7617	5732.9278
606	presynaptic	16065.6171	5730.2299
607	presynaptic	16595.1501	5736.6228
608	presynaptic	13198.8026	5738.4231
609	presynaptic	16975.9161	5739.2110
610	presynaptic	17682.7225	5746.2006
611	presynaptic	14442.6415	5752.5679
612	presynaptic	4113.7288	5754.8986
613	presynaptic	16342.2793	5758.0122
614	presynaptic	15108.4134	5757.4588
615	presynaptic	8790.4518	5756.1430
616	presynaptic	17658.7704	5758.5196
617	presynaptic	4926.2149	5762.7832
618	presynaptic	13466.1037	5759.9400
619	presynaptic	15699.8374	5778.6468
620	presynaptic	16435.5838	5767.3324
621	presynaptic	4075.6599	5774.0160
622	presynaptic	6125.1178	5778.6289
623	presynaptic	13452.7137	5779.8682
624	presynaptic	15427.0818	5781.1943
625	presynaptic	1584.2844	5781.5640
626	presynaptic	1593.4695	5785.1952
627	presynaptic	10645.2759	5792.3097
628	presynaptic	11690.9952	5795.5890
629	presynaptic	6163.1179	5790.9608
630	presynaptic	15439.0744	5789.7750
631	presynaptic	16367.5600	5799.5058
632	presynaptic	16832.9070	5794.7475
633	presynaptic	6125.4876	5794.0360
634	presynaptic	12647.5078	5805.1693
635	presynaptic	15451.7250	5799.9648
636	presynaptic	16426.2483	5811.0292
637	presynaptic	6060.0469	5811.4602
639	presynaptic	16362.2713	5821.0966
640	presynaptic	16718.4451	5827.7343
641	presynaptic	15961.8117	5844.6587
642	presynaptic	4623.1347	5846.6681
643	presynaptic	15085.7949	5854.4175
644	presynaptic	14000.3211	5855.1952
645	presynaptic	16698.4940	5855.2360
646	presynaptic	9201.5628	5859.7113
647	presynaptic	12510.1190	5866.3336
648	presynaptic	17039.9415	5859.0381
649	presynaptic	2377.5588	5865.6783
650	presynaptic	16932.3519	5870.8981
651	presynaptic	11531.8905	5873.4762
652	presynaptic	13903.3267	5878.4589
653	presynaptic	16540.3684	5889.1817
654	presynaptic	16720.5846	5873.2365
655	presynaptic	5674.6807	5878.6807
656	presynaptic	4534.1652	5883.0514
657	presynaptic	5269.9422	5887.6363
658	presynaptic	5387.3008	5888.1336
659	presynaptic	2927.0149	5909.9667
660	presynaptic	15072.3513	5921.0694
661	presynaptic	17105.0150	5924.6980
662	presynaptic	3766.0440	5923.8285
663	presynaptic	2073.9380	5932.6872
664	presynaptic	4846.4203	5939.1463
665	presynaptic	15951.8233	5945.4321
666	presynaptic	15642.2941	5951.0625
667	presynaptic	16118.3664	5951.1951
668	presynaptic	3080.8998	5982.0373
669	presynaptic	16398.6318	6014.7386
670	presynaptic	5059.0368	6035.4981
671	presynaptic	17349.0015	6037.1989
672	presynaptic	16390.2831	6033.6544
673	presynaptic	14721.7467	6044.5684
674	presynaptic	15613.7367	6045.7185
675	presynaptic	17362.5369	6041.4064
676	presynaptic	17345.7196	6087.9261
677	presynaptic	16090.8493	6100.0335
678	presynaptic	16849.5279	6106.5921
679	presynaptic	15871.8604	6112.6687
680	presynaptic	16816.0387	6129.4477
681	presynaptic	6861.2850	6131.8779
682	presynaptic	16866.9826	6138.0438
683	presynaptic	10098.0510	6145.7984
684	presynaptic	5954.9844	6147.2059
685	presynaptic	10150.0353	6146.7087
686	presynaptic	17450.3512	6147.5120
687	presynaptic	10760.4696	6147.2748
688	presynaptic	1861.8850	6151.7628
689	presynaptic	4994.0934	6164.7219
690	presynaptic	10393.6750	6183.5511
691	presynaptic	3465.6718	6183.8953
692	presynaptic	1345.3570	6202.3548
693	presynaptic	1295.3923	6236.2621
694	presynaptic	15864.8301	6249.2161
695	presynaptic	10682.3605	6252.1996
696	presynaptic	17837.4489	6260.9870
697	presynaptic	16373.7922	6298.7422
698	presynaptic	2325.6969	6289.5750
699	presynaptic	16397.7750	6298.4260
700	presynaptic	9308.0534	6333.2004
701	presynaptic	17501.8485	6330.1531
702	presynaptic	16430.8689	6352.7869
703	presynaptic	13566.1453	6375.5967
704	presynaptic	5390.2512	6378.4017
705	presynaptic	13813.8039	6399.9798
706	presynaptic	13812.0750	6413.2500
707	presynaptic	4634.8902	6453.4762
708	presynaptic	1243.7166	6443.1921
709	presynaptic	1212.2037	6451.8850
710	presynaptic	16414.7121	6454.1188
711	presynaptic	14668.0207	6493.0880
712	presynaptic	14667.8856	6517.0605
713	presynaptic	14333.5270	6551.6818
714	presynaptic	14801.6790	6570.9879
715	presynaptic	5239.3014	6589.5391
716	presynaptic	7970.4279	6612.7569
717	presynaptic	15185.8059	6630.8746
718	presynaptic	6152.8236	6650.9253
719	presynaptic	6134.0250	6652.5573
720	presynaptic	3131.9763	6670.1115
721	presynaptic	9684.5251	6691.6437
722	presynaptic	16919.2194	6716.1671
723	presynaptic	16188.3843	6721.1344
724	presynaptic	17418.1090	6742.9701
725	presynaptic	4165.1623	6749.5363
726	presynaptic	6144.8982	6752.0149
727	presynaptic	5888.4804	6763.4339
728	presynaptic	1752.6940	6782.1406
729	presynaptic	4957.5952	6785.9452
730	presynaptic	7773.8714	6799.3531
731	presynaptic	9299.7174	6794.4750
732	presynaptic	7759.6806	6811.0194
733	presynaptic	17597.8764	6822.1425
734	presynaptic	9508.0932	6834.3799
735	presynaptic	3146.2512	6855.0400
736	presynaptic	14227.4904	6859.0486
737	presynaptic	4650.1341	6884.6583
738	presynaptic	1990.8079	6909.3907
739	presynaptic	1746.8214	6947.4750
740	presynaptic	16189.1365	6962.4282
741	presynaptic	17853.5241	6995.6929
742	presynaptic	6770.4973	7005.6073
743	presynaptic	8560.7248	7002.6646
744	presynaptic	8553.4420	7019.6808
745	presynaptic	12937.5755	7012.9564
746	presynaptic	12128.1544	7015.0143
747	presynaptic	1792.2114	7037.2503
748	presynaptic	13279.1097	7050.6327
749	presynaptic	11142.2250	7058.5045
750	presynaptic	2577.7771	7074.9724
751	presynaptic	2615.0250	7081.3500
752	presynaptic	4112.0458	7098.7486
753	presynaptic	2588.3392	7097.9250
754	presynaptic	12239.7399	7126.0719
755	presynaptic	10346.5230	7128.3312
756	presynaptic	3896.7621	7143.7153
757	presynaptic	2991.2137	7152.7092
758	presynaptic	15293.0946	7164.1689
759	presynaptic	10200.0229	7178.8620
760	presynaptic	12204.3306	7200.3559
761	presynaptic	1013.7805	7199.1319
762	presynaptic	8818.0912	7208.6179
763	presynaptic	10801.8688	7213.8557
764	presynaptic	2308.1809	7214.9725
765	presynaptic	6887.8432	7225.4530
766	presynaptic	13752.3387	7221.0568
767	presynaptic	14586.3901	7248.4234
768	presynaptic	12989.9780	7268.6857
769	presynaptic	1867.8750	7273.8750
770	presynaptic	17841.3096	7279.6941
771	presynaptic	1879.2046	7276.4250
772	presynaptic	1885.4929	7293.0586
773	presynaptic	1858.5777	7289.1979
774	presynaptic	16421.6354	7301.5017
775	presynaptic	18068.3998	7300.8489
776	presynaptic	1160.7906	7303.9446
777	presynaptic	1140.2529	7303.6360
778	presynaptic	16295.0202	7329.6180
779	presynaptic	1864.4784	7313.7978
780	presynaptic	11991.2016	7337.3241
781	presynaptic	11956.2768	7349.9134
782	presynaptic	12000.3178	7352.9250
783	presynaptic	17279.7792	7362.2504
784	presynaptic	11979.1911	7357.0407
785	presynaptic	11966.0076	7376.9740
786	presynaptic	8871.4500	7375.8750
787	presynaptic	8875.9074	7388.9922
788	presynaptic	11992.9075	7404.1927
789	presynaptic	2546.6340	7409.6370
790	presynaptic	11963.2587	7411.5750
791	presynaptic	5950.8457	7429.7769
792	presynaptic	3801.9913	7453.6321
793	presynaptic	12658.1235	7457.8473
794	presynaptic	18321.5689	7460.4100
795	presynaptic	18346.3167	7456.3530
796	presynaptic	2792.5076	7470.2250
797	presynaptic	4793.1075	7482.0850
798	presynaptic	1743.3916	7500.8173
799	presynaptic	10610.6902	7514.9495
800	presynaptic	4135.0417	7543.6395
801	presynaptic	4150.0230	7546.9035
802	presynaptic	4135.0978	7552.9801
803	presynaptic	1542.2629	7567.6325
804	presynaptic	1544.5936	7583.7178
805	presynaptic	12613.8453	7586.8849
806	presynaptic	3235.1314	7598.6761
807	presynaptic	12621.2250	7600.3286
808	presynaptic	12929.8056	7618.1020
809	presynaptic	6420.0457	7628.9956
810	presynaptic	17872.2411	7635.7888
811	presynaptic	1921.0680	7649.5410
812	presynaptic	2939.2830	7652.5602
813	presynaptic	8349.9036	7655.6278
814	presynaptic	15731.6206	7698.4270
815	presynaptic	11305.9427	7710.6364
816	presynaptic	13397.7127	7708.6627
817	presynaptic	15124.8456	7749.9804
818	presynaptic	12669.1318	7749.2562
819	presynaptic	15115.1250	7751.9362
820	presynaptic	15132.0850	7757.5615
821	presynaptic	6876.4779	7775.6691
822	presynaptic	15110.1015	7780.8940
823	presynaptic	8712.0801	7793.3865
824	presynaptic	2589.5250	7803.0408
825	presynaptic	1643.0211	7828.3189
826	presynaptic	4284.9129	7838.3583
827	presynaptic	7580.2345	7854.9511
828	presynaptic	10042.6522	7865.4520
829	presynaptic	14845.0112	7873.7778
830	presynaptic	2433.0799	7885.8138
831	presynaptic	2440.6840	7903.8907
832	presynaptic	17466.9670	7911.3469
833	presynaptic	17416.9437	7916.7988
834	presynaptic	1856.8131	7917.3369
835	presynaptic	3727.0367	7924.1224
836	presynaptic	17480.2067	7916.4750
837	presynaptic	17425.2745	7942.8216
838	presynaptic	9990.4282	7953.7279
839	presynaptic	11475.9205	7968.1354
840	presynaptic	9577.6062	7992.7302
841	presynaptic	17148.6633	7994.9640
842	presynaptic	7236.2217	8054.9630
843	presynaptic	2370.4392	8056.1614
844	presynaptic	9664.0920	8059.0659
845	presynaptic	13955.5865	8095.2708
846	presynaptic	13991.7913	8059.2750
847	presynaptic	10311.3814	8092.1292
848	presynaptic	13934.6892	8089.6455
849	presynaptic	9923.1592	8091.1168
850	presynaptic	6746.2239	8108.2274
851	presynaptic	4562.7405	8133.6534
852	presynaptic	7961.4391	8139.1486
853	presynaptic	1992.8250	8154.8286
854	presynaptic	10215.9911	8160.5814
855	presynaptic	11680.2852	8175.3433
856	presynaptic	12869.0544	8187.7389
857	presynaptic	8768.6161	8214.5266
858	presynaptic	4124.3266	8236.3062
859	presynaptic	11460.8245	8247.9852
860	presynaptic	1853.4905	8258.1342
861	presynaptic	11457.3209	8261.9949
862	presynaptic	1866.5694	8265.7587
863	presynaptic	16669.6611	8265.0421
864	presynaptic	1842.3750	8269.7392
865	presynaptic	1823.9053	8279.5287
866	presynaptic	14573.2985	8278.5750
867	presynaptic	16750.5395	8307.2141
868	presynaptic	3653.7216	8296.1037
869	presynaptic	5680.6018	8318.3040
870	presynaptic	7143.8454	8333.2572
871	presynaptic	1902.3994	8345.3085
872	presynaptic	978.4095	8351.6707
873	presynaptic	16287.0157	8360.1903
874	presynaptic	11129.2786	8391.9047
875	presynaptic	11611.3561	8401.7017
876	presynaptic	2684.9511	8417.7693
877	presynaptic	8976.2958	8434.8823
878	presynaptic	14908.3404	8447.3926
879	presynaptic	14933.4400	8443.0143
880	presynaptic	14886.8566	8449.4250
881	presynaptic	12436.3831	8464.2584
882	presynaptic	1395.7757	8464.2354
883	presynaptic	2226.1500	8462.1750
884	presynaptic	14875.4071	8464.6995
885	presynaptic	9025.7224	8468.5398
886	presynaptic	8758.0285	8496.4164
887	presynaptic	10640.4972	8499.4356
888	presynaptic	11704.9207	8500.2592
889	presynaptic	12079.7044	8508.0393
890	presynaptic	8768.1750	8519.6877
891	presynaptic	17896.0122	8544.0300
892	presynaptic	11602.4770	8554.2096
893	presynaptic	11390.0824	8556.1068
894	presynaptic	11581.8527	8557.1395
895	presynaptic	11495.3949	8567.1075
896	presynaptic	14901.9781	8566.5465
897	presynaptic	16446.3193	8562.8566
898	presynaptic	11572.2850	8574.8085
899	presynaptic	2896.9759	8577.4171
900	presynaptic	11018.0196	8578.8044
901	presynaptic	2924.0340	8588.8106
902	presynaptic	5419.9740	8600.1376
903	presynaptic	16238.7570	8611.4214
904	presynaptic	11671.9798	8612.8902
905	presynaptic	14874.8640	8611.0950
906	presynaptic	11795.2698	8622.3940
907	presynaptic	10290.1119	8623.7302
908	presynaptic	11227.2598	8625.3240
910	presynaptic	11418.9892	8631.0564
911	presynaptic	11217.6693	8636.4445
912	presynaptic	3639.7221	8636.0136
913	presynaptic	1391.0250	8636.8347
914	presynaptic	10983.3829	8658.5607
915	presynaptic	1857.8433	8646.1141
916	presynaptic	15904.1052	8648.9344
917	presynaptic	1398.5296	8672.2236
918	presynaptic	7474.0372	8648.3428
919	presynaptic	11423.6022	8654.3124
920	presynaptic	1291.3276	8667.0726
921	presynaptic	11926.3806	8666.1750
922	presynaptic	10970.6457	8675.9619
923	presynaptic	4527.4561	8689.9282
924	presynaptic	9753.4032	8684.5222
926	presynaptic	9771.2455	8691.5704
927	presynaptic	10961.1750	8687.9163
928	presynaptic	2556.8773	8703.6982
929	presynaptic	10209.8812	8699.2409
930	presynaptic	10195.8231	8701.0692
931	presynaptic	14004.4419	8735.9251
932	presynaptic	11626.6408	8719.1028
933	presynaptic	11169.2983	8721.0280
934	presynaptic	15641.0089	8729.3512
935	presynaptic	15599.6479	8741.7646
936	presynaptic	1958.8590	8728.1884
937	presynaptic	12398.6177	8733.5588
938	presynaptic	17882.1580	8738.5389
939	presynaptic	5940.0899	8735.5426
940	presynaptic	11594.6843	8730.7002
941	presynaptic	6989.8381	8743.5522
942	presynaptic	6588.2361	8743.5394
943	presynaptic	11590.1886	8754.4356
944	presynaptic	12131.5842	8749.8303
945	presynaptic	6964.0245	8746.5255
946	presynaptic	16022.9097	8753.7700
947	presynaptic	1888.2750	8751.5337
948	presynaptic	11502.7542	8758.8191
949	presynaptic	14153.8999	8758.7885
950	presynaptic	1956.0285	8766.6118
951	presynaptic	11823.6385	8771.7985
952	presynaptic	11090.7838	8774.8535
953	presynaptic	11607.5133	8770.7250
954	presynaptic	2678.6041	8782.6870
955	presynaptic	973.6997	8807.6745
956	presynaptic	2056.0012	8811.5276
957	presynaptic	3445.1265	8803.8750
958	presynaptic	12080.7805	8811.6525
959	presynaptic	3417.0765	8822.4339
960	presynaptic	16551.3513	8842.1505
961	presynaptic	10798.4187	8846.4804
962	presynaptic	1172.5691	8857.4479
963	presynaptic	13449.0468	8863.5603
964	presynaptic	6892.1757	8863.2747
965	presynaptic	6900.5269	8874.9435
966	presynaptic	11374.2597	8881.0227
967	presynaptic	14405.3529	8892.2860
968	presynaptic	11864.9026	8895.7999
969	presynaptic	8975.7832	8909.7689
970	presynaptic	11959.4719	8899.2960
971	presynaptic	11978.2629	8919.0202
972	presynaptic	11625.9651	8932.2599
973	presynaptic	11335.9485	8940.4071
974	presynaptic	11741.6790	8947.6236
975	presynaptic	11835.9856	8944.1224
976	presynaptic	12100.5583	8962.2580
977	presynaptic	11784.9117	8996.6703
978	presynaptic	11666.4055	9009.1882
979	presynaptic	1262.7319	9020.7908
980	presynaptic	3713.3839	9023.2285
981	presynaptic	2202.4962	9026.7424
982	presynaptic	10442.6631	9032.3269
983	presynaptic	3702.2379	9033.5765
984	presynaptic	11698.1683	9041.5248
985	presynaptic	15342.6589	9048.8816
986	presynaptic	11614.0770	9062.6847
987	presynaptic	12258.1228	9110.0356
988	presynaptic	8079.7056	9114.2380
989	presynaptic	2520.1089	9120.2637
990	presynaptic	12348.0945	9130.3872
991	presynaptic	2604.3736	9150.6801
992	presynaptic	2583.1321	9148.1250
993	presynaptic	7276.9962	9162.5045
994	presynaptic	15688.3548	9162.0735
995	presynaptic	2623.6006	9165.7378
996	presynaptic	2112.2874	9171.2560
997	presynaptic	2329.4250	9174.8413
998	presynaptic	3660.4715	9179.8342
999	presynaptic	12173.0701	9178.4292
1000	presynaptic	12349.7622	9186.0766
1001	presynaptic	12264.6942	9188.6904
1002	presynaptic	1731.4143	9190.2357
1003	presynaptic	1734.0357	9200.4357
1005	presynaptic	12772.7358	9215.3455
1006	presynaptic	11632.6665	9223.3576
1007	presynaptic	15960.7738	9226.4457
1008	presynaptic	9913.8874	9249.4467
1009	presynaptic	15939.3156	9256.3113
1010	presynaptic	12131.1150	9265.4454
1011	presynaptic	12578.4207	9286.8807
1012	presynaptic	7139.1432	9296.5171
1013	presynaptic	17665.8823	9301.0000
1014	presynaptic	9176.1827	9311.5035
1015	presynaptic	16587.9183	9326.6887
1016	presynaptic	12454.0954	9370.0693
1017	presynaptic	16813.2210	9369.9061
1018	presynaptic	12083.9655	9399.7437
1019	presynaptic	12081.1172	9423.3006
1020	presynaptic	12779.9140	9423.7290
1021	presynaptic	11818.5130	9442.6015
1022	presynaptic	11275.0213	9458.7328
1023	presynaptic	13045.3002	9467.7139
1024	presynaptic	2477.2638	9474.3516
1025	presynaptic	14212.3459	9484.1002
1026	presynaptic	7117.1698	9491.1051
1027	presynaptic	17198.9595	9494.0988
1028	presynaptic	6615.0111	9505.3341
1029	presynaptic	16255.9746	9527.8506
1030	presynaptic	2014.2629	9528.0750
1031	presynaptic	11975.6313	9535.6204
1032	presynaptic	2019.8499	9568.6735
1033	presynaptic	2133.2433	9603.7972
1034	presynaptic	2041.2750	9600.7245
1035	presynaptic	4023.0406	9614.6169
1036	presynaptic	2435.6095	9628.0299
1037	presynaptic	16715.0868	9662.2381
1038	presynaptic	765.2729	9665.6449
1039	presynaptic	15027.4917	9665.4078
1040	presynaptic	3822.8325	9697.7443
1041	presynaptic	17801.7310	9699.9883
1042	presynaptic	18290.7394	9706.5597
1043	presynaptic	2606.1332	9747.6478
1044	presynaptic	9674.1007	9737.7182
1045	presynaptic	2490.2305	9742.4637
1046	presynaptic	7622.2254	9755.4432
1047	presynaptic	2500.6932	9758.8168
1048	presynaptic	13752.0582	9777.2686
1049	presynaptic	13375.3110	9789.4729
1050	presynaptic	3250.2402	9806.3641
1051	presynaptic	15552.2817	9802.0776
1052	presynaptic	18313.6537	9807.9911
1053	presynaptic	15314.6931	9820.9476
1054	presynaptic	14472.6066	9817.5102
1055	presynaptic	18282.1051	9824.5176
1056	presynaptic	18304.0810	9818.7010
1057	presynaptic	12605.7797	9829.6890
1058	presynaptic	10280.4907	9830.2372
1059	presynaptic	11174.7604	9841.7709
1060	presynaptic	4058.2077	9881.2270
1061	presynaptic	6791.7184	9878.7127
1062	presynaptic	3242.3632	9893.3982
1063	presynaptic	10940.9739	9897.6822
1064	presynaptic	1512.0225	9903.8889
1065	presynaptic	3080.5071	9909.2898
1066	presynaptic	2459.0517	9916.2334
1067	presynaptic	14851.4754	9922.7308
1068	presynaptic	4642.8029	9933.5403
1069	presynaptic	12973.4004	9948.5318
1070	presynaptic	16686.0270	9973.3815
1071	presynaptic	13281.6061	9980.0982
1072	presynaptic	7932.0835	9988.4571
1073	presynaptic	9657.6787	9997.0684
1074	presynaptic	15290.5726	10002.4464
1075	presynaptic	7931.7750	10011.3153
1076	presynaptic	8054.0347	10015.2397
1077	presynaptic	1025.1153	10013.8653
1078	presynaptic	6928.3321	10045.2226
1079	presynaptic	6456.6918	10079.2218
1080	presynaptic	906.3235	10080.8283
1081	presynaptic	16065.3136	10082.7892
1082	presynaptic	17920.8186	10084.6890
1083	presynaptic	1827.0750	10087.7541
1084	presynaptic	16911.2379	10105.1629
1085	presynaptic	1375.4062	10146.7917
1086	presynaptic	6070.5938	10177.3968
1087	presynaptic	5873.5195	10180.1661
1088	presynaptic	1128.1990	10204.4446
1089	presynaptic	1718.9754	10204.3911
1090	presynaptic	1005.0366	10212.2247
1092	presynaptic	1741.9738	10224.0822
1093	presynaptic	1761.2263	10231.3395
1094	presynaptic	1690.1859	10232.6553
1095	presynaptic	8213.8356	10256.9211
1096	presynaptic	14956.1223	10267.3302
1097	presynaptic	5469.7500	10267.5750
1098	presynaptic	18393.7900	10278.4405
1099	presynaptic	12847.6012	10303.1245
1100	presynaptic	16610.4348	10325.1514
1101	presynaptic	6105.2074	10327.2705
1102	presynaptic	8670.9435	10334.5660
1103	presynaptic	964.5859	10335.0123
1104	presynaptic	2117.9611	10334.8108
1105	presynaptic	17438.0398	10337.2308
1106	presynaptic	7388.5000	10358.7043
1107	presynaptic	1212.6270	10357.8450
1108	presynaptic	8669.8088	10362.7180
1109	presynaptic	15374.0622	10372.7242
1110	presynaptic	1275.1606	10386.0684
1111	presynaptic	1975.4723	10386.8155
1112	presynaptic	1117.3743	10401.1057
1113	presynaptic	18158.8713	10398.1579
1114	presynaptic	1155.0582	10427.3453
1115	presynaptic	5845.7500	10420.2690
1116	presynaptic	8860.2682	10419.0603
1117	presynaptic	1200.0708	10430.1094
1118	presynaptic	16779.2779	10434.0288
1119	presynaptic	1765.6124	10435.4032
1120	presynaptic	12289.1971	10439.8402
1121	presynaptic	1909.8735	10455.9282
1122	presynaptic	4630.2339	10459.3095
1123	presynaptic	1215.6207	10461.7090
1124	presynaptic	1231.6551	10483.8124
1125	presynaptic	1574.8111	10490.4348
1126	presynaptic	982.1554	10490.3608
1127	presynaptic	1071.4539	10492.4722
1128	presynaptic	1190.9239	10489.4250
1129	presynaptic	4905.3432	10495.2798
1130	presynaptic	8372.6139	10499.9998
1131	presynaptic	1180.6551	10508.4811
1132	presynaptic	6622.3908	10510.7914
1133	presynaptic	1153.3471	10511.2096
1134	presynaptic	1247.9368	10509.3915
1135	presynaptic	1204.3803	10522.3608
1136	presynaptic	1245.0273	10525.9996
1137	presynaptic	16020.3750	10523.7735
1138	presynaptic	1100.4143	10527.5985
1140	presynaptic	1040.6167	10539.7212
1141	presynaptic	1116.9893	10534.1392
1142	presynaptic	1127.7961	10548.4269
1143	presynaptic	896.0471	10543.2963
1144	presynaptic	1185.9591	10551.2115
1145	presynaptic	7336.1893	10546.4328
1146	presynaptic	1286.3653	10550.1201
1147	presynaptic	1222.2073	10559.4684
1148	presynaptic	7883.4372	10563.3648
1149	presynaptic	6502.3138	10568.5515
1150	presynaptic	10776.4351	10568.1894
1151	presynaptic	963.3313	10571.1907
1152	presynaptic	13698.8346	10577.3924
1153	presynaptic	2148.2169	10572.7768
1154	presynaptic	1110.2139	10576.1989
1155	presynaptic	11964.9723	10580.7991
1156	presynaptic	1053.7824	10587.1053
1157	presynaptic	1190.4522	10582.2450
1158	presynaptic	1260.3987	10582.2501
1159	presynaptic	1177.9291	10591.5397
1160	presynaptic	1313.7676	10587.0212
1161	presynaptic	2017.3305	10592.7153
1162	presynaptic	1268.5919	10591.4250
1163	presynaptic	998.3250	10600.2888
1164	presynaptic	1037.4726	10612.1743
1165	presynaptic	6475.3476	10614.3367
1166	presynaptic	1174.5453	10615.7775
1167	presynaptic	1000.7908	10620.6709
1168	presynaptic	4997.4543	10630.1136
1169	presynaptic	6644.4304	10634.7087
1170	presynaptic	3326.9671	10645.9873
1171	presynaptic	10339.5130	10633.2373
1172	presynaptic	13923.0331	10637.5519
1173	presynaptic	961.2276	10658.7730
1174	presynaptic	1010.3839	10663.7659
1175	presynaptic	1412.1211	10663.7200
1176	presynaptic	1110.4969	10666.0456
1177	presynaptic	3995.7582	10683.9033
1178	presynaptic	1259.5572	10676.1768
1179	presynaptic	1246.3864	10694.3634
1180	presynaptic	13671.3864	10697.4769
1181	presynaptic	903.4574	10705.1448
1182	presynaptic	6479.5984	10705.8358
1183	presynaptic	7568.3796	10707.0343
1184	presynaptic	6448.7052	10707.9727
1185	presynaptic	5137.6533	10714.6257
1186	presynaptic	1613.7904	10722.7831
1187	presynaptic	3112.1092	10728.0157
1188	presynaptic	10287.4395	10736.3466
1189	presynaptic	1109.6019	10736.2548
1190	presynaptic	1195.7103	10747.8344
1191	presynaptic	1680.0063	10748.7141
1192	presynaptic	1029.3865	10753.0491
1193	presynaptic	1775.6288	10759.5184
1194	presynaptic	8836.2345	10758.5928
1195	presynaptic	961.5387	10765.3376
1196	presynaptic	10763.0885	10765.7277
1197	presynaptic	10507.4331	10799.8926
1198	presynaptic	1196.5518	10810.7862
1199	presynaptic	2492.4822	10811.8088
1200	presynaptic	1249.5867	10816.2814
1201	presynaptic	6122.9452	10836.1256
1202	presynaptic	1147.8595	10841.1133
1203	presynaptic	5491.3051	10841.7636
1204	presynaptic	10413.0958	10846.1190
1205	presynaptic	7584.3452	10853.2972
1206	presynaptic	1158.9750	10857.9076
1207	presynaptic	1245.6750	10857.9000
1208	presynaptic	1158.9750	10865.5653
1209	presynaptic	1237.9408	10870.6500
1210	presynaptic	17322.9609	10883.4842
1211	presynaptic	10183.6137	10891.2566
1212	presynaptic	4211.4040	10895.8873
1213	presynaptic	1177.1463	10897.9962
1214	presynaptic	12863.1078	10900.2376
1215	presynaptic	5445.7978	10899.4395
1216	presynaptic	1228.8118	10909.8155
1217	presynaptic	1145.1183	10905.0750
1218	presynaptic	2914.4842	10919.3830
1220	presynaptic	17240.6214	10935.9580
1221	presynaptic	1219.3794	10938.7809
1222	presynaptic	10760.8215	10942.2642
1223	presynaptic	2232.1935	10947.6651
1224	presynaptic	16385.1525	10955.8506
1225	presynaptic	6584.6661	10964.5844
1226	presynaptic	4568.4142	10973.3181
1227	presynaptic	10687.6620	10977.4720
1228	presynaptic	16366.6395	10984.6401
1229	presynaptic	10872.4095	10991.1197
1230	presynaptic	8940.5984	10999.4709
1231	presynaptic	11957.1565	11003.4667
1232	presynaptic	5469.9234	11002.9542
1234	presynaptic	10507.2750	11010.9561
1235	presynaptic	10336.3408	11053.1764
1236	presynaptic	9988.3755	11056.7745
1238	presynaptic	14093.4216	11071.1310
1239	presynaptic	6251.7203	11074.4460
1240	presynaptic	9737.9323	11089.6134
1241	presynaptic	4414.0653	11097.1869
1242	presynaptic	10532.4716	11112.4537
1243	presynaptic	10702.2607	11118.0561
1244	presynaptic	17571.6981	11134.0114
1245	presynaptic	1427.3854	11154.9342
1246	presynaptic	1386.8200	11165.9885
1247	presynaptic	2175.9991	11171.9656
1248	presynaptic	3308.6250	11168.9490
1249	presynaptic	12956.2797	11189.8947
1250	presynaptic	4761.0259	11190.9682
1251	presynaptic	4939.4112	11190.5577
1252	presynaptic	4622.8542	11194.0002
1253	presynaptic	1427.9490	11199.3628
1254	presynaptic	17214.9148	11206.6099
1255	presynaptic	1417.1854	11202.6192
1256	presynaptic	12938.6923	11202.1576
1257	presynaptic	5031.2571	11212.4265
1258	presynaptic	6065.2337	11223.8658
1259	presynaptic	4857.9183	11231.1639
1260	presynaptic	2788.5678	11240.4535
1261	presynaptic	2777.3274	11253.6574
1262	presynaptic	1313.9767	11260.4736
1263	presynaptic	6075.7346	11278.2700
1264	presynaptic	16445.1310	11298.5043
1265	presynaptic	11674.7364	11298.6241
1266	presynaptic	1297.5624	11293.3813
1267	presynaptic	1276.2342	11307.0672
1268	presynaptic	1477.7250	11296.5408
1269	presynaptic	11667.5250	11311.8076
1270	presynaptic	4908.1941	11320.8805
1271	presynaptic	11662.4250	11319.3990
1272	presynaptic	1270.7644	11329.2471
1273	presynaptic	4754.6790	11332.4423
1274	presynaptic	4637.6493	11353.3599
1275	presynaptic	5754.4320	11366.3649
1276	presynaptic	4703.6050	11369.1903
1277	presynaptic	4690.6154	11393.4102
1278	presynaptic	15373.1110	11391.6838
1279	presynaptic	17569.6300	11398.2450
1280	presynaptic	5386.0513	11393.8284
1281	presynaptic	4780.0515	11402.2867
1282	presynaptic	14490.1761	11416.4342
1283	presynaptic	1452.2709	11418.9153
1284	presynaptic	3738.2005	11436.2731
1285	presynaptic	2216.2713	11434.4371
1286	presynaptic	2449.3158	11449.9615
1287	presynaptic	4408.8607	11440.5750
1288	presynaptic	15276.3819	11450.7163
1290	presynaptic	4721.7585	11459.5521
1291	presynaptic	1537.5327	11460.2610
1292	presynaptic	4463.1681	11465.9271
1293	presynaptic	1851.7615	11467.8447
1294	presynaptic	15888.5349	11479.5594
1296	presynaptic	2061.4837	11479.7761
1297	presynaptic	8049.0469	11482.6194
1298	presynaptic	17044.1260	11490.2158
1299	presynaptic	3062.6800	11492.3961
1300	presynaptic	4603.3594	11492.9010
1301	presynaptic	4574.8530	11506.6506
1302	presynaptic	8092.2133	11508.0276
1303	presynaptic	3063.8250	11503.0678
1304	presynaptic	2280.4752	11515.8408
1305	presynaptic	13909.9593	11514.9508
1306	presynaptic	15869.7414	11510.6490
1307	presynaptic	2020.0819	11512.2198
1308	presynaptic	3039.9238	11512.4824
1309	presynaptic	4644.2487	11514.6244
1310	presynaptic	4617.7312	11520.0432
1311	presynaptic	4812.0157	11541.6927
1312	presynaptic	3105.7036	11543.7556
1313	presynaptic	4641.7573	11546.5224
1314	presynaptic	3028.0842	11550.2785
1315	presynaptic	4914.8292	11553.0555
1316	presynaptic	15218.6575	11573.5014
1317	presynaptic	4405.4514	11591.8741
1318	presynaptic	4714.7307	11593.0828
1319	presynaptic	15214.9294	11597.0761
1320	presynaptic	6489.2527	11597.7697
1321	presynaptic	8641.6159	11601.1689
1322	presynaptic	7314.9300	11603.7010
1323	presynaptic	4784.8123	11602.8774
1324	presynaptic	4646.5003	11610.6753
1325	presynaptic	15224.6041	11621.1813
1326	presynaptic	4682.1672	11629.0480
1327	presynaptic	4725.1219	11615.1939
1328	presynaptic	4884.9024	11618.6440
1329	presynaptic	2692.8663	11624.1750
1330	presynaptic	5734.5573	11627.9056
1331	presynaptic	4846.0455	11631.0320
1332	presynaptic	2770.5750	11642.1040
1333	presynaptic	4785.4702	11653.2271
1334	presynaptic	6841.7036	11644.6311
1335	presynaptic	4649.5374	11655.2799
1336	presynaptic	16218.9409	11655.6114
1338	presynaptic	12289.2864	11660.3493
1339	presynaptic	4491.3966	11662.9528
1340	presynaptic	4707.2821	11662.4428
1341	presynaptic	1509.5898	11670.1438
1342	presynaptic	4906.0087	11670.0444
1343	presynaptic	6878.1481	11678.9107
1344	presynaptic	1907.2648	11679.5074
1345	presynaptic	4875.4062	11676.6183
1346	presynaptic	4707.3102	11693.0556
1347	presynaptic	4508.6040	11683.6435
1348	presynaptic	5934.0616	11683.6282
1349	presynaptic	2978.3924	11681.5576
1350	presynaptic	1464.9622	11687.0707
1351	presynaptic	8739.9822	11694.0858
1352	presynaptic	4729.9032	11694.2235
1353	presynaptic	4967.7978	11692.2370
1354	presynaptic	2968.9905	11691.4618
1355	presynaptic	2958.7803	11694.6034
1356	presynaptic	1743.8175	11712.8895
1358	presynaptic	5041.5565	11702.3044
1359	presynaptic	4367.3850	11708.0368
1360	presynaptic	2943.9750	11712.2214
1361	presynaptic	4328.5511	11712.6294
1362	presynaptic	4477.1191	11716.9950
1363	presynaptic	3077.5491	11718.3184
1364	presynaptic	3093.9533	11714.4526
1365	presynaptic	15501.6642	11726.1954
1366	presynaptic	4155.4086	11734.0035
1367	presynaptic	3200.6809	11734.0621
1368	presynaptic	4603.1988	11733.2563
1369	presynaptic	3002.4439	11736.9334
1370	presynaptic	12104.8500	11746.0675
1371	presynaptic	4698.2526	11752.3380
1372	presynaptic	3008.6507	11750.4688
1373	presynaptic	4712.4765	11764.4403
1374	presynaptic	11815.8253	11767.3039
1375	presynaptic	4914.8521	11765.4450
1376	presynaptic	17646.6528	11774.2833
1377	presynaptic	2535.8373	11774.8443
1378	presynaptic	2596.3029	11772.7227
1379	presynaptic	4689.8988	11774.2399
1380	presynaptic	4660.3009	11780.3599
1381	presynaptic	16730.2159	11784.5878
1382	presynaptic	2570.9074	11790.1723
1383	presynaptic	4530.8476	11787.5892
1384	presynaptic	2590.5118	11786.6686
1385	presynaptic	4043.6013	11793.9591
1386	presynaptic	2598.9090	11793.3241
1387	presynaptic	12237.9804	11806.6632
1388	presynaptic	12853.5096	11807.6169
1389	presynaptic	13484.8488	11803.9602
1390	presynaptic	2626.5689	11805.2250
1391	presynaptic	4829.4501	11810.1312
1392	presynaptic	4247.0199	11819.9130
1393	presynaptic	2546.9119	11816.2589
1394	presynaptic	4628.0893	11834.2746
1395	presynaptic	4798.7073	11832.3289
1396	presynaptic	4879.1955	11833.6983
1397	presynaptic	3254.4120	11855.1642
1398	presynaptic	11085.3268	11854.3507
1399	presynaptic	4431.4563	11862.9646
1400	presynaptic	4372.5539	11864.0714
1401	presynaptic	5228.3874	11869.4748
1402	presynaptic	4326.7788	11872.5909
1403	presynaptic	4355.3184	11877.1962
1404	presynaptic	3936.5140	11882.6175
1405	presynaptic	1560.0671	11877.2421
1406	presynaptic	4084.9495	11885.0910
1407	presynaptic	4848.9805	11890.3618
1408	presynaptic	4317.1066	11890.5454
1409	presynaptic	4766.2382	11896.7368
1410	presynaptic	1628.8915	11907.9823
1411	presynaptic	4728.5772	11920.8802
1412	presynaptic	12543.0165	11935.7850
1413	presynaptic	5581.5165	11933.8750
1414	presynaptic	4177.2238	11946.6531
1415	presynaptic	4974.7032	11945.5362
1416	presynaptic	10502.1673	11945.5719
1417	presynaptic	11773.3882	11955.6215
1418	presynaptic	1496.4700	11967.8232
1419	presynaptic	13952.9064	11969.9780
1420	presynaptic	3715.3041	11988.9576
1421	presynaptic	3831.1863	11991.8773
1422	presynaptic	5310.1480	12001.8249
1423	presynaptic	12817.1976	12010.7728
1424	presynaptic	14804.6293	12034.9239
1425	presynaptic	4254.3002	12065.2026
1426	presynaptic	11183.0556	12067.3880
1427	presynaptic	1471.1358	12069.3642
1428	presynaptic	4683.1260	12076.8688
1429	presynaptic	1470.1030	12080.1991
1430	presynaptic	4253.3082	12084.3404
1431	presynaptic	11753.3937	12083.0067
1432	presynaptic	4893.1083	12082.6369
1433	presynaptic	1473.7393	12087.1606
1434	presynaptic	4945.0135	12093.4668
1435	presynaptic	10166.2661	12087.4998
1436	presynaptic	2593.4392	12090.9244
1437	presynaptic	1479.5074	12101.4814
1438	presynaptic	11824.5387	12096.5166
1439	presynaptic	4355.2623	12105.4849
1440	presynaptic	6667.7910	12107.5453
1441	presynaptic	1481.0936	12119.7037
1442	presynaptic	12045.4299	12152.2647
1443	presynaptic	1304.3250	12150.7347
1444	presynaptic	9710.3669	12180.0750
1445	presynaptic	4224.7482	12200.4520
1446	presynaptic	4089.3049	12204.1343
1447	presynaptic	7334.8327	12215.6832
1448	presynaptic	11804.0035	12210.7668
1449	presynaptic	11902.4029	12209.0022
1450	presynaptic	17908.4970	12224.0140
1451	presynaptic	16419.4882	12215.7750
1452	presynaptic	13174.9804	12241.7697
1453	presynaptic	16320.0127	12234.9204
1454	presynaptic	10267.8657	12248.5731
1455	presynaptic	12344.1344	12249.7206
1456	presynaptic	7333.4047	12247.2649
1457	presynaptic	1972.9146	12262.3660
1458	presynaptic	16144.5931	12266.7444
1459	presynaptic	7331.4387	12269.9370
1460	presynaptic	11190.7591	12279.3924
1461	presynaptic	9219.1144	12305.8665
1462	presynaptic	12007.3329	12312.8025
1463	presynaptic	4662.0247	12324.8946
1464	presynaptic	6066.9804	12328.0183
1465	presynaptic	3565.3310	12330.8259
1466	presynaptic	12029.6887	12326.7663
1467	presynaptic	11889.8799	12329.9410
1468	presynaptic	11995.1337	12339.8580
1469	presynaptic	17896.6395	12341.8802
1470	presynaptic	4592.5143	12339.4219
1471	presynaptic	3456.2623	12346.5517
1472	presynaptic	16778.0055	12345.3354
1473	presynaptic	4585.0300	12351.2948
1474	presynaptic	2258.4661	12363.1115
1475	presynaptic	11957.5212	12376.0731
1476	presynaptic	11972.1148	12376.8942
1477	presynaptic	11982.1389	12376.9503
1478	presynaptic	1847.5719	12384.6742
1479	presynaptic	5610.0179	12378.9750
1480	presynaptic	11685.9385	12389.0832
1481	presynaptic	3501.6880	12395.9299
1482	presynaptic	11985.0612	12401.0248
1483	presynaptic	11933.0743	12397.1565
1485	presynaptic	3514.3998	12411.2784
1486	presynaptic	11898.0807	12420.2595
1487	presynaptic	15319.3953	12429.6435
1488	presynaptic	11918.3812	12430.0056
1489	presynaptic	4153.9117	12429.9750
1490	presynaptic	11927.7550	12468.6815
1491	presynaptic	4958.0772	12478.0731
1492	presynaptic	4977.8372	12490.3921
1493	presynaptic	11838.0894	12498.2614
1494	presynaptic	4298.7773	12501.5510
1495	presynaptic	4061.8465	12503.6802
1496	presynaptic	9194.3718	12503.7898
1497	presynaptic	3651.7479	12511.0956
1498	presynaptic	14141.0250	12542.1750
1499	presynaptic	12099.7704	12589.2786
1500	presynaptic	4048.4437	12596.5563
1501	presynaptic	6340.6923	12607.2127
1502	presynaptic	11657.0394	12621.0796
1503	presynaptic	2610.1596	12632.0472
1504	presynaptic	11956.2742	12624.9378
1505	presynaptic	2632.9566	12625.1163
1506	presynaptic	5056.5786	12651.9627
1507	presynaptic	1547.8984	12683.7255
1508	presynaptic	1547.9061	12700.8360
1509	presynaptic	6719.4922	12697.1308
1510	presynaptic	13485.5322	12710.8983
1511	presynaptic	3451.4352	12730.7296
1512	presynaptic	7352.2951	12768.9108
1513	presynaptic	8368.6563	12771.2976
1514	presynaptic	2293.4674	12789.4638
1515	presynaptic	3487.8543	12792.6360
1516	presynaptic	5531.9725	12798.6387
1517	presynaptic	5843.8783	12807.8085
1518	presynaptic	14999.9925	12810.4146
1519	presynaptic	4318.2541	12852.1555
1520	presynaptic	13619.0119	12955.9380
1521	presynaptic	2150.1116	13001.3917
1522	presynaptic	11827.2850	13023.8802
1523	presynaptic	4874.4066	13032.2569
1524	presynaptic	10349.4682	13046.8455
1525	presynaptic	9237.1863	13086.9519
1526	presynaptic	12357.6748	13084.7742
1527	presynaptic	15906.6781	13092.3451
1528	presynaptic	3472.5747	13115.0325
1529	presynaptic	12502.2139	13115.0962
1530	presynaptic	3954.0606	13147.9428
1531	presynaptic	16132.3072	13148.9169
1532	presynaptic	7674.7120	13173.8381
1533	presynaptic	2455.7749	13207.2073
1534	presynaptic	8961.8424	13231.5598
1535	presynaptic	3303.9075	13242.3234
1536	presynaptic	3742.1428	13245.2814
1537	presynaptic	10119.4021	13258.0008
1538	presynaptic	2817.0028	13320.9577
1539	presynaptic	5845.9642	13309.6638
1540	presynaptic	10943.5162	13315.1284
1541	presynaptic	2674.2360	13346.6770
1542	presynaptic	2655.5776	13361.5308
1543	presynaptic	2672.5352	13357.8180
1544	presynaptic	3830.5539	13372.0011
1545	presynaptic	3847.7944	13363.2750
1546	presynaptic	4600.5162	13397.9423
1547	presynaptic	8049.0750	13410.3939
1548	presynaptic	8028.6520	13424.4750
1549	presynaptic	6612.5478	13437.5998
1550	presynaptic	13101.2752	13449.3757
1551	presynaptic	3382.6234	13471.0074
1552	presynaptic	10347.9459	13497.2596
1553	presynaptic	10368.9298	13504.7465
1554	presynaptic	2747.9233	13603.1892
1555	presynaptic	2727.0669	13606.9224
1556	presynaptic	10312.0725	13611.7802
1557	presynaptic	13633.8606	13660.8294
1558	presynaptic	4192.4371	13680.1865
1559	presynaptic	5403.4347	13716.9013
1560	presynaptic	14218.2900	13713.6526
1561	presynaptic	5324.8539	13727.9301
1562	presynaptic	5381.7750	13744.4464
1563	presynaptic	6198.8052	13778.6751
1564	presynaptic	15001.7086	13764.1044
1565	presynaptic	6933.4678	13775.2938
1566	presynaptic	2050.4499	13816.7466
1567	presynaptic	5730.0871	13842.5143
1568	presynaptic	6672.6003	13836.1750
1569	presynaptic	11693.4253	13881.4554
1570	presynaptic	11237.7072	13888.6642
1571	presynaptic	3278.8180	13905.7135
1572	presynaptic	11360.7039	13913.7945
1573	presynaptic	11814.0250	13943.2929
1574	presynaptic	6144.0414	13961.7192
1575	presynaptic	8112.1824	13982.6879
1576	presynaptic	5973.0588	13981.9815
1577	presynaptic	5612.4582	13988.4508
1578	presynaptic	6010.9033	13990.5724
1579	presynaptic	4427.6134	14005.1890
1580	presynaptic	2207.4763	14027.3358
1581	presynaptic	5793.6841	14043.8241
1582	presynaptic	2520.9147	14060.3507
1583	presynaptic	6208.0362	14058.0964
1584	presynaptic	6066.1975	14070.5481
1585	presynaptic	12340.7378	14083.3848
1586	presynaptic	6010.4443	14121.9663
1587	presynaptic	14811.4327	14161.3536
1588	presynaptic	5260.3338	14171.3445
1589	presynaptic	8587.2805	14195.8831
1590	presynaptic	4350.3663	14226.9753
1591	presynaptic	5886.4838	14268.1272
1592	presynaptic	5942.4511	14271.6691
1593	presynaptic	4155.5361	14276.1163
1594	presynaptic	7406.8447	14276.1673
1595	presynaptic	10716.1480	14292.3114
1596	presynaptic	5928.7296	14290.2484
1597	presynaptic	5860.9735	14307.1600
1598	presynaptic	5892.1473	14310.1639
1599	presynaptic	9515.7585	14337.6121
1600	presynaptic	7670.6601	14346.9400
1601	presynaptic	5824.0521	14355.1154
1602	presynaptic	6843.4146	14371.3308
1604	presynaptic	9567.1640	14378.3662
1605	presynaptic	3828.0574	14419.5870
1606	presynaptic	5459.7718	14442.1239
1607	presynaptic	14401.0383	14443.8579
1608	presynaptic	5427.1293	14448.6085
1609	presynaptic	5717.3040	14452.0230
1610	presynaptic	5750.4183	14467.7871
1611	presynaptic	5802.0048	14473.9020
1612	presynaptic	5490.5911	14489.5411
1613	presynaptic	5719.9636	14504.3566
1614	presynaptic	7728.2238	14524.1880
1615	presynaptic	14693.1280	14540.0847
1616	presynaptic	5111.3654	14529.7266
1617	presynaptic	5088.5250	14538.7051
1618	presynaptic	5811.3098	14593.8948
1619	presynaptic	10972.4842	14596.5213
1620	presynaptic	12374.5227	14598.7602
1621	presynaptic	12900.3990	14655.5181
1622	presynaptic	4305.2491	14665.2208
1623	presynaptic	7186.6497	14665.4402
1624	presynaptic	5940.2683	14677.8816
1625	presynaptic	10889.1630	14682.6909
1626	presynaptic	10377.1944	14722.2745
1627	presynaptic	5300.8125	14759.1603
1628	presynaptic	15086.8276	14763.6636
1629	presynaptic	12597.8670	14799.1774
1630	presynaptic	10335.3055	14802.6837
1631	presynaptic	5042.9896	14833.7988
1632	presynaptic	13253.0691	14833.3729
1633	presynaptic	4667.2803	14857.5673
1634	presynaptic	5845.0054	14872.8750
1635	presynaptic	6667.0515	14920.1392
1636	presynaptic	5680.5585	14948.3473
1637	presynaptic	4044.1342	14954.3220
1638	presynaptic	4844.8597	14957.6625
1639	presynaptic	3853.8864	14993.0157
1640	presynaptic	3915.0226	14991.5290
1641	presynaptic	15061.8530	15027.6855
1642	presynaptic	3178.8198	15043.4368
1643	presynaptic	15394.3500	15071.7750
1644	presynaptic	6022.2203	15114.7093
1645	presynaptic	8136.3691	15151.2100
1646	presynaptic	8695.1175	15159.9285
1647	presynaptic	3958.1355	15176.7967
1648	presynaptic	11540.9940	15208.2357
1649	presynaptic	14158.5945	15212.1193
1650	presynaptic	4526.9716	15219.0808
1651	presynaptic	6010.5897	15224.8693
1652	presynaptic	14142.3383	15219.6750
1653	presynaptic	4534.7211	15245.7564
1654	presynaptic	10574.5567	15263.1015
1655	presynaptic	9592.2355	15374.6614
1656	presynaptic	3595.4643	15368.8551
1657	presynaptic	9589.2750	15414.7908
1658	presynaptic	5987.5377	15439.1331
1659	presynaptic	6128.9250	15450.4245
1660	presynaptic	6724.1562	15463.1898
1661	presynaptic	8641.9347	15478.4719
1662	presynaptic	6269.1750	15511.5021
1663	presynaptic	6246.8931	15554.6838
1664	presynaptic	6542.0581	15567.3751
1665	presynaptic	6251.2255	15574.0842
1666	presynaptic	11207.8161	15577.4528
1667	presynaptic	10404.3264	15616.4219
1668	presynaptic	12168.9111	15643.7272
1669	presynaptic	7855.7722	15778.2040
1670	presynaptic	4829.2257	15812.3740
1671	presynaptic	8916.5289	15905.0002
1672	presynaptic	9901.5709	15908.6722
1673	presynaptic	14572.7961	15912.8899
1674	presynaptic	13462.1130	15931.9129
1675	presynaptic	13625.0223	15965.1292
1676	presynaptic	4656.2490	15980.9520
1677	presynaptic	8035.4733	16012.4725
1678	presynaptic	13058.6851	16012.7072
1679	presynaptic	11325.0778	16093.7869
1680	presynaptic	13254.5022	16090.5357
1681	presynaptic	4987.2007	16096.7679
1682	presynaptic	4859.5579	16183.6591
1683	presynaptic	9202.8531	16290.6750
1684	presynaptic	7953.9192	16315.7950
1685	presynaptic	7310.7607	16431.4732
1686	presynaptic	10827.6391	16454.9256
1687	presynaptic	14113.6813	16497.5259
1688	presynaptic	5406.6145	16539.5473
1689	presynaptic	9829.9950	16550.3058
1690	presynaptic	14468.7331	16551.2136
1691	presynaptic	7287.6501	16555.6684
1692	presynaptic	13061.5819	16619.6326
1693	presynaptic	12079.1485	16710.3259
1694	presynaptic	8436.3129	16774.5375
1695	presynaptic	8495.7254	16832.0808
1696	presynaptic	12835.8202	16947.2107
1697	presynaptic	10224.6304	17025.2943
1698	presynaptic	9395.4750	17013.4878
1699	presynaptic	11478.0523	17112.0835
1700	presynaptic	10020.3245	17213.9739
1701	presynaptic	7914.0984	17291.6061
1702	presynaptic	8393.2944	17365.8723
1703	presynaptic	6829.6828	17374.8891
1704	presynaptic	8244.3846	17422.6021
1705	presynaptic	7129.8714	17472.1257
1706	presynaptic	10283.5890	17559.8253
1707	presynaptic	11714.7790	17604.8838
1708	presynaptic	11710.6429	17750.5908
1709	presynaptic	10148.2452	17761.9995
1710	presynaptic	9041.5860	17767.8747
1711	presynaptic	7957.8028	17838.7060
65	starter	5925.0474	2592.2713
359	starter	16288.0408	5017.4794
479	starter	4587.4602	5315.8320
532	starter	16317.9268	5480.9317
562	starter	4338.1926	5588.4193
638	starter	15436.3306	5818.6767
909	starter	11972.7090	8631.9948
925	starter	11743.7878	8701.3650
1004	starter	11294.0010	9207.5935
1091	starter	9517.9566	10224.9824
1139	starter	1159.7553	10534.4172
1219	starter	10471.0191	10923.4375
1233	starter	11062.2009	11006.7307
1237	starter	9962.6638	11082.0271
1289	starter	3837.5358	11457.5503
1295	starter	4137.2271	11480.9976
1337	starter	4728.4471	11659.1304
1357	starter	3834.2565	11704.6606
1484	starter	11923.4634	12414.4251
1603	starter	5771.1447	14374.8677
