# Supplementary material for: Ascertaining cells’ synaptic connections and RNA expression simultaneously with barcoded rabies virus libraries
Source: Nat Commun. 2022 Nov 16;13:6993. doi: 10.1038/s41467-022-34334-1 (PMC9668842; doi:10.1038/s41467-022-34334-1)
Supplement: Supplementary file 6 — Source Data [file 41467_2022_34334_MOESM6_ESM.zip › saunders_source_data/SI_Figure_8f.csv]

CBC	experiment	n_unique_vbcs	starter_condition
SCC06_1e2_A_TCGCACTCAGAACTAA	SCC06_1e2_A	4	presynaptic
SCC06_1e2_A_TCATCCGAGTATTAGG	SCC06_1e2_A	1	presynaptic
SCC06_1e2_A_CTGTATTAGGAGATAG	SCC06_1e2_A	4	presynaptic
SCC06_1e2_A_GAGTGAGGTCAACACT	SCC06_1e2_A	1	presynaptic
SCC06_1e2_A_TCCCACATCTTCGGAA	SCC06_1e2_A	5	presynaptic
SCC06_1e2_A_TTTCCTCTCTCTCTTC	SCC06_1e2_A	6	presynaptic
SCC06_1e2_A_CTCCCAAGTTCAGTAC	SCC06_1e2_A	10	presynaptic
SCC06_1e2_A_ACGTAGTCAGGTGTGA	SCC06_1e2_A	2	presynaptic
SCC06_1e2_A_CTGCAGGGTGGACCAA	SCC06_1e2_A	3	presynaptic
SCC06_1e2_A_AACAACCGTCCAACGC	SCC06_1e2_A	1	presynaptic
SCC06_1e2_A_GTGCACGCACCCATAA	SCC06_1e2_A	4	presynaptic
SCC06_1e2_A_TGGATCAGTTTGACAC	SCC06_1e2_A	4	presynaptic
SCC06_1e2_A_AGGTTGTGTTAATGAG	SCC06_1e2_A	8	presynaptic
SCC06_1e2_A_TGATCTTCACCCGTAG	SCC06_1e2_A	2	presynaptic
SCC06_1e2_A_GGTGGCTTCGGCTTCT	SCC06_1e2_A	2	presynaptic
SCC06_1e2_A_TCTGGCTTCATTATCC	SCC06_1e2_A	3	presynaptic
SCC06_1e2_A_CGATCGGCAGCCCACA	SCC06_1e2_A	3	presynaptic
SCC06_1e2_A_ATGATCGGTACGGTTT	SCC06_1e2_A	7	presynaptic
SCC06_1e2_A_AGAGAGCCAGCAGGAT	SCC06_1e2_A	3	presynaptic
SCC06_1e2_A_ATCCTATAGCCATGCC	SCC06_1e2_A	3	presynaptic
SCC06_1e2_A_TGATGCACATACCGTA	SCC06_1e2_A	4	presynaptic
SCC06_1e2_A_CCGGTAGCACAAGTTC	SCC06_1e2_A	1	presynaptic
SCC06_1e2_A_AGGGCCTTCCATATGG	SCC06_1e2_A	1	presynaptic
SCC06_1e2_A_CATTTCACAAGCACAG	SCC06_1e2_A	4	presynaptic
SCC06_1e2_A_CCAATGACAATAAGGT	SCC06_1e2_A	8	presynaptic
SCC06_1e2_A_TGTTTGTGTCTCAAGT	SCC06_1e2_A	6	presynaptic
SCC06_1e2_A_GCAACCGAGCATAGGC	SCC06_1e2_A	2	presynaptic
SCC06_1e2_A_GGACGTCGTTATTCTC	SCC06_1e2_A	1	presynaptic
SCC06_1e2_A_GCCAGTGTCCCATGGG	SCC06_1e2_A	2	presynaptic
SCC06_1e2_A_TCTTCCTCACATTCTT	SCC06_1e2_A	2	presynaptic
SCC06_1e2_A_AGGACTTGTGTGCCTG	SCC06_1e2_A	1	presynaptic
SCC06_1e2_A_GTGTGATAGAAGCGCT	SCC06_1e2_A	4	presynaptic
SCC06_1e2_A_TCCGATCGTAACTTCG	SCC06_1e2_A	3	presynaptic
SCC06_1e2_A_TTTCACACATGAAAGT	SCC06_1e2_A	1	presynaptic
SCC06_1e2_A_ACTACGACATAGAAAC	SCC06_1e2_A	1	presynaptic
SCC06_1e2_A_TCACGGGTCCATCTAT	SCC06_1e2_A	1	presynaptic
SCC06_1e2_A_GCTACAAAGGGTTAAT	SCC06_1e2_A	2	presynaptic
SCC06_1e2_A_TTTACGTAGGCACTCC	SCC06_1e2_A	2	presynaptic
SCC06_1e2_A_CCTAACCAGAGTACCG	SCC06_1e2_A	1	presynaptic
SCC06_1e2_A_AACTTCTGTCCACTCT	SCC06_1e2_A	6	presynaptic
SCC06_1e2_A_TCTTTGATCATCTACT	SCC06_1e2_A	1	presynaptic
SCC06_1e2_A_CCTACGTTCATTGAGC	SCC06_1e2_A	11	presynaptic
SCC06_1e2_A_CGCGTGAAGCCGATAG	SCC06_1e2_A	5	presynaptic
SCC06_1e2_A_ATACCTTGTTTCGGCG	SCC06_1e2_A	11	presynaptic
SCC06_1e2_A_AAGTACCCACCCAATA	SCC06_1e2_A	3	presynaptic
SCC06_1e2_A_AGCTACAAGCCTGACC	SCC06_1e2_A	6	presynaptic
SCC06_1e2_A_CTAACCCGTTGTCAGT	SCC06_1e2_A	3	presynaptic
SCC06_1e2_A_CATGGTAGTCTAGATC	SCC06_1e2_A	8	presynaptic
SCC06_1e2_A_TCGACCTTCTAAGAAG	SCC06_1e2_A	4	presynaptic
SCC06_1e2_A_GGGCGTTCACTCAAGT	SCC06_1e2_A	2	presynaptic
SCC06_1e2_A_TGAGACTAGTACGAGC	SCC06_1e2_A	3	presynaptic
SCC06_1e2_A_CATTCTATCCAACCGG	SCC06_1e2_A	4	presynaptic
SCC06_1e2_A_GAATCGTAGTAGGGTC	SCC06_1e2_A	2	presynaptic
SCC06_1e2_A_TCTCTGGAGTAGTCCT	SCC06_1e2_A	2	presynaptic
SCC06_1e2_A_CTGTATTGTGCCGAAA	SCC06_1e2_A	1	presynaptic
SCC06_1e2_A_AATGACCCAGTGTGCC	SCC06_1e2_A	1	presynaptic
SCC06_1e2_A_TCATGTTCACATGACT	SCC06_1e2_A	1	presynaptic
SCC06_1e2_A_TGGATCAAGCTACTAC	SCC06_1e2_A	1	presynaptic
SCC06_1e2_A_CCCAACTTCTGGGCGT	SCC06_1e2_A	3	presynaptic
SCC06_1e2_A_TTCTTCCCATCATTTC	SCC06_1e2_A	3	presynaptic
SCC06_1e2_A_AGAAGCGAGTTCGGTT	SCC06_1e2_A	2	presynaptic
SCC06_1e2_A_GTACAACAGTTTGGCT	SCC06_1e2_A	5	presynaptic
SCC06_1e2_A_CCAAGCGGTCTCACAA	SCC06_1e2_A	2	presynaptic
SCC06_1e2_A_CCGGGTATCGATTGAC	SCC06_1e2_A	2	presynaptic
SCC06_1e2_A_GACCTTCCACAATCTG	SCC06_1e2_A	1	presynaptic
SCC06_1e2_A_ACTGATGGTACGTACT	SCC06_1e2_A	4	presynaptic
SCC06_1e2_A_ACTTTCACAATGTCTG	SCC06_1e2_A	3	presynaptic
SCC06_1e2_A_TGTCCACTCGAACCAT	SCC06_1e2_A	3	presynaptic
SCC06_1e2_A_TCATATCGTTAGAAAC	SCC06_1e2_A	5	presynaptic
SCC06_1e2_A_AATGGCTGTGGTCTCG	SCC06_1e2_A	3	presynaptic
SCC06_1e2_A_CGTGAATTCAGTCCGG	SCC06_1e2_A	5	presynaptic
SCC06_1e2_A_TCACACCCAGCACACC	SCC06_1e2_A	2	presynaptic
SCC06_1e2_A_GAGTTTGAGGGTCTTT	SCC06_1e2_A	5	presynaptic
SCC06_1e2_A_AGACACTTCTAACGCA	SCC06_1e2_A	1	presynaptic
SCC06_1e2_A_CGCATGGAGTGCGACA	SCC06_1e2_A	3	presynaptic
SCC06_1e2_A_ATTCATCAGGTTGTTC	SCC06_1e2_A	2	presynaptic
SCC06_1e2_A_TCACTATGTGCCTGCA	SCC06_1e2_A	1	presynaptic
SCC06_1e2_A_TCAGGTAGTACGCTTA	SCC06_1e2_A	10	presynaptic
SCC06_1e2_A_TGATCAGTCCATCTCG	SCC06_1e2_A	4	presynaptic
SCC06_1e2_A_ACAAGCTAGAAACACT	SCC06_1e2_A	12	presynaptic
SCC06_1e2_A_CAACGATTCTACGGGC	SCC06_1e2_A	7	presynaptic
SCC06_1e2_A_GATCAGTGTTTGCCGG	SCC06_1e2_A	7	presynaptic
SCC06_1e2_A_TCCTAATTCTATACTC	SCC06_1e2_A	2	presynaptic
SCC06_1e2_A_TACGGGCTCACACGAT	SCC06_1e2_A	2	presynaptic
SCC06_1e2_A_AGGGCTCCATCCTGTC	SCC06_1e2_A	2	presynaptic
SCC06_1e2_A_ACGTTCCTCTTACACT	SCC06_1e2_A	1	presynaptic
SCC06_1e2_A_TAGACTGGTTCCCAAA	SCC06_1e2_A	2	presynaptic
SCC06_1e2_A_CGGGTCAGTACAGGTG	SCC06_1e2_A	14	presynaptic
SCC06_1e2_A_TCGACGGCAATGTCTG	SCC06_1e2_A	6	presynaptic
SCC06_1e2_A_GCCAGCAAGGTAAACT	SCC06_1e2_A	1	presynaptic
SCC06_1e2_A_GCGATCGGTGGTCTGC	SCC06_1e2_A	9	presynaptic
SCC06_1e2_A_CATACCCAGTCCTACA	SCC06_1e2_A	1	presynaptic
SCC06_1e2_A_GCCAGCACAGCATCTA	SCC06_1e2_A	1	presynaptic
SCC06_1e2_A_TTCAGGACAAAGGCTG	SCC06_1e2_A	8	presynaptic
SCC06_1e2_A_GGGACCTAGAGGTGCT	SCC06_1e2_A	6	presynaptic
SCC06_1e2_A_AAGGAATAGGTCTGGA	SCC06_1e2_A	1	presynaptic
SCC06_1e2_A_CGAGAAGCAGAGGGTT	SCC06_1e2_A	1	presynaptic
SCC06_1e2_A_CTGTACCTCAGACCGC	SCC06_1e2_A	4	presynaptic
SCC06_1e2_A_TTCAATCGTGAGTAAT	SCC06_1e2_A	3	presynaptic
SCC06_1e2_A_TCCCAGTCATCTCCCA	SCC06_1e2_A	5	presynaptic
SCC06_1e2_A_GTCAAACTCATTTGCT	SCC06_1e2_A	3	presynaptic
SCC06_1e2_A_GGTAGAGTCCTTCTAA	SCC06_1e2_A	5	presynaptic
SCC06_1e2_A_AGGGTCCGTCACCGAC	SCC06_1e2_A	5	presynaptic
SCC06_1e2_A_GGGAAGTAGGTCGACA	SCC06_1e2_A	3	presynaptic
SCC06_1e2_A_CTGCTCACAACTTCTT	SCC06_1e2_A	7	presynaptic
SCC06_1e2_A_ACATTTCGTTGCGGCT	SCC06_1e2_A	2	presynaptic
SCC06_1e2_A_AGGTAGGCATGGCACC	SCC06_1e2_A	2	presynaptic
SCC06_1e2_A_AATGACCAGGCGTCCT	SCC06_1e2_A	4	presynaptic
SCC06_1e2_A_AGAACCTAGCAGCGAT	SCC06_1e2_A	2	presynaptic
SCC06_1e2_A_TATTGCTAGGGTTAGC	SCC06_1e2_A	2	presynaptic
SCC06_1e2_A_AGTAACCGTCCAGCAC	SCC06_1e2_A	7	presynaptic
SCC06_1e2_A_CGACAGCAGCCTCACG	SCC06_1e2_A	4	presynaptic
SCC06_1e2_A_ACGGTTACAGTTCCAA	SCC06_1e2_A	1	presynaptic
SCC06_1e2_A_GTTGCTCCAAACAGGC	SCC06_1e2_A	1	presynaptic
SCC06_1e2_A_ACAACCAGTGGTACAG	SCC06_1e2_A	2	presynaptic
SCC06_1e2_A_GGGCCATTCGCTAAAC	SCC06_1e2_A	4	presynaptic
SCC06_1e2_A_GTCGAATTCAACGCTA	SCC06_1e2_A	4	presynaptic
SCC06_1e2_A_CTGCTCACACCCTATC	SCC06_1e2_A	1	presynaptic
SCC06_1e2_A_TCAGTCCCAGCTACAT	SCC06_1e2_A	4	presynaptic
SCC06_1e2_A_TGCGACGGTCGGCACT	SCC06_1e2_A	4	presynaptic
SCC06_1e2_A_TCCATGCCACGGTGTC	SCC06_1e2_A	1	presynaptic
SCC06_1e2_A_GAGTTACCATGACAGG	SCC06_1e2_A	3	presynaptic
SCC06_1e2_A_CAGAGCCTCGACGCGT	SCC06_1e2_A	2	presynaptic
SCC06_1e2_A_TGTCCCACAGACTGCC	SCC06_1e2_A	5	presynaptic
SCC06_1e2_A_GTTGCGGGTTAATCGC	SCC06_1e2_A	1	presynaptic
SCC06_1e2_A_GTAACACCAAGATCCT	SCC06_1e2_A	2	presynaptic
SCC06_1e2_A_AGCATCACAACTACGT	SCC06_1e2_A	4	presynaptic
SCC06_1e2_A_CAGTTAGTCCCGAGGT	SCC06_1e2_A	5	presynaptic
SCC06_1e2_A_GGGACAACACCCTATC	SCC06_1e2_A	4	presynaptic
SCC06_1e2_A_AGATGAAAGCGTACAG	SCC06_1e2_A	5	presynaptic
SCC06_1e2_A_ACCTACCAGGGAGGAC	SCC06_1e2_A	7	presynaptic
SCC06_1e2_A_AGACACTGTCTGTGGC	SCC06_1e2_A	7	presynaptic
SCC06_1e2_A_TGAATGCCACTATCCC	SCC06_1e2_A	6	presynaptic
SCC06_1e2_A_GCATCGGGTACGACTT	SCC06_1e2_A	3	presynaptic
SCC06_1e2_A_GATGCTATCGACCCAG	SCC06_1e2_A	3	presynaptic
SCC06_1e2_A_CGAGTGCTCGAGGCAA	SCC06_1e2_A	1	presynaptic
SCC06_1e2_A_TGCGGCACAGCTACTA	SCC06_1e2_A	2	presynaptic
SCC06_1e2_A_CTCCTCCTCGCACGAC	SCC06_1e2_A	1	presynaptic
SCC06_1e2_A_TCAGCCTAGTATGAGT	SCC06_1e2_A	4	presynaptic
SCC06_1e2_A_TCATTACTCGCAGTCG	SCC06_1e2_A	2	presynaptic
SCC06_1e2_A_CGGAACCTCACGAGGA	SCC06_1e2_A	1	presynaptic
SCC06_1e2_A_TTTCATGTCCGTTGGG	SCC06_1e2_A	3	presynaptic
SCC06_1e2_A_AGGCATTAGTACTGTC	SCC06_1e2_A	3	presynaptic
SCC06_1e2_A_TCCATGCCAAGTGCTT	SCC06_1e2_A	2	presynaptic
SCC06_1e2_A_GTCTGTCAGGGAGGTG	SCC06_1e2_A	4	presynaptic
SCC06_1e2_A_TCACACCAGCAATAAC	SCC06_1e2_A	8	presynaptic
SCC06_1e2_A_TCCTCGATCGAAACAA	SCC06_1e2_A	7	presynaptic
SCC06_1e2_A_ATTCCCGTCTCTAGGA	SCC06_1e2_A	5	presynaptic
SCC06_1e2_A_TCGACCTAGCGTCAAG	SCC06_1e2_A	4	presynaptic
SCC06_1e2_A_CTCAAGATCTGCTGAA	SCC06_1e2_A	3	presynaptic
SCC06_1e2_A_AGAGAATTCTGAGAGG	SCC06_1e2_A	2	presynaptic
SCC06_1e2_A_CTGTACCTCCGAGAAG	SCC06_1e2_A	3	presynaptic
SCC06_1e2_A_TCATTACGTATCGTGT	SCC06_1e2_A	4	presynaptic
SCC06_1e2_A_GTTTACTAGCCAGTAG	SCC06_1e2_A	2	presynaptic
SCC06_1e2_A_GCTTTCGTCGCAGAGA	SCC06_1e2_A	1	presynaptic
SCC06_1e2_A_AATGCCAGTGAGTTTC	SCC06_1e2_A	6	presynaptic
SCC06_1e2_A_TACTTCACAGACCGCT	SCC06_1e2_A	2	presynaptic
SCC06_1e2_A_TGACGCGTCAACTCTT	SCC06_1e2_A	1	presynaptic
SCC06_1e2_A_TCACGCTTCGGCACTG	SCC06_1e2_A	2	presynaptic
SCC06_1e2_A_GCATTAGCACGCTGAC	SCC06_1e2_A	3	presynaptic
SCC06_1e2_A_TCGTGCTCAGCCTACG	SCC06_1e2_A	2	presynaptic
SCC06_1e2_A_AATCGACGTGTTCCTC	SCC06_1e2_A	9	presynaptic
SCC06_1e2_A_TAATTCCAGGCGAAGG	SCC06_1e2_A	1	presynaptic
SCC06_1e2_A_TCCATCGAGAAACCCG	SCC06_1e2_A	1	presynaptic
SCC06_1e2_A_ATTACCTAGGTATTGA	SCC06_1e2_A	4	presynaptic
SCC06_1e2_A_CTACAGACAACAAGTA	SCC06_1e2_A	2	presynaptic
SCC06_1e2_A_TGTTTGTAGGTACAGC	SCC06_1e2_A	5	presynaptic
SCC06_1e2_A_TGACCCTCAGACGGAT	SCC06_1e2_A	4	presynaptic
SCC06_1e2_A_GTGTAACCACCTCTAC	SCC06_1e2_A	2	presynaptic
SCC06_1e2_A_ATTTCTGTCGGACTGC	SCC06_1e2_A	3	presynaptic
SCC06_1e2_A_CTCCATGGTATGTCTG	SCC06_1e2_A	2	presynaptic
SCC06_1e2_A_ACTTTCAGTTCGAGCC	SCC06_1e2_A	5	presynaptic
SCC06_1e2_A_TGTGCGGGTGTTACTG	SCC06_1e2_A	3	presynaptic
SCC06_1e2_A_GCTACCTCACTTGAAC	SCC06_1e2_A	2	presynaptic
SCC06_1e2_A_TTGGGTAGTACGCTAT	SCC06_1e2_A	2	presynaptic
SCC06_1e2_A_TGTTGGAAGACCATGG	SCC06_1e2_A	6	presynaptic
SCC06_1e2_A_CTCACTGAGGAAAGTG	SCC06_1e2_A	4	presynaptic
SCC06_1e2_A_AGTGTTGAGCACCAGA	SCC06_1e2_A	1	presynaptic
SCC06_1e2_A_AGACCCGGTCGAATTC	SCC06_1e2_A	2	presynaptic
SCC06_1e2_A_ACATGCATCCACAGCG	SCC06_1e2_A	6	presynaptic
SCC06_1e2_A_ATGAAAGCACGTCGGT	SCC06_1e2_A	4	presynaptic
SCC06_1e2_A_TGACCCTCAGCAGTGA	SCC06_1e2_A	2	presynaptic
SCC06_1e2_A_TAAGCCATCTCGTGAA	SCC06_1e2_A	2	presynaptic
SCC06_1e2_A_TCGTCCACAAAGGCAC	SCC06_1e2_A	6	presynaptic
SCC06_1e2_A_TAGGTACGTCTTGCTC	SCC06_1e2_A	1	presynaptic
SCC06_1e2_A_TATTGCTGTGCGTTTA	SCC06_1e2_A	2	presynaptic
SCC06_1e2_A_TCAAGACGTAGTGGCA	SCC06_1e2_A	3	presynaptic
SCC06_1e2_A_CAATTTCTCAAAGAAC	SCC06_1e2_A	1	presynaptic
SCC06_1e2_A_GACAGCCTCTCAATCT	SCC06_1e2_A	6	presynaptic
SCC06_1e2_A_CTAGACACAACTTGCA	SCC06_1e2_A	9	presynaptic
SCC06_1e2_A_GAGAGGTAGCTCAGAG	SCC06_1e2_A	3	presynaptic
SCC06_1e2_A_AAGCGTTCATGTTTGG	SCC06_1e2_A	1	presynaptic
SCC06_1e2_A_TGTTTGTTCAAGCGTT	SCC06_1e2_A	4	presynaptic
SCC06_1e2_A_GACGTTAAGACATATG	SCC06_1e2_A	3	presynaptic
SCC06_1e2_A_TCATATCCAATATCCG	SCC06_1e2_A	1	presynaptic
SCC06_1e2_A_TACAACGGTTCTCCTG	SCC06_1e2_A	1	presynaptic
SCC06_1e2_A_CTGAGCGAGTAGGAAG	SCC06_1e2_A	8	presynaptic
SCC06_1e2_A_AGTGATCGTATAGGGC	SCC06_1e2_A	1	presynaptic
SCC06_1e2_A_GGGTTATTCCGTAGGC	SCC06_1e2_A	5	presynaptic
SCC06_1e2_A_ACATTTCAGAGGACTC	SCC06_1e2_A	4	presynaptic
SCC06_1e2_A_CCTCTAGGTATACCTG	SCC06_1e2_A	4	presynaptic
SCC06_1e2_A_AGTCAACTCGGAAACG	SCC06_1e2_A	4	presynaptic
SCC06_1e2_A_ATGCGATAGACGGTCA	SCC06_1e2_A	1	presynaptic
SCC06_1e2_A_TTGGTTTTCATATGGC	SCC06_1e2_A	5	presynaptic
SCC06_1e2_A_GGGACTCGTGGCTTGC	SCC06_1e2_A	4	presynaptic
SCC06_1e2_A_CTTGAGACATGGCCCA	SCC06_1e2_A	3	presynaptic
SCC06_1e2_A_TCATGTTTCTGAGAAA	SCC06_1e2_A	5	presynaptic
SCC06_1e2_A_CCTATCGCACAGTCCG	SCC06_1e2_A	8	presynaptic
SCC06_1e2_A_GACCCAGCACGTACAT	SCC06_1e2_A	2	presynaptic
SCC06_1e2_A_ACATGCATCAATGTCG	SCC06_1e2_A	2	presynaptic
SCC06_1e2_A_TCACTATTCCCTCGTA	SCC06_1e2_A	4	presynaptic
SCC06_1e2_A_TCTGGCTGTCTGATCA	SCC06_1e2_A	5	presynaptic
SCC06_1e2_A_GGTGTCGGTTCGTGCG	SCC06_1e2_A	4	presynaptic
SCC06_1e2_A_TTCCTAAAGGTTACCT	SCC06_1e2_A	2	presynaptic
SCC06_1e2_A_TAGGTACGTCCGGCAT	SCC06_1e2_A	1	presynaptic
SCC06_1e2_A_AACAAGAAGAACTCCT	SCC06_1e2_A	1	presynaptic
SCC06_1e2_A_AGCGTCGGTCCTCAGG	SCC06_1e2_A	4	presynaptic
SCC06_1e2_A_TTCAGGACAGTTACCA	SCC06_1e2_A	5	presynaptic
SCC06_1e2_A_ATTCCCGAGTAGACAT	SCC06_1e2_A	1	presynaptic
SCC06_1e2_A_GCCATTCAGATTTGCC	SCC06_1e2_A	1	presynaptic
SCC06_1e2_A_ACTTCGCCAATGCAAA	SCC06_1e2_A	1	presynaptic
SCC06_1e2_A_AGAAGTATCGTAGGGA	SCC06_1e2_A	3	presynaptic
SCC06_1e2_A_TGATGGTTCACGTAGT	SCC06_1e2_A	5	presynaptic
SCC06_1e2_A_TTTGGAGAGCGATGCA	SCC06_1e2_A	2	presynaptic
SCC06_1e2_A_GTAACCACAGTAACGG	SCC06_1e2_A	4	presynaptic
SCC06_1e2_A_TAACGACGTCCAATCA	SCC06_1e2_A	5	presynaptic
SCC06_1e2_A_TCATGGATCAGAGTTC	SCC06_1e2_A	4	presynaptic
SCC06_1e2_A_AGTGTTGTCCGATCTC	SCC06_1e2_A	8	presynaptic
SCC06_1e2_A_AGCCACGCACTTACAG	SCC06_1e2_A	8	presynaptic
SCC06_1e2_A_AATAGAGTCACTTGTT	SCC06_1e2_A	2	presynaptic
SCC06_1e2_A_GGTCTGGTCCGTCAAA	SCC06_1e2_A	3	presynaptic
SCC06_1e2_A_CATCGGGTCGTGGACC	SCC06_1e2_A	3	presynaptic
SCC06_1e2_A_GTGATGTGTGCGACAA	SCC06_1e2_A	2	presynaptic
SCC06_1e2_A_ACAGGGAGTGAATGAT	SCC06_1e2_A	2	presynaptic
SCC06_1e2_A_TCTGCCAAGCAGCCTC	SCC06_1e2_A	3	presynaptic
SCC06_1e2_A_CCCGAAGAGGTTGACG	SCC06_1e2_A	4	presynaptic
SCC06_1e2_A_CTGTAGAGTAGAGATT	SCC06_1e2_A	4	presynaptic
SCC06_1e2_A_TACAGGTAGGCTTCCG	SCC06_1e2_A	1	presynaptic
SCC06_1e2_A_TATCTTGAGCACTGGA	SCC06_1e2_A	6	presynaptic
SCC06_1e2_A_CGCATGGCACGACCTG	SCC06_1e2_A	4	presynaptic
SCC06_1e2_A_CTCAGAACACGTACTA	SCC06_1e2_A	1	presynaptic
SCC06_1e2_A_ATTCCCGCACAAATCC	SCC06_1e2_A	2	presynaptic
SCC06_1e2_A_CACTAAGTCACTCACC	SCC06_1e2_A	6	presynaptic
SCC06_1e2_A_CGACAGCGTGGATACG	SCC06_1e2_A	3	presynaptic
SCC06_1e2_A_AATTTCCCAGCTGTTA	SCC06_1e2_A	3	presynaptic
SCC06_1e2_A_TTAGGGTTCATGTCAG	SCC06_1e2_A	1	presynaptic
SCC06_1e2_A_TGGTACAAGTGCAGGT	SCC06_1e2_A	2	presynaptic
SCC06_1e2_A_TCAAGACCAAGCGATG	SCC06_1e2_A	1	presynaptic
SCC06_1e2_A_TCCTTCTCAGGACTTT	SCC06_1e2_A	7	presynaptic
SCC06_1e2_A_GATAGAACAGAAATCA	SCC06_1e2_A	1	presynaptic
SCC06_1e2_A_ACCCTTGTCCAATGCA	SCC06_1e2_A	2	presynaptic
SCC06_1e2_A_CCTCCTCAGTAGGAAG	SCC06_1e2_A	4	presynaptic
SCC06_1e2_A_CTTACCGCAGAGTTCT	SCC06_1e2_A	1	presynaptic
SCC06_1e2_A_GACGCTGTCCTGGGAC	SCC06_1e2_A	3	presynaptic
SCC06_1e2_A_CACGTGGCACATGAAA	SCC06_1e2_A	3	presynaptic
SCC06_1e2_A_TGTTGAGAGCGACTAG	SCC06_1e2_A	5	presynaptic
SCC06_1e2_A_TACCGGGAGCAACAGC	SCC06_1e2_A	3	presynaptic
SCC06_1e2_A_TGATGGTTCGTCGCTT	SCC06_1e2_A	7	presynaptic
SCC06_1e2_A_ATCGGCGTCCCAGCGA	SCC06_1e2_A	3	presynaptic
SCC06_1e2_A_TCATTACCAGTTTGGT	SCC06_1e2_A	2	presynaptic
SCC06_1e2_A_ACTTATCCACAAACGG	SCC06_1e2_A	2	presynaptic
SCC06_1e2_A_TTCATGTCAGAGGACT	SCC06_1e2_A	1	presynaptic
SCC06_1e2_A_AGGGCCTTCTAGTCAG	SCC06_1e2_A	1	presynaptic
SCC06_1e2_A_GGTTGTAGTAGGTTTC	SCC06_1e2_A	1	presynaptic
SCC06_1e2_A_CTTGATTGTCGTACAT	SCC06_1e2_A	4	presynaptic
SCC06_1e2_A_GTGACGCTCTTCACGC	SCC06_1e2_A	1	presynaptic
SCC06_1e2_A_ACGGTCGCACACGTGC	SCC06_1e2_A	5	presynaptic
SCC06_1e2_A_AATCACGAGCGACCCT	SCC06_1e2_A	3	presynaptic
SCC06_1e2_A_CGCCATTTCGAATCCA	SCC06_1e2_A	2	presynaptic
SCC06_1e2_A_CCAATGACAGCTGCCA	SCC06_1e2_A	2	presynaptic
SCC06_1e2_A_TCAGTGATCGTTGTAG	SCC06_1e2_A	3	presynaptic
SCC06_1e2_A_GGCAGTCTCTCACGAA	SCC06_1e2_A	1	presynaptic
SCC06_1e2_A_TAGGGTTGTTCTTGCC	SCC06_1e2_A	5	presynaptic
SCC06_1e2_A_CACAACAGTGATGTAA	SCC06_1e2_A	4	presynaptic
SCC06_1e2_A_TCGCACTGTTGAAGTA	SCC06_1e2_A	1	presynaptic
SCC06_1e2_A_TTTACTGCACAAAGCG	SCC06_1e2_A	2	presynaptic
SCC06_1e2_A_GAACGTTTCATTCATC	SCC06_1e2_A	3	presynaptic
SCC06_1e2_A_GGAGATGCATCCCGTT	SCC06_1e2_A	1	presynaptic
SCC06_1e2_A_CTGCGAGCATGAAAGT	SCC06_1e2_A	4	presynaptic
SCC06_1e2_A_TAGGAGGTCGCTACGG	SCC06_1e2_A	2	presynaptic
SCC06_1e2_A_TTGCGTCCAGTAGGAC	SCC06_1e2_A	4	presynaptic
SCC06_1e2_A_TCTCCGATCCCATACC	SCC06_1e2_A	4	presynaptic
SCC06_1e2_A_AACCTTTTCAAATGCC	SCC06_1e2_A	3	presynaptic
SCC06_1e2_A_AGCCAATCATGACTTG	SCC06_1e2_A	1	presynaptic
SCC06_1e2_A_CCATAAGCAGCGACCT	SCC06_1e2_A	1	presynaptic
SCC06_1e2_A_CGAGAAGCAAATAAGC	SCC06_1e2_A	2	presynaptic
SCC06_1e2_A_GGGACCTGTTCTTGTT	SCC06_1e2_A	4	presynaptic
SCC06_1e2_A_AACCACACAAGCGGAT	SCC06_1e2_A	1	presynaptic
SCC06_1e2_A_CGGCAGTCACAATGAA	SCC06_1e2_A	4	presynaptic
SCC06_1e2_A_CCTCAGTTCGAGATGG	SCC06_1e2_A	2	presynaptic
SCC06_1e2_A_CTCACTGTCGAACCAT	SCC06_1e2_A	2	presynaptic
SCC06_1e2_A_TTAGTCTCAGGTATGG	SCC06_1e2_A	5	presynaptic
SCC06_1e2_A_AGGGTCCCAAAGGAGA	SCC06_1e2_A	2	presynaptic
SCC06_1e2_A_ACAGAAACAAGTGGTG	SCC06_1e2_A	1	presynaptic
SCC06_1e2_A_CACTGGGTCGCTGCGA	SCC06_1e2_A	2	presynaptic
SCC06_1e2_A_CAGATTGAGGCACTAG	SCC06_1e2_A	3	presynaptic
SCC06_1e2_A_ATTCTTGGTGGGATTG	SCC06_1e2_A	5	presynaptic
SCC06_1e2_A_ATTACTCGTAGCGATG	SCC06_1e2_A	1	presynaptic
SCC06_1e2_A_CTGAGGCAGAACGCGT	SCC06_1e2_A	2	presynaptic
SCC06_1e2_A_ACGATGTAGACCTCAT	SCC06_1e2_A	3	presynaptic
SCC06_1e2_A_GTGGGAAGTTCACCGG	SCC06_1e2_A	3	presynaptic
SCC06_1e2_A_CATGGATGTTGTGGCC	SCC06_1e2_A	1	presynaptic
SCC06_1e2_A_TTAGGGTGTACTGAGG	SCC06_1e2_A	5	presynaptic
SCC06_1e2_A_TCTGTCGCAGGAATAT	SCC06_1e2_A	2	presynaptic
SCC06_1e2_A_GACACGCCATATCTCT	SCC06_1e2_A	1	presynaptic
SCC06_1e2_A_GTTCCGTCAACAGCCC	SCC06_1e2_A	1	presynaptic
SCC06_1e2_A_AAAGTCCTCAAGCGTT	SCC06_1e2_A	2	presynaptic
SCC06_1e2_A_CGCGTGACAGGGATAC	SCC06_1e2_A	3	presynaptic
SCC06_1e2_A_GTATTTCTCCACATAG	SCC06_1e2_A	2	presynaptic
SCC06_1e2_A_ACTGATGAGTCGTTAC	SCC06_1e2_A	1	presynaptic
SCC06_1e2_A_TGGGATTTCTATACTC	SCC06_1e2_A	1	presynaptic
SCC06_1e2_A_TAGTGCATCACCTCAC	SCC06_1e2_A	2	presynaptic
SCC06_1e2_A_CACTAAGTCACGGTCG	SCC06_1e2_A	2	presynaptic
SCC06_1e2_A_CGGGTCATCATAGACC	SCC06_1e2_A	2	presynaptic
SCC06_1e2_A_AAGACAACAAGAGAGA	SCC06_1e2_A	2	presynaptic
SCC06_1e2_A_CATCGCTAGCCTTCTC	SCC06_1e2_A	1	presynaptic
SCC06_1e2_A_TCAGCCTTCTACTGCC	SCC06_1e2_A	2	presynaptic
SCC06_1e2_A_TGCGGGTTCAGTGTTG	SCC06_1e2_A	3	presynaptic
SCC06_1e2_A_GCCAACGAGCAGGTCA	SCC06_1e2_A	3	presynaptic
SCC06_1e2_A_CAATTTCAGGACATCG	SCC06_1e2_A	1	presynaptic
SCC06_1e2_A_CTACGGGTCTTCCACG	SCC06_1e2_A	4	presynaptic
SCC06_1e2_A_GTAGAAAAGATGTAGT	SCC06_1e2_A	1	presynaptic
SCC06_1e2_A_AAAGGTAGTAGCGTCC	SCC06_1e2_A	6	presynaptic
SCC06_1e2_A_TTACCATTCGGAATTC	SCC06_1e2_A	2	presynaptic
SCC06_1e2_A_TTTATGCTCTATGTGG	SCC06_1e2_A	2	presynaptic
SCC06_1e2_A_TGATTTCTCCAGTGTA	SCC06_1e2_A	1	presynaptic
SCC06_1e2_A_CATGGTAGTGATTAGA	SCC06_1e2_A	1	presynaptic
SCC06_1e2_A_ACTCCCACAAGAATAC	SCC06_1e2_A	8	presynaptic
SCC06_1e2_A_GATTCTTGTACCAGAG	SCC06_1e2_A	4	presynaptic
SCC06_1e2_A_TGCTTCGGTCGCAGTC	SCC06_1e2_A	4	presynaptic
SCC06_1e2_A_CACTTCGAGGCGTCCT	SCC06_1e2_A	5	presynaptic
SCC06_1e2_A_ATTGGGTAGGAATGTT	SCC06_1e2_A	3	presynaptic
SCC06_1e2_A_ACCGTTCAGTTTCAGC	SCC06_1e2_A	1	presynaptic
SCC06_1e2_A_CATCCACAGGCTGAAC	SCC06_1e2_A	2	presynaptic
SCC06_1e2_A_GACACGCTCAAGAGGC	SCC06_1e2_A	1	presynaptic
SCC06_1e2_A_TCGGGCAAGTAGGATT	SCC06_1e2_A	2	presynaptic
SCC06_1e2_A_TAAGTCGGTCGACTGC	SCC06_1e2_A	2	presynaptic
SCC06_1e2_A_TACCCGTAGTAAGACT	SCC06_1e2_A	1	presynaptic
SCC06_1e2_A_GTCATGAGTGCCGAAA	SCC06_1e2_A	3	presynaptic
SCC06_1e2_A_TACCCACCACTCAAGT	SCC06_1e2_A	2	presynaptic
SCC06_1e2_A_GACCAATGTTATGTCG	SCC06_1e2_A	1	presynaptic
SCC06_1e2_A_GGTTCTCAGGTGATAT	SCC06_1e2_A	5	presynaptic
SCC06_1e2_A_ATGCCTCTCGAGAAGC	SCC06_1e2_A	1	presynaptic
SCC06_1e2_A_TAACACGCAGTAGATA	SCC06_1e2_A	2	presynaptic
SCC06_1e2_A_TCATACTGTTGCTCGG	SCC06_1e2_A	3	presynaptic
SCC06_1e2_A_GGTGTTATCGCTCTAC	SCC06_1e2_A	3	presynaptic
SCC06_1e2_A_ACTTCCGAGACTAGAT	SCC06_1e2_A	3	presynaptic
SCC06_1e2_A_CTTGAGAAGTAGAGTT	SCC06_1e2_A	1	presynaptic
SCC06_1e2_A_CATTCTACATGTGCCG	SCC06_1e2_A	3	presynaptic
SCC06_1e2_A_CGATCGGTCGGTCTGG	SCC06_1e2_A	5	presynaptic
SCC06_1e2_A_CATGCGGAGCCTCTGG	SCC06_1e2_A	3	presynaptic
SCC06_1e2_A_TACTGCCAGTATTAGG	SCC06_1e2_A	3	presynaptic
SCC06_1e2_A_ACTTCGCGTCCACTCT	SCC06_1e2_A	3	presynaptic
SCC06_1e2_A_CCAATGACAACCACGC	SCC06_1e2_A	3	presynaptic
SCC06_1e2_A_AATGGCTGTGGTTTAC	SCC06_1e2_A	4	presynaptic
SCC06_1e2_A_CACAGGCCACAGTCAT	SCC06_1e2_A	4	presynaptic
SCC06_1e2_A_GTGACGCAGGTACCTT	SCC06_1e2_A	3	presynaptic
SCC06_1e2_A_GTCACTCTCATTTCGT	SCC06_1e2_A	2	presynaptic
SCC06_1e2_A_AGCGATTAGATAGCAT	SCC06_1e2_A	4	presynaptic
SCC06_1e2_A_TTCTCTCCATTGCCTC	SCC06_1e2_A	4	presynaptic
SCC06_1e2_A_GGGAGATTCTTGGTGA	SCC06_1e2_A	2	presynaptic
SCC06_1e2_A_GTGCAGCCACTGTCGG	SCC06_1e2_A	3	presynaptic
SCC06_1e2_A_AATGGAACAAGTTGGG	SCC06_1e2_A	5	presynaptic
SCC06_1e2_A_AGAGCAGAGGAACGAA	SCC06_1e2_A	5	presynaptic
SCC06_1e2_A_ATTCACTGTTAGAGTA	SCC06_1e2_A	3	presynaptic
SCC06_1e2_A_CTGCAGGTCGCGTGAC	SCC06_1e2_A	1	presynaptic
SCC06_1e2_A_TATTGGGCAGAATGTA	SCC06_1e2_A	5	presynaptic
SCC06_1e2_A_TAACACGCAACCTATG	SCC06_1e2_A	3	presynaptic
SCC06_1e2_A_CATCCGTGTTCTGAGT	SCC06_1e2_A	1	presynaptic
SCC06_1e2_A_CTTCCGAAGAAGCCAC	SCC06_1e2_A	1	presynaptic
SCC06_1e2_A_AATCGTGGTCCATCTC	SCC06_1e2_A	3	presynaptic
SCC06_1e2_A_TACCCGTCAGTTACCA	SCC06_1e2_A	5	presynaptic
SCC06_1e2_A_GTAATCGCACGTACAT	SCC06_1e2_A	8	presynaptic
SCC06_1e2_A_GACTCAATCAGACCCG	SCC06_1e2_A	5	presynaptic
SCC06_1e2_A_ACCCTTGTCTAGACAC	SCC06_1e2_A	1	presynaptic
SCC06_1e2_A_CTGCCATCAACACACT	SCC06_1e2_A	4	presynaptic
SCC06_1e2_A_CTTCTAATCTAACGCA	SCC06_1e2_A	2	presynaptic
SCC06_1e2_A_GCATTAGGTAGGCAAC	SCC06_1e2_A	3	presynaptic
SCC06_1e2_A_GGGACTCCACCCAACG	SCC06_1e2_A	4	presynaptic
SCC06_1e2_A_AGCGTATTCAGACCGC	SCC06_1e2_A	1	presynaptic
SCC06_1e2_A_GCACGTGAGGTTCCGC	SCC06_1e2_A	4	presynaptic
SCC06_1e2_A_TGAGCGCGTCCAATCA	SCC06_1e2_A	3	presynaptic
SCC06_1e2_A_TATCGCCAGTCGGGAT	SCC06_1e2_A	4	presynaptic
SCC06_1e2_A_CCCAACTAGTTTAGGA	SCC06_1e2_A	3	presynaptic
SCC06_1e2_A_GATCCCTCATCTGGGC	SCC06_1e2_A	4	presynaptic
SCC06_1e2_A_AGGCTGCGTCATAGTC	SCC06_1e2_A	2	presynaptic
SCC06_1e2_A_ACGTAACCACCTTCCA	SCC06_1e2_A	2	presynaptic
SCC06_1e2_A_CGGAATTAGAGCAGTC	SCC06_1e2_A	3	presynaptic
SCC06_1e2_A_CTAGACAAGTTGGCGA	SCC06_1e2_A	5	presynaptic
SCC06_1e2_A_GAGGCAATCGCTCATC	SCC06_1e2_A	2	presynaptic
SCC06_1e2_A_TAATTCCGTAGCTGCC	SCC06_1e2_A	1	presynaptic
SCC06_1e2_A_ACCAAACGTACGAGTG	SCC06_1e2_A	4	presynaptic
SCC06_1e2_A_GTGCAGCTCTCTCAAT	SCC06_1e2_A	5	presynaptic
SCC06_1e2_A_TGTCCCATCCATCACC	SCC06_1e2_A	2	presynaptic
SCC06_1e2_A_AGCGATTCAATTTCCT	SCC06_1e2_A	3	presynaptic
SCC06_1e2_A_GAAGCGACACCGTCTT	SCC06_1e2_A	2	presynaptic
SCC06_1e2_A_TTGACCCAGCGTGTTT	SCC06_1e2_A	6	presynaptic
SCC06_1e2_A_TGTGGCGGTTGGGTAG	SCC06_1e2_A	9	presynaptic
SCC06_1e2_A_GTGTGGCGTCAGTTTG	SCC06_1e2_A	5	presynaptic
SCC06_1e2_A_GTAAGTCGTGGAACCA	SCC06_1e2_A	8	presynaptic
SCC06_1e2_A_TTCGCTGCAGAACATA	SCC06_1e2_A	1	presynaptic
SCC06_1e2_A_ACCATTTAGCAACTTC	SCC06_1e2_A	2	presynaptic
SCC06_1e2_A_CGTAATGAGCGTTCCG	SCC06_1e2_A	4	presynaptic
SCC06_1e2_A_TGTGAGTAGAGCCTGA	SCC06_1e2_A	5	presynaptic
SCC06_1e2_A_AAAGAACGTCCAGAAG	SCC06_1e2_A	5	presynaptic
SCC06_1e2_A_GACACGCGTGGGAGAG	SCC06_1e2_A	1	presynaptic
SCC06_1e2_A_CGAGAAGTCGCCAGAC	SCC06_1e2_A	1	presynaptic
SCC06_1e2_A_CATAGACGTCCAATCA	SCC06_1e2_A	2	presynaptic
SCC06_1e2_A_TTGCTGCCAACTGCTA	SCC06_1e2_A	1	presynaptic
SCC06_1e2_A_AAAGGATAGCGTGCTC	SCC06_1e2_A	7	presynaptic
SCC06_1e2_A_ATCAGGTAGGACAGCT	SCC06_1e2_A	1	presynaptic
SCC06_1e2_A_TAAGCCATCTAGCATG	SCC06_1e2_A	1	presynaptic
SCC06_1e2_A_AAGATAGCACTCTGCT	SCC06_1e2_A	1	presynaptic
SCC06_1e2_A_TACGCTCAGCGTTCCG	SCC06_1e2_A	5	presynaptic
SCC06_1e2_A_ACTTCGCTCGAAGAAT	SCC06_1e2_A	2	presynaptic
SCC06_1e2_A_TTGTGGAGTAACAGGC	SCC06_1e2_A	2	presynaptic
SCC06_1e2_A_CCTCAACGTGGATCGA	SCC06_1e2_A	3	presynaptic
SCC06_1e2_A_TAGATCGGTGCGAGTA	SCC06_1e2_A	3	presynaptic
SCC06_1e2_A_TATCGCCCAGAGCTAG	SCC06_1e2_A	4	presynaptic
SCC06_1e2_A_ACTGTCCTCTGCGTCT	SCC06_1e2_A	3	presynaptic
SCC06_1e2_A_AGGACTTCACGCCACA	SCC06_1e2_A	1	presynaptic
SCC06_1e2_A_GTCTACCGTCGCATGC	SCC06_1e2_A	7	presynaptic
SCC06_1e2_A_AACAAAGAGTGGAAAG	SCC06_1e2_A	1	presynaptic
SCC06_1e2_A_CTACCTGGTGGAACCA	SCC06_1e2_A	4	presynaptic
SCC06_1e2_A_GCACGGTTCTGGAGAG	SCC06_1e2_A	4	presynaptic
SCC06_1e2_A_CAACAACGTGAGATAT	SCC06_1e2_A	2	presynaptic
SCC06_1e2_A_GTCAAGTAGCTTTGTG	SCC06_1e2_A	3	presynaptic
SCC06_1e2_A_AGCTACATCTTCTGGC	SCC06_1e2_A	2	presynaptic
SCC06_1e2_A_CTTTCAATCATTTCCA	SCC06_1e2_A	4	presynaptic
SCC06_1e2_A_GCTACAATCTTGGATG	SCC06_1e2_A	4	presynaptic
SCC06_1e2_A_GTCACTCTCTCAACGA	SCC06_1e2_A	6	presynaptic
SCC06_1e2_A_CAGCAGCTCTTTCGAT	SCC06_1e2_A	4	presynaptic
SCC06_1e2_A_AAGCATCAGACCAAGC	SCC06_1e2_A	4	presynaptic
SCC06_1e2_A_GGGTCTGCAGAAATCA	SCC06_1e2_A	4	presynaptic
SCC06_1e2_A_AAGACTCTCCCAAGCG	SCC06_1e2_A	5	presynaptic
SCC06_1e2_A_CATTGAGTCACGACTA	SCC06_1e2_A	1	presynaptic
SCC06_1e2_A_CCACGAGTCATATGGC	SCC06_1e2_A	4	presynaptic
SCC06_1e2_A_AGCCAATCACGTAACT	SCC06_1e2_A	2	presynaptic
SCC06_1e2_A_GATTTCTGTGGTTCTA	SCC06_1e2_A	3	presynaptic
SCC06_1e2_A_TCTGCCAAGTCTGCAT	SCC06_1e2_A	4	presynaptic
SCC06_1e2_A_CTCAACCAGGGTGGGA	SCC06_1e2_A	4	presynaptic
SCC06_1e2_A_TTGGTTTTCTGCTCTG	SCC06_1e2_A	3	presynaptic
SCC06_1e2_A_ACGGTTAGTGAATATG	SCC06_1e2_A	1	presynaptic
SCC06_1e2_A_TGTTTGTGTGTCCAAT	SCC06_1e2_A	4	presynaptic
SCC06_1e2_A_TTGGGTAAGATTAGTG	SCC06_1e2_A	5	presynaptic
SCC06_1e2_A_CGTAAGTAGTTCGCAT	SCC06_1e2_A	3	presynaptic
SCC06_1e2_A_TACCCGTCATTAAGCC	SCC06_1e2_A	4	presynaptic
SCC06_1e2_A_AAGTTCGTCATCGGGC	SCC06_1e2_A	4	presynaptic
SCC06_1e2_A_CTCAGGGGTAGACGGT	SCC06_1e2_A	4	presynaptic
SCC06_1e2_A_TAGGGTTAGGGATCAC	SCC06_1e2_A	2	presynaptic
SCC06_1e2_A_GCCCGAATCTCATTAC	SCC06_1e2_A	3	presynaptic
SCC06_1e2_A_TGCACGGTCTACGCGG	SCC06_1e2_A	6	presynaptic
SCC06_1e2_A_ACGTTCCGTCCTTGTC	SCC06_1e2_A	2	presynaptic
SCC06_1e2_A_AGCCAATGTCTAGGTT	SCC06_1e2_A	2	presynaptic
SCC06_1e2_A_TCCGATCTCTGGGAGA	SCC06_1e2_A	2	presynaptic
SCC06_1e2_A_GGCACGTAGTCTTCGA	SCC06_1e2_A	3	presynaptic
SCC06_1e2_A_TTCGGTCCAAGACGAC	SCC06_1e2_A	3	presynaptic
SCC06_1e2_A_GACGCTGGTCGGTAAG	SCC06_1e2_A	4	presynaptic
SCC06_1e2_A_ATGGATCAGGTAGTAT	SCC06_1e2_A	2	presynaptic
SCC06_1e2_A_TTACGCCAGGAGACCT	SCC06_1e2_A	4	presynaptic
SCC06_1e2_A_ACTTCGCCAGAGAGGG	SCC06_1e2_A	3	presynaptic
SCC06_1e2_A_AGTTCGATCTCTTGCG	SCC06_1e2_A	3	presynaptic
SCC06_1e2_A_CACTGGGAGGAGAGGC	SCC06_1e2_A	2	presynaptic
SCC06_1e2_A_CACACAAGTCAGACTT	SCC06_1e2_A	3	presynaptic
SCC06_1e2_A_AGAGAGCAGTTACGAA	SCC06_1e2_A	3	presynaptic
SCC06_1e2_A_GTGAGGATCCGATTAG	SCC06_1e2_A	1	presynaptic
SCC06_1e2_A_TTTGACTTCGCTGTCT	SCC06_1e2_A	1	presynaptic
SCC06_1e2_A_TACTGCCGTACGGTTT	SCC06_1e2_A	2	presynaptic
SCC06_1e2_A_TGACAGTCAATGGGTG	SCC06_1e2_A	2	presynaptic
SCC06_1e2_A_TTAGGCACAGGCTCTG	SCC06_1e2_A	3	presynaptic
SCC06_1e2_A_TAGACCAGTAACACGG	SCC06_1e2_A	5	presynaptic
SCC06_1e2_A_GTGGAGAGTGTTCAGT	SCC06_1e2_A	5	presynaptic
SCC06_1e2_A_TTAGGCACACGACAAG	SCC06_1e2_A	4	presynaptic
SCC06_1e2_A_AACGTCAGTCAGGAGT	SCC06_1e2_A	3	presynaptic
SCC06_1e2_A_TTGAACGGTATCGTGT	SCC06_1e2_A	5	presynaptic
SCC06_1e2_A_TAACACGTCAACACGT	SCC06_1e2_A	1	presynaptic
SCC06_1e2_A_CGAGGAACACGAAAGC	SCC06_1e2_A	2	presynaptic
SCC06_1e2_A_AGAAATGTCTACTATC	SCC06_1e2_A	3	presynaptic
SCC06_1e2_A_GATCGTACAGGACTAG	SCC06_1e2_A	3	presynaptic
SCC06_1e2_A_TGGATGTCAGCTAACT	SCC06_1e2_A	6	presynaptic
SCC06_1e2_A_GAGTTACGTCGCAACC	SCC06_1e2_A	3	presynaptic
SCC06_1e2_A_ACAAAGACAAACGGCA	SCC06_1e2_A	2	presynaptic
SCC06_1e2_A_CATGCAAAGTCTAGCT	SCC06_1e2_A	2	presynaptic
SCC06_1e2_A_GCGGAAATCGACCCAG	SCC06_1e2_A	1	presynaptic
SCC06_1e2_A_CGGGTGTCAAATGAGT	SCC06_1e2_A	4	presynaptic
SCC06_1e2_A_GACACGCGTCGTTGCG	SCC06_1e2_A	3	presynaptic
SCC06_1e2_A_ACGTTCCTCAAATGAG	SCC06_1e2_A	1	presynaptic
SCC06_1e2_A_CTCCAACTCTACCACC	SCC06_1e2_A	3	presynaptic
SCC06_1e2_A_GTAAGTCAGGCCACCT	SCC06_1e2_A	8	presynaptic
SCC06_1e2_A_ATAGACCAGGCCCACT	SCC06_1e2_A	2	presynaptic
SCC06_1e2_A_ACCTGTCCAGACCTGC	SCC06_1e2_A	2	presynaptic
SCC06_1e2_A_TACTTCAAGGTTACAA	SCC06_1e2_A	3	presynaptic
SCC06_1e2_A_GAGATGGGTGGTAATA	SCC06_1e2_A	3	presynaptic
SCC06_1e2_A_GTGTTAGGTACTGAGG	SCC06_1e2_A	2	presynaptic
SCC06_1e2_A_CTAACCCGTCCCTAAA	SCC06_1e2_A	3	presynaptic
SCC06_1e2_A_AAGTGAAGTCTAGGCC	SCC06_1e2_A	6	presynaptic
SCC06_1e2_A_GGGACAACAAATCGGG	SCC06_1e2_A	5	presynaptic
SCC06_1e2_A_ACAGGGATCCTGGGAC	SCC06_1e2_A	4	presynaptic
SCC06_1e2_A_GTAGGTTGTACTCAAC	SCC06_1e2_A	2	presynaptic
SCC06_1e2_A_ACTGTCCTCACGATCA	SCC06_1e2_A	3	presynaptic
SCC06_1e2_A_TGCCGAGGTCACTTCC	SCC06_1e2_A	3	presynaptic
SCC06_1e2_A_CATCGCTAGCCTCGTG	SCC06_1e2_A	1	presynaptic
SCC06_1e2_A_ACCCTTGGTCAAGTTC	SCC06_1e2_A	1	presynaptic
SCC06_1e2_A_TGCTGAAAGCGACTAG	SCC06_1e2_A	2	presynaptic
SCC06_1e2_A_GGCTTGGGTGCGCTCA	SCC06_1e2_A	4	presynaptic
SCC06_1e2_A_TCGTCCAGTTCAGCGC	SCC06_1e2_A	5	presynaptic
SCC06_1e2_A_AGCTACAGTCGCAGTC	SCC06_1e2_A	2	presynaptic
SCC06_1e2_A_AGAACCTGTAAGAACT	SCC06_1e2_A	3	presynaptic
SCC06_1e2_A_AGAGCCCAGTACAGCG	SCC06_1e2_A	1	presynaptic
SCC06_1e2_A_TACCGAAAGCGTCAAG	SCC06_1e2_A	3	presynaptic
SCC06_1e2_A_TTTCCTCCACGACCTG	SCC06_1e2_A	3	presynaptic
SCC06_1e2_A_AGACAGGTCGTAGAGG	SCC06_1e2_A	1	presynaptic
SCC06_1e2_A_CCCATTGCAGTGGGTA	SCC06_1e2_A	2	presynaptic
SCC06_1e2_A_GATCGTACACTTCTCG	SCC06_1e2_A	5	presynaptic
SCC06_1e2_A_TGGATGTCAGCTCCTT	SCC06_1e2_A	2	presynaptic
SCC06_1e2_A_ATATCCTCAAGAATAC	SCC06_1e2_A	2	presynaptic
SCC06_1e2_A_CATAGACTCGGAGTGA	SCC06_1e2_A	1	presynaptic
SCC06_1e2_A_GATGACTCAACAAGAT	SCC06_1e2_A	1	presynaptic
SCC06_1e2_A_CAACCTCAGTTTGGCT	SCC06_1e2_A	2	presynaptic
SCC06_1e2_A_CGAGGAATCATTACCT	SCC06_1e2_A	2	presynaptic
SCC06_1e2_A_AGTCACACAATAGTCC	SCC06_1e2_A	1	presynaptic
SCC06_1e2_A_TCATTCAGTAAGATTG	SCC06_1e2_A	3	presynaptic
SCC06_1e2_A_GAGTCATTCTCGTGGG	SCC06_1e2_A	6	presynaptic
SCC06_1e2_A_TTTGTTGCATGTCTAG	SCC06_1e2_A	3	presynaptic
SCC06_1e2_A_TCTGTCGCACAGTGTT	SCC06_1e2_A	2	presynaptic
SCC06_1e2_A_GAACACTTCACTACTT	SCC06_1e2_A	2	presynaptic
SCC06_1e2_A_GGTTAACGTCGCTCGA	SCC06_1e2_A	2	presynaptic
SCC06_1e2_A_GTTGTGAAGGATTTAG	SCC06_1e2_A	4	presynaptic
SCC06_1e2_A_GGATCTAGTCGGTACC	SCC06_1e2_A	2	presynaptic
SCC06_1e2_A_ACACCAAGTTTCAGAC	SCC06_1e2_A	2	presynaptic
SCC06_1e2_A_CACCGTTGTGCCCGTA	SCC06_1e2_A	2	presynaptic
SCC06_1e2_A_TGTTGGACACCGTGGT	SCC06_1e2_A	1	presynaptic
SCC06_1e2_A_AGGGTTTCAGGTGTTT	SCC06_1e2_A	1	presynaptic
SCC06_1e2_A_GCGTGCATCATGCAGT	SCC06_1e2_A	2	presynaptic
SCC06_1e2_A_AAAGGGCTCGTAGTGT	SCC06_1e2_A	1	presynaptic
SCC06_1e2_A_GATTCGAGTATTGAGA	SCC06_1e2_A	5	presynaptic
SCC06_1e2_A_TTGACCCAGGTATAGT	SCC06_1e2_A	1	presynaptic
SCC06_1e2_A_GGATCTACAGACGATG	SCC06_1e2_A	1	presynaptic
SCC06_1e2_A_CTGATCCAGATGATTG	SCC06_1e2_A	1	presynaptic
SCC06_1e2_A_AACAGGGAGAGCAACC	SCC06_1e2_A	1	presynaptic
SCC06_1e2_A_GCATTAGCACCTATCC	SCC06_1e2_A	2	presynaptic
SCC06_1e2_A_CGAGGCTTCCTCACTG	SCC06_1e2_A	2	presynaptic
SCC06_1e2_A_CACCAAATCTGAGTCA	SCC06_1e2_A	2	presynaptic
SCC06_1e2_A_TGATTCTGTGTGTGGA	SCC06_1e2_A	2	presynaptic
SCC06_1e2_A_GAGTCTAGTGCGAACA	SCC06_1e2_A	3	presynaptic
SCC06_1e2_A_TACGCTCAGGTGCTTT	SCC06_1e2_A	1	presynaptic
SCC06_1e2_A_TGACTCCCATGTGTCA	SCC06_1e2_A	4	presynaptic
SCC06_1e2_A_CTTGAGAGTCATCAGT	SCC06_1e2_A	1	presynaptic
SCC06_1e2_A_GGAATCTGTTGTATGC	SCC06_1e2_A	5	presynaptic
SCC06_1e2_A_GCCCAGATCCATCAGA	SCC06_1e2_A	2	presynaptic
SCC06_1e2_A_CTACGGGTCTGGTGGC	SCC06_1e2_A	4	presynaptic
SCC06_1e2_A_TGTTGAGAGTACAGCG	SCC06_1e2_A	6	presynaptic
SCC06_1e2_A_GGGAAGTAGTACAACA	SCC06_1e2_A	2	presynaptic
SCC06_1e2_A_CATCGGGAGACGGATC	SCC06_1e2_A	4	presynaptic
SCC06_1e2_A_ATTGTTCGTCAGCGTC	SCC06_1e2_A	2	presynaptic
SCC06_1e2_A_CATTCTATCATATGGC	SCC06_1e2_A	2	presynaptic
SCC06_1e2_A_AACCATGGTCTCGGAC	SCC06_1e2_A	4	presynaptic
SCC06_1e2_A_TTCCTAAGTATTCCTT	SCC06_1e2_A	4	presynaptic
SCC06_1e2_A_GTGCGTGTCAGGTGTT	SCC06_1e2_A	2	presynaptic
SCC06_1e2_A_TCCCATGAGTGAACAT	SCC06_1e2_A	1	presynaptic
SCC06_1e2_A_ATGGATCGTCGTGGAA	SCC06_1e2_A	3	presynaptic
SCC06_1e2_A_CCATCACCACCGAATT	SCC06_1e2_A	5	presynaptic
SCC06_1e2_A_CTACATTCACAGCCAC	SCC06_1e2_A	3	presynaptic
SCC06_1e2_A_ATCATTCGTTACTCAG	SCC06_1e2_A	1	presynaptic
SCC06_1e2_A_GGGTCTGAGTAGATCA	SCC06_1e2_A	4	presynaptic
SCC06_1e2_A_AAAGGGCTCCCTCATG	SCC06_1e2_A	3	presynaptic
SCC06_1e2_A_GGGTAGAAGTCGCTAT	SCC06_1e2_A	2	presynaptic
SCC06_1e2_A_CTCATTATCAACGAGG	SCC06_1e2_A	1	presynaptic
SCC06_1e2_A_GTGTAACTCTTAGCAG	SCC06_1e2_A	4	presynaptic
SCC06_1e2_A_TTTGATCTCCATAGAC	SCC06_1e2_A	6	presynaptic
SCC06_1e2_A_CCTAACCGTTGACGGA	SCC06_1e2_A	4	presynaptic
SCC06_1e2_A_GTTAGACAGCTAAATG	SCC06_1e2_A	2	presynaptic
SCC06_1e2_A_CATCGCTCAAAGAGTT	SCC06_1e2_A	1	presynaptic
SCC06_1e2_A_GGGTTTACAAGTGATA	SCC06_1e2_A	3	presynaptic
SCC06_1e2_A_TGTTGGACACACCTGG	SCC06_1e2_A	2	presynaptic
SCC06_1e2_A_CGATGCGAGTAGGCCA	SCC06_1e2_A	3	presynaptic
SCC06_1e2_A_CACTGGGCAGGAATCG	SCC06_1e2_A	1	presynaptic
SCC06_1e2_A_CCAAGCGAGAGTGTGC	SCC06_1e2_A	1	presynaptic
SCC06_1e2_A_ATCATTCTCAAGCGTT	SCC06_1e2_A	1	presynaptic
SCC06_1e2_A_TACAGGTCAAGATCCT	SCC06_1e2_A	6	presynaptic
SCC06_1e2_A_TTATTGCTCCTCATAT	SCC06_1e2_A	4	presynaptic
SCC06_1e2_A_AGCATCACACCCTAAA	SCC06_1e2_A	3	presynaptic
SCC06_1e2_A_CTAACTTTCTCTTAAC	SCC06_1e2_A	2	presynaptic
SCC06_1e2_A_CTATCCGGTTGGGTTT	SCC06_1e2_A	3	presynaptic
SCC06_1e2_A_AACGGGAGTAATCAAG	SCC06_1e2_A	1	presynaptic
SCC06_1e2_A_AAGTGAAGTCTAATCG	SCC06_1e2_A	5	presynaptic
SCC06_1e2_A_TGATGCACATTCATCT	SCC06_1e2_A	4	presynaptic
SCC06_1e2_A_AGGGTGATCTACAGGT	SCC06_1e2_A	4	presynaptic
SCC06_1e2_A_TAGATCGGTTAGCGGA	SCC06_1e2_A	5	presynaptic
SCC06_1e2_A_ACATTTCTCGTTGCCT	SCC06_1e2_A	2	presynaptic
SCC06_1e2_A_AATCACGAGGAGTATT	SCC06_1e2_A	5	presynaptic
SCC06_1e2_A_TGTAACGAGACAACAT	SCC06_1e2_A	2	presynaptic
SCC06_1e2_A_GTGAGTTGTAGAGACC	SCC06_1e2_A	2	presynaptic
SCC06_1e2_A_ACAGCCGTCTTCCAGC	SCC06_1e2_A	4	presynaptic
SCC06_1e2_A_TTCTTCCTCGTCCTCA	SCC06_1e2_A	7	presynaptic
SCC06_1e2_A_CCACTTGAGAAGGTAG	SCC06_1e2_A	2	presynaptic
SCC06_1e2_A_TAGAGTCAGGATTTAG	SCC06_1e2_A	2	presynaptic
SCC06_1e2_A_TTTCCTCTCTTTCCAA	SCC06_1e2_A	1	presynaptic
SCC06_1e2_A_TGACGCGCAAATGGTA	SCC06_1e2_A	4	presynaptic
SCC06_1e2_A_AGAAGTATCGTAGTGT	SCC06_1e2_A	1	presynaptic
SCC06_1e2_A_GTGTTCCAGAGTCCGA	SCC06_1e2_A	2	presynaptic
SCC06_1e2_A_ATAGAGACAAAGGATT	SCC06_1e2_A	2	presynaptic
SCC06_1e2_A_ACTTAGGCAAGCCATT	SCC06_1e2_A	4	presynaptic
SCC06_1e2_A_TTAGGCATCCAGTGCG	SCC06_1e2_A	2	presynaptic
SCC06_1e2_A_AGACTCACATAGATGA	SCC06_1e2_A	2	presynaptic
SCC06_1e2_A_TGTGATGCACCCTAAA	SCC06_1e2_A	1	presynaptic
SCC06_1e2_A_TTCCGTGGTCTAACGT	SCC06_1e2_A	2	presynaptic
SCC06_1e2_A_TGAATGCAGGCTCCCA	SCC06_1e2_A	2	presynaptic
SCC06_1e2_A_AGCGCCAGTGAGACCA	SCC06_1e2_A	4	presynaptic
SCC06_1e2_A_GCCCAGAGTATCCTCC	SCC06_1e2_A	1	presynaptic
SCC06_1e2_A_AAACCCAGTGTTTCTT	SCC06_1e2_A	2	presynaptic
SCC06_1e2_A_CTACAGATCTATTTCG	SCC06_1e2_A	4	presynaptic
SCC06_1e2_A_AATGAAGCAGCCCAGT	SCC06_1e2_A	4	presynaptic
SCC06_1e2_A_TGACAGTAGCCGGAAT	SCC06_1e2_A	4	presynaptic
SCC06_1e2_A_GCACGGTAGACAGCGT	SCC06_1e2_A	5	presynaptic
SCC06_1e2_A_CTAACTTGTCCTATAG	SCC06_1e2_A	3	presynaptic
SCC06_1e2_A_GTTGCTCCAGTATACC	SCC06_1e2_A	1	presynaptic
SCC06_1e2_A_CAGTTCCAGGACGGAG	SCC06_1e2_A	4	presynaptic
SCC06_1e2_A_GATTCTTAGCTCCATA	SCC06_1e2_A	3	presynaptic
SCC06_1e2_A_GCCGATGCATCTCATT	SCC06_1e2_A	4	presynaptic
SCC06_1e2_A_GACCTTCTCCATAAGC	SCC06_1e2_A	2	presynaptic
SCC06_1e2_A_CTCATTACAGTAGAGC	SCC06_1e2_A	1	presynaptic
SCC06_1e2_A_AGGTTACTCGGTGCAC	SCC06_1e2_A	3	presynaptic
SCC06_1e2_A_GGATCTAGTTAGAAGT	SCC06_1e2_A	3	presynaptic
SCC06_1e2_A_CCCTAACTCACCTTAT	SCC06_1e2_A	4	presynaptic
SCC06_1e2_A_AGCTTCCTCATGGGAG	SCC06_1e2_A	2	presynaptic
SCC06_1e2_A_GTAACCAAGTCCGTCG	SCC06_1e2_A	4	presynaptic
SCC06_1e2_A_TCGCTTGTCAACTGGT	SCC06_1e2_A	3	presynaptic
SCC06_1e2_A_TGAGACTAGCATGTTC	SCC06_1e2_A	2	presynaptic
SCC06_1e2_A_CAAAGAACAAATCCCA	SCC06_1e2_A	4	presynaptic
SCC06_1e2_A_TCACTCGTCTAGGCCG	SCC06_1e2_A	3	presynaptic
SCC06_1e2_A_TCATATCTCATTGTTC	SCC06_1e2_A	3	presynaptic
SCC06_1e2_A_GACGTTACATACCGTA	SCC06_1e2_A	2	presynaptic
SCC06_1e2_A_CAGAGCCGTTGCCAAT	SCC06_1e2_A	7	presynaptic
SCC06_1e2_A_CGGAATTAGGGATCTG	SCC06_1e2_A	3	presynaptic
SCC06_1e2_A_CTGCAGGTCTTGGGCG	SCC06_1e2_A	4	presynaptic
SCC06_1e2_A_TTTGACTCATGGCCCA	SCC06_1e2_A	3	presynaptic
SCC06_1e2_A_AGGGTTTCAGTGGGTA	SCC06_1e2_A	3	presynaptic
SCC06_1e2_A_CTGTAGACAAAGGCGT	SCC06_1e2_A	2	presynaptic
SCC06_1e2_A_GGAGATGCATTGGCAT	SCC06_1e2_A	1	presynaptic
SCC06_1e2_A_TACACCCGTCGTTATG	SCC06_1e2_A	2	presynaptic
SCC06_1e2_A_CTGGCAGGTCCTGTCT	SCC06_1e2_A	4	presynaptic
SCC06_1e2_A_TGCAGATAGGCAGGGA	SCC06_1e2_A	1	presynaptic
SCC06_1e2_A_CATAAGCCAAGCGCTC	SCC06_1e2_A	2	presynaptic
SCC06_1e2_A_GTTATGGGTTCCTTGC	SCC06_1e2_A	1	presynaptic
SCC06_1e2_A_GGGCGTTGTCCAGAAG	SCC06_1e2_A	3	presynaptic
SCC06_1e2_A_CGTGTCTTCCGTGTCT	SCC06_1e2_A	5	presynaptic
SCC06_1e2_A_ATTTCACAGCATGCGA	SCC06_1e2_A	2	presynaptic
SCC06_1e2_A_GACACGCGTCTTGTCC	SCC06_1e2_A	2	presynaptic
SCC06_1e2_A_CAATCGATCCAACCGG	SCC06_1e2_A	3	presynaptic
SCC06_1e2_A_TACACCCTCGAGTGAG	SCC06_1e2_A	2	presynaptic
SCC06_1e2_A_AGTGTTGGTTCTTAGG	SCC06_1e2_A	2	presynaptic
SCC06_1e2_A_AACCAACCAAGTGCTT	SCC06_1e2_A	7	presynaptic
SCC06_1e2_A_GCGGAAACAACGTAAA	SCC06_1e2_A	1	presynaptic
SCC06_1e2_A_AGACCATCACTATGTG	SCC06_1e2_A	1	presynaptic
SCC06_1e2_A_ACACGCGCAGGATCTT	SCC06_1e2_A	3	presynaptic
SCC06_1e2_A_GTAGCTATCGACCAAT	SCC06_1e2_A	4	presynaptic
SCC06_1e2_A_TCACACCTCACGATAC	SCC06_1e2_A	4	presynaptic
SCC06_1e2_A_CAAGACTCATCTCATT	SCC06_1e2_A	1	presynaptic
SCC06_1e2_A_ATCCACCTCTGTAACG	SCC06_1e2_A	3	presynaptic
SCC06_1e2_A_TAGAGTCGTACCTAGT	SCC06_1e2_A	4	presynaptic
SCC06_1e2_A_AGCCAATGTCAAGTTC	SCC06_1e2_A	7	presynaptic
SCC06_1e2_A_ATAGACCAGCTAAGTA	SCC06_1e2_A	2	presynaptic
SCC06_1e2_A_AACCACAGTTCAAGTC	SCC06_1e2_A	1	presynaptic
SCC06_1e2_A_CACACAAAGCCGTAAG	SCC06_1e2_A	2	presynaptic
SCC06_1e2_A_TCATCCGCAACTGCTA	SCC06_1e2_A	1	presynaptic
SCC06_1e2_A_GGGTGAATCGTGTCAA	SCC06_1e2_A	2	presynaptic
SCC06_1e2_A_TTACTGTCACGCTGAC	SCC06_1e2_A	2	presynaptic
SCC06_1e2_A_GACCTTCTCCACCTGT	SCC06_1e2_A	1	presynaptic
SCC06_1e2_A_TCCCAGTAGAGTCGAC	SCC06_1e2_A	2	presynaptic
SCC06_1e2_A_CGAGTTAGTGTCTTAG	SCC06_1e2_A	1	presynaptic
SCC06_1e2_A_TACTTACGTTGTTTGG	SCC06_1e2_A	1	presynaptic
SCC06_1e2_A_AATAGAGTCATGCTAG	SCC06_1e2_A	3	presynaptic
SCC06_1e2_A_TTCCGTGTCTTGCGCT	SCC06_1e2_A	3	presynaptic
SCC06_1e2_A_ACAAGCTCATAGTCAC	SCC06_1e2_A	2	presynaptic
SCC06_1e2_A_GTGCGTGTCCTTATAC	SCC06_1e2_A	2	presynaptic
SCC06_1e2_A_TGGGATTTCGAAATCC	SCC06_1e2_A	1	presynaptic
SCC06_1e2_A_TGCGATATCCTAACAG	SCC06_1e2_A	5	presynaptic
SCC06_1e2_A_GATGCTACACGACAAG	SCC06_1e2_A	5	presynaptic
SCC06_1e2_A_CTGCGAGTCGATTGGT	SCC06_1e2_A	2	presynaptic
SCC06_1e2_A_GACTCAATCCGGTAAT	SCC06_1e2_A	3	presynaptic
SCC06_1e2_A_TCTTAGTAGTGTACAA	SCC06_1e2_A	3	presynaptic
SCC06_1e2_A_CAGTTCCCAGCTGGTC	SCC06_1e2_A	3	presynaptic
SCC06_1e2_A_TCTCCGAAGTCATTGC	SCC06_1e2_A	2	presynaptic
SCC06_1e2_A_GCCTGTTGTCGTACAT	SCC06_1e2_A	2	presynaptic
SCC06_1e2_A_TATTCCAGTTCGTTCC	SCC06_1e2_A	2	presynaptic
SCC06_1e2_A_CATGCCTCAAGCTGCC	SCC06_1e2_A	3	presynaptic
SCC06_1e2_A_CATCGGGTCGTGCTCT	SCC06_1e2_A	2	presynaptic
SCC06_1e2_A_CTCTGGTTCGTCAACA	SCC06_1e2_A	2	presynaptic
SCC06_1e2_A_GGCTGTGGTGAAGCGT	SCC06_1e2_A	3	presynaptic
SCC06_1e2_A_TGTCCCAGTGTGGACA	SCC06_1e2_A	3	presynaptic
SCC06_1e2_A_TAATCTCTCGAAGTGG	SCC06_1e2_A	1	presynaptic
SCC06_1e2_A_ACGTAGTTCCTAACAG	SCC06_1e2_A	3	presynaptic
SCC06_1e2_A_TCCACCATCGACACTA	SCC06_1e2_A	3	presynaptic
SCC06_1e2_A_AACAACCAGCTGGAGT	SCC06_1e2_A	4	presynaptic
SCC06_1e2_A_ATGAGGGTCCCGAATA	SCC06_1e2_A	1	presynaptic
SCC06_1e2_A_GGCTGTGCATGACGAG	SCC06_1e2_A	6	presynaptic
SCC06_1e2_A_TCCTTTCTCGAGAAAT	SCC06_1e2_A	1	presynaptic
SCC06_1e2_A_TCCTCGACAGTCAGAG	SCC06_1e2_A	1	presynaptic
SCC06_1e2_A_ATTCCCGTCCGTTTCG	SCC06_1e2_A	1	presynaptic
SCC06_1e2_A_TCCGTGTCACGTAGAG	SCC06_1e2_A	2	presynaptic
SCC06_1e2_A_TAGTGCAGTCGAGATG	SCC06_1e2_A	5	presynaptic
SCC06_1e2_A_CTCCAACGTATCCTCC	SCC06_1e2_A	3	presynaptic
SCC06_1e2_A_ACTTTGTCAATGCAAA	SCC06_1e2_A	3	presynaptic
SCC06_1e2_A_CAGATACAGAGTCTTC	SCC06_1e2_A	2	presynaptic
SCC06_1e2_A_AGGTGTTCAAAGGATT	SCC06_1e2_A	2	presynaptic
SCC06_1e2_A_CACACAAGTATGGTAA	SCC06_1e2_A	2	presynaptic
SCC06_1e2_A_TCTTCCTTCGAAGAAT	SCC06_1e2_A	3	presynaptic
SCC06_1e2_A_AGCTCAATCTGAACGT	SCC06_1e2_A	5	presynaptic
SCC06_1e2_A_TGAGACTCACACCTTC	SCC06_1e2_A	2	presynaptic
SCC06_1e2_A_CGCCATTAGTAAGGGA	SCC06_1e2_A	2	presynaptic
SCC06_1e2_A_TACAACGCACATATCG	SCC06_1e2_A	4	presynaptic
SCC06_1e2_A_CATACAGAGGTATTGA	SCC06_1e2_A	2	presynaptic
SCC06_1e2_A_GCTGAATGTTTCTATC	SCC06_1e2_A	4	presynaptic
SCC06_1e2_A_AAGACTCCAGTCGGTC	SCC06_1e2_A	1	presynaptic
SCC06_1e2_A_CCATAAGTCAAGAAAC	SCC06_1e2_A	5	presynaptic
SCC06_1e2_A_GTCCCATAGTAGGATT	SCC06_1e2_A	4	presynaptic
SCC06_1e2_A_ATACCGAAGTAGGATT	SCC06_1e2_A	2	presynaptic
SCC06_1e2_A_GGGAAGTGTAACAGTA	SCC06_1e2_A	4	presynaptic
SCC06_1e2_A_ACTTCGCTCATGGGAG	SCC06_1e2_A	4	presynaptic
SCC06_1e2_A_TAGGGTTTCAGGACGA	SCC06_1e2_A	2	presynaptic
SCC06_1e2_A_GCAGCTGTCCTACACC	SCC06_1e2_A	3	presynaptic
SCC06_1e2_A_CTTGAGACATTGACAC	SCC06_1e2_A	2	presynaptic
SCC06_1e2_A_GTCCCATGTTCCATTT	SCC06_1e2_A	2	presynaptic
SCC06_1e2_A_AGCGTCGTCCTTGACC	SCC06_1e2_A	5	presynaptic
SCC06_1e2_A_GGGAAGTAGTTTCGGT	SCC06_1e2_A	3	presynaptic
SCC06_1e2_A_AGACTCATCAGGTAAA	SCC06_1e2_A	1	presynaptic
SCC06_1e2_A_GGTGTTACAGGTGAGT	SCC06_1e2_A	1	presynaptic
SCC06_1e2_A_TCGTAGATCTTGGGCG	SCC06_1e2_A	2	presynaptic
SCC06_1e2_A_AGGTCATGTCAAATCC	SCC06_1e2_A	5	presynaptic
SCC06_1e2_A_AGAGAATCATATAGCC	SCC06_1e2_A	3	presynaptic
SCC06_1e2_A_CTGCCTATCTGGAAGG	SCC06_1e2_A	3	presynaptic
SCC06_1e2_A_GGGCTACGTGGAATGC	SCC06_1e2_A	1	presynaptic
SCC06_1e2_A_GAGACTTCAAATCAAG	SCC06_1e2_A	1	presynaptic
SCC06_1e2_A_TACATTCGTTCATCTT	SCC06_1e2_A	2	presynaptic
SCC06_1e2_A_GGAAGTGAGTAACGTA	SCC06_1e2_A	2	presynaptic
SCC06_1e2_A_GTTGTGAAGAGTGTGC	SCC06_1e2_A	1	presynaptic
SCC06_1e2_A_CGAGTTAAGTCATCCA	SCC06_1e2_A	2	presynaptic
SCC06_1e2_A_GCATTAGAGCGCCCAT	SCC06_1e2_A	1	presynaptic
SCC06_1e2_A_AGCGCTGGTCCCAAAT	SCC06_1e2_A	5	presynaptic
SCC06_1e2_A_CTGTGGGTCACTCTTA	SCC06_1e2_A	8	presynaptic
SCC06_1e2_A_CTATAGGTCCATACTT	SCC06_1e2_A	2	presynaptic
SCC06_1e2_A_TTACTGTAGCCGATCC	SCC06_1e2_A	3	presynaptic
SCC06_1e2_A_AGTACTGTCCACTTTA	SCC06_1e2_A	3	presynaptic
SCC06_1e2_A_TCATTTGAGGGACCAT	SCC06_1e2_A	4	presynaptic
SCC06_1e2_A_ACAGCCGGTCGCTTAA	SCC06_1e2_A	1	presynaptic
SCC06_1e2_A_ACGTTCCGTGACTGAG	SCC06_1e2_A	1	presynaptic
SCC06_1e2_A_ATGACCACACTCCTGT	SCC06_1e2_A	3	presynaptic
SCC06_1e2_A_CATACTTCATGGCGCT	SCC06_1e2_A	2	presynaptic
SCC06_1e2_A_AGCGCTGAGGGTTGCA	SCC06_1e2_A	2	presynaptic
SCC06_1e2_A_TCACGCTTCCGATAGT	SCC06_1e2_A	2	presynaptic
SCC06_1e2_A_AGCTACAGTTATGTGC	SCC06_1e2_A	3	presynaptic
SCC06_1e2_A_AAGTACCAGCAAACAT	SCC06_1e2_A	3	presynaptic
SCC06_1e2_A_CCTGTTGAGCTCGAAG	SCC06_1e2_A	3	presynaptic
SCC06_1e2_A_TTAGTCTAGTGAACAT	SCC06_1e2_A	1	presynaptic
SCC06_1e2_A_GAGGGATTCCGCTAGG	SCC06_1e2_A	1	presynaptic
SCC06_1e2_A_GAGTCTAGTCGGAACA	SCC06_1e2_A	2	presynaptic
SCC06_1e2_A_ACACTGAAGTGATTCC	SCC06_1e2_A	1	presynaptic
SCC06_1e2_A_TTTGGTTCATTCGATG	SCC06_1e2_A	4	presynaptic
SCC06_1e2_A_GCCAGCAAGCAGGCTA	SCC06_1e2_A	1	presynaptic
SCC06_1e2_A_TCACATTAGATCACCT	SCC06_1e2_A	2	presynaptic
SCC06_1e2_A_ACTATTCCACTGAGTT	SCC06_1e2_A	2	presynaptic
SCC06_1e2_A_AACGTCAAGATAGCAT	SCC06_1e2_A	1	presynaptic
SCC06_1e2_A_AACCATGAGGCTCACC	SCC06_1e2_A	1	presynaptic
SCC06_1e2_A_GGGTTTACAGCCGTTG	SCC06_1e2_A	4	presynaptic
SCC06_1e2_A_AGGTTGTAGGACAGTC	SCC06_1e2_A	2	presynaptic
SCC06_1e2_A_ATACCGAAGGGAGTGG	SCC06_1e2_A	3	presynaptic
SCC06_1e2_A_GTAGAGGAGGCGAAGG	SCC06_1e2_A	1	presynaptic
SCC06_1e2_A_GACTCAAAGTAAACTG	SCC06_1e2_A	1	presynaptic
SCC06_1e2_A_AACTTCTCAACGGCTC	SCC06_1e2_A	2	presynaptic
SCC06_1e2_A_CGTAATGTCCTCGATC	SCC06_1e2_A	2	presynaptic
SCC06_1e2_A_TAAGCACTCGTCTCAC	SCC06_1e2_A	3	presynaptic
SCC06_1e2_A_AACCAACGTAAGTTAG	SCC06_1e2_A	2	presynaptic
SCC06_1e2_A_TATCCTATCGGTCATA	SCC06_1e2_A	1	presynaptic
SCC06_1e2_A_TTCTTCCGTAAGGCTG	SCC06_1e2_A	3	presynaptic
SCC06_1e2_A_CTCATTAAGTTGTAAG	SCC06_1e2_A	2	presynaptic
SCC06_1e2_A_ATCCACCCATAAGATG	SCC06_1e2_A	2	presynaptic
SCC06_1e2_A_TTGCATTAGGAAAGAC	SCC06_1e2_A	3	presynaptic
SCC06_1e2_A_AGGGTGATCCTGTAAG	SCC06_1e2_A	2	presynaptic
SCC06_1e2_A_CCTCTCCTCTCACTCG	SCC06_1e2_A	2	presynaptic
SCC06_1e2_A_TACCCGTAGAAACCAT	SCC06_1e2_A	4	presynaptic
SCC06_1e2_A_TGAGCATCAAGAGGTC	SCC06_1e2_A	1	presynaptic
SCC06_1e2_A_CTCCTCCCAGCTGCCA	SCC06_1e2_A	1	presynaptic
SCC06_1e2_A_CATCGCTGTTCAGCGC	SCC06_1e2_A	1	presynaptic
SCC06_1e2_A_CTATAGGTCCTCATAT	SCC06_1e2_A	2	presynaptic
SCC06_1e2_A_GAGACTTAGAATTGCA	SCC06_1e2_A	4	presynaptic
SCC06_1e2_A_GGTTAACCACTCCGAG	SCC06_1e2_A	3	presynaptic
SCC06_1e2_A_TGGGAAGCAACAGATA	SCC06_1e2_A	2	presynaptic
SCC06_1e2_A_ATTACCTCATGGAACG	SCC06_1e2_A	2	presynaptic
SCC06_1e2_A_ATTACTCCACGACTAT	SCC06_1e2_A	2	presynaptic
SCC06_1e2_A_CACTAAGCATGGAACG	SCC06_1e2_A	1	presynaptic
SCC06_1e2_A_ACTATGGTCGCGCTGA	SCC06_1e2_A	3	presynaptic
SCC06_1e2_A_CTGCATCTCAGTAGGG	SCC06_1e2_A	3	presynaptic
SCC06_1e2_A_GCAACCGAGATGGTCG	SCC06_1e2_A	1	presynaptic
SCC06_1e2_A_AGTAACCAGGTTGTTC	SCC06_1e2_A	2	presynaptic
SCC06_1e2_A_GGTGAAGCAGTTTGGT	SCC06_1e2_A	1	presynaptic
SCC06_1e2_A_TGCTCGTCAGGCGAAT	SCC06_1e2_A	2	presynaptic
SCC06_1e2_A_ACATCGAAGTCTGGTT	SCC06_1e2_A	2	presynaptic
SCC06_1e2_A_AATGGAAAGGTAAGTT	SCC06_1e2_A	2	presynaptic
SCC06_1e2_A_TGCTCGTAGTACCCTA	SCC06_1e2_A	4	presynaptic
SCC06_1e2_A_CGATCGGCAATAACGA	SCC06_1e2_A	3	presynaptic
SCC06_1e2_A_TCGTAGACACTATCCC	SCC06_1e2_A	1	presynaptic
SCC06_1e2_A_CATAAGCCAGGCGTTC	SCC06_1e2_A	3	presynaptic
SCC06_1e2_A_GTCCCATTCCGGCTTT	SCC06_1e2_A	2	presynaptic
SCC06_1e2_A_TGTGCGGAGTAGCAAT	SCC06_1e2_A	2	presynaptic
SCC06_1e2_A_TCTATCACAGGCTTGC	SCC06_1e2_A	5	presynaptic
SCC06_1e2_A_CGATCGGGTGGCCTCA	SCC06_1e2_A	2	presynaptic
SCC06_1e2_A_CTACAGAGTCATAAAG	SCC06_1e2_A	2	presynaptic
SCC06_1e2_A_AAAGTGAGTAGTAAGT	SCC06_1e2_A	1	presynaptic
SCC06_1e2_A_AGACCATCAGAGGGTT	SCC06_1e2_A	7	presynaptic
SCC06_1e2_A_CTACGGGAGGGAGTTC	SCC06_1e2_A	2	presynaptic
SCC06_1e2_A_TACAGGTGTTGATCGT	SCC06_1e2_A	4	presynaptic
SCC06_1e2_A_CGACAGCAGTAACCGG	SCC06_1e2_A	3	presynaptic
SCC06_1e2_A_CTGCCATCACTCCCTA	SCC06_1e2_A	2	presynaptic
SCC06_1e2_A_ATCGTAGAGTTGAATG	SCC06_1e2_A	2	presynaptic
SCC06_1e2_A_GTGCTGGAGTTTGGCT	SCC06_1e2_A	3	presynaptic
SCC06_1e2_A_CAGTGCGGTCCAATCA	SCC06_1e2_A	2	presynaptic
SCC06_1e2_A_CTGGCAGTCTGTCCGT	SCC06_1e2_A	1	presynaptic
SCC06_1e2_A_GGTGGCTAGTCCGCGT	SCC06_1e2_A	3	presynaptic
SCC06_1e2_A_TAGACCAGTCAACGCC	SCC06_1e2_A	1	presynaptic
SCC06_1e2_A_CTCGAGGCAAATTGCC	SCC06_1e2_A	2	presynaptic
SCC06_1e2_A_GAAATGACAAGAGATT	SCC06_1e2_A	4	presynaptic
SCC06_1e2_A_CAGTTCCCAGTCGCTG	SCC06_1e2_A	5	presynaptic
SCC06_1e2_A_ATGAAAGTCTATCGTT	SCC06_1e2_A	2	presynaptic
SCC06_1e2_A_CTCCCAAGTGAGACCA	SCC06_1e2_A	3	presynaptic
SCC06_1e2_A_TGTCCCAGTGGGCTCT	SCC06_1e2_A	3	presynaptic
SCC06_1e2_A_GGTAACTTCACTTCTA	SCC06_1e2_A	3	presynaptic
SCC06_1e2_A_AGACCATTCAGACATC	SCC06_1e2_A	4	presynaptic
SCC06_1e2_A_TACCCACGTGCTATTG	SCC06_1e2_A	2	presynaptic
SCC06_1e2_A_CTCATTATCTATGTGG	SCC06_1e2_A	3	presynaptic
SCC06_1e2_A_CATGCAATCCGGGACT	SCC06_1e2_A	3	presynaptic
SCC06_1e2_A_TGAATGCGTTGCATCA	SCC06_1e2_A	2	presynaptic
SCC06_1e2_A_TAGGAGGCAGGGACTA	SCC06_1e2_A	2	presynaptic
SCC06_1e2_A_GCGGAAACACTAACCA	SCC06_1e2_A	2	presynaptic
SCC06_1e2_A_CATTTCAGTTAACAGA	SCC06_1e2_A	1	presynaptic
SCC06_1e2_A_ATCGGCGGTATGCAAA	SCC06_1e2_A	1	presynaptic
SCC06_1e2_A_GAGTGTTAGGCCATAG	SCC06_1e2_A	4	presynaptic
SCC06_1e2_A_AACAACCCACTGTTCC	SCC06_1e2_A	2	presynaptic
SCC06_1e2_A_GCCGTGATCATAGAGA	SCC06_1e2_A	6	presynaptic
SCC06_1e2_A_ACGTTCCAGACCCGCT	SCC06_1e2_A	2	presynaptic
SCC06_1e2_A_GTAGTACAGCCTGACC	SCC06_1e2_A	3	presynaptic
SCC06_1e2_A_GTACAACCAGGCATGA	SCC06_1e2_A	4	presynaptic
SCC06_1e2_A_CGGAGAAAGCTTTCCC	SCC06_1e2_A	1	presynaptic
SCC06_1e2_A_ATTCTACCAACCGTAT	SCC06_1e2_A	2	presynaptic
SCC06_1e2_A_AGTCTCCAGAGGGTAA	SCC06_1e2_A	2	presynaptic
SCC06_1e2_A_AGGGTGACATCCTAAG	SCC06_1e2_A	2	presynaptic
SCC06_1e2_A_GTAGAAAAGACTTGTC	SCC06_1e2_A	4	presynaptic
SCC06_1e2_A_TTTGATCAGAAATTGC	SCC06_1e2_A	2	presynaptic
SCC06_1e2_A_GGAACCCGTACCCACG	SCC06_1e2_A	2	presynaptic
SCC06_1e2_A_CACGAATCAGTCCGTG	SCC06_1e2_A	1	presynaptic
SCC06_1e2_A_TGACCCTTCAGGGATG	SCC06_1e2_A	1	presynaptic
SCC06_1e2_A_CCCTAACCACATATCG	SCC06_1e2_A	2	presynaptic
SCC06_1e2_A_CTGAGGCGTAGAGATT	SCC06_1e2_A	2	presynaptic
SCC06_1e2_A_TGATCTTTCTTACGGA	SCC06_1e2_A	2	presynaptic
SCC06_1e2_A_CACCGTTTCCGCGATG	SCC06_1e2_A	4	presynaptic
SCC06_1e2_A_TACTTGTCATAGGTAA	SCC06_1e2_A	3	presynaptic
SCC06_1e2_A_GTATTGGTCCAAAGGG	SCC06_1e2_A	3	presynaptic
SCC06_1e2_A_AGGTTACCATGACACT	SCC06_1e2_A	4	presynaptic
SCC06_1e2_A_TGACTCCCAGGCGATA	SCC06_1e2_A	1	presynaptic
SCC06_1e2_A_AGGTAGGAGAGGTCGT	SCC06_1e2_A	4	presynaptic
SCC06_1e2_A_TGATCTTCATTCTGTT	SCC06_1e2_A	1	presynaptic
SCC06_1e2_A_ATACTTCTCACGTAGT	SCC06_1e2_A	1	presynaptic
SCC06_1e2_A_GCCAACGCATCTTAGG	SCC06_1e2_A	1	presynaptic
SCC06_1e2_A_AAAGTCCCAACATACC	SCC06_1e2_A	3	presynaptic
SCC06_1e2_A_TGCAGGCTCTGGCTGG	SCC06_1e2_A	3	presynaptic
SCC06_1e2_A_TTGAGTGGTACACGTT	SCC06_1e2_A	1	presynaptic
SCC06_1e2_A_TCATGTTAGGACATCG	SCC06_1e2_A	2	presynaptic
SCC06_1e2_A_CTGAGGCTCCCTCGAT	SCC06_1e2_A	2	presynaptic
SCC06_1e2_A_TAACTTCAGGGTTTCT	SCC06_1e2_A	3	presynaptic
SCC06_1e2_A_CTCCTTTGTATGTCCA	SCC06_1e2_A	2	presynaptic
SCC06_1e2_A_GTCATCCTCTGAGGTT	SCC06_1e2_A	2	presynaptic
SCC06_1e2_A_GGAGGATGTTTAGTCG	SCC06_1e2_A	1	presynaptic
SCC06_1e2_A_AATAGAGGTCTCGGAC	SCC06_1e2_A	2	presynaptic
SCC06_1e2_A_CGGGACTAGCGTCTCG	SCC06_1e2_A	1	presynaptic
SCC06_1e2_A_TGATGGTTCATGGGAG	SCC06_1e2_A	2	presynaptic
SCC06_1e2_A_TGCTTCGGTATCGATC	SCC06_1e2_A	1	presynaptic
SCC06_1e2_A_CCACAAAGTAACTTCG	SCC06_1e2_A	1	presynaptic
SCC06_1e2_A_TCCGATCAGATGCTAA	SCC06_1e2_A	1	presynaptic
SCC06_1e2_A_AGTCACATCTGAGAAA	SCC06_1e2_A	2	presynaptic
SCC06_1e2_A_GTGTAACTCCACTTCG	SCC06_1e2_A	3	presynaptic
SCC06_1e2_A_GTTGTGACAGTTGTTG	SCC06_1e2_A	3	presynaptic
SCC06_1e2_A_AGGGTCCTCAGCACCG	SCC06_1e2_A	4	presynaptic
SCC06_1e2_A_GCATCTCTCAAACCTG	SCC06_1e2_A	2	presynaptic
SCC06_1e2_A_ACAAAGAAGCGATGCA	SCC06_1e2_A	2	presynaptic
SCC06_1e2_A_CAGGCCATCTTAGTTC	SCC06_1e2_A	4	presynaptic
SCC06_1e2_A_GAGTTTGGTCCGACGT	SCC06_1e2_A	1	presynaptic
SCC06_1e2_A_GTAGCTACACGCCACA	SCC06_1e2_A	1	presynaptic
SCC06_1e2_A_GTTGTGAGTGCCTTCT	SCC06_1e2_A	2	presynaptic
SCC06_1e2_A_ATACCTTTCTAGAGCT	SCC06_1e2_A	1	presynaptic
SCC06_1e2_A_TGATTCTCACAGTGAG	SCC06_1e2_A	2	presynaptic
SCC06_1e2_A_TATGTTCTCAGCGGAA	SCC06_1e2_A	1	presynaptic
SCC06_1e2_A_ACGTACACAAAGACGC	SCC06_1e2_A	1	presynaptic
SCC06_1e2_A_TCCTCCCGTAGCGAGT	SCC06_1e2_A	1	presynaptic
SCC06_1e2_A_GGGATCCTCAACTGAC	SCC06_1e2_A	2	presynaptic
SCC06_1e2_A_ACGGTTAAGGGCAGGA	SCC06_1e2_A	2	presynaptic
SCC06_1e2_A_CTGCATCCAAGAGATT	SCC06_1e2_A	2	presynaptic
SCC06_1e2_A_CAGGCCACAGAACTTC	SCC06_1e2_A	1	presynaptic
SCC06_1e2_A_CTCAGGGCATAGACTC	SCC06_1e2_A	2	presynaptic
SCC06_1e2_A_AGAAGCGTCTAGGCCG	SCC06_1e2_A	2	presynaptic
SCC06_1e2_A_ATTCATCGTGTCTAAC	SCC06_1e2_A	2	presynaptic
SCC06_1e2_A_GTGGCGTTCCGGGACT	SCC06_1e2_A	4	presynaptic
SCC06_1e2_A_CATGCTCTCGAGAGAC	SCC06_1e2_A	2	presynaptic
SCC06_1e2_A_AATGAAGGTATGTCAC	SCC06_1e2_A	3	presynaptic
SCC06_1e2_A_TGGAGGAGTCTGCATA	SCC06_1e2_A	3	presynaptic
SCC06_1e2_A_CTATCCGTCTTTCGAT	SCC06_1e2_A	3	presynaptic
SCC06_1e2_A_ATTCTTGAGTTCTCTT	SCC06_1e2_A	1	presynaptic
SCC06_1e2_A_GGGACAATCTCGGTCT	SCC06_1e2_A	2	presynaptic
SCC06_1e2_A_TCTTTGATCCACGTGG	SCC06_1e2_A	1	presynaptic
SCC06_1e2_A_ACAGAAATCGTAGCTA	SCC06_1e2_A	1	presynaptic
SCC06_1e2_A_AATGGCTCAGAACGCA	SCC06_1e2_A	3	presynaptic
SCC06_1e2_A_CACTAAGAGGAAACGA	SCC06_1e2_A	3	presynaptic
SCC06_1e2_A_TGGCGTGAGACGCATG	SCC06_1e2_A	2	presynaptic
SCC06_1e2_A_ACTGATGGTCCCTGAG	SCC06_1e2_A	2	presynaptic
SCC06_1e2_A_TACTGCCTCATGGGAG	SCC06_1e2_A	1	presynaptic
SCC06_1e2_A_TCGTGGGCATCGAAGG	SCC06_1e2_A	1	presynaptic
SCC06_1e2_A_GTAGAAAGTGGTCTCG	SCC06_1e2_A	3	presynaptic
SCC06_1e2_A_TGCAGTACACTTGAAC	SCC06_1e2_A	3	presynaptic
SCC06_1e2_A_AGGTTGTAGTAACCGG	SCC06_1e2_A	3	presynaptic
SCC06_1e2_A_CAACCTCTCTCCGTGT	SCC06_1e2_A	1	presynaptic
SCC06_1e2_A_GAGTGTTCATGAAAGT	SCC06_1e2_A	3	presynaptic
SCC06_1e2_A_GGTAACTTCCGAGTGC	SCC06_1e2_A	1	presynaptic
SCC06_1e2_A_CGTTCTGTCATTTACC	SCC06_1e2_A	2	presynaptic
SCC06_1e2_A_GGGACCTGTGCTTATG	SCC06_1e2_A	4	presynaptic
SCC06_1e2_A_CTCATCGGTTGTCTAG	SCC06_1e2_A	2	presynaptic
SCC06_1e2_A_CGTGATATCGCCACTT	SCC06_1e2_A	3	presynaptic
SCC06_1e2_A_CTACATTTCCCATAGA	SCC06_1e2_A	2	presynaptic
SCC06_1e2_A_TCCTTTCTCTCTAAGG	SCC06_1e2_A	2	presynaptic
SCC06_1e2_A_CAGATCAGTTGCTGAT	SCC06_1e2_A	3	presynaptic
SCC06_1e2_A_ACATGCAGTGATACCT	SCC06_1e2_A	1	presynaptic
SCC06_1e2_A_CCCTCAAAGTGCTCGC	SCC06_1e2_A	2	presynaptic
SCC06_1e2_A_TGAGCGCCAGCGACCT	SCC06_1e2_A	2	presynaptic
SCC06_1e2_A_GAGTTTGCACATGACT	SCC06_1e2_A	1	presynaptic
SCC06_1e2_A_GCCATTCCAATAGAGT	SCC06_1e2_A	2	presynaptic
SCC06_1e2_A_GTTACCCGTAGTTACC	SCC06_1e2_A	2	presynaptic
SCC06_1e2_A_TAGTGCACAAATGATG	SCC06_1e2_A	2	presynaptic
SCC06_1e2_A_AAGTTCGTCGAGAATA	SCC06_1e2_A	4	presynaptic
SCC06_1e2_A_ATGGGTTGTCTCAGGC	SCC06_1e2_A	3	presynaptic
SCC06_1e2_A_CATACTTCAGGTCTCG	SCC06_1e2_A	2	presynaptic
SCC06_1e2_A_TTCGATTCAAGGCAAC	SCC06_1e2_A	3	presynaptic
SCC06_1e2_A_CCCTTAGTCTGGGTCG	SCC06_1e2_A	2	presynaptic
SCC06_1e2_A_AAGTTCGAGCCTCGTG	SCC06_1e2_A	2	presynaptic
SCC06_1e2_A_GACTTCCCAGCGGTTC	SCC06_1e2_A	1	presynaptic
SCC06_1e2_A_GTGAGTTCAGTGGGTA	SCC06_1e2_A	3	presynaptic
SCC06_1e2_A_TCAATTCGTGGTCCCA	SCC06_1e2_A	1	presynaptic
SCC06_1e2_A_TGTTTGTAGTATGGAT	SCC06_1e2_A	2	presynaptic
SCC06_1e2_A_CCGAACGGTAGGACCA	SCC06_1e2_A	3	presynaptic
SCC06_1e2_A_TTACCGCAGCTCATAC	SCC06_1e2_A	2	presynaptic
SCC06_1e2_A_TGGGTTACACTTCAGA	SCC06_1e2_A	2	presynaptic
SCC06_1e2_A_CTGTATTAGTTCCAGT	SCC06_1e2_A	1	presynaptic
SCC06_1e2_A_GCAACCGAGTTCATCG	SCC06_1e2_A	2	presynaptic
SCC06_1e2_A_TTGGTTTGTGTCCATA	SCC06_1e2_A	3	presynaptic
SCC06_1e2_A_GGTTAACAGTTGGGAC	SCC06_1e2_A	2	presynaptic
SCC06_1e2_A_ATGGAGGTCCTAACAG	SCC06_1e2_A	2	presynaptic
SCC06_1e2_A_GGATGTTGTTGCGTAT	SCC06_1e2_A	1	presynaptic
SCC06_1e2_A_TCAGTGACACCGGAAA	SCC06_1e2_A	4	presynaptic
SCC06_1e2_A_GGTGGCTGTTCGCGTG	SCC06_1e2_A	3	presynaptic
SCC06_1e2_A_GTCACTCCATTAGGCT	SCC06_1e2_A	1	presynaptic
SCC06_1e2_A_CCTACGTGTGTCCGGT	SCC06_1e2_A	2	presynaptic
SCC06_1e2_A_TAACCAGGTAGTTACC	SCC06_1e2_A	2	presynaptic
SCC06_1e2_A_CATACCCTCACTGAAC	SCC06_1e2_A	4	presynaptic
SCC06_1e2_A_TCGGGTGAGGTGCTGA	SCC06_1e2_A	1	presynaptic
SCC06_1e2_A_GACGTTATCAACACGT	SCC06_1e2_A	2	presynaptic
SCC06_1e2_A_TGAGGAGGTGTGAATA	SCC06_1e2_A	1	presynaptic
SCC06_1e2_A_TCGCAGGTCCTTACCG	SCC06_1e2_A	4	presynaptic
SCC06_1e2_A_CAGATTGTCCCTTGGT	SCC06_1e2_A	2	presynaptic
SCC06_1e2_A_GTGGAGATCGGTCTAA	SCC06_1e2_A	2	presynaptic
SCC06_1e2_A_CAAGGGATCTTACGGA	SCC06_1e2_A	3	presynaptic
SCC06_1e2_A_AAATGGATCAGCATTG	SCC06_1e2_A	4	presynaptic
SCC06_1e2_A_GAAACCTTCTGGAGAG	SCC06_1e2_A	2	presynaptic
SCC06_1e2_A_AGCGCTGTCTTGCGCT	SCC06_1e2_A	3	presynaptic
SCC06_1e2_A_CATACCCAGCGGTAAC	SCC06_1e2_A	1	presynaptic
SCC06_1e2_A_CCTTTGGGTTACAGCT	SCC06_1e2_A	4	presynaptic
SCC06_1e2_A_CATAGACAGTGAGGTC	SCC06_1e2_A	2	presynaptic
SCC06_1e2_A_CCATAAGTCGATACTG	SCC06_1e2_A	3	presynaptic
SCC06_1e2_A_CGCCAGAAGTCGCTAT	SCC06_1e2_A	3	presynaptic
SCC06_1e2_A_AGAGAGCCATGTAACC	SCC06_1e2_A	1	presynaptic
SCC06_1e2_A_TAGAGTCTCTCCTGTG	SCC06_1e2_A	3	presynaptic
SCC06_1e2_A_GTCAGCGCAGATACTC	SCC06_1e2_A	2	presynaptic
SCC06_1e2_A_CAAGAGGTCCGTCAAA	SCC06_1e2_A	3	presynaptic
SCC06_1e2_A_GGTAACTCAGTTCCAA	SCC06_1e2_A	3	presynaptic
SCC06_1e2_A_TACCGGGTCGATAACC	SCC06_1e2_A	1	presynaptic
SCC06_1e2_A_GAATCACGTTTCCAAG	SCC06_1e2_A	3	presynaptic
SCC06_1e2_A_CATTCATTCATGAGGG	SCC06_1e2_A	1	presynaptic
SCC06_1e2_A_GTCAGCGAGCTTTGTG	SCC06_1e2_A	2	presynaptic
SCC06_1e2_A_AGCGTATTCGGATTAC	SCC06_1e2_A	2	presynaptic
SCC06_1e2_A_AGTGCCGAGACCAACG	SCC06_1e2_A	1	presynaptic
SCC06_1e2_A_CCGCAAGTCGAGGCAA	SCC06_1e2_A	2	presynaptic
SCC06_1e2_A_TGAGCATGTGAGCTCC	SCC06_1e2_A	2	presynaptic
SCC06_1e2_A_GGGAGTAGTCTTGTCC	SCC06_1e2_A	2	presynaptic
SCC06_1e2_A_GTGCAGCTCCTTATGT	SCC06_1e2_A	2	presynaptic
SCC06_1e2_A_CGGACACGTCTAGATC	SCC06_1e2_A	1	presynaptic
SCC06_1e2_A_GAGTCATGTTATAGCC	SCC06_1e2_A	1	presynaptic
SCC06_1e2_A_GCAACATAGGTAAGTT	SCC06_1e2_A	2	presynaptic
SCC06_1e2_A_TTTCGATAGCCTTTGA	SCC06_1e2_A	2	presynaptic
SCC06_1e2_A_AGACACTCAGTAGAAT	SCC06_1e2_A	1	presynaptic
SCC06_1e2_A_AGATGAATCTGAGCAT	SCC06_1e2_A	1	presynaptic
SCC06_1e2_A_CCTCACAGTGAACGGT	SCC06_1e2_A	1	presynaptic
SCC06_1e2_A_AGACACTTCAGCTGAT	SCC06_1e2_A	2	presynaptic
SCC06_1e2_A_TGCATCCCAGGTTCCG	SCC06_1e2_A	3	presynaptic
SCC06_1e2_A_GCCAGTGGTAGCGAGT	SCC06_1e2_A	2	presynaptic
SCC06_1e2_A_TTGAGTGTCCAGCTCT	SCC06_1e2_A	2	presynaptic
SCC06_1e2_A_TAAGCACTCCAAGCAT	SCC06_1e2_A	2	presynaptic
SCC06_1e2_A_TCGTCCAGTCCCTAAA	SCC06_1e2_A	2	presynaptic
SCC06_1e2_A_TCATGGAGTCCCTGAG	SCC06_1e2_A	2	presynaptic
SCC06_1e2_A_TGCGGCAAGGTCATCT	SCC06_1e2_A	1	presynaptic
SCC06_1e2_A_TCATTGTTCATGCGGC	SCC06_1e2_A	1	presynaptic
SCC06_1e2_A_TACACCCTCTCAACGA	SCC06_1e2_A	3	presynaptic
SCC06_1e2_A_TACGTCCAGCCTGAAG	SCC06_1e2_A	2	presynaptic
SCC06_1e2_A_CTGCGAGTCGAGCCTG	SCC06_1e2_A	1	presynaptic
SCC06_1e2_A_GGCTTGGCACGCGGTT	SCC06_1e2_A	2	presynaptic
SCC06_1e2_A_TGCTCGTCACCCAACG	SCC06_1e2_A	2	presynaptic
SCC06_1e2_A_CAGATCATCAGCGCAC	SCC06_1e2_A	1	presynaptic
SCC06_1e2_A_TACCTGCTCGTCAACA	SCC06_1e2_A	1	presynaptic
SCC06_1e2_A_CGTGTCTTCTTCTAAC	SCC06_1e2_A	1	presynaptic
SCC06_1e2_A_GATAGAAAGAAGAACG	SCC06_1e2_A	1	presynaptic
SCC06_1e2_A_GTTTACTAGGCGAAGG	SCC06_1e2_A	1	presynaptic
SCC06_1e2_A_AGATGCTTCTTGGCTC	SCC06_1e2_A	2	presynaptic
SCC06_1e2_A_AGGGTCCAGACCATAA	SCC06_1e2_A	1	presynaptic
SCC06_1e2_A_TGTTCCGCACCTTCCA	SCC06_1e2_A	1	presynaptic
SCC06_1e2_A_AGTACCATCACAATGC	SCC06_1e2_A	1	presynaptic
SCC06_1e2_A_CTCATTAGTCTACTGA	SCC06_1e2_A	1	presynaptic
SCC06_1e2_A_CCTTCAGCAAGTCGTT	SCC06_1e2_A	1	presynaptic
SCC06_1e2_A_TGTAGACGTACTCCGG	SCC06_1e2_A	2	presynaptic
SCC06_1e2_A_CCCTGATGTGTAAACA	SCC06_1e2_A	4	presynaptic
SCC06_1e2_A_CTTCGGTCAGTTACCA	SCC06_1e2_A	1	presynaptic
SCC06_1e2_A_TCAGTTTCACTTGGCG	SCC06_1e2_A	2	presynaptic
SCC06_1e2_A_CTTGATTTCGAAGTGG	SCC06_1e2_A	1	presynaptic
SCC06_1e2_A_GTTGCGGCATGCCGGT	SCC06_1e2_A	1	presynaptic
SCC06_1e2_A_GGATGTTAGGGCTAAC	SCC06_1e2_A	1	presynaptic
SCC06_1e2_A_GTTACGAAGCGTTACT	SCC06_1e2_A	2	presynaptic
SCC06_1e2_A_ATCACAGCACCAGCGT	SCC06_1e2_A	2	presynaptic
SCC06_1e2_A_GTAGGTTGTCTTCGAA	SCC06_1e2_A	1	presynaptic
SCC06_1e2_A_CAGTTAGAGCAAATGT	SCC06_1e2_A	1	presynaptic
SCC06_1e2_A_CATTCCGCATACATCG	SCC06_1e2_A	1	presynaptic
SCC06_1e2_A_CTAAGTGAGCTCGAAG	SCC06_1e2_A	1	presynaptic
SCC06_1e2_A_CGTTCTGGTGGCTGCT	SCC06_1e2_A	3	presynaptic
SCC06_1e2_A_GATCATGAGGAACTAT	SCC06_1e2_A	2	presynaptic
SCC06_1e2_A_GCATCGGTCACAGAGG	SCC06_1e2_A	1	presynaptic
SCC06_1e2_A_TACCCGTGTCACGCTG	SCC06_1e2_A	1	presynaptic
SCC06_1e2_A_CAGTTAGTCATTGGTG	SCC06_1e2_A	2	presynaptic
SCC06_1e2_A_ATTACTCTCAATCAGC	SCC06_1e2_A	2	presynaptic
SCC06_1e2_A_CTACCCACAACTCGAT	SCC06_1e2_A	1	presynaptic
SCC06_1e2_A_CTCCTTTTCGAACTCA	SCC06_1e2_A	2	presynaptic
SCC06_1e2_A_GCTACAATCTGTACAG	SCC06_1e2_A	2	presynaptic
SCC06_1e2_A_ACGTTCCCAAAGGGTC	SCC06_1e2_A	2	presynaptic
SCC06_1e2_A_ACAGCCGGTCCCTCAT	SCC06_1e2_A	1	presynaptic
SCC06_1e2_A_AGCGCTGCACTTCATT	SCC06_1e2_A	2	presynaptic
SCC06_1e2_A_CGTCCATCATCAGCGC	SCC06_1e2_A	4	presynaptic
SCC06_1e2_A_TAACCAGAGAGTCAAT	SCC06_1e2_A	2	presynaptic
SCC06_1e2_A_ACAAGCTAGCTGGAGT	SCC06_1e2_A	1	presynaptic
SCC06_1e2_A_GACATCAGTCACGACC	SCC06_1e2_A	2	presynaptic
SCC06_1e2_A_GGTGGCTCATTGCCTC	SCC06_1e2_A	2	presynaptic
SCC06_1e2_A_GGAGGATGTCCTTAAG	SCC06_1e2_A	2	presynaptic
SCC06_1e2_A_TCTCTGGCAAGCACAG	SCC06_1e2_A	2	presynaptic
SCC06_1e2_A_AACCACATCAACACCA	SCC06_1e2_A	2	presynaptic
SCC06_1e2_A_GGATGTTGTCGTGCCA	SCC06_1e2_A	1	presynaptic
SCC06_1e2_A_ATGACCATCATCGGGC	SCC06_1e2_A	3	presynaptic
SCC06_1e2_A_CCACACTCAGCGCTTG	SCC06_1e2_A	1	presynaptic
SCC06_1e2_A_GTAGCTAGTCGTTATG	SCC06_1e2_A	2	presynaptic
SCC06_1e2_A_CCACGAGAGCTAAATG	SCC06_1e2_A	2	presynaptic
SCC06_1e2_A_GAAATGAGTGCATACT	SCC06_1e2_A	2	presynaptic
SCC06_1e2_A_AGGTTACCAAATGATG	SCC06_1e2_A	1	presynaptic
SCC06_1e2_A_TCAGTGATCCAATCCC	SCC06_1e2_A	3	presynaptic
SCC06_1e2_A_AAAGTGAGTATTCCGA	SCC06_1e2_A	1	presynaptic
SCC06_1e2_A_CAATGACTCCCATACC	SCC06_1e2_A	2	presynaptic
SCC06_1e2_A_GCTACCTGTATGGTTC	SCC06_1e2_A	1	presynaptic
SCC06_1e2_A_AAGATAGAGTTTCGAC	SCC06_1e2_A	1	presynaptic
SCC06_1e2_A_AGTGATCCAGACTCTA	SCC06_1e2_A	2	presynaptic
SCC06_1e2_A_ACATTTCTCACCTGTC	SCC06_1e2_A	1	presynaptic
SCC06_1e2_A_TATTCCACAACAAGAT	SCC06_1e2_A	4	presynaptic
SCC06_1e2_A_TCATGTTAGGATATAC	SCC06_1e2_A	2	presynaptic
SCC06_1e2_A_ATTCATCAGCCTGGAA	SCC06_1e2_A	2	presynaptic
SCC06_1e2_A_TATATCCAGAGGATCC	SCC06_1e2_A	2	presynaptic
SCC06_1e2_A_GACACGCGTAGCCCTG	SCC06_1e2_A	1	presynaptic
SCC06_1e2_A_TACCTGCTCTGCGTCT	SCC06_1e2_A	3	presynaptic
SCC06_1e2_A_TTCTAACTCTAAACGC	SCC06_1e2_A	1	presynaptic
SCC06_1e2_A_AGATAGAAGTTTAGGA	SCC06_1e2_A	2	presynaptic
SCC06_1e2_A_CGTTGGGCAGTAGTGG	SCC06_1e2_A	2	presynaptic
SCC06_1e2_A_CGAGTTATCGGACGTC	SCC06_1e2_A	1	presynaptic
SCC06_1e2_A_TCAAGCAAGCAGTACG	SCC06_1e2_A	1	presynaptic
SCC06_1e2_A_GATGTTGTCACATACG	SCC06_1e2_A	1	presynaptic
SCC06_1e2_A_AAGACTCGTTTACGTG	SCC06_1e2_A	1	presynaptic
SCC06_1e2_A_CTAACCCAGTACAGCG	SCC06_1e2_A	2	presynaptic
SCC06_1e2_A_CGGAGAATCCGAGATT	SCC06_1e2_A	1	presynaptic
SCC06_1e2_A_TCATACTAGGGATCAC	SCC06_1e2_A	2	presynaptic
SCC06_1e2_A_TTTGACTAGCCATATC	SCC06_1e2_A	2	presynaptic
SCC06_1e2_A_ATACCTTTCATCTCTA	SCC06_1e2_A	3	presynaptic
SCC06_1e2_A_GATTTCTTCAAGTGGG	SCC06_1e2_A	2	presynaptic
SCC06_1e2_A_CTGTAGATCACACCCT	SCC06_1e2_A	6	presynaptic
SCC06_1e2_A_TTTACTGGTTTGTTCT	SCC06_1e2_A	1	presynaptic
SCC06_1e2_A_AGGACTTGTGAGACGT	SCC06_1e2_A	3	presynaptic
SCC06_1e2_A_GTAGATCTCATTGCCC	SCC06_1e2_A	2	presynaptic
SCC06_1e2_A_AACGTCACACCTTCGT	SCC06_1e2_A	1	presynaptic
SCC06_1e2_A_CTCGAGGGTGACAGGT	SCC06_1e2_A	2	presynaptic
SCC06_1e2_A_GTTACGACACAAAGTA	SCC06_1e2_A	1	presynaptic
SCC06_1e2_A_CTGAGCGGTAGCGAGT	SCC06_1e2_A	2	presynaptic
SCC06_1e2_A_AGGATCTTCCATATGG	SCC06_1e2_A	2	presynaptic
SCC06_1e2_A_AGGAGGTAGCGTGTTT	SCC06_1e2_A	2	presynaptic
SCC06_1e2_A_GTGCTGGTCCGAACGC	SCC06_1e2_A	3	presynaptic
SCC06_1e2_A_TACGTCCAGCTATCTG	SCC06_1e2_A	1	presynaptic
SCC06_1e2_A_GCCATTCCATCGCTAA	SCC06_1e2_A	1	presynaptic
SCC06_1e2_A_TGAGACTCAGAGGTAC	SCC06_1e2_A	1	presynaptic
SCC06_1e2_A_CGGTCAGTCGACACCG	SCC06_1e2_A	3	presynaptic
SCC06_1e2_A_CTCCTCCTCGGATTAC	SCC06_1e2_A	2	presynaptic
SCC06_1e2_A_GTCTACCCACGGATCC	SCC06_1e2_A	2	presynaptic
SCC06_1e2_A_ATCTCTACACGCGCTA	SCC06_1e2_A	1	presynaptic
SCC06_1e2_A_GCCTGTTCACGACGAA	SCC06_1e2_A	1	presynaptic
SCC06_1e2_A_CGCAGGTTCAACTTTC	SCC06_1e2_A	2	presynaptic
SCC06_1e2_A_TCATTACCATGACAGG	SCC06_1e2_A	4	presynaptic
SCC06_1e2_A_GATAGAATCATTACTC	SCC06_1e2_A	1	presynaptic
SCC06_1e2_A_TACCTCGGTTCTCTAT	SCC06_1e2_A	1	presynaptic
SCC06_1e2_A_AGGTCATAGCAGTACG	SCC06_1e2_A	1	presynaptic
SCC06_1e2_A_CATCCCATCACTTGTT	SCC06_1e2_A	1	presynaptic
SCC06_1e2_A_TAAGCCACAGCAGATG	SCC06_1e2_A	1	presynaptic
SCC06_1e2_A_TTCGGTCTCCTTGGAA	SCC06_1e2_A	1	presynaptic
SCC06_1e2_A_ATGTCCCTCAGCGGAA	SCC06_1e2_A	1	presynaptic
SCC06_1e2_A_GATTCGACAGTAGATA	SCC06_1e2_A	1	presynaptic
SCC06_1e2_A_GTAATGCGTACCGCGT	SCC06_1e2_A	1	presynaptic
SCC06_1e2_A_TGTCAGAAGCCATGCC	SCC06_1e2_A	3	presynaptic
SCC06_1e2_A_CGTAAGTCAGACAAAT	SCC06_1e2_A	3	presynaptic
SCC06_1e2_A_GAATAGAAGGTGCTAG	SCC06_1e2_A	2	presynaptic
SCC06_1e2_A_AGGCCACCACGACGCT	SCC06_1e2_A	1	presynaptic
SCC06_1e2_A_ATTCGTTTCTTCCACG	SCC06_1e2_A	4	presynaptic
SCC06_1e2_A_CTTTCGGTCTACTTCA	SCC06_1e2_A	2	presynaptic
SCC06_1e2_A_TCCCAGTTCAACTACG	SCC06_1e2_A	2	presynaptic
SCC06_1e2_A_GGTCACGTCAGTGGGA	SCC06_1e2_A	1	presynaptic
SCC06_1e2_A_ACTTAGGAGGCACTCC	SCC06_1e2_A	1	presynaptic
SCC06_1e2_A_TTGAGTGTCACATTGG	SCC06_1e2_A	4	presynaptic
SCC06_1e2_A_CATTCATAGGGCAATC	SCC06_1e2_A	2	presynaptic
SCC06_1e2_A_GGTAGAGAGCCTCTCT	SCC06_1e2_A	3	presynaptic
SCC06_1e2_A_GGTGATTGTTTACGTG	SCC06_1e2_A	2	presynaptic
SCC06_1e2_A_AAATGGACAAAGGCAC	SCC06_1e2_A	1	presynaptic
SCC06_1e2_A_GATGTTGTCCGTACGG	SCC06_1e2_A	2	presynaptic
SCC06_1e2_A_CGGAGAAAGTCTCGTA	SCC06_1e2_A	1	presynaptic
SCC06_1e2_A_AGCGCCATCATGGGAG	SCC06_1e2_A	1	presynaptic
SCC06_1e2_A_TTACGTTAGATGACCG	SCC06_1e2_A	2	presynaptic
SCC06_1e2_A_TCGTAGAGTCATTCCC	SCC06_1e2_A	1	presynaptic
SCC06_1e2_A_ACCTACCGTGCCTGAC	SCC06_1e2_A	2	presynaptic
SCC06_1e2_A_CAGTGCGAGCACCAGA	SCC06_1e2_A	1	presynaptic
SCC06_1e2_A_AACCACATCCTGTACC	SCC06_1e2_A	4	presynaptic
SCC06_1e2_A_CGGGACTCACTTGAGT	SCC06_1e2_A	2	presynaptic
SCC06_1e2_A_GATGGAGCAGCAGGAT	SCC06_1e2_A	2	presynaptic
SCC06_1e2_A_TGAACGTAGGAAGAAC	SCC06_1e2_A	1	presynaptic
SCC06_1e2_A_TCACACCGTGTGAATA	SCC06_1e2_A	2	presynaptic
SCC06_1e2_A_ACACCAATCCTCAGGG	SCC06_1e2_A	3	presynaptic
SCC06_1e2_A_CACGGGTAGAGAGTTT	SCC06_1e2_A	1	presynaptic
SCC06_1e2_A_ACGATCATCTGGAGAG	SCC06_1e2_A	1	presynaptic
SCC06_1e2_A_AGAGAATCAGGTTACT	SCC06_1e2_A	2	presynaptic
SCC06_1e2_A_GATCACACAACCGATT	SCC06_1e2_A	4	presynaptic
SCC06_1e2_A_CATCGCTCACTCCCTA	SCC06_1e2_A	3	presynaptic
SCC06_1e2_A_TTTACGTGTTCTAACG	SCC06_1e2_A	1	presynaptic
SCC06_1e2_A_CTCACTGTCAACCTTT	SCC06_1e2_A	1	presynaptic
SCC06_1e2_A_GTTGTAGAGCCTGAGA	SCC06_1e2_A	1	presynaptic
SCC06_1e2_A_TCACGCTCAAGCTACT	SCC06_1e2_A	1	presynaptic
SCC06_1e2_A_TGTGGCGTCGGTGCAC	SCC06_1e2_A	1	presynaptic
SCC06_1e2_A_TGTGAGTCATCACAGT	SCC06_1e2_A	1	presynaptic
SCC06_1e2_A_AACCAACGTAACGGTG	SCC06_1e2_A	5	presynaptic
SCC06_1e2_A_ACTTTGTTCGAAATCC	SCC06_1e2_A	1	presynaptic
SCC06_1e2_A_CCGTAGGAGTCCTACA	SCC06_1e2_A	2	presynaptic
SCC06_1e2_A_GACAGCCCAAATTGCC	SCC06_1e2_A	2	presynaptic
SCC06_1e2_A_CGTGTCTTCACCATAG	SCC06_1e2_A	2	presynaptic
SCC06_1e2_A_TCGGTCTGTCATCCCT	SCC06_1e2_A	1	presynaptic
SCC06_1e2_A_TTTACTGCACGAGAAC	SCC06_1e2_A	1	presynaptic
SCC06_1e2_A_AGCATCAAGTCGTTAC	SCC06_1e2_A	2	presynaptic
SCC06_1e2_A_CCGGGTACAAGTGACG	SCC06_1e2_A	1	presynaptic
SCC06_1e2_A_CGTAATGAGGTACAAT	SCC06_1e2_A	1	presynaptic
SCC06_1e2_A_ATCTTCATCCTGCTAC	SCC06_1e2_A	1	presynaptic
SCC06_1e2_A_AGACTCACAAGGGCAT	SCC06_1e2_A	2	presynaptic
SCC06_1e2_A_CTGTACCTCGAGTACT	SCC06_1e2_A	2	presynaptic
SCC06_1e2_A_GAGGCAATCACGGGAA	SCC06_1e2_A	2	presynaptic
SCC06_1e2_A_AAGCATCAGTGTAGAT	SCC06_1e2_A	2	presynaptic
SCC06_1e2_A_GACTTCCGTGATACTC	SCC06_1e2_A	4	presynaptic
SCC06_1e2_A_TACACCCAGCGAAACC	SCC06_1e2_A	3	presynaptic
SCC06_1e2_A_TGAGCATAGACAGCTG	SCC06_1e2_A	1	presynaptic
SCC06_1e2_A_GCTACAATCTGACCCT	SCC06_1e2_A	1	presynaptic
SCC06_1e2_A_AGGAGGTCATGTCTAG	SCC06_1e2_A	2	presynaptic
SCC06_1e2_A_GACCTTCAGTTGGCGA	SCC06_1e2_A	2	presynaptic
SCC06_1e2_A_AGCTACATCTTTGGAG	SCC06_1e2_A	1	presynaptic
SCC06_1e2_A_GGATCTAAGGTGCCTC	SCC06_1e2_A	1	presynaptic
SCC06_1e2_A_CGTTAGATCTATCGGA	SCC06_1e2_A	1	presynaptic
SCC06_1e2_A_CTGCAGGCAGTAGAGC	SCC06_1e2_A	1	presynaptic
SCC06_1e2_A_ATCACTTCAAGAATGT	SCC06_1e2_A	2	presynaptic
SCC06_1e2_A_TTGCATTGTTCCAGGC	SCC06_1e2_A	1	presynaptic
SCC06_1e2_A_ATTCAGGCAAACTAAG	SCC06_1e2_A	1	presynaptic
SCC06_1e2_A_TATCTTGCAGGTACGA	SCC06_1e2_A	1	presynaptic
SCC06_1e2_A_CCAATTTAGCAATTAG	SCC06_1e2_A	1	presynaptic
SCC06_1e2_A_TAGTGCAAGAAAGCGA	SCC06_1e2_A	1	presynaptic
SCC06_1e2_A_GTAGAGGGTCAGGCAA	SCC06_1e2_A	1	presynaptic
SCC06_1e2_A_ACGTCCTAGGTGCCTC	SCC06_1e2_A	2	presynaptic
SCC06_1e2_A_CGGGCATGTAGTCTGT	SCC06_1e2_A	3	presynaptic
SCC06_1e2_A_CACACAACAATGAAAC	SCC06_1e2_A	3	presynaptic
SCC06_1e2_A_CCGCAAGGTCGCACAC	SCC06_1e2_A	2	presynaptic
SCC06_1e2_A_CTGCCTAAGTGTACCT	SCC06_1e2_A	1	presynaptic
SCC06_1e2_A_AGTGTTGTCTTCGGAA	SCC06_1e2_A	2	presynaptic
SCC06_1e2_A_TTTACGTTCTCGAGTA	SCC06_1e2_A	1	presynaptic
SCC06_1e2_A_CGGGACTTCTAACGCA	SCC06_1e2_A	1	presynaptic
SCC06_1e2_A_GACACGCGTTTGGCTA	SCC06_1e2_A	1	presynaptic
SCC06_1e2_A_TACCTGCGTAGCTGAG	SCC06_1e2_A	1	presynaptic
SCC06_1e2_A_TTTGACTAGATGAAGG	SCC06_1e2_A	3	presynaptic
SCC06_1e2_A_TCCTCCCAGCTACTAC	SCC06_1e2_A	1	presynaptic
SCC06_1e2_A_AGTACCAGTGGGCTTC	SCC06_1e2_A	1	presynaptic
SCC06_1e2_A_GATCAGTAGACCATTC	SCC06_1e2_A	2	presynaptic
SCC06_1e2_A_CGCATAAGTTCTGACA	SCC06_1e2_A	2	presynaptic
SCC06_1e2_A_GTAAGTCAGTCAGCGA	SCC06_1e2_A	1	presynaptic
SCC06_1e2_A_TCACATTCAAGTACCT	SCC06_1e2_A	1	presynaptic
SCC06_1e2_A_GTATTGGCAATACCTG	SCC06_1e2_A	2	presynaptic
SCC06_1e2_A_CAGCACGGTATGCTTG	SCC06_1e2_A	1	presynaptic
SCC06_1e2_A_TGACAGTAGCTGACCC	SCC06_1e2_A	1	presynaptic
SCC06_1e2_A_AGAGAATCAAGAATGT	SCC06_1e2_A	2	presynaptic
SCC06_1e2_A_GTCACGGAGACCTGGA	SCC06_1e2_A	1	presynaptic
SCC06_1e2_A_CAGGCCAAGAGTGTTA	SCC06_1e2_A	3	presynaptic
SCC06_1e2_A_TACGGTAAGACCTGGA	SCC06_1e2_A	1	presynaptic
SCC06_1e2_A_GAGGCCTGTGTTCCTC	SCC06_1e2_A	2	presynaptic
SCC06_1e2_A_CAGTTAGCACGACTAT	SCC06_1e2_A	1	presynaptic
SCC06_1e2_A_ACAAGCTCAGGGATAC	SCC06_1e2_A	2	presynaptic
SCC06_1e2_A_GTACAGTAGTGCAGGT	SCC06_1e2_A	1	presynaptic
SCC06_1e2_A_AGGTCATAGGGACAGG	SCC06_1e2_A	1	presynaptic
SCC06_1e2_A_CTGTACCGTTCATCTT	SCC06_1e2_A	1	presynaptic
SCC06_1e2_A_GTTGAACAGAAGGCTC	SCC06_1e2_A	1	presynaptic
SCC06_1e2_A_TTACCGCCAACCGACC	SCC06_1e2_A	1	presynaptic
SCC06_1e2_A_CTCAGAACAGACGATG	SCC06_1e2_A	2	presynaptic
SCC06_1e2_A_CAACAGTTCATGCCAA	SCC06_1e2_A	1	presynaptic
SCC06_1e2_A_GTGCAGCAGGGCCCTT	SCC06_1e2_A	1	presynaptic
SCC06_1e2_A_CTCCCAAGTAGTGATA	SCC06_1e2_A	3	presynaptic
SCC06_1e2_A_CATAGACTCTCGTCAC	SCC06_1e2_A	1	presynaptic
SCC06_1e2_A_CCGCAAGGTCTGTGCG	SCC06_1e2_A	2	presynaptic
SCC06_1e2_A_ATCATTCCACGCTATA	SCC06_1e2_A	1	presynaptic
SCC06_1e2_A_CATAGACAGTGTAGAT	SCC06_1e2_A	2	presynaptic
SCC06_1e2_A_AAAGGTAGTAGTGGCA	SCC06_1e2_A	1	presynaptic
SCC06_1e2_A_GTCTACCTCCCTTGGT	SCC06_1e2_A	1	presynaptic
SCC06_1e2_A_TGCTCGTGTCTGCATA	SCC06_1e2_A	2	presynaptic
SCC06_1e2_A_TGGCGTGCAAAGCTAA	SCC06_1e2_A	1	presynaptic
SCC06_1e2_A_ACAACCAGTACTGGGA	SCC06_1e2_A	1	presynaptic
SCC06_1e2_A_AGTGCCGCACCGCTGA	SCC06_1e2_A	1	presynaptic
SCC06_1e2_A_TCACTCGCATCCTTGC	SCC06_1e2_A	1	presynaptic
SCC06_1e2_A_TAGACCAAGGACGCTA	SCC06_1e2_A	3	presynaptic
SCC06_1e2_A_ATCATTCGTCTGCCTT	SCC06_1e2_A	1	presynaptic
SCC06_1e2_A_TTGTTGTGTCCGGCAT	SCC06_1e2_A	1	presynaptic
SCC06_1e2_A_CTATCCGCACTCAGAT	SCC06_1e2_A	2	presynaptic
SCC06_1e2_A_GGTGAAGTCTGAGCAT	SCC06_1e2_A	1	presynaptic
SCC06_1e2_A_TAGACTGGTCACTTAG	SCC06_1e2_A	1	presynaptic
SCC06_1e2_A_CTCCTCCAGCTCTTCC	SCC06_1e2_A	1	presynaptic
SCC06_1e2_A_GTGCACGGTGGGCTCT	SCC06_1e2_A	1	presynaptic
SCC06_1e2_A_TTCAATCCAAATGATG	SCC06_1e2_A	2	presynaptic
SCC06_1e2_A_CTTCAATCAACCACAT	SCC06_1e2_A	2	presynaptic
SCC06_1e2_A_TTACGTTCATGTTACG	SCC06_1e2_A	2	presynaptic
SCC06_1e2_A_ACCCTTGCATGGCGCT	SCC06_1e2_A	2	presynaptic
SCC06_1e2_A_CGCAGGTTCAAACGTC	SCC06_1e2_A	1	presynaptic
SCC06_1e2_A_GCATTAGGTGGTTTAC	SCC06_1e2_A	3	presynaptic
SCC06_1e2_A_TTCGGTCAGGTAAGAG	SCC06_1e2_A	1	presynaptic
SCC06_1e2_A_TGAGGGACAACTAGAA	SCC06_1e2_A	2	presynaptic
SCC06_1e2_A_ACTCCCATCCATGCAA	SCC06_1e2_A	2	presynaptic
SCC06_1e2_A_ACTGTCCAGACTGTTC	SCC06_1e2_A	1	presynaptic
SCC06_1e2_A_CATGGATAGATAGCAT	SCC06_1e2_A	3	presynaptic
SCC06_1e2_A_CTGCATCAGCCAAGTG	SCC06_1e2_A	2	presynaptic
SCC06_1e2_A_GAAGAATTCAAGGCTT	SCC06_1e2_A	1	presynaptic
SCC06_1e2_A_TGGAGGATCGAGAAGC	SCC06_1e2_A	1	presynaptic
SCC06_1e2_A_ACAGCCGAGGTCATAA	SCC06_1e2_A	2	presynaptic
SCC06_1e2_A_GTATTGGCAACGATTC	SCC06_1e2_A	4	presynaptic
SCC06_1e2_A_TGTAACGAGCGAAACC	SCC06_1e2_A	1	presynaptic
SCC06_1e2_A_CCCTGATCACAGTCAT	SCC06_1e2_A	1	presynaptic
SCC06_1e2_A_TGCTTCGCAAGGTTGG	SCC06_1e2_A	2	presynaptic
SCC06_1e2_A_TACATTCTCTAGCCTC	SCC06_1e2_A	2	presynaptic
SCC06_1e2_A_ATCGATGAGGTGCATG	SCC06_1e2_A	1	presynaptic
SCC06_1e2_A_CGTTCTGCACTCCTGT	SCC06_1e2_A	1	presynaptic
SCC06_1e2_A_TGTTGGAAGGACGCTA	SCC06_1e2_A	2	presynaptic
SCC06_1e2_A_TTGTTCATCAGCCTCT	SCC06_1e2_A	1	presynaptic
SCC06_1e2_A_GACCCTTCACGCGCAT	SCC06_1e2_A	1	presynaptic
SCC06_1e2_A_AAAGTGATCCGGTTCT	SCC06_1e2_A	1	presynaptic
SCC06_1e2_A_CGGGCATGTATGCGTT	SCC06_1e2_A	1	presynaptic
SCC06_1e2_A_GTAAGTCAGCTTTGTG	SCC06_1e2_A	1	presynaptic
SCC06_1e2_A_ATTCCCGAGATTCGCT	SCC06_1e2_A	2	presynaptic
SCC06_1e2_A_GTTCTATGTCCAGCAC	SCC06_1e2_A	3	presynaptic
SCC06_1e2_A_AAGGTAAGTACCTGTA	SCC06_1e2_A	2	presynaptic
SCC06_1e2_A_CTAGACATCAACACCA	SCC06_1e2_A	2	presynaptic
SCC06_1e2_A_ACAAGCTCATGTCGTA	SCC06_1e2_A	1	presynaptic
SCC06_1e2_A_ACAGCCGGTTGTAAAG	SCC06_1e2_A	1	presynaptic
SCC06_1e2_A_AGTACCATCACCTCAC	SCC06_1e2_A	2	presynaptic
SCC06_1e2_A_CCACGAGAGAGGTCAC	SCC06_1e2_A	1	presynaptic
SCC06_1e2_A_GGTAACTTCTCTGCCA	SCC06_1e2_A	1	presynaptic
SCC06_1e2_A_TGACTCCTCCGTGGTG	SCC06_1e2_A	1	presynaptic
SCC06_1e2_A_AAAGTGAAGTGCTCAT	SCC06_1e2_A	1	presynaptic
SCC06_1e2_A_CATACCCGTTCTCAGA	SCC06_1e2_A	1	presynaptic
SCC06_1e2_A_TTGTTTGAGGTACCTT	SCC06_1e2_A	1	presynaptic
SCC06_1e2_A_CCGGGTATCCGAAATC	SCC06_1e2_A	1	presynaptic
SCC06_1e2_A_GGGTAGAAGGCCCGTT	SCC06_1e2_A	2	presynaptic
SCC06_1e2_A_TCAGCAAGTCACTACA	SCC06_1e2_A	1	presynaptic
SCC06_1e2_A_AGATCCAAGTGGTTCT	SCC06_1e2_A	1	presynaptic
SCC06_1e2_A_CCGTAGGTCACTTTGT	SCC06_1e2_A	2	presynaptic
SCC06_1e2_A_GAACGTTCAGACCTGC	SCC06_1e2_A	1	presynaptic
SCC06_1e2_A_GAAGCCCTCCAGTGTA	SCC06_1e2_A	3	presynaptic
SCC06_1e2_A_GCACATATCGTTAGAC	SCC06_1e2_A	1	presynaptic
SCC06_1e2_A_TCTACCGAGCTGTGCC	SCC06_1e2_A	1	presynaptic
SCC06_1e2_A_AGGACGATCGTAACAC	SCC06_1e2_A	1	presynaptic
SCC06_1e2_A_GGTTCTCCATCCTAAG	SCC06_1e2_A	1	presynaptic
SCC06_1e2_A_TGATTCTAGTGCCAGA	SCC06_1e2_A	2	presynaptic
SCC06_1e2_A_AGGGTTTCATGGACAG	SCC06_1e2_A	2	presynaptic
SCC06_1e2_A_CTCCACAAGAATCCCT	SCC06_1e2_A	1	presynaptic
SCC06_1e2_A_AGCATCATCGGAACTT	SCC06_1e2_A	1	presynaptic
SCC06_1e2_A_ATCGTAGAGCGATTCT	SCC06_1e2_A	1	presynaptic
SCC06_1e2_A_GAGCCTGGTACAGTCT	SCC06_1e2_A	2	presynaptic
SCC06_1e2_A_CCCATTGTCTAGGAAA	SCC06_1e2_A	1	presynaptic
SCC06_1e2_A_GTCTACCAGCCTCATA	SCC06_1e2_A	1	presynaptic
SCC06_1e2_A_TTACCATGTAGATGTA	SCC06_1e2_A	1	presynaptic
SCC06_1e2_A_AAGACTCGTCGTACAT	SCC06_1e2_A	1	presynaptic
SCC06_1e2_A_TCATCCGGTCATACCA	SCC06_1e2_A	1	presynaptic
SCC06_1e2_A_TTCTCTCAGTCTGTAC	SCC06_1e2_A	1	presynaptic
SCC06_1e2_A_CTGTATTTCCACGAAT	SCC06_1e2_A	1	presynaptic
SCC06_1e2_A_ATACCTTAGGCGAAGG	SCC06_1e2_A	2	presynaptic
SCC06_1e2_A_ATGGAGGAGAAGAACG	SCC06_1e2_A	2	presynaptic
SCC06_1e2_A_GCCAGTGAGGTTCCGC	SCC06_1e2_A	1	presynaptic
SCC06_1e2_A_GCGTTTCCAGTCCCGA	SCC06_1e2_A	1	presynaptic
SCC06_1e2_A_GGTGAAGTCTATACTC	SCC06_1e2_A	1	presynaptic
SCC06_1e2_A_TGCGGCACATGACAGG	SCC06_1e2_A	2	presynaptic
SCC06_1e2_A_CGTGAATGTGCGAACA	SCC06_1e2_A	1	presynaptic
SCC06_1e2_A_CAAGCTATCTGGGATT	SCC06_1e2_A	1	presynaptic
SCC06_1e2_A_CGAGGCTGTTGCATTG	SCC06_1e2_A	1	presynaptic
SCC06_1e2_A_TACTTGTCATCAGTGT	SCC06_1e2_A	1	presynaptic
SCC06_1e2_A_AGCTACATCCGTTTCG	SCC06_1e2_A	2	presynaptic
SCC06_1e2_A_CGAGTTAGTAGCACGA	SCC06_1e2_A	1	presynaptic
SCC06_1e2_A_GACTATGGTCTTTATC	SCC06_1e2_A	1	presynaptic
SCC06_1e2_A_TGCCGAGAGGATAATC	SCC06_1e2_A	1	presynaptic
SCC06_1e2_A_GACTCAATCCCTCTCC	SCC06_1e2_A	2	presynaptic
SCC06_1e2_A_CATCGCTTCTCCGAAA	SCC06_1e2_A	2	presynaptic
SCC06_1e2_A_GAAGCGAGTCAAGTTC	SCC06_1e2_A	1	presynaptic
SCC06_1e2_A_CATCCCAGTACAACGG	SCC06_1e2_A	1	presynaptic
SCC06_1e2_A_ACCACAACATGCTGCG	SCC06_1e2_A	2	presynaptic
SCC06_1e2_A_AGATAGATCGTACCTC	SCC06_1e2_A	2	presynaptic
SCC06_1e2_A_ATCCGTCCATGGCTAT	SCC06_1e2_A	1	presynaptic
SCC06_1e2_A_TCCACGTCAACTGCCG	SCC06_1e2_A	1	presynaptic
SCC06_1e2_A_GATCCCTCATCAGTCA	SCC06_1e2_A	1	presynaptic
SCC06_1e2_A_GTTATGGAGCAAATCA	SCC06_1e2_A	1	presynaptic
SCC06_1e2_A_ATTTCACAGGTAAGTT	SCC06_1e2_A	1	presynaptic
SCC06_1e2_A_TGCTTCGGTCCAGCAC	SCC06_1e2_A	2	presynaptic
SCC06_1e2_A_AATGACCCATAGATGA	SCC06_1e2_A	1	presynaptic
SCC06_1e2_A_CATCCGTAGGGAGTGG	SCC06_1e2_A	1	presynaptic
SCC06_1e2_A_GCACTAATCGACGATT	SCC06_1e2_A	2	presynaptic
SCC06_1e2_A_TGTGAGTAGCTCCGAC	SCC06_1e2_A	1	presynaptic
SCC06_1e2_A_GTTACGATCACCACAA	SCC06_1e2_A	1	presynaptic
SCC06_1e2_A_ATCCACCAGCTCATAC	SCC06_1e2_A	1	presynaptic
SCC06_1e2_A_TACCTCGTCCAAATGC	SCC06_1e2_A	4	presynaptic
SCC06_1e2_A_ATACCGAAGAGCAGAA	SCC06_1e2_A	2	presynaptic
SCC06_1e2_A_CTAACCCGTGACAGCA	SCC06_1e2_A	3	presynaptic
SCC06_1e2_A_AAGACAAAGCCATCCG	SCC06_1e2_A	1	presynaptic
SCC06_1e2_A_ACCCAAAAGAGGACTC	SCC06_1e2_A	2	presynaptic
SCC06_1e2_A_AGAGAATGTGTACAGG	SCC06_1e2_A	1	presynaptic
SCC06_1e2_A_CGCGTGATCTCCGAAA	SCC06_1e2_A	1	presynaptic
SCC06_1e2_A_GTAAGTCCACCGAATT	SCC06_1e2_A	1	presynaptic
SCC06_1e2_A_TAAGCACCACAGTCCG	SCC06_1e2_A	3	presynaptic
SCC06_1e2_A_TCATCCGCACGCGTCA	SCC06_1e2_A	2	presynaptic
SCC06_1e2_A_TCGGGCAAGTCACAGG	SCC06_1e2_A	2	presynaptic
SCC06_1e2_A_CATGCTCAGCCACAAG	SCC06_1e2_A	3	presynaptic
SCC06_1e2_A_TGCTCCACAGTAGATA	SCC06_1e2_A	1	presynaptic
SCC06_1e2_A_TCTGCCAAGGACTATA	SCC06_1e2_A	1	presynaptic
SCC06_1e2_A_TTCCTTCCACCATATG	SCC06_1e2_A	2	presynaptic
SCC06_1e2_A_CCCTAACTCTACAGGT	SCC06_1e2_A	1	presynaptic
SCC06_1e2_A_CTCCTTTAGACTTCCA	SCC06_1e2_A	1	presynaptic
SCC06_1e2_A_TTCACCGAGAAGCCTG	SCC06_1e2_A	1	presynaptic
SCC06_1e2_A_GAGGGTAGTTGGAGGT	SCC06_1e2_A	2	presynaptic
SCC06_1e2_A_TCATTGTCACTGATTG	SCC06_1e2_A	2	presynaptic
SCC06_1e2_A_TTGGGTACAACCGATT	SCC06_1e2_A	1	presynaptic
SCC06_1e2_A_ATCACAGAGGCGTTGA	SCC06_1e2_A	2	presynaptic
SCC06_1e2_A_TTGCTGCGTCCACAGC	SCC06_1e2_A	2	presynaptic
SCC06_1e2_A_GTTGCTCAGGTACCTT	SCC06_1e2_A	1	presynaptic
SCC06_1e2_A_TGGAGGATCGTGCGAC	SCC06_1e2_A	3	presynaptic
SCC06_1e2_A_AGGCCACGTCGAACAG	SCC06_1e2_A	1	presynaptic
SCC06_1e2_A_TCAGCAATCCTTGACC	SCC06_1e2_A	1	presynaptic
SCC06_1e2_A_TCGAAGTGTTATAGCC	SCC06_1e2_A	2	presynaptic
SCC06_1e2_A_CGAAGTTAGAGTTGTA	SCC06_1e2_A	1	presynaptic
SCC06_1e2_A_TGTTTGTGTAATGATG	SCC06_1e2_A	2	presynaptic
SCC06_1e2_A_TTCTCTCAGAGATTCA	SCC06_1e2_A	3	presynaptic
SCC06_1e2_A_ACTCCCAGTACCGTCG	SCC06_1e2_A	1	presynaptic
SCC06_1e2_A_ACGTTCCGTAAGATCA	SCC06_1e2_A	1	presynaptic
SCC06_1e2_A_AGAAGCGTCGAACCTA	SCC06_1e2_A	1	presynaptic
SCC06_1e2_A_CTGCTCAAGTGGCCTC	SCC06_1e2_A	2	presynaptic
SCC06_1e2_A_TTGGGCGCATCTCAAG	SCC06_1e2_A	3	presynaptic
SCC06_1e2_A_ATTATCCGTATCCTTT	SCC06_1e2_A	1	presynaptic
SCC06_1e2_A_CTCCGATAGGATTTAG	SCC06_1e2_A	1	presynaptic
SCC06_1e2_A_GGGTATTCAGGTCAAG	SCC06_1e2_A	1	presynaptic
SCC06_1e2_A_ACAACCAAGTTGGGAC	SCC06_1e2_A	1	presynaptic
SCC06_1e2_A_CATTCCGTCAAGAGGC	SCC06_1e2_A	2	presynaptic
SCC06_1e2_A_GTGCTGGGTATGGTTC	SCC06_1e2_A	2	presynaptic
SCC06_1e2_A_TACTTCACAAACAGGC	SCC06_1e2_A	1	presynaptic
SCC06_1e2_A_CGTGATAAGCGTTACT	SCC06_1e2_A	2	presynaptic
SCC06_1e2_A_AATGGCTCACAGTATC	SCC06_1e2_A	1	presynaptic
SCC06_1e2_A_TGCCGAGTCAAACGTC	SCC06_1e2_A	1	presynaptic
SCC06_1e2_A_AAAGTGATCATGCCGG	SCC06_1e2_A	1	presynaptic
SCC06_1e2_A_AATAGAGCAGTTCTAG	SCC06_1e2_A	1	presynaptic
SCC06_1e2_A_CAATCGAAGACTTGTC	SCC06_1e2_A	1	presynaptic
SCC06_1e2_A_CTGCGAGGTTTCGGCG	SCC06_1e2_A	3	presynaptic
SCC06_1e2_A_GAGGCAAGTCGCGTTG	SCC06_1e2_A	3	presynaptic
SCC06_1e2_A_GGGTCTGGTATCGAAA	SCC06_1e2_A	1	presynaptic
SCC06_1e2_A_CCCATTGAGACCATAA	SCC06_1e2_A	4	presynaptic
SCC06_1e2_A_CTACGGGGTAGACGTG	SCC06_1e2_A	2	presynaptic
SCC06_1e2_A_TCATCCGGTGGAAGTC	SCC06_1e2_A	2	presynaptic
SCC06_1e2_A_TTAGTCTAGGGCTGAT	SCC06_1e2_A	1	presynaptic
SCC06_1e2_A_TTTGGTTAGTCGTCTA	SCC06_1e2_A	2	presynaptic
SCC06_1e2_A_GTCAAACAGTAAACAC	SCC06_1e2_A	1	presynaptic
SCC06_1e2_A_GTGAGTTTCAAGGCTT	SCC06_1e2_A	1	presynaptic
SCC06_1e2_A_ACAACCATCCTAGAGT	SCC06_1e2_A	1	presynaptic
SCC06_1e2_A_AATTCCTGTACGACAG	SCC06_1e2_A	1	presynaptic
SCC06_1e2_A_ACCGTTCTCTAGTTCT	SCC06_1e2_A	1	presynaptic
SCC06_1e2_A_ATGAGGGCACGGTGTC	SCC06_1e2_A	1	presynaptic
SCC06_1e2_A_GAGTCTAAGAAGAGCA	SCC06_1e2_A	2	presynaptic
SCC06_1e2_A_ACCGTTCAGGGCAACT	SCC06_1e2_A	1	presynaptic
SCC06_1e2_A_ATTCTTGAGGAATCGC	SCC06_1e2_A	1	presynaptic
SCC06_1e2_A_CTTTCAAGTTGGTACT	SCC06_1e2_A	1	presynaptic
SCC06_1e2_A_CGCGTGATCCATCGTC	SCC06_1e2_A	2	presynaptic
SCC06_1e2_A_CGAATTGGTACGTGTT	SCC06_1e2_A	1	presynaptic
SCC06_1e2_A_ATTCACTCATTACTCT	SCC06_1e2_A	1	presynaptic
SCC06_1e2_A_GCTGAATGTGTTCCAA	SCC06_1e2_A	1	presynaptic
SCC06_1e2_A_TCGCTTGCAGTTAAAG	SCC06_1e2_A	3	presynaptic
SCC06_1e2_A_TTACCGCGTGGTCAAG	SCC06_1e2_A	1	presynaptic
SCC06_1e2_A_ACATGCAGTCATAAAG	SCC06_1e2_A	1	presynaptic
SCC06_1e2_A_CACACAAAGCTAAACA	SCC06_1e2_A	1	presynaptic
SCC06_1e2_A_TACCTCGAGGGCAGTT	SCC06_1e2_A	2	presynaptic
SCC06_1e2_A_ACTTTGTTCGTCAGAT	SCC06_1e2_A	2	presynaptic
SCC06_1e2_A_AGCCAATCACACGTGC	SCC06_1e2_A	1	presynaptic
SCC06_1e2_A_CTGTGAAGTAAGACCG	SCC06_1e2_A	1	presynaptic
SCC06_1e2_A_GGTGAAGGTTCAAAGA	SCC06_1e2_A	2	presynaptic
SCC06_1e2_A_CACAGATGTCGAACGA	SCC06_1e2_A	9	presynaptic
SCC06_1e2_A_ACCGTTCGTTGGAGAC	SCC06_1e2_A	1	presynaptic
SCC06_1e2_A_GTGTTAGTCATTTGCT	SCC06_1e2_A	1	presynaptic
SCC06_1e2_A_GTAGAAAAGGCCTTCG	SCC06_1e2_A	1	presynaptic
SCC06_1e2_A_GTGATGTCAAGAAATC	SCC06_1e2_A	1	presynaptic
SCC06_1e2_A_GTCAGCGCATGAAAGT	SCC06_1e2_A	4	presynaptic
SCC06_1e2_A_TCTCCGAAGCAGCCTC	SCC06_1e2_A	2	presynaptic
SCC06_1e2_A_CATTGAGTCGTCAACA	SCC06_1e2_A	1	presynaptic
SCC06_1e2_A_GTCGTTCAGGATCATA	SCC06_1e2_A	3	presynaptic
SCC06_1e2_A_TTTCACAGTCACTACA	SCC06_1e2_A	2	presynaptic
SCC06_1e2_A_GTTCCGTCAGCATGCC	SCC06_1e2_A	2	presynaptic
SCC06_1e2_A_TAGACTGGTGCGACAA	SCC06_1e2_A	1	presynaptic
SCC06_1e2_A_TTAATCCCACCATTCC	SCC06_1e2_A	1	presynaptic
SCC06_1e2_A_AAGACTCAGCAGCCTC	SCC06_1e2_A	1	presynaptic
SCC06_1e2_A_GTTTACTAGTTCCGTA	SCC06_1e2_A	1	presynaptic
SCC06_1e2_A_GATAGCTTCGTGCAGC	SCC06_1e2_A	1	presynaptic
SCC06_1e2_A_ATCACTTTCGTCAGAT	SCC06_1e2_A	1	presynaptic
SCC06_1e2_A_TGATCTTAGAGGATGA	SCC06_1e2_A	1	presynaptic
SCC06_1e2_A_ATTCGTTAGGTAAAGG	SCC06_1e2_A	1	presynaptic
SCC06_1e2_A_CGAGGCTTCATTCGGA	SCC06_1e2_A	3	presynaptic
SCC06_1e2_A_GTGCTGGGTTTCCCAC	SCC06_1e2_A	1	presynaptic
SCC06_1e2_A_TCAGGGCTCTCAACCC	SCC06_1e2_A	1	presynaptic
SCC06_1e2_A_CCACACTGTTATCTTC	SCC06_1e2_A	1	presynaptic
SCC06_1e2_A_CTCCATGCACTCACTC	SCC06_1e2_A	1	presynaptic
SCC06_1e2_A_TTGGGATGTGCTATTG	SCC06_1e2_A	2	presynaptic
SCC06_1e2_A_ACGTCCTCACCGAATT	SCC06_1e2_A	2	presynaptic
SCC06_1e2_A_AACCCAAGTAATTGGA	SCC06_1e2_A	1	presynaptic
SCC06_1e2_A_ATGACCAGTCGTGGTC	SCC06_1e2_A	1	presynaptic
SCC06_1e2_A_GGTGTTAAGCCGTTAT	SCC06_1e2_A	1	presynaptic
SCC06_1e2_A_CATCGGGCACTGATTG	SCC06_1e2_A	1	presynaptic
SCC06_1e2_A_GATCCCTCAGAACGCA	SCC06_1e2_A	3	presynaptic
SCC06_1e2_A_GTTACGATCAGGACGA	SCC06_1e2_A	1	presynaptic
SCC06_1e2_A_TGACGCGGTGTCTAAC	SCC06_1e2_A	1	presynaptic
SCC06_1e2_A_TACATTCAGTATGCAA	SCC06_1e2_A	2	presynaptic
SCC06_1e2_A_CCAATGATCCGACGGT	SCC06_1e2_A	1	presynaptic
SCC06_1e2_A_TTCAGGAAGTATCCTG	SCC06_1e2_A	1	presynaptic
SCC06_1e2_A_TTCCTCTAGCCAAGCA	SCC06_1e2_A	1	presynaptic
SCC06_1e2_A_TGCATCCCAGGGATAC	SCC06_1e2_A	1	presynaptic
SCC06_1e2_A_CAACGATAGTTACGTC	SCC06_1e2_A	1	presynaptic
SCC06_1e2_A_GTCACTCAGGAACTAT	SCC06_1e2_A	1	presynaptic
SCC06_1e2_A_TGTGTGACATAGTCAC	SCC06_1e2_A	2	presynaptic
SCC06_1e2_A_ACAGAAACAGACGCTC	SCC06_1e2_A	5	presynaptic
SCC06_1e2_A_CGGTCAGAGTAAGAGG	SCC06_1e2_A	1	presynaptic
SCC06_1e2_A_GCATCGGGTTGCAAGG	SCC06_1e2_A	2	presynaptic
SCC06_1e2_A_CTCAAGATCATACGGT	SCC06_1e2_A	2	presynaptic
SCC06_1e2_A_CACTGTCCATAACTCG	SCC06_1e2_A	1	presynaptic
SCC06_1e2_A_CCTCTAGCACGCGTGT	SCC06_1e2_A	1	presynaptic
SCC06_1e2_A_GTGGCGTGTGAGATAT	SCC06_1e2_A	1	presynaptic
SCC06_1e2_A_CCCTAACGTTAGGGAC	SCC06_1e2_A	1	presynaptic
SCC06_1e2_A_TCAGCCTAGTCTACCA	SCC06_1e2_A	1	presynaptic
SCC06_1e2_A_TTAGGCACAACGATCT	SCC06_1e2_A	1	presynaptic
SCC06_1e2_A_AGCGCCATCAGACCCG	SCC06_1e2_A	1	presynaptic
SCC06_1e2_A_CTGAGCGAGGCGATAC	SCC06_1e2_A	1	presynaptic
SCC06_1e2_A_AGCTACAGTGGTCTCG	SCC06_1e2_A	1	presynaptic
SCC06_1e2_A_AGGCATTGTAATCAGA	SCC06_1e2_A	1	presynaptic
SCC06_1e2_A_CATGCGGCAGGCTTGC	SCC06_1e2_A	1	presynaptic
SCC06_1e2_A_ACTTATCAGTCACTAC	SCC06_1e2_A	1	presynaptic
SCC06_1e2_A_CTTCCTTCACGCAGTC	SCC06_1e2_A	2	presynaptic
SCC06_1e2_A_GGAGCAAAGCGACCCT	SCC06_1e2_A	1	presynaptic
SCC06_1e2_A_AGGACGATCTACTCAT	SCC06_1e2_A	1	presynaptic
SCC06_1e2_A_AAGTACCAGTAAGAGG	SCC06_1e2_A	1	presynaptic
SCC06_1e2_A_ACATCCCTCGACCTAA	SCC06_1e2_A	1	presynaptic
SCC06_1e2_A_AGCTACATCTAACGGT	SCC06_1e2_A	1	presynaptic
SCC06_1e2_A_CCCTCTCAGGCGAAGG	SCC06_1e2_A	1	presynaptic
SCC06_1e2_A_TCCATCGGTGGACCAA	SCC06_1e2_A	1	presynaptic
SCC06_1e2_A_TCGTGCTCACATATGC	SCC06_1e2_A	3	presynaptic
SCC06_1e2_A_TTTGTTGCAAGAAATC	SCC06_1e2_A	1	presynaptic
SCC06_1e2_A_TCATGGAAGGAAAGGT	SCC06_1e2_A	1	presynaptic
SCC06_1e2_A_TCGATTTAGTCATGGG	SCC06_1e2_A	1	presynaptic
SCC06_1e2_A_ACTTCGCTCACGGGCT	SCC06_1e2_A	2	presynaptic
SCC06_1e2_A_TTTATGCTCTAACGGT	SCC06_1e2_A	2	presynaptic
SCC06_1e2_A_AACCACACAACCTATG	SCC06_1e2_A	1	presynaptic
SCC06_1e2_A_TGGGCGTGTATTAAGG	SCC06_1e2_A	1	presynaptic
SCC06_1e2_A_AGGGCCTTCCAAAGGG	SCC06_1e2_A	2	presynaptic
SCC06_1e2_A_ATCCCTGAGGGAACAA	SCC06_1e2_A	2	presynaptic
SCC06_1e2_A_AACACACCATACTGAC	SCC06_1e2_A	1	presynaptic
SCC06_1e2_A_GTCTGTCCAGTCAGAG	SCC06_1e2_A	1	presynaptic
SCC06_1e2_A_TCGAAGTGTGACACAG	SCC06_1e2_A	2	presynaptic
SCC06_1e2_A_GGTGGCTAGATGATTG	SCC06_1e2_A	1	presynaptic
SCC06_1e2_A_TGCGGCATCGCCTTGT	SCC06_1e2_A	2	presynaptic
SCC06_1e2_A_GAGGCAATCTTCGACC	SCC06_1e2_A	1	presynaptic
SCC06_1e2_A_TATTCCATCGGAATTC	SCC06_1e2_A	3	presynaptic
SCC06_1e2_A_GTTTACTGTTGCCTAA	SCC06_1e2_A	1	presynaptic
SCC06_1e2_A_TCCTCTTCAGACCAAG	SCC06_1e2_A	2	presynaptic
SCC06_1e2_A_TGAGGGAGTGCAACAG	SCC06_1e2_A	1	presynaptic
SCC06_1e2_A_ATGATCGGTCTTACTT	SCC06_1e2_A	1	presynaptic
SCC06_1e2_A_TAATCTCCACCAGTTA	SCC06_1e2_A	2	presynaptic
SCC06_1e2_A_TGACCCTTCCATCTGC	SCC06_1e2_A	1	presynaptic
SCC06_1e2_A_AGTGCCGAGGTAGACC	SCC06_1e2_A	1	presynaptic
SCC06_1e2_A_TAACGACCAAAGGCTG	SCC06_1e2_A	1	presynaptic
SCC06_1e2_A_TGCTCGTAGCCTGAAG	SCC06_1e2_A	1	presynaptic
SCC06_1e2_A_CAACAGTTCGGTCGAC	SCC06_1e2_A	1	presynaptic
SCC06_1e2_A_CTTGATTGTATGAAAC	SCC06_1e2_A	1	presynaptic
SCC06_1e2_A_GTTGCTCCACAGCTTA	SCC06_1e2_A	1	presynaptic
SCC06_1e2_A_TAGACCACACCTTCCA	SCC06_1e2_A	2	presynaptic
SCC06_1e2_A_AGATCGTCAGATTAAG	SCC06_1e2_A	1	presynaptic
SCC06_1e2_A_TTCACCGAGTGTCATC	SCC06_1e2_A	1	presynaptic
SCC06_1e2_A_AACCCAAGTAGACAGC	SCC06_1e2_A	1	presynaptic
SCC06_1e2_A_CTACCTGCACGTCTCT	SCC06_1e2_A	1	presynaptic
SCC06_1e2_A_GGAACCCCACTGAGGA	SCC06_1e2_A	1	presynaptic
SCC06_1e2_A_AACCATGTCGGTAGAG	SCC06_1e2_A	1	presynaptic
SCC06_1e2_A_AATCGACTCCTTGACC	SCC06_1e2_A	1	presynaptic
SCC06_1e2_A_GTTGTAGAGCCTATCA	SCC06_1e2_A	1	presynaptic
SCC06_1e2_A_AATGGCTAGGGAGGAC	SCC06_1e2_A	2	presynaptic
SCC06_1e2_A_ATACTTCCAACTACGT	SCC06_1e2_A	2	presynaptic
SCC06_1e2_A_ATAGACCTCAAGTGTC	SCC06_1e2_A	2	presynaptic
SCC06_1e2_A_CCTAACCGTGACAGCA	SCC06_1e2_A	2	presynaptic
SCC06_1e2_A_ATTACCTAGCAGGCTA	SCC06_1e2_A	2	presynaptic
SCC06_1e2_A_GACTGATGTGGGAGAG	SCC06_1e2_A	4	presynaptic
SCC06_1e2_A_GTTACAGTCTGCAGCG	SCC06_1e2_A	2	presynaptic
SCC06_1e2_A_ATGGATCTCAAACGTC	SCC06_1e2_A	1	presynaptic
SCC06_1e2_A_GGTTCTCAGATTGAGT	SCC06_1e2_A	1	presynaptic
SCC06_1e2_A_CGTGATATCAGACCCG	SCC06_1e2_A	2	presynaptic
SCC06_1e2_A_TGTAGACCAGGAGGAG	SCC06_1e2_A	1	presynaptic
SCC06_1e2_A_CATCCACGTAACAGGC	SCC06_1e2_A	1	presynaptic
SCC06_1e2_A_TTCCGGTCATGGGAAC	SCC06_1e2_A	1	presynaptic
SCC06_1e2_A_ACATCGATCTGTGTGA	SCC06_1e2_A	1	presynaptic
SCC06_1e2_A_CGTTAGATCTTCTTCC	SCC06_1e2_A	1	presynaptic
SCC06_1e2_A_GACACGCGTAAGCAAT	SCC06_1e2_A	2	presynaptic
SCC06_1e2_A_AGACACTGTCGAGCTC	SCC06_1e2_A	1	presynaptic
SCC06_1e2_A_CAGCAGCTCACTTTGT	SCC06_1e2_A	1	presynaptic
SCC06_1e2_A_TTGCCTGTCGAGTCTA	SCC06_1e2_A	1	presynaptic
SCC06_1e2_A_GGTCACGAGCTAGAAT	SCC06_1e2_A	2	presynaptic
SCC06_1e2_A_CCTCTCCCATAGACTC	SCC06_1e2_A	1	presynaptic
SCC06_1e2_A_GAGTGTTCAATTCTCT	SCC06_1e2_A	1	presynaptic
SCC06_1e2_A_GTCAAGTTCATGGTAC	SCC06_1e2_A	1	presynaptic
SCC06_1e2_A_AGGTTGTAGTCCCTAA	SCC06_1e2_A	1	presynaptic
SCC06_1e2_A_GTCGCGAGTCTAGATC	SCC06_1e2_A	2	presynaptic
SCC06_1e2_A_GTCTACCGTCAGATTC	SCC06_1e2_A	1	presynaptic
SCC06_1e2_A_TCGATTTAGACTACCT	SCC06_1e2_A	1	presynaptic
SCC06_1e2_A_CCAATTTCAGTCGTTA	SCC06_1e2_A	1	presynaptic
SCC06_1e2_A_TCAGCAAGTCATAGTC	SCC06_1e2_A	2	presynaptic
SCC06_1e2_A_AGAGAGCTCTACTGCC	SCC06_1e2_A	2	presynaptic
SCC06_1e2_A_CTGCAGGTCCTCACCA	SCC06_1e2_A	2	presynaptic
SCC06_1e2_A_CGCATAAGTTAGGGTG	SCC06_1e2_A	1	presynaptic
SCC06_1e2_A_GTAGAAAGTTAAGGAT	SCC06_1e2_A	1	presynaptic
SCC06_1e2_A_TTCGCTGAGGCATCAG	SCC06_1e2_A	1	presynaptic
SCC06_1e2_A_ATGCCTCTCTACTGCC	SCC06_1e2_A	1	presynaptic
SCC06_1e2_A_GTGAGGAGTCAAAGTA	SCC06_1e2_A	1	presynaptic
SCC06_1e2_A_ATAGAGAAGCAAATGT	SCC06_1e2_A	1	presynaptic
SCC06_1e2_A_ATTCCTATCAACCTTT	SCC06_1e2_A	1	presynaptic
SCC06_1e2_A_TGTTGGAAGGCAGCTA	SCC06_1e2_A	2	presynaptic
SCC06_1e2_A_CCAATGACAACCGATT	SCC06_1e2_A	1	presynaptic
SCC06_1e2_A_TTCCTAACATCCTCAC	SCC06_1e2_A	1	presynaptic
SCC06_1e2_A_TCCACCATCGCGCTGA	SCC06_1e2_A	1	presynaptic
SCC06_1e2_A_TTGATGGAGCTCCATA	SCC06_1e2_A	1	presynaptic
SCC06_1e2_A_AACCTTTGTTCCAAAC	SCC06_1e2_A	1	presynaptic
SCC06_1e2_A_CGCATAAGTATTGGCT	SCC06_1e2_A	2	presynaptic
SCC06_1e2_A_CTAAGTGTCACCTACC	SCC06_1e2_A	1	presynaptic
SCC06_1e2_A_TACGGGCAGTCTAGCT	SCC06_1e2_A	1	presynaptic
SCC06_1e2_A_TCACAAGAGTGGCGAT	SCC06_1e2_A	1	presynaptic
SCC06_1e2_A_TCATTGTGTGATCGTT	SCC06_1e2_A	1	presynaptic
SCC06_1e2_A_CCACTTGCACCCTGAG	SCC06_1e2_A	1	presynaptic
SCC06_1e2_A_TCTTAGTCAATGTCTG	SCC06_1e2_A	1	presynaptic
SCC06_1e2_A_TTAATCCTCGCTAATG	SCC06_1e2_A	1	presynaptic
SCC06_1e2_A_TTTACGTAGAGAGGTA	SCC06_1e2_A	1	presynaptic
SCC06_1e2_A_CACAGATCAGATCATC	SCC06_1e2_A	1	presynaptic
SCC06_1e2_A_GTGAGCCAGTCACACT	SCC06_1e2_A	2	presynaptic
SCC06_1e2_A_CTCCCAATCACTACTT	SCC06_1e2_A	1	presynaptic
SCC06_1e2_A_TCAGCCTTCATCACTT	SCC06_1e2_A	1	presynaptic
SCC06_1e2_A_AGCATCACAGTCCCGA	SCC06_1e2_A	2	presynaptic
SCC06_1e2_A_TCTTGCGTCCTGATAG	SCC06_1e2_A	1	presynaptic
SCC06_1e2_A_TTGTTCACATGGAAGC	SCC06_1e2_A	1	presynaptic
SCC06_1e2_A_ACAGGGAGTCACATTG	SCC06_1e2_A	6	presynaptic
SCC06_1e2_A_AGTGATCTCTCTCTTC	SCC06_1e2_A	1	presynaptic
SCC06_1e2_A_CATCAAGGTCGCATGC	SCC06_1e2_A	1	presynaptic
SCC06_1e2_A_GAATCGTCAGCGGATA	SCC06_1e2_A	2	presynaptic
SCC06_1e2_A_GTTAGACAGCTCAGAG	SCC06_1e2_A	1	presynaptic
SCC06_1e2_A_TAGCACAGTCAAGGCA	SCC06_1e2_A	1	presynaptic
SCC06_1e2_A_CATTGCCTCCAAAGGG	SCC06_1e2_A	1	presynaptic
SCC06_1e2_A_GATTCTTCATCGCTGG	SCC06_1e2_A	1	presynaptic
SCC06_1e2_A_CATTTCAGTTAAGACA	SCC06_1e2_A	2	presynaptic
SCC06_1e2_A_CGATGCGCACTTTAGG	SCC06_1e2_A	6	presynaptic
SCC06_1e2_A_TACACCCCACGGATCC	SCC06_1e2_A	1	presynaptic
SCC06_1e2_A_AGCCAGCAGAGAGCAA	SCC06_1e2_A	3	presynaptic
SCC06_1e2_A_GATTGGTAGACATCAA	SCC06_1e2_A	1	presynaptic
SCC06_1e2_A_GGGACAAAGGCTGTAG	SCC06_1e2_A	1	presynaptic
SCC06_1e2_A_GGTAACTAGACGAGCT	SCC06_1e2_A	1	presynaptic
SCC06_1e2_A_AAAGGGCGTATGACAA	SCC06_1e2_A	1	presynaptic
SCC06_1e2_A_TCGACGGCACGACAGA	SCC06_1e2_A	1	presynaptic
SCC06_1e2_A_CCTGTTGTCCGTTGGG	SCC06_1e2_A	1	presynaptic
SCC06_1e2_A_ATTGTTCCATAGTCGT	SCC06_1e2_A	1	presynaptic
SCC06_1e2_A_CTGCTCAGTCGCTCGA	SCC06_1e2_A	1	presynaptic
SCC06_1e2_A_GGGTTTAGTGTTGACT	SCC06_1e2_A	1	presynaptic
SCC06_1e2_A_GGTTCTCGTCCGAAAG	SCC06_1e2_A	1	presynaptic
SCC06_1e2_A_GTGATGTCACTTCCTG	SCC06_1e2_A	1	presynaptic
SCC06_1e2_A_TCATCATAGCTGCCTG	SCC06_1e2_A	1	presynaptic
SCC06_1e2_A_CTCTGGTCATTAGGAA	SCC06_1e2_A	1	presynaptic
SCC06_1e2_A_CTGCCTAGTAGTCTGT	SCC06_1e2_A	1	presynaptic
SCC06_1e2_A_TAACCAGAGTCCGCGT	SCC06_1e2_A	1	presynaptic
SCC06_1e2_A_ATCGCCTCAGCGCGTT	SCC06_1e2_A	1	presynaptic
SCC06_1e2_A_GATCACACATAACGGG	SCC06_1e2_A	1	presynaptic
SCC06_1e2_A_GCAGCCAGTGACTAAA	SCC06_1e2_A	1	presynaptic
SCC06_1e2_A_TCCGGGACACCACTGG	SCC06_1e2_A	1	presynaptic
SCC06_1e2_A_TGTGATGTCCGTCACT	SCC06_1e2_A	1	presynaptic
SCC06_1e2_A_CGAGTTAGTTCTAACG	SCC06_1e2_A	1	presynaptic
SCC06_1e2_A_GTTACCCGTAGGACTG	SCC06_1e2_A	1	presynaptic
SCC06_1e2_A_CTGGTCTAGGATTACA	SCC06_1e2_A	1	presynaptic
SCC06_1e2_A_GTACAACAGCCGATCC	SCC06_1e2_A	2	presynaptic
SCC06_1e2_A_GTTGAACCAGGTTCAT	SCC06_1e2_A	2	presynaptic
SCC06_1e2_A_ATTCACTTCTTGCAAG	SCC06_1e2_A	1	presynaptic
SCC06_1e2_A_GCCGATGCACATGACT	SCC06_1e2_A	1	presynaptic
SCC06_1e2_A_TCCCACACAAATGCTC	SCC06_1e2_A	1	presynaptic
SCC06_1e2_A_CTGTATTAGAACAAGG	SCC06_1e2_A	1	presynaptic
SCC06_1e2_A_TTCTAGTTCTTCCGTG	SCC06_1e2_A	1	presynaptic
SCC06_1e2_A_CTGTAGAAGGACTAAT	SCC06_1e2_A	1	presynaptic
SCC06_1e2_A_GAGACCCCATGAATCC	SCC06_1e2_A	1	presynaptic
SCC06_1e2_A_TCCATGCAGTTATGGA	SCC06_1e2_A	1	presynaptic
SCC06_1e2_A_AAGTACCCAACTCCCT	SCC06_1e2_A	1	presynaptic
SCC06_1e2_A_ATCGGCGGTCACATTG	SCC06_1e2_A	1	presynaptic
SCC06_1e2_A_CTCGAGGGTGCGAACA	SCC06_1e2_A	1	presynaptic
SCC06_1e2_A_CTGCTCAGTAGCGTAG	SCC06_1e2_A	1	presynaptic
SCC06_1e2_A_GTGCAGCAGTAGCAAT	SCC06_1e2_A	1	presynaptic
SCC06_1e2_A_ACCCAAAAGCAGCAGT	SCC06_1e2_A	1	presynaptic
SCC06_1e2_A_AGACACTAGAATCGCG	SCC06_1e2_A	1	presynaptic
SCC06_1e2_A_CATTGAGAGTAGGAAG	SCC06_1e2_A	2	presynaptic
SCC06_1e2_A_GAAACCTGTCGTGTTA	SCC06_1e2_A	2	presynaptic
SCC06_1e2_A_GGTAGAGCAGGATGAC	SCC06_1e2_A	2	presynaptic
SCC06_1e2_A_CCCTCTCGTTAGAGAT	SCC06_1e2_A	1	presynaptic
SCC06_1e2_A_GAGTTTGGTAAGTTAG	SCC06_1e2_A	1	presynaptic
SCC06_1e2_A_ATACTTCGTCTAACTG	SCC06_1e2_A	1	presynaptic
SCC06_1e2_A_TGAGGAGAGATTCGCT	SCC06_1e2_A	1	presynaptic
SCC06_1e2_A_AACCAACCACTCTCGT	SCC06_1e2_A	2	presynaptic
SCC06_1e2_A_TCACTATAGTGTCATC	SCC06_1e2_A	1	presynaptic
SCC06_1e2_A_TCTGTCGGTCTTACTT	SCC06_1e2_A	1	presynaptic
SCC06_1e2_A_CGTAATGGTAGACGTG	SCC06_1e2_A	2	presynaptic
SCC06_1e2_A_GCAGTTAGTTTGTGGT	SCC06_1e2_A	1	presynaptic
SCC06_1e2_A_CTACCCAGTGTTTGCA	SCC06_1e2_A	1	presynaptic
SCC06_1e2_A_AACAGGGGTCTCAAGT	SCC06_1e2_A	1	presynaptic
SCC06_1e2_A_ACTTCGCGTCTGCCTT	SCC06_1e2_A	1	presynaptic
SCC06_1e2_A_AGTACTGAGGAAAGTG	SCC06_1e2_A	2	presynaptic
SCC06_1e2_A_CATACAGAGGACAGCT	SCC06_1e2_A	1	presynaptic
SCC06_1e2_A_CTGCTCAGTCTGTAGT	SCC06_1e2_A	1	presynaptic
SCC06_1e2_A_GAACGTTTCTGGTCAA	SCC06_1e2_A	1	presynaptic
SCC06_1e2_A_GTCCCATTCCGATGCG	SCC06_1e2_A	1	presynaptic
SCC06_1e2_A_TCAGTGAGTCTACGTA	SCC06_1e2_A	2	presynaptic
SCC06_1e2_A_TCTTAGTAGACTTAAG	SCC06_1e2_A	1	presynaptic
SCC06_1e2_A_TGTGATGAGTAAACAC	SCC06_1e2_A	1	presynaptic
SCC06_1e2_A_AGCGATTGTATAGCTC	SCC06_1e2_A	1	presynaptic
SCC06_1e2_A_GGAATCTGTCGACTGC	SCC06_1e2_A	1	presynaptic
SCC06_1e2_A_TTTCCTCCAGATACCT	SCC06_1e2_A	1	presynaptic
SCC06_1e2_A_TTTGATCCACCCTTAC	SCC06_1e2_A	1	presynaptic
SCC06_1e2_A_ACATCGATCCCATACC	SCC06_1e2_A	1	presynaptic
SCC06_1e2_A_GGGAGTAAGCGCCGTT	SCC06_1e2_A	2	presynaptic
SCC06_1e2_A_CTGCCTAAGATACATG	SCC06_1e2_A	2	presynaptic
SCC06_1e2_A_GTCGAATCATTGTAGC	SCC06_1e2_A	2	presynaptic
SCC06_1e2_A_TACGGGCTCACTTTGT	SCC06_1e2_A	1	presynaptic
SCC06_1e2_A_TCCTTTCGTCAAGGCA	SCC06_1e2_A	2	presynaptic
SCC06_1e2_A_TCTCAGCCATCCTTCG	SCC06_1e2_A	1	presynaptic
SCC06_1e2_A_CTCTGGTTCGTCCATC	SCC06_1e2_A	1	presynaptic
SCC06_1e2_A_GCCTGTTCATCCGAAT	SCC06_1e2_A	1	presynaptic
SCC06_1e2_A_TTTACGTGTGTTCGAT	SCC06_1e2_A	2	presynaptic
SCC06_1e2_A_CAACAACTCGAACCTA	SCC06_1e2_A	1	presynaptic
SCC06_1e2_A_CCAATTTAGTTGCCCG	SCC06_1e2_A	2	presynaptic
SCC06_1e2_A_GTCCACTCAATTGCAC	SCC06_1e2_A	1	presynaptic
SCC06_1e2_A_TCTCTGGCAACACACT	SCC06_1e2_A	1	presynaptic
SCC06_1e2_A_TGGATGTTCGCCAGTG	SCC06_1e2_A	1	presynaptic
SCC06_1e2_A_CCCGAAGAGACGTCCC	SCC06_1e2_A	2	presynaptic
SCC06_1e2_A_GTCATTTAGGTCCCTG	SCC06_1e2_A	2	presynaptic
SCC06_1e2_A_GTGTTCCGTATGAAAC	SCC06_1e2_A	3	presynaptic
SCC06_1e2_A_CTACGGGGTAATCAGA	SCC06_1e2_A	1	presynaptic
SCC06_1e2_A_GCGTGCAGTTCGCGTG	SCC06_1e2_A	1	presynaptic
SCC06_1e2_A_TAGGTTGAGAGTGGCT	SCC06_1e2_A	1	presynaptic
SCC06_1e2_A_AGACTCACAGATCCAT	SCC06_1e2_A	1	presynaptic
SCC06_1e2_A_CAGTTAGTCTTAGGAC	SCC06_1e2_A	1	presynaptic
SCC06_1e2_A_CCTAAGATCTTCTGTA	SCC06_1e2_A	2	presynaptic
SCC06_1e2_A_CGTCAAATCCCTAGGG	SCC06_1e2_A	1	presynaptic
SCC06_1e2_A_ACGTACAAGAGATCGC	SCC06_1e2_A	1	presynaptic
SCC06_1e2_A_TTTCACAGTCGATTCA	SCC06_1e2_A	1	presynaptic
SCC06_1e2_A_ATTCCTATCGGCTGTG	SCC06_1e2_A	1	presynaptic
SCC06_1e2_A_CAACGGCCAGGTGAGT	SCC06_1e2_A	2	presynaptic
SCC06_1e2_A_CAGCAATAGAGGTCGT	SCC06_1e2_A	1	presynaptic
SCC06_1e2_A_CCTCAACTCTCACGAA	SCC06_1e2_A	1	presynaptic
SCC06_1e2_A_TGCCGAGCAGCTATTG	SCC06_1e2_A	2	presynaptic
SCC06_1e2_A_GAGTTTGCAGCGTGAA	SCC06_1e2_A	2	presynaptic
SCC06_1e2_A_TGTCCTGGTACCGTGC	SCC06_1e2_A	1	presynaptic
SCC06_1e2_A_TTACCGCTCATTCGGA	SCC06_1e2_A	1	presynaptic
SCC06_1e2_A_CGCATGGCAGCGTACC	SCC06_1e2_A	1	presynaptic
SCC06_1e2_A_CTAGACACAAGGGTCA	SCC06_1e2_A	1	presynaptic
SCC06_1e2_A_ACTTCCGGTTTAGAGA	SCC06_1e2_A	1	presynaptic
SCC06_1e2_A_ATTCCCGGTAGCTGAG	SCC06_1e2_A	1	presynaptic
SCC06_1e2_A_CGGGCATGTCCTACGG	SCC06_1e2_A	1	presynaptic
SCC06_1e2_A_CTTTCAAAGCTTAGTC	SCC06_1e2_A	1	presynaptic
SCC06_1e2_A_AGCCACGAGGTGCATG	SCC06_1e2_A	1	presynaptic
SCC06_1e2_A_TACTGCCAGCGCCTCA	SCC06_1e2_A	1	presynaptic
SCC06_1e2_A_TGAGCGCTCATTCTTG	SCC06_1e2_A	2	presynaptic
SCC06_1e2_A_TTGCCTGTCTTAGCTT	SCC06_1e2_A	2	presynaptic
SCC06_1e2_A_AGAGAATCACCTATCC	SCC06_1e2_A	1	presynaptic
SCC06_1e2_A_CATGCCTCACGACAAG	SCC06_1e2_A	1	presynaptic
SCC06_1e2_A_ACAGGGATCCGCTGTT	SCC06_1e2_A	1	presynaptic
SCC06_1e2_A_AGGTCATGTATCGTTG	SCC06_1e2_A	1	presynaptic
SCC06_1e2_A_AACAACCTCTTCGATT	SCC06_1e2_A	1	presynaptic
SCC06_1e2_A_ACACAGTTCCTGCCAT	SCC06_1e2_A	1	presynaptic
SCC06_1e2_A_CGATCGGAGATCCAAA	SCC06_1e2_A	1	presynaptic
SCC06_1e2_A_GACTATGTCTCGGCTT	SCC06_1e2_A	1	presynaptic
SCC06_1e2_A_TACCTGCAGTACCATC	SCC06_1e2_A	1	presynaptic
SCC06_1e2_A_TATACCTCAATCTAGC	SCC06_1e2_A	5	presynaptic
SCC06_1e2_A_AACGTCATCAACTACG	SCC06_1e2_A	1	presynaptic
SCC06_1e2_A_GCTCAAACATAGGTTC	SCC06_1e2_A	1	presynaptic
SCC06_1e2_A_AATTTCCTCTTCTGGC	SCC06_1e2_A	1	presynaptic
SCC06_1e2_A_ACATCGAAGCAATAGT	SCC06_1e2_A	1	presynaptic
SCC06_1e2_A_TGAGGAGTCCGTGCGA	SCC06_1e2_A	1	presynaptic
SCC06_1e2_A_GATTGGTGTTTAGAGA	SCC06_1e2_A	2	presynaptic
SCC06_1e2_A_GTGGCGTGTCTTGTCC	SCC06_1e2_A	1	presynaptic
SCC06_1e2_A_TCAGGTATCAAGCTGT	SCC06_1e2_A	1	presynaptic
SCC06_1e2_A_TCGACCTAGGCCTGCT	SCC06_1e2_A	1	presynaptic
SCC06_1e2_A_ATGATCGAGGGAGATA	SCC06_1e2_A	1	presynaptic
SCC06_1e2_A_TGCGACGGTCGAGCAA	SCC06_1e2_A	1	presynaptic
SCC06_1e2_A_CCAAGCGAGCTCGAAG	SCC06_1e2_A	1	presynaptic
SCC06_1e2_A_TGCGGCATCTCGACCT	SCC06_1e2_A	1	presynaptic
SCC06_1e2_A_TGTTCATTCGCGCTGA	SCC06_1e2_A	1	presynaptic
SCC06_1e2_A_ATTCGTTAGATGGCAC	SCC06_1e2_A	1	presynaptic
SCC06_1e2_A_TTACAGGTCTTTGGAG	SCC06_1e2_A	1	presynaptic
SCC06_1e2_A_CCGTGAGGTGTTCAGT	SCC06_1e2_A	1	presynaptic
SCC06_1e2_A_GATGACTAGGATACGC	SCC06_1e2_A	2	presynaptic
SCC06_1e2_A_TTTCGATCAACAAGAT	SCC06_1e2_A	1	presynaptic
SCC06_1e2_A_CAATACGCAGCCGTTG	SCC06_1e2_A	1	presynaptic
SCC06_1e2_A_CCGGTGAGTGCCTTTC	SCC06_1e2_A	1	presynaptic
SCC06_1e2_A_GAGAAATAGAAATCCA	SCC06_1e2_A	2	presynaptic
SCC06_1e2_A_GATGAGGTCTCCTGAC	SCC06_1e2_A	1	presynaptic
SCC06_1e2_A_TTCAGGAAGGATACAT	SCC06_1e2_A	2	presynaptic
SCC06_1e2_A_ATCGTGACAGGACATG	SCC06_1e2_A	1	presynaptic
SCC06_1e2_A_TGTTCATAGCTGAGCA	SCC06_1e2_A	1	presynaptic
SCC06_1e2_A_ATGAGGGCAAGGCTTT	SCC06_1e2_A	1	presynaptic
SCC06_1e2_A_GTGTAACTCCATTCAT	SCC06_1e2_A	1	presynaptic
SCC06_1e2_A_TAGGTTGAGATACTGA	SCC06_1e2_A	2	presynaptic
SCC06_1e2_A_CTGGCAGAGTGGATAT	SCC06_1e2_A	1	presynaptic
SCC06_1e2_A_GTCACTCGTCCGATCG	SCC06_1e2_A	1	presynaptic
SCC06_1e2_A_AACCACAGTGGCTTAT	SCC06_1e2_A	1	presynaptic
SCC06_1e2_A_TATCTTGGTTTGATCG	SCC06_1e2_A	2	presynaptic
SCC06_1e2_A_CGGTCAGAGGTCATAA	SCC06_1e2_A	1	presynaptic
SCC06_1e2_A_CTCAGTCGTTGTGTTG	SCC06_1e2_A	2	presynaptic
SCC06_1e2_A_TACCGGGTCTCCTACG	SCC06_1e2_A	2	presynaptic
SCC06_1e2_A_TCCTCCCAGAAGATCT	SCC06_1e2_A	2	presynaptic
SCC06_1e2_A_AGATGAATCGGTGCAC	SCC06_1e2_A	1	presynaptic
SCC06_1e2_A_CATTGAGAGACGAAGA	SCC06_1e2_A	2	presynaptic
SCC06_1e2_A_CCGGACATCGATGGAG	SCC06_1e2_A	1	presynaptic
SCC06_1e2_A_GTGTCCTTCTTCCACG	SCC06_1e2_A	2	presynaptic
SCC06_1e2_A_AACAACCGTTCTCTAT	SCC06_1e2_A	1	presynaptic
SCC06_1e2_A_TGCAGTATCCGTTTCG	SCC06_1e2_A	1	presynaptic
SCC06_1e2_A_GGTTAACAGCCTTGAT	SCC06_1e2_A	1	presynaptic
SCC06_1e2_A_TAATTCCGTGATACCT	SCC06_1e2_A	1	presynaptic
SCC06_1e2_A_ACACTGACAAGGTTGG	SCC06_1e2_A	1	presynaptic
SCC06_1e2_A_TAACCAGTCATTACGG	SCC06_1e2_A	1	presynaptic
SCC06_1e2_A_AGTCATGGTTTGCAGT	SCC06_1e2_A	1	presynaptic
SCC06_1e2_A_CAACAACAGTCGCGAA	SCC06_1e2_A	1	presynaptic
SCC06_1e2_A_CAGCAGCTCAAGCCAT	SCC06_1e2_A	1	presynaptic
SCC06_1e2_A_CATACCCTCTCATTGT	SCC06_1e2_A	1	presynaptic
SCC06_1e2_A_TAACCAGCACTATCCC	SCC06_1e2_A	1	presynaptic
SCC06_1e2_A_ATGGAGGAGGGAGGAC	SCC06_1e2_A	1	presynaptic
SCC06_1e2_A_GACCCTTGTGTAGGAC	SCC06_1e2_A	1	presynaptic
SCC06_1e2_A_GTATTGGGTCGACTGC	SCC06_1e2_A	2	presynaptic
SCC06_1e2_A_TTTCAGTGTATGCGGA	SCC06_1e2_A	1	presynaptic
SCC06_1e2_A_TAGACCAAGCGATGAC	SCC06_1e2_A	3	presynaptic
SCC06_1e2_A_CATTGTTCAACCGTAT	SCC06_1e2_A	1	presynaptic
SCC06_1e2_A_GTAGATCAGAGGATCC	SCC06_1e2_A	1	presynaptic
SCC06_1e2_A_TGAGGTTAGGCCCAAA	SCC06_1e2_A	1	presynaptic
SCC06_1e2_A_ATCCATTAGTGACACG	SCC06_1e2_A	1	presynaptic
SCC06_1e2_A_CACAGGCAGGTAAGTT	SCC06_1e2_A	1	presynaptic
SCC06_1e2_A_TGCTGAAAGGTAGTCG	SCC06_1e2_A	1	presynaptic
SCC06_1e2_A_AGGGCCTCACAATGCT	SCC06_1e2_A	1	presynaptic
SCC06_1e2_A_AGGGTTTAGGACGGAG	SCC06_1e2_A	1	presynaptic
SCC06_1e2_A_CGGACACGTATACAGA	SCC06_1e2_A	1	presynaptic
SCC06_1e2_A_TCCACCATCACGACTA	SCC06_1e2_A	1	presynaptic
SCC06_1e2_A_ACTTCCGGTACAGAAT	SCC06_1e2_A	1	presynaptic
SCC06_1e2_A_CAATTTCGTCCGAAAG	SCC06_1e2_A	1	presynaptic
SCC06_1e2_A_CTGAGGCTCACATCAG	SCC06_1e2_A	1	presynaptic
SCC06_1e2_A_GGTAACTAGCTTAGTC	SCC06_1e2_A	2	presynaptic
SCC06_1e2_A_GTTGTCCAGCATAGGC	SCC06_1e2_A	1	presynaptic
SCC06_1e2_A_ACCTGTCAGTGTAGTA	SCC06_1e2_A	1	presynaptic
SCC06_1e2_A_ATGCATGCAGGGACTA	SCC06_1e2_A	1	presynaptic
SCC06_1e2_A_GCACGTGCATGCCATA	SCC06_1e2_A	1	presynaptic
SCC06_1e2_A_TGTGTGAAGCAGGCTA	SCC06_1e2_A	1	presynaptic
SCC06_1e2_A_CATAGACCAACGCCCA	SCC06_1e2_A	1	presynaptic
SCC06_1e2_A_TCCTTTCTCCAGCAAT	SCC06_1e2_A	1	presynaptic
SCC06_1e2_A_ACTTCGCTCCACTTTA	SCC06_1e2_A	1	presynaptic
SCC06_1e2_A_GCCAGGTCACAAATCC	SCC06_1e2_A	1	presynaptic
SCC06_1e2_A_AAGTGAAAGCTGCGAA	SCC06_1e2_A	1	presynaptic
SCC06_1e2_A_GCAACCGCAGTCAGAG	SCC06_1e2_A	1	presynaptic
SCC06_1e2_A_GTTCGCTCAGCAGTAG	SCC06_1e2_A	1	presynaptic
SCC06_1e2_A_AGACAAATCGTGCTCT	SCC06_1e2_A	1	presynaptic
SCC06_1e2_A_CTTTCGGTCTCGGTAA	SCC06_1e2_A	1	presynaptic
SCC06_1e2_A_TCACACCTCTTGAGCA	SCC06_1e2_A	1	presynaptic
SCC06_1e2_A_GATCATGAGGTATCTC	SCC06_1e2_A	1	presynaptic
SCC06_1e2_A_GGGACTCCAAGATGGC	SCC06_1e2_A	2	presynaptic
SCC06_1e2_A_ATTACCTCATGGCCAC	SCC06_1e2_A	1	presynaptic
SCC06_1e2_A_CCATCACCATGCAGGA	SCC06_1e2_A	1	presynaptic
SCC06_1e2_A_AGGATAAAGGTGAGCT	SCC06_1e2_A	1	presynaptic
SCC06_1e2_A_ACTGTGAAGTTTGAGA	SCC06_1e2_A	2	presynaptic
SCC06_1e2_A_TTGATGGAGATCCAAA	SCC06_1e2_A	1	presynaptic
SCC06_1e2_A_ATCGATGTCCCGTGTT	SCC06_1e2_A	1	presynaptic
SCC06_1e2_A_AGATGCTGTCCGAAAG	SCC06_1e2_A	1	presynaptic
SCC06_1e2_A_ATTTCACCACATACTG	SCC06_1e2_A	1	presynaptic
SCC06_1e2_A_TATTCCATCGGTTAGT	SCC06_1e2_A	1	presynaptic
SCC06_1e2_A_TGCTGAAAGGGATGTC	SCC06_1e2_A	3	presynaptic
SCC06_1e2_A_AAGTTCGCAAACACGG	SCC06_1e2_A	1	presynaptic
SCC06_1e2_A_AGAAATGCATCGATAC	SCC06_1e2_A	1	presynaptic
SCC06_1e2_A_AGAAGCGGTGTCCGGT	SCC06_1e2_A	1	presynaptic
SCC06_1e2_A_TACGGGCGTCTAGGCC	SCC06_1e2_A	1	presynaptic
SCC06_1e2_A_CCCTCTCAGGGCCTCT	SCC06_1e2_A	1	presynaptic
SCC06_1e2_A_CTCCTCCTCGTCCATC	SCC06_1e2_A	1	presynaptic
SCC06_1e2_A_GCAGGCTCATCAGTCA	SCC06_1e2_A	1	presynaptic
SCC06_1e2_A_ACATCCCTCTTGGTGA	SCC06_1e2_A	1	presynaptic
SCC06_1e2_A_ATGGATCTCGAACCAT	SCC06_1e2_A	2	presynaptic
SCC06_1e2_A_TTCTAACTCGGAGCAA	SCC06_1e2_A	2	presynaptic
SCC06_1e2_A_GGTAACTGTGTGTGGA	SCC06_1e2_A	1	presynaptic
SCC06_1e2_A_ATTCGTTCAGAACTCT	SCC06_1e2_A	1	presynaptic
SCC06_1e2_A_CTGAGGCAGTCACTAC	SCC06_1e2_A	2	presynaptic
SCC06_1e2_A_TCAGGTACAACTTCTT	SCC06_1e2_A	1	presynaptic
SCC06_1e2_A_ATGCCTCAGCGTCTCG	SCC06_1e2_A	1	presynaptic
SCC06_1e2_A_CTATCCGTCGTCAACA	SCC06_1e2_A	1	presynaptic
SCC06_1e2_A_GAAGAATGTCCCGGTA	SCC06_1e2_A	1	presynaptic
SCC06_1e2_A_GTCCACTGTTTGCAGT	SCC06_1e2_A	1	presynaptic
SCC06_1e2_A_CGTGCTTGTGACAACG	SCC06_1e2_A	1	presynaptic
SCC06_1e2_A_GAGTGTTAGCGGATCA	SCC06_1e2_A	3	presynaptic
SCC06_1e2_A_AGTACTGGTCGAGTTT	SCC06_1e2_A	1	presynaptic
SCC06_1e2_A_AGTTCCCAGCATCCCG	SCC06_1e2_A	1	presynaptic
SCC06_1e2_A_GTTAGTGAGGCGTCCT	SCC06_1e2_A	1	presynaptic
SCC06_1e2_A_TCCTCTTGTTCTTGTT	SCC06_1e2_A	1	presynaptic
SCC06_1e2_A_ATCCCTGAGTCAGCCC	SCC06_1e2_A	1	presynaptic
SCC06_1e2_A_AATGAAGGTCCAGGTC	SCC06_1e2_A	1	presynaptic
SCC06_1e2_A_CATACAGGTGTACATC	SCC06_1e2_A	3	presynaptic
SCC06_1e2_A_GTAGGTTGTATCCCTC	SCC06_1e2_A	1	presynaptic
SCC06_1e2_A_TTGCCTGAGGGTTAGC	SCC06_1e2_A	1	presynaptic
SCC06_1e2_A_ACTTCGCGTGGCTCTG	SCC06_1e2_A	1	presynaptic
SCC06_1e2_A_ATCCCTGCAGCAGGAT	SCC06_1e2_A	1	presynaptic
SCC06_1e2_A_GTTGTGACACCTGTCT	SCC06_1e2_A	1	presynaptic
SCC06_1e2_A_GACCCTTGTGCTAGCC	SCC06_1e2_A	1	presynaptic
SCC06_1e2_A_GCGGATCCAGACCAGA	SCC06_1e2_A	1	presynaptic
SCC06_1e2_A_GGGTAGAAGTAATCCC	SCC06_1e2_A	1	presynaptic
SCC06_1e2_A_TCAAGCACAGACACAG	SCC06_1e2_A	1	presynaptic
SCC06_1e2_A_AATCACGAGCGATCGA	SCC06_1e2_A	1	presynaptic
SCC06_1e2_A_CGTGCTTGTTGTGCCG	SCC06_1e2_A	1	presynaptic
SCC06_1e2_A_GCTGAATCAACAGATA	SCC06_1e2_A	6	presynaptic
SCC06_1e2_A_GGGTATTCACTCAGAT	SCC06_1e2_A	1	presynaptic
SCC06_1e2_A_AGATCGTAGCAGGTCA	SCC06_1e2_A	1	presynaptic
SCC06_1e2_A_GAGGGATGTCACTGAT	SCC06_1e2_A	1	presynaptic
SCC06_1e2_A_TCACACCAGAGAGTTT	SCC06_1e2_A	1	presynaptic
SCC06_1e2_A_TAAGTCGAGTGCAGCA	SCC06_1e2_A	1	presynaptic
SCC06_1e2_A_TCCCAGTAGCATGCGA	SCC06_1e2_A	2	presynaptic
SCC06_1e2_A_TGTTCTATCTAAGCCA	SCC06_1e2_A	1	presynaptic
SCC06_1e2_A_AAAGGGCAGGTTTACC	SCC06_1e2_A	1	presynaptic
SCC06_1e2_A_AATGCCAGTATGTCAC	SCC06_1e2_A	1	presynaptic
SCC06_1e2_A_ACGGAAGGTAAGATTG	SCC06_1e2_A	1	presynaptic
SCC06_1e2_A_TCACATTCAAAGCTCT	SCC06_1e2_A	1	presynaptic
SCC06_1e2_A_TCGAAGTGTCACAGTT	SCC06_1e2_A	2	presynaptic
SCC06_1e2_A_TGCACGGAGCACGTCC	SCC06_1e2_A	1	presynaptic
SCC06_1e2_A_TTACCATAGGAAGTCC	SCC06_1e2_A	1	presynaptic
SCC06_1e2_A_CCACGTTAGTAGGTTA	SCC06_1e2_A	1	presynaptic
SCC06_1e2_A_GTCTGTCGTATCCTCC	SCC06_1e2_A	2	presynaptic
SCC06_1e2_A_CCAATGAAGCCTGTCG	SCC06_1e2_A	1	presynaptic
SCC06_1e2_A_CTGAATGAGGACAGTC	SCC06_1e2_A	1	presynaptic
SCC06_1e2_A_CAGATCAAGTATGGCG	SCC06_1e2_A	1	presynaptic
SCC06_1e2_A_GTCGTTCGTCACTCTC	SCC06_1e2_A	4	presynaptic
SCC06_1e2_A_TAACCAGTCCATCGTC	SCC06_1e2_A	1	presynaptic
SCC06_1e2_A_TGAGGTTGTCCTGGTG	SCC06_1e2_A	1	presynaptic
SCC06_1e2_A_ATCCTATCACCAGCTG	SCC06_1e2_A	1	presynaptic
SCC06_1e2_A_CCTCTAGTCTGGTTGA	SCC06_1e2_A	1	presynaptic
SCC06_1e2_A_GGGCTCACACAACGCC	SCC06_1e2_A	2	presynaptic
SCC06_1e2_A_GTGACGCGTACTTGTG	SCC06_1e2_A	1	presynaptic
SCC06_1e2_A_TAGACCAGTCCATAGT	SCC06_1e2_A	1	presynaptic
SCC06_1e2_A_CAGAGCCGTACAGCGA	SCC06_1e2_A	1	presynaptic
SCC06_1e2_A_AGTGACTGTCCATAGT	SCC06_1e2_A	1	presynaptic
SCC06_1e2_A_GGAGAACTCTTCTAAC	SCC06_1e2_A	1	presynaptic
SCC06_1e2_A_GTTGCTCTCACTTGTT	SCC06_1e2_A	1	presynaptic
SCC06_1e2_A_AACACACTCTGTCTCG	SCC06_1e2_A	2	presynaptic
SCC06_1e2_A_ACACAGTCACTCAAGT	SCC06_1e2_A	1	presynaptic
SCC06_1e2_A_ATGAGGGGTGTCCGGT	SCC06_1e2_A	1	presynaptic
SCC06_1e2_A_CAATTTCAGTATTAGG	SCC06_1e2_A	1	presynaptic
SCC06_1e2_A_TACATTCAGGCAATGC	SCC06_1e2_A	2	presynaptic
SCC06_1e2_A_TAGTGCACAGGGACTA	SCC06_1e2_A	1	presynaptic
SCC06_1e2_A_ACCTACCCAGTTCTAG	SCC06_1e2_A	1	presynaptic
SCC06_1e2_A_GCGAGAATCTCGACGG	SCC06_1e2_A	1	presynaptic
SCC06_1e2_A_ATTACTCCATCATCCC	SCC06_1e2_A	1	presynaptic
SCC06_1e2_A_CATTGCCCACGAGGTA	SCC06_1e2_A	1	presynaptic
SCC06_1e2_A_CCACACTCATGGCCCA	SCC06_1e2_A	3	presynaptic
SCC06_1e2_A_TTCTAACCACAAAGTA	SCC06_1e2_A	1	presynaptic
SCC06_1e2_A_TTGGGTATCCTCATAT	SCC06_1e2_A	1	presynaptic
SCC06_1e2_A_CAGTGCGAGTGCGCTC	SCC06_1e2_A	1	presynaptic
SCC06_1e2_A_GACGCTGAGTGAACAT	SCC06_1e2_A	2	presynaptic
SCC06_1e2_A_GCACGGTCAATTGTGC	SCC06_1e2_A	1	presynaptic
SCC06_1e2_A_GTCATGACATAAGCGG	SCC06_1e2_A	1	presynaptic
SCC06_1e2_A_TCTCAGCTCCCAGGCA	SCC06_1e2_A	1	presynaptic
SCC06_1e2_A_GTCAAACCATGACAAA	SCC06_1e2_A	1	presynaptic
SCC06_1e2_A_TCCGATCCAGAGTCTT	SCC06_1e2_A	2	presynaptic
SCC06_1e2_A_AGCTCAATCGTTCATT	SCC06_1e2_A	1	presynaptic
SCC06_1e2_A_TGAATGCGTTATAGAG	SCC06_1e2_A	1	presynaptic
SCC06_1e2_A_GTCACGGAGGCTCTAT	SCC06_1e2_A	1	presynaptic
SCC06_1e2_A_TCTGTCGTCGCACTCT	SCC06_1e2_A	2	presynaptic
SCC06_1e2_A_CAATACGCAATTGAAG	SCC06_1e2_A	1	presynaptic
SCC06_1e2_A_CATTGCCCATAGAAAC	SCC06_1e2_A	1	presynaptic
SCC06_1e2_A_TACGGGCAGAGCAGCT	SCC06_1e2_A	2	presynaptic
SCC06_1e2_A_ACGTCCTAGCCGGAAT	SCC06_1e2_A	1	presynaptic
SCC06_1e2_A_TCACGGGCAAAGCAAT	SCC06_1e2_A	1	presynaptic
SCC06_1e2_A_CCACACTCACCGGCTA	SCC06_1e2_A	1	presynaptic
SCC06_1e2_A_TCTCACGTCTGGTGCG	SCC06_1e2_A	1	presynaptic
SCC06_1e2_A_TTCTAACGTCTTGTCC	SCC06_1e2_A	2	presynaptic
SCC06_1e2_A_CCAATTTCACAGAGCA	SCC06_1e2_A	1	presynaptic
SCC06_1e2_A_AAAGTGAGTTGGGCCT	SCC06_1e2_A	1	presynaptic
SCC06_1e2_A_GTTGCGGAGCTGAAGC	SCC06_1e2_A	1	presynaptic
SCC06_1e2_A_CATAAGCCAGCTTTGA	SCC06_1e2_A	1	presynaptic
SCC06_1e2_A_GTCAAGTTCTGCGGAC	SCC06_1e2_A	1	presynaptic
SCC06_1e2_A_TACGTCCTCTCTCTTC	SCC06_1e2_A	1	presynaptic
SCC06_1e2_A_ATTTCACAGATCCGAG	SCC06_1e2_A	2	presynaptic
SCC06_1e2_A_CGGACACAGGCGTTGA	SCC06_1e2_A	1	presynaptic
SCC06_1e2_A_GATTCTTTCCCAAGTA	SCC06_1e2_A	1	presynaptic
SCC06_1e2_A_GTTCCGTTCATGTCTT	SCC06_1e2_A	1	presynaptic
SCC06_1e2_A_TGGGCGTCACAAATGA	SCC06_1e2_A	1	presynaptic
SCC06_1e2_A_GAGGCCTCAGTTACCA	SCC06_1e2_A	1	presynaptic
SCC06_1e2_A_CAGCCAGCATATACCG	SCC06_1e2_A	1	presynaptic
SCC06_1e2_A_GTTAGACGTTCGTGCG	SCC06_1e2_A	2	presynaptic
SCC06_1e2_A_CATAGACAGCGTCAAG	SCC06_1e2_A	1	presynaptic
SCC06_1e2_A_TCATGCCGTCACGTGC	SCC06_1e2_A	1	presynaptic
SCC06_1e2_A_TCGAAGTCAGAGAGGG	SCC06_1e2_A	1	presynaptic
SCC06_1e2_A_CCTCCTCGTCCGTTTC	SCC06_1e2_A	1	presynaptic
SCC06_1e2_A_GCCCAGAGTGACCGAA	SCC06_1e2_A	1	presynaptic
SCC06_1e2_A_AGGATAATCAATGTCG	SCC06_1e2_A	1	presynaptic
SCC06_1e2_A_CTCGAGGCACGTACAT	SCC06_1e2_A	3	presynaptic
SCC06_1e2_A_GTAATCGCAGTGTGCC	SCC06_1e2_A	1	presynaptic
SCC06_1e2_A_AGACAGGAGGGAGTGG	SCC06_1e2_A	1	presynaptic
SCC06_1e2_A_ATCATTCCAAGGACAC	SCC06_1e2_A	1	presynaptic
SCC06_1e2_A_TCACGCTAGTCTAGCT	SCC06_1e2_A	1	presynaptic
SCC06_1e2_A_ATCGGATTCTAGACAC	SCC06_1e2_A	1	presynaptic
SCC06_1e2_A_ATTTCTGGTTAAACAG	SCC06_1e2_A	2	presynaptic
SCC06_1e2_A_CATCAAGCAACTCCAA	SCC06_1e2_A	1	presynaptic
SCC06_1e2_A_CTAAGTGAGTTGAATG	SCC06_1e2_A	1	presynaptic
SCC06_1e2_A_GCTGCAGAGCTTAAGA	SCC06_1e2_A	1	presynaptic
SCC06_1e2_A_TAAGCCAAGGTTTACC	SCC06_1e2_A	1	presynaptic
SCC06_1e2_A_TGCATCCCATTCATCT	SCC06_1e2_A	1	presynaptic
SCC06_1e2_A_TGGAACTAGCACTAAA	SCC06_1e2_A	1	presynaptic
SCC06_1e2_A_ACACTGACATCTCCCA	SCC06_1e2_A	1	presynaptic
SCC06_1e2_A_CGTGAATGTAGCTGAG	SCC06_1e2_A	1	presynaptic
SCC06_1e2_A_CTTCCTTCAGCTTTGA	SCC06_1e2_A	1	presynaptic
SCC06_1e2_A_GTTGAACCACTACGGC	SCC06_1e2_A	1	presynaptic
SCC06_1e2_A_TCAGCCTAGCTCCCTT	SCC06_1e2_A	1	presynaptic
SCC06_1e2_A_TGAGTCAAGGTTGAGC	SCC06_1e2_A	1	presynaptic
SCC06_1e2_A_AGGGTGAAGCGCCTTG	SCC06_1e2_A	1	presynaptic
SCC06_1e2_A_CTAGGTATCGAGTTGT	SCC06_1e2_A	1	presynaptic
SCC06_1e2_A_GTCTAGACACTCCGAG	SCC06_1e2_A	1	presynaptic
SCC06_1e2_A_TTATTGCCAAACACGG	SCC06_1e2_A	1	presynaptic
SCC06_1e2_A_TTCTAACAGGCTCCCA	SCC06_1e2_A	1	presynaptic
SCC06_1e2_A_GAAGCGAGTACATTGC	SCC06_1e2_A	2	presynaptic
SCC06_1e2_A_TCATTTGCAAGCGATG	SCC06_1e2_A	1	presynaptic
SCC06_1e2_A_AACCATGCATAACAGA	SCC06_1e2_A	1	presynaptic
SCC06_1e2_A_CCCTCAAGTGCGAACA	SCC06_1e2_A	1	presynaptic
SCC06_1e2_A_TCGCACTGTCTTAGTG	SCC06_1e2_A	1	presynaptic
SCC06_1e2_A_GATGAGGCACAAAGCG	SCC06_1e2_A	1	presynaptic
SCC06_1e2_A_GCTGAATAGCCGTCGT	SCC06_1e2_A	1	presynaptic
SCC06_1e2_A_ATTCACTAGGCCATAG	SCC06_1e2_A	1	presynaptic
SCC06_1e2_A_CATCAAGGTATAATGG	SCC06_1e2_A	1	presynaptic
SCC06_1e2_A_CGGGTCATCGGCTTGG	SCC06_1e2_A	1	presynaptic
SCC06_1e2_A_GAGATGGAGACCAAGC	SCC06_1e2_A	1	presynaptic
SCC06_1e2_A_GAGGGTAAGGCTCACC	SCC06_1e2_A	1	presynaptic
SCC06_1e2_A_GCCGATGCACTACACA	SCC06_1e2_A	1	presynaptic
SCC06_1e2_A_GGGCTCACACGCTTAA	SCC06_1e2_A	1	presynaptic
SCC06_1e2_A_AGTACCATCAGGACGA	SCC06_1e2_A	1	presynaptic
SCC06_1e2_A_GATGATCTCGTGGGAA	SCC06_1e2_A	1	presynaptic
SCC06_1e2_A_ACTGATGCACCGTCGA	SCC06_1e2_A	1	presynaptic
SCC06_1e2_A_AGAACAATCGTGCTCT	SCC06_1e2_A	1	presynaptic
SCC06_1e2_A_GGGTCACGTCACTACA	SCC06_1e2_A	1	presynaptic
SCC06_1e2_A_TACCCGTGTATCGTTG	SCC06_1e2_A	1	presynaptic
SCC06_1e2_A_TCATCCGCAGACCAAG	SCC06_1e2_A	1	presynaptic
SCC06_1e2_A_TCGGGACTCAGCTGAT	SCC06_1e2_A	2	presynaptic
SCC06_1e2_A_ACCACAATCCATACAG	SCC06_1e2_A	1	presynaptic
SCC06_1e2_A_CTGCCATGTACATTGC	SCC06_1e2_A	1	presynaptic
SCC06_1e2_A_TAAGCACCAACGTAAA	SCC06_1e2_A	1	presynaptic
SCC06_1e2_A_AATCACGCATCCTTGC	SCC06_1e2_A	1	presynaptic
SCC06_1e2_A_CAGATACGTCACTGAT	SCC06_1e2_A	1	presynaptic
SCC06_1e2_A_CTCCCAACATACAGAA	SCC06_1e2_A	1	presynaptic
SCC06_1e2_A_GTTAGTGCAGCCTATA	SCC06_1e2_A	1	presynaptic
SCC06_1e2_A_TCTCTGGGTGCATTTG	SCC06_1e2_A	1	presynaptic
SCC06_1e2_A_TGTCAGAGTACTTGTG	SCC06_1e2_A	1	presynaptic
SCC06_1e2_A_ACGCACGAGGTACATA	SCC06_1e2_A	4	presynaptic
SCC06_1e2_A_AGATCGTAGCTCTGTA	SCC06_1e2_A	1	presynaptic
SCC06_1e2_A_TGGGTTAGTTTACACG	SCC06_1e2_A	2	presynaptic
SCC06_1e2_A_GTGGAGATCGACGCGT	SCC06_1e2_A	1	presynaptic
SCC06_1e2_A_TCCTCTTTCAAACGAA	SCC06_1e2_A	2	presynaptic
SCC06_1e2_A_TCATCCGTCCACGGGT	SCC06_1e2_A	1	presynaptic
SCC06_1e2_A_CAATGACGTGTTCATG	SCC06_1e2_A	1	presynaptic
[truncated: 34,177 more rows]
