# Supplementary material for: Ascertaining cells’ synaptic connections and RNA expression simultaneously with barcoded rabies virus libraries
Source: Nat Commun. 2022 Nov 16;13:6993. doi: 10.1038/s41467-022-34334-1 (PMC9668842; doi:10.1038/s41467-022-34334-1)
Supplement: Supplementary file 6 — Source Data [file 41467_2022_34334_MOESM6_ESM.zip › saunders_source_data/SI_Figure_9b.csv]

common_name_detailed	log2.diff.exp	fishers.pval	double.hit
Astrocyte	1.303868e+00	7.366221e-255	fe_hit
Astrocyte	-4.611952e+00	2.471403e-67	fe_hit
Astrocyte	-4.246640e+00	8.068440e-57	fe_hit
Astrocyte	1.552793e+00	1.492138e-49	fe_hit
Astrocyte	3.973969e+00	2.348482e-49	fe_hit
Astrocyte	1.298397e+00	5.699674e-44	fe_hit
Astrocyte	1.337862e+00	7.487613e-44	fe_hit
Astrocyte	5.353418e+00	1.764162e-40	fe_hit
Astrocyte	2.174270e+00	2.323734e-40	fe_hit
Astrocyte	7.252880e+00	1.515205e-39	fe_hit
Astrocyte	-5.966260e+00	5.856370e-37	fe_hit
Astrocyte	-1.374534e+00	1.645478e-15	fe_hit
Astrocyte	4.420724e+00	1.165909e-14	fe_hit
Astrocyte	3.251092e+00	2.844347e-12	fe_hit
Astrocyte	-6.502606e+00	1.568006e-11	fe_hit
Astrocyte	-1.698562e+00	5.670439e-11	fe_hit
Astrocyte	-2.374052e+00	2.312348e-09	fe_hit
Astrocyte	-9.926465e-01	4.331686e-09	fe_hit
Astrocyte	3.085488e+00	5.072332e-09	fe_hit
Astrocyte	3.841796e+00	5.970082e-09	fe_hit
Astrocyte	-6.059274e+00	1.379645e-08	fe_hit
Astrocyte	-2.292446e+00	2.127951e-08	fe_hit
Astrocyte	1.803770e+00	2.522262e-07	fe_hit
Astrocyte	1.268063e+00	1.595502e-06	fe_hit
Astrocyte	-5.597141e+00	2.716437e-06	fe_hit
Astrocyte	4.166515e+00	3.516123e-06	fe_hit
Astrocyte	-2.049403e+00	4.460870e-06	fe_hit
Astrocyte	3.458728e+00	5.411823e-06	fe_hit
Astrocyte	8.515049e-01	5.847711e-06	fe_hit
Astrocyte	1.609073e+00	9.301421e-06	fe_hit
Astrocyte	-5.396573e+00	1.196744e-05	double_hit
Astrocyte	-1.551676e+00	1.782902e-05	fe_hit
Astrocyte	2.724931e+00	4.226411e-05	fe_hit
Astrocyte	2.071714e+00	1.695828e-03	miss
Astrocyte	-2.492705e+00	1.481787e-02	miss
Astrocyte	-3.695554e-01	5.976023e-01	miss
Astrocyte	4.580261e-01	4.823235e-01	miss
Astrocyte	2.016625e-01	1.000000e+00	miss
Astrocyte	-6.717228e-01	1.969705e-01	miss
Astrocyte	3.937770e-01	7.975664e-01	miss
Astrocyte	7.530948e-01	4.101321e-01	miss
Astrocyte	1.030842e+00	2.055310e-01	miss
Astrocyte	-1.746152e+00	1.575370e-03	miss
Astrocyte	-3.986443e+00	2.261756e-02	miss
Astrocyte	2.040859e-01	1.000000e+00	miss
Astrocyte	5.985394e-01	5.520034e-01	miss
Astrocyte	1.567575e+00	5.389721e-02	miss
Astrocyte	-8.695375e-01	5.091814e-01	miss
Astrocyte	3.161928e-01	1.000000e+00	miss
Astrocyte	3.119273e-01	1.000000e+00	miss
Astrocyte	-7.161911e-01	7.297261e-01	miss
Astrocyte	-1.001854e-01	8.366976e-01	miss
Astrocyte	1.162509e+00	1.493567e-01	miss
Astrocyte	4.377507e-01	7.598296e-01	miss
Astrocyte	2.040859e-01	1.000000e+00	miss
Astrocyte	-3.933496e+00	5.015198e-02	miss
Astrocyte	-5.192244e-01	7.682521e-01	miss
Astrocyte	4.769815e-01	7.735342e-01	miss
Astrocyte	-1.577352e+00	1.917458e-01	miss
Astrocyte	3.895182e-01	1.000000e+00	miss
Astrocyte	2.662799e+00	5.737262e-04	miss
Astrocyte	-9.088209e-01	7.019392e-01	miss
Astrocyte	1.733342e+00	1.089655e-02	miss
Astrocyte	-5.445852e-01	7.264853e-01	miss
Astrocyte	9.681890e-01	2.268713e-01	miss
Astrocyte	-1.513804e-01	8.713912e-01	miss
Astrocyte	-4.310957e-01	7.668069e-01	miss
Astrocyte	-5.115409e-01	7.830301e-01	miss
Astrocyte	2.006637e+00	1.061645e-03	miss
Astrocyte	4.399460e-01	7.967570e-01	miss
Astrocyte	-7.177791e-02	1.000000e+00	miss
Astrocyte	-9.088209e-01	7.019392e-01	miss
Astrocyte	-3.636223e-01	1.224004e-02	miss
Astrocyte	-8.261066e-01	4.100044e-01	miss
Astrocyte	2.654040e-01	8.163587e-01	miss
Astrocyte	4.198394e-01	7.746491e-01	miss
Astrocyte	5.705010e-01	7.570087e-01	miss
Astrocyte	8.290950e-01	2.671503e-01	miss
Astrocyte	2.645389e-01	8.085838e-01	miss
Astrocyte	-1.458523e+00	1.456811e-01	miss
Astrocyte	3.119273e-01	1.000000e+00	miss
Astrocyte	8.025456e-01	5.443914e-01	miss
Astrocyte	-4.825263e-01	1.000000e+00	miss
Astrocyte	-6.022783e-01	5.678706e-01	miss
Astrocyte	5.025995e-01	7.584814e-01	miss
Astrocyte	-4.483907e-01	5.682786e-01	miss
Astrocyte	3.756919e-01	7.610685e-01	miss
Astrocyte	-3.543610e-01	7.806112e-01	miss
Astrocyte	4.769815e-01	7.735342e-01	miss
Astrocyte	3.840000e-01	8.066822e-01	miss
Astrocyte	2.016625e-01	1.000000e+00	miss
Astrocyte	-8.936121e-01	4.120670e-01	miss
Astrocyte	-5.445852e-01	7.264853e-01	miss
Astrocyte	9.395015e-01	4.017609e-01	miss
Astrocyte	7.892949e-01	2.688902e-01	miss
Astrocyte	-1.010195e+00	2.201035e-01	miss
Astrocyte	-1.687673e+00	1.164072e-01	miss
Astrocyte	-1.456750e+00	4.174265e-01	miss
Astrocyte	3.660935e-01	4.327791e-01	miss
Astrocyte	-5.119815e-02	1.000000e+00	miss
Astrocyte	2.115282e-01	1.000000e+00	miss
Astrocyte	4.607741e-01	7.416433e-01	miss
Astrocyte	-1.025462e+00	4.671574e-01	miss
Astrocyte	8.687298e-01	2.181740e-01	miss
Astrocyte	-5.018555e+00	2.494680e-04	miss
Astrocyte	9.229301e-01	3.232178e-01	miss
Astrocyte	1.146288e-01	1.000000e+00	miss
Astrocyte	-1.621804e+00	2.515589e-01	miss
Astrocyte	1.279861e-02	1.000000e+00	miss
Astrocyte	-2.645008e-01	7.393046e-01	wilcoxon_hit
Astrocyte	1.913267e-02	1.000000e+00	miss
Astrocyte	2.944416e-01	6.914943e-01	miss
Astrocyte	4.437435e-01	4.249691e-01	miss
Astrocyte	-2.141656e-01	7.438911e-01	miss
Astrocyte	-1.355146e-01	8.589494e-01	miss
Astrocyte	-1.432330e+00	1.127869e-01	wilcoxon_hit
Astrocyte	1.948878e-01	7.632293e-01	miss
Astrocyte	-2.213189e-01	7.326365e-01	wilcoxon_hit
Astrocyte	3.231754e-01	4.941921e-01	miss
Astrocyte	8.959617e-01	1.401804e-01	miss
Astrocyte	-1.163496e+00	1.982088e-01	miss
Astrocyte	-1.133374e+00	4.702632e-01	miss
Astrocyte	8.123826e-01	6.054047e-02	miss
Astrocyte	9.413320e-01	1.439357e-01	miss
Astrocyte	-2.143076e-01	1.000000e+00	miss
Astrocyte	2.678776e-01	8.400516e-01	miss
Astrocyte	6.216337e-01	5.743372e-01	miss
Astrocyte	5.644916e-01	5.762921e-01	miss
Astrocyte	1.445785e-01	8.699639e-01	miss
Astrocyte	-6.498492e-01	3.761897e-01	miss
Astrocyte	5.881170e-01	3.593721e-01	miss
Astrocyte	-1.312537e-01	1.000000e+00	miss
Astrocyte	-1.101995e+00	2.586296e-01	miss
Astrocyte	2.234252e-01	6.870459e-01	miss
Astrocyte	4.198394e-01	7.746491e-01	miss
Astrocyte	-3.706608e-01	1.000000e+00	miss
Astrocyte	-4.381359e-01	7.943625e-01	miss
Astrocyte	5.880406e-01	5.953506e-01	miss
Astrocyte	-1.227886e-02	1.000000e+00	miss
Astrocyte	6.409879e-01	5.935610e-01	miss
Astrocyte	4.691049e-01	3.135652e-01	miss
Astrocyte	-8.246446e-01	1.861546e-01	miss
Astrocyte	3.756919e-01	7.610685e-01	miss
Astrocyte	-2.416874e+00	1.011805e-01	miss
Astrocyte	1.000659e-01	1.000000e+00	miss
Astrocyte	-7.691384e-01	7.306423e-01	miss
Astrocyte	8.705610e-01	2.487427e-01	miss
Astrocyte	-5.445852e-01	7.264853e-01	miss
Astrocyte	1.637426e+00	3.397999e-02	miss
Astrocyte	1.007403e+00	2.515692e-01	miss
Astrocyte	-1.199840e+00	1.705401e-01	miss
Astrocyte	4.377507e-01	7.598296e-01	miss
Astrocyte	5.073950e-02	1.000000e+00	miss
Astrocyte	-2.248731e-02	1.000000e+00	miss
Astrocyte	-1.425918e+00	1.449139e-01	miss
Astrocyte	5.535247e-01	4.070679e-01	miss
Astrocyte	9.951289e-01	2.767682e-01	miss
Astrocyte	1.274391e+00	1.142312e-01	miss
Astrocyte	-3.673159e-01	7.933354e-01	miss
Astrocyte	-2.958822e-01	8.120668e-01	miss
Astrocyte	-7.844558e-01	4.411455e-02	miss
Astrocyte	3.882942e-01	6.702291e-01	miss
Astrocyte	-3.856109e-01	6.420784e-01	miss
Astrocyte	-6.728364e-01	5.400914e-01	miss
Astrocyte	1.542178e-01	1.000000e+00	miss
Astrocyte	5.073950e-02	1.000000e+00	miss
Astrocyte	-1.281469e+00	3.020177e-01	wilcoxon_hit
Astrocyte	-3.114948e-01	8.031288e-01	miss
Astrocyte	-5.789720e-01	7.508152e-01	miss
Astrocyte	-1.456750e+00	4.174265e-01	miss
Astrocyte	-2.027050e+00	8.536723e-02	miss
Astrocyte	-1.326950e-01	1.000000e+00	miss
Astrocyte	-1.816067e+00	1.477165e-01	miss
Astrocyte	-1.320763e+00	1.736817e-01	miss
Astrocyte	8.025456e-01	5.443914e-01	miss
Astrocyte	4.789523e-01	6.447297e-01	miss
Astrocyte	-1.233863e-03	1.000000e+00	miss
Astrocyte	-1.013435e-01	1.000000e+00	miss
Astrocyte	-1.885836e+00	7.043674e-02	miss
Astrocyte	-4.722835e-01	6.101950e-01	miss
Astrocyte	-1.623844e-01	1.000000e+00	miss
Astrocyte	1.913267e-02	1.000000e+00	miss
Astrocyte	3.481287e-01	6.901961e-01	miss
Astrocyte	-1.498820e+00	1.897594e-01	miss
Astrocyte	7.049844e-01	3.350213e-03	miss
Astrocyte	-5.090584e-01	3.079872e-01	miss
Astrocyte	-8.982875e-01	1.593170e-01	miss
Astrocyte	4.769815e-01	7.735342e-01	miss
Astrocyte	-3.215490e-01	6.886750e-01	miss
Astrocyte	-1.919608e-01	1.000000e+00	miss
Astrocyte	1.825303e-01	1.000000e+00	miss
Astrocyte	1.096960e-01	7.582546e-01	miss
Astrocyte	-7.934875e-02	1.000000e+00	miss
Astrocyte	-2.111271e+00	1.077954e-03	miss
Astrocyte	-6.612263e-01	7.287347e-01	miss
Astrocyte	-4.825263e-01	1.000000e+00	miss
Astrocyte	4.977997e-02	1.000000e+00	miss
Astrocyte	3.648746e-01	7.756840e-01	miss
Astrocyte	4.336881e-01	3.770433e-01	miss
Astrocyte	-1.340538e-01	1.000000e+00	miss
Astrocyte	-9.683199e-01	4.654032e-01	miss
Astrocyte	6.716085e-01	4.571168e-01	miss
Astrocyte	2.608546e-01	1.000000e+00	miss
Astrocyte	4.563942e-01	1.258543e-01	miss
Astrocyte	-1.513892e+00	2.484653e-01	miss
Astrocyte	-1.577352e+00	1.917458e-01	miss
Astrocyte	1.320626e-01	1.000000e+00	miss
Astrocyte	-8.786219e-02	1.000000e+00	miss
Astrocyte	1.320626e-01	1.000000e+00	miss
Astrocyte	-1.700942e+00	2.742513e-02	miss
Astrocyte	-8.147439e-01	2.063362e-02	miss
Astrocyte	-6.420784e-01	5.689690e-01	miss
Astrocyte	1.913267e-02	1.000000e+00	miss
Astrocyte	1.869776e-01	8.607418e-01	miss
Astrocyte	-1.250835e+00	2.257862e-01	miss
Astrocyte	4.198394e-01	7.746491e-01	miss
Astrocyte	1.141816e-01	1.000000e+00	miss
Astrocyte	-1.456750e+00	4.174265e-01	miss
Astrocyte	-1.281646e+00	4.149943e-02	miss
Astrocyte	1.629230e-01	1.000000e+00	miss
Astrocyte	1.216913e-01	8.674661e-01	miss
Astrocyte	-9.331899e-02	1.000000e+00	miss
Astrocyte	-1.271120e-01	1.000000e+00	miss
Astrocyte	1.741871e-01	1.000000e+00	miss
Astrocyte	5.025995e-01	7.584814e-01	miss
Astrocyte	1.528924e+00	7.691806e-02	miss
Astrocyte	2.567679e-01	1.000000e+00	miss
Astrocyte	1.153618e+00	2.447635e-01	miss
Astrocyte	-1.258953e-02	1.000000e+00	miss
Astrocyte	4.501644e-01	1.557905e-01	miss
Astrocyte	5.202322e-01	3.495328e-01	miss
Astrocyte	1.922071e-01	7.592107e-01	miss
Astrocyte	7.316889e-01	2.071810e-01	miss
Astrocyte	3.599916e-01	3.758128e-01	miss
Astrocyte	9.980487e-01	4.262908e-03	miss
Astrocyte	-5.093764e-01	4.035312e-01	miss
Astrocyte	-6.418296e-01	4.805644e-01	miss
Astrocyte	-2.153348e-01	6.270751e-01	wilcoxon_hit
Astrocyte	3.128411e-01	3.353324e-01	miss
Astrocyte	1.781996e+00	6.924293e-03	miss
Astrocyte	5.236821e-01	2.195115e-02	miss
Astrocyte	1.738152e+00	6.664534e-03	miss
Astrocyte	3.216167e-01	1.000000e+00	miss
Astrocyte	-1.919608e-01	1.000000e+00	miss
Astrocyte	-1.233773e+00	3.005519e-01	miss
Astrocyte	6.140155e-01	4.945012e-01	miss
Astrocyte	-5.789720e-01	7.508152e-01	miss
Astrocyte	-1.919608e-01	1.000000e+00	miss
Astrocyte	1.606989e+00	5.634624e-05	miss
Astrocyte	-8.202112e-01	5.077344e-01	miss
Astrocyte	8.735710e-01	4.278646e-01	miss
Astrocyte	-1.513892e+00	2.484653e-01	miss
Astrocyte	1.508995e-01	8.503234e-01	miss
Astrocyte	8.835425e-01	5.531069e-02	miss
Astrocyte	5.953621e-01	1.687776e-01	miss
Astrocyte	1.731439e+00	8.277033e-02	miss
Astrocyte	2.590507e-01	1.000000e+00	miss
Astrocyte	-1.343261e+00	8.657957e-02	miss
Astrocyte	-4.351889e+00	1.109835e-02	miss
Astrocyte	6.781859e-01	1.542671e-01	miss
Astrocyte	5.225021e-02	1.000000e+00	miss
Astrocyte	-1.051531e+00	3.433754e-01	miss
Astrocyte	-8.786219e-02	1.000000e+00	miss
Astrocyte	6.959527e-01	5.916438e-01	miss
Astrocyte	3.704629e-01	6.979665e-01	miss
Astrocyte	-6.187506e-02	1.000000e+00	miss
Astrocyte	-5.701290e-01	6.126732e-01	miss
Astrocyte	-3.543610e-01	7.806112e-01	miss
Astrocyte	7.193039e-01	4.551489e-01	miss
Astrocyte	-2.201186e-01	8.479642e-01	wilcoxon_hit
Astrocyte	-3.538144e-02	1.000000e+00	miss
Astrocyte	-9.634020e-01	5.117894e-01	miss
Astrocyte	6.839293e-01	4.750531e-01	miss
Astrocyte	1.464348e+00	9.196440e-02	miss
Astrocyte	-3.135187e-01	1.000000e+00	miss
Astrocyte	8.125939e-01	4.075469e-01	miss
Astrocyte	3.756919e-01	7.610685e-01	miss
Astrocyte	5.364806e-01	7.723296e-01	miss
Astrocyte	3.058182e-02	1.000000e+00	miss
Astrocyte	-7.192283e-01	4.355973e-01	miss
Astrocyte	-8.427407e-01	3.121809e-01	miss
Astrocyte	1.352100e-01	1.000000e+00	miss
Astrocyte	-1.456750e+00	4.174265e-01	wilcoxon_hit
Astrocyte	3.216167e-01	1.000000e+00	miss
Astrocyte	4.977997e-02	1.000000e+00	miss
Astrocyte	-1.281469e+00	3.020177e-01	miss
Astrocyte	-1.326950e-01	1.000000e+00	miss
Astrocyte	-4.381359e-01	7.943625e-01	miss
Astrocyte	-1.025462e+00	4.671574e-01	miss
Astrocyte	1.106315e+00	1.826255e-01	miss
Astrocyte	1.511386e-01	1.000000e+00	miss
Astrocyte	7.167158e-01	5.201947e-01	miss
Astrocyte	-1.087156e+00	1.503553e-01	miss
Astrocyte	4.044756e-01	6.468437e-01	miss
Astrocyte	1.156550e+00	1.242570e-01	miss
Astrocyte	1.722869e+00	1.747225e-03	miss
Astrocyte	4.595518e-01	5.468862e-02	miss
Astrocyte	1.626253e+00	2.858530e-02	miss
Astrocyte	-9.331899e-02	1.000000e+00	miss
Astrocyte	-1.358413e+00	2.287703e-01	miss
Astrocyte	6.208996e-01	3.336917e-01	miss
Astrocyte	-1.320506e-01	1.000000e+00	miss
Astrocyte	4.861397e-01	5.143993e-01	miss
Astrocyte	-4.233947e-01	2.683855e-01	miss
Astrocyte	5.461041e-01	2.006231e-01	miss
Astrocyte	-6.684234e-01	4.813471e-01	miss
Astrocyte	-3.735624e-01	6.683636e-01	miss
Astrocyte	1.202100e-01	1.000000e+00	miss
Astrocyte	3.937770e-01	7.975664e-01	miss
Astrocyte	-5.296456e-01	7.499603e-01	miss
Astrocyte	-6.413721e-01	1.590039e-02	miss
Astrocyte	4.876415e-01	5.985950e-01	miss
Astrocyte	-1.336736e-01	1.000000e+00	miss
Astrocyte	4.164752e-01	2.527702e-01	miss
Astrocyte	-6.022783e-01	5.678706e-01	miss
Astrocyte	3.409496e-01	7.063529e-01	miss
Astrocyte	-1.615071e+00	1.148881e-01	miss
Astrocyte	4.917968e-01	5.407180e-01	miss
Astrocyte	-6.040842e-01	7.276582e-01	wilcoxon_hit
Astrocyte	-1.287593e+00	2.268315e-01	miss
Astrocyte	7.292652e-02	1.000000e+00	miss
Astrocyte	-1.312537e-01	1.000000e+00	miss
Astrocyte	-1.779388e-01	1.000000e+00	miss
Astrocyte	-7.511118e-01	4.365912e-01	miss
Astrocyte	-8.786219e-02	1.000000e+00	miss
Astrocyte	-4.247760e-01	5.421128e-01	miss
Astrocyte	-6.040842e-01	7.276582e-01	miss
Astrocyte	3.409496e-01	7.063529e-01	miss
Astrocyte	-1.233773e+00	3.005519e-01	miss
Astrocyte	1.219696e-01	8.751783e-01	miss
Astrocyte	-4.914637e-02	1.000000e+00	miss
Astrocyte	-3.135187e-01	1.000000e+00	miss
Astrocyte	8.455784e-02	1.000000e+00	miss
Astrocyte	-1.456750e+00	4.174265e-01	miss
Astrocyte	-4.037516e+00	2.292238e-02	miss
Astrocyte	-4.825263e-01	1.000000e+00	miss
Astrocyte	7.686303e-01	4.530602e-01	miss
Astrocyte	-6.873942e-02	1.000000e+00	miss
Astrocyte	1.059978e+00	2.737034e-01	miss
Astrocyte	3.756919e-01	7.610685e-01	miss
Astrocyte	-1.080427e+00	4.687721e-01	miss
Astrocyte	-2.928393e-01	1.000000e+00	miss
Astrocyte	7.686303e-01	4.530602e-01	miss
Astrocyte	-2.879048e-01	1.000000e+00	miss
Astrocyte	-1.227886e-02	1.000000e+00	miss
Astrocyte	-1.032314e+00	9.016019e-02	miss
Astrocyte	1.059978e+00	2.737034e-01	miss
Astrocyte	8.551485e-01	2.332215e-03	miss
Astrocyte	-3.706608e-01	1.000000e+00	miss
Astrocyte	-4.312498e-02	1.000000e+00	miss
Astrocyte	-4.825263e-01	1.000000e+00	miss
Astrocyte	-5.445852e-01	7.264853e-01	miss
Astrocyte	3.161928e-01	1.000000e+00	miss
Astrocyte	-1.291469e+00	1.729439e-01	miss
Astrocyte	7.204933e-01	2.875267e-01	miss
Astrocyte	2.623159e-01	1.000000e+00	miss
Astrocyte	1.926666e+00	1.498070e-02	miss
Astrocyte	-3.849267e-01	7.660114e-01	wilcoxon_hit
Astrocyte	-7.177791e-02	1.000000e+00	miss
Astrocyte	-5.528084e-01	1.108334e-01	miss
Astrocyte	-2.688450e-01	1.000000e+00	miss
Astrocyte	-9.225507e-01	3.793154e-01	miss
Astrocyte	1.440628e-01	1.000000e+00	miss
Astrocyte	-1.093655e+00	3.446907e-01	miss
Astrocyte	1.078659e+00	2.483039e-01	miss
Astrocyte	7.312897e-01	5.471526e-01	miss
Astrocyte	2.635238e-01	7.997269e-01	miss
Astrocyte	5.202873e-01	5.131662e-01	miss
Astrocyte	-1.184447e+00	4.716446e-01	miss
Astrocyte	2.259032e+00	8.578508e-03	miss
Astrocyte	1.000659e-01	1.000000e+00	miss
Astrocyte	3.895182e-01	1.000000e+00	miss
Astrocyte	-8.062387e-02	5.717744e-01	miss
Astrocyte	-3.122365e-01	1.000000e+00	miss
Astrocyte	5.985394e-01	5.520034e-01	miss
Astrocyte	-1.289200e-01	1.000000e+00	miss
Astrocyte	-1.099363e-01	8.805655e-01	miss
Astrocyte	1.044256e+00	2.968412e-01	miss
Astrocyte	-1.611329e+00	9.160599e-02	miss
Astrocyte	-2.393669e+00	6.763455e-05	miss
Astrocyte	-2.690318e+00	5.440013e-02	miss
Astrocyte	-2.155881e-01	8.521966e-01	miss
Astrocyte	-1.795536e+00	8.399042e-03	miss
Astrocyte	-1.233773e+00	3.005519e-01	miss
Astrocyte	3.472465e-02	1.000000e+00	miss
Astrocyte	-2.604802e+00	5.342127e-02	miss
Astrocyte	4.055067e-01	7.870266e-01	miss
Astrocyte	-3.122365e-01	1.000000e+00	miss
Astrocyte	-2.335796e-01	6.841795e-01	miss
Astrocyte	-4.825263e-01	1.000000e+00	miss
Astrocyte	1.947091e-01	1.000000e+00	miss
Astrocyte	-3.924504e+00	6.277104e-05	miss
Astrocyte	-6.612263e-01	7.287347e-01	miss
Astrocyte	-1.133374e+00	4.702632e-01	miss
Astrocyte	5.509800e-01	3.490821e-01	miss
Astrocyte	-3.372312e-01	1.000000e+00	miss
Astrocyte	-7.911311e-01	4.088959e-01	miss
Astrocyte	8.735710e-01	4.278646e-01	miss
Astrocyte	-5.192244e-01	7.682521e-01	miss
Astrocyte	-1.672877e+00	2.529353e-01	miss
Astrocyte	-1.184447e+00	4.716446e-01	miss
Astrocyte	-1.844909e+00	1.166850e-03	miss
Astrocyte	-1.080427e+00	4.687721e-01	miss
Astrocyte	9.188627e-01	2.290310e-01	miss
Astrocyte	-1.644211e-01	1.000000e+00	miss
Astrocyte	-9.318350e-01	2.626318e-02	miss
Astrocyte	-6.617579e-01	4.590100e-01	miss
Astrocyte	1.126096e+00	7.992690e-02	miss
Astrocyte	5.730063e-01	1.753088e-01	miss
Astrocyte	-6.013231e-01	6.134277e-01	miss
Astrocyte	-9.191040e-01	1.250653e-01	miss
Astrocyte	4.769815e-01	7.735342e-01	miss
Astrocyte	9.330700e-01	2.796210e-01	miss
Astrocyte	-3.122365e-01	1.000000e+00	miss
Astrocyte	2.915673e-01	4.194248e-01	miss
Astrocyte	9.113331e-02	1.000000e+00	miss
Astrocyte	-5.700239e-02	1.000000e+00	miss
Astrocyte	1.316340e+00	2.367062e-01	miss
Astrocyte	7.686303e-01	4.530602e-01	miss
Astrocyte	3.056483e-01	7.990475e-01	miss
Astrocyte	-2.541077e-01	1.000000e+00	miss
Astrocyte	-1.791703e-01	7.200462e-01	miss
Astrocyte	7.200783e-01	6.180769e-02	miss
Astrocyte	-1.133374e+00	4.702632e-01	miss
Astrocyte	-3.543610e-01	7.806112e-01	miss
Astrocyte	-1.174385e+00	3.471001e-01	miss
Astrocyte	-1.973490e+00	1.605754e-03	miss
Astrocyte	-1.071230e+00	1.708426e-01	miss
Astrocyte	8.959617e-01	1.401804e-01	miss
Astrocyte	-5.192244e-01	7.682521e-01	miss
Astrocyte	-1.498820e+00	1.897594e-01	miss
Astrocyte	3.686311e-01	6.478281e-01	miss
Astrocyte	-5.113868e-01	1.771541e-01	miss
Astrocyte	-3.346151e+00	1.906530e-03	miss
Astrocyte	1.065929e+00	7.420288e-02	miss
Astrocyte	5.176838e-01	6.435929e-01	miss
Astrocyte	-1.227886e-02	1.000000e+00	miss
Astrocyte	-1.838848e-01	1.000000e+00	miss
Astrocyte	-2.241078e-01	1.000000e+00	miss
Astrocyte	1.162509e+00	1.493567e-01	miss
Astrocyte	8.938290e-02	8.892424e-01	miss
Astrocyte	5.073950e-02	1.000000e+00	miss
Astrocyte	3.648746e-01	7.756840e-01	miss
Astrocyte	-6.728364e-01	5.400914e-01	miss
Astrocyte	-2.984419e-02	1.000000e+00	miss
Astrocyte	-1.657465e+00	1.127213e-02	miss
Astrocyte	1.223767e-01	8.872671e-01	miss
Astrocyte	4.377507e-01	7.598296e-01	miss
Astrocyte	6.301773e-01	5.315595e-02	miss
Astrocyte	-2.368321e-01	1.000000e+00	miss
Astrocyte	6.947449e-01	3.524490e-01	wilcoxon_hit
Astrocyte	-1.733782e-01	1.000000e+00	miss
Astrocyte	5.369679e-01	5.970250e-01	miss
Astrocyte	-3.706608e-01	1.000000e+00	miss
Astrocyte	-1.577352e+00	1.917458e-01	miss
Astrocyte	-5.423334e-01	5.149901e-01	miss
Astrocyte	1.825303e-01	1.000000e+00	miss
Astrocyte	1.564769e+00	1.100243e-02	miss
Astrocyte	-1.291632e-02	1.000000e+00	miss
Astrocyte	-2.511726e-02	1.000000e+00	miss
Astrocyte	2.955933e-01	2.144429e-01	miss
Astrocyte	-9.771955e-02	1.000000e+00	miss
Astrocyte	3.648746e-01	7.756840e-01	miss
Astrocyte	-9.683199e-01	4.654032e-01	miss
Astrocyte	-1.015567e+00	3.093069e-02	miss
Astrocyte	-4.440708e-01	6.574683e-01	miss
Astrocyte	2.414839e-02	1.000000e+00	miss
Astrocyte	2.726262e-01	5.977784e-01	miss
Astrocyte	2.071714e+00	1.695828e-03	miss
Astrocyte	-4.351889e+00	1.109835e-02	miss
Astrocyte	1.600180e+00	3.916203e-02	miss
Astrocyte	1.709641e+00	2.012250e-02	miss
Astrocyte	3.757405e-01	6.895120e-01	miss
Astrocyte	2.308905e+00	3.260864e-03	wilcoxon_hit
Astrocyte	-4.268836e+00	1.083634e-02	miss
Astrocyte	9.565726e-01	3.451307e-01	miss
Astrocyte	2.590507e-01	1.000000e+00	miss
Astrocyte	-1.253128e+00	1.628011e-02	miss
Astrocyte	4.565795e-01	7.860847e-01	miss
Astrocyte	5.202891e-02	1.000000e+00	miss
Astrocyte	-2.159572e+00	6.985446e-03	miss
Astrocyte	4.084717e-01	4.937083e-01	miss
Astrocyte	-4.310957e-01	7.668069e-01	miss
Astrocyte	-1.621804e+00	2.515589e-01	miss
Astrocyte	-1.838848e-01	1.000000e+00	miss
Astrocyte	-2.416874e+00	1.011805e-01	miss
Astrocyte	1.440628e-01	1.000000e+00	miss
Astrocyte	-1.271120e-01	1.000000e+00	miss
Astrocyte	-3.235946e-01	8.274464e-01	miss
Astrocyte	-1.678487e+00	4.542445e-02	miss
Astrocyte	4.607741e-01	7.416433e-01	miss
Astrocyte	-1.722203e+00	2.542143e-01	miss
Astrocyte	-3.733497e-03	1.000000e+00	miss
Astrocyte	-1.073786e+00	3.915669e-02	miss
Astrocyte	-8.943691e-02	8.986481e-01	miss
Astrocyte	-1.320506e-01	1.000000e+00	miss
Astrocyte	3.756919e-01	7.610685e-01	miss
Astrocyte	-8.261066e-01	4.100044e-01	miss
Astrocyte	-2.541077e-01	1.000000e+00	miss
Astrocyte	-2.368321e-01	1.000000e+00	miss
Astrocyte	-8.690451e-02	1.000000e+00	miss
Astrocyte	-8.091693e-02	1.000000e+00	miss
Astrocyte	4.377507e-01	7.598296e-01	miss
Astrocyte	1.825303e-01	1.000000e+00	miss
Astrocyte	-8.731009e-01	2.036178e-01	miss
Astrocyte	2.113563e+00	5.309001e-04	miss
Astrocyte	1.534016e+00	4.077600e-03	miss
Astrocyte	-6.266674e-01	7.516121e-01	miss
Astrocyte	5.364806e-01	7.723296e-01	miss
Astrocyte	-2.299729e-01	7.197548e-01	miss
Astrocyte	-1.271120e-01	1.000000e+00	miss
Astrocyte	-4.256255e-01	1.000000e+00	miss
Astrocyte	4.977997e-02	1.000000e+00	miss
Astrocyte	-1.281469e+00	3.020177e-01	miss
Astrocyte	-1.509744e+00	2.295290e-02	miss
Astrocyte	-9.225507e-01	3.793154e-01	miss
Astrocyte	-2.368321e-01	1.000000e+00	miss
Astrocyte	3.161928e-01	1.000000e+00	miss
Astrocyte	-2.328046e-01	1.000000e+00	miss
Astrocyte	-9.035230e-02	1.000000e+00	miss
Astrocyte	9.555404e-01	1.726237e-01	miss
Astrocyte	-4.310957e-01	7.668069e-01	miss
Astrocyte	-3.135187e-01	1.000000e+00	miss
Astrocyte	-6.866242e-01	4.345576e-01	miss
Astrocyte	-6.420784e-01	5.689690e-01	miss
Astrocyte	-1.348956e+00	2.741320e-02	miss
Astrocyte	-9.331899e-02	1.000000e+00	miss
Astrocyte	6.542455e-01	2.397512e-01	miss
Astrocyte	-4.256255e-01	1.000000e+00	miss
Astrocyte	-1.456750e+00	4.174265e-01	miss
Astrocyte	6.417569e-01	7.553934e-01	miss
Astrocyte	-9.035230e-02	1.000000e+00	miss
Astrocyte	-1.133374e+00	4.702632e-01	miss
Astrocyte	8.509472e-02	1.000000e+00	miss
Astrocyte	-7.192283e-01	4.355973e-01	miss
Astrocyte	-7.824825e-01	1.572740e-01	miss
Astrocyte	5.985394e-01	5.520034e-01	miss
Astrocyte	-1.227886e-02	1.000000e+00	miss
Astrocyte	7.292652e-02	1.000000e+00	miss
Astrocyte	-5.445852e-01	7.264853e-01	miss
Astrocyte	-1.134585e+00	3.459301e-01	miss
Astrocyte	1.962810e-01	1.000000e+00	miss
Astrocyte	-6.318569e-01	4.580762e-01	miss
Astrocyte	-4.700841e-01	6.441016e-01	miss
Astrocyte	-1.456750e+00	4.174265e-01	miss
Astrocyte	4.565795e-01	7.860847e-01	miss
Astrocyte	2.889206e-01	6.212949e-01	miss
Astrocyte	5.881170e-01	3.593721e-01	miss
Astrocyte	-9.088209e-01	7.019392e-01	miss
Astrocyte	1.146288e-01	1.000000e+00	miss
Astrocyte	1.176637e-01	1.000000e+00	miss
Astrocyte	4.144568e-01	6.331189e-01	miss
Astrocyte	-6.612263e-01	7.287347e-01	miss
Astrocyte	-6.612263e-01	7.287347e-01	miss
Astrocyte	-6.040842e-01	7.276582e-01	miss
Astrocyte	1.146288e-01	1.000000e+00	miss
Astrocyte	1.176637e-01	1.000000e+00	miss
Astrocyte	-2.511726e-02	1.000000e+00	miss
Astrocyte	5.364806e-01	7.723296e-01	miss
Astrocyte	-1.271120e-01	1.000000e+00	miss
Astrocyte	-5.351886e-02	1.000000e+00	miss
Astrocyte	-1.271120e-01	1.000000e+00	miss
Astrocyte	6.583914e-01	3.445632e-01	miss
Astrocyte	1.022157e+00	3.717533e-01	miss
Astrocyte	-4.785729e-01	7.490411e-01	miss
Astrocyte	6.254395e-01	4.589741e-01	miss
Astrocyte	5.073950e-02	1.000000e+00	miss
Astrocyte	9.330700e-01	2.796210e-01	miss
Astrocyte	5.880406e-01	5.953506e-01	miss
Astrocyte	-1.271120e-01	1.000000e+00	miss
Astrocyte	-7.945014e-01	3.597451e-01	miss
Astrocyte	-2.540196e-01	1.000000e+00	miss
Astrocyte	-2.368321e-01	1.000000e+00	miss
Astrocyte	-9.007454e-01	3.140301e-01	miss
Astrocyte	-5.351886e-02	1.000000e+00	miss
Astrocyte	-1.264823e-01	6.273470e-01	miss
Astrocyte	-1.568857e+00	2.500734e-01	miss
Astrocyte	-2.646881e-01	8.116348e-01	miss
Astrocyte	-3.952904e-01	7.812679e-01	miss
Astrocyte	6.417569e-01	7.553934e-01	miss
Astrocyte	5.711192e-01	5.251387e-01	miss
Astrocyte	-8.091693e-02	1.000000e+00	miss
Astrocyte	1.059978e+00	2.737034e-01	miss
Astrocyte	-1.611329e+00	9.160599e-02	miss
Astrocyte	7.167158e-01	5.201947e-01	miss
Astrocyte	-4.825263e-01	1.000000e+00	miss
Astrocyte	-3.514453e-01	4.639014e-01	miss
Astrocyte	1.143468e+00	1.009894e-01	miss
Astrocyte	1.415837e-01	8.578994e-01	miss
Astrocyte	-1.271120e-01	1.000000e+00	miss
Astrocyte	1.922071e-01	7.592107e-01	miss
Astrocyte	1.146288e-01	1.000000e+00	miss
Astrocyte	2.310314e-02	1.000000e+00	miss
Astrocyte	-2.798908e+00	2.271559e-03	miss
Astrocyte	1.316340e+00	2.367062e-01	miss
Astrocyte	8.164289e-01	4.304276e-01	miss
Astrocyte	-6.617579e-01	4.590100e-01	miss
Astrocyte	9.025263e-01	1.569772e-01	miss
Astrocyte	5.696819e-01	1.931216e-01	miss
Astrocyte	7.554932e-01	1.442213e-01	miss
Astrocyte	1.588083e+00	2.173749e-02	miss
Astrocyte	1.886504e-02	1.000000e+00	miss
Astrocyte	5.854082e-01	4.057773e-01	miss
Astrocyte	2.608546e-01	1.000000e+00	miss
Astrocyte	4.918668e-01	3.420803e-01	miss
Astrocyte	4.261244e-01	6.176604e-01	miss
Astrocyte	5.173674e-02	1.000000e+00	miss
Astrocyte	-5.351886e-02	1.000000e+00	miss
Astrocyte	2.567679e-01	1.000000e+00	miss
Astrocyte	2.635238e-01	7.997269e-01	miss
Astrocyte	3.161928e-01	1.000000e+00	miss
Astrocyte	-2.688450e-01	1.000000e+00	miss
Astrocyte	-1.019828e+00	2.887889e-01	miss
Astrocyte	9.006632e-01	1.683279e-01	miss
Astrocyte	-6.187506e-02	1.000000e+00	miss
Astrocyte	-8.690451e-02	1.000000e+00	miss
Astrocyte	-4.440708e-01	6.574683e-01	miss
Astrocyte	-1.552814e+00	2.882112e-02	wilcoxon_hit
Astrocyte	8.746527e-01	4.047644e-01	miss
Astrocyte	2.175787e-01	1.000000e+00	miss
Astrocyte	7.085168e-01	4.350637e-01	miss
Astrocyte	-1.227886e-02	1.000000e+00	miss
Astrocyte	-1.923067e+00	2.010887e-02	miss
Astrocyte	4.044756e-01	6.468437e-01	miss
Astrocyte	8.666132e-01	1.180702e-01	miss
Astrocyte	-3.087068e+00	7.389023e-03	miss
Astrocyte	1.987916e+00	6.100213e-04	miss
Astrocyte	1.438624e+00	6.839251e-02	miss
Astrocyte	-6.564385e-01	3.956129e-01	miss
Astrocyte	-7.177791e-02	1.000000e+00	miss
Astrocyte	6.216337e-01	5.743372e-01	miss
Astrocyte	-6.532662e-01	5.938659e-01	miss
Astrocyte	-4.037516e+00	2.292238e-02	miss
Astrocyte	-1.909831e+00	1.174552e-04	miss
Astrocyte	-1.051531e+00	3.433754e-01	miss
Astrocyte	-1.456750e+00	4.174265e-01	miss
Astrocyte	-3.372312e-01	1.000000e+00	miss
Astrocyte	5.770925e-01	3.480056e-01	miss
Astrocyte	8.125939e-01	4.075469e-01	miss
Astrocyte	6.969712e-02	1.000000e+00	miss
Astrocyte	2.469179e+00	1.485112e-03	miss
Astrocyte	-1.657465e+00	1.127213e-02	miss
Astrocyte	7.431916e-01	5.699559e-01	miss
Astrocyte	5.073950e-02	1.000000e+00	miss
Astrocyte	-2.884255e+00	2.863868e-02	miss
Astrocyte	-7.201841e-01	3.573860e-01	miss
Astrocyte	-5.445852e-01	7.264853e-01	miss
Astrocyte	-3.372312e-01	1.000000e+00	miss
Astrocyte	-2.935341e-01	7.277215e-01	miss
Astrocyte	-2.540196e-01	1.000000e+00	miss
Astrocyte	-1.025462e+00	4.671574e-01	miss
Astrocyte	-2.884255e+00	2.863868e-02	wilcoxon_hit
Astrocyte	-1.790154e+00	6.898571e-02	miss
Astrocyte	7.892949e-01	2.688902e-01	miss
Astrocyte	-1.838848e-01	1.000000e+00	miss
Astrocyte	-6.420784e-01	5.689690e-01	miss
Astrocyte	-4.310960e+00	1.097100e-02	miss
Astrocyte	1.511386e-01	1.000000e+00	miss
Astrocyte	-5.296456e-01	7.499603e-01	miss
Astrocyte	4.198394e-01	7.746491e-01	miss
Astrocyte	-1.174385e+00	3.471001e-01	miss
Astrocyte	7.742634e-01	1.361881e-01	miss
Astrocyte	3.298776e-01	8.285355e-01	miss
Astrocyte	-2.688450e-01	1.000000e+00	miss
Astrocyte	-2.879048e-01	1.000000e+00	miss
Astrocyte	2.175787e-01	1.000000e+00	miss
Astrocyte	-6.040842e-01	7.276582e-01	miss
Astrocyte	3.648746e-01	7.756840e-01	miss
Astrocyte	9.395015e-01	4.017609e-01	miss
Astrocyte	-9.088209e-01	7.019392e-01	miss
Astrocyte	6.417569e-01	7.553934e-01	miss
Astrocyte	1.297537e+00	5.392244e-02	miss
Astrocyte	4.198394e-01	7.746491e-01	miss
Astrocyte	3.490398e-01	7.983286e-01	miss
Astrocyte	-1.281469e+00	3.020177e-01	miss
Astrocyte	5.604222e-01	6.135358e-01	miss
Astrocyte	-4.310957e-01	7.668069e-01	miss
Astrocyte	2.590507e-01	1.000000e+00	miss
Astrocyte	1.127879e+00	2.704020e-01	miss
Astrocyte	7.286665e-01	3.319665e-01	miss
Astrocyte	-2.879048e-01	1.000000e+00	miss
Astrocyte	1.906687e-01	8.638248e-01	miss
Astrocyte	5.142532e-01	6.149909e-01	miss
Astrocyte	2.115282e-01	1.000000e+00	miss
Astrocyte	-4.825263e-01	1.000000e+00	miss
Astrocyte	5.202891e-02	1.000000e+00	miss
Astrocyte	6.137652e-01	3.582908e-01	miss
Astrocyte	-5.296456e-01	7.499603e-01	miss
Astrocyte	8.025456e-01	5.443914e-01	miss
Astrocyte	7.614641e-01	4.328220e-01	miss
Astrocyte	6.216337e-01	5.743372e-01	miss
Astrocyte	1.000659e-01	1.000000e+00	miss
Astrocyte	1.199135e+00	1.580621e-01	miss
Astrocyte	-2.377853e+00	7.838154e-03	miss
Astrocyte	-5.351886e-02	1.000000e+00	miss
Astrocyte	-7.219236e-01	1.882198e-01	miss
Astrocyte	4.769815e-01	7.735342e-01	miss
Astrocyte	-3.706608e-01	1.000000e+00	miss
Astrocyte	-1.733782e-01	1.000000e+00	miss
Astrocyte	-2.310479e+00	7.636507e-03	miss
Astrocyte	-1.327638e+00	3.033872e-01	miss
Astrocyte	-2.989223e+00	1.463144e-02	miss
Astrocyte	-1.287593e+00	2.268315e-01	miss
Astrocyte	3.756919e-01	7.610685e-01	miss
Astrocyte	-3.135187e-01	1.000000e+00	miss
Astrocyte	2.567679e-01	1.000000e+00	miss
Astrocyte	7.193039e-01	4.551489e-01	miss
Astrocyte	7.312897e-01	5.471526e-01	miss
Astrocyte	-7.691384e-01	7.306423e-01	miss
Astrocyte	9.565726e-01	3.451307e-01	miss
Astrocyte	1.153618e+00	2.447635e-01	miss
Astrocyte	8.922615e-01	1.172097e-01	miss
Astrocyte	-7.911311e-01	4.088959e-01	miss
Astrocyte	1.825303e-01	1.000000e+00	miss
Astrocyte	-1.723160e+00	1.378900e-02	wilcoxon_hit
Astrocyte	1.000659e-01	1.000000e+00	miss
Astrocyte	-8.261066e-01	4.100044e-01	miss
Astrocyte	4.766954e-01	4.056312e-01	miss
Astrocyte	2.567679e-01	1.000000e+00	miss
Astrocyte	1.184879e+00	2.165342e-01	miss
Astrocyte	5.911072e-01	5.105327e-01	miss
Astrocyte	-3.207991e+00	3.742154e-03	miss
Astrocyte	-5.789720e-01	7.508152e-01	miss
Astrocyte	2.175787e-01	1.000000e+00	miss
Astrocyte	2.608546e-01	1.000000e+00	miss
Astrocyte	-8.695375e-01	5.091814e-01	miss
Astrocyte	-4.738220e-01	7.824744e-01	miss
Astrocyte	-9.338543e-01	2.053693e-01	miss
Astrocyte	7.088053e-01	2.378193e-01	miss
Astrocyte	8.063625e-01	2.652986e-03	miss
Astrocyte	-1.327638e+00	3.033872e-01	miss
Astrocyte	1.146288e-01	1.000000e+00	miss
Astrocyte	4.165656e-01	5.658374e-01	miss
Astrocyte	9.565726e-01	3.451307e-01	miss
Astrocyte	-4.256255e-01	1.000000e+00	miss
Astrocyte	2.567679e-01	1.000000e+00	miss
Astrocyte	-6.022783e-01	5.678706e-01	miss
Astrocyte	-8.144529e-01	2.359330e-01	miss
Astrocyte	-1.184447e+00	4.716446e-01	miss
Astrocyte	4.876415e-01	5.985950e-01	miss
Astrocyte	-3.733497e-03	1.000000e+00	miss
Astrocyte	-1.413937e+00	8.787936e-02	miss
Astrocyte	2.635238e-01	7.997269e-01	miss
Astrocyte	-2.015946e-01	7.381463e-01	miss
Astrocyte	1.074749e+00	3.160194e-02	miss
Astrocyte	-1.606476e-01	1.000000e+00	miss
Astrocyte	6.789043e-01	3.312111e-01	miss
Astrocyte	3.816447e-01	6.803056e-01	miss
Astrocyte	1.003144e+00	1.086103e-01	miss
Astrocyte	-1.019828e+00	2.887889e-01	miss
Astrocyte	4.412334e-01	6.458120e-01	miss
Astrocyte	9.330700e-01	2.796210e-01	miss
Astrocyte	7.614641e-01	4.328220e-01	miss
Astrocyte	1.247489e+00	9.757398e-02	miss
Astrocyte	-2.928393e-01	1.000000e+00	miss
Astrocyte	-1.213116e+00	2.246849e-01	miss
Astrocyte	1.243815e+00	1.309402e-01	miss
Astrocyte	-2.560064e+00	5.288550e-02	miss
Astrocyte	-8.720346e-01	3.131240e-01	miss
Astrocyte	-1.615071e+00	1.148881e-01	miss
Astrocyte	-2.002006e-01	1.000000e+00	miss
Astrocyte	-3.372312e-01	1.000000e+00	miss
Astrocyte	-1.312537e-01	1.000000e+00	miss
Astrocyte	1.440628e-01	1.000000e+00	miss
Astrocyte	1.638327e-01	1.000000e+00	miss
Astrocyte	-2.928393e-01	1.000000e+00	miss
Astrocyte	-4.655196e-01	4.129018e-01	miss
Astrocyte	-1.919608e-01	1.000000e+00	miss
Astrocyte	-9.172330e-01	5.105298e-01	miss
Astrocyte	3.044018e-03	1.000000e+00	miss
Astrocyte	-1.134585e+00	3.459301e-01	miss
Astrocyte	4.377507e-01	7.598296e-01	miss
Astrocyte	9.375018e-01	1.556375e-01	miss
Astrocyte	1.542178e-01	1.000000e+00	miss
Astrocyte	-1.227886e-02	1.000000e+00	miss
Astrocyte	-6.921824e-01	2.212640e-01	miss
Astrocyte	-1.067847e+00	2.575904e-01	miss
Astrocyte	-2.328046e-01	1.000000e+00	miss
Astrocyte	-3.135187e-01	1.000000e+00	miss
Astrocyte	-7.543006e-01	1.976689e-01	miss
Astrocyte	2.123020e+00	2.215979e-03	miss
Astrocyte	5.369679e-01	5.970250e-01	miss
Astrocyte	5.202891e-02	1.000000e+00	miss
Astrocyte	8.735710e-01	4.278646e-01	miss
Astrocyte	-2.423717e-01	1.000000e+00	miss
Astrocyte	-6.040842e-01	7.276582e-01	miss
Astrocyte	3.756919e-01	7.610685e-01	miss
Astrocyte	-4.312498e-02	1.000000e+00	miss
Astrocyte	-1.672877e+00	2.529353e-01	miss
Astrocyte	-1.289200e-01	1.000000e+00	miss
Astrocyte	9.951289e-01	2.767682e-01	miss
Astrocyte	-7.161911e-01	7.297261e-01	miss
Astrocyte	-2.604802e+00	5.342127e-02	miss
Astrocyte	3.336556e-01	8.222684e-01	miss
Astrocyte	2.683292e-01	8.446685e-01	miss
Astrocyte	3.970567e-01	5.556386e-01	miss
Astrocyte	7.748355e-01	3.299602e-01	miss
Astrocyte	6.417569e-01	7.553934e-01	miss
Astrocyte	-1.919608e-01	1.000000e+00	miss
Astrocyte	-4.825263e-01	1.000000e+00	miss
Astrocyte	1.834666e+00	4.727039e-02	miss
Astrocyte	-1.190589e+00	1.307998e-01	miss
Astrocyte	7.445467e-01	2.487466e-01	miss
Astrocyte	8.746527e-01	4.047644e-01	miss
Astrocyte	-3.199979e-01	7.064460e-01	miss
Astrocyte	-1.621804e+00	2.515589e-01	miss
Astrocyte	-2.241078e-01	1.000000e+00	miss
Astrocyte	7.748355e-01	3.299602e-01	miss
Astrocyte	1.827943e-01	1.000000e+00	miss
Astrocyte	2.567679e-01	1.000000e+00	miss
Astrocyte	1.274391e+00	1.142312e-01	miss
Astrocyte	-9.519057e-01	9.878215e-02	miss
Astrocyte	3.757252e-01	8.146683e-01	miss
Astrocyte	4.412334e-01	6.458120e-01	miss
Astrocyte	-5.445852e-01	7.264853e-01	miss
Astrocyte	1.770176e+00	1.576659e-02	miss
Astrocyte	-5.589739e-01	4.780311e-01	miss
Astrocyte	-4.738220e-01	7.824744e-01	miss
Astrocyte	-4.825263e-01	1.000000e+00	miss
Astrocyte	-6.420784e-01	5.689690e-01	miss
Astrocyte	-9.088209e-01	7.019392e-01	miss
Astrocyte	-4.758329e-01	7.675523e-01	miss
Astrocyte	1.638327e-01	1.000000e+00	miss
Astrocyte	4.044756e-01	6.468437e-01	miss
Astrocyte	-1.202833e+00	2.393167e-02	miss
Astrocyte	-2.201186e-01	8.479642e-01	miss
Astrocyte	-3.474701e-01	3.493956e-01	miss
Astrocyte	-1.488272e-01	7.736011e-01	miss
Astrocyte	-7.520442e-01	4.959738e-02	miss
Astrocyte	1.156514e-01	8.294796e-01	miss
Astrocyte	3.825782e-01	3.749309e-01	miss
Astrocyte	1.707245e-01	7.843508e-01	miss
Astrocyte	-1.128020e-01	8.865162e-01	miss
Astrocyte	-3.298047e-03	1.000000e+00	miss
Astrocyte	9.621709e-02	8.441476e-01	miss
Astrocyte	-4.467726e-01	2.568066e-01	miss
Astrocyte	1.195219e+00	4.352937e-03	miss
Astrocyte	3.657172e-01	5.674777e-01	miss
Astrocyte	1.251671e-01	6.635881e-01	miss
Astrocyte	1.624298e-01	1.000000e+00	miss
Astrocyte	-6.873942e-02	1.000000e+00	miss
Astrocyte	1.050293e-02	1.000000e+00	miss
Astrocyte	-3.346151e+00	1.906530e-03	miss
Astrocyte	-1.582035e+00	9.107274e-02	miss
Astrocyte	-2.056797e-01	5.712196e-01	miss
Astrocyte	-1.363815e-01	8.786119e-01	miss
Astrocyte	-1.082519e+00	5.202932e-03	miss
Astrocyte	4.249982e-02	1.000000e+00	miss
Astrocyte	8.835425e-01	5.531069e-02	miss
Astrocyte	5.337773e-01	2.967544e-02	miss
Astrocyte	6.169948e-01	5.997000e-02	miss
Astrocyte	6.969712e-02	1.000000e+00	miss
Astrocyte	9.902350e-02	8.923242e-01	miss
Astrocyte	5.439260e-01	1.288588e-01	miss
Astrocyte	2.113320e-02	1.000000e+00	miss
Astrocyte	-2.065272e-01	1.000000e+00	miss
Astrocyte	5.821683e-01	6.611180e-02	miss
Astrocyte	9.773537e-01	2.954254e-03	miss
Astrocyte	9.429388e-01	5.609290e-03	miss
Astrocyte	4.840639e-01	2.801172e-01	miss
Astrocyte	-3.757722e-02	1.000000e+00	miss
Astrocyte	7.767329e-01	4.457188e-04	miss
Astrocyte	-2.541906e-01	7.129659e-01	wilcoxon_hit
Astrocyte	-3.187813e-01	5.962657e-01	miss
Astrocyte	-5.853977e-01	3.111835e-01	miss
Astrocyte	2.214938e-01	7.543715e-01	miss
Astrocyte	1.521004e-01	6.719769e-01	miss
Astrocyte	-1.491130e-01	6.948938e-01	miss
Astrocyte	2.641804e-02	1.000000e+00	miss
Astrocyte	2.011779e-01	4.069321e-01	miss
Astrocyte	4.479403e-01	1.859324e-01	miss
Astrocyte	4.607741e-01	7.416433e-01	miss
Astrocyte	1.108350e-01	8.122247e-01	miss
Astrocyte	3.784690e-01	2.043266e-01	miss
Astrocyte	1.070831e-01	7.706011e-01	miss
Astrocyte	2.033701e-02	1.000000e+00	miss
Astrocyte	2.677301e-01	3.785363e-01	miss
Astrocyte	5.011406e-01	2.451847e-01	miss
Astrocyte	9.076592e-02	8.354930e-01	miss
Astrocyte	-2.835413e-01	5.324026e-01	miss
Astrocyte	-5.996466e-01	3.116458e-01	miss
Astrocyte	4.543687e-01	1.208361e-01	miss
Astrocyte	2.989699e-01	4.368781e-01	miss
Astrocyte	2.567679e-01	1.000000e+00	miss
Astrocyte	1.271629e-01	7.100302e-01	miss
Astrocyte	-1.705142e-01	6.306285e-01	miss
Astrocyte	7.694065e-01	1.555317e-02	miss
Astrocyte	2.803434e-02	1.000000e+00	miss
Astrocyte	4.433089e-02	9.216340e-01	miss
Astrocyte	-5.306502e-01	3.808116e-01	miss
Astrocyte	1.471078e-01	7.383545e-01	miss
Astrocyte	9.547498e-01	1.653837e-02	miss
Astrocyte	1.598830e-01	5.489895e-01	miss
Astrocyte	3.485367e-01	3.472744e-01	miss
Astrocyte	1.798326e+00	2.862558e-03	miss
Astrocyte	5.732844e-01	5.547881e-02	miss
Astrocyte	-4.737824e-01	1.245013e-01	miss
Astrocyte	-1.037550e+00	1.969016e-02	miss
Astrocyte	-5.012623e-01	1.876958e-01	miss
Astrocyte	-1.135353e+00	2.596210e-01	miss
Astrocyte	-3.524393e-01	4.862251e-01	miss
Astrocyte	-8.649031e-02	7.895170e-01	miss
Astrocyte	-3.131038e-01	4.151342e-01	miss
Astrocyte	-7.055170e-02	9.188476e-01	miss
Astrocyte	2.608546e-01	1.000000e+00	miss
Astrocyte	-1.080427e+00	4.687721e-01	miss
Astrocyte	-4.758329e-01	7.675523e-01	miss
Astrocyte	-9.634020e-01	5.117894e-01	miss
Astrocyte	-6.728364e-01	5.400914e-01	miss
Astrocyte	-8.486786e-01	1.474698e-01	miss
Astrocyte	-4.785729e-01	7.490411e-01	miss
Astrocyte	6.940820e-01	2.391683e-02	miss
Astrocyte	5.025995e-01	7.584814e-01	miss
Astrocyte	1.419780e+00	1.242061e-02	miss
Astrocyte	8.652068e-01	5.212312e-02	miss
Astrocyte	4.769815e-01	7.735342e-01	miss
Astrocyte	1.146288e-01	1.000000e+00	miss
Astrocyte	-1.051531e+00	3.433754e-01	miss
Astrocyte	7.505634e-01	2.705541e-01	miss
Astrocyte	-2.879048e-01	1.000000e+00	miss
Astrocyte	2.174807e-01	8.453082e-01	miss
Astrocyte	-1.076470e-01	8.760350e-01	miss
Astrocyte	-6.612263e-01	7.287347e-01	miss
Astrocyte	8.094935e-01	1.936321e-01	miss
Astrocyte	1.146288e-01	1.000000e+00	miss
Astrocyte	4.198394e-01	7.746491e-01	miss
Astrocyte	-1.919608e-01	1.000000e+00	miss
Astrocyte	-1.919608e-01	1.000000e+00	miss
Astrocyte	1.342293e+00	1.117693e-01	miss
Astrocyte	3.236400e-01	6.817652e-01	miss
Astrocyte	1.829537e-01	8.574388e-01	miss
Astrocyte	-2.143076e-01	1.000000e+00	miss
Astrocyte	1.794486e-01	8.696063e-01	miss
Astrocyte	-1.233773e+00	3.005519e-01	miss
Astrocyte	-1.013435e-01	1.000000e+00	miss
Astrocyte	4.266339e-01	2.700803e-01	miss
Astrocyte	6.482834e-01	2.761150e-01	miss
Astrocyte	-7.177791e-02	1.000000e+00	miss
Astrocyte	-3.849267e-01	7.660114e-01	miss
Astrocyte	-1.919608e-01	1.000000e+00	miss
Astrocyte	2.859999e+00	1.601021e-04	miss
Astrocyte	-1.838848e-01	1.000000e+00	miss
Astrocyte	1.271158e-01	8.774163e-01	miss
Astrocyte	-3.512038e-01	6.985783e-01	miss
Astrocyte	3.490398e-01	7.983286e-01	miss
Astrocyte	-1.271120e-01	1.000000e+00	miss
Astrocyte	-5.115409e-01	7.830301e-01	miss
Astrocyte	1.127879e+00	2.704020e-01	miss
Astrocyte	8.197030e-01	3.072826e-01	miss
Astrocyte	-8.731009e-01	2.036178e-01	miss
Astrocyte	3.216167e-01	1.000000e+00	miss
Astrocyte	2.668001e-01	8.294288e-01	miss
Astrocyte	-1.271120e-01	1.000000e+00	miss
Astrocyte	1.184879e+00	2.165342e-01	miss
Astrocyte	5.133318e-02	1.000000e+00	miss
Astrocyte	3.641262e-01	5.043277e-01	miss
Astrocyte	2.040922e-01	8.571988e-01	miss
Astrocyte	3.756919e-01	7.610685e-01	miss
Astrocyte	-1.733782e-01	1.000000e+00	miss
Astrocyte	5.073950e-02	1.000000e+00	miss
Astrocyte	3.895182e-01	1.000000e+00	miss
Astrocyte	-1.632501e+00	4.488296e-02	miss
Astrocyte	-1.418276e+00	1.374059e-03	miss
Astrocyte	-2.416874e+00	1.011805e-01	miss
Astrocyte	-4.660381e-01	3.907243e-01	miss
Astrocyte	5.162801e-01	2.590022e-01	miss
Astrocyte	-3.574014e-01	6.792549e-01	miss
Astrocyte	1.361921e-03	1.000000e+00	miss
Astrocyte	1.146288e-01	1.000000e+00	miss
Astrocyte	-2.416874e+00	1.011805e-01	miss
Astrocyte	-3.372312e-01	1.000000e+00	miss
Astrocyte	1.208638e-01	1.000000e+00	miss
Astrocyte	-4.037516e+00	2.292238e-02	miss
Astrocyte	3.686311e-01	6.478281e-01	miss
Astrocyte	4.977997e-02	1.000000e+00	miss
Astrocyte	3.409496e-01	7.063529e-01	miss
Astrocyte	7.806792e-02	1.000000e+00	miss
Astrocyte	-8.202112e-01	5.077344e-01	miss
Astrocyte	-1.946321e+00	8.398519e-02	miss
Astrocyte	9.121489e-01	2.634202e-01	miss
Astrocyte	5.025995e-01	7.584814e-01	miss
Astrocyte	-8.128397e-01	4.384529e-01	miss
Astrocyte	1.399346e-01	1.000000e+00	miss
Astrocyte	4.261244e-01	6.176604e-01	miss
Astrocyte	3.561804e-01	7.879079e-01	miss
Astrocyte	-5.589739e-01	4.780311e-01	wilcoxon_hit
Astrocyte	5.644916e-01	5.762921e-01	miss
Astrocyte	-7.177791e-02	1.000000e+00	miss
Astrocyte	-2.867256e-01	8.332798e-01	miss
Astrocyte	-1.468853e+00	1.122058e-03	miss
Astrocyte	-3.962015e-02	1.000000e+00	miss
Astrocyte	-2.368321e-01	1.000000e+00	miss
Astrocyte	-8.990913e-01	1.768611e-02	miss
Astrocyte	-5.445852e-01	7.264853e-01	miss
Astrocyte	3.490398e-01	7.983286e-01	miss
Astrocyte	1.165836e+00	6.307667e-04	miss
Astrocyte	-2.236791e+00	4.001978e-03	miss
Astrocyte	4.542569e-01	6.319671e-01	miss
Astrocyte	3.490398e-01	7.983286e-01	miss
Astrocyte	3.648746e-01	7.756840e-01	miss
Astrocyte	-5.917399e-01	9.583127e-02	miss
Astrocyte	-2.984419e-02	1.000000e+00	miss
Astrocyte	-9.088209e-01	7.019392e-01	miss
Astrocyte	2.995081e-01	8.227731e-01	miss
Astrocyte	-1.326950e-01	1.000000e+00	miss
Astrocyte	-1.919608e-01	1.000000e+00	miss
Astrocyte	-9.088209e-01	7.019392e-01	miss
Astrocyte	3.166001e-01	7.069213e-01	miss
Astrocyte	7.292652e-02	1.000000e+00	miss
Astrocyte	-1.067847e+00	2.575904e-01	miss
Astrocyte	-8.091693e-02	1.000000e+00	miss
Astrocyte	-1.323437e+00	2.278250e-01	miss
Astrocyte	3.903919e-01	3.569188e-01	miss
Astrocyte	-7.552866e-01	5.719242e-01	miss
Astrocyte	4.977997e-02	1.000000e+00	miss
Astrocyte	1.101225e+00	3.678242e-01	miss
Astrocyte	-1.838848e-01	1.000000e+00	miss
Astrocyte	6.633882e-01	5.496805e-01	miss
Astrocyte	7.748355e-01	3.299602e-01	miss
Astrocyte	9.367732e-01	6.599793e-02	miss
Astrocyte	-6.728364e-01	5.400914e-01	miss
Astrocyte	-1.174385e+00	3.471001e-01	miss
Astrocyte	-1.611329e+00	9.160599e-02	miss
Astrocyte	-1.032872e+00	3.826696e-01	miss
Astrocyte	-4.825263e-01	1.000000e+00	miss
Astrocyte	-1.904196e+00	1.496640e-01	miss
Astrocyte	8.263004e-01	9.485028e-02	miss
Astrocyte	-7.161911e-01	7.297261e-01	miss
Astrocyte	4.607741e-01	7.416433e-01	miss
Astrocyte	-5.445852e-01	7.264853e-01	miss
Astrocyte	-6.612263e-01	7.287347e-01	miss
Astrocyte	7.578014e-01	2.061233e-01	miss
Astrocyte	-5.296456e-01	7.499603e-01	wilcoxon_hit
Astrocyte	3.216167e-01	1.000000e+00	miss
Astrocyte	-6.808100e-01	5.700076e-01	miss
Astrocyte	-5.482987e-01	5.911636e-01	miss
Astrocyte	1.617535e-01	8.792553e-01	miss
Astrocyte	2.567679e-01	1.000000e+00	miss
Astrocyte	6.724136e-02	1.000000e+00	miss
Astrocyte	2.911874e-01	7.211976e-01	miss
Astrocyte	1.143468e+00	1.009894e-01	miss
Astrocyte	-1.071230e+00	1.708426e-01	miss
Astrocyte	-1.184447e+00	4.716446e-01	miss
Astrocyte	9.229301e-01	3.232178e-01	miss
Astrocyte	-3.512146e-02	1.000000e+00	miss
Astrocyte	3.380063e-01	8.152595e-01	miss
Astrocyte	-1.051531e+00	3.433754e-01	miss
Astrocyte	-3.122365e-01	1.000000e+00	miss
Astrocyte	6.417569e-01	7.553934e-01	miss
Astrocyte	2.115282e-01	1.000000e+00	miss
Astrocyte	-1.415766e+00	1.875329e-01	miss
Astrocyte	4.607741e-01	7.416433e-01	miss
Astrocyte	-8.786219e-02	1.000000e+00	miss
Astrocyte	-1.323437e+00	2.278250e-01	miss
Astrocyte	5.705010e-01	7.570087e-01	miss
Astrocyte	2.310314e-02	1.000000e+00	miss
Astrocyte	6.405378e-01	4.767985e-01	miss
Astrocyte	1.199135e+00	1.580621e-01	miss
Astrocyte	3.490398e-01	7.983286e-01	miss
Astrocyte	1.472134e+00	2.078392e-02	miss
Astrocyte	-2.065272e-01	1.000000e+00	miss
Astrocyte	5.364806e-01	7.723296e-01	miss
Astrocyte	5.073950e-02	1.000000e+00	miss
Astrocyte	1.737091e-01	8.500573e-01	miss
Astrocyte	1.488507e+00	1.063386e-01	miss
Astrocyte	-9.683199e-01	4.654032e-01	miss
Astrocyte	4.607741e-01	7.416433e-01	miss
Astrocyte	5.364806e-01	7.723296e-01	miss
Astrocyte	4.607741e-01	7.416433e-01	miss
Astrocyte	-8.786219e-02	1.000000e+00	miss
Astrocyte	1.638327e-01	1.000000e+00	miss
Astrocyte	6.081177e-01	6.119906e-01	miss
Astrocyte	-7.447876e-02	1.000000e+00	miss
Astrocyte	-1.436746e+00	5.575739e-02	miss
Astrocyte	-5.351886e-02	1.000000e+00	miss
Astrocyte	2.623159e-01	1.000000e+00	miss
Astrocyte	-2.175802e-01	7.384452e-01	miss
Astrocyte	-5.436897e-01	3.000017e-02	miss
Astrocyte	3.937770e-01	7.975664e-01	miss
Astrocyte	-3.962705e-01	3.440189e-01	miss
Astrocyte	3.561804e-01	7.879079e-01	miss
Astrocyte	-7.691384e-01	7.306423e-01	miss
Astrocyte	2.040859e-01	1.000000e+00	miss
Astrocyte	8.024167e-01	2.338967e-01	miss
Astrocyte	-7.205250e-01	3.784614e-01	miss
Astrocyte	1.534592e+00	2.337963e-03	miss
Astrocyte	6.216337e-01	5.743372e-01	miss
Astrocyte	5.807023e-01	4.607300e-01	miss
Astrocyte	-6.266674e-01	7.516121e-01	miss
Astrocyte	-5.986189e-01	2.218100e-02	miss
Astrocyte	8.775045e-01	5.413626e-01	miss
Astrocyte	-9.683199e-01	4.654032e-01	wilcoxon_hit
Astrocyte	-2.087131e+00	2.367223e-02	miss
Astrocyte	3.044018e-03	1.000000e+00	miss
Astrocyte	-5.351886e-02	1.000000e+00	miss
Astrocyte	-1.992854e-01	8.477328e-01	miss
Astrocyte	-1.271120e-01	1.000000e+00	miss
Astrocyte	-1.582035e+00	9.107274e-02	miss
Astrocyte	-9.683199e-01	4.654032e-01	miss
Astrocyte	-5.119815e-02	1.000000e+00	miss
Astrocyte	-2.027050e+00	8.536723e-02	miss
Astrocyte	5.623576e-02	9.258916e-01	miss
Astrocyte	1.413548e+00	1.091438e-01	miss
Astrocyte	4.521453e-01	2.637435e-01	miss
Astrocyte	-5.549789e-01	9.581345e-02	wilcoxon_hit
Astrocyte	-4.738220e-01	7.824744e-01	miss
Astrocyte	3.350745e-01	5.878775e-01	miss
Astrocyte	2.910122e-01	4.285111e-01	miss
Astrocyte	-5.445852e-01	7.264853e-01	miss
Astrocyte	-3.122365e-01	1.000000e+00	miss
Astrocyte	-1.949549e-01	1.000000e+00	miss
Astrocyte	1.199135e+00	1.580621e-01	miss
Astrocyte	3.823605e-01	9.382280e-02	miss
Astrocyte	-2.416874e+00	1.011805e-01	wilcoxon_hit
Astrocyte	-1.681663e+00	6.855874e-05	wilcoxon_hit
Astrocyte	-5.841432e-01	5.921094e-01	miss
Astrocyte	-6.782151e-01	3.962977e-01	miss
Astrocyte	-6.612263e-01	7.287347e-01	miss
Astrocyte	7.614641e-01	4.328220e-01	miss
Astrocyte	6.417569e-01	7.553934e-01	miss
Astrocyte	2.953497e-02	1.000000e+00	miss
Astrocyte	-4.758329e-01	7.675523e-01	miss
Astrocyte	6.254395e-01	4.589741e-01	miss
Astrocyte	-1.227886e-02	1.000000e+00	miss
Astrocyte	-2.879048e-01	1.000000e+00	miss
Astrocyte	2.387831e-02	1.000000e+00	miss
Astrocyte	3.380063e-01	8.152595e-01	miss
Astrocyte	-3.110112e-01	8.202534e-01	miss
Astrocyte	-5.423334e-01	5.149901e-01	miss
Astrocyte	9.565726e-01	3.451307e-01	miss
Astrocyte	2.590507e-01	1.000000e+00	miss
Astrocyte	7.802610e-01	3.487179e-01	miss
Astrocyte	5.809449e-01	2.276170e-01	miss
Astrocyte	-2.994385e-01	6.881960e-01	miss
Astrocyte	-2.376085e-01	8.326880e-01	miss
Astrocyte	-1.080427e+00	4.687721e-01	miss
Astrocyte	-1.779388e-01	1.000000e+00	miss
Astrocyte	-3.849267e-01	7.660114e-01	miss
Astrocyte	-2.175802e-01	7.384452e-01	miss
Astrocyte	1.776518e-02	1.000000e+00	miss
Astrocyte	-7.447876e-02	1.000000e+00	miss
Astrocyte	-7.161911e-01	7.297261e-01	miss
Astrocyte	-9.035230e-02	1.000000e+00	miss
Astrocyte	-6.146035e-01	1.557762e-01	miss
Astrocyte	-1.008139e+00	3.419770e-01	miss
Astrocyte	-1.425918e+00	1.449139e-01	miss
Astrocyte	3.044018e-03	1.000000e+00	miss
Astrocyte	-4.452211e-01	1.076835e-01	miss
Astrocyte	-5.841432e-01	5.921094e-01	miss
Astrocyte	-1.190589e+00	1.307998e-01	miss
Astrocyte	4.420795e-01	5.297540e-01	miss
Astrocyte	4.977997e-02	1.000000e+00	miss
Astrocyte	3.648746e-01	7.756840e-01	miss
Astrocyte	3.380063e-01	8.152595e-01	miss
Astrocyte	4.607741e-01	7.416433e-01	miss
Astrocyte	8.775045e-01	5.413626e-01	miss
Astrocyte	-1.919608e-01	1.000000e+00	miss
Astrocyte	3.216167e-01	1.000000e+00	miss
Astrocyte	1.475976e+00	4.327745e-02	miss
Astrocyte	-1.680234e-01	7.902027e-01	wilcoxon_hit
Astrocyte	-6.728364e-01	5.400914e-01	miss
Astrocyte	3.895182e-01	1.000000e+00	miss
Astrocyte	-1.289200e-01	1.000000e+00	miss
Astrocyte	5.223306e-01	5.396390e-01	miss
Astrocyte	-4.652965e-01	4.231315e-01	miss
Astrocyte	-4.825263e-01	1.000000e+00	miss
Astrocyte	-5.192244e-01	7.682521e-01	miss
Astrocyte	3.161928e-01	1.000000e+00	miss
Astrocyte	-6.467399e-01	2.884737e-01	miss
Astrocyte	2.310314e-02	1.000000e+00	miss
Astrocyte	2.645389e-01	8.085838e-01	miss
Astrocyte	1.146288e-01	1.000000e+00	miss
Astrocyte	-1.107733e+00	1.966711e-01	miss
Astrocyte	-1.779388e-01	1.000000e+00	miss
Astrocyte	5.705010e-01	7.570087e-01	miss
Astrocyte	-5.445852e-01	7.264853e-01	miss
Astrocyte	-2.376085e-01	8.326880e-01	miss
Astrocyte	-1.838848e-01	1.000000e+00	miss
Astrocyte	1.208638e-01	1.000000e+00	miss
Glu_Neuron_AOV	2.028990e+00	3.303888e-41	fe_hit
Glu_Neuron_AOV	2.105171e+00	1.033604e-15	fe_hit
Glu_Neuron_AOV	1.245950e+00	1.112590e-15	double_hit
Glu_Neuron_AOV	1.477519e+00	6.543766e-15	fe_hit
Glu_Neuron_AOV	1.672879e+00	3.874342e-14	fe_hit
Glu_Neuron_AOV	9.336882e-01	1.637726e-10	fe_hit
Glu_Neuron_AOV	8.524909e-01	5.224674e-10	fe_hit
Glu_Neuron_AOV	9.927029e-01	6.583614e-10	double_hit
Glu_Neuron_AOV	1.664267e+00	1.582205e-09	fe_hit
Glu_Neuron_AOV	7.945698e-01	1.591128e-09	fe_hit
Glu_Neuron_AOV	1.698851e+00	3.655614e-09	double_hit
Glu_Neuron_AOV	1.223841e+00	7.868560e-09	fe_hit
Glu_Neuron_AOV	1.028420e+00	1.978374e-07	fe_hit
Glu_Neuron_AOV	-8.414363e-01	6.322283e-07	fe_hit
Glu_Neuron_AOV	2.270724e+00	6.352487e-07	fe_hit
Glu_Neuron_AOV	4.625842e+00	1.025115e-06	fe_hit
Glu_Neuron_AOV	9.990968e-01	1.185842e-06	fe_hit
Glu_Neuron_AOV	1.709494e+00	1.936928e-06	fe_hit
Glu_Neuron_AOV	7.838395e-01	4.717734e-06	fe_hit
Glu_Neuron_AOV	1.007834e+00	5.723334e-06	fe_hit
Glu_Neuron_AOV	1.376323e+00	5.746798e-06	fe_hit
Glu_Neuron_AOV	4.006482e+00	5.787274e-06	fe_hit
Glu_Neuron_AOV	9.061834e-01	8.470963e-06	fe_hit
Glu_Neuron_AOV	-1.622490e+00	8.498299e-06	fe_hit
Glu_Neuron_AOV	1.465933e+00	1.243715e-05	fe_hit
Glu_Neuron_AOV	3.899952e+00	1.287089e-05	double_hit
Glu_Neuron_AOV	9.597382e-01	1.408810e-05	fe_hit
Glu_Neuron_AOV	1.323277e+00	1.676939e-05	double_hit
Glu_Neuron_AOV	8.861296e-01	2.402063e-05	fe_hit
Glu_Neuron_AOV	1.087900e+00	2.506057e-05	fe_hit
Glu_Neuron_AOV	4.696530e-01	2.680709e-05	fe_hit
Glu_Neuron_AOV	9.185377e-01	2.814913e-05	fe_hit
Glu_Neuron_AOV	1.765418e+00	3.059153e-05	fe_hit
Glu_Neuron_AOV	1.714974e+00	3.133888e-05	fe_hit
Glu_Neuron_AOV	9.220733e-01	3.076049e-02	miss
Glu_Neuron_AOV	8.146197e-01	3.239510e-01	miss
Glu_Neuron_AOV	-3.571071e-01	6.621068e-01	miss
Glu_Neuron_AOV	3.493889e-01	5.695258e-01	miss
Glu_Neuron_AOV	1.856375e+00	3.178291e-04	miss
Glu_Neuron_AOV	9.985973e-01	3.567635e-02	miss
Glu_Neuron_AOV	5.608646e-01	5.770858e-01	miss
Glu_Neuron_AOV	3.589140e-01	8.147125e-01	miss
Glu_Neuron_AOV	-2.945081e-01	8.049325e-01	miss
Glu_Neuron_AOV	3.714709e-01	6.470299e-01	miss
Glu_Neuron_AOV	8.283318e-01	4.689636e-02	miss
Glu_Neuron_AOV	1.026624e+00	1.305748e-01	miss
Glu_Neuron_AOV	3.147174e-02	1.000000e+00	miss
Glu_Neuron_AOV	4.658328e-01	7.845531e-01	miss
Glu_Neuron_AOV	-5.335644e-01	6.059375e-01	miss
Glu_Neuron_AOV	7.249385e-01	3.442166e-01	miss
Glu_Neuron_AOV	1.865617e-01	1.000000e+00	miss
Glu_Neuron_AOV	1.041370e+00	4.058063e-02	miss
Glu_Neuron_AOV	3.122326e-01	7.972043e-01	miss
Glu_Neuron_AOV	-4.185338e-01	7.688127e-01	miss
Glu_Neuron_AOV	8.542181e-01	1.105593e-01	miss
Glu_Neuron_AOV	1.072147e-01	1.000000e+00	miss
Glu_Neuron_AOV	8.401138e-01	2.746372e-01	miss
Glu_Neuron_AOV	1.027730e+00	1.090831e-01	miss
Glu_Neuron_AOV	-1.210584e+00	2.165342e-01	miss
Glu_Neuron_AOV	7.306534e-01	3.301832e-01	miss
Glu_Neuron_AOV	7.720066e-01	2.796741e-01	miss
Glu_Neuron_AOV	-2.680780e-01	1.000000e+00	miss
Glu_Neuron_AOV	1.088972e+00	1.626190e-01	miss
Glu_Neuron_AOV	-4.116770e-01	7.910713e-01	miss
Glu_Neuron_AOV	-8.949015e-02	1.000000e+00	miss
Glu_Neuron_AOV	5.680729e-01	6.042080e-01	miss
Glu_Neuron_AOV	3.200507e-02	1.000000e+00	miss
Glu_Neuron_AOV	7.306534e-01	3.301832e-01	miss
Glu_Neuron_AOV	-8.013260e-01	3.869087e-01	miss
Glu_Neuron_AOV	5.274215e-01	3.334599e-01	miss
Glu_Neuron_AOV	1.559458e-01	1.000000e+00	miss
Glu_Neuron_AOV	1.114276e+00	1.510249e-01	miss
Glu_Neuron_AOV	9.774089e-01	2.179041e-01	miss
Glu_Neuron_AOV	-6.065287e-01	3.407881e-01	miss
Glu_Neuron_AOV	4.658328e-01	7.845531e-01	miss
Glu_Neuron_AOV	3.269771e-02	1.000000e+00	miss
Glu_Neuron_AOV	-8.257727e-02	1.000000e+00	miss
Glu_Neuron_AOV	6.550215e-01	4.442571e-01	miss
Glu_Neuron_AOV	-2.043474e-01	7.703081e-01	miss
Glu_Neuron_AOV	6.513063e-01	4.719762e-01	miss
Glu_Neuron_AOV	5.864554e-01	4.118385e-01	miss
Glu_Neuron_AOV	7.225972e-01	2.179848e-01	miss
Glu_Neuron_AOV	1.081905e+00	2.577912e-01	miss
Glu_Neuron_AOV	7.418292e-01	1.481029e-01	miss
Glu_Neuron_AOV	1.081905e+00	2.577912e-01	miss
Glu_Neuron_AOV	8.261834e-01	3.086737e-01	miss
Glu_Neuron_AOV	1.005006e+00	1.681431e-01	miss
Glu_Neuron_AOV	7.325771e-01	1.956531e-01	miss
Glu_Neuron_AOV	3.589140e-01	8.147125e-01	miss
Glu_Neuron_AOV	7.441785e-01	4.378954e-01	miss
Glu_Neuron_AOV	4.086489e-01	5.807116e-01	miss
Glu_Neuron_AOV	4.513722e-01	3.749750e-01	miss
Glu_Neuron_AOV	1.081905e+00	2.577912e-01	miss
Glu_Neuron_AOV	2.133624e-01	1.000000e+00	miss
Glu_Neuron_AOV	4.841065e-01	6.088941e-01	miss
Glu_Neuron_AOV	1.297936e+00	6.567530e-02	miss
Glu_Neuron_AOV	8.618055e-01	2.505734e-01	miss
Glu_Neuron_AOV	4.713977e-01	3.834280e-01	miss
Glu_Neuron_AOV	4.658328e-01	7.845531e-01	miss
Glu_Neuron_AOV	5.737130e-01	4.640757e-01	miss
Glu_Neuron_AOV	1.132409e+00	1.810182e-01	miss
Glu_Neuron_AOV	9.204058e-01	9.667299e-02	miss
Glu_Neuron_AOV	7.165413e-01	6.064103e-02	miss
Glu_Neuron_AOV	6.827776e-01	2.063587e-01	miss
Glu_Neuron_AOV	1.368851e+00	3.911772e-04	wilcoxon_hit
Glu_Neuron_AOV	1.072441e+00	2.110302e-01	miss
Glu_Neuron_AOV	-8.257727e-02	1.000000e+00	miss
Glu_Neuron_AOV	9.743355e-02	1.000000e+00	miss
Glu_Neuron_AOV	4.451031e-01	6.524908e-01	miss
Glu_Neuron_AOV	5.199937e-01	3.135104e-01	miss
Glu_Neuron_AOV	1.273161e+00	9.345410e-02	miss
Glu_Neuron_AOV	1.095134e+00	4.592674e-02	miss
Glu_Neuron_AOV	1.021347e+00	2.259408e-02	miss
Glu_Neuron_AOV	7.197848e-01	3.574276e-01	miss
Glu_Neuron_AOV	1.660530e+00	1.739291e-02	wilcoxon_hit
Glu_Neuron_AOV	7.197938e-02	1.000000e+00	miss
Glu_Neuron_AOV	8.392103e-01	2.923719e-01	miss
Glu_Neuron_AOV	4.164985e-01	6.242509e-01	miss
Glu_Neuron_AOV	-1.596277e+00	1.163587e-01	wilcoxon_hit
Glu_Neuron_AOV	2.769090e-01	8.113201e-01	miss
Glu_Neuron_AOV	7.370264e-01	4.527000e-01	miss
Glu_Neuron_AOV	1.168854e+00	1.649800e-01	miss
Glu_Neuron_AOV	3.122326e-01	7.972043e-01	miss
Glu_Neuron_AOV	3.021923e-01	4.985375e-01	miss
Glu_Neuron_AOV	1.420502e+00	7.873698e-02	miss
Glu_Neuron_AOV	4.151938e-01	4.679432e-01	miss
Glu_Neuron_AOV	-6.496636e-01	2.312459e-01	miss
Glu_Neuron_AOV	6.326603e-02	1.000000e+00	miss
Glu_Neuron_AOV	3.375140e-01	6.205911e-01	miss
Glu_Neuron_AOV	8.987739e-01	1.949229e-01	miss
Glu_Neuron_AOV	6.679492e-01	1.576519e-01	miss
Glu_Neuron_AOV	3.650411e-01	5.001011e-01	miss
Glu_Neuron_AOV	9.702562e-01	1.900254e-01	miss
Glu_Neuron_AOV	-4.815384e-01	5.345344e-01	miss
Glu_Neuron_AOV	5.200667e-02	1.000000e+00	miss
Glu_Neuron_AOV	5.960322e-02	1.000000e+00	miss
Glu_Neuron_AOV	-3.538196e-01	8.136767e-01	miss
Glu_Neuron_AOV	-6.606115e-01	1.723931e-01	miss
Glu_Neuron_AOV	3.092404e-01	8.212810e-01	miss
Glu_Neuron_AOV	2.451027e-01	1.000000e+00	miss
Glu_Neuron_AOV	-9.737742e-02	1.000000e+00	miss
Glu_Neuron_AOV	6.513063e-01	4.719762e-01	miss
Glu_Neuron_AOV	-1.655934e+00	6.638581e-02	wilcoxon_hit
Glu_Neuron_AOV	5.944758e-01	2.859169e-01	miss
Glu_Neuron_AOV	1.599243e+00	5.047218e-02	miss
Glu_Neuron_AOV	1.044018e+00	1.019163e-01	miss
Glu_Neuron_AOV	1.314779e+00	1.100033e-03	miss
Glu_Neuron_AOV	1.084276e+00	3.340266e-02	miss
Glu_Neuron_AOV	4.560756e-01	2.620261e-01	miss
Glu_Neuron_AOV	6.679492e-01	1.576519e-01	miss
Glu_Neuron_AOV	8.279142e-01	2.390540e-02	miss
Glu_Neuron_AOV	1.129103e+00	2.103349e-02	miss
Glu_Neuron_AOV	4.127613e-01	3.183095e-01	miss
Glu_Neuron_AOV	2.072713e-01	6.865988e-01	miss
Glu_Neuron_AOV	1.110810e+00	4.235969e-02	miss
Glu_Neuron_AOV	9.670986e-02	8.916426e-01	miss
Glu_Neuron_AOV	7.719735e-01	1.148241e-01	miss
Glu_Neuron_AOV	1.327947e+00	9.860290e-04	miss
Glu_Neuron_AOV	1.297952e+00	2.885853e-02	miss
Glu_Neuron_AOV	5.362445e-01	1.954425e-01	miss
Glu_Neuron_AOV	9.743355e-02	1.000000e+00	miss
Glu_Neuron_AOV	1.217188e-01	1.000000e+00	miss
Glu_Neuron_AOV	7.441785e-01	4.378954e-01	miss
Glu_Neuron_AOV	3.198467e-01	3.933637e-01	miss
Glu_Neuron_AOV	1.015180e+00	6.499532e-02	miss
Glu_Neuron_AOV	4.270948e-01	5.489139e-01	miss
Glu_Neuron_AOV	5.018925e-01	3.540794e-01	miss
Glu_Neuron_AOV	6.483025e-01	3.626355e-01	miss
Glu_Neuron_AOV	1.865617e-01	1.000000e+00	miss
Glu_Neuron_AOV	4.521243e-01	4.574596e-01	miss
Glu_Neuron_AOV	9.993892e-02	1.000000e+00	miss
Glu_Neuron_AOV	7.719852e-01	1.491450e-01	miss
Glu_Neuron_AOV	9.986601e-01	8.258630e-02	miss
Glu_Neuron_AOV	1.066153e+00	1.122516e-01	miss
Glu_Neuron_AOV	1.249241e-01	1.000000e+00	miss
Glu_Neuron_AOV	7.249385e-01	3.442166e-01	miss
Glu_Neuron_AOV	7.324544e-01	1.136715e-02	miss
Glu_Neuron_AOV	-4.147699e-01	7.807879e-01	miss
Glu_Neuron_AOV	-2.123692e-01	8.583508e-01	miss
Glu_Neuron_AOV	3.363356e-02	1.000000e+00	miss
Glu_Neuron_AOV	5.108551e-01	5.877569e-02	miss
Glu_Neuron_AOV	-6.647297e-02	1.000000e+00	miss
Glu_Neuron_AOV	3.714709e-01	6.470299e-01	miss
Glu_Neuron_AOV	6.572298e-01	4.286558e-01	miss
Glu_Neuron_AOV	1.297936e+00	6.567530e-02	miss
Glu_Neuron_AOV	-5.249463e-02	1.000000e+00	miss
Glu_Neuron_AOV	4.658328e-01	7.845531e-01	miss
Glu_Neuron_AOV	-1.968877e-01	8.519408e-01	miss
Glu_Neuron_AOV	2.316471e-01	8.181669e-01	miss
Glu_Neuron_AOV	2.316471e-01	8.181669e-01	miss
Glu_Neuron_AOV	8.219984e-01	2.097225e-01	miss
Glu_Neuron_AOV	-1.707675e+00	6.403575e-03	miss
Glu_Neuron_AOV	1.835090e+00	3.091720e-03	miss
Glu_Neuron_AOV	9.212152e-01	3.014671e-01	miss
Glu_Neuron_AOV	3.584769e-01	6.801146e-01	miss
Glu_Neuron_AOV	5.888998e-01	3.235965e-01	miss
Glu_Neuron_AOV	9.020150e-01	1.080478e-01	miss
Glu_Neuron_AOV	7.197938e-02	1.000000e+00	miss
Glu_Neuron_AOV	1.684579e-01	8.514684e-01	miss
Glu_Neuron_AOV	2.776468e-01	4.140139e-01	miss
Glu_Neuron_AOV	3.295498e-01	8.035950e-01	miss
Glu_Neuron_AOV	6.530601e-01	4.586477e-01	miss
Glu_Neuron_AOV	-1.318417e-01	1.000000e+00	miss
Glu_Neuron_AOV	-2.410655e-01	8.379050e-01	miss
Glu_Neuron_AOV	8.539975e-01	4.142360e-01	miss
Glu_Neuron_AOV	1.249241e-01	1.000000e+00	miss
Glu_Neuron_AOV	2.938777e-01	8.165092e-01	miss
Glu_Neuron_AOV	8.743415e-01	2.377054e-01	miss
Glu_Neuron_AOV	1.457503e+00	1.006800e-01	miss
Glu_Neuron_AOV	1.369435e+00	2.718408e-02	miss
Glu_Neuron_AOV	2.662237e-02	1.000000e+00	miss
Glu_Neuron_AOV	2.580675e-01	8.056470e-01	miss
Glu_Neuron_AOV	-1.845953e+00	1.720991e-02	miss
Glu_Neuron_AOV	2.705281e-01	1.000000e+00	miss
Glu_Neuron_AOV	3.041065e-01	6.222907e-01	miss
Glu_Neuron_AOV	4.529285e-01	6.605537e-01	miss
Glu_Neuron_AOV	2.278124e-01	8.324833e-01	miss
Glu_Neuron_AOV	2.927094e-01	7.901227e-01	miss
Glu_Neuron_AOV	-8.013260e-01	3.869087e-01	miss
Glu_Neuron_AOV	-5.335644e-01	6.059375e-01	miss
Glu_Neuron_AOV	1.273161e+00	9.345410e-02	miss
Glu_Neuron_AOV	6.513063e-01	4.719762e-01	miss
Glu_Neuron_AOV	6.628823e-01	1.382512e-01	miss
Glu_Neuron_AOV	-1.182549e+00	6.355495e-02	miss
Glu_Neuron_AOV	4.834627e-01	4.287297e-01	miss
Glu_Neuron_AOV	-9.914911e-01	3.678242e-01	miss
Glu_Neuron_AOV	6.626004e-01	5.709160e-01	miss
Glu_Neuron_AOV	1.198347e+00	2.776971e-04	miss
Glu_Neuron_AOV	1.922959e-01	1.000000e+00	miss
Glu_Neuron_AOV	8.504494e-01	2.628730e-01	miss
Glu_Neuron_AOV	7.883875e-01	7.246946e-02	miss
Glu_Neuron_AOV	1.114276e+00	1.510249e-01	miss
Glu_Neuron_AOV	4.027951e-01	6.707968e-01	miss
Glu_Neuron_AOV	7.543591e-01	2.237279e-01	miss
Glu_Neuron_AOV	8.661646e-01	1.269246e-02	miss
Glu_Neuron_AOV	2.705281e-01	1.000000e+00	miss
Glu_Neuron_AOV	-1.881535e-01	8.321558e-01	miss
Glu_Neuron_AOV	9.988085e-01	2.035422e-01	miss
Glu_Neuron_AOV	1.072441e+00	2.110302e-01	miss
Glu_Neuron_AOV	3.948171e-01	4.914466e-01	miss
Glu_Neuron_AOV	1.939997e-01	8.373212e-01	miss
Glu_Neuron_AOV	2.705281e-01	1.000000e+00	miss
Glu_Neuron_AOV	9.212152e-01	3.014671e-01	miss
Glu_Neuron_AOV	1.599243e+00	5.047218e-02	miss
Glu_Neuron_AOV	-1.887309e-01	1.000000e+00	miss
Glu_Neuron_AOV	5.277953e-01	5.339515e-01	miss
Glu_Neuron_AOV	3.239723e-02	1.000000e+00	miss
Glu_Neuron_AOV	3.122326e-01	7.972043e-01	miss
Glu_Neuron_AOV	-3.297189e+00	1.102753e-03	miss
Glu_Neuron_AOV	-1.624226e-01	1.000000e+00	miss
Glu_Neuron_AOV	5.393926e-01	2.294345e-01	miss
Glu_Neuron_AOV	-1.318417e-01	1.000000e+00	miss
Glu_Neuron_AOV	6.550215e-01	4.442571e-01	miss
Glu_Neuron_AOV	-7.716825e-03	1.000000e+00	miss
Glu_Neuron_AOV	8.669271e-01	6.328486e-02	miss
Glu_Neuron_AOV	-1.968877e-01	8.519408e-01	miss
Glu_Neuron_AOV	-2.497428e-01	7.287662e-01	miss
Glu_Neuron_AOV	4.270948e-01	5.489139e-01	miss
Glu_Neuron_AOV	1.174177e+00	1.268838e-01	miss
Glu_Neuron_AOV	2.434345e-01	8.361563e-01	miss
Glu_Neuron_AOV	2.321738e-01	7.296792e-01	miss
Glu_Neuron_AOV	4.917081e-01	6.202837e-01	miss
Glu_Neuron_AOV	7.843245e-01	2.505689e-02	miss
Glu_Neuron_AOV	3.596850e-01	7.793491e-01	miss
Glu_Neuron_AOV	3.295498e-01	8.035950e-01	miss
Glu_Neuron_AOV	5.608646e-01	5.770858e-01	miss
Glu_Neuron_AOV	2.049771e+00	5.690006e-03	miss
Glu_Neuron_AOV	1.731856e+00	2.085635e-02	wilcoxon_hit
Glu_Neuron_AOV	1.174177e+00	1.268838e-01	miss
Glu_Neuron_AOV	3.147174e-02	1.000000e+00	miss
Glu_Neuron_AOV	1.411322e-01	7.367284e-01	miss
Glu_Neuron_AOV	4.701743e-01	2.652148e-01	miss
Glu_Neuron_AOV	3.147174e-02	1.000000e+00	miss
Glu_Neuron_AOV	3.036704e-03	1.000000e+00	miss
Glu_Neuron_AOV	9.212152e-01	3.014671e-01	miss
Glu_Neuron_AOV	-1.118758e+00	2.447635e-01	miss
Glu_Neuron_AOV	-6.072854e-01	4.043577e-01	miss
Glu_Neuron_AOV	2.577386e-01	7.241915e-01	miss
Glu_Neuron_AOV	2.927094e-01	7.901227e-01	miss
Glu_Neuron_AOV	5.850829e-01	4.016215e-01	miss
Glu_Neuron_AOV	1.209308e+00	8.884844e-02	miss
Glu_Neuron_AOV	1.251350e-01	6.781239e-01	miss
Glu_Neuron_AOV	-1.624226e-01	1.000000e+00	miss
Glu_Neuron_AOV	4.643914e-01	3.205749e-01	miss
Glu_Neuron_AOV	3.353512e-02	1.000000e+00	miss
Glu_Neuron_AOV	8.709286e-01	3.961040e-01	miss
Glu_Neuron_AOV	-8.257727e-02	1.000000e+00	miss
Glu_Neuron_AOV	9.774089e-01	2.179041e-01	miss
Glu_Neuron_AOV	1.934742e+00	9.812593e-03	miss
Glu_Neuron_AOV	3.450162e-01	8.094026e-01	miss
Glu_Neuron_AOV	8.261834e-01	3.086737e-01	miss
Glu_Neuron_AOV	1.577564e-01	1.000000e+00	miss
Glu_Neuron_AOV	9.115961e-01	1.842839e-01	miss
Glu_Neuron_AOV	1.559458e-01	1.000000e+00	miss
Glu_Neuron_AOV	2.705281e-01	1.000000e+00	miss
Glu_Neuron_AOV	1.168854e+00	1.649800e-01	miss
Glu_Neuron_AOV	4.122441e-01	5.099983e-01	miss
Glu_Neuron_AOV	1.207324e+00	2.119362e-02	miss
Glu_Neuron_AOV	-2.471518e-02	1.000000e+00	miss
Glu_Neuron_AOV	6.404462e-01	3.384085e-01	miss
Glu_Neuron_AOV	2.659281e-01	8.271662e-01	miss
Glu_Neuron_AOV	8.392103e-01	2.923719e-01	miss
Glu_Neuron_AOV	4.164985e-01	6.242509e-01	miss
Glu_Neuron_AOV	1.494704e+00	3.289948e-02	miss
Glu_Neuron_AOV	3.147174e-02	1.000000e+00	miss
Glu_Neuron_AOV	1.398588e-02	1.000000e+00	miss
Glu_Neuron_AOV	-4.326381e-01	5.643441e-01	wilcoxon_hit
Glu_Neuron_AOV	-2.071299e-02	1.000000e+00	miss
Glu_Neuron_AOV	6.385163e-01	2.749097e-01	miss
Glu_Neuron_AOV	1.137798e+00	1.331220e-02	miss
Glu_Neuron_AOV	9.621081e-01	9.976755e-02	miss
Glu_Neuron_AOV	1.499890e-01	8.624683e-01	miss
Glu_Neuron_AOV	9.285284e-01	1.523347e-01	miss
Glu_Neuron_AOV	1.170888e+00	3.210283e-02	miss
Glu_Neuron_AOV	-2.945081e-01	8.049325e-01	miss
Glu_Neuron_AOV	6.550215e-01	4.442571e-01	miss
Glu_Neuron_AOV	5.317887e-01	2.706627e-01	miss
Glu_Neuron_AOV	8.957102e-01	1.226914e-01	miss
Glu_Neuron_AOV	-4.599674e-01	6.321309e-01	miss
Glu_Neuron_AOV	7.196524e-01	1.649707e-01	miss
Glu_Neuron_AOV	8.261834e-01	3.086737e-01	miss
Glu_Neuron_AOV	3.232157e-01	8.256897e-01	miss
Glu_Neuron_AOV	-4.828770e-01	7.828120e-01	miss
Glu_Neuron_AOV	4.841065e-01	6.088941e-01	miss
Glu_Neuron_AOV	9.988085e-01	2.035422e-01	miss
Glu_Neuron_AOV	2.705281e-01	1.000000e+00	miss
Glu_Neuron_AOV	4.952818e-01	1.289863e-01	miss
Glu_Neuron_AOV	5.340253e-01	9.369789e-02	miss
Glu_Neuron_AOV	3.126438e-01	3.694009e-01	miss
Glu_Neuron_AOV	6.056193e-01	1.462930e-01	miss
Glu_Neuron_AOV	6.058563e-01	1.498406e-01	miss
Glu_Neuron_AOV	9.464003e-01	1.009207e-02	miss
Glu_Neuron_AOV	8.592948e-01	2.124782e-02	miss
Glu_Neuron_AOV	3.273436e-01	4.784822e-01	miss
Glu_Neuron_AOV	4.428763e-01	1.888780e-01	miss
Glu_Neuron_AOV	6.092246e-01	6.820124e-02	miss
Glu_Neuron_AOV	3.180946e-01	5.102166e-01	miss
Glu_Neuron_AOV	7.522616e-01	4.218341e-01	miss
Glu_Neuron_AOV	3.596850e-01	7.793491e-01	miss
Glu_Neuron_AOV	4.969506e-01	4.544821e-01	miss
Glu_Neuron_AOV	6.470064e-01	3.748616e-01	miss
Glu_Neuron_AOV	1.289851e+00	5.610906e-05	wilcoxon_hit
Glu_Neuron_AOV	7.197938e-02	1.000000e+00	miss
Glu_Neuron_AOV	5.710551e-01	6.159298e-01	miss
Glu_Neuron_AOV	7.719661e-01	6.485348e-02	miss
Glu_Neuron_AOV	1.530940e-01	8.487293e-01	miss
Glu_Neuron_AOV	9.037767e-01	3.171459e-01	miss
Glu_Neuron_AOV	3.147174e-02	1.000000e+00	miss
Glu_Neuron_AOV	-2.785336e-01	1.000000e+00	miss
Glu_Neuron_AOV	5.317887e-01	2.706627e-01	miss
Glu_Neuron_AOV	2.882426e-01	6.330962e-01	miss
Glu_Neuron_AOV	-5.249463e-02	1.000000e+00	miss
Glu_Neuron_AOV	9.693955e-01	5.671380e-02	miss
Glu_Neuron_AOV	5.737130e-01	4.640757e-01	miss
Glu_Neuron_AOV	2.143384e+00	1.186266e-02	miss
Glu_Neuron_AOV	1.559458e-01	1.000000e+00	miss
Glu_Neuron_AOV	1.208029e+00	4.281045e-02	miss
Glu_Neuron_AOV	-4.496340e-01	6.557357e-01	miss
Glu_Neuron_AOV	1.412378e+00	1.697085e-02	miss
Glu_Neuron_AOV	-5.249463e-02	1.000000e+00	miss
Glu_Neuron_AOV	1.249241e-01	1.000000e+00	miss
Glu_Neuron_AOV	1.050404e+00	2.762651e-01	miss
Glu_Neuron_AOV	1.085865e+00	5.826503e-02	miss
Glu_Neuron_AOV	1.939997e-01	8.373212e-01	miss
Glu_Neuron_AOV	1.379910e+00	9.495722e-02	miss
Glu_Neuron_AOV	-7.528172e-01	2.257494e-01	miss
Glu_Neuron_AOV	2.014561e+00	3.944486e-03	miss
Glu_Neuron_AOV	1.379910e+00	9.495722e-02	miss
Glu_Neuron_AOV	4.841065e-01	6.088941e-01	miss
Glu_Neuron_AOV	7.069703e-01	2.843932e-01	miss
Glu_Neuron_AOV	1.050404e+00	2.762651e-01	miss
Glu_Neuron_AOV	-1.241681e-01	1.000000e+00	miss
Glu_Neuron_AOV	3.932717e-01	6.634290e-01	miss
Glu_Neuron_AOV	-5.421238e-01	3.815823e-01	miss
Glu_Neuron_AOV	8.504494e-01	2.628730e-01	miss
Glu_Neuron_AOV	4.196236e-01	5.405531e-01	miss
Glu_Neuron_AOV	4.115492e-01	6.776912e-01	miss
Glu_Neuron_AOV	1.329408e+00	1.451141e-02	miss
Glu_Neuron_AOV	1.865617e-01	1.000000e+00	miss
Glu_Neuron_AOV	3.147174e-02	1.000000e+00	miss
Glu_Neuron_AOV	5.608646e-01	5.770858e-01	miss
Glu_Neuron_AOV	1.236429e-01	8.695679e-01	miss
Glu_Neuron_AOV	3.239723e-02	1.000000e+00	miss
Glu_Neuron_AOV	3.957750e-01	4.097317e-01	miss
Glu_Neuron_AOV	8.042855e-01	3.382993e-01	miss
Glu_Neuron_AOV	3.766758e-01	7.874911e-01	miss
Glu_Neuron_AOV	4.451031e-01	6.524908e-01	miss
Glu_Neuron_AOV	-5.249463e-02	1.000000e+00	miss
Glu_Neuron_AOV	1.142497e+00	1.391076e-01	miss
Glu_Neuron_AOV	7.614706e-01	4.043304e-01	miss
Glu_Neuron_AOV	7.522616e-01	4.218341e-01	miss
Glu_Neuron_AOV	9.285284e-01	1.523347e-01	miss
Glu_Neuron_AOV	1.559458e-01	1.000000e+00	miss
Glu_Neuron_AOV	1.271887e-01	1.000000e+00	miss
Glu_Neuron_AOV	9.935648e-01	1.482833e-01	miss
Glu_Neuron_AOV	7.836057e-01	3.284020e-02	miss
Glu_Neuron_AOV	5.609731e-01	3.244407e-01	miss
Glu_Neuron_AOV	8.146197e-01	3.239510e-01	miss
Glu_Neuron_AOV	5.864554e-01	4.118385e-01	miss
Glu_Neuron_AOV	-1.418896e-01	1.000000e+00	miss
Glu_Neuron_AOV	1.371965e-01	1.000000e+00	miss
Glu_Neuron_AOV	6.696996e-01	6.847004e-02	miss
Glu_Neuron_AOV	1.081905e+00	2.577912e-01	miss
Glu_Neuron_AOV	3.450162e-01	8.094026e-01	miss
Glu_Neuron_AOV	8.157308e-02	1.000000e+00	miss
Glu_Neuron_AOV	1.258817e+00	5.712635e-02	miss
Glu_Neuron_AOV	9.935648e-01	1.482833e-01	miss
Glu_Neuron_AOV	1.114276e+00	1.510249e-01	miss
Glu_Neuron_AOV	3.596850e-01	7.793491e-01	miss
Glu_Neuron_AOV	-2.254355e-01	7.328327e-01	miss
Glu_Neuron_AOV	1.022951e+00	1.885104e-01	miss
Glu_Neuron_AOV	2.030793e+00	7.427382e-03	wilcoxon_hit
Glu_Neuron_AOV	1.437881e+00	1.690531e-03	miss
Glu_Neuron_AOV	4.547168e-01	7.761301e-01	miss
Glu_Neuron_AOV	3.148798e-01	1.046404e-01	miss
Glu_Neuron_AOV	3.801598e-01	3.285496e-01	miss
Glu_Neuron_AOV	8.455482e-01	3.774847e-02	miss
Glu_Neuron_AOV	-1.878629e-01	7.449203e-01	miss
Glu_Neuron_AOV	-3.571071e-01	6.621068e-01	miss
Glu_Neuron_AOV	4.985951e-01	1.680789e-01	miss
Glu_Neuron_AOV	2.451027e-01	1.000000e+00	miss
Glu_Neuron_AOV	4.036162e-01	3.446309e-01	miss
Glu_Neuron_AOV	1.249241e-01	1.000000e+00	miss
Glu_Neuron_AOV	-3.056637e-02	1.000000e+00	miss
Glu_Neuron_AOV	-3.421828e-01	5.197780e-01	miss
Glu_Neuron_AOV	-7.472882e-01	2.519496e-01	miss
Glu_Neuron_AOV	6.470064e-01	3.748616e-01	miss
Glu_Neuron_AOV	7.736754e-01	1.788822e-02	miss
Glu_Neuron_AOV	8.079542e-01	1.594851e-01	miss
Glu_Neuron_AOV	4.175782e-01	1.028594e-01	miss
Glu_Neuron_AOV	6.572298e-01	4.286558e-01	miss
Glu_Neuron_AOV	1.042062e+00	4.764360e-02	miss
Glu_Neuron_AOV	-5.116010e-01	3.945136e-02	miss
Glu_Neuron_AOV	5.559082e-01	1.138858e-01	miss
Glu_Neuron_AOV	7.597678e-01	3.013606e-01	miss
Glu_Neuron_AOV	1.813452e-02	1.000000e+00	miss
Glu_Neuron_AOV	-8.352600e-01	3.087997e-01	miss
Glu_Neuron_AOV	3.828726e-01	6.555297e-01	miss
Glu_Neuron_AOV	-5.838636e-01	4.299326e-01	miss
Glu_Neuron_AOV	-1.968877e-01	8.519408e-01	miss
Glu_Neuron_AOV	4.196236e-01	5.405531e-01	miss
Glu_Neuron_AOV	1.457503e+00	1.006800e-01	miss
Glu_Neuron_AOV	4.365073e-01	6.438119e-01	miss
Glu_Neuron_AOV	4.880630e-02	1.000000e+00	miss
Glu_Neuron_AOV	-1.760977e-01	1.000000e+00	miss
Glu_Neuron_AOV	1.253756e+00	9.221794e-04	miss
Glu_Neuron_AOV	6.550215e-01	4.442571e-01	miss
Glu_Neuron_AOV	-3.571071e-01	6.621068e-01	wilcoxon_hit
Glu_Neuron_AOV	7.475592e-01	8.354298e-02	miss
Glu_Neuron_AOV	5.202094e-01	1.418346e-01	miss
Glu_Neuron_AOV	4.529285e-01	6.605537e-01	miss
Glu_Neuron_AOV	-8.775441e-01	2.869088e-01	miss
Glu_Neuron_AOV	1.029790e+00	4.354516e-02	miss
Glu_Neuron_AOV	8.412426e-02	1.000000e+00	miss
Glu_Neuron_AOV	7.789670e-01	2.681028e-01	miss
Glu_Neuron_AOV	2.278124e-01	8.324833e-01	miss
Glu_Neuron_AOV	9.411525e-01	2.447332e-01	miss
Glu_Neuron_AOV	4.270948e-01	5.489139e-01	miss
Glu_Neuron_AOV	1.604162e+00	3.008010e-02	miss
Glu_Neuron_AOV	5.919630e-01	3.506390e-01	miss
Glu_Neuron_AOV	3.766758e-01	7.874911e-01	miss
Glu_Neuron_AOV	6.626004e-01	5.709160e-01	miss
Glu_Neuron_AOV	5.977910e-01	2.469552e-01	miss
Glu_Neuron_AOV	1.249241e-01	1.000000e+00	miss
Glu_Neuron_AOV	2.705281e-01	1.000000e+00	miss
Glu_Neuron_AOV	6.626004e-01	5.709160e-01	miss
Glu_Neuron_AOV	-4.758750e-02	1.000000e+00	miss
Glu_Neuron_AOV	7.441785e-01	4.378954e-01	miss
Glu_Neuron_AOV	5.988873e-01	2.597509e-01	miss
Glu_Neuron_AOV	8.998534e-02	1.000000e+00	miss
Glu_Neuron_AOV	7.257213e-01	2.107161e-01	miss
Glu_Neuron_AOV	3.295498e-01	8.035950e-01	miss
Glu_Neuron_AOV	-1.887309e-01	1.000000e+00	miss
Glu_Neuron_AOV	8.146197e-01	3.239510e-01	miss
Glu_Neuron_AOV	-2.679679e-02	1.000000e+00	miss
Glu_Neuron_AOV	6.667047e-02	1.000000e+00	miss
Glu_Neuron_AOV	1.150119e+00	1.077134e-01	miss
Glu_Neuron_AOV	1.521650e+00	8.768562e-02	miss
Glu_Neuron_AOV	-4.050086e-01	6.422303e-01	miss
Glu_Neuron_AOV	7.614706e-01	4.043304e-01	miss
Glu_Neuron_AOV	6.269356e-02	1.000000e+00	miss
Glu_Neuron_AOV	4.164985e-01	6.242509e-01	miss
Glu_Neuron_AOV	-8.257727e-02	1.000000e+00	miss
Glu_Neuron_AOV	1.443714e-01	7.328222e-01	miss
Glu_Neuron_AOV	-1.287035e-01	1.000000e+00	miss
Glu_Neuron_AOV	7.937551e-01	2.902109e-02	miss
Glu_Neuron_AOV	5.737130e-01	4.640757e-01	miss
Glu_Neuron_AOV	-1.093503e-01	1.000000e+00	miss
Glu_Neuron_AOV	1.546422e-01	7.978047e-01	miss
Glu_Neuron_AOV	4.744360e-01	2.071574e-01	miss
Glu_Neuron_AOV	2.451027e-01	1.000000e+00	miss
Glu_Neuron_AOV	9.073596e-01	3.842104e-02	miss
Glu_Neuron_AOV	-1.075844e-01	1.000000e+00	miss
Glu_Neuron_AOV	6.530601e-01	4.586477e-01	miss
Glu_Neuron_AOV	1.939997e-01	8.373212e-01	miss
Glu_Neuron_AOV	4.547168e-01	7.761301e-01	miss
Glu_Neuron_AOV	5.101394e-01	4.936404e-01	miss
Glu_Neuron_AOV	5.959143e-01	3.009033e-01	miss
Glu_Neuron_AOV	-1.744104e+00	1.040422e-02	miss
Glu_Neuron_AOV	3.418894e-01	1.946286e-01	miss
Glu_Neuron_AOV	-2.983330e-02	1.000000e+00	miss
Glu_Neuron_AOV	4.027951e-01	6.707968e-01	miss
Glu_Neuron_AOV	-9.820100e-01	1.604037e-01	miss
Glu_Neuron_AOV	-3.947726e-02	1.000000e+00	miss
Glu_Neuron_AOV	2.674220e-01	5.828683e-01	miss
Glu_Neuron_AOV	7.403836e-01	2.512098e-01	miss
Glu_Neuron_AOV	1.577564e-01	1.000000e+00	miss
Glu_Neuron_AOV	1.147026e-01	1.000000e+00	miss
Glu_Neuron_AOV	4.991373e-01	3.481760e-01	miss
Glu_Neuron_AOV	1.922959e-01	1.000000e+00	miss
Glu_Neuron_AOV	1.334308e+00	5.851356e-02	miss
Glu_Neuron_AOV	1.719903e-01	1.000000e+00	miss
Glu_Neuron_AOV	2.927094e-01	7.901227e-01	miss
Glu_Neuron_AOV	8.401138e-01	2.746372e-01	miss
Glu_Neuron_AOV	7.522616e-01	4.218341e-01	miss
Glu_Neuron_AOV	3.845015e-01	3.506506e-01	miss
Glu_Neuron_AOV	9.693955e-01	5.671380e-02	miss
Glu_Neuron_AOV	9.985405e-01	7.237293e-03	miss
Glu_Neuron_AOV	1.072147e-01	1.000000e+00	miss
Glu_Neuron_AOV	3.122326e-01	7.972043e-01	miss
Glu_Neuron_AOV	5.983531e-01	2.534283e-01	miss
Glu_Neuron_AOV	1.092767e+00	6.843098e-02	miss
Glu_Neuron_AOV	-3.321761e-01	5.858445e-01	miss
Glu_Neuron_AOV	6.483025e-01	3.626355e-01	miss
Glu_Neuron_AOV	8.709286e-01	3.961040e-01	miss
Glu_Neuron_AOV	1.865617e-01	1.000000e+00	miss
Glu_Neuron_AOV	5.710551e-01	6.159298e-01	miss
Glu_Neuron_AOV	3.232157e-01	8.256897e-01	miss
Glu_Neuron_AOV	4.666486e-01	5.283570e-01	miss
Glu_Neuron_AOV	2.451027e-01	1.000000e+00	miss
Glu_Neuron_AOV	4.969506e-01	4.544821e-01	miss
Glu_Neuron_AOV	4.298657e-01	2.322766e-01	miss
Glu_Neuron_AOV	1.672875e+00	5.421106e-02	miss
Glu_Neuron_AOV	1.081905e+00	2.577912e-01	miss
Glu_Neuron_AOV	2.133624e-01	1.000000e+00	miss
Glu_Neuron_AOV	4.600827e-01	5.188016e-01	miss
Glu_Neuron_AOV	5.638574e-01	2.621982e-01	miss
Glu_Neuron_AOV	5.472317e-01	1.997020e-01	miss
Glu_Neuron_AOV	5.151591e-01	5.047034e-01	miss
Glu_Neuron_AOV	8.312919e-01	1.638849e-03	miss
Glu_Neuron_AOV	5.801954e-01	5.004809e-01	miss
Glu_Neuron_AOV	1.029648e-01	8.949226e-01	miss
Glu_Neuron_AOV	5.202094e-01	1.418346e-01	miss
Glu_Neuron_AOV	-1.064608e-01	8.851509e-01	miss
Glu_Neuron_AOV	6.603249e-01	1.512070e-01	miss
Glu_Neuron_AOV	5.410928e-01	2.347267e-01	miss
Glu_Neuron_AOV	1.025119e+00	1.567009e-01	miss
Glu_Neuron_AOV	-4.147699e-01	7.807879e-01	miss
Glu_Neuron_AOV	-5.425092e-02	1.000000e+00	miss
Glu_Neuron_AOV	6.572298e-01	4.286558e-01	miss
Glu_Neuron_AOV	1.150119e+00	1.077134e-01	miss
Glu_Neuron_AOV	6.572298e-01	4.286558e-01	miss
Glu_Neuron_AOV	6.108294e-01	5.904581e-02	miss
Glu_Neuron_AOV	7.151135e-01	3.698905e-01	miss
Glu_Neuron_AOV	1.209308e+00	8.884844e-02	miss
Glu_Neuron_AOV	-2.945081e-01	8.049325e-01	miss
Glu_Neuron_AOV	3.269771e-02	1.000000e+00	miss
Glu_Neuron_AOV	1.072441e+00	2.110302e-01	miss
Glu_Neuron_AOV	6.926347e-01	1.914814e-02	miss
Glu_Neuron_AOV	-1.540596e-01	1.000000e+00	miss
Glu_Neuron_AOV	8.415171e-01	2.762522e-02	miss
Glu_Neuron_AOV	4.917081e-01	6.202837e-01	miss
Glu_Neuron_AOV	4.917081e-01	6.202837e-01	miss
Glu_Neuron_AOV	4.755460e-01	5.963899e-01	miss
Glu_Neuron_AOV	-2.071850e-01	6.819868e-01	miss
Glu_Neuron_AOV	3.684347e-01	6.864721e-01	miss
Glu_Neuron_AOV	2.278124e-01	8.324833e-01	miss
Glu_Neuron_AOV	-3.432876e-01	7.785510e-01	miss
Glu_Neuron_AOV	-7.332189e-01	5.551355e-01	miss
Glu_Neuron_AOV	1.983944e-01	7.539150e-01	miss
Glu_Neuron_AOV	2.299315e-01	3.530265e-01	miss
Glu_Neuron_AOV	1.100544e+00	1.963630e-01	miss
Glu_Neuron_AOV	8.709286e-01	3.961040e-01	miss
Glu_Neuron_AOV	4.658328e-01	7.845531e-01	miss
Glu_Neuron_AOV	2.451027e-01	1.000000e+00	miss
Glu_Neuron_AOV	7.543591e-01	2.237279e-01	miss
Glu_Neuron_AOV	-7.502127e-01	3.256561e-01	wilcoxon_hit
Glu_Neuron_AOV	-4.147699e-01	7.807879e-01	miss
Glu_Neuron_AOV	6.667047e-02	1.000000e+00	miss
Glu_Neuron_AOV	4.782838e-01	5.458509e-01	miss
Glu_Neuron_AOV	-1.540596e-01	1.000000e+00	miss
Glu_Neuron_AOV	5.046144e-01	6.403242e-01	miss
Glu_Neuron_AOV	1.026322e+00	1.533997e-04	miss
Glu_Neuron_AOV	-2.348512e-01	1.000000e+00	miss
Glu_Neuron_AOV	6.337497e-01	2.120368e-01	miss
Glu_Neuron_AOV	8.504494e-01	2.628730e-01	miss
Glu_Neuron_AOV	3.147174e-02	1.000000e+00	miss
Glu_Neuron_AOV	-2.594190e-01	7.387065e-01	miss
Glu_Neuron_AOV	-1.150496e-02	1.000000e+00	miss
Glu_Neuron_AOV	2.209206e-01	7.255913e-01	miss
Glu_Neuron_AOV	7.050112e-01	1.503033e-01	miss
Glu_Neuron_AOV	2.946234e-01	8.349150e-01	miss
Glu_Neuron_AOV	-1.287035e-01	1.000000e+00	miss
Glu_Neuron_AOV	-1.467778e-01	1.000000e+00	miss
Glu_Neuron_AOV	1.147026e-01	1.000000e+00	miss
Glu_Neuron_AOV	3.734304e-01	4.705922e-01	miss
Glu_Neuron_AOV	1.559458e-01	1.000000e+00	miss
Glu_Neuron_AOV	1.530940e-01	8.487293e-01	miss
Glu_Neuron_AOV	1.395200e+00	5.289073e-03	miss
Glu_Neuron_AOV	3.092404e-01	8.212810e-01	miss
Glu_Neuron_AOV	5.644965e-01	1.369317e-01	miss
Glu_Neuron_AOV	-3.432876e-01	7.785510e-01	miss
Glu_Neuron_AOV	6.970715e-01	3.157845e-01	miss
Glu_Neuron_AOV	6.155158e-02	7.842451e-01	miss
Glu_Neuron_AOV	1.226131e-01	5.306584e-01	miss
Glu_Neuron_AOV	1.719903e-01	1.000000e+00	miss
Glu_Neuron_AOV	-1.094013e+00	1.242570e-01	miss
Glu_Neuron_AOV	-2.701585e-01	8.291968e-01	miss
Glu_Neuron_AOV	8.132358e-01	5.598631e-02	miss
Glu_Neuron_AOV	1.229078e-01	7.599866e-01	miss
Glu_Neuron_AOV	-7.716825e-03	1.000000e+00	miss
Glu_Neuron_AOV	-2.170504e-01	8.454002e-01	miss
Glu_Neuron_AOV	-5.421238e-01	3.815823e-01	miss
Glu_Neuron_AOV	1.072147e-01	1.000000e+00	miss
Glu_Neuron_AOV	7.441785e-01	4.378954e-01	miss
Glu_Neuron_AOV	1.005006e+00	1.681431e-01	miss
Glu_Neuron_AOV	9.774089e-01	2.179041e-01	miss
Glu_Neuron_AOV	1.865617e-01	1.000000e+00	miss
Glu_Neuron_AOV	1.072147e-01	1.000000e+00	miss
Glu_Neuron_AOV	8.411421e-01	8.299503e-02	miss
Glu_Neuron_AOV	-2.070513e-01	1.000000e+00	miss
Glu_Neuron_AOV	5.710551e-01	6.159298e-01	miss
Glu_Neuron_AOV	4.958518e-01	2.634503e-01	miss
Glu_Neuron_AOV	-2.680780e-01	1.000000e+00	miss
Glu_Neuron_AOV	8.709286e-01	3.961040e-01	miss
Glu_Neuron_AOV	-3.466407e-01	7.891704e-01	miss
Glu_Neuron_AOV	-7.447932e-01	5.471250e-02	miss
Glu_Neuron_AOV	3.360641e-01	4.626350e-01	miss
Glu_Neuron_AOV	3.200507e-02	1.000000e+00	miss
Glu_Neuron_AOV	-3.692806e-02	1.000000e+00	miss
Glu_Neuron_AOV	2.705281e-01	1.000000e+00	miss
Glu_Neuron_AOV	-5.260068e-01	3.591751e-01	miss
Glu_Neuron_AOV	4.927612e-01	4.462918e-01	miss
Glu_Neuron_AOV	-7.605997e-01	4.117566e-01	miss
Glu_Neuron_AOV	9.743355e-02	1.000000e+00	miss
Glu_Neuron_AOV	-8.013260e-01	3.869087e-01	miss
Glu_Neuron_AOV	3.596850e-01	7.793491e-01	miss
Glu_Neuron_AOV	2.921033e+00	9.038189e-04	wilcoxon_hit
Glu_Neuron_AOV	-2.548326e-01	8.461983e-01	miss
Glu_Neuron_AOV	6.374195e-01	2.905000e-01	miss
Glu_Neuron_AOV	5.046144e-01	6.403242e-01	miss
Glu_Neuron_AOV	3.298632e-01	6.945351e-01	miss
Glu_Neuron_AOV	2.577386e-01	7.241915e-01	miss
Glu_Neuron_AOV	7.225972e-01	2.179848e-01	miss
Glu_Neuron_AOV	1.429421e-01	7.999870e-01	miss
Glu_Neuron_AOV	5.693868e-03	1.000000e+00	miss
Glu_Neuron_AOV	1.076054e+00	4.212117e-02	miss
Glu_Neuron_AOV	-4.116770e-01	7.910713e-01	miss
Glu_Neuron_AOV	3.312787e-02	1.000000e+00	miss
Glu_Neuron_AOV	8.134810e-01	1.082910e-01	miss
Glu_Neuron_AOV	2.495836e-01	8.228438e-01	miss
Glu_Neuron_AOV	-5.249463e-02	1.000000e+00	miss
Glu_Neuron_AOV	-1.887309e-01	1.000000e+00	miss
Glu_Neuron_AOV	-2.548326e-01	8.461983e-01	miss
Glu_Neuron_AOV	1.420502e+00	7.873698e-02	miss
Glu_Neuron_AOV	-2.945081e-01	8.049325e-01	miss
Glu_Neuron_AOV	-1.121108e-01	1.000000e+00	miss
Glu_Neuron_AOV	5.960322e-02	1.000000e+00	miss
Glu_Neuron_AOV	6.572298e-01	4.286558e-01	miss
Glu_Neuron_AOV	4.151938e-01	4.679432e-01	miss
Glu_Neuron_AOV	1.602805e+00	4.369900e-02	wilcoxon_hit
Glu_Neuron_AOV	7.225972e-01	2.179848e-01	miss
Glu_Neuron_AOV	8.882519e-01	2.242353e-01	miss
Glu_Neuron_AOV	5.864554e-01	4.118385e-01	miss
Glu_Neuron_AOV	7.756988e-01	1.102603e-01	miss
Glu_Neuron_AOV	1.142497e+00	1.391076e-01	miss
Glu_Neuron_AOV	-4.937434e-01	7.712126e-01	miss
Glu_Neuron_AOV	3.232157e-01	8.256897e-01	miss
Glu_Neuron_AOV	-7.841657e-02	1.000000e+00	miss
Glu_Neuron_AOV	3.952343e-01	4.300052e-01	miss
Glu_Neuron_AOV	-7.005695e-01	1.759917e-01	miss
Glu_Neuron_AOV	-2.070513e-01	1.000000e+00	miss
Glu_Neuron_AOV	1.234194e+00	8.913901e-03	miss
Glu_Neuron_AOV	-3.432876e-01	7.785510e-01	miss
Glu_Neuron_AOV	5.835931e-01	3.908562e-01	miss
Glu_Neuron_AOV	4.164985e-01	6.242509e-01	miss
Glu_Neuron_AOV	2.451027e-01	1.000000e+00	miss
Glu_Neuron_AOV	-2.238945e-01	8.280894e-01	miss
Glu_Neuron_AOV	-3.108432e-01	8.248480e-01	miss
Glu_Neuron_AOV	1.786091e-01	6.674567e-01	miss
Glu_Neuron_AOV	1.072441e+00	2.110302e-01	miss
Glu_Neuron_AOV	-2.701585e-01	8.291968e-01	miss
Glu_Neuron_AOV	2.030793e+00	7.427382e-03	miss
Glu_Neuron_AOV	2.705281e-01	1.000000e+00	miss
Glu_Neuron_AOV	5.760967e-01	4.770866e-01	miss
Glu_Neuron_AOV	1.045466e+00	1.214833e-01	miss
Glu_Neuron_AOV	-4.185338e-01	7.688127e-01	miss
Glu_Neuron_AOV	6.667047e-02	1.000000e+00	miss
Glu_Neuron_AOV	4.123456e-02	4.727381e-01	miss
Glu_Neuron_AOV	-3.466407e-01	7.891704e-01	miss
Glu_Neuron_AOV	3.848734e-01	2.528879e-01	miss
Glu_Neuron_AOV	1.850189e-01	8.617793e-01	miss
Glu_Neuron_AOV	1.084276e+00	3.340266e-02	miss
Glu_Neuron_AOV	3.766758e-01	7.874911e-01	miss
Glu_Neuron_AOV	1.265147e+00	7.290581e-02	miss
Glu_Neuron_AOV	-5.908521e-01	6.087504e-01	miss
Glu_Neuron_AOV	8.504494e-01	2.628730e-01	miss
Glu_Neuron_AOV	-1.624226e-01	1.000000e+00	miss
Glu_Neuron_AOV	1.168854e+00	1.649800e-01	miss
Glu_Neuron_AOV	7.441785e-01	4.378954e-01	miss
Glu_Neuron_AOV	4.053958e-01	4.413921e-01	miss
Glu_Neuron_AOV	9.654997e-01	1.124325e-01	miss
Glu_Neuron_AOV	9.310138e-01	1.150978e-04	miss
Glu_Neuron_AOV	-3.466407e-01	7.891704e-01	miss
Glu_Neuron_AOV	2.323900e-01	6.652641e-01	miss
Glu_Neuron_AOV	7.492536e-01	1.630705e-02	miss
Glu_Neuron_AOV	4.547168e-01	7.761301e-01	miss
Glu_Neuron_AOV	-1.418896e-01	1.000000e+00	miss
Glu_Neuron_AOV	1.530940e-01	8.487293e-01	miss
Glu_Neuron_AOV	4.272058e-01	3.090544e-01	miss
Glu_Neuron_AOV	5.080110e-01	3.730859e-01	miss
Glu_Neuron_AOV	5.608646e-01	5.770858e-01	miss
Glu_Neuron_AOV	3.915796e-01	7.947745e-01	miss
Glu_Neuron_AOV	3.147174e-02	1.000000e+00	miss
Glu_Neuron_AOV	8.042855e-01	3.382993e-01	miss
Glu_Neuron_AOV	1.266742e+00	1.037497e-03	miss
Glu_Neuron_AOV	6.572298e-01	4.286558e-01	miss
Glu_Neuron_AOV	-1.074771e+00	1.471148e-01	wilcoxon_hit
Glu_Neuron_AOV	1.637924e-01	8.417498e-01	miss
Glu_Neuron_AOV	-3.108432e-01	8.248480e-01	miss
Glu_Neuron_AOV	-2.018772e-01	1.000000e+00	wilcoxon_hit
Glu_Neuron_AOV	1.325173e+00	2.573010e-02	miss
Glu_Neuron_AOV	4.529285e-01	6.605537e-01	miss
Glu_Neuron_AOV	3.932717e-01	6.634290e-01	miss
Glu_Neuron_AOV	8.535107e-01	5.192923e-03	miss
Glu_Neuron_AOV	5.801954e-01	5.004809e-01	miss
Glu_Neuron_AOV	-1.266629e-01	1.000000e+00	miss
Glu_Neuron_AOV	5.760967e-01	4.770866e-01	miss
Glu_Neuron_AOV	3.446371e-01	5.141492e-01	miss
Glu_Neuron_AOV	5.000117e-01	8.954908e-02	miss
Glu_Neuron_AOV	6.513063e-01	4.719762e-01	miss
Glu_Neuron_AOV	2.278124e-01	8.324833e-01	miss
Glu_Neuron_AOV	1.045466e+00	1.214833e-01	miss
Glu_Neuron_AOV	-5.193174e-01	3.321983e-01	miss
Glu_Neuron_AOV	7.516223e-01	1.319822e-01	miss
Glu_Neuron_AOV	3.239723e-02	1.000000e+00	miss
Glu_Neuron_AOV	-1.100637e+00	1.768638e-01	wilcoxon_hit
Glu_Neuron_AOV	6.916352e-01	2.460730e-01	miss
Glu_Neuron_AOV	7.865959e-01	2.560036e-01	miss
Glu_Neuron_AOV	-4.937434e-01	7.712126e-01	miss
Glu_Neuron_AOV	5.608646e-01	5.770858e-01	miss
Glu_Neuron_AOV	2.516654e-01	7.037616e-01	miss
Glu_Neuron_AOV	-1.045537e+00	2.704020e-01	miss
Glu_Neuron_AOV	1.168854e+00	1.649800e-01	miss
Glu_Neuron_AOV	1.637924e-01	8.417498e-01	miss
Glu_Neuron_AOV	9.634555e-01	2.668312e-01	miss
Glu_Neuron_AOV	4.164985e-01	6.242509e-01	miss
Glu_Neuron_AOV	6.470064e-01	3.748616e-01	miss
Glu_Neuron_AOV	-8.949015e-02	1.000000e+00	miss
Glu_Neuron_AOV	1.922959e-01	1.000000e+00	miss
Glu_Neuron_AOV	5.782466e-01	4.891877e-01	miss
Glu_Neuron_AOV	1.865617e-01	1.000000e+00	miss
Glu_Neuron_AOV	1.050404e+00	2.762651e-01	miss
Glu_Neuron_AOV	9.743355e-02	1.000000e+00	miss
Glu_Neuron_AOV	7.543591e-01	2.237279e-01	miss
Glu_Neuron_AOV	1.420502e+00	7.873698e-02	wilcoxon_hit
Glu_Neuron_AOV	7.441785e-01	4.378954e-01	miss
Glu_Neuron_AOV	4.547168e-01	7.761301e-01	miss
Glu_Neuron_AOV	5.835931e-01	3.908562e-01	miss
Glu_Neuron_AOV	3.698575e-01	5.355458e-01	miss
Glu_Neuron_AOV	5.760967e-01	4.770866e-01	miss
Glu_Neuron_AOV	5.899928e-01	3.329728e-01	miss
Glu_Neuron_AOV	2.927094e-01	7.901227e-01	miss
Glu_Neuron_AOV	-2.903625e-01	6.256689e-01	miss
Glu_Neuron_AOV	5.608646e-01	5.770858e-01	miss
Glu_Neuron_AOV	1.702223e+00	8.935281e-03	miss
Glu_Neuron_AOV	6.340796e-01	2.063633e-01	miss
Glu_Neuron_AOV	7.069703e-01	2.843932e-01	miss
Glu_Neuron_AOV	-1.318417e-01	1.000000e+00	miss
Glu_Neuron_AOV	3.232157e-01	8.256897e-01	miss
Glu_Neuron_AOV	1.025766e-01	8.865024e-01	miss
Glu_Neuron_AOV	-1.887309e-01	1.000000e+00	miss
Glu_Neuron_AOV	2.578532e-01	8.395904e-01	miss
Glu_Neuron_AOV	4.047594e-01	8.013430e-01	miss
Glu_Neuron_AOV	1.132409e+00	1.810182e-01	miss
Glu_Neuron_AOV	1.066153e+00	1.122516e-01	miss
Glu_Neuron_AOV	2.094619e-01	8.505928e-01	miss
Glu_Neuron_AOV	6.309290e-01	1.266695e-01	miss
Glu_Neuron_AOV	9.789818e-01	1.052859e-01	miss
Glu_Neuron_AOV	-1.318417e-01	1.000000e+00	miss
Glu_Neuron_AOV	1.322537e+00	7.961022e-04	miss
Glu_Neuron_AOV	8.692168e-01	1.433206e-01	miss
Glu_Neuron_AOV	-7.547396e-02	1.000000e+00	miss
Glu_Neuron_AOV	-4.142614e-01	4.422926e-01	miss
Glu_Neuron_AOV	3.232157e-01	8.256897e-01	miss
Glu_Neuron_AOV	6.437431e-01	4.077585e-01	miss
Glu_Neuron_AOV	1.009390e+00	1.395116e-01	miss
Glu_Neuron_AOV	9.013818e-01	4.056863e-02	miss
Glu_Neuron_AOV	-6.083879e-01	4.851676e-01	miss
Glu_Neuron_AOV	9.409461e-01	2.847315e-01	miss
Glu_Neuron_AOV	4.047594e-01	8.013430e-01	miss
Glu_Neuron_AOV	-3.219402e-01	6.873545e-01	miss
Glu_Neuron_AOV	1.971439e-01	8.638672e-01	miss
Glu_Neuron_AOV	8.042855e-01	3.382993e-01	miss
Glu_Neuron_AOV	6.337497e-01	2.120368e-01	miss
Glu_Neuron_AOV	9.693955e-01	5.671380e-02	miss
Glu_Neuron_AOV	1.353690e+00	7.443335e-02	miss
Glu_Neuron_AOV	1.227664e+00	1.574283e-04	miss
Glu_Neuron_AOV	1.494611e+00	1.107299e-02	miss
Glu_Neuron_AOV	4.404792e-01	5.643276e-01	miss
Glu_Neuron_AOV	2.781728e-01	5.740596e-01	miss
Glu_Neuron_AOV	2.680755e-01	7.283249e-01	miss
Glu_Neuron_AOV	5.960322e-02	1.000000e+00	miss
Glu_Neuron_AOV	5.377108e-01	4.343558e-01	miss
Glu_Neuron_AOV	6.404462e-01	3.384085e-01	miss
Glu_Neuron_AOV	3.862311e-01	5.596007e-01	miss
Glu_Neuron_AOV	8.743415e-01	2.377054e-01	miss
Glu_Neuron_AOV	1.828354e-01	8.540583e-01	miss
Glu_Neuron_AOV	9.231316e-01	8.567234e-02	miss
Glu_Neuron_AOV	1.307566e+00	3.644381e-02	miss
Glu_Neuron_AOV	7.050112e-01	1.503033e-01	miss
Glu_Neuron_AOV	1.193473e-02	1.000000e+00	miss
Glu_Neuron_AOV	1.113450e+00	7.047793e-03	miss
Glu_Neuron_AOV	6.553976e-01	1.068887e-01	miss
Glu_Neuron_AOV	-4.828770e-01	7.828120e-01	miss
Glu_Neuron_AOV	1.766234e-01	1.000000e+00	miss
Glu_Neuron_AOV	1.287711e+00	5.157515e-02	miss
Glu_Neuron_AOV	-2.456480e-01	8.108405e-01	miss
Glu_Neuron_AOV	-2.916506e-01	7.008712e-01	miss
Glu_Neuron_AOV	1.405163e+00	9.610363e-03	miss
[truncated: 19,414 more rows]
