# Supplementary material for: Ascertaining cells’ synaptic connections and RNA expression simultaneously with barcoded rabies virus libraries
Source: Nat Commun. 2022 Nov 16;13:6993. doi: 10.1038/s41467-022-34334-1 (PMC9668842; doi:10.1038/s41467-022-34334-1)
Supplement: Supplementary file 6 — Source Data [file 41467_2022_34334_MOESM6_ESM.zip › saunders_source_data/Figure_2g_right.csv]

ncells_with_vbc	in_library
264	no
15	no
1	no
12	no
3	no
1	no
1	no
1	no
1	no
1	no
1	no
1	no
2	no
3	no
1	no
1	no
5	no
1	no
14	no
4	no
1	no
1	no
2	no
1	no
1	no
1	no
23	no
2	no
5	no
8	no
1	no
1	no
4	no
2	no
1	no
1	no
3	no
1	no
1	no
1	no
2	no
1	no
1	no
1	no
1	no
5	no
4	no
1	no
1	no
2	no
1	no
2	no
1	no
1	no
15	no
1	no
31	no
1	no
1	no
1	no
2	no
3	no
1	no
1	no
1	no
1	no
1	no
1	no
1	no
1	no
1	no
1	no
1	no
1	no
12	no
1	no
5	no
1	no
1	no
1	no
1	no
1	no
1	no
1	no
1	no
13	no
3	no
1	no
1	no
1	no
1	no
1	no
1	no
1	no
2	no
1	no
5	no
2	no
2	no
3	no
1	no
1	no
1	no
1	no
1	no
1	no
1	no
1	no
1	no
1	no
1	no
1	no
1	no
1	no
1	no
1	no
1	no
5	no
1	no
1	no
1	no
1	no
1	no
1	no
2	no
1	no
2	no
3	no
1	no
1	no
1	no
1	no
1	no
1	no
2	no
1	no
1	no
1	no
2	no
1	no
1	no
1	no
2	no
2	no
1	no
1	no
1	no
1	no
1	no
1	no
1	no
1	no
2	no
1	no
1	no
3	no
1	no
1	no
1	no
1	no
1	no
1	no
1	no
1	no
1	no
1	no
1	no
1	no
1	no
2	no
1	no
1	no
1	no
1	no
1	no
1	no
1	no
1	no
1	no
1	no
1	no
1	no
1	no
1	no
1	no
1	no
1	no
2	no
1	no
1	no
1	no
1	no
1	no
1	no
1	no
1	no
1	no
1	no
1	no
1	no
1	no
1	no
1	no
1	no
1	no
1	no
1	no
1	no
1	no
1	no
1	no
1	no
1	no
2	no
1	no
1	no
1	no
1	no
1	no
1	no
1	no
1	no
2	no
1	no
1	no
1	no
1	no
2	no
1	no
1	no
1	no
1	no
1	no
1	no
1	no
1	no
1	no
1	no
1	no
1	no
1	no
1	no
1	no
1	no
1	no
1	no
1	no
1	no
2	no
1	no
1	no
1	no
1	no
1	no
1	no
1	no
1	no
1	no
1	no
1	no
1	no
1	no
1	no
1	no
1	no
1	no
1	no
1	no
1	no
1	no
1	no
2	no
1	no
2	no
1	no
1	no
1	no
1	no
1	no
1	no
1	no
1	no
1	no
1	no
1	no
1	no
1	no
