# Supplementary material for: Ascertaining cells’ synaptic connections and RNA expression simultaneously with barcoded rabies virus libraries
Source: Nat Commun. 2022 Nov 16;13:6993. doi: 10.1038/s41467-022-34334-1 (PMC9668842; doi:10.1038/s41467-022-34334-1)
Supplement: Supplementary file 6 — Source Data [file 41467_2022_34334_MOESM6_ESM.zip › saunders_source_data/Figure_2c_VBCSequences.csv]

CBC	VBC	UMI_COUNT	collapse_type
CCEx12_B19_noRG_1in10x_L1_AGATCTGAGTTACCCA	CTGAGCACTCATATATGAGG	467	AED
CCEx12_B19_noRG_1in10x_L1_AGATCTGAGTTACCCA	TACTAAAACCTCACCCTAGA	72	AED
CCEx12_B19_noRG_1in10x_L1_AGATCTGAGTTACCCA	TTAAACTCCATACCGTAATG	30	AED
CCEx12_B19_noRG_1in10x_L1_AGATCTGAGTTACCCA	CTGAGCACTCATATATGAGG	454	No_Collapse
CCEx12_B19_noRG_1in10x_L1_AGATCTGAGTTACCCA	CTGCGCACTCATATATGAGG	236	No_Collapse
CCEx12_B19_noRG_1in10x_L1_AGATCTGAGTTACCCA	CTGAGAACTCATATATGAGG	211	No_Collapse
CCEx12_B19_noRG_1in10x_L1_AGATCTGAGTTACCCA	CTGAGCACTCAGATATGAGG	182	No_Collapse
CCEx12_B19_noRG_1in10x_L1_AGATCTGAGTTACCCA	CTGAGCACTAATATATGAGG	159	No_Collapse
CCEx12_B19_noRG_1in10x_L1_AGATCTGAGTTACCCA	CTGAGCACTCATATATGAGT	112	No_Collapse
CCEx12_B19_noRG_1in10x_L1_AGATCTGAGTTACCCA	CAGAGCACTCATATATGAGG	105	No_Collapse
CCEx12_B19_noRG_1in10x_L1_AGATCTGAGTTACCCA	CTGAGCAATCATATATGAGG	97	No_Collapse
CCEx12_B19_noRG_1in10x_L1_AGATCTGAGTTACCCA	CTGAGCACTCATATATGATG	96	No_Collapse
CCEx12_B19_noRG_1in10x_L1_AGATCTGAGTTACCCA	CTGAGCCCTCATATATGAGG	95	No_Collapse
CCEx12_B19_noRG_1in10x_L1_AGATCTGAGTTACCCA	ATGAGCACTCATATATGAGG	89	No_Collapse
CCEx12_B19_noRG_1in10x_L1_AGATCTGAGTTACCCA	CTGATCACTCATATATGAGG	80	No_Collapse
CCEx12_B19_noRG_1in10x_L1_AGATCTGAGTTACCCA	CTCAGCACTCATATATGAGG	77	No_Collapse
CCEx12_B19_noRG_1in10x_L1_AGATCTGAGTTACCCA	CTGAGCACACATATATGAGG	74	No_Collapse
CCEx12_B19_noRG_1in10x_L1_AGATCTGAGTTACCCA	TACTAAAACCTCACCCTAGA	70	No_Collapse
CCEx12_B19_noRG_1in10x_L1_AGATCTGAGTTACCCA	CTGAGCACTCATATAAGAGG	67	No_Collapse
CCEx12_B19_noRG_1in10x_L1_AGATCTGAGTTACCCA	CTGAGCACTCATATATCAGG	66	No_Collapse
CCEx12_B19_noRG_1in10x_L1_AGATCTGAGTTACCCA	CTGAGCTCTCATATATGAGG	66	No_Collapse
CCEx12_B19_noRG_1in10x_L1_AGATCTGAGTTACCCA	CTGAGCGCTCATATATGAGG	65	No_Collapse
CCEx12_B19_noRG_1in10x_L1_AGATCTGAGTTACCCA	CTGAGCACTCCTATATGAGG	64	No_Collapse
CCEx12_B19_noRG_1in10x_L1_AGATCTGAGTTACCCA	CTGAGCACTCATATATGCGG	63	No_Collapse
CCEx12_B19_noRG_1in10x_L1_AGATCTGAGTTACCCA	TACTAAAACCACACCCTAGA	52	No_Collapse
CCEx12_B19_noRG_1in10x_L1_AGATCTGAGTTACCCA	CTGAGCACTCATAAATGAGG	48	No_Collapse
CCEx12_B19_noRG_1in10x_L1_AGATCTGAGTTACCCA	CTGAGCACTCTTATATGAGG	48	No_Collapse
CCEx12_B19_noRG_1in10x_L1_AGATCTGAGTTACCCA	TACTAAAACCTCACACTAGA	46	No_Collapse
CCEx12_B19_noRG_1in10x_L1_AGATCTGAGTTACCCA	CTGAGCACTCATATATTAGG	45	No_Collapse
CCEx12_B19_noRG_1in10x_L1_AGATCTGAGTTACCCA	TACTAAAACATCACCCTAGA	40	No_Collapse
CCEx12_B19_noRG_1in10x_L1_AGATCTGAGTTACCCA	CTGAGCACTCATAGATGAGG	39	No_Collapse
CCEx12_B19_noRG_1in10x_L1_AGATCTGAGTTACCCA	CTGAGCACTCAAATATGAGG	38	No_Collapse
CCEx12_B19_noRG_1in10x_L1_AGATCTGAGTTACCCA	GTGAGCACTCATATATGAGG	38	No_Collapse
CCEx12_B19_noRG_1in10x_L1_AGATCTGAGTTACCCA	CTGAGCACTCATATATGAGC	37	No_Collapse
CCEx12_B19_noRG_1in10x_L1_AGATCTGAGTTACCCA	TACTAAACCCTCACCCTAGA	31	No_Collapse
CCEx12_B19_noRG_1in10x_L1_AGATCTGAGTTACCCA	CGGAGCACTCATATATGAGG	30	No_Collapse
CCEx12_B19_noRG_1in10x_L1_AGATCTGAGTTACCCA	CTGAGCACTCATATATGAGA	30	No_Collapse
CCEx12_B19_noRG_1in10x_L1_AGATCTGAGTTACCCA	TACTAACACCTCACCCTAGA	29	No_Collapse
CCEx12_B19_noRG_1in10x_L1_AGATCTGAGTTACCCA	TTAAACTCCATACCGTAATG	27	No_Collapse
CCEx12_B19_noRG_1in10x_L1_AGATCTGAGTTACCCA	CTGAGCACGCATATATGAGG	26	No_Collapse
CCEx12_B19_noRG_1in10x_L1_AGATCTGAGTTACCCA	CTGAGCACTCATTTATGAGG	26	No_Collapse
CCEx12_B19_noRG_1in10x_L1_AGATCTGAGTTACCCA	CTGAGCACTCATATTTGAGG	25	No_Collapse
CCEx12_B19_noRG_1in10x_L1_AGATCTGAGTTACCCA	CTAAGCACTCATATATGAGG	21	No_Collapse
CCEx12_B19_noRG_1in10x_L1_AGATCTGAGTTACCCA	TACTAAAACCTCCCCCTAGA	20	No_Collapse
CCEx12_B19_noRG_1in10x_L1_AGATCTGAGTTACCCA	CTGACCACTCATATATGAGG	19	No_Collapse
CCEx12_B19_noRG_1in10x_L1_AGATCTGAGTTACCCA	CTGAGAACTAATATATGAGG	19	No_Collapse
CCEx12_B19_noRG_1in10x_L1_AGATCTGAGTTACCCA	CTGAGCACTCATATATAAGG	19	No_Collapse
CCEx12_B19_noRG_1in10x_L1_AGATCTGAGTTACCCA	CTGAGCACTCATATATGACG	19	No_Collapse
CCEx12_B19_noRG_1in10x_L1_AGATCTGAGTTACCCA	CTGTGCACTCATATATGAGG	19	No_Collapse
CCEx12_B19_noRG_1in10x_L1_AGATCTGAGTTACCCA	CTTAGCACTCATATATGAGG	19	No_Collapse
CCEx12_B19_noRG_1in10x_L1_AGATCTGAGTTACCCA	CTGAACACTCATATATGAGG	18	No_Collapse
CCEx12_B19_noRG_1in10x_L1_AGATCTGAGTTACCCA	CTGAGCACTCATATATGAAG	18	No_Collapse
CCEx12_B19_noRG_1in10x_L1_AGATCTGAGTTACCCA	TTAAACTCAATACCGTAATG	18	No_Collapse
CCEx12_B19_noRG_1in10x_L1_AGATCTGAGTTACCCA	CTGAGCACTCATATAGGAGG	17	No_Collapse
CCEx12_B19_noRG_1in10x_L1_AGATCTGAGTTACCCA	CTGAGCACTCATATGTGAGG	17	No_Collapse
CCEx12_B19_noRG_1in10x_L1_AGATCTGAGTTACCCA	CTGAGCAGTCATATATGAGG	17	No_Collapse
CCEx12_B19_noRG_1in10x_L1_AGATCTGAGTTACCCA	CTGGGCACTCATATATGAGG	17	No_Collapse
CCEx12_B19_noRG_1in10x_L1_AGATCTGAGTTACCCA	CTGAGCACTCATATATGGGG	16	No_Collapse
CCEx12_B19_noRG_1in10x_L1_AGATCTGAGTTACCCA	CTGAGCACTCGTATATGAGG	16	No_Collapse
CCEx12_B19_noRG_1in10x_L1_AGATCTGAGTTACCCA	CTGCGCACTCAGATATGAGG	15	No_Collapse
CCEx12_B19_noRG_1in10x_L1_AGATCTGAGTTACCCA	CTGCGCCCTCATATATGAGG	15	No_Collapse
CCEx12_B19_noRG_1in10x_L1_AGATCTGAGTTACCCA	TTAAACTCCATACAGTAATG	15	No_Collapse
CCEx12_B19_noRG_1in10x_L1_AGATCTGAGTTACCCA	TTAAACTCCATCCCGTAATG	15	No_Collapse
CCEx12_B19_noRG_1in10x_L1_AGATCTGAGTTACCCA	CTGAGGACTCATATATGAGG	14	No_Collapse
CCEx12_B19_noRG_1in10x_L1_AGATCTGAGTTACCCA	TACTAAAAACTCACCCTAGA	14	No_Collapse
CCEx12_B19_noRG_1in10x_L1_AGATCTGAGTTACCCA	CTGAGAAATCATATATGAGG	13	No_Collapse
CCEx12_B19_noRG_1in10x_L1_AGATCTGAGTTACCCA	TACTAAAACCACACACTAGA	13	No_Collapse
CCEx12_B19_noRG_1in10x_L1_AGATCTGAGTTACCCA	TTAAACTACATACCGTAATG	13	No_Collapse
CCEx12_B19_noRG_1in10x_L1_AGATCTGAGTTACCCA	GACTAAAACCTCACCCTAGA	12	No_Collapse
CCEx12_B19_noRG_1in10x_L1_AGATCTGAGTTACCCA	TACTAAAACCTCACCATAGA	12	No_Collapse
CCEx12_B19_noRG_1in10x_L1_AGATCTGAGTTACCCA	TACTAAAACCTCACCCTAGC	12	No_Collapse
CCEx12_B19_noRG_1in10x_L1_AGATCTGAGTTACCCA	TCCTAAAACCTCACCCTAGA	12	No_Collapse
CCEx12_B19_noRG_1in10x_L1_AGATCTGAGTTACCCA	CTGAGAACTCATATATGATG	11	No_Collapse
CCEx12_B19_noRG_1in10x_L1_AGATCTGAGTTACCCA	CTGAGCACTCATATACGAGG	11	No_Collapse
CCEx12_B19_noRG_1in10x_L1_AGATCTGAGTTACCCA	CTGAGCACTTATATATGAGG	11	No_Collapse
CCEx12_B19_noRG_1in10x_L1_AGATCTGAGTTACCCA	CTGAGTACTCATATATGAGG	11	No_Collapse
CCEx12_B19_noRG_1in10x_L1_AGATCTGAGTTACCCA	CTGCGAACTCATATATGAGG	11	No_Collapse
CCEx12_B19_noRG_1in10x_L1_AGATCTGAGTTACCCA	ATGAGAACTCATATATGAGG	10	No_Collapse
CCEx12_B19_noRG_1in10x_L1_AGATCTGAGTTACCCA	CTGAGCAATAATATATGAGG	10	No_Collapse
CCEx12_B19_noRG_1in10x_L1_AGATCTGAGTTACCCA	CTGAGCACTCATCTATGAGG	10	No_Collapse
CCEx12_B19_noRG_1in10x_L1_AGATCTGAGTTACCCA	CTGAGCACTGATATATGAGG	10	No_Collapse
CCEx12_B19_noRG_1in10x_L1_AGATCTGAGTTACCCA	TACTAAAACCTCACGCTAGA	10	No_Collapse
CCEx12_B19_noRG_1in10x_L1_AGATCTGAGTTACCCA	CTGCGCACTCATATATGCGG	9	No_Collapse
CCEx12_B19_noRG_1in10x_L1_AGATCTGAGTTACCCA	TACAAAAACCTCACCCTAGA	9	No_Collapse
CCEx12_B19_noRG_1in10x_L1_AGATCTGAGTTACCCA	TACTAAAACCTCACCCGAGA	9	No_Collapse
CCEx12_B19_noRG_1in10x_L1_AGATCTGAGTTACCCA	CCGAGCACTCATATATGAGG	8	No_Collapse
CCEx12_B19_noRG_1in10x_L1_AGATCTGAGTTACCCA	CTGAGAACTCATATATGAGT	8	No_Collapse
CCEx12_B19_noRG_1in10x_L1_AGATCTGAGTTACCCA	CTGAGCACCCATATATGAGG	8	No_Collapse
CCEx12_B19_noRG_1in10x_L1_AGATCTGAGTTACCCA	CTGAGCACTAATATATGAGT	8	No_Collapse
CCEx12_B19_noRG_1in10x_L1_AGATCTGAGTTACCCA	CTGAGCACTCATACATGAGG	8	No_Collapse
CCEx12_B19_noRG_1in10x_L1_AGATCTGAGTTACCCA	CTGATAACTCATATATGAGG	8	No_Collapse
CCEx12_B19_noRG_1in10x_L1_AGATCTGAGTTACCCA	TACTAAAACATCACACTAGA	8	No_Collapse
CCEx12_B19_noRG_1in10x_L1_AGATCTGAGTTACCCA	TACTACAACCTCACCCTAGA	8	No_Collapse
CCEx12_B19_noRG_1in10x_L1_AGATCTGAGTTACCCA	TTACACTCCATACCGTAATG	8	No_Collapse
CCEx12_B19_noRG_1in10x_L1_AGATCTGAGTTACCCA	ATGAGCAATCATATATGAGG	7	No_Collapse
CCEx12_B19_noRG_1in10x_L1_AGATCTGAGTTACCCA	ATGAGCACTAATATATGAGG	7	No_Collapse
CCEx12_B19_noRG_1in10x_L1_AGATCTGAGTTACCCA	CGGCGCACTCATATATGAGG	7	No_Collapse
CCEx12_B19_noRG_1in10x_L1_AGATCTGAGTTACCCA	CTGAGCACAAATATATGAGG	7	No_Collapse
CCEx12_B19_noRG_1in10x_L1_AGATCTGAGTTACCCA	TAAAACTCCATACCGTAATG	7	No_Collapse
CCEx12_B19_noRG_1in10x_L1_AGATCTGAGTTACCCA	TACTAAAACCCACCCTAGAG	7	No_Collapse
CCEx12_B19_noRG_1in10x_L1_AGATCTGAGTTACCCA	TACTAAAACCTCGCCCTAGA	7	No_Collapse
CCEx12_B19_noRG_1in10x_L1_AGATCTGAGTTACCCA	CAGAGAACTCATATATGAGG	6	No_Collapse
CCEx12_B19_noRG_1in10x_L1_AGATCTGAGTTACCCA	CAGCGCACTCATATATGAGG	6	No_Collapse
CCEx12_B19_noRG_1in10x_L1_AGATCTGAGTTACCCA	CTGAGCACTCACATATGAGG	6	No_Collapse
CCEx12_B19_noRG_1in10x_L1_AGATCTGAGTTACCCA	CTGAGCACTCATATATGTGG	6	No_Collapse
CCEx12_B19_noRG_1in10x_L1_AGATCTGAGTTACCCA	CTGAGCACTCATGTATGAGG	6	No_Collapse
CCEx12_B19_noRG_1in10x_L1_AGATCTGAGTTACCCA	CTGAGCGCTCAGATATGAGG	6	No_Collapse
CCEx12_B19_noRG_1in10x_L1_AGATCTGAGTTACCCA	CTGCGCACTCATATATGAGT	6	No_Collapse
CCEx12_B19_noRG_1in10x_L1_AGATCTGAGTTACCCA	TACTAAAACAACACCCTAGA	6	No_Collapse
CCEx12_B19_noRG_1in10x_L1_AGATCTGAGTTACCCA	TACTAAAACCCCACCCTAGA	6	No_Collapse
CCEx12_B19_noRG_1in10x_L1_AGATCTGAGTTACCCA	TACTAAAACCTCAACCTAGA	6	No_Collapse
CCEx12_B19_noRG_1in10x_L1_AGATCTGAGTTACCCA	TACTAAAGCCTCACCCTAGA	6	No_Collapse
CCEx12_B19_noRG_1in10x_L1_AGATCTGAGTTACCCA	TTAAACACCATACCGTAATG	6	No_Collapse
CCEx12_B19_noRG_1in10x_L1_AGATCTGAGTTACCCA	TTAAACTCCATACCTTAATG	6	No_Collapse
CCEx12_B19_noRG_1in10x_L1_AGATCTGAGTTACCCA	TTAACCTCCATACCGTAATG	6	No_Collapse
CCEx12_B19_noRG_1in10x_L1_AGATCTGAGTTACCCA	AACTAAAACCTCACCCTAGA	5	No_Collapse
CCEx12_B19_noRG_1in10x_L1_AGATCTGAGTTACCCA	ATAAACTCCATACCGTAATG	5	No_Collapse
CCEx12_B19_noRG_1in10x_L1_AGATCTGAGTTACCCA	CTGAGAACTCAAATATGAGG	5	No_Collapse
CCEx12_B19_noRG_1in10x_L1_AGATCTGAGTTACCCA	CTGAGAACTCAGATATGAGG	5	No_Collapse
CCEx12_B19_noRG_1in10x_L1_AGATCTGAGTTACCCA	CTGAGACCTCATATATGAGG	5	No_Collapse
CCEx12_B19_noRG_1in10x_L1_AGATCTGAGTTACCCA	CTGAGCACTAATATATGATG	5	No_Collapse
CCEx12_B19_noRG_1in10x_L1_AGATCTGAGTTACCCA	CTGATCAATCATATATGAGG	5	No_Collapse
CCEx12_B19_noRG_1in10x_L1_AGATCTGAGTTACCCA	CTGATCACTAATATATGAGG	5	No_Collapse
CCEx12_B19_noRG_1in10x_L1_AGATCTGAGTTACCCA	CTGCGCAATCATATATGAGG	5	No_Collapse
CCEx12_B19_noRG_1in10x_L1_AGATCTGAGTTACCCA	CTGCGCACTCCTATATGAGG	5	No_Collapse
CCEx12_B19_noRG_1in10x_L1_AGATCTGAGTTACCCA	GTAAACTCCATACCGTAATG	5	No_Collapse
CCEx12_B19_noRG_1in10x_L1_AGATCTGAGTTACCCA	TACTAAAACCTCTCCCTAGA	5	No_Collapse
CCEx12_B19_noRG_1in10x_L1_AGATCTGAGTTACCCA	TACTAACACCACACCCTAGA	5	No_Collapse
CCEx12_B19_noRG_1in10x_L1_AGATCTGAGTTACCCA	TTAAAATCCATACCGTAATG	5	No_Collapse
CCEx12_B19_noRG_1in10x_L1_AGATCTGAGTTACCCA	TTAAACTCCATACCGAAATG	5	No_Collapse
CCEx12_B19_noRG_1in10x_L1_AGATCTGAGTTACCCA	TTAAACTCCATACCGTAAAG	5	No_Collapse
CCEx12_B19_noRG_1in10x_L1_AGATCTGAGTTACCCA	TTAAACTCCCTACCGTAATG	5	No_Collapse
CCEx12_B19_noRG_1in10x_L1_AGATCTGAGTTACCCA	CAGAGCACACATATATGAGG	4	No_Collapse
CCEx12_B19_noRG_1in10x_L1_AGATCTGAGTTACCCA	CTCAGAACTCATATATGAGG	4	No_Collapse
CCEx12_B19_noRG_1in10x_L1_AGATCTGAGTTACCCA	CTCAGCACTAATATATGAGG	4	No_Collapse
CCEx12_B19_noRG_1in10x_L1_AGATCTGAGTTACCCA	CTCAGCACTCATATATCAGG	4	No_Collapse
CCEx12_B19_noRG_1in10x_L1_AGATCTGAGTTACCCA	CTCATCACTCATATATGAGG	4	No_Collapse
CCEx12_B19_noRG_1in10x_L1_AGATCTGAGTTACCCA	CTGAGAGCTCATATATGAGG	4	No_Collapse
CCEx12_B19_noRG_1in10x_L1_AGATCTGAGTTACCCA	CTGAGCAATCAAATATGAGG	4	No_Collapse
CCEx12_B19_noRG_1in10x_L1_AGATCTGAGTTACCCA	CTGAGCACTCAGATATGATG	4	No_Collapse
CCEx12_B19_noRG_1in10x_L1_AGATCTGAGTTACCCA	CTGAGCACTCATATCTGAGG	4	No_Collapse
CCEx12_B19_noRG_1in10x_L1_AGATCTGAGTTACCCA	CTGAGCACTCTGATATGAGG	4	No_Collapse
CCEx12_B19_noRG_1in10x_L1_AGATCTGAGTTACCCA	CTGAGCATTCATATATGAGG	4	No_Collapse
CCEx12_B19_noRG_1in10x_L1_AGATCTGAGTTACCCA	CTGCGCACTAATATATGAGG	4	No_Collapse
CCEx12_B19_noRG_1in10x_L1_AGATCTGAGTTACCCA	TACTAACCCCTCACCCTAGA	4	No_Collapse
CCEx12_B19_noRG_1in10x_L1_AGATCTGAGTTACCCA	TTAAACTCAATACAGTAATG	4	No_Collapse
CCEx12_B19_noRG_1in10x_L1_AGATCTGAGTTACCCA	TTAAACTCCATAACGTAATG	4	No_Collapse
CCEx12_B19_noRG_1in10x_L1_AGATCTGAGTTACCCA	TTAAACTCCATACCGTAATC	4	No_Collapse
CCEx12_B19_noRG_1in10x_L1_AGATCTGAGTTACCCA	AAGAGCACTCATATATGAGG	3	No_Collapse
CCEx12_B19_noRG_1in10x_L1_AGATCTGAGTTACCCA	ATGAGCACTCATATATGATG	3	No_Collapse
CCEx12_B19_noRG_1in10x_L1_AGATCTGAGTTACCCA	CAGAGCACTAATATATGAGG	3	No_Collapse
CCEx12_B19_noRG_1in10x_L1_AGATCTGAGTTACCCA	CAGAGCACTCATAAATGAGG	3	No_Collapse
CCEx12_B19_noRG_1in10x_L1_AGATCTGAGTTACCCA	CAGAGCACTCATATATGACG	3	No_Collapse
CCEx12_B19_noRG_1in10x_L1_AGATCTGAGTTACCCA	CTCAGCACTCATATATGAGT	3	No_Collapse
CCEx12_B19_noRG_1in10x_L1_AGATCTGAGTTACCCA	CTGAGAACACATATATGAGG	3	No_Collapse
CCEx12_B19_noRG_1in10x_L1_AGATCTGAGTTACCCA	CTGAGAACTAATATATGAGT	3	No_Collapse
CCEx12_B19_noRG_1in10x_L1_AGATCTGAGTTACCCA	CTGAGAACTCATATATTAGG	3	No_Collapse
CCEx12_B19_noRG_1in10x_L1_AGATCTGAGTTACCCA	CTGAGAACTCATATTTGAGG	3	No_Collapse
CCEx12_B19_noRG_1in10x_L1_AGATCTGAGTTACCCA	CTGAGCAATCATATATGAGT	3	No_Collapse
CCEx12_B19_noRG_1in10x_L1_AGATCTGAGTTACCCA	CTGAGCAATCATATATGATG	3	No_Collapse
CCEx12_B19_noRG_1in10x_L1_AGATCTGAGTTACCCA	CTGAGCACTAAGATATGAGG	3	No_Collapse
CCEx12_B19_noRG_1in10x_L1_AGATCTGAGTTACCCA	CTGAGCACTAATATATCAGG	3	No_Collapse
CCEx12_B19_noRG_1in10x_L1_AGATCTGAGTTACCCA	CTGAGCACTAATATATGAAG	3	No_Collapse
CCEx12_B19_noRG_1in10x_L1_AGATCTGAGTTACCCA	CTGAGCACTAATATATGAGA	3	No_Collapse
CCEx12_B19_noRG_1in10x_L1_AGATCTGAGTTACCCA	CTGAGCACTATTATATGAGG	3	No_Collapse
CCEx12_B19_noRG_1in10x_L1_AGATCTGAGTTACCCA	CTGAGCACTCATATATGAAA	3	No_Collapse
CCEx12_B19_noRG_1in10x_L1_AGATCTGAGTTACCCA	CTGAGCACTCATATATGATT	3	No_Collapse
CCEx12_B19_noRG_1in10x_L1_AGATCTGAGTTACCCA	CTGAGCACTCATATATTAGT	3	No_Collapse
CCEx12_B19_noRG_1in10x_L1_AGATCTGAGTTACCCA	CTGAGCACTCATATATTATG	3	No_Collapse
CCEx12_B19_noRG_1in10x_L1_AGATCTGAGTTACCCA	CTGAGCCCTCAGATATGAGG	3	No_Collapse
CCEx12_B19_noRG_1in10x_L1_AGATCTGAGTTACCCA	CTGAGGACTAATATATGAGG	3	No_Collapse
CCEx12_B19_noRG_1in10x_L1_AGATCTGAGTTACCCA	CTGAGGCCTCATATATGAGG	3	No_Collapse
CCEx12_B19_noRG_1in10x_L1_AGATCTGAGTTACCCA	CTGATAACTAATATATGAGG	3	No_Collapse
CCEx12_B19_noRG_1in10x_L1_AGATCTGAGTTACCCA	CTGATCACTCATATATCAGG	3	No_Collapse
CCEx12_B19_noRG_1in10x_L1_AGATCTGAGTTACCCA	CTGATCACTCATATATGATG	3	No_Collapse
CCEx12_B19_noRG_1in10x_L1_AGATCTGAGTTACCCA	CTGCGCACACATATATGAGG	3	No_Collapse
CCEx12_B19_noRG_1in10x_L1_AGATCTGAGTTACCCA	CTGCGCACTCATATATGAGC	3	No_Collapse
CCEx12_B19_noRG_1in10x_L1_AGATCTGAGTTACCCA	CTGCGCTCTCATATATGAGG	3	No_Collapse
CCEx12_B19_noRG_1in10x_L1_AGATCTGAGTTACCCA	CTTAGCACTCATATATGAGT	3	No_Collapse
CCEx12_B19_noRG_1in10x_L1_AGATCTGAGTTACCCA	TAATAAAACCTCACCCTAGA	3	No_Collapse
CCEx12_B19_noRG_1in10x_L1_AGATCTGAGTTACCCA	TACTAAAAAATCACCCTAGA	3	No_Collapse
CCEx12_B19_noRG_1in10x_L1_AGATCTGAGTTACCCA	TACTAAAAACACACCCTAGA	3	No_Collapse
CCEx12_B19_noRG_1in10x_L1_AGATCTGAGTTACCCA	TACTAAAACCGCACCCTAGA	3	No_Collapse
CCEx12_B19_noRG_1in10x_L1_AGATCTGAGTTACCCA	TACTAAAACCTCACCCAAGA	3	No_Collapse
CCEx12_B19_noRG_1in10x_L1_AGATCTGAGTTACCCA	TACTAAAACCTCACCCTACA	3	No_Collapse
CCEx12_B19_noRG_1in10x_L1_AGATCTGAGTTACCCA	TACTAAACCCACACCCTAGA	3	No_Collapse
CCEx12_B19_noRG_1in10x_L1_AGATCTGAGTTACCCA	TACTAAATCCTCACCCTAGA	3	No_Collapse
CCEx12_B19_noRG_1in10x_L1_AGATCTGAGTTACCCA	TTAAACTCCAAACCGTAATG	3	No_Collapse
CCEx12_B19_noRG_1in10x_L1_AGATCTGAGTTACCCA	TTGAGCACTCATATATGAGG	3	No_Collapse
