# Supplementary material for: Ascertaining cells’ synaptic connections and RNA expression simultaneously with barcoded rabies virus libraries
Source: Nat Commun. 2022 Nov 16;13:6993. doi: 10.1038/s41467-022-34334-1 (PMC9668842; doi:10.1038/s41467-022-34334-1)
Supplement: Supplementary file 6 — Source Data [file 41467_2022_34334_MOESM6_ESM.zip › saunders_source_data/SI_Figure_3f_all_vbcs.csv]

VBC_1	VBC_2	VBC_pair	n.missing	n.co	n.VBC_1	n.VBC_2	p_value	p_value_bonf	real_or_randomized
ATAGGTTCTCCGCTTACCGT	AGACAGAACCTTCTAGTGTT	ATAGGTTCTCCGCTTACCGT-AGACAGAACCTTCTAGTGTT	21906	30	90	63	3.721404e-46	3.631718e-42	real
TGCTCATAACTCCTGAGTCT	TACTAAAACCTCACCCTAGA	TGCTCATAACTCCTGAGTCT-TACTAAAACCTCACCCTAGA	21465	14	314	264	7.851506e-05	7.662285e-01	real
TGCTCATAACTCCTGAGTCT	GGCGTTCACATTAACTTATT	TGCTCATAACTCCTGAGTCT-GGCGTTCACATTAACTTATT	21548	13	314	180	6.620589e-06	6.461033e-02	real
CCGTTGAATCACTCCGGGTG	ATACCAACTAATGATTCAGG	CCGTTGAATCACTCCGGGTG-ATACCAACTAATGATTCAGG	21973	9	27	38	3.633146e-17	3.545587e-13	real
TACTAAAACCTCACCCTAGA	GGCGTTCACATTAACTTATT	TACTAAAACCTCACCCTAGA-GGCGTTCACATTAACTTATT	21593	8	264	180	2.393825e-03	1.000000e+00	real
TGCTCATAACTCCTGAGTCT	CCATACCACGTGGGGTTTGT	TGCTCATAACTCCTGAGTCT-CCATACCACGTGGGGTTTGT	21250	7	314	472	5.492814e-01	1.000000e+00	real
TGCTCATAACTCCTGAGTCT	CCCCTAGCAGGTCCGTGGGA	TGCTCATAACTCCTGAGTCT-CCCCTAGCAGGTCCGTGGGA	21467	7	314	255	8.958658e-02	1.000000e+00	real
GGCGTTCACATTAACTTATT	CTGAGCACTCATATATGAGG	GGCGTTCACATTAACTTATT-CTGAGCACTCATATATGAGG	21573	7	180	283	1.211891e-02	1.000000e+00	real
TGGTTTGAACTGACGTCCGG	AAACATGAGATTCCAACGAC	TGGTTTGAACTGACGTCCGG-AAACATGAGATTCCAACGAC	21925	6	79	31	5.808110e-09	5.668134e-05	real
TGCTCATAACTCCTGAGTCT	CAGGTACAGGGTAGGGGAAA	TGCTCATAACTCCTGAGTCT-CAGGTACAGGGTAGGGGAAA	21612	6	314	109	6.706702e-03	1.000000e+00	real
CTAGCTCACCCCCGCATAGG	CCACCTCCGAGGAGGGGGCG	CTAGCTCACCCCCGCATAGG-CCACCTCCGAGGAGGGGGCG	21995	6	29	11	1.246779e-13	1.216731e-09	real
CCCCTAGCAGGTCCGTGGGA	CCATACCACGTGGGGTTTGT	CCCCTAGCAGGTCCGTGGGA-CCATACCACGTGGGGTTTGT	21308	6	255	472	5.002022e-01	1.000000e+00	real
TACTAAAACCTCACCCTAGA	CCCCTAGCAGGTCCGTGGGA	TACTAAAACCTCACCCTAGA-CCCCTAGCAGGTCCGTGGGA	21516	6	264	255	1.025964e-01	1.000000e+00	real
TGCTCATAACTCCTGAGTCT	CGTCGTTGCCCTTTGAAAAG	TGCTCATAACTCCTGAGTCT-CGTCGTTGCCCTTTGAAAAG	21603	6	314	118	9.560108e-03	1.000000e+00	real
TTTAACATCGGAGTTAGATT	TACTAAAACCTCACCCTAGA	TTTAACATCGGAGTTAGATT-TACTAAAACCTCACCCTAGA	21615	6	156	264	1.498063e-02	1.000000e+00	real
TGCTCATAACTCCTGAGTCT	TCCCTTCCTATAGGGAGGTA	TGCTCATAACTCCTGAGTCT-TCCCTTCCTATAGGGAGGTA	21591	6	314	130	1.458704e-02	1.000000e+00	real
CCCAAGTCTACGTGTGGTAG	AAGATGGCAGGGGTTGTTGG	CCCAAGTCTACGTGTGGTAG-AAGATGGCAGGGGTTGTTGG	22024	5	5	5	1.464904e-15	1.429600e-11	real
CTCCGTCTTCGGGCAAGCCA	ACCCTGTAAAAGTGTTTCGC	CTCCGTCTTCGGGCAAGCCA-ACCCTGTAAAAGTGTTTCGC	21994	5	25	15	5.029594e-11	4.908381e-07	real
TACTAAAACCTCACCCTAGA	CATAGCGAGGAGTTGCTAAT	TACTAAAACCTCACCCTAGA-CATAGCGAGGAGTTGCTAAT	21609	5	264	161	5.323268e-02	1.000000e+00	real
GGCCGCACACTCGCCATGGT	CCATACCACGTGGGGTTTGT	GGCCGCACACTCGCCATGGT-CCATACCACGTGGGGTTTGT	21408	5	154	472	2.619653e-01	1.000000e+00	real
TATCCAATCATGTGTAGCCG	CTGAGCACTCATATATGAGG	TATCCAATCATGTGTAGCCG-CTGAGCACTCATATATGAGG	21575	5	176	283	8.941360e-02	1.000000e+00	real
TTGATCGCGAGGGTTTTCAA	GACCACTGACGGACGGGGAA	TTGATCGCGAGGGTTTTCAA-GACCACTGACGGACGGGGAA	22008	5	5	21	3.812307e-13	3.720431e-09	real
TGCTCATAACTCCTGAGTCT	TCCAGGGCACGATAGGGCGT	TGCTCATAACTCCTGAGTCT-TCCAGGGCACGATAGGGCGT	21507	5	314	213	2.096416e-01	1.000000e+00	real
TGCTCATAACTCCTGAGTCT	TCTCATGGCCCTATAATTCA	TGCTCATAACTCCTGAGTCT-TCTCATGGCCCTATAATTCA	21557	5	314	163	9.764301e-02	1.000000e+00	real
TGTTCGAGAAAGGAACGGTT	TGCTCATAACTCCTGAGTCT	TGTTCGAGAAAGGAACGGTT-TGCTCATAACTCCTGAGTCT	21621	5	99	314	1.769912e-02	1.000000e+00	real
TTTAACATCGGAGTTAGATT	TGCTCATAACTCCTGAGTCT	TTTAACATCGGAGTTAGATT-TGCTCATAACTCCTGAGTCT	21564	5	156	314	8.514839e-02	1.000000e+00	real
AAGAAGACAGGGCGTGTGAC	AAAAATGGCTTCTTGAGTTA	AAGAAGACAGGGCGTGTGAC-AAAAATGGCTTCTTGAGTTA	21727	4	239	67	7.869379e-03	1.000000e+00	real
CTGAGCACTCATATATGAGG	AAAAATGGCTTCTTGAGTTA	CTGAGCACTCATATATGAGG-AAAAATGGCTTCTTGAGTTA	21683	4	283	67	1.383721e-02	1.000000e+00	real
CCATACCACGTGGGGTTTGT	AAGAAGACAGGGCGTGTGAC	CCATACCACGTGGGGTTTGT-AAGAAGACAGGGCGTGTGAC	21322	4	472	239	7.728538e-01	1.000000e+00	real
CTGAGCACTCATATATGAGG	AAGTCGGGAATTATAGGAGG	CTGAGCACTCATATATGAGG-AAGTCGGGAATTATAGGAGG	21538	4	283	212	3.104754e-01	1.000000e+00	real
TCAGCTCAACGGCTAGAGTA	ACATTCTAGCAGCCCGTTAG	TCAGCTCAACGGCTAGAGTA-ACATTCTAGCAGCCCGTTAG	22025	4	4	4	4.984979e-13	4.864841e-09	real
GAATTCAAAATTACTCGAAC	ACTTAAACCGGCGTTGTCAT	GAATTCAAAATTACTCGAAC-ACTTAAACCGGCGTTGTCAT	22002	4	4	27	2.233271e-10	2.179450e-06	real
TCTCATGGCCCTATAATTCA	CCATACCACGTGGGGTTTGT	TCTCATGGCCCTATAATTCA-CCATACCACGTGGGGTTTGT	21398	4	163	472	4.881986e-01	1.000000e+00	real
CTAATTCAGGGATGTTGTTC	CCCCTAGCAGGTCCGTGGGA	CTAATTCAGGGATGTTGTTC-CCCCTAGCAGGTCCGTGGGA	21768	4	10	255	1.700990e-05	1.659996e-01	real
CTGAGCACTCATATATGAGG	CCCCTAGCAGGTCCGTGGGA	CTGAGCACTCATATATGAGG-CCCCTAGCAGGTCCGTGGGA	21495	4	283	255	4.367572e-01	1.000000e+00	real
GGCGTTCACATTAACTTATT	CGTCGTTGCCCTTTGAAAAG	GGCGTTCACATTAACTTATT-CGTCGTTGCCCTTTGAAAAG	21735	4	180	118	1.928246e-02	1.000000e+00	real
TACTAAAACCTCACCCTAGA	CTGAGCACTCATATATGAGG	TACTAAAACCTCACCCTAGA-CTGAGCACTCATATATGAGG	21486	4	264	283	4.626040e-01	1.000000e+00	real
TGCTCATAACTCCTGAGTCT	CTGAGCACTCATATATGAGG	TGCTCATAACTCCTGAGTCT-CTGAGCACTCATATATGAGG	21436	4	314	283	5.966361e-01	1.000000e+00	real
TGCTCATAACTCCTGAGTCT	GACATGGTACAGGGGTAGTT	TGCTCATAACTCCTGAGTCT-GACATGGTACAGGGGTAGTT	21618	4	314	101	6.573167e-02	1.000000e+00	real
TAGCATTGGCCATGTCGGGG	GACGCAGCAAGGAGGTTCAG	TAGCATTGGCCATGTCGGGG-GACGCAGCAAGGAGGTTCAG	22015	4	14	4	2.175984e-11	2.123543e-07	real
TCCCTTCCTATAGGGAGGTA	TATACTTTCCGAGAAGGTAG	TCCCTTCCTATAGGGAGGTA-TATACTTTCCGAGAAGGTAG	21887	4	130	16	5.871738e-06	5.730229e-02	real
TGCTCATAACTCCTGAGTCT	TATCCAATCATGTGTAGCCG	TGCTCATAACTCCTGAGTCT-TATCCAATCATGTGTAGCCG	21543	4	314	176	2.624245e-01	1.000000e+00	real
TCTCCCTTAGTCTTCAACCA	AAAAATGGCTTCTTGAGTTA	TCTCCCTTAGTCTTCAACCA-AAAAATGGCTTCTTGAGTTA	21877	3	88	67	3.054114e-03	1.000000e+00	real
AGTCGCCTGGGTGAAGGCGA	AACAAAAGGGCGTTTAGAGA	AGTCGCCTGGGTGAAGGCGA-AACAAAAGGGCGTTTAGAGA	22025	3	4	3	3.924568e-10	3.829986e-06	real
GGCGTTCACATTAACTTATT	AACAAGCAAATTTGAGCGTG	GGCGTTCACATTAACTTATT-AACAAGCAAATTTGAGCGTG	21685	3	180	167	1.682088e-01	1.000000e+00	real
TACTAAAACCTCACCCTAGA	AACAAGCAAATTTGAGCGTG	TACTAAAACCTCACCCTAGA-AACAAGCAAATTTGAGCGTG	21601	3	264	167	3.396782e-01	1.000000e+00	real
TCTCATGGCCCTATAATTCA	AACAAGCAAATTTGAGCGTG	TCTCATGGCCCTATAATTCA-AACAAGCAAATTTGAGCGTG	21702	3	163	167	1.371975e-01	1.000000e+00	real
TGCTCATAACTCCTGAGTCT	AAGCAACCAAATGAAGCAGG	TGCTCATAACTCCTGAGTCT-AAGCAACCAAATGAAGCAGG	21713	3	314	5	1.565530e-04	1.000000e+00	real
CGCATAATACAATTCGTTGG	AAGTCGGGAATTATAGGAGG	CGCATAATACAATTCGTTGG-AAGTCGGGAATTATAGGAGG	21740	3	80	212	4.766836e-02	1.000000e+00	real
GGCGTTCACATTAACTTATT	AAGTCGGGAATTATAGGAGG	GGCGTTCACATTAACTTATT-AAGTCGGGAATTATAGGAGG	21640	3	180	212	2.649802e-01	1.000000e+00	real
TCCAGGGCACGATAGGGCGT	AAGTCGGGAATTATAGGAGG	TCCAGGGCACGATAGGGCGT-AAGTCGGGAATTATAGGAGG	21607	3	213	212	3.526781e-01	1.000000e+00	real
CTTATAGATCGGCAACTACT	AATACATTAAGGGCGGGCGG	CTTATAGATCGGCAACTACT-AATACATTAAGGGCGGGCGG	21715	3	109	208	9.275251e-02	1.000000e+00	real
GGCGTTCACATTAACTTATT	AATACATTAAGGGCGGGCGG	GGCGTTCACATTAACTTATT-AATACATTAAGGGCGGGCGG	21644	3	180	208	2.560461e-01	1.000000e+00	real
TGCTCATAACTCCTGAGTCT	AATACATTAAGGGCGGGCGG	TGCTCATAACTCCTGAGTCT-AATACATTAAGGGCGGGCGG	21510	3	314	208	5.874709e-01	1.000000e+00	real
TTAGCACCAGACCGGTTTGT	AATACATTAAGGGCGGGCGG	TTAGCACCAGACCGGTTTGT-AATACATTAAGGGCGGGCGG	21818	3	6	208	6.968699e-05	6.800753e-01	real
TTAGGCAACGGGAGCCGAAT	AATACATTAAGGGCGGGCGG	TTAGGCAACGGGAGCCGAAT-AATACATTAAGGGCGGGCGG	21588	3	236	208	4.017049e-01	1.000000e+00	real
GGCGTTCACATTAACTTATT	ACACTCCCCTACTGGGCCTC	GGCGTTCACATTAACTTATT-ACACTCCCCTACTGGGCCTC	21810	3	180	42	6.189793e-03	1.000000e+00	real
CAACCTTGATATGATGAGGG	ACATCTTGACATTCTGTTAT	CAACCTTGATATGATGAGGG-ACATCTTGACATTCTGTTAT	21734	3	32	266	8.826075e-03	1.000000e+00	real
CACAGATACCGCGGAACTGA	ACATCTTGACATTCTGTTAT	CACAGATACCGCGGAACTGA-ACATCTTGACATTCTGTTAT	21695	3	71	266	6.199070e-02	1.000000e+00	real
CCATACCACGTGGGGTTTGT	ACATCTTGACATTCTGTTAT	CCATACCACGTGGGGTTTGT-ACATCTTGACATTCTGTTAT	21294	3	472	266	9.316787e-01	1.000000e+00	real
GGCGTTCACATTAACTTATT	ACATCTTGACATTCTGTTAT	GGCGTTCACATTAACTTATT-ACATCTTGACATTCTGTTAT	21586	3	180	266	3.870284e-01	1.000000e+00	real
TACTAAAACCTCACCCTAGA	ACATCTTGACATTCTGTTAT	TACTAAAACCTCACCCTAGA-ACATCTTGACATTCTGTTAT	21502	3	264	266	6.355130e-01	1.000000e+00	real
AGCAATGTCACGATTTGGAC	ACCTAGATTCAGTTAGCCAG	AGCAATGTCACGATTTGGAC-ACCTAGATTCAGTTAGCCAG	22016	3	13	3	6.273538e-09	6.122346e-05	real
GACGACCAGCTCGAAATAGT	ACTCACCCAAGGATTCAAAC	GACGACCAGCTCGAAATAGT-ACTCACCCAAGGATTCAAAC	21995	3	21	16	1.087519e-06	1.061309e-02	real
TAAGCGTCTATGTGGAACGG	ACTTAAACCGGCGTTGTCAT	TAAGCGTCTATGTGGAACGG-ACTTAAACCGGCGTTGTCAT	21980	3	25	27	7.290551e-06	7.114849e-02	real
CATGACCTCCGTATTGGGAA	AGCCCAAACTGAACGTGATG	CATGACCTCCGTATTGGGAA-AGCCCAAACTGAACGTGATG	21855	3	24	153	8.986542e-04	1.000000e+00	real
TGCTCATAACTCCTGAGTCT	AGCCCAAACTGAACGTGATG	TGCTCATAACTCCTGAGTCT-AGCCCAAACTGAACGTGATG	21565	3	314	153	3.898146e-01	1.000000e+00	real
TACACCACCAGAAACGGCCC	AGCGATGGGACTTAGCTGCT	TACACCACCAGAAACGGCCC-AGCGATGGGACTTAGCTGCT	21945	3	36	51	1.194436e-04	1.000000e+00	real
CTGAGCACTCATATATGAGG	AGGTCCCTTCTATGGGATGG	CTGAGCACTCATATATGAGG-AGGTCCCTTCTATGGGATGG	21698	3	283	51	3.302099e-02	1.000000e+00	real
GGGTCACTCGCGGGACTGCA	ATGGGGACTTGCTGGTTAGT	GGGTCACTCGCGGGACTGCA-ATGGGGACTTGCTGGTTAGT	22026	3	3	3	2.242839e-10	2.188787e-06	real
TACTAAAACCTCACCCTAGA	CAATCCCGGTGATAGCTGGG	TACTAAAACCTCACCCTAGA-CAATCCCGGTGATAGCTGGG	21672	3	264	96	1.189629e-01	1.000000e+00	real
GGCGTTCACATTAACTTATT	CACCCATAAAGTCGCGGGGT	GGCGTTCACATTAACTTATT-CACCCATAAAGTCGCGGGGT	21807	3	180	45	7.409101e-03	1.000000e+00	real
TGCTCATAACTCCTGAGTCT	CACGTCTTGATTATAACAGA	TGCTCATAACTCCTGAGTCT-CACGTCTTGATTATAACAGA	21693	3	314	25	7.403289e-03	1.000000e+00	real
CGTCGTTGCCCTTTGAAAAG	CAGGTACAGGGTAGGGGAAA	CGTCGTTGCCCTTTGAAAAG-CAGGTACAGGGTAGGGGAAA	21805	3	118	109	2.387732e-02	1.000000e+00	real
GGCGTTCACATTAACTTATT	CAGGTACAGGGTAGGGGAAA	GGCGTTCACATTAACTTATT-CAGGTACAGGGTAGGGGAAA	21743	3	180	109	6.668274e-02	1.000000e+00	real
CGCAGTTGACGGGCACTTAA	CATAGCGAGGAGTTGCTAAT	CGCAGTTGACGGGCACTTAA-CATAGCGAGGAGTTGCTAAT	21772	3	99	161	4.071784e-02	1.000000e+00	real
TATCCAATCATGTGTAGCCG	CATAGCGAGGAGTTGCTAAT	TATCCAATCATGTGTAGCCG-CATAGCGAGGAGTTGCTAAT	21695	3	176	161	1.491414e-01	1.000000e+00	real
TGCTCATAACTCCTGAGTCT	CATAGCGAGGAGTTGCTAAT	TGCTCATAACTCCTGAGTCT-CATAGCGAGGAGTTGCTAAT	21557	3	314	161	4.206564e-01	1.000000e+00	real
CCATACCACGTGGGGTTTGT	CATCGAGACTCGTCATATAT	CCATACCACGTGGGGTTTGT-CATCGAGACTCGTCATATAT	21524	3	472	36	5.135849e-02	1.000000e+00	real
TGCTCATAACTCCTGAGTCT	CATTATGTCCGTGTCTCATA	TGCTCATAACTCCTGAGTCT-CATTATGTCCGTGTCTCATA	21645	3	314	73	9.660609e-02	1.000000e+00	real
GGCGTTCACATTAACTTATT	CCATACCACGTGGGGTTTGT	GGCGTTCACATTAACTTATT-CCATACCACGTGGGGTTTGT	21380	3	180	472	7.581055e-01	1.000000e+00	real
TCCAGGGCACGATAGGGCGT	CCATACCACGTGGGGTTTGT	TCCAGGGCACGATAGGGCGT-CCATACCACGTGGGGTTTGT	21347	3	213	472	8.475495e-01	1.000000e+00	real
TACACCACCAGAAACGGCCC	CCCATCAGTCTTATTGCAGC	TACACCACCAGAAACGGCCC-CCCATCAGTCTTATTGCAGC	21965	3	36	31	2.953002e-05	2.881835e-01	real
GGCGTTCACATTAACTTATT	CCCCTAGCAGGTCCGTGGGA	GGCGTTCACATTAACTTATT-CCCCTAGCAGGTCCGTGGGA	21597	3	180	255	3.622512e-01	1.000000e+00	real
TACTGCCCGTACGTGCCTAG	CCCCTAGCAGGTCCGTGGGA	TACTGCCCGTACGTGCCTAG-CCCCTAGCAGGTCCGTGGGA	21645	3	132	255	2.106737e-01	1.000000e+00	real
GCAGCAACATGTCGGGCTCG	CCGCAGAAAGATTGCCGCAT	GCAGCAACATGTCGGGCTCG-CCGCAGAAAGATTGCCGCAT	22018	3	6	8	7.761125e-09	7.574082e-05	real
CTGAGCACTCATATATGAGG	CCGTTAAACAGGGGGTAATT	CTGAGCACTCATATATGAGG-CCGTTAAACAGGGGGTAATT	21717	3	283	32	1.042175e-02	1.000000e+00	real
TCCAGGGCACGATAGGGCGT	CGCATAATACAATTCGTTGG	TCCAGGGCACGATAGGGCGT-CGCATAATACAATTCGTTGG	21739	3	213	80	4.821259e-02	1.000000e+00	real
GGCGTTCACATTAACTTATT	CTATTCCCCAGGTTGGGGGG	GGCGTTCACATTAACTTATT-CTATTCCCCAGGTTGGGGGG	21810	3	180	42	6.189793e-03	1.000000e+00	real
TGCCGGTCTTTCGTTCGGAC	CTGAGCACTCATATATGAGG	TGCCGGTCTTTCGTTCGGAC-CTGAGCACTCATATATGAGG	21670	3	79	283	9.095635e-02	1.000000e+00	real
TTTAACATCGGAGTTAGATT	CTGATCATGCGCTGATCGGG	TTTAACATCGGAGTTAGATT-CTGATCATGCGCTGATCGGG	21828	3	156	48	5.958224e-03	1.000000e+00	real
TACTAAAACCTCACCCTAGA	CTGCTGAACCTGCGGGCTGG	TACTAAAACCTCACCCTAGA-CTGCTGAACCTGCGGGCTGG	21670	3	264	98	1.242721e-01	1.000000e+00	real
TATCCAATCATGTGTAGCCG	CTTATAGATCGGCAACTACT	TATCCAATCATGTGTAGCCG-CTTATAGATCGGCAACTACT	21747	3	176	109	6.327725e-02	1.000000e+00	real
TAAGCGTCTATGTGGAACGG	GAATTCAAAATTACTCGAAC	TAAGCGTCTATGTGGAACGG-GAATTCAAAATTACTCGAAC	22003	3	25	4	6.409205e-08	6.254743e-04	real
TACTAAAACCTCACCCTAGA	GCACCAAACCATCGATGAGA	TACTAAAACCTCACCCTAGA-GCACCAAACCATCGATGAGA	21755	3	264	13	8.765059e-04	1.000000e+00	real
TGCTCATAACTCCTGAGTCT	GGCCGCACACTCGCCATGGT	TGCTCATAACTCCTGAGTCT-GGCCGCACACTCGCCATGGT	21564	3	314	154	3.936941e-01	1.000000e+00	real
TCCAGGGCACGATAGGGCGT	GGCGTTCACATTAACTTATT	TCCAGGGCACGATAGGGCGT-GGCGTTCACATTAACTTATT	21639	3	213	180	2.672199e-01	1.000000e+00	real
TGCTCATAACTCCTGAGTCT	GTCCACATGCACGTAGGAAT	TGCTCATAACTCCTGAGTCT-GTCCACATGCACGTAGGAAT	21659	3	314	59	5.996670e-02	1.000000e+00	real
TCCAGGGCACGATAGGGCGT	TACTAAAACCTCACCCTAGA	TCCAGGGCACGATAGGGCGT-TACTAAAACCTCACCCTAGA	21555	3	213	264	4.875933e-01	1.000000e+00	real
TCCCTTCCTATAGGGAGGTA	TACTAAAACCTCACCCTAGA	TCCCTTCCTATAGGGAGGTA-TACTAAAACCTCACCCTAGA	21638	3	130	264	2.187001e-01	1.000000e+00	real
TCTCATGGCCCTATAATTCA	TACTAAAACCTCACCCTAGA	TCTCATGGCCCTATAATTCA-TACTAAAACCTCACCCTAGA	21605	3	163	264	3.264327e-01	1.000000e+00	real
TGCTCATAACTCCTGAGTCT	TATACTGATAAGGGTGACGG	TGCTCATAACTCCTGAGTCT-TATACTGATAAGGGTGACGG	21660	3	314	58	5.765502e-02	1.000000e+00	real
TGCTCATAACTCCTGAGTCT	TCAATTGTGAGTACTTCTAC	TGCTCATAACTCCTGAGTCT-TCAATTGTGAGTACTTCTAC	21600	3	314	118	2.528567e-01	1.000000e+00	real
TCCAGGGCACGATAGGGCGT	TCACCGATAACTGGTATAAT	TCCAGGGCACGATAGGGCGT-TCACCGATAACTGGTATAAT	21635	3	213	184	2.778243e-01	1.000000e+00	real
TTTAACATCGGAGTTAGATT	TCACCGATAACTGGTATAAT	TTTAACATCGGAGTTAGATT-TCACCGATAACTGGTATAAT	21692	3	156	184	1.531754e-01	1.000000e+00	real
TTAGGCAACGGGAGCCGAAT	TCCAGGGCACGATAGGGCGT	TTAGGCAACGGGAGCCGAAT-TCCAGGGCACGATAGGGCGT	21583	3	236	213	4.162075e-01	1.000000e+00	real
ACATCTTGACATTCTGTTAT	AAAAATGGCTTCTTGAGTTA	ACATCTTGACATTCTGTTAT-AAAAATGGCTTCTTGAGTTA	21698	2	266	67	2.049316e-01	1.000000e+00	real
ACGGACCCCTAATGCTAATC	AAAAATGGCTTCTTGAGTTA	ACGGACCCCTAATGCTAATC-AAAAATGGCTTCTTGAGTTA	21902	2	62	67	1.719672e-02	1.000000e+00	real
ATTTATCGCCGTTCCACGTA	AAAAATGGCTTCTTGAGTTA	ATTTATCGCCGTTCCACGTA-AAAAATGGCTTCTTGAGTTA	21923	2	41	67	8.034172e-03	1.000000e+00	real
CAATCCCGGTGATAGCTGGG	AAAAATGGCTTCTTGAGTTA	CAATCCCGGTGATAGCTGGG-AAAAATGGCTTCTTGAGTTA	21868	2	96	67	3.788665e-02	1.000000e+00	real
GGCCGCACACTCGCCATGGT	AAAAATGGCTTCTTGAGTTA	GGCCGCACACTCGCCATGGT-AAAAATGGCTTCTTGAGTTA	21810	2	154	67	8.595683e-02	1.000000e+00	real
TGCTCATAACTCCTGAGTCT	AAAAATGGCTTCTTGAGTTA	TGCTCATAACTCCTGAGTCT-AAAAATGGCTTCTTGAGTTA	21650	2	314	67	2.603688e-01	1.000000e+00	real
TGTTCTACCCGAGGTATACG	AAAAATGGCTTCTTGAGTTA	TGTTCTACCCGAGGTATACG-AAAAATGGCTTCTTGAGTTA	21950	2	14	67	1.127430e-03	1.000000e+00	real
AGCCCAAACTGAACGTGATG	AAACAGCACAGATGTTCTCA	AGCCCAAACTGAACGTGATG-AAACAGCACAGATGTTCTCA	21837	2	153	41	3.678766e-02	1.000000e+00	real
GTGGCCTTTACTGCCCAATG	AAACATGAGATTCCAACGAC	GTGGCCTTTACTGCCCAATG-AAACATGAGATTCCAACGAC	21959	2	41	31	1.890344e-03	1.000000e+00	real
TGCTCATAACTCCTGAGTCT	AAACGTACTCCCAATTGGGG	TGCTCATAACTCCTGAGTCT-AAACGTACTCCCAATTGGGG	21706	2	314	11	1.440868e-02	1.000000e+00	real
GCAAGAAACGGTATTAGGAC	AAATGGGCGTACACGGGCAT	GCAAGAAACGGTATTAGGAC-AAATGGGCGTACACGGGCAT	22026	2	2	3	2.471581e-07	2.412016e-03	real
CTAGCAGCTTGGCGTTATAG	AACAAATTTGAGATTTGGGG	CTAGCAGCTTGGCGTTATAG-AACAAATTTGAGATTTGGGG	22011	2	14	6	1.380822e-05	1.347544e-01	real
ACATCTTGACATTCTGTTAT	AACAAGCAAATTTGAGCGTG	ACATCTTGACATTCTGTTAT-AACAAGCAAATTTGAGCGTG	21598	2	266	167	6.116089e-01	1.000000e+00	real
CAACCTTGATATGATGAGGG	AACAAGCAAATTTGAGCGTG	CAACCTTGATATGATGAGGG-AACAAGCAAATTTGAGCGTG	21832	2	32	167	2.794398e-02	1.000000e+00	real
CATAGCGAGGAGTTGCTAAT	AACAAGCAAATTTGAGCGTG	CATAGCGAGGAGTTGCTAAT-AACAAGCAAATTTGAGCGTG	21703	2	161	167	3.561251e-01	1.000000e+00	real
CCATACCACGTGGGGTTTGT	AACAAGCAAATTTGAGCGTG	CCATACCACGTGGGGTTTGT-AACAAGCAAATTTGAGCGTG	21392	2	472	167	8.814697e-01	1.000000e+00	real
CCGGCGCTATGGAGTCAGTC	AACAAGCAAATTTGAGCGTG	CCGGCGCTATGGAGTCAGTC-AACAAGCAAATTTGAGCGTG	21841	2	23	167	1.562866e-02	1.000000e+00	real
CGCCTGCCTTTGGTGGTGGC	AACAAGCAAATTTGAGCGTG	CGCCTGCCTTTGGTGGTGGC-AACAAGCAAATTTGAGCGTG	21796	2	68	167	1.008015e-01	1.000000e+00	real
GAGTTTAAGCACTAAATGGG	AACAAGCAAATTTGAGCGTG	GAGTTTAAGCACTAAATGGG-AACAAGCAAATTTGAGCGTG	21846	2	18	167	1.014896e-02	1.000000e+00	real
TGCTCATAACTCCTGAGTCT	AACAAGCAAATTTGAGCGTG	TGCTCATAACTCCTGAGTCT-AACAAGCAAATTTGAGCGTG	21550	2	314	167	7.000861e-01	1.000000e+00	real
CTAGTGCTAATGTTAGGGGG	AACACCCCTCACTCATTTGC	CTAGTGCTAATGTTAGGGGG-AACACCCCTCACTCATTTGC	22024	2	2	5	5.189692e-07	5.064620e-03	real
GGCGTTCACATTAACTTATT	AACACCTAGCTGCTTACGTT	GGCGTTCACATTAACTTATT-AACACCTAGCTGCTTACGTT	21813	2	180	38	4.312065e-02	1.000000e+00	real
TGCTCATAACTCCTGAGTCT	AACACCTAGCTGCTTACGTT	TGCTCATAACTCCTGAGTCT-AACACCTAGCTGCTTACGTT	21679	2	314	38	1.121765e-01	1.000000e+00	real
ATACCACGTACGGGTCAAAG	AACACGATGCTGAGATAAGT	ATACCACGTACGGGTCAAAG-AACACGATGCTGAGATAAGT	21961	2	13	57	7.237788e-04	1.000000e+00	real
CCATACCACGTGGGGTTTGT	AACACGATGCTGAGATAAGT	CCATACCACGTGGGGTTTGT-AACACGATGCTGAGATAAGT	21502	2	472	57	3.634130e-01	1.000000e+00	real
TCCAGGGCACGATAGGGCGT	AACACGATGCTGAGATAAGT	TCCAGGGCACGATAGGGCGT-AACACGATGCTGAGATAAGT	21761	2	213	57	1.131070e-01	1.000000e+00	real
TGCTCATAACTCCTGAGTCT	AACACGATGCTGAGATAAGT	TGCTCATAACTCCTGAGTCT-AACACGATGCTGAGATAAGT	21660	2	314	57	2.074020e-01	1.000000e+00	real
TGGGTACCTGGGTGAGGTGT	AACACGATGCTGAGATAAGT	TGGGTACCTGGGTGAGGTGT-AACACGATGCTGAGATAAGT	21936	2	38	57	5.150552e-03	1.000000e+00	real
TCTCCTACCTTTCTGTCCAA	AACATGGCCAGTCAACAGGC	TCTCCTACCTTTCTGTCCAA-AACATGGCCAGTCAACAGGC	22021	2	6	4	1.729164e-06	1.687492e-02	real
GGCGTTCACATTAACTTATT	AACCATAGCTAATTTGGGCT	GGCGTTCACATTAACTTATT-AACCATAGCTAATTTGGGCT	21848	2	180	3	6.675918e-04	1.000000e+00	real
TCTTCATTCCTATTGACAGT	AACCATAGCTAATTTGGGCT	TCTTCATTCCTATTGACAGT-AACCATAGCTAATTTGGGCT	22024	2	4	3	6.177830e-07	6.028945e-03	real
TACGCTCCAGTAGTCAGGGC	AACGATCGCAGGTTGAGCAG	TACGCTCCAGTAGTCAGGGC-AACGATCGCAGGTTGAGCAG	21960	2	43	28	1.710887e-03	1.000000e+00	real
GTCCGAGAGAAGTCGAGCGA	AACGCACTACAGTCCTGTTA	GTCCGAGAGAAGTCGAGCGA-AACGCACTACAGTCCTGTTA	22012	2	14	5	1.036055e-05	1.011086e-01	real
GTACGACGAGACAGTGAATA	AACTTCAACGTGGTTCACGG	GTACGACGAGACAGTGAATA-AACTTCAACGTGGTTCACGG	22023	2	6	2	6.919170e-07	6.752418e-03	real
CTTATAGATCGGCAACTACT	AAGAACGCGGTTGTAGTGCC	CTTATAGATCGGCAACTACT-AAGAACGCGGTTGTAGTGCC	21920	2	109	2	1.499237e-04	1.000000e+00	real
AAGTCGGGAATTATAGGAGG	AAGAAGACAGGGCGTGTGAC	AAGTCGGGAATTATAGGAGG-AAGAAGACAGGGCGTGTGAC	21580	2	212	239	6.815658e-01	1.000000e+00	real
AATACATTAAGGGCGGGCGG	AAGAAGACAGGGCGTGTGAC	AATACATTAAGGGCGGGCGG-AAGAAGACAGGGCGTGTGAC	21584	2	208	239	6.715309e-01	1.000000e+00	real
ACATCTTGACATTCTGTTAT	AAGAAGACAGGGCGTGTGAC	ACATCTTGACATTCTGTTAT-AAGAAGACAGGGCGTGTGAC	21526	2	266	239	7.938665e-01	1.000000e+00	real
CGTCGCACTTGGGGTCCGTA	AAGAAGACAGGGCGTGTGAC	CGTCGCACTTGGGGTCCGTA-AAGAAGACAGGGCGTGTGAC	21678	2	114	239	3.628626e-01	1.000000e+00	real
GTCTCCCCATTTTAGAGTGC	AAGAAGACAGGGCGTGTGAC	GTCTCCCCATTTTAGAGTGC-AAGAAGACAGGGCGTGTGAC	21729	2	63	239	1.589131e-01	1.000000e+00	real
TCCGTGACTGGGGGTCTCGT	AAGAAGACAGGGCGTGTGAC	TCCGTGACTGGGGGTCTCGT-AAGAAGACAGGGCGTGTGAC	21594	2	198	239	6.453291e-01	1.000000e+00	real
ACTTAAAAGATTCTGATCCC	AAGCCCGGGCTGACCAGATG	ACTTAAAAGATTCTGATCCC-AAGCCCGGGCTGACCAGATG	21930	2	14	87	1.866076e-03	1.000000e+00	real
ATCAGGAGGATATCGGGGGG	AAGCCCGGGCTGACCAGATG	ATCAGGAGGATATCGGGGGG-AAGCCCGGGCTGACCAGATG	21840	2	104	87	6.855019e-02	1.000000e+00	real
ATTTCGATCCACTTGGGGAG	AAGCCCGGGCTGACCAGATG	ATTTCGATCCACTTGGGGAG-AAGCCCGGGCTGACCAGATG	21890	2	54	87	2.157424e-02	1.000000e+00	real
CAAATTCGGCGTTATCATAC	AAGCCCGGGCTGACCAGATG	CAAATTCGGCGTTATCATAC-AAGCCCGGGCTGACCAGATG	21928	2	16	87	2.366790e-03	1.000000e+00	real
TACTAAAACCTCACCCTAGA	AAGCCCGGGCTGACCAGATG	TACTAAAACCTCACCCTAGA-AAGCCCGGGCTGACCAGATG	21680	2	264	87	2.918246e-01	1.000000e+00	real
TCAATTGTGAGTACTTCTAC	AAGCCCGGGCTGACCAGATG	TCAATTGTGAGTACTTCTAC-AAGCCCGGGCTGACCAGATG	21826	2	118	87	8.487112e-02	1.000000e+00	real
TCCGACACTTGGAGAGGGTC	AAGCCCGGGCTGACCAGATG	TCCGACACTTGGAGAGGGTC-AAGCCCGGGCTGACCAGATG	21942	2	2	87	9.629572e-05	9.397500e-01	real
TCCGTGACTGGGGGTCTCGT	AAGCCCGGGCTGACCAGATG	TCCGTGACTGGGGGTCTCGT-AAGCCCGGGCTGACCAGATG	21746	2	198	87	1.935757e-01	1.000000e+00	real
TCCAGGGCACGATAGGGCGT	AAGCGCGACCGGGAACCTGA	TCCAGGGCACGATAGGGCGT-AAGCGCGACCGGGAACCTGA	21777	2	213	41	6.593287e-02	1.000000e+00	real
TCAGCCTGCAATGGCGAGGT	AAGCTCCTAATCTCTAAGGG	TCAGCCTGCAATGGCGAGGT-AAGCTCCTAATCTCTAAGGG	22018	2	2	11	1.926900e-06	1.880461e-02	real
TTAGGCAACGGGAGCCGAAT	AAGCTCCTAATCTCTAAGGG	TTAGGCAACGGGAGCCGAAT-AAGCTCCTAATCTCTAAGGG	21784	2	236	11	8.379206e-03	1.000000e+00	real
CAGGTACAGGGTAGGGGAAA	AAGTCGGGAATTATAGGAGG	CAGGTACAGGGTAGGGGAAA-AAGTCGGGAATTATAGGAGG	21710	2	109	212	2.931486e-01	1.000000e+00	real
CAGTGTACCGCCATCAGGTT	AAGTCGGGAATTATAGGAGG	CAGTGTACCGCCATCAGGTT-AAGTCGGGAATTATAGGAGG	21736	2	83	212	1.999889e-01	1.000000e+00	real
CATAGCGAGGAGTTGCTAAT	AAGTCGGGAATTATAGGAGG	CATAGCGAGGAGTTGCTAAT-AAGTCGGGAATTATAGGAGG	21658	2	161	212	4.712364e-01	1.000000e+00	real
CCATACCACGTGGGGTTTGT	AAGTCGGGAATTATAGGAGG	CCATACCACGTGGGGTTTGT-AAGTCGGGAATTATAGGAGG	21347	2	472	212	9.464645e-01	1.000000e+00	real
GAGAATCACAAACGCGCTGT	AAGTCGGGAATTATAGGAGG	GAGAATCACAAACGCGCTGT-AAGTCGGGAATTATAGGAGG	21807	2	12	212	7.912437e-03	1.000000e+00	real
GTGAACCAGTATGGCTCGCG	AAGTCGGGAATTATAGGAGG	GTGAACCAGTATGGCTCGCG-AAGTCGGGAATTATAGGAGG	21787	2	32	212	4.298113e-02	1.000000e+00	real
TACTAAAACCTCACCCTAGA	AAGTCGGGAATTATAGGAGG	TACTAAAACCTCACCCTAGA-AAGTCGGGAATTATAGGAGG	21555	2	264	212	7.328027e-01	1.000000e+00	real
TACTCTGCGAAATAGCTCAG	AAGTCGGGAATTATAGGAGG	TACTCTGCGAAATAGCTCAG-AAGTCGGGAATTATAGGAGG	21729	2	90	212	2.248817e-01	1.000000e+00	real
TATCCAATCATGTGTAGCCG	AAGTCGGGAATTATAGGAGG	TATCCAATCATGTGTAGCCG-AAGTCGGGAATTATAGGAGG	21643	2	176	212	5.176556e-01	1.000000e+00	real
TCAATTGTGAGTACTTCTAC	AAGTCGGGAATTATAGGAGG	TCAATTGTGAGTACTTCTAC-AAGTCGGGAATTATAGGAGG	21701	2	118	212	3.253246e-01	1.000000e+00	real
TCTCATGGCCCTATAATTCA	AAGTCGGGAATTATAGGAGG	TCTCATGGCCCTATAATTCA-AAGTCGGGAATTATAGGAGG	21656	2	163	212	4.775793e-01	1.000000e+00	real
TGCTCATAACTCCTGAGTCT	AAGTCGGGAATTATAGGAGG	TGCTCATAACTCCTGAGTCT-AAGTCGGGAATTATAGGAGG	21505	2	314	212	8.145096e-01	1.000000e+00	real
GGCGTTCACATTAACTTATT	AATAATTATAGTGATTCTAT	GGCGTTCACATTAACTTATT-AATAATTATAGTGATTCTAT	21842	2	180	9	3.553799e-03	1.000000e+00	real
ACATCTTGACATTCTGTTAT	AATACATTAAGGGCGGGCGG	ACATCTTGACATTCTGTTAT-AATACATTAAGGGCGGGCGG	21557	2	266	208	7.270333e-01	1.000000e+00	real
AGCACGACGAAGGGGCGAGT	AATACATTAAGGGCGGGCGG	AGCACGACGAAGGGGCGAGT-AATACATTAAGGGCGGGCGG	21819	2	4	208	1.322431e-03	1.000000e+00	real
AGGACCTAGGGATGCGCGCA	AATACATTAAGGGCGGGCGG	AGGACCTAGGGATGCGCGCA-AATACATTAAGGGCGGGCGG	21794	2	29	208	3.507727e-02	1.000000e+00	real
CGTCGTTGCCCTTTGAAAAG	AATACATTAAGGGCGGGCGG	CGTCGTTGCCCTTTGAAAAG-AATACATTAAGGGCGGGCGG	21705	2	118	208	3.173328e-01	1.000000e+00	real
TACTAAAACCTCACCCTAGA	AATACATTAAGGGCGGGCGG	TACTAAAACCTCACCCTAGA-AATACATTAAGGGCGGGCGG	21559	2	264	208	7.232093e-01	1.000000e+00	real
TCCAGGGCACGATAGGGCGT	AATACATTAAGGGCGGGCGG	TCCAGGGCACGATAGGGCGT-AATACATTAAGGGCGGGCGG	21610	2	213	208	6.098255e-01	1.000000e+00	real
TGCTAAGTCCGATTGACGTT	AATACATTAAGGGCGGGCGG	TGCTAAGTCCGATTGACGTT-AATACATTAAGGGCGGGCGG	21800	2	23	208	2.348672e-02	1.000000e+00	real
CCCATCGCGGTAGCGTCAAC	AATACGCATAAAGTAGAGGA	CCCATCGCGGTAGCGTCAAC-AATACGCATAAAGTAGAGGA	21949	2	30	52	2.789684e-03	1.000000e+00	real
TACTAAAACCTCACCCTAGA	AATACGCATAAAGTAGAGGA	TACTAAAACCTCACCCTAGA-AATACGCATAAAGTAGAGGA	21715	2	264	52	1.384028e-01	1.000000e+00	real
TCTCATGGCCCTATAATTCA	AATACGCATAAAGTAGAGGA	TCTCATGGCCCTATAATTCA-AATACGCATAAAGTAGAGGA	21816	2	163	52	6.192673e-02	1.000000e+00	real
TGCTCATAACTCCTGAGTCT	AATACGCATAAAGTAGAGGA	TGCTCATAACTCCTGAGTCT-AATACGCATAAAGTAGAGGA	21665	2	314	52	1.813657e-01	1.000000e+00	real
CCATACCACGTGGGGTTTGT	AATGAATGTTAGGTAGTGTT	CCATACCACGTGGGGTTTGT-AATGAATGTTAGGTAGTGTT	21500	2	472	59	3.788687e-01	1.000000e+00	real
CTTATAGATCGGCAACTACT	AATGAATGTTAGGTAGTGTT	CTTATAGATCGGCAACTACT-AATGAATGTTAGGTAGTGTT	21863	2	109	59	3.796060e-02	1.000000e+00	real
GAACCAGCAAGAGTTCCCTG	AATGAATGTTAGGTAGTGTT	GAACCAGCAAGAGTTCCCTG-AATGAATGTTAGGTAGTGTT	21965	2	7	59	2.680567e-04	1.000000e+00	real
GGCCGCACACTCGCCATGGT	AATGAATGTTAGGTAGTGTT	GGCCGCACACTCGCCATGGT-AATGAATGTTAGGTAGTGTT	21818	2	154	59	6.951081e-02	1.000000e+00	real
TGCTCATAACTCCTGAGTCT	AATGAATGTTAGGTAGTGTT	TGCTCATAACTCCTGAGTCT-AATGAATGTTAGGTAGTGTT	21658	2	314	59	2.179267e-01	1.000000e+00	real
CTCCCCTGATCCTTCGAAGG	AATGCCACTCTGTGCGATGA	CTCCCCTGATCCTTCGAAGG-AATGCCACTCTGTGCGATGA	22014	2	5	12	7.859130e-06	7.669725e-02	real
TCAACTAGAGTGTATATGGG	AATGGCCCTAGGCACGTAGA	TCAACTAGAGTGTATATGGG-AATGGCCCTAGGCACGTAGA	22018	2	8	5	3.888736e-06	3.795018e-02	real
TACTAAAACCTCACCCTAGA	AATTATGTAAGGTAGGTTTA	TACTAAAACCTCACCCTAGA-AATTATGTAAGGTAGGTTTA	21764	2	264	3	1.417620e-03	1.000000e+00	real
TCTCCCTTAGTCTTCAACCA	AATTTCCCGCGAGAAACTGT	TCTCCCTTAGTCTTCAACCA-AATTTCCCGCGAGAAACTGT	21926	2	88	17	2.696882e-03	1.000000e+00	real
TACTAAAACCTCACCCTAGA	ACAACGGGTAAATTTTCTGG	TACTAAAACCTCACCCTAGA-ACAACGGGTAAATTTTCTGG	21765	2	264	2	8.574085e-04	1.000000e+00	real
GAGAGTCGGCGCGCCGGTGG	ACAAGTTCACTGCTTGTCAT	GAGAGTCGGCGCGCCGGTGG-ACAAGTTCACTGCTTGTCAT	21946	2	58	27	2.823927e-03	1.000000e+00	real
CATTACCCCGAGTTTCTGAG	ACACAAATTCTGCAGGTGGA	CATTACCCCGAGTTTCTGAG-ACACAAATTCTGCAGGTGGA	22006	2	22	3	1.134864e-05	1.107514e-01	real
CCCACAACAATGTAGTATTG	ACACAAATTCTGCAGGTGGA	CCCACAACAATGTAGTATTG-ACACAAATTCTGCAGGTGGA	22026	2	2	3	2.471581e-07	2.412016e-03	real
CCGCACAATGTTTGTAACTA	ACACAAATTCTGCAGGTGGA	CCGCACAATGTTTGTAACTA-ACACAAATTCTGCAGGTGGA	22015	2	13	3	4.320949e-06	4.216814e-02	real
CCTTGCCCGCACTCCTCTTG	ACACAAGGACGCTGAGGCAA	CCTTGCCCGCACTCCTCTTG-ACACAAGGACGCTGAGGCAA	22010	2	8	13	1.940606e-05	1.893837e-01	real
TCCAGGGCACGATAGGGCGT	ACACCATTGATGTGGTGTGG	TCCAGGGCACGATAGGGCGT-ACACCATTGATGTGGTGTGG	21811	2	213	7	3.261484e-03	1.000000e+00	real
CTTATAGATCGGCAACTACT	ACACTCCCCTACTGGGCCTC	CTTATAGATCGGCAACTACT-ACACTCCCCTACTGGGCCTC	21880	2	109	42	2.073440e-02	1.000000e+00	real
TCCAGGGCACGATAGGGCGT	ACACTCCCCTACTGGGCCTC	TCCAGGGCACGATAGGGCGT-ACACTCCCCTACTGGGCCTC	21776	2	213	42	6.864192e-02	1.000000e+00	real
TCTGGATTGCTCGATGTATG	ACAGGTGATAGAGATGCCGT	TCTGGATTGCTCGATGTATG-ACAGGTGATAGAGATGCCGT	22000	2	29	2	1.147477e-05	1.119823e-01	real
GCAGACCCCCCGGTTTGGCA	ACAGTAAAACCGATGATGCG	GCAGACCCCCCGGTTTGGCA-ACAGTAAAACCGATGATGCG	21995	2	31	5	4.546928e-05	4.437347e-01	real
GTACAAAATCTGTAATGGAT	ACAGTAAAACCGATGATGCG	GTACAAAATCTGTAATGGAT-ACAGTAAAACCGATGATGCG	21989	2	37	5	6.375406e-05	6.221759e-01	real
GCCACAAATAATGGGGTTGA	ACATAGCATGGAGCCCCGAG	GCCACAAATAATGGGGTTGA-ACATAGCATGGAGCCCCGAG	22018	2	6	7	4.147734e-06	4.047774e-02	real
ACCCGAGAAATAATTATTAG	ACATCTTGACATTCTGTTAT	ACCCGAGAAATAATTATTAG-ACATCTTGACATTCTGTTAT	21741	2	24	266	3.954854e-02	1.000000e+00	real
CAATCCCGGTGATAGCTGGG	ACATCTTGACATTCTGTTAT	CAATCCCGGTGATAGCTGGG-ACATCTTGACATTCTGTTAT	21669	2	96	266	3.350587e-01	1.000000e+00	real
CAGTGTACCGCCATCAGGTT	ACATCTTGACATTCTGTTAT	CAGTGTACCGCCATCAGGTT-ACATCTTGACATTCTGTTAT	21682	2	83	266	2.767984e-01	1.000000e+00	real
CGAAGAATATGTGCCTTGCA	ACATCTTGACATTCTGTTAT	CGAAGAATATGTGCCTTGCA-ACATCTTGACATTCTGTTAT	21761	2	4	266	2.140873e-03	1.000000e+00	real
CGCAGTTGACGGGCACTTAA	ACATCTTGACATTCTGTTAT	CGCAGTTGACGGGCACTTAA-ACATCTTGACATTCTGTTAT	21666	2	99	266	3.483360e-01	1.000000e+00	real
CTGAGCACTCATATATGAGG	ACATCTTGACATTCTGTTAT	CTGAGCACTCATATATGAGG-ACATCTTGACATTCTGTTAT	21482	2	283	266	8.638924e-01	1.000000e+00	real
CTTATAGATCGGCAACTACT	ACATCTTGACATTCTGTTAT	CTTATAGATCGGCAACTACT-ACATCTTGACATTCTGTTAT	21656	2	109	266	3.918893e-01	1.000000e+00	real
GGACCTCTGATATTGATCAA	ACATCTTGACATTCTGTTAT	GGACCTCTGATATTGATCAA-ACATCTTGACATTCTGTTAT	21760	2	5	266	2.973192e-03	1.000000e+00	real
GTACAAAATCTGTAATGGAT	ACATCTTGACATTCTGTTAT	GTACAAAATCTGTAATGGAT-ACATCTTGACATTCTGTTAT	21728	2	37	266	8.143654e-02	1.000000e+00	real
TCCCCCCCGAGGGTACGCGA	ACATCTTGACATTCTGTTAT	TCCCCCCCGAGGGTACGCGA-ACATCTTGACATTCTGTTAT	21719	2	46	266	1.156221e-01	1.000000e+00	real
TCCGTGACTGGGGGTCTCGT	ACATCTTGACATTCTGTTAT	TCCGTGACTGGGGGTCTCGT-ACATCTTGACATTCTGTTAT	21567	2	198	266	7.018740e-01	1.000000e+00	real
TACTGGCTAAGGGAACCATC	ACCAATAATAACGCGGCTAG	TACTGGCTAAGGGAACCATC-ACCAATAATAACGCGGCTAG	22002	2	17	12	6.371750e-05	6.218191e-01	real
CTCCCAGCACTCGTGGTTGT	ACCACGTTCCCCCTTTAACT	CTCCCAGCACTCGTGGTTGT-ACCACGTTCCCCCTTTAACT	22022	2	6	3	1.152986e-06	1.125199e-02	real
GGCGTTCACATTAACTTATT	ACCATGACACTGGCTATAGG	GGCGTTCACATTAACTTATT-ACCATGACACTGGCTATAGG	21791	2	180	60	9.306790e-02	1.000000e+00	real
TCCCCCCCGAGGGTACGCGA	ACCATGACACTGGCTATAGG	TCCCCCCCGAGGGTACGCGA-ACCATGACACTGGCTATAGG	21925	2	46	60	8.086450e-03	1.000000e+00	real
CTTATAGATCGGCAACTACT	ACCCATTTAATTGATAGTTT	CTTATAGATCGGCAACTACT-ACCCATTTAATTGATAGTTT	21907	2	109	15	3.255832e-03	1.000000e+00	real
TGCTCATAACTCCTGAGTCT	ACCCATTTAATTGATAGTTT	TGCTCATAACTCCTGAGTCT-ACCCATTTAATTGATAGTTT	21702	2	314	15	2.419518e-02	1.000000e+00	real
TGCTCATAACTCCTGAGTCT	ACCCTGTAAAAGTGTTTCGC	TGCTCATAACTCCTGAGTCT-ACCCTGTAAAAGTGTTTCGC	21702	2	314	15	2.419518e-02	1.000000e+00	real
GAATAAACACAGATGGTGGG	ACCTAACCCTATACTATACG	GAATAAACACAGATGGTGGG-ACCTAACCCTATACTATACG	22023	2	2	6	6.919170e-07	6.752418e-03	real
CCAGCGACAGCCGAACGAAG	ACCTAGGCTTGTGGGGGGGG	CCAGCGACAGCCGAACGAAG-ACCTAGGCTTGTGGGGGGGG	22026	2	2	3	2.471581e-07	2.412016e-03	real
TCCGTGACTGGGGGTCTCGT	ACCTATAATGTTGACTCAGT	TCCGTGACTGGGGGTCTCGT-ACCTATAATGTTGACTCAGT	21819	2	198	14	9.048366e-03	1.000000e+00	real
CATAGCGAGGAGTTGCTAAT	ACGCACGAGTGTGGTCAACG	CATAGCGAGGAGTTGCTAAT-ACGCACGAGTGTGGTCAACG	21830	2	161	40	3.861094e-02	1.000000e+00	real
TGCTCATAACTCCTGAGTCT	ACGGACCCCTAATGCTAATC	TGCTCATAACTCCTGAGTCT-ACGGACCCCTAATGCTAATC	21655	2	314	62	2.337949e-01	1.000000e+00	real
TCCGTGACTGGGGGTCTCGT	ACGTCCCACGGGGGACCGTG	TCCGTGACTGGGGGTCTCGT-ACGTCCCACGGGGGACCGTG	21789	2	198	44	6.541472e-02	1.000000e+00	real
CGCGGGGGTGAAGCACAAAT	ACGTGAAACCGGCGAGAATA	CGCGGGGGTGAAGCACAAAT-ACGTGAAACCGGCGAGAATA	22006	2	13	12	3.918165e-05	3.823738e-01	real
TATCCAATCATGTGTAGCCG	ACGTGAAACCGGCGAGAATA	TATCCAATCATGTGTAGCCG-ACGTGAAACCGGCGAGAATA	21843	2	176	12	5.540834e-03	1.000000e+00	real
TATCCCACCATTAAGGTCGG	ACTAAGACTTAGAATACGGG	TATCCCACCATTAAGGTCGG-ACTAAGACTTAGAATACGGG	22025	2	3	3	4.118928e-07	4.019661e-03	real
TTAGGCAACGGGAGCCGAAT	ACTAGTCGTAGTTGATGGTC	TTAGGCAACGGGAGCCGAAT-ACTAGTCGTAGTTGATGGTC	21792	2	236	3	1.137282e-03	1.000000e+00	real
ATTACTGACTCGATGCAAGG	ACTCACCCAAGGATTCAAAC	ATTACTGACTCGATGCAAGG-ACTCACCCAAGGATTCAAAC	21902	2	113	16	3.912336e-03	1.000000e+00	real
CTTATAGATCGGCAACTACT	ACTCATTCCGTTTAGGGGCG	CTTATAGATCGGCAACTACT-ACTCATTCCGTTTAGGGGCG	21904	2	109	18	4.504001e-03	1.000000e+00	real
TACATAGTAATGGTGACGTA	ACTCCCGCCAAGGTCTACAG	TACATAGTAATGGTGACGTA-ACTCCCGCCAAGGTCTACAG	22008	2	8	15	2.512329e-05	2.451782e-01	real
CTTGTATTATTAGGGAGACG	ACTTAAAAGATTCTGATCCC	CTTGTATTATTAGGGAGACG-ACTTAAAAGATTCTGATCCC	21905	2	112	14	3.037024e-03	1.000000e+00	real
CTGATCATGCGCTGATCGGG	AGAGACAAGAGTGAGCCAGG	CTGATCATGCGCTGATCGGG-AGAGACAAGAGTGAGCCAGG	21975	2	48	8	2.244934e-04	1.000000e+00	real
ATACATTGGCATCTCTTGTG	AGCCCAAACTGAACGTGATG	ATACATTGGCATCTCTTGTG-AGCCCAAACTGAACGTGATG	21836	2	42	153	3.836511e-02	1.000000e+00	real
CGTCGCACTTGGGGTCCGTA	AGCCCAAACTGAACGTGATG	CGTCGCACTTGGGGTCCGTA-AGCCCAAACTGAACGTGATG	21764	2	114	153	1.965678e-01	1.000000e+00	real
CTGAGCACTCATATATGAGG	AGCCCAAACTGAACGTGATG	CTGAGCACTCATATATGAGG-AGCCCAAACTGAACGTGATG	21595	2	283	153	5.980495e-01	1.000000e+00	real
GTAGTCCAAAAGGATCTGGA	AGCCCAAACTGAACGTGATG	GTAGTCCAAAAGGATCTGGA-AGCCCAAACTGAACGTGATG	21831	2	47	153	4.662565e-02	1.000000e+00	real
TACTAAAACCTCACCCTAGA	AGCCCAAACTGAACGTGATG	TACTAAAACCTCACCCTAGA-AGCCCAAACTGAACGTGATG	21614	2	264	153	5.604386e-01	1.000000e+00	real
TTCTAACTACAGGAACCGTA	AGCCCAAACTGAACGTGATG	TTCTAACTACAGGAACCGTA-AGCCCAAACTGAACGTGATG	21871	2	7	153	1.713732e-03	1.000000e+00	real
AGGCTTTTCGGTGCAGCTGA	AGCCCTACTGGAAGGAAAGC	AGGCTTTTCGGTGCAGCTGA-AGCCCTACTGGAAGGAAAGC	21914	2	77	40	9.960447e-03	1.000000e+00	real
CTATACCCGTCAGGTATTTC	AGCCCTACTGGAAGGAAAGC	CTATACCCGTCAGGTATTTC-AGCCCTACTGGAAGGAAAGC	21973	2	18	40	6.594787e-04	1.000000e+00	real
TACTAAAACCTCACCCTAGA	AGCCCTACTGGAAGGAAAGC	TACTAAAACCTCACCCTAGA-AGCCCTACTGGAAGGAAAGC	21727	2	264	40	9.128089e-02	1.000000e+00	real
CCATACCACGTGGGGTTTGT	AGCCTCGCCCCTGGGTGGAG	CCATACCACGTGGGGTTTGT-AGCCTCGCCCCTGGGTGGAG	21479	2	472	80	5.293262e-01	1.000000e+00	real
TACTAAAACCTCACCCTAGA	AGCCTCGCCCCTGGGTGGAG	TACTAAAACCTCACCCTAGA-AGCCTCGCCCCTGGGTGGAG	21687	2	264	80	2.605085e-01	1.000000e+00	real
TCCAGGGCACGATAGGGCGT	AGCCTCGCCCCTGGGTGGAG	TCCAGGGCACGATAGGGCGT-AGCCTCGCCCCTGGGTGGAG	21738	2	213	80	1.907683e-01	1.000000e+00	real
CCTCAACCCCGGATTCTATT	AGCCTGCTACTTCCGCCAAG	CCTCAACCCCGGATTCTATT-AGCCTGCTACTTCCGCCAAG	22001	2	24	6	3.732940e-05	3.642976e-01	real
CCATACCACGTGGGGTTTGT	AGCGATGGGACTTAGCTGCT	CCATACCACGTGGGGTTTGT-AGCGATGGGACTTAGCTGCT	21508	2	472	51	3.162585e-01	1.000000e+00	real
CCCATCAGTCTTATTGCAGC	AGCGATGGGACTTAGCTGCT	CCCATCAGTCTTATTGCAGC-AGCGATGGGACTTAGCTGCT	21949	2	31	51	2.857868e-03	1.000000e+00	real
TGCTCATAACTCCTGAGTCT	AGCGATGGGACTTAGCTGCT	TGCTCATAACTCCTGAGTCT-AGCGATGGGACTTAGCTGCT	21666	2	314	51	1.762184e-01	1.000000e+00	real
GCCCCAACCGGAATATGCAG	AGGAAAAAATTCATGCGAGT	GCCCCAACCGGAATATGCAG-AGGAAAAAATTCATGCGAGT	21978	2	31	22	5.881476e-04	1.000000e+00	real
TATCCAATCATGTGTAGCCG	AGGACCTAGGGATGCGCGCA	TATCCAATCATGTGTAGCCG-AGGACCTAGGGATGCGCGCA	21826	2	176	29	2.588629e-02	1.000000e+00	real
TCCCATCATTCGGATGGTAA	AGGACCTAGGGATGCGCGCA	TCCCATCATTCGGATGGTAA-AGGACCTAGGGATGCGCGCA	21940	2	62	29	3.658150e-03	1.000000e+00	real
CTTATAGATCGGCAACTACT	AGGCTTTTCGGTGCAGCTGA	CTTATAGATCGGCAACTACT-AGGCTTTTCGGTGCAGCTGA	21845	2	109	77	6.031549e-02	1.000000e+00	real
TTAGGCAACGGGAGCCGAAT	AGGCTTTTCGGTGCAGCTGA	TTAGGCAACGGGAGCCGAAT-AGGCTTTTCGGTGCAGCTGA	21718	2	236	77	2.101038e-01	1.000000e+00	real
CTGCTGAACCTGCGGGCTGG	AGGTCCCTTCTATGGGATGG	CTGCTGAACCTGCGGGCTGG-AGGTCCCTTCTATGGGATGG	21882	2	98	51	2.418464e-02	1.000000e+00	real
GTAAACCTTCGAGAGCGGGT	AGGTCCCTTCTATGGGATGG	GTAAACCTTCGAGAGCGGGT-AGGTCCCTTCTATGGGATGG	21970	2	10	51	3.689715e-04	1.000000e+00	real
CCATACCACGTGGGGTTTGT	AGTCCTCTTCTATCATATCA	CCATACCACGTGGGGTTTGT-AGTCCTCTTCTATCATATCA	21536	2	472	23	1.001899e-01	1.000000e+00	real
GCCCCAACCGGAATATGCAG	AGTGCCCGTTGGTTCTTTGG	GCCCCAACCGGAATATGCAG-AGTGCCCGTTGGTTCTTTGG	21987	2	31	13	2.256470e-04	1.000000e+00	real
CCTCCACCCTTGTGCAAGCA	AGTTCTAACCGTCTGGGATT	CCTCCACCCTTGTGCAAGCA-AGTTCTAACCGTCTGGGATT	21920	2	105	6	6.418523e-04	1.000000e+00	real
CGTGTCAATTCGGACCGGTT	ATAACAGGGCCGGTGGGAGT	CGTGTCAATTCGGACCGGTT-ATAACAGGGCCGGTGGGAGT	22017	2	7	7	5.331672e-06	5.203178e-02	real
GATCCAGATCGACTGGTTGG	ATACATTGGCATCTCTTGTG	GATCCAGATCGACTGGTTGG-ATACATTGGCATCTCTTGTG	21987	2	2	42	2.332600e-05	2.276384e-01	real
CTCCCTCAATAAGTTTAGGG	ATACTTGACTGGGAAGAAGT	CTCCCTCAATAAGTTTAGGG-ATACTTGACTGGGAAGAAGT	22014	2	9	8	1.017493e-05	9.929711e-02	real
GACGACCACTATAGGACAGT	ATAGGTTCTCCGCTTACCGT	GACGACCACTATAGGACAGT-ATAGGTTCTCCGCTTACCGT	21937	2	4	90	2.558925e-04	1.000000e+00	real
ATCTTTACAAGACAGGGCGT	ATATATTACGCACGGCTGGC	ATCTTTACAAGACAGGGCGT-ATATATTACGCACGGCTGGC	21996	2	14	21	1.239768e-04	1.000000e+00	real
CATTAACTTTGTAAGTGTCA	ATATATTACGCACGGCTGGC	CATTAACTTTGTAAGTGTCA-ATATATTACGCACGGCTGGC	21974	2	36	21	7.162222e-04	1.000000e+00	real
ATCCTAAACAGCGTGCCCAG	ATCAAAACACTCCCACTCTG	ATCCTAAACAGCGTGCCCAG-ATCAAAACACTCCCACTCTG	22013	2	8	10	1.220696e-05	1.191277e-01	real
TGCTCATAACTCCTGAGTCT	ATCACCGCTAGATCGTGTTC	TGCTCATAACTCCTGAGTCT-ATCACCGCTAGATCGTGTTC	21707	2	314	10	1.230753e-02	1.000000e+00	real
TGCTCATAACTCCTGAGTCT	ATCACTCATAGTGTAGGAAA	TGCTCATAACTCCTGAGTCT-ATCACTCATAGTGTAGGAAA	21693	2	314	24	5.316215e-02	1.000000e+00	real
CAAATTCGGCGTTATCATAC	ATCAGGAGGATATCGGGGGG	CAAATTCGGCGTTATCATAC-ATCAGGAGGATATCGGGGGG	21911	2	16	104	3.335923e-03	1.000000e+00	real
GCGACGCTCATAATGGAAGA	ATCAGGAGGATATCGGGGGG	GCGACGCTCATAATGGAAGA-ATCAGGAGGATATCGGGGGG	21917	2	10	104	1.466374e-03	1.000000e+00	real
CTGAGCACTCATATATGAGG	ATCATTTTGTTAGGTGGGTA	CTGAGCACTCATATATGAGG-ATCATTTTGTTAGGTGGGTA	21720	2	283	28	5.720672e-02	1.000000e+00	real
TCCGTGACTGGGGGTCTCGT	ATCCTAAATCGGTATCATGG	TCCGTGACTGGGGGTCTCGT-ATCCTAAATCGGTATCATGG	21796	2	198	37	4.878443e-02	1.000000e+00	real
CTCCCTTTGCGACGAACATT	ATCCTGTCAAGGCTTAGTGG	CTCCCTTTGCGACGAACATT-ATCCTGTCAAGGCTTAGTGG	21980	2	49	2	3.142499e-05	3.066764e-01	real
TGTAGAATCAACGCAAGGGC	ATCGTCTCTTTCCTGTACGG	TGTAGAATCAACGCAAGGGC-ATCGTCTCTTTCCTGTACGG	21981	2	42	8	1.736159e-04	1.000000e+00	real
CGCAGTTGACGGGCACTTAA	ATCTCATGACCCTGGGGGAG	CGCAGTTGACGGGCACTTAA-ATCTCATGACCCTGGGGGAG	21917	2	99	15	2.705420e-03	1.000000e+00	real
TACTCTGCGAAATAGCTCAG	ATCTCATGACCCTGGGGGAG	TACTCTGCGAAATAGCTCAG-ATCTCATGACCCTGGGGGAG	21926	2	90	15	2.251714e-03	1.000000e+00	real
CATTAACTTTGTAAGTGTCA	ATCTTTACAAGACAGGGCGT	CATTAACTTTGTAAGTGTCA-ATCTTTACAAGACAGGGCGT	21981	2	36	14	3.423074e-04	1.000000e+00	real
TCCAGGGCACGATAGGGCGT	ATGACCCCCATGTCTTGTTG	TCCAGGGCACGATAGGGCGT-ATGACCCCCATGTCTTGTTG	21772	2	213	46	7.983015e-02	1.000000e+00	real
GGCGTTCACATTAACTTATT	ATGACCGTTTTGCGGAAACG	GGCGTTCACATTAACTTATT-ATGACCGTTTTGCGGAAACG	21788	2	180	63	1.007743e-01	1.000000e+00	real
TACTAAAACCTCACCCTAGA	ATGACCGTTTTGCGGAAACG	TACTAAAACCTCACCCTAGA-ATGACCGTTTTGCGGAAACG	21704	2	264	63	1.851341e-01	1.000000e+00	real
TCCAGGGCACGATAGGGCGT	ATGCAGATTCCCGCTGCCGA	TCCAGGGCACGATAGGGCGT-ATGCAGATTCCCGCTGCCGA	21761	2	213	57	1.131070e-01	1.000000e+00	real
TGCTCATAACTCCTGAGTCT	ATGCAGATTCCCGCTGCCGA	TGCTCATAACTCCTGAGTCT-ATGCAGATTCCCGCTGCCGA	21660	2	314	57	2.074020e-01	1.000000e+00	real
GGCCGCACACTCGCCATGGT	ATTACTGACTCGATGCAAGG	GGCCGCACACTCGCCATGGT-ATTACTGACTCGATGCAAGG	21764	2	154	113	1.959090e-01	1.000000e+00	real
GGCGTTCACATTAACTTATT	ATTACTGACTCGATGCAAGG	GGCGTTCACATTAACTTATT-ATTACTGACTCGATGCAAGG	21738	2	180	113	2.456966e-01	1.000000e+00	real
CACAGATACCGCGGAACTGA	ATTTATCGCCGTTCCACGTA	CACAGATACCGCGGAACTGA-ATTTATCGCCGTTCCACGTA	21919	2	71	41	8.955712e-03	1.000000e+00	real
CAGTGTACCGCCATCAGGTT	ATTTATCGCCGTTCCACGTA	CAGTGTACCGCCATCAGGTT-ATTTATCGCCGTTCCACGTA	21907	2	83	41	1.198766e-02	1.000000e+00	real
TGCTGACCCTAAGGGGATGA	ATTTATCGCCGTTCCACGTA	TGCTGACCCTAAGGGGATGA-ATTTATCGCCGTTCCACGTA	21985	2	5	41	7.764516e-05	7.577391e-01	real
TACTAAAACCTCACCCTAGA	ATTTCGATCCACTTGGGGAG	TACTAAAACCTCACCCTAGA-ATTTCGATCCACTTGGGGAG	21713	2	264	54	1.467007e-01	1.000000e+00	real
TATCCAATCATGTGTAGCCG	ATTTCGATCCACTTGGGGAG	TATCCAATCATGTGTAGCCG-ATTTCGATCCACTTGGGGAG	21801	2	176	54	7.528562e-02	1.000000e+00	real
TCGATATTCATTTCCTTCCA	ATTTCGATCCACTTGGGGAG	TCGATATTCATTTCCTTCCA-ATTTCGATCCACTTGGGGAG	21942	2	35	54	3.991273e-03	1.000000e+00	real
TTTAACATCGGAGTTAGATT	ATTTCGATCCACTTGGGGAG	TTTAACATCGGAGTTAGATT-ATTTCGATCCACTTGGGGAG	21821	2	156	54	6.118718e-02	1.000000e+00	real
CACAGATACCGCGGAACTGA	CAACAGTCCATCATATGTGT	CACAGATACCGCGGAACTGA-CAACAGTCCATCATATGTGT	21907	2	71	53	1.435669e-02	1.000000e+00	real
TGCTCATAACTCCTGAGTCT	CAACAGTCCATCATATGTGT	TGCTCATAACTCCTGAGTCT-CAACAGTCCATCATATGTGT	21664	2	314	53	1.865352e-01	1.000000e+00	real
CTTAGGGATGTCGGTCAGCG	CAAGGGATCCTTCGGTTGTG	CTTAGGGATGTCGGTCAGCG-CAAGGGATCCTTCGGTTGTG	22015	2	2	14	2.963923e-06	2.892492e-02	real
CCCACGTCATGCTTGGCAGG	CAATCCCGGTGATAGCTGGG	CCCACGTCATGCTTGGCAGG-CAATCCCGGTGATAGCTGGG	21927	2	8	96	8.609676e-04	1.000000e+00	real
CCATACATGACTTAGACTGA	CAATTACCCTCGGGGATACA	CCATACATGACTTAGACTGA-CAATTACCCTCGGGGATACA	22025	2	2	4	3.707147e-07	3.617805e-03	real
CCATACCACGTGGGGTTTGT	CACAGATACCGCGGAACTGA	CCATACCACGTGGGGTTTGT-CACAGATACCGCGGAACTGA	21488	2	472	71	4.678012e-01	1.000000e+00	real
TGCTCATAACTCCTGAGTCT	CACATCCCTAGGAAGTTATC	TGCTCATAACTCCTGAGTCT-CACATCCCTAGGAAGTTATC	21709	2	314	8	8.551627e-03	1.000000e+00	real
CCCCTCACCCGACGAAGGAG	CACTTCGCACTGGGACGGTG	CCCCTCACCCGACGAAGGAG-CACTTCGCACTGGGACGGTG	21971	2	30	30	9.863849e-04	1.000000e+00	real
GGGCATTCAGAGAGCGGGGA	CACTTCGCACTGGGACGGTG	GGGCATTCAGAGAGCGGGGA-CACTTCGCACTGGGACGGTG	21991	2	10	30	1.336550e-04	1.000000e+00	real
TACTGCCCGTACGTGCCTAG	CAGAAGCCCAGTATAAGATG	TACTGCCCGTACGTGCCTAG-CAGAAGCCCAGTATAAGATG	21887	2	132	12	3.184679e-03	1.000000e+00	real
GGCGTTCACATTAACTTATT	CAGAAGCTTATCATGTATCT	GGCGTTCACATTAACTTATT-CAGAAGCTTATCATGTATCT	21811	2	180	40	4.709468e-02	1.000000e+00	real
TACTAAAACCTCACCCTAGA	CAGAAGCTTATCATGTATCT	TACTAAAACCTCACCCTAGA-CAGAAGCTTATCATGTATCT	21727	2	264	40	9.128089e-02	1.000000e+00	real
TCCCCCCCGAGGGTACGCGA	CAGAAGCTTATCATGTATCT	TCCCCCCCGAGGGTACGCGA-CAGAAGCTTATCATGTATCT	21945	2	46	40	3.785152e-03	1.000000e+00	real
GAGAGTCGGCGCGCCGGTGG	CAGACCACACATTGGGGTGC	GAGAGTCGGCGCGCCGGTGG-CAGACCACACATTGGGGTGC	21945	2	58	28	3.020352e-03	1.000000e+00	real
TACTAAAACCTCACCCTAGA	CAGAGAGTTTGTTTAAAGGT	TACTAAAACCTCACCCTAGA-CAGAGAGTTTGTTTAAAGGT	21761	2	264	6	3.875330e-03	1.000000e+00	real
TCTGGCTAAGTGGATGGCGG	CAGGGGTCAGTACACTGGGG	TCTGGCTAAGTGGATGGCGG-CAGGGGTCAGTACACTGGGG	21972	2	38	21	7.936625e-04	1.000000e+00	real
CGCATAATACAATTCGTTGG	CAGTGTACCGCCATCAGGTT	CGCATAATACAATTCGTTGG-CAGTGTACCGCCATCAGGTT	21868	2	80	83	4.003648e-02	1.000000e+00	real
TCCAGGGCACGATAGGGCGT	CAGTGTACCGCCATCAGGTT	TCCAGGGCACGATAGGGCGT-CAGTGTACCGCCATCAGGTT	21735	2	213	83	2.013922e-01	1.000000e+00	real
CCATAACCACGCGACGCGCG	CATACAAACCAATGTGTGTG	CCATAACCACGCGACGCGCG-CATACAAACCAATGTGTGTG	21980	2	32	19	4.765371e-04	1.000000e+00	real
GACGCTAATGAAGAATAGTG	CATACAAACCAATGTGTGTG	GACGCTAATGAAGAATAGTG-CATACAAACCAATGTGTGTG	21951	2	61	19	1.631570e-03	1.000000e+00	real
CCCTCGATGCGGTTGATAGT	CATAGCGAGGAGTTGCTAAT	CCCTCGATGCGGTTGATAGT-CATAGCGAGGAGTTGCTAAT	21845	2	25	161	1.691331e-02	1.000000e+00	real
CCTCCACCCTTGTGCAAGCA	CATAGCGAGGAGTTGCTAAT	CCTCCACCCTTGTGCAAGCA-CATAGCGAGGAGTTGCTAAT	21765	2	105	161	1.877162e-01	1.000000e+00	real
TCACCGATAACTGGTATAAT	CATAGCGAGGAGTTGCTAAT	TCACCGATAACTGGTATAAT-CATAGCGAGGAGTTGCTAAT	21686	2	184	161	4.008926e-01	1.000000e+00	real
TCCCCCAACTGTTTAACGGG	CATAGCGAGGAGTTGCTAAT	TCCCCCAACTGTTTAACGGG-CATAGCGAGGAGTTGCTAAT	21833	2	37	161	3.370896e-02	1.000000e+00	real
TGGTTTGAACTGACGTCCGG	CATAGCGAGGAGTTGCTAAT	TGGTTTGAACTGACGTCCGG-CATAGCGAGGAGTTGCTAAT	21791	2	79	161	1.209090e-01	1.000000e+00	real
CCCAGCTCGCCTTAGGTGCG	CATCCGTGTTGGAGGGAGCG	CCCAGCTCGCCTTAGGTGCG-CATCCGTGTTGGAGGGAGCG	22006	2	17	8	3.157356e-05	3.081263e-01	real
CCTCCACCCTTGTGCAAGCA	CATCGAGACTCGTCATATAT	CCTCCACCCTTGTGCAAGCA-CATCGAGACTCGTCATATAT	21890	2	105	36	1.465827e-02	1.000000e+00	real
CTGAGCACTCATATATGAGG	CATCGAGACTCGTCATATAT	CTGAGCACTCATATATGAGG-CATCGAGACTCGTCATATAT	21712	2	283	36	8.650645e-02	1.000000e+00	real
GACATGGTACAGGGGTAGTT	CATCGAGACTCGTCATATAT	GACATGGTACAGGGGTAGTT-CATCGAGACTCGTCATATAT	21894	2	101	36	1.363652e-02	1.000000e+00	real
GGAACTTAAAGGAGACAGGG	CATCGAGACTCGTCATATAT	GGAACTTAAAGGAGACAGGG-CATCGAGACTCGTCATATAT	21993	2	2	36	1.734053e-05	1.692262e-01	real
TGCTCATAACTCCTGAGTCT	CATCGAGACTCGTCATATAT	TGCTCATAACTCCTGAGTCT-CATCGAGACTCGTCATATAT	21681	2	314	36	1.029646e-01	1.000000e+00	real
CTCAATTTAAGAGCAGTATT	CATTAACTTTGTAAGTGTCA	CTCAATTTAAGAGCAGTATT-CATTAACTTTGTAAGTGTCA	21991	2	4	36	4.325695e-05	4.221445e-01	real
CCCACAACAATGTAGTATTG	CATTACCCCGAGTTTCTGAG	CCCACAACAATGTAGTATTG-CATTACCCCGAGTTTCTGAG	22007	2	2	22	6.813721e-06	6.649510e-02	real
CCGCACAATGTTTGTAACTA	CATTACCCCGAGTTTCTGAG	CCGCACAATGTTTGTAACTA-CATTACCCCGAGTTTCTGAG	21996	2	13	22	1.183701e-04	1.000000e+00	real
CCTCCAACAATGGCATATCT	CATTATGTCCGTGTCTCATA	CCTCCAACAATGGCATATCT-CATTATGTCCGTGTCTCATA	21933	2	25	73	3.797803e-03	1.000000e+00	real
GAAGTTTATTGGTACATCGG	CATTGTATATTTGGGCACTC	GAAGTTTATTGGTACATCGG-CATTGTATATTTGGGCACTC	21985	2	39	7	1.206230e-04	1.000000e+00	real
CGCAGTTGACGGGCACTTAA	CCACCGAGTCTGATAAGGCA	CGCAGTTGACGGGCACTTAA-CCACCGAGTCTGATAAGGCA	21926	2	99	6	5.721903e-04	1.000000e+00	real
GGGGCCACAATAGGCCAAGA	CCACCGAGTCTGATAAGGCA	GGGGCCACAATAGGCCAAGA-CCACCGAGTCTGATAAGGCA	22023	2	2	6	6.919170e-07	6.752418e-03	real
CCCCTCCAGACTGACTGGAC	CCACCTCCGAGGAGGGGGCG	CCCCTCCAGACTGACTGGAC-CCACCTCCGAGGAGGGGGCG	22017	2	3	11	3.210431e-06	3.133059e-02	real
TCGTAGTAATGAGACGGGCA	CCACGGTTCCGTCTAATGGG	TCGTAGTAATGAGACGGGCA-CCACGGTTCCGTCTAATGGG	21992	2	23	16	1.870162e-04	1.000000e+00	real
GACATGCGAATAACACGGGA	CCAGACCACAGTGTGCGTAT	GACATGCGAATAACACGGGA-CCAGACCACAGTGTGCGTAT	22022	2	4	5	1.297030e-06	1.265772e-02	real
CCCACCCCGAAGAGCCTCGG	CCATACCACGTGGGGTTTGT	CCCACCCCGAAGAGCCTCGG-CCATACCACGTGGGGTTTGT	21506	2	53	472	3.320891e-01	1.000000e+00	real
CCTCCACCCTTGTGCAAGCA	CCATACCACGTGGGGTTTGT	CCTCCACCCTTGTGCAAGCA-CCATACCACGTGGGGTTTGT	21454	2	105	472	6.735688e-01	1.000000e+00	real
CGCATAATACAATTCGTTGG	CCATACCACGTGGGGTTTGT	CGCATAATACAATTCGTTGG-CCATACCACGTGGGGTTTGT	21479	2	80	472	5.293262e-01	1.000000e+00	real
CTATACCCGTCAGGTATTTC	CCATACCACGTGGGGTTTGT	CTATACCCGTCAGGTATTTC-CCATACCACGTGGGGTTTGT	21541	2	18	472	6.800568e-02	1.000000e+00	real
CTGAGCACTCATATATGAGG	CCATACCACGTGGGGTTTGT	CTGAGCACTCATATATGAGG-CCATACCACGTGGGGTTTGT	21276	2	283	472	9.856535e-01	1.000000e+00	real
CTTATAGATCGGCAACTACT	CCATACCACGTGGGGTTTGT	CTTATAGATCGGCAACTACT-CCATACCACGTGGGGTTTGT	21450	2	109	472	6.929974e-01	1.000000e+00	real
GAAGTTTATTGGTACATCGG	CCATACCACGTGGGGTTTGT	GAAGTTTATTGGTACATCGG-CCATACCACGTGGGGTTTGT	21520	2	39	472	2.204178e-01	1.000000e+00	real
GGCCCCGGTCTGGGCGAAGG	CCATACCACGTGGGGTTTGT	GGCCCCGGTCTGGGCGAAGG-CCATACCACGTGGGGTTTGT	21552	2	7	472	1.504238e-02	1.000000e+00	real
TAAGACAGTAAGATTGGTGG	CCATACCACGTGGGGTTTGT	TAAGACAGTAAGATTGGTGG-CCATACCACGTGGGGTTTGT	21538	2	21	472	8.686072e-02	1.000000e+00	real
TACTAAAACCTCACCCTAGA	CCATACCACGTGGGGTTTGT	TACTAAAACCTCACCCTAGA-CCATACCACGTGGGGTTTGT	21295	2	264	472	9.794695e-01	1.000000e+00	real
TATCCAATCATGTGTAGCCG	CCATACCACGTGGGGTTTGT	TATCCAATCATGTGTAGCCG-CCATACCACGTGGGGTTTGT	21383	2	176	472	8.985691e-01	1.000000e+00	real
TCACCGATAACTGGTATAAT	CCATACCACGTGGGGTTTGT	TCACCGATAACTGGTATAAT-CCATACCACGTGGGGTTTGT	21375	2	184	472	9.118127e-01	1.000000e+00	real
TCAGCTCTACAGATTCAGGT	CCATACCACGTGGGGTTTGT	TCAGCTCTACAGATTCAGGT-CCATACCACGTGGGGTTTGT	21555	2	4	472	6.541534e-03	1.000000e+00	real
TCCCCGGCCACCGTGAGACT	CCATACCACGTGGGGTTTGT	TCCCCGGCCACCGTGAGACT-CCATACCACGTGGGGTTTGT	21554	2	5	472	9.028277e-03	1.000000e+00	real
TCCCTTCCTATAGGGAGGTA	CCATACCACGTGGGGTTTGT	TCCCTTCCTATAGGGAGGTA-CCATACCACGTGGGGTTTGT	21429	2	130	472	7.798230e-01	1.000000e+00	real
TCCGTGACTGGGGGTCTCGT	CCATACCACGTGGGGTTTGT	TCCGTGACTGGGGGTCTCGT-CCATACCACGTGGGGTTTGT	21361	2	198	472	9.311706e-01	1.000000e+00	real
TCTTCTAAAGTCATGCAATG	CCATACCACGTGGGGTTTGT	TCTTCTAAAGTCATGCAATG-CCATACCACGTGGGGTTTGT	21522	2	37	472	2.045806e-01	1.000000e+00	real
CCGCACAATGTTTGTAACTA	CCCACAACAATGTAGTATTG	CCGCACAATGTTTGTAACTA-CCCACAACAATGTAGTATTG	22016	2	13	2	2.593589e-06	2.531084e-02	real
CTTGTATTATTAGGGAGACG	CCCACCCGAGGAACCAATCC	CTTGTATTATTAGGGAGACG-CCCACCCGAGGAACCAATCC	21895	2	112	24	7.952691e-03	1.000000e+00	real
CTCCTCATTTGTAGTTAAAG	CCCACTCGACGGGCTATTCT	CTCCTCATTTGTAGTTAAAG-CCCACTCGACGGGCTATTCT	22015	2	2	14	2.963923e-06	2.892492e-02	real
TACTAAAACCTCACCCTAGA	CCCATCAGTCTTATTGCAGC	TACTAAAACCTCACCCTAGA-CCCATCAGTCTTATTGCAGC	21736	2	264	31	6.001469e-02	1.000000e+00	real
TGCTCATAACTCCTGAGTCT	CCCATCAGTCTTATTGCAGC	TGCTCATAACTCCTGAGTCT-CCCATCAGTCTTATTGCAGC	21686	2	314	31	8.096011e-02	1.000000e+00	real
CTGAGCACTCATATATGAGG	CCCATCGCGGTAGCGTCAAC	CTGAGCACTCATATATGAGG-CCCATCGCGGTAGCGTCAAC	21718	2	283	30	6.415026e-02	1.000000e+00	real
TCTCATGGCCCTATAATTCA	CCCATCGCGGTAGCGTCAAC	TCTCATGGCCCTATAATTCA-CCCATCGCGGTAGCGTCAAC	21838	2	163	30	2.386786e-02	1.000000e+00	real
CTTGTATTATTAGGGAGACG	CCCCTAGCAGGTCCGTGGGA	CTTGTATTATTAGGGAGACG-CCCCTAGCAGGTCCGTGGGA	21664	2	112	255	3.846450e-01	1.000000e+00	real
GGGAAATTAATTAAACGGAG	CCCCTAGCAGGTCCGTGGGA	GGGAAATTAATTAAACGGAG-CCCCTAGCAGGTCCGTGGGA	21753	2	23	255	3.408802e-02	1.000000e+00	real
TATCCAATCATGTGTAGCCG	CCCCTAGCAGGTCCGTGGGA	TATCCAATCATGTGTAGCCG-CCCCTAGCAGGTCCGTGGGA	21600	2	176	255	6.170135e-01	1.000000e+00	real
TGCCCTCCCTTTTTAGAGAT	CCCCTAGCAGGTCCGTGGGA	TGCCCTCCCTTTTTAGAGAT-CCCCTAGCAGGTCCGTGGGA	21757	2	19	255	2.459758e-02	1.000000e+00	real
TTAGGCAACGGGAGCCGAAT	CCCCTAGCAGGTCCGTGGGA	TTAGGCAACGGGAGCCGAAT-CCCCTAGCAGGTCCGTGGGA	21540	2	236	255	7.682807e-01	1.000000e+00	real
GAGGAACTTGGCGTCTCATC	CCCCTCACCCGACGAAGGAG	GAGGAACTTGGCGTCTCATC-CCCCTCACCCGACGAAGGAG	21996	2	5	30	4.272003e-05	4.169048e-01	real
CTAGCTCACCCCCGCATAGG	CCCCTCCAGACTGACTGGAC	CTAGCTCACCCCCGCATAGG-CCCCTCCAGACTGACTGGAC	21999	2	29	3	1.910784e-05	1.864734e-01	real
CGCCTGCCTTTGGTGGTGGC	CCCTCCCTTGCGCGCATCGC	CGCCTGCCTTTGGTGGTGGC-CCCTCCCTTGCGCGCATCGC	21937	2	68	26	3.565480e-03	1.000000e+00	real
GGCGTTCACATTAACTTATT	CCCTCCCTTGCGCGCATCGC	GGCGTTCACATTAACTTATT-CCCTCCCTTGCGCGCATCGC	21825	2	180	26	2.228179e-02	1.000000e+00	real
TGCTCATAACTCCTGAGTCT	CCCTCCCTTGCGCGCATCGC	TGCTCATAACTCCTGAGTCT-CCCTCCCTTGCGCGCATCGC	21691	2	314	26	6.069627e-02	1.000000e+00	real
GAGCTGCGTCAACCTGAGTA	CCCTCCTGAACTTGAACCCA	GAGCTGCGTCAACCTGAGTA-CCCTCCTGAACTTGAACCCA	21997	2	32	2	1.384124e-05	1.350767e-01	real
CGCATCCCCTTACTACAGTT	CCGGCGCTATGGAGTCAGTC	CGCATCCCCTTACTACAGTT-CCGGCGCTATGGAGTCAGTC	21995	2	13	23	1.286126e-04	1.000000e+00	real
CTCCCCAAACGTTAGCGAAG	CCGGCGTTTGATTCAAAAGG	CTCCCCAAACGTTAGCGAAG-CCGGCGTTTGATTCAAAAGG	22007	2	22	2	6.813721e-06	6.649510e-02	real
CTGAGCACTCATATATGAGG	CCTAAATGACGCTTGGGCAG	CTGAGCACTCATATATGAGG-CCTAAATGACGCTTGGGCAG	21746	2	283	2	9.833779e-04	1.000000e+00	real
TATCCAATCATGTGTAGCCG	CCTAAATGACGCTTGGGCAG	TATCCAATCATGTGTAGCCG-CCTAAATGACGCTTGGGCAG	21853	2	176	2	3.852832e-04	1.000000e+00	real
TCACCGATAACTGGTATAAT	CCTCAATAACGGGGCATCAA	TCACCGATAACTGGTATAAT-CCTCAATAACGGGGCATCAA	21843	2	184	4	1.039821e-03	1.000000e+00	real
CTGAGCACTCATATATGAGG	CCTCCACCCTTGTGCAAGCA	CTGAGCACTCATATATGAGG-CCTCCACCCTTGTGCAAGCA	21643	2	283	105	4.038331e-01	1.000000e+00	real
GGCGTTCACATTAACTTATT	CCTCCACCCTTGTGCAAGCA	GGCGTTCACATTAACTTATT-CCTCCACCCTTGTGCAAGCA	21746	2	180	105	2.213254e-01	1.000000e+00	real
TCCAGGGCACGATAGGGCGT	CCTCCACCCTTGTGCAAGCA	TCCAGGGCACGATAGGGCGT-CCTCCACCCTTGTGCAAGCA	21713	2	213	105	2.805723e-01	1.000000e+00	real
CTACGAAGTCACTTGAATTG	CCTCGTTATGGTGCTTGTAT	CTACGAAGTCACTTGAATTG-CCTCGTTATGGTGCTTGTAT	22022	2	6	3	1.152986e-06	1.125199e-02	real
TGCTCATAACTCCTGAGTCT	CCTTGCCCGCACTCCTCTTG	TGCTCATAACTCCTGAGTCT-CCTTGCCCGCACTCCTCTTG	21709	2	314	8	8.551627e-03	1.000000e+00	real
CGATCGGCACCATATTATCC	CCTTGTCGAGTGTGGCCGGG	CGATCGGCACCATATTATCC-CCTTGTCGAGTGTGGCCGGG	22014	2	15	2	3.358909e-06	3.277959e-02	real
CTTATAGATCGGCAACTACT	CGAACCCACGCGATGGATAG	CTTATAGATCGGCAACTACT-CGAACCCACGCGATGGATAG	21919	2	109	3	2.490492e-04	1.000000e+00	real
CGTCGTTGCCCTTTGAAAAG	CGAACTCTCCGTTCACGTGG	CGTCGTTGCCCTTTGAAAAG-CGAACTCTCCGTTCACGTGG	21897	2	118	16	4.251218e-03	1.000000e+00	real
GTTCGAGCCCACGGAGTTAG	CGAACTCTCCGTTCACGTGG	GTTCGAGCCCACGGAGTTAG-CGAACTCTCCGTTCACGTGG	21941	2	74	16	1.733366e-03	1.000000e+00	real
TCCCATCATTCGGATGGTAA	CGACATTCTATCTTCAACAT	TCCCATCATTCGGATGGTAA-CGACATTCTATCTTCAACAT	21952	2	62	17	1.375773e-03	1.000000e+00	real
TGCTCATAACTCCTGAGTCT	CGACATTCTATCTTCAACAT	TGCTCATAACTCCTGAGTCT-CGACATTCTATCTTCAACAT	21700	2	314	17	2.985701e-02	1.000000e+00	real
CGTCGCACTTGGGGTCCGTA	CGATTTCCATCCGCTTGTGT	CGTCGCACTTGGGGTCCGTA-CGATTTCCATCCGCTTGTGT	21848	2	114	69	5.398041e-02	1.000000e+00	real
GACGACCAGCTCGAAATAGT	CGCAAAACTTGAATATCGGG	GACGACCAGCTCGAAATAGT-CGCAAAACTTGAATATCGGG	22007	2	21	3	1.040387e-05	1.015313e-01	real
GTCTCCCCATTTTAGAGTGC	CGCACTCCCGGCGGGGGGTG	GTCTCCCCATTTTAGAGTGC-CGCACTCCCGGCGGGGGGTG	21947	2	63	21	2.083141e-03	1.000000e+00	real
TCACCGATAACTGGTATAAT	CGCACTCCCGGCGGGGGGTG	TCACCGATAACTGGTATAAT-CGCACTCCCGGCGGGGGGTG	21826	2	184	21	1.596240e-02	1.000000e+00	real
GTTCGAGCCCACGGAGTTAG	CGCAGTTGACGGGCACTTAA	GTTCGAGCCCACGGAGTTAG-CGCAGTTGACGGGCACTTAA	21858	2	74	99	4.762601e-02	1.000000e+00	real
TAGCAATATCTCGTTCAGGC	CGCATAAGCTTGTTAGGAGT	TAGCAATATCTCGTTCAGGC-CGCATAAGCTTGTTAGGAGT	21972	2	47	12	4.334507e-04	1.000000e+00	real
TCCTAAGCCCGTGAGGATGT	CGCATAAGCTTGTTAGGAGT	TCCTAAGCCCGTGAGGATGT-CGCATAAGCTTGTTAGGAGT	22017	2	2	12	2.247914e-06	2.193739e-02	real
TGCTCATAACTCCTGAGTCT	CGCATAATACAATTCGTTGG	TGCTCATAACTCCTGAGTCT-CGCATAATACAATTCGTTGG	21637	2	314	80	3.292687e-01	1.000000e+00	real
CTGATCATGCGCTGATCGGG	CGCCTGCCTTTGGTGGTGGC	CTGATCATGCGCTGATCGGG-CGCCTGCCTTTGGTGGTGGC	21915	2	48	68	1.104700e-02	1.000000e+00	real
GGCGTTCACATTAACTTATT	CGCCTGCCTTTGGTGGTGGC	GGCGTTCACATTAACTTATT-CGCCTGCCTTTGGTGGTGGC	21783	2	180	68	1.139899e-01	1.000000e+00	real
TACTAAAACCTCACCCTAGA	CGCCTGCCTTTGGTGGTGGC	TACTAAAACCTCACCCTAGA-CGCCTGCCTTTGGTGGTGGC	21699	2	264	68	2.070564e-01	1.000000e+00	real
TGTTCGAGAAAGGAACGGTT	CGCCTGCCTTTGGTGGTGGC	TGTTCGAGAAAGGAACGGTT-CGCCTGCCTTTGGTGGTGGC	21864	2	99	68	4.107150e-02	1.000000e+00	real
TTCTCTGACGTGAGCTCTGA	CGCGTACTGAATCAGGTTGA	TTCTCTGACGTGAGCTCTGA-CGCGTACTGAATCAGGTTGA	21960	2	48	23	1.464415e-03	1.000000e+00	real
TGCTCATAACTCCTGAGTCT	CGCTAACGTATGCTATACAC	TGCTCATAACTCCTGAGTCT-CGCTAACGTATGCTATACAC	21707	2	314	10	1.230753e-02	1.000000e+00	real
TGCTCATAACTCCTGAGTCT	CGTCGCACTTGGGGTCCGTA	TGCTCATAACTCCTGAGTCT-CGTCGCACTTGGGGTCCGTA	21603	2	314	114	4.974484e-01	1.000000e+00	real
TACTAAAACCTCACCCTAGA	CGTCGTTGCCCTTTGAAAAG	TACTAAAACCTCACCCTAGA-CGTCGTTGCCCTTTGAAAAG	21649	2	264	118	4.262078e-01	1.000000e+00	real
GGCGTTCACATTAACTTATT	CTAATAAAAGCGGGTAGGCT	GGCGTTCACATTAACTTATT-CTAATAAAAGCGGGTAGGCT	21836	2	180	15	8.506375e-03	1.000000e+00	real
TGAGCGCGTAGGGAGTAATG	CTACACTTAAGTAAAGGGCG	TGAGCGCGTAGGGAGTAATG-CTACACTTAAGTAAAGGGCG	22026	2	3	2	2.471581e-07	2.412016e-03	real
TCGTAGTAATGAGACGGGCA	CTACCCCTGGGGTCGAACGA	TCGTAGTAATGAGACGGGCA-CTACCCCTGGGGTCGAACGA	22006	2	23	2	7.405770e-06	7.227291e-02	real
TCCAGGGCACGATAGGGCGT	CTACCTCCAATGGTCATCTT	TCCAGGGCACGATAGGGCGT-CTACCTCCAATGGTCATCTT	21812	2	213	6	2.553089e-03	1.000000e+00	real
TCCAGGGCACGATAGGGCGT	CTATTCCCCAGGTTGGGGGG	TCCAGGGCACGATAGGGCGT-CTATTCCCCAGGTTGGGGGG	21776	2	213	42	6.864192e-02	1.000000e+00	real
TCCCCCAACGCATGTGGGGT	CTCAAGACTAGAGCTGGCGT	TCCCCCAACGCATGTGGGGT-CTCAAGACTAGAGCTGGCGT	22015	2	13	3	4.320949e-06	4.216814e-02	real
TAAGCGTCTATGTGGAACGG	CTCAGACCCTGAGTGTTCAA	TAAGCGTCTATGTGGAACGG-CTCAGACCCTGAGTGTTCAA	21977	2	25	29	6.578686e-04	1.000000e+00	real
TGCTCATAACTCCTGAGTCT	CTCCCAGCACTCGTGGTTGT	TGCTCATAACTCCTGAGTCT-CTCCCAGCACTCGTGGTTGT	21711	2	314	6	5.422797e-03	1.000000e+00	real
GGCCGCACACTCGCCATGGT	CTGAGCACTCATATATGAGG	GGCCGCACACTCGCCATGGT-CTGAGCACTCATATATGAGG	21594	2	154	283	6.015541e-01	1.000000e+00	real
GTAAACCTTCGAGAGCGGGT	CTGAGCACTCATATATGAGG	GTAAACCTTCGAGAGCGGGT-CTGAGCACTCATATATGAGG	21738	2	10	283	1.010195e-02	1.000000e+00	real
TCACCGATAACTGGTATAAT	CTGAGCACTCATATATGAGG	TCACCGATAACTGGTATAAT-CTGAGCACTCATATATGAGG	21564	2	184	283	6.961206e-01	1.000000e+00	real
TCCGTGACTGGGGGTCTCGT	CTGAGCACTCATATATGAGG	TCCGTGACTGGGGGTCTCGT-CTGAGCACTCATATATGAGG	21550	2	198	283	7.335107e-01	1.000000e+00	real
TCTCATGGCCCTATAATTCA	CTGAGCACTCATATATGAGG	TCTCATGGCCCTATAATTCA-CTGAGCACTCATATATGAGG	21585	2	163	283	6.320613e-01	1.000000e+00	real
TTAGGCAACGGGAGCCGAAT	CTGAGCACTCATATATGAGG	TTAGGCAACGGGAGCCGAAT-CTGAGCACTCATATATGAGG	21512	2	236	283	8.157845e-01	1.000000e+00	real
TACTAAAACCTCACCCTAGA	CTGCTCTGTCCCAGCATCAG	TACTAAAACCTCACCCTAGA-CTGCTCTGTCCCAGCATCAG	21754	2	264	13	1.374587e-02	1.000000e+00	real
TACTCTGCGAAATAGCTCAG	CTGCTGAACCTGCGGGCTGG	TACTCTGCGAAATAGCTCAG-CTGCTGAACCTGCGGGCTGG	21843	2	90	98	6.561634e-02	1.000000e+00	real
TCACCGATAACTGGTATAAT	CTGCTGAACCTGCGGGCTGG	TCACCGATAACTGGTATAAT-CTGCTGAACCTGCGGGCTGG	21749	2	184	98	2.067923e-01	1.000000e+00	real
TACTAAAACCTCACCCTAGA	CTTCTACTGACGCCCGGTGT	TACTAAAACCTCACCCTAGA-CTTCTACTGACGCCCGGTGT	21714	2	264	53	1.425388e-01	1.000000e+00	real
GTCGCTCCGAAGGCTCGTGG	CTTGAGAACCCGGCTGTCGG	GTCGCTCCGAAGGCTCGTGG-CTTGAGAACCCGGCTGTCGG	21909	2	97	25	6.520092e-03	1.000000e+00	real
TATCCAATCATGTGTAGCCG	CTTGAGAACCCGGCTGTCGG	TATCCAATCATGTGTAGCCG-CTTGAGAACCCGGCTGTCGG	21830	2	176	25	1.995452e-02	1.000000e+00	real
GGCGTTCACATTAACTTATT	GAAACTATATAGTAGACAGG	GGCGTTCACATTAACTTATT-GAAACTATATAGTAGACAGG	21841	2	180	10	4.241467e-03	1.000000e+00	real
GGCCGCACACTCGCCATGGT	GAACACGCATCTTGCCCAGG	GGCCGCACACTCGCCATGGT-GAACACGCATCTTGCCCAGG	21768	2	154	109	1.856764e-01	1.000000e+00	real
GGTCTACTCCATCCAGAGTG	GAACACGCATCTTGCCCAGG	GGTCTACTCCATCCAGAGTG-GAACACGCATCTTGCCCAGG	21916	2	6	109	6.904708e-04	1.000000e+00	real
GGCGTTCACATTAACTTATT	GAACCCAAGCAAGATTCCAG	GGCGTTCACATTAACTTATT-GAACCCAAGCAAGATTCCAG	21840	2	180	11	4.985518e-03	1.000000e+00	real
TGCTCATAACTCCTGAGTCT	GAACCCAAGCAAGATTCCAG	TGCTCATAACTCCTGAGTCT-GAACCCAAGCAAGATTCCAG	21706	2	314	11	1.440868e-02	1.000000e+00	real
TAGAATACACTTTACACTGA	GAAGTTTATTGGTACATCGG	TAGAATACACTTTACACTGA-GAAGTTTATTGGTACATCGG	21964	2	28	39	1.421897e-03	1.000000e+00	real
TCCGTGACTGGGGGTCTCGT	GAATTGTACCGACTTGATGT	TCCGTGACTGGGGGTCTCGT-GAATTGTACCGACTTGATGT	21824	2	198	9	4.272646e-03	1.000000e+00	real
GGCGTTCACATTAACTTATT	GACATGGTACAGGGGTAGTT	GGCGTTCACATTAACTTATT-GACATGGTACAGGGGTAGTT	21750	2	180	101	2.092152e-01	1.000000e+00	real
TGCCGGTCTTTCGTTCGGAC	GACGCTAATGAAGAATAGTG	TGCCGGTCTTTCGTTCGGAC-GACGCTAATGAAGAATAGTG	21891	2	79	61	2.255567e-02	1.000000e+00	real
GCCGTTACGCGTCGATTTCG	GAGAGAGAGCTGTTTAGTTC	GCCGTTACGCGTCGATTTCG-GAGAGAGAGCTGTTTAGTTC	21997	2	9	25	7.899778e-05	7.709394e-01	real
GGCCGCACACTCGCCATGGT	GAGAGAGAGCTGTTTAGTTC	GGCCGCACACTCGCCATGGT-GAGAGAGAGCTGTTTAGTTC	21852	2	154	25	1.556899e-02	1.000000e+00	real
TACACCACCAGAAACGGCCC	GAGAGAGAGCTGTTTAGTTC	TACACCACCAGAAACGGCCC-GAGAGAGAGCTGTTTAGTTC	21970	2	36	25	9.893394e-04	1.000000e+00	real
TGCTCATAACTCCTGAGTCT	GAGAGAGAGCTGTTTAGTTC	TGCTCATAACTCCTGAGTCT-GAGAGAGAGCTGTTTAGTTC	21692	2	314	25	5.688520e-02	1.000000e+00	real
TATCCAATCATGTGTAGCCG	GAGAGTCGGCGCGCCGGTGG	TATCCAATCATGTGTAGCCG-GAGAGTCGGCGCGCCGGTGG	21797	2	176	58	8.476705e-02	1.000000e+00	real
TGTAGAATCAACGCAAGGGC	GATTTACGTTGTCGGGGCGT	TGTAGAATCAACGCAAGGGC-GATTTACGTTGTCGGGGCGT	21971	2	42	18	7.237960e-04	1.000000e+00	real
GTACAAAATCTGTAATGGAT	GCAGACCCCCCGGTTTGGCA	GTACAAAATCTGTAATGGAT-GCAGACCCCCCGGTTTGGCA	21963	2	37	31	1.557028e-03	1.000000e+00	real
TACTAAAACCTCACCCTAGA	GCCTCAACTGTGTTACTTTT	TACTAAAACCTCACCCTAGA-GCCTCAACTGTGTTACTTTT	21744	2	264	23	3.629731e-02	1.000000e+00	real
TGCTCATAACTCCTGAGTCT	GCCTCAACTGTGTTACTTTT	TGCTCATAACTCCTGAGTCT-GCCTCAACTGTGTTACTTTT	21694	2	314	23	4.953048e-02	1.000000e+00	real
GGCCACGCCAGTATTTGTGG	GCGAGAGCCCATGTAAGCGG	GGCCACGCCAGTATTTGTGG-GCGAGAGCCCATGTAAGCGG	22003	2	6	22	3.171279e-05	3.094851e-01	real
GTCTCCCCATTTTAGAGTGC	GGCCGCACACTCGCCATGGT	GTCTCCCCATTTTAGAGTGC-GGCCGCACACTCGCCATGGT	21814	2	63	154	7.759444e-02	1.000000e+00	real
TCCAGGGCACGATAGGGCGT	GGCCGCACACTCGCCATGGT	TCCAGGGCACGATAGGGCGT-GGCCGCACACTCGCCATGGT	21664	2	213	154	4.510563e-01	1.000000e+00	real
GTGAACAAAACCTATCAGGT	GGCGTTCACATTAACTTATT	GTGAACAAAACCTATCAGGT-GGCGTTCACATTAACTTATT	21815	2	36	180	3.928028e-02	1.000000e+00	real
TACTGCCCGTACGTGCCTAG	GGCGTTCACATTAACTTATT	TACTGCCCGTACGTGCCTAG-GGCGTTCACATTAACTTATT	21719	2	132	180	3.037613e-01	1.000000e+00	real
TATCCAATCATGTGTAGCCG	GGCGTTCACATTAACTTATT	TATCCAATCATGTGTAGCCG-GGCGTTCACATTAACTTATT	21675	2	176	180	4.334940e-01	1.000000e+00	real
TCACCGATAACTGGTATAAT	GGCGTTCACATTAACTTATT	TCACCGATAACTGGTATAAT-GGCGTTCACATTAACTTATT	21667	2	184	180	4.557689e-01	1.000000e+00	real
TCCCCCAACTGTTTAACGGG	GGCGTTCACATTAACTTATT	TCCCCCAACTGTTTAACGGG-GGCGTTCACATTAACTTATT	21814	2	37	180	4.118341e-02	1.000000e+00	real
TCTCTCACCCTCTTTACGTT	GGCGTTCACATTAACTTATT	TCTCTCACCCTCTTTACGTT-GGCGTTCACATTAACTTATT	21836	2	15	180	8.506375e-03	1.000000e+00	real
TCTTCATTCCTATTGACAGT	GGCGTTCACATTAACTTATT	TCTTCATTCCTATTGACAGT-GGCGTTCACATTAACTTATT	21847	2	4	180	9.959440e-04	1.000000e+00	real
TGAAGTATTGGGGCCTCTGT	GGCGTTCACATTAACTTATT	TGAAGTATTGGGGCCTCTGT-GGCGTTCACATTAACTTATT	21824	2	27	180	2.380418e-02	1.000000e+00	real
TTAGGCAACGGGAGCCGAAT	GGCGTTCACATTAACTTATT	TTAGGCAACGGGAGCCGAAT-GGCGTTCACATTAACTTATT	21615	2	236	180	5.872427e-01	1.000000e+00	real
TTCCATCAGCTTGAGCTGCC	GGCGTTCACATTAACTTATT	TTCCATCAGCTTGAGCTGCC-GGCGTTCACATTAACTTATT	21803	2	48	180	6.422172e-02	1.000000e+00	real
TGCCATTCACCGTTGGGGTT	GGTTATTCTAGCAGTTATGC	TGCCATTCACCGTTGGGGTT-GGTTATTCTAGCAGTTATGC	22025	2	2	4	3.707147e-07	3.617805e-03	real
TCCGTATCCACTTCCCTGGA	GTACAAAATCTGTAATGGAT	TCCGTATCCACTTCCCTGGA-GTACAAAATCTGTAATGGAT	21969	2	25	37	1.042030e-03	1.000000e+00	real
TTAAAAATGTCAACTAGGCG	GTACAAAATCTGTAATGGAT	TTAAAAATGTCAACTAGGCG-GTACAAAATCTGTAATGGAT	21976	2	18	37	5.684925e-04	1.000000e+00	real
TGCTCATAACTCCTGAGTCT	GTACCTCATTCTGTGGAGGT	TGCTCATAACTCCTGAGTCT-GTACCTCATTCTGTGGAGGT	21658	2	314	59	2.179267e-01	1.000000e+00	real
TTAGGCAACGGGAGCCGAAT	GTAGCCGCAACAGAGGGAGC	TTAGGCAACGGGAGCCGAAT-GTAGCCGCAACAGAGGGAGC	21759	2	236	36	6.336252e-02	1.000000e+00	real
TACTAAAACCTCACCCTAGA	GTCGCTCCGAAGGCTCGTGG	TACTAAAACCTCACCCTAGA-GTCGCTCCGAAGGCTCGTGG	21670	2	264	97	3.362159e-01	1.000000e+00	real
TGCTCATAACTCCTGAGTCT	GTCGTAAAACCACGGATTAA	TGCTCATAACTCCTGAGTCT-GTCGTAAAACCACGGATTAA	21715	2	314	2	1.207073e-03	1.000000e+00	real
TCACCGATAACTGGTATAAT	GTCTCCCCATTTTAGAGTGC	TCACCGATAACTGGTATAAT-GTCTCCCCATTTTAGAGTGC	21784	2	184	63	1.044960e-01	1.000000e+00	real
TCCGTGACTGGGGGTCTCGT	GTGAACCAGTATGGCTCGCG	TCCGTGACTGGGGGTCTCGT-GTGAACCAGTATGGCTCGCG	21801	2	198	32	3.803190e-02	1.000000e+00	real
TATCCAATCATGTGTAGCCG	GTGACAGGCCGTCGGTTCTG	TATCCAATCATGTGTAGCCG-GTGACAGGCCGTCGGTTCTG	21844	2	176	11	4.774536e-03	1.000000e+00	real
TTAACGGACTAGTATATTAC	GTTCCTCTTTTCCTGGAGGG	TTAACGGACTAGTATATTAC-GTTCCTCTTTTCCTGGAGGG	22021	2	5	5	1.815568e-06	1.771813e-02	real
TCCCTTCCTATAGGGAGGTA	GTTCGAGCCCACGGAGTTAG	TCCCTTCCTATAGGGAGGTA-GTTCGAGCCCACGGAGTTAG	21827	2	130	74	7.621988e-02	1.000000e+00	real
TCCAGGGCACGATAGGGCGT	TAATCGGCTACGGGCCCGGG	TCCAGGGCACGATAGGGCGT-TAATCGGCTACGGGCCCGGG	21778	2	213	40	6.326094e-02	1.000000e+00	real
TCGGAGCCAATATGTGGGAG	TACCGAGACCGGCTACATCG	TCGGAGCCAATATGTGGGAG-TACCGAGACCGGCTACATCG	21989	2	32	10	1.510788e-04	1.000000e+00	real
TCCTACCTCCTTCCGCTTTT	TACCTTCAACTGTATAGTGG	TCCTACCTCCTTCCGCTTTT-TACCTTCAACTGTATAGTGG	21975	2	10	46	3.024892e-04	1.000000e+00	real
TCACCGATAACTGGTATAAT	TACGCTCCAGTAGTCAGGGC	TCACCGATAACTGGTATAAT-TACGCTCCAGTAGTCAGGGC	21804	2	184	43	5.538744e-02	1.000000e+00	real
TATCCAATCATGTGTAGCCG	TACTAAAACCTCACCCTAGA	TATCCAATCATGTGTAGCCG-TACTAAAACCTCACCCTAGA	21591	2	176	264	6.357239e-01	1.000000e+00	real
TCAATTGTGAGTACTTCTAC	TACTAAAACCTCACCCTAGA	TCAATTGTGAGTACTTCTAC-TACTAAAACCTCACCCTAGA	21649	2	118	264	4.262078e-01	1.000000e+00	real
TCCGTGACTGGGGGTCTCGT	TACTAAAACCTCACCCTAGA	TCCGTGACTGGGGGTCTCGT-TACTAAAACCTCACCCTAGA	21569	2	198	264	6.979550e-01	1.000000e+00	real
TCCTACCTCCTTCCGCTTTT	TACTAAAACCTCACCCTAGA	TCCTACCTCCTTCCGCTTTT-TACTAAAACCTCACCCTAGA	21757	2	10	264	8.848379e-03	1.000000e+00	real
TGCCCTCCCTTTTTAGAGAT	TACTAAAACCTCACCCTAGA	TGCCCTCCCTTTTTAGAGAT-TACTAAAACCTCACCCTAGA	21748	2	19	264	2.621937e-02	1.000000e+00	real
TGCCGGTCTTTCGTTCGGAC	TACTAAAACCTCACCCTAGA	TGCCGGTCTTTCGTTCGGAC-TACTAAAACCTCACCCTAGA	21688	2	79	264	2.560326e-01	1.000000e+00	real
TGGCCCAGTTGTTTTAAAGA	TACTAAAACCTCACCCTAGA	TGGCCCAGTTGTTTTAAAGA-TACTAAAACCTCACCCTAGA	21761	2	6	264	3.875330e-03	1.000000e+00	real
TTAGGCAACGGGAGCCGAAT	TACTCTGCGAAATAGCTCAG	TTAGGCAACGGGAGCCGAAT-TACTCTGCGAAATAGCTCAG	21705	2	236	90	2.619239e-01	1.000000e+00	real
TGCTCATAACTCCTGAGTCT	TACTGCCCGTACGTGCCTAG	TGCTCATAACTCCTGAGTCT-TACTGCCCGTACGTGCCTAG	21585	2	314	132	5.750838e-01	1.000000e+00	real
TCCTAAGCCCGTGAGGATGT	TAGCAATATCTCGTTCAGGC	TCCTAAGCCCGTGAGGATGT-TAGCAATATCTCGTTCAGGC	21982	2	2	47	2.898844e-05	2.828982e-01	real
TCCCATCATTCGGATGGTAA	TATCCAATCATGTGTAGCCG	TCCCATCATTCGGATGGTAA-TATCCAATCATGTGTAGCCG	21793	2	62	176	9.458714e-02	1.000000e+00	real
TCTCCCTTAGTCTTCAACCA	TATCCAATCATGTGTAGCCG	TCTCCCTTAGTCTTCAACCA-TATCCAATCATGTGTAGCCG	21767	2	88	176	1.646789e-01	1.000000e+00	real
TGTAGAATCAACGCAAGGGC	TATCCAATCATGTGTAGCCG	TGTAGAATCAACGCAAGGGC-TATCCAATCATGTGTAGCCG	21813	2	42	176	4.920912e-02	1.000000e+00	real
TGTCTACGTTATGCTTAGCG	TATCCAATCATGTGTAGCCG	TGTCTACGTTATGCTTAGCG-TATCCAATCATGTGTAGCCG	21842	2	13	176	6.359482e-03	1.000000e+00	real
TTTCAGATTTCGATGGTTCA	TATCCAATCATGTGTAGCCG	TTTCAGATTTCGATGGTTCA-TATCCAATCATGTGTAGCCG	21850	2	5	176	1.327101e-03	1.000000e+00	real
TGCTCATAACTCCTGAGTCT	TCACCGATTTGGTGTGGTAG	TGCTCATAACTCCTGAGTCT-TCACCGATTTGGTGTGGTAG	21682	2	314	35	9.844133e-02	1.000000e+00	real
TTAGGCAACGGGAGCCGAAT	TCAGCCTGCAATGGCGAGGT	TTAGGCAACGGGAGCCGAAT-TCAGCCTGCAATGGCGAGGT	21793	2	236	2	6.872685e-04	1.000000e+00	real
TCCCATCATTCGGATGGTAA	TCCAGGGCACGATAGGGCGT	TCCCATCATTCGGATGGTAA-TCCAGGGCACGATAGGGCGT	21756	2	62	213	1.292294e-01	1.000000e+00	real
TTTAACATCGGAGTTAGATT	TCCAGGGCACGATAGGGCGT	TTTAACATCGGAGTTAGATT-TCCAGGGCACGATAGGGCGT	21662	2	156	213	4.575703e-01	1.000000e+00	real
TGCTCATAACTCCTGAGTCT	TCCCATCATTCGGATGGTAA	TGCTCATAACTCCTGAGTCT-TCCCATCATTCGGATGGTAA	21655	2	314	62	2.337949e-01	1.000000e+00	real
TTAGGCAACGGGAGCCGAAT	TCCCCCAACTGTTTAACGGG	TTAGGCAACGGGAGCCGAAT-TCCCCCAACTGTTTAACGGG	21758	2	236	37	6.632583e-02	1.000000e+00	real
TCTCGCCTTCGAGTCGGGCA	TCCGTGACTGGGGGTCTCGT	TCTCGCCTTCGAGTCGGGCA-TCCGTGACTGGGGGTCTCGT	21767	2	66	198	1.268272e-01	1.000000e+00	real
TGCTCATAACTCCTGAGTCT	TCGATATTCATTTCCTTCCA	TGCTCATAACTCCTGAGTCT-TCGATATTCATTTCCTTCCA	21682	2	314	35	9.844133e-02	1.000000e+00	real
TGTTCTACCCGAGGTATACG	TCTTCTAAAGTCATGCAATG	TGTTCTACCCGAGGTATACG-TCTTCTAAAGTCATGCAATG	21980	2	14	37	3.606578e-04	1.000000e+00	real
TTTAAAAGAATGGGTGTTTG	TCTTCTAAAGTCATGCAATG	TTTAAAAGAATGGGTGTTTG-TCTTCTAAAGTCATGCAATG	21991	2	3	37	3.042715e-05	2.969385e-01	real
TGCTCATAACTCCTGAGTCT	TGCCCTCCCTTTTTAGAGAT	TGCTCATAACTCCTGAGTCT-TGCCCTCCCTTTTTAGAGAT	21698	2	314	19	3.598734e-02	1.000000e+00	real
TGGTTTGAACTGACGTCCGG	TGCTCATAACTCCTGAGTCT	TGGTTTGAACTGACGTCCGG-TGCTCATAACTCCTGAGTCT	21638	2	79	314	3.240122e-01	1.000000e+00	real
TTTAAAAGAATGGGTGTTTG	TGTTCTACCCGAGGTATACG	TTTAAAAGAATGGGTGTTTG-TGTTCTACCCGAGGTATACG	22014	2	3	14	4.937779e-06	4.818778e-02	real
TTTAACATCGGAGTTAGATT	TTAGGCAACGGGAGCCGAAT	TTTAACATCGGAGTTAGATT-TTAGGCAACGGGAGCCGAAT	21639	2	156	236	5.108052e-01	1.000000e+00	real
TTTTCCCTTACTTGTCTGGC	TTATCAGAAAGAGGTAAGAT	TTTTCCCTTACTTGTCTGGC-TTATCAGAAAGAGGTAAGAT	21969	2	17	45	7.441746e-04	1.000000e+00	real
AATTTCCCGCGAGAAACTGT	AAAAAAAGCTAGAGGCTGAG	AATTTCCCGCGAGAAACTGT-AAAAAAAGCTAGAGGCTGAG	22012	1	17	1	1.633431e-03	1.000000e+00	real
ACACTCACCAGTCTTCTGTA	AAAAAAAGCTAGAGGCTGAG	ACACTCACCAGTCTTCTGTA-AAAAAAAGCTAGAGGCTGAG	22007	1	22	1	2.086924e-03	1.000000e+00	real
GTCCGAGAGAAGTCGAGCGA	AAAAAAAGCTAGAGGCTGAG	GTCCGAGAGAAGTCGAGCGA-AAAAAAAGCTAGAGGCTGAG	22015	1	14	1	1.361285e-03	1.000000e+00	real
TACTCTGCGAAATAGCTCAG	AAAAAAAGCTAGAGGCTGAG	TACTCTGCGAAATAGCTCAG-AAAAAAAGCTAGAGGCTGAG	21939	1	90	1	8.244212e-03	1.000000e+00	real
TACTGCCCGTACGTGCCTAG	AAAAAAAGCTAGAGGCTGAG	TACTGCCCGTACGTGCCTAG-AAAAAAAGCTAGAGGCTGAG	21897	1	132	1	1.203772e-02	1.000000e+00	real
TCTCCCTTAGTCTTCAACCA	AAAAAAAGCTAGAGGCTGAG	TCTCCCTTAGTCTTCAACCA-AAAAAAAGCTAGAGGCTGAG	21941	1	88	1	8.063387e-03	1.000000e+00	real
AACAAGCTTATTCATGGCCT	AAAAAAATCAGATCACCCGG	AACAAGCTTATTCATGGCCT-AAAAAAATCAGATCACCCGG	22000	1	29	1	2.721643e-03	1.000000e+00	real
AAGTCGGGAATTATAGGAGG	AAAAAACCAAGCTTTCGACT	AAGTCGGGAATTATAGGAGG-AAAAAACCAAGCTTTCGACT	21817	1	212	1	1.924335e-02	1.000000e+00	real
AGCGATGGGACTTAGCTGCT	AAAAAACCAAGCTTTCGACT	AGCGATGGGACTTAGCTGCT-AAAAAACCAAGCTTTCGACT	21978	1	51	1	4.715157e-03	1.000000e+00	real
CAGGTACAGGGTAGGGGAAA	AAAAAACCAAGCTTTCGACT	CAGGTACAGGGTAGGGGAAA-AAAAAACCAAGCTTTCGACT	21920	1	109	1	9.961225e-03	1.000000e+00	real
TCACCCTAAATTCGGGGTTG	AAAAAACCAAGCTTTCGACT	TCACCCTAAATTCGGGGTTG-AAAAAACCAAGCTTTCGACT	22026	1	3	1	3.631000e-04	1.000000e+00	real
AACACGATGCTGAGATAAGT	AAAAAAGCATGAAAATGAGC	AACACGATGCTGAGATAAGT-AAAAAAGCATGAAAATGAGC	21968	1	57	5	1.569409e-02	1.000000e+00	real
ACTTATGCCCGAGGTTTGCA	AAAAAAGCATGAAAATGAGC	ACTTATGCCCGAGGTTTGCA-AAAAAAGCATGAAAATGAGC	21984	1	41	5	1.138534e-02	1.000000e+00	real
CAACTAACGGTGTTAGCGGG	AAAAAAGCATGAAAATGAGC	CAACTAACGGTGTTAGCGGG-AAAAAAGCATGAAAATGAGC	22023	1	2	5	8.168451e-04	1.000000e+00	real
CCGAGCAAGAAATGATTGAG	AAAAAAGCATGAAAATGAGC	CCGAGCAAGAAATGATTGAG-AAAAAAGCATGAAAATGAGC	22004	1	21	5	5.977296e-03	1.000000e+00	real
TAGCAGGTGTCGATACAGGG	AAAAAAGCATGAAAATGAGC	TAGCAGGTGTCGATACAGGG-AAAAAAGCATGAAAATGAGC	21967	1	58	5	1.596287e-02	1.000000e+00	real
ACGCTGGATCCGCCCATTTC	AAAAAAGGTCGGGGTTTTCA	ACGCTGGATCCGCCCATTTC-AAAAAAGGTCGGGGTTTTCA	21992	1	31	7	1.156292e-02	1.000000e+00	real
ACTCTCCCATGGTGGAGTTC	AAAAAAGGTCGGGGTTTTCA	ACTCTCCCATGGTGGAGTTC-AAAAAAGGTCGGGGTTTTCA	22021	1	2	7	1.089028e-03	1.000000e+00	real
TATGCTAACCGCTGTATCAA	AAAAAAGGTCGGGGTTTTCA	TATGCTAACCGCTGTATCAA-AAAAAAGGTCGGGGTTTTCA	22022	1	1	7	7.261340e-04	1.000000e+00	real
ACGCTGGATCCGCCCATTTC	AAAAAAGTATGTAAATCGGA	ACGCTGGATCCGCCCATTTC-AAAAAAGTATGTAAATCGGA	21998	1	31	1	2.902954e-03	1.000000e+00	real
GAGAGTCGGCGCGCCGGTGG	AAAAACAATGCGCAAATTGA	GAGAGTCGGCGCGCCGGTGG-AAAAACAATGCGCAAATTGA	21971	1	58	1	5.349038e-03	1.000000e+00	real
ATAGGTTCTCCGCTTACCGT	AAAAACAGTTTAATACGTCC	ATAGGTTCTCCGCTTACCGT-AAAAACAGTTTAATACGTCC	21937	1	90	3	1.642120e-02	1.000000e+00	real
CAGGTCGTTGGAGGGGAGGC	AAAAACAGTTTAATACGTCC	CAGGTCGTTGGAGGGGAGGC-AAAAACAGTTTAATACGTCC	22020	1	7	3	1.451807e-03	1.000000e+00	real
GGCGTTCACATTAACTTATT	AAAAACAGTTTAATACGTCC	GGCGTTCACATTAACTTATT-AAAAACAGTTTAATACGTCC	21847	1	180	3	3.246219e-02	1.000000e+00	real
TCACGCGCAGGTGGGACTAT	AAAAACAGTTTAATACGTCC	TCACGCGCAGGTGGGACTAT-AAAAACAGTTTAATACGTCC	22012	1	15	3	2.902032e-03	1.000000e+00	real
CCTTGCAGCCATGGACGGAT	AAAAACCATGCGCAAATTGA	CCTTGCAGCCATGGACGGAT-AAAAACCATGCGCAAATTGA	22027	1	1	2	2.723312e-04	1.000000e+00	real
ACTGCAGCTCTTCCGGACAG	AAAAACCCAAGAATATGGGA	ACTGCAGCTCTTCCGGACAG-AAAAACCCAAGAATATGGGA	22020	1	9	1	9.076263e-04	1.000000e+00	real
CGCCTGCCTTTGGTGGTGGC	AAAAACCCACCCTATTGGGA	CGCCTGCCTTTGGTGGTGGC-AAAAACCCACCCTATTGGGA	21960	1	68	2	9.366879e-03	1.000000e+00	real
CCCCTAGCAGGTCCGTGGGA	AAAAACCCCCAGTCCGAGGA	CCCCTAGCAGGTCCGTGGGA-AAAAACCCCCAGTCCGAGGA	21772	1	255	3	4.567913e-02	1.000000e+00	real
CCATACCACGTGGGGTTTGT	AAAAATGGAACGAGTGGCGG	CCATACCACGTGGGGTTTGT-AAAAATGGAACGAGTGGCGG	21557	1	472	1	4.247950e-02	1.000000e+00	real
TCCACTTCACTTCCAGATGG	AAAAATGGAACGAGTGGCGG	TCCACTTCACTTCCAGATGG-AAAAATGGAACGAGTGGCGG	22026	1	3	1	3.631000e-04	1.000000e+00	real
AAACTACTCTCCCGAGGTTG	AAAAATGGCTTCTTGAGTTA	AAACTACTCTCCCGAGGTTG-AAAAATGGCTTCTTGAGTTA	21951	1	12	67	3.940106e-02	1.000000e+00	real
AACCGCGTATGGTGGTGTGG	AAAAATGGCTTCTTGAGTTA	AACCGCGTATGGTGGTGTGG-AAAAATGGCTTCTTGAGTTA	21954	1	9	67	3.044653e-02	1.000000e+00	real
AAGCAACGCTAGGTGGTTAG	AAAAATGGCTTCTTGAGTTA	AAGCAACGCTAGGTGGTTAG-AAAAATGGCTTCTTGAGTTA	21955	1	8	67	2.744345e-02	1.000000e+00	real
AAGCCCGGGCTGACCAGATG	AAAAATGGCTTCTTGAGTTA	AAGCCCGGGCTGACCAGATG-AAAAATGGCTTCTTGAGTTA	21876	1	87	67	2.385850e-01	1.000000e+00	real
AAGGAATAATATACGTTTCC	AAAAATGGCTTCTTGAGTTA	AAGGAATAATATACGTTTCC-AAAAATGGCTTCTTGAGTTA	21952	1	11	67	3.642531e-02	1.000000e+00	real
AAGGGCCCCCTGTGAAAGGT	AAAAATGGCTTCTTGAGTTA	AAGGGCCCCCTGTGAAAGGT-AAAAATGGCTTCTTGAGTTA	21930	1	33	67	9.984134e-02	1.000000e+00	real
AAGTCGGGAATTATAGGAGG	AAAAATGGCTTCTTGAGTTA	AAGTCGGGAATTATAGGAGG-AAAAATGGCTTCTTGAGTTA	21751	1	212	67	4.839995e-01	1.000000e+00	real
AATACATTAAGGGCGGGCGG	AAAAATGGCTTCTTGAGTTA	AATACATTAAGGGCGGGCGG-AAAAATGGCTTCTTGAGTTA	21755	1	208	67	4.775169e-01	1.000000e+00	real
ACAAGCTTAGCTAGAGGTGC	AAAAATGGCTTCTTGAGTTA	ACAAGCTTAGCTAGAGGTGC-AAAAATGGCTTCTTGAGTTA	21962	1	1	67	6.163733e-03	1.000000e+00	real
ACACCGCTATATTAGGTCTG	AAAAATGGCTTCTTGAGTTA	ACACCGCTATATTAGGTCTG-AAAAATGGCTTCTTGAGTTA	21962	1	1	67	6.163733e-03	1.000000e+00	real
ACAGAAGACAATGGGAGCCT	AAAAATGGCTTCTTGAGTTA	ACAGAAGACAATGGGAGCCT-AAAAATGGCTTCTTGAGTTA	21960	1	3	67	1.229003e-02	1.000000e+00	real
ACCCCCATATATTGAATCGG	AAAAATGGCTTCTTGAGTTA	ACCCCCATATATTGAATCGG-AAAAATGGCTTCTTGAGTTA	21955	1	8	67	2.744345e-02	1.000000e+00	real
ACCGCAAGATTGGGTGCGAA	AAAAATGGCTTCTTGAGTTA	ACCGCAAGATTGGGTGCGAA-AAAAATGGCTTCTTGAGTTA	21957	1	6	67	2.140977e-02	1.000000e+00	real
ACCGCCCGTTGACAAGGGCA	AAAAATGGCTTCTTGAGTTA	ACCGCCCGTTGACAAGGGCA-AAAAATGGCTTCTTGAGTTA	21958	1	5	67	1.837911e-02	1.000000e+00	real
ACCTCGTACCCGGTCCATGT	AAAAATGGCTTCTTGAGTTA	ACCTCGTACCCGGTCCATGT-AAAAATGGCTTCTTGAGTTA	21932	1	31	67	9.425044e-02	1.000000e+00	real
ACCTGCATTATTGGCACGTC	AAAAATGGCTTCTTGAGTTA	ACCTGCATTATTGGCACGTC-AAAAATGGCTTCTTGAGTTA	21952	1	11	67	3.642531e-02	1.000000e+00	real
ACGCCTCACCGGTAATGCAT	AAAAATGGCTTCTTGAGTTA	ACGCCTCACCGGTAATGCAT-AAAAATGGCTTCTTGAGTTA	21955	1	8	67	2.744345e-02	1.000000e+00	real
ACGTCTACCAGCTGATGGGA	AAAAATGGCTTCTTGAGTTA	ACGTCTACCAGCTGATGGGA-AAAAATGGCTTCTTGAGTTA	21952	1	11	67	3.642531e-02	1.000000e+00	real
ACTAAATGGCTCAGGTGTGA	AAAAATGGCTTCTTGAGTTA	ACTAAATGGCTCAGGTGTGA-AAAAATGGCTTCTTGAGTTA	21942	1	21	67	6.577859e-02	1.000000e+00	real
ACTACACCAGGTTAGATAGG	AAAAATGGCTTCTTGAGTTA	ACTACACCAGGTTAGATAGG-AAAAATGGCTTCTTGAGTTA	21941	1	22	67	6.866500e-02	1.000000e+00	real
ACTTATGCCCGAGGTTTGCA	AAAAATGGCTTCTTGAGTTA	ACTTATGCCCGAGGTTTGCA-AAAAATGGCTTCTTGAGTTA	21922	1	41	67	1.218669e-01	1.000000e+00	real
AGAAGAGAGACTGCTATGGC	AAAAATGGCTTCTTGAGTTA	AGAAGAGAGACTGCTATGGC-AAAAATGGCTTCTTGAGTTA	21952	1	11	67	3.642531e-02	1.000000e+00	real
AGAATTAACCGGTAATGCAA	AAAAATGGCTTCTTGAGTTA	AGAATTAACCGGTAATGCAA-AAAAATGGCTTCTTGAGTTA	21960	1	3	67	1.229003e-02	1.000000e+00	real
AGCACGAGGCGATGGGAGCG	AAAAATGGCTTCTTGAGTTA	AGCACGAGGCGATGGGAGCG-AAAAATGGCTTCTTGAGTTA	21962	1	1	67	6.163733e-03	1.000000e+00	real
AGCCCAAACTGAACGTGATG	AAAAATGGCTTCTTGAGTTA	AGCCCAAACTGAACGTGATG-AAAAATGGCTTCTTGAGTTA	21810	1	153	67	3.798096e-01	1.000000e+00	real
AGCCCTACTGGAAGGAAAGC	AAAAATGGCTTCTTGAGTTA	AGCCCTACTGGAAGGAAAGC-AAAAATGGCTTCTTGAGTTA	21923	1	40	67	1.191430e-01	1.000000e+00	real
AGCCTTCGGGCACGGTGGGC	AAAAATGGCTTCTTGAGTTA	AGCCTTCGGGCACGGTGGGC-AAAAATGGCTTCTTGAGTTA	21939	1	24	67	7.441149e-02	1.000000e+00	real
AGGGAGCTCAGTCATGGCGG	AAAAATGGCTTCTTGAGTTA	AGGGAGCTCAGTCATGGCGG-AAAAATGGCTTCTTGAGTTA	21959	1	4	67	1.533921e-02	1.000000e+00	real
AGTGCCCGTTGGTTCTTTGG	AAAAATGGCTTCTTGAGTTA	AGTGCCCGTTGGTTCTTTGG-AAAAATGGCTTCTTGAGTTA	21950	1	13	67	4.236776e-02	1.000000e+00	real
ATACCAACTAATGATTCAGG	AAAAATGGCTTCTTGAGTTA	ATACCAACTAATGATTCAGG-AAAAATGGCTTCTTGAGTTA	21925	1	38	67	1.136703e-01	1.000000e+00	real
ATAGGTTCTCCGCTTACCGT	AAAAATGGCTTCTTGAGTTA	ATAGGTTCTCCGCTTACCGT-AAAAATGGCTTCTTGAGTTA	21873	1	90	67	2.456421e-01	1.000000e+00	real
ATCAAATAAACCGGCACGGA	AAAAATGGCTTCTTGAGTTA	ATCAAATAAACCGGCACGGA-AAAAATGGCTTCTTGAGTTA	21960	1	3	67	1.229003e-02	1.000000e+00	real
ATCAACCATAGTCAGGTGTA	AAAAATGGCTTCTTGAGTTA	ATCAACCATAGTCAGGTGTA-AAAAATGGCTTCTTGAGTTA	21953	1	10	67	3.344048e-02	1.000000e+00	real
ATCCTAAATCGGTATCATGG	AAAAATGGCTTCTTGAGTTA	ATCCTAAATCGGTATCATGG-AAAAATGGCTTCTTGAGTTA	21926	1	37	67	1.109213e-01	1.000000e+00	real
ATTGACTTATTCGCTCAGAG	AAAAATGGCTTCTTGAGTTA	ATTGACTTATTCGCTCAGAG-AAAAATGGCTTCTTGAGTTA	21959	1	4	67	1.533921e-02	1.000000e+00	real
CAATGCTTACAGTCGCTGCA	AAAAATGGCTTCTTGAGTTA	CAATGCTTACAGTCGCTGCA-AAAAATGGCTTCTTGAGTTA	21960	1	3	67	1.229003e-02	1.000000e+00	real
CACAAACCTCGTTCGACTTA	AAAAATGGCTTCTTGAGTTA	CACAAACCTCGTTCGACTTA-AAAAATGGCTTCTTGAGTTA	21959	1	4	67	1.533921e-02	1.000000e+00	real
CACACAATAACTGGCGTCAA	AAAAATGGCTTCTTGAGTTA	CACACAATAACTGGCGTCAA-AAAAATGGCTTCTTGAGTTA	21962	1	1	67	6.163733e-03	1.000000e+00	real
CACCTTCCTATGAAAAGTAG	AAAAATGGCTTCTTGAGTTA	CACCTTCCTATGAAAAGTAG-AAAAATGGCTTCTTGAGTTA	21952	1	11	67	3.642531e-02	1.000000e+00	real
CACGGTTGCATCGGCTGATA	AAAAATGGCTTCTTGAGTTA	CACGGTTGCATCGGCTGATA-AAAAATGGCTTCTTGAGTTA	21932	1	31	67	9.425044e-02	1.000000e+00	real
CACGTCTTGATTATAACAGA	AAAAATGGCTTCTTGAGTTA	CACGTCTTGATTATAACAGA-AAAAATGGCTTCTTGAGTTA	21938	1	25	67	7.727162e-02	1.000000e+00	real
CAGATACTACATGGGGATAT	AAAAATGGCTTCTTGAGTTA	CAGATACTACATGGGGATAT-AAAAATGGCTTCTTGAGTTA	21950	1	13	67	4.236776e-02	1.000000e+00	real
CAGGAGCTAAGAACACGTCC	AAAAATGGCTTCTTGAGTTA	CAGGAGCTAAGAACACGTCC-AAAAATGGCTTCTTGAGTTA	21953	1	10	67	3.344048e-02	1.000000e+00	real
CAGGTACAGGGTAGGGGAAA	AAAAATGGCTTCTTGAGTTA	CAGGTACAGGGTAGGGGAAA-AAAAATGGCTTCTTGAGTTA	21854	1	109	67	2.888643e-01	1.000000e+00	real
CATAATCGCCAACCGAGTGG	AAAAATGGCTTCTTGAGTTA	CATAATCGCCAACCGAGTGG-AAAAATGGCTTCTTGAGTTA	21956	1	7	67	2.443121e-02	1.000000e+00	real
CATGACCTCCGTATTGGGAA	AAAAATGGCTTCTTGAGTTA	CATGACCTCCGTATTGGGAA-AAAAATGGCTTCTTGAGTTA	21939	1	24	67	7.441149e-02	1.000000e+00	real
CATTAACTTTGTAAGTGTCA	AAAAATGGCTTCTTGAGTTA	CATTAACTTTGTAAGTGTCA-AAAAATGGCTTCTTGAGTTA	21927	1	36	67	1.081640e-01	1.000000e+00	real
CCAAACACTTCTAGTTTACC	AAAAATGGCTTCTTGAGTTA	CCAAACACTTCTAGTTTACC-AAAAATGGCTTCTTGAGTTA	21950	1	13	67	4.236776e-02	1.000000e+00	real
CCACAAGAAGCATTATAGCC	AAAAATGGCTTCTTGAGTTA	CCACAAGAAGCATTATAGCC-AAAAATGGCTTCTTGAGTTA	21961	1	2	67	9.231546e-03	1.000000e+00	real
CCACACCAAGGGAGGCCTAG	AAAAATGGCTTCTTGAGTTA	CCACACCAAGGGAGGCCTAG-AAAAATGGCTTCTTGAGTTA	21954	1	9	67	3.044653e-02	1.000000e+00	real
CCACCGAGTCTGATAAGGCA	AAAAATGGCTTCTTGAGTTA	CCACCGAGTCTGATAAGGCA-AAAAATGGCTTCTTGAGTTA	21957	1	6	67	2.140977e-02	1.000000e+00	real
CCATACCACGTGGGGTTTGT	AAAAATGGCTTCTTGAGTTA	CCATACCACGTGGGGTTTGT-AAAAATGGCTTCTTGAGTTA	21491	1	472	67	7.719331e-01	1.000000e+00	real
CCCACAATTTAGACAGGCGG	AAAAATGGCTTCTTGAGTTA	CCCACAATTTAGACAGGCGG-AAAAATGGCTTCTTGAGTTA	21961	1	2	67	9.231546e-03	1.000000e+00	real
CCCACGTCATGCTTGGCAGG	AAAAATGGCTTCTTGAGTTA	CCCACGTCATGCTTGGCAGG-AAAAATGGCTTCTTGAGTTA	21955	1	8	67	2.744345e-02	1.000000e+00	real
CCCCACATAGCGGTGTAACG	AAAAATGGCTTCTTGAGTTA	CCCCACATAGCGGTGTAACG-AAAAATGGCTTCTTGAGTTA	21956	1	7	67	2.443121e-02	1.000000e+00	real
CCGCGAACTAGAAAGTGACC	AAAAATGGCTTCTTGAGTTA	CCGCGAACTAGAAAGTGACC-AAAAATGGCTTCTTGAGTTA	21940	1	23	67	7.154263e-02	1.000000e+00	real
CCTAGGTTATAGATGCCATG	AAAAATGGCTTCTTGAGTTA	CCTAGGTTATAGATGCCATG-AAAAATGGCTTCTTGAGTTA	21962	1	1	67	6.163733e-03	1.000000e+00	real
CGAATTAAACGAAGCTTGCG	AAAAATGGCTTCTTGAGTTA	CGAATTAAACGAAGCTTGCG-AAAAATGGCTTCTTGAGTTA	21959	1	4	67	1.533921e-02	1.000000e+00	real
CGCAAATGGCTGTCTTCAAC	AAAAATGGCTTCTTGAGTTA	CGCAAATGGCTGTCTTCAAC-AAAAATGGCTTCTTGAGTTA	21948	1	15	67	4.827410e-02	1.000000e+00	real
CGCACTCCCGGCGGGGGGTG	AAAAATGGCTTCTTGAGTTA	CGCACTCCCGGCGGGGGGTG-AAAAATGGCTTCTTGAGTTA	21942	1	21	67	6.577859e-02	1.000000e+00	real
CGCATAAGCTTGTTAGGAGT	AAAAATGGCTTCTTGAGTTA	CGCATAAGCTTGTTAGGAGT-AAAAATGGCTTCTTGAGTTA	21951	1	12	67	3.940106e-02	1.000000e+00	real
CGCCTGCCTTTGGTGGTGGC	AAAAATGGCTTCTTGAGTTA	CGCCTGCCTTTGGTGGTGGC-AAAAATGGCTTCTTGAGTTA	21895	1	68	67	1.923547e-01	1.000000e+00	real
CGGGGTCCGGGGGTTGGGAA	AAAAATGGCTTCTTGAGTTA	CGGGGTCCGGGGGTTGGGAA-AAAAATGGCTTCTTGAGTTA	21961	1	2	67	9.231546e-03	1.000000e+00	real
CGGTTGCCCCCTGGTCACTG	AAAAATGGCTTCTTGAGTTA	CGGTTGCCCCCTGGTCACTG-AAAAATGGCTTCTTGAGTTA	21958	1	5	67	1.837911e-02	1.000000e+00	real
CGTCACAAGCAGAGAAGGAG	AAAAATGGCTTCTTGAGTTA	CGTCACAAGCAGAGAAGGAG-AAAAATGGCTTCTTGAGTTA	21961	1	2	67	9.231546e-03	1.000000e+00	real
CGTCCGTACTTATAACTAGT	AAAAATGGCTTCTTGAGTTA	CGTCCGTACTTATAACTAGT-AAAAATGGCTTCTTGAGTTA	21922	1	41	67	1.218669e-01	1.000000e+00	real
CGTCGCACTTGGGGTCCGTA	AAAAATGGCTTCTTGAGTTA	CGTCGCACTTGGGGTCCGTA-AAAAATGGCTTCTTGAGTTA	21849	1	114	67	2.998269e-01	1.000000e+00	real
CGTCGTTGCCCTTTGAAAAG	AAAAATGGCTTCTTGAGTTA	CGTCGTTGCCCTTTGAAAAG-AAAAATGGCTTCTTGAGTTA	21845	1	118	67	3.084770e-01	1.000000e+00	real
CTACGGTAAGTGCTCGTTTG	AAAAATGGCTTCTTGAGTTA	CTACGGTAAGTGCTCGTTTG-AAAAATGGCTTCTTGAGTTA	21962	1	1	67	6.163733e-03	1.000000e+00	real
CTCAAAATTTGGGCAAGGAG	AAAAATGGCTTCTTGAGTTA	CTCAAAATTTGGGCAAGGAG-AAAAATGGCTTCTTGAGTTA	21952	1	11	67	3.642531e-02	1.000000e+00	real
CTCCCCGTATTTGGGTGAGT	AAAAATGGCTTCTTGAGTTA	CTCCCCGTATTTGGGTGAGT-AAAAATGGCTTCTTGAGTTA	21955	1	8	67	2.744345e-02	1.000000e+00	real
CTCCCTTTGCGACGAACATT	AAAAATGGCTTCTTGAGTTA	CTCCCTTTGCGACGAACATT-AAAAATGGCTTCTTGAGTTA	21914	1	49	67	1.433613e-01	1.000000e+00	real
CTCCGTTGTCGGGTGGAGCA	AAAAATGGCTTCTTGAGTTA	CTCCGTTGTCGGGTGGAGCA-AAAAATGGCTTCTTGAGTTA	21962	1	1	67	6.163733e-03	1.000000e+00	real
CTGATCATGCGCTGATCGGG	AAAAATGGCTTCTTGAGTTA	CTGATCATGCGCTGATCGGG-AAAAATGGCTTCTTGAGTTA	21915	1	48	67	1.407031e-01	1.000000e+00	real
CTGCATCAAGTCTGGGTTAT	AAAAATGGCTTCTTGAGTTA	CTGCATCAAGTCTGGGTTAT-AAAAATGGCTTCTTGAGTTA	21961	1	2	67	9.231546e-03	1.000000e+00	real
CTGCTGAACATGCGGGCTGG	AAAAATGGCTTCTTGAGTTA	CTGCTGAACATGCGGGCTGG-AAAAATGGCTTCTTGAGTTA	21962	1	1	67	6.163733e-03	1.000000e+00	real
CTGCTGAACCTGCGGGCTGG	AAAAATGGCTTCTTGAGTTA	CTGCTGAACCTGCGGGCTGG-AAAAATGGCTTCTTGAGTTA	21865	1	98	67	2.641476e-01	1.000000e+00	real
CTGTAAGCCAGAGTCTAAGG	AAAAATGGCTTCTTGAGTTA	CTGTAAGCCAGAGTCTAAGG-AAAAATGGCTTCTTGAGTTA	21962	1	1	67	6.163733e-03	1.000000e+00	real
CTTCCTAATGGGGCTGGGAA	AAAAATGGCTTCTTGAGTTA	CTTCCTAATGGGGCTGGGAA-AAAAATGGCTTCTTGAGTTA	21926	1	37	67	1.109213e-01	1.000000e+00	real
CTTCTACTGACGCCCGGTGT	AAAAATGGCTTCTTGAGTTA	CTTCTACTGACGCCCGGTGT-AAAAATGGCTTCTTGAGTTA	21910	1	53	67	1.539133e-01	1.000000e+00	real
CTTGAGAACCCGGCTGTCGG	AAAAATGGCTTCTTGAGTTA	CTTGAGAACCCGGCTGTCGG-AAAAATGGCTTCTTGAGTTA	21938	1	25	67	7.727162e-02	1.000000e+00	real
CTTTATCCGGTGAATTCGGG	AAAAATGGCTTCTTGAGTTA	CTTTATCCGGTGAATTCGGG-AAAAATGGCTTCTTGAGTTA	21932	1	31	67	9.425044e-02	1.000000e+00	real
GAACCCCTAAGCGTCTGGAC	AAAAATGGCTTCTTGAGTTA	GAACCCCTAAGCGTCTGGAC-AAAAATGGCTTCTTGAGTTA	21960	1	3	67	1.229003e-02	1.000000e+00	real
GACTTCGTGCTGCTGGGCGG	AAAAATGGCTTCTTGAGTTA	GACTTCGTGCTGCTGGGCGG-AAAAATGGCTTCTTGAGTTA	21955	1	8	67	2.744345e-02	1.000000e+00	real
GCACCGACCGGCACTGAGGG	AAAAATGGCTTCTTGAGTTA	GCACCGACCGGCACTGAGGG-AAAAATGGCTTCTTGAGTTA	21953	1	10	67	3.344048e-02	1.000000e+00	real
GCCTTAGCTCGCTAGAACCT	AAAAATGGCTTCTTGAGTTA	GCCTTAGCTCGCTAGAACCT-AAAAATGGCTTCTTGAGTTA	21959	1	4	67	1.533921e-02	1.000000e+00	real
GCGCACTCTAGTTTCATGGA	AAAAATGGCTTCTTGAGTTA	GCGCACTCTAGTTTCATGGA-AAAAATGGCTTCTTGAGTTA	21940	1	23	67	7.154263e-02	1.000000e+00	real
GCGCGATTCATTACGTGGGG	AAAAATGGCTTCTTGAGTTA	GCGCGATTCATTACGTGGGG-AAAAATGGCTTCTTGAGTTA	21961	1	2	67	9.231546e-03	1.000000e+00	real
GCTCTACACTTGACAGCTTG	AAAAATGGCTTCTTGAGTTA	GCTCTACACTTGACAGCTTG-AAAAATGGCTTCTTGAGTTA	21960	1	3	67	1.229003e-02	1.000000e+00	real
GGCGTTCACATTAACTTATT	AAAAATGGCTTCTTGAGTTA	GGCGTTCACATTAACTTATT-AAAAATGGCTTCTTGAGTTA	21783	1	180	67	4.298371e-01	1.000000e+00	real
GGCTGTCTTGAGTGTAGGAA	AAAAATGGCTTCTTGAGTTA	GGCTGTCTTGAGTGTAGGAA-AAAAATGGCTTCTTGAGTTA	21957	1	6	67	2.140977e-02	1.000000e+00	real
GGTTATTCTAGCAGTTATGC	AAAAATGGCTTCTTGAGTTA	GGTTATTCTAGCAGTTATGC-AAAAATGGCTTCTTGAGTTA	21959	1	4	67	1.533921e-02	1.000000e+00	real
GTACAAAATCTGTAATGGAT	AAAAATGGCTTCTTGAGTTA	GTACAAAATCTGTAATGGAT-AAAAATGGCTTCTTGAGTTA	21926	1	37	67	1.109213e-01	1.000000e+00	real
GTCCACATGCACGTAGGAAT	AAAAATGGCTTCTTGAGTTA	GTCCACATGCACGTAGGAAT-AAAAATGGCTTCTTGAGTTA	21904	1	59	67	1.695015e-01	1.000000e+00	real
GTGAACCAGTATGGCTCGCG	AAAAATGGCTTCTTGAGTTA	GTGAACCAGTATGGCTCGCG-AAAAATGGCTTCTTGAGTTA	21931	1	32	67	9.705015e-02	1.000000e+00	real
GTGACAGGCCGTCGGTTCTG	AAAAATGGCTTCTTGAGTTA	GTGACAGGCCGTCGGTTCTG-AAAAATGGCTTCTTGAGTTA	21952	1	11	67	3.642531e-02	1.000000e+00	real
TAATAGCTAAATTTTGCAAT	AAAAATGGCTTCTTGAGTTA	TAATAGCTAAATTTTGCAAT-AAAAATGGCTTCTTGAGTTA	21948	1	15	67	4.827410e-02	1.000000e+00	real
TACACTCACTTGCAGGTGCC	AAAAATGGCTTCTTGAGTTA	TACACTCACTTGCAGGTGCC-AAAAATGGCTTCTTGAGTTA	21962	1	1	67	6.163733e-03	1.000000e+00	real
TACTCTGCGAAATAGCTCAG	AAAAATGGCTTCTTGAGTTA	TACTCTGCGAAATAGCTCAG-AAAAATGGCTTCTTGAGTTA	21873	1	90	67	2.456421e-01	1.000000e+00	real
TACTGCCCGTACGTGCCTAG	AAAAATGGCTTCTTGAGTTA	TACTGCCCGTACGTGCCTAG-AAAAATGGCTTCTTGAGTTA	21831	1	132	67	3.379313e-01	1.000000e+00	real
TAGCAATATCTCGTTCAGGC	AAAAATGGCTTCTTGAGTTA	TAGCAATATCTCGTTCAGGC-AAAAATGGCTTCTTGAGTTA	21916	1	47	67	1.380368e-01	1.000000e+00	real
TATACTGATAAGGGTGACGG	AAAAATGGCTTCTTGAGTTA	TATACTGATAAGGGTGACGG-AAAAATGGCTTCTTGAGTTA	21905	1	58	67	1.669233e-01	1.000000e+00	real
TATCCAATCATGTGTAGCCG	AAAAATGGCTTCTTGAGTTA	TATCCAATCATGTGTAGCCG-AAAAATGGCTTCTTGAGTTA	21787	1	176	67	4.226847e-01	1.000000e+00	real
TCAATCGGACCGCGAGGCCT	AAAAATGGCTTCTTGAGTTA	TCAATCGGACCGCGAGGCCT-AAAAATGGCTTCTTGAGTTA	21953	1	10	67	3.344048e-02	1.000000e+00	real
TCATATGTTTGAAGTGGGGA	AAAAATGGCTTCTTGAGTTA	TCATATGTTTGAAGTGGGGA-AAAAATGGCTTCTTGAGTTA	21961	1	2	67	9.231546e-03	1.000000e+00	real
TCCCCCCCGAGGGTACGCGA	AAAAATGGCTTCTTGAGTTA	TCCCCCCCGAGGGTACGCGA-AAAAATGGCTTCTTGAGTTA	21917	1	46	67	1.353624e-01	1.000000e+00	real
TCCGTATCCACTTCCCTGGA	AAAAATGGCTTCTTGAGTTA	TCCGTATCCACTTCCCTGGA-AAAAATGGCTTCTTGAGTTA	21938	1	25	67	7.727162e-02	1.000000e+00	real
TCGAGCCCGTGGGGAACAGG	AAAAATGGCTTCTTGAGTTA	TCGAGCCCGTGGGGAACAGG-AAAAATGGCTTCTTGAGTTA	21961	1	2	67	9.231546e-03	1.000000e+00	real
TCGCACCAAACGGTTATGCA	AAAAATGGCTTCTTGAGTTA	TCGCACCAAACGGTTATGCA-AAAAATGGCTTCTTGAGTTA	21961	1	2	67	9.231546e-03	1.000000e+00	real
TCGTCCCGAAGCACCGTAGT	AAAAATGGCTTCTTGAGTTA	TCGTCCCGAAGCACCGTAGT-AAAAATGGCTTCTTGAGTTA	21961	1	2	67	9.231546e-03	1.000000e+00	real
TCGTCGTCCCTACTTCGCCA	AAAAATGGCTTCTTGAGTTA	TCGTCGTCCCTACTTCGCCA-AAAAATGGCTTCTTGAGTTA	21959	1	4	67	1.533921e-02	1.000000e+00	real
TCTCATGGCCCTATAATTCA	AAAAATGGCTTCTTGAGTTA	TCTCATGGCCCTATAATTCA-AAAAATGGCTTCTTGAGTTA	21800	1	163	67	3.988233e-01	1.000000e+00	real
TCTTCTAAAGTCATGCAATG	AAAAATGGCTTCTTGAGTTA	TCTTCTAAAGTCATGCAATG-AAAAATGGCTTCTTGAGTTA	21926	1	37	67	1.109213e-01	1.000000e+00	real
TGCCATTCACCGTTGGGGTT	AAAAATGGCTTCTTGAGTTA	TGCCATTCACCGTTGGGGTT-AAAAATGGCTTCTTGAGTTA	21961	1	2	67	9.231546e-03	1.000000e+00	real
TGTTCGAGAAAGGAACGGTT	AAAAATGGCTTCTTGAGTTA	TGTTCGAGAAAGGAACGGTT-AAAAATGGCTTCTTGAGTTA	21864	1	99	67	2.664291e-01	1.000000e+00	real
TGTTCGCCCCGTCCTCCTGT	AAAAATGGCTTCTTGAGTTA	TGTTCGCCCCGTCCTCCTGT-AAAAATGGCTTCTTGAGTTA	21956	1	7	67	2.443121e-02	1.000000e+00	real
TGTTGCCCTCGGTTTAGCAA	AAAAATGGCTTCTTGAGTTA	TGTTGCCCTCGGTTTAGCAA-AAAAATGGCTTCTTGAGTTA	21941	1	22	67	6.866500e-02	1.000000e+00	real
TTAACGATGGGGAGGTGGAG	AAAAATGGCTTCTTGAGTTA	TTAACGATGGGGAGGTGGAG-AAAAATGGCTTCTTGAGTTA	21962	1	1	67	6.163733e-03	1.000000e+00	real
TTAGGCAACGGGAGCCGAAT	AAAAATGGCTTCTTGAGTTA	TTAGGCAACGGGAGCCGAAT-AAAAATGGCTTCTTGAGTTA	21727	1	236	67	5.212633e-01	1.000000e+00	real
TTATTATGATAGATTGAAGA	AAAAATGGCTTCTTGAGTTA	TTATTATGATAGATTGAAGA-AAAAATGGCTTCTTGAGTTA	21950	1	13	67	4.236776e-02	1.000000e+00	real
TTCCCTCCGCTATCGCCGGG	AAAAATGGCTTCTTGAGTTA	TTCCCTCCGCTATCGCCGGG-AAAAATGGCTTCTTGAGTTA	21961	1	2	67	9.231546e-03	1.000000e+00	real
TTTAACATCGGAGTTAGATT	AAAAATGGCTTCTTGAGTTA	TTTAACATCGGAGTTAGATT-AAAAATGGCTTCTTGAGTTA	21807	1	156	67	3.855750e-01	1.000000e+00	real
ACATACCACAAGTTCTGGTG	AAAACACGGCCGCTGTTGGG	ACATACCACAAGTTCTGGTG-AAAACACGGCCGCTGTTGGG	22004	1	24	2	3.400587e-03	1.000000e+00	real
AGCCTCGCCCCTGGGTGGAG	AAAACATCTCGTATTAGTCC	AGCCTCGCCCCTGGGTGGAG-AAAACATCTCGTATTAGTCC	21949	1	80	1	7.339924e-03	1.000000e+00	real
CGCTCGGTAATGGGAGTGGG	AAAACCCGTCTCCTGACCGG	CGCTCGGTAATGGGAGTGGG-AAAACCCGTCTCCTGACCGG	22015	1	12	3	2.358383e-03	1.000000e+00	real
CTCAGACCCTGAGTGTTCAA	AAAACCCGTCTCCTGACCGG	CTCAGACCCTGAGTGTTCAA-AAAACCCGTCTCCTGACCGG	21998	1	29	3	5.436124e-03	1.000000e+00	real
GGCGTTCACATTAACTTATT	AAAACCCGTCTCCTGACCGG	GGCGTTCACATTAACTTATT-AAAACCCGTCTCCTGACCGG	21847	1	180	3	3.246219e-02	1.000000e+00	real
TACTAAAACCTCACCCTAGA	AAAACCCGTCTCCTGACCGG	TACTAAAACCTCACCCTAGA-AAAACCCGTCTCCTGACCGG	21763	1	264	3	4.725601e-02	1.000000e+00	real
ACTCCTTGGCGGTCTGTCAG	AAAACTGTGCGGTAATCCTA	ACTCCTTGGCGGTCTGTCAG-AAAACTGTGCGGTAATCCTA	22006	1	23	1	2.177611e-03	1.000000e+00	real
GAACACGCATCTTGCCCAGG	AAAACTGTGCGGTAATCCTA	GAACACGCATCTTGCCCAGG-AAAACTGTGCGGTAATCCTA	21920	1	109	1	9.961225e-03	1.000000e+00	real
TTCGCGTAGCAGCGGGAATT	AAAACTGTGCGGTAATCCTA	TTCGCGTAGCAGCGGGAATT-AAAACTGTGCGGTAATCCTA	22028	1	1	1	1.815582e-04	1.000000e+00	real
CCATGGACGCTCGCAGCTAG	AAAACTTAGCACGTTTGAAA	CCATGGACGCTCGCAGCTAG-AAAACTTAGCACGTTTGAAA	22019	1	7	4	1.814470e-03	1.000000e+00	real
CGTGATTACTTAAGAGGAGC	AAAACTTAGCACGTTTGAAA	CGTGATTACTTAAGAGGAGC-AAAACTTAGCACGTTTGAAA	22024	1	2	4	6.807352e-04	1.000000e+00	real
CCCCTAGCAGGTCCGTGGGA	AAAATAATTAGTGAGAGTGG	CCCCTAGCAGGTCCGTGGGA-AAAATAATTAGTGAGAGTGG	21770	1	255	5	6.773315e-02	1.000000e+00	real
CTCATAAGCTGGTGCGGTCG	AAAATAATTAGTGAGAGTGG	CTCATAAGCTGGTGCGGTCG-AAAATAATTAGTGAGAGTGG	22012	1	13	5	3.807188e-03	1.000000e+00	real
AGTCCTCTTCTATCATATCA	AAAATCACACGGTACCATTA	AGTCCTCTTCTATCATATCA-AAAATCACACGGTACCATTA	22006	1	23	1	2.177611e-03	1.000000e+00	real
CTCCGTAATCACCATGCAGT	AAAATCACACGGTACCATTA	CTCCGTAATCACCATGCAGT-AAAATCACACGGTACCATTA	22003	1	26	1	2.449645e-03	1.000000e+00	real
TAAGTGTCATATAGCTGAAG	AAAATCACACGGTACCATTA	TAAGTGTCATATAGCTGAAG-AAAATCACACGGTACCATTA	22015	1	14	1	1.361285e-03	1.000000e+00	real
AACGCTGCATGTCATACGCG	AAAATCATCCTATGGTCCGA	AACGCTGCATGTCATACGCG-AAAATCATCCTATGGTCCGA	22027	1	2	1	2.723312e-04	1.000000e+00	real
AGCTGTAACCAAGTGGTCAT	AAAATCATCCTATGGTCCGA	AGCTGTAACCAAGTGGTCAT-AAAATCATCCTATGGTCCGA	22022	1	7	1	7.261340e-04	1.000000e+00	real
AACCCTCGACCGGGTCGCCT	AAAATGACAAACTAGTCACA	AACCCTCGACCGGGTCGCCT-AAAATGACAAACTAGTCACA	22018	1	2	10	1.497209e-03	1.000000e+00	real
CACTTCGCACTGGGACGGTG	AAAATGACAAACTAGTCACA	CACTTCGCACTGGGACGGTG-AAAATGACAAACTAGTCACA	21990	1	30	10	1.537322e-02	1.000000e+00	real
CCCCTAGCAGGTCCGTGGGA	AAAATGACAAACTAGTCACA	CCCCTAGCAGGTCCGTGGGA-AAAATGACAAACTAGTCACA	21765	1	255	10	1.206723e-01	1.000000e+00	real
CCTCCATACTGTCTTCGCCT	AAAATGACAAACTAGTCACA	CCTCCATACTGTCTTCGCCT-AAAATGACAAACTAGTCACA	22009	1	11	10	5.976619e-03	1.000000e+00	real
CTACATTGCAAATATAGAGG	AAAATGACAAACTAGTCACA	CTACATTGCAAATATAGAGG-AAAATGACAAACTAGTCACA	22013	1	7	10	3.988031e-03	1.000000e+00	real
TAGCAATATCTCGTTCAGGC	AAAATGACAAACTAGTCACA	TAGCAATATCTCGTTCAGGC-AAAATGACAAACTAGTCACA	21973	1	47	10	2.371217e-02	1.000000e+00	real
TCAACCCCTCTCAGGTGTGA	AAAATGACAAACTAGTCACA	TCAACCCCTCTCAGGTGTGA-AAAATGACAAACTAGTCACA	21990	1	30	10	1.537322e-02	1.000000e+00	real
TCCGTGACTGGGGGTCTCGT	AAAATGACAAACTAGTCACA	TCCGTGACTGGGGGTCTCGT-AAAATGACAAACTAGTCACA	21822	1	198	10	9.501257e-02	1.000000e+00	real
TGCCCCTGAAATTATAGGTT	AAAATGACAAACTAGTCACA	TGCCCCTGAAATTATAGGTT-AAAATGACAAACTAGTCACA	22019	1	1	10	9.983662e-04	1.000000e+00	real
TGTGCGTGACTTCTAGATCA	AAAATGACAAACTAGTCACA	TGTGCGTGACTTCTAGATCA-AAAATGACAAACTAGTCACA	22015	1	5	10	2.992381e-03	1.000000e+00	real
TTCCAAACTCTATCAGATCT	AAAATGACAAACTAGTCACA	TTCCAAACTCTATCAGATCT-AAAATGACAAACTAGTCACA	22008	1	12	10	6.473202e-03	1.000000e+00	real
ACCGTCCAGGCGCTGGAAAT	AAAATGCATGTCATTCCGTA	ACCGTCCAGGCGCTGGAAAT-AAAATGCATGTCATTCCGTA	22022	1	7	1	7.261340e-04	1.000000e+00	real
CCCCTAGCAGGTCCGTGGGA	AAAATGCATGTCATTCCGTA	CCCCTAGCAGGTCCGTGGGA-AAAATGCATGTCATTCCGTA	21774	1	255	1	2.310548e-02	1.000000e+00	real
TCCCTTCCTATAGGGAGGTA	AAAATGCATGTCATTCCGTA	TCCCTTCCTATAGGGAGGTA-AAAATGCATGTCATTCCGTA	21899	1	130	1	1.185724e-02	1.000000e+00	real
TGCTCATAACTCCTGAGTCT	AAAATGCATGTCATTCCGTA	TGCTCATAACTCCTGAGTCT-AAAATGCATGTCATTCCGTA	21715	1	314	1	2.839228e-02	1.000000e+00	real
AACACCTAGCTGCTTACGTT	AAAATTCAGGTGCATGAAGA	AACACCTAGCTGCTTACGTT-AAAATTCAGGTGCATGAAGA	21990	1	38	2	5.301543e-03	1.000000e+00	real
CAAGGGATCCTTCGGTTGTG	AAAATTCAGGTGCATGAAGA	CAAGGGATCCTTCGGTTGTG-AAAATTCAGGTGCATGAAGA	22014	1	14	2	2.041279e-03	1.000000e+00	real
CATTATGTCCGTGTCTCATA	AAAATTCAGGTGCATGAAGA	CATTATGTCCGTGTCTCATA-AAAATTCAGGTGCATGAAGA	21955	1	73	2	1.004336e-02	1.000000e+00	real
AAGAAGACAGGGCGTGTGAC	AAAATTCCTGGGAGCAACCG	AAGAAGACAGGGCGTGTGAC-AAAATTCCTGGGAGCAACCG	21782	1	239	9	1.037695e-01	1.000000e+00	real
ATAGGTTCTCCGCTTACCGT	AAAATTCCTGGGAGCAACCG	ATAGGTTCTCCGCTTACCGT-AAAATTCCTGGGAGCAACCG	21931	1	90	9	4.055420e-02	1.000000e+00	real
CCCCTAGCAGGTCCGTGGGA	AAAATTCCTGGGAGCAACCG	CCCCTAGCAGGTCCGTGGGA-AAAATTCCTGGGAGCAACCG	21766	1	255	9	1.103297e-01	1.000000e+00	real
CGTCGCACTTGGGGTCCGTA	AAAATTCCTGGGAGCAACCG	CGTCGCACTTGGGGTCCGTA-AAAATTCCTGGGAGCAACCG	21907	1	114	9	5.100012e-02	1.000000e+00	real
GATGCACACTCAGCTGAGTT	AAAATTCCTGGGAGCAACCG	GATGCACACTCAGCTGAGTT-AAAATTCCTGGGAGCAACCG	22010	1	11	9	5.434646e-03	1.000000e+00	real
GCAACCACCGGGTGGGGACC	AAAATTCCTGGGAGCAACCG	GCAACCACCGGGTGGGGACC-AAAATTCCTGGGAGCAACCG	22006	1	15	9	7.240279e-03	1.000000e+00	real
GGTTTGCAATGGTGGCTGCA	AAAATTCCTGGGAGCAACCG	GGTTTGCAATGGTGGCTGCA-AAAATTCCTGGGAGCAACCG	22017	1	4	9	2.267676e-03	1.000000e+00	real
TGCTCATAACTCCTGAGTCT	AAAATTCCTGGGAGCAACCG	TGCTCATAACTCCTGAGTCT-AAAATTCCTGGGAGCAACCG	21707	1	314	9	1.341486e-01	1.000000e+00	real
GACGCAGCAAGGAGGTTCAG	AAACAACTATTGGTGCACGA	GACGCAGCAAGGAGGTTCAG-AAACAACTATTGGTGCACGA	22025	1	4	1	4.538647e-04	1.000000e+00	real
TAGCATTGGCCATGTCGGGG	AAACAACTATTGGTGCACGA	TAGCATTGGCCATGTCGGGG-AAACAACTATTGGTGCACGA	22015	1	14	1	1.361285e-03	1.000000e+00	real
CGCATAATACAATTCGTTGG	AAACACACCTGGTGTGGTTG	CGCATAATACAATTCGTTGG-AAACACACCTGGTGTGGTTG	21948	1	80	2	1.098991e-02	1.000000e+00	real
TACAGCTCTTCGGTTTTCTT	AAACACACCTGGTGTGGTTG	TACAGCTCTTCGGTTTTCTT-AAACACACCTGGTGTGGTTG	22016	1	12	2	1.769269e-03	1.000000e+00	real
ACATCTTGACATTCTGTTAT	AAACACATAAGTGGTTTGTC	ACATCTTGACATTCTGTTAT-AAACACATAAGTGGTTTGTC	21756	1	266	8	1.039508e-01	1.000000e+00	real
CATAAGTAAGGTGGGCGAAC	AAACACATAAGTGGTTTGTC	CATAAGTAAGGTGGGCGAAC-AAACACATAAGTGGTTTGTC	22006	1	16	8	6.924616e-03	1.000000e+00	real
GATTAACGCACTTTTGTGTA	AAACACATAAGTGGTTTGTC	GATTAACGCACTTTTGTGTA-AAACACATAAGTGGTTTGTC	22021	1	1	8	8.168822e-04	1.000000e+00	real
GCTAATCCAAAGGCTTTATC	AAACACATAAGTGGTTTGTC	GCTAATCCAAAGGCTTTATC-AAACACATAAGTGGTTTGTC	22007	1	15	8	6.518469e-03	1.000000e+00	real
GTATGTATGGCTAAGTGTAG	AAACACATAAGTGGTTTGTC	GTATGTATGGCTAAGTGTAG-AAACACATAAGTGGTTTGTC	21984	1	38	8	1.582260e-02	1.000000e+00	real
CTGAGCACTCATATATGAGG	AAACACCACAGGGGGAGGCT	CTGAGCACTCATATATGAGG-AAACACCACAGGGGGAGGCT	21746	1	283	1	2.561625e-02	1.000000e+00	real
ATACGCCTTCAGGGTGATCG	AAACACTGGATGGTGGATCA	ATACGCCTTCAGGGTGATCG-AAACACTGGATGGTGGATCA	22024	1	2	4	6.807352e-04	1.000000e+00	real
CACATATTCGGTTGCGTCCG	AAACACTGGATGGTGGATCA	CACATATTCGGTTGCGTCCG-AAACACTGGATGGTGGATCA	22025	1	1	4	4.538647e-04	1.000000e+00	real
CGCGTACTGAATCAGGTTGA	AAACACTGGATGGTGGATCA	CGCGTACTGAATCAGGTTGA-AAACACTGGATGGTGGATCA	22003	1	23	4	5.435508e-03	1.000000e+00	real
TACTAAAACCTCACCCTAGA	AAACACTGGATGGTGGATCA	TACTAAAACCTCACCCTAGA-AAACACTGGATGGTGGATCA	21762	1	264	4	5.871818e-02	1.000000e+00	real
TAGCAGGTGTCGATACAGGG	AAACACTGGATGGTGGATCA	TAGCAGGTGTCGATACAGGG-AAACACTGGATGGTGGATCA	21968	1	58	4	1.331990e-02	1.000000e+00	real
AACACCTAGCTGCTTACGTT	AAACAGCACAGATGTTCTCA	AACACCTAGCTGCTTACGTT-AAACAGCACAGATGTTCTCA	21951	1	38	41	7.177866e-02	1.000000e+00	real
AAGAAGACAGGGCGTGTGAC	AAACAGCACAGATGTTCTCA	AAGAAGACAGGGCGTGTGAC-AAACAGCACAGATGTTCTCA	21750	1	239	41	3.690183e-01	1.000000e+00	real
AAGTCGGGAATTATAGGAGG	AAACAGCACAGATGTTCTCA	AAGTCGGGAATTATAGGAGG-AAACAGCACAGATGTTCTCA	21777	1	212	41	3.353016e-01	1.000000e+00	real
ACAACTTTCAGTGGTCGTGG	AAACAGCACAGATGTTCTCA	ACAACTTTCAGTGGTCGTGG-AAACAGCACAGATGTTCTCA	21954	1	35	41	6.644066e-02	1.000000e+00	real
ACTAAATGGCTCAGGTGTGA	AAACAGCACAGATGTTCTCA	ACTAAATGGCTCAGGTGTGA-AAACAGCACAGATGTTCTCA	21968	1	21	41	4.113115e-02	1.000000e+00	real
CAGTGTACCGCCATCAGGTT	AAACAGCACAGATGTTCTCA	CAGTGTACCGCCATCAGGTT-AAACAGCACAGATGTTCTCA	21906	1	83	41	1.483621e-01	1.000000e+00	real
CCCACAGCAGTTTGGCGAAG	AAACAGCACAGATGTTCTCA	CCCACAGCAGTTTGGCGAAG-AAACAGCACAGATGTTCTCA	21985	1	4	41	9.496607e-03	1.000000e+00	real
CCCCAGCACAGATGTTCTCA	AAACAGCACAGATGTTCTCA	CCCCAGCACAGATGTTCTCA-AAACAGCACAGATGTTCTCA	21988	1	1	41	3.809261e-03	1.000000e+00	real
CCCCGTATCCGGCTGGTCGA	AAACAGCACAGATGTTCTCA	CCCCGTATCCGGCTGGTCGA-AAACAGCACAGATGTTCTCA	21983	1	6	41	1.327055e-02	1.000000e+00	real
CCCCTCCAGACTGACTGGAC	AAACAGCACAGATGTTCTCA	CCCCTCCAGACTGACTGGAC-AAACAGCACAGATGTTCTCA	21986	1	3	41	7.604356e-03	1.000000e+00	real
CGAGAGGGACGATACGGGCA	AAACAGCACAGATGTTCTCA	CGAGAGGGACGATACGGGCA-AAACAGCACAGATGTTCTCA	21985	1	4	41	9.496607e-03	1.000000e+00	real
CTGTTCCATTGCTAGTGCTT	AAACAGCACAGATGTTCTCA	CTGTTCCATTGCTAGTGCTT-AAACAGCACAGATGTTCTCA	21979	1	10	41	2.077637e-02	1.000000e+00	real
GCAATTCCCCTTCGCGGTTA	AAACAGCACAGATGTTCTCA	GCAATTCCCCTTCGCGGTTA-AAACAGCACAGATGTTCTCA	21975	1	14	41	2.822644e-02	1.000000e+00	real
GCACGCAAGTGGCACACATG	AAACAGCACAGATGTTCTCA	GCACGCAAGTGGCACACATG-AAACAGCACAGATGTTCTCA	21957	1	32	41	6.107269e-02	1.000000e+00	real
GCTAACCAACAGGTCTGTGG	AAACAGCACAGATGTTCTCA	GCTAACCAACAGGTCTGTGG-AAACAGCACAGATGTTCTCA	21988	1	1	41	3.809261e-03	1.000000e+00	real
TACCCCTTCCGCTTCGCCCT	AAACAGCACAGATGTTCTCA	TACCCCTTCCGCTTCGCCCT-AAACAGCACAGATGTTCTCA	21986	1	3	41	7.604356e-03	1.000000e+00	real
TACTAAAACCTCACCCTAGA	AAACAGCACAGATGTTCTCA	TACTAAAACCTCACCCTAGA-AAACAGCACAGATGTTCTCA	21725	1	264	41	3.987453e-01	1.000000e+00	real
TCCCCCACCATTAAATCTTG	AAACAGCACAGATGTTCTCA	TCCCCCACCATTAAATCTTG-AAACAGCACAGATGTTCTCA	21987	1	2	41	5.708576e-03	1.000000e+00	real
TCCCTTCCTATAGGGAGGTA	AAACAGCACAGATGTTCTCA	TCCCTTCCTATAGGGAGGTA-AAACAGCACAGATGTTCTCA	21859	1	130	41	2.217586e-01	1.000000e+00	real
TCGATAAAACGATTATATGG	AAACAGCACAGATGTTCTCA	TCGATAAAACGATTATATGG-AAACAGCACAGATGTTCTCA	21965	1	24	41	4.661039e-02	1.000000e+00	real
TCGGAGCCAATATGTGGGAG	AAACAGCACAGATGTTCTCA	TCGGAGCCAATATGTGGGAG-AAACAGCACAGATGTTCTCA	21957	1	32	41	6.107269e-02	1.000000e+00	real
TGCTCATAACTCCTGAGTCT	AAACAGCACAGATGTTCTCA	TGCTCATAACTCCTGAGTCT-AAACAGCACAGATGTTCTCA	21675	1	314	41	4.541546e-01	1.000000e+00	real
ACTGGAGAGAAGGACTTATC	AAACAGTTAAAGAGGTTATG	ACTGGAGAGAAGGACTTATC-AAACAGTTAAAGAGGTTATG	22011	1	9	10	4.982777e-03	1.000000e+00	real
AGCGATGGGACTTAGCTGCT	AAACAGTTAAAGAGGTTATG	AGCGATGGGACTTAGCTGCT-AAACAGTTAAAGAGGTTATG	21969	1	51	10	2.566492e-02	1.000000e+00	real
AGGCTTTTCGGTGCAGCTGA	AAACAGTTAAAGAGGTTATG	AGGCTTTTCGGTGCAGCTGA-AAACAGTTAAAGAGGTTATG	21943	1	77	10	3.827151e-02	1.000000e+00	real
CGCCACAACGATCGGCGCCG	AAACAGTTAAAGAGGTTATG	CGCCACAACGATCGGCGCCG-AAACAGTTAAAGAGGTTATG	22019	1	1	10	9.983662e-04	1.000000e+00	real
TCCGTGACTGGGGGTCTCGT	AAACAGTTAAAGAGGTTATG	TCCGTGACTGGGGGTCTCGT-AAACAGTTAAAGAGGTTATG	21822	1	198	10	9.501257e-02	1.000000e+00	real
TTAACGGACTAGTATATTAC	AAACAGTTAAAGAGGTTATG	TTAACGGACTAGTATATTAC-AAACAGTTAAAGAGGTTATG	22015	1	5	10	2.992381e-03	1.000000e+00	real
TTTCGTTACCCAATGGGTGA	AAACAGTTAAAGAGGTTATG	TTTCGTTACCCAATGGGTGA-AAACAGTTAAAGAGGTTATG	22004	1	16	10	8.457279e-03	1.000000e+00	real
GGCCGCACACTCGCCATGGT	AAACATGAGAATCCAACGAC	GGCCGCACACTCGCCATGGT-AAACATGAGAATCCAACGAC	21875	1	154	1	1.402190e-02	1.000000e+00	real
GTCTCCCCATTTTAGAGTGC	AAACATGAGAATCCAACGAC	GTCTCCCCATTTTAGAGTGC-AAACATGAGAATCCAACGAC	21966	1	63	1	5.801687e-03	1.000000e+00	real
AATACATTAAGGGCGGGCGG	AAACATGAGATTCCAACGAC	AATACATTAAGGGCGGGCGG-AAACATGAGATTCCAACGAC	21791	1	208	31	2.630514e-01	1.000000e+00	real
AATTTCCCGCGAGAAACTGT	AAACATGAGATTCCAACGAC	AATTTCCCGCGAGAAACTGT-AAACATGAGATTCCAACGAC	21982	1	17	31	2.583452e-02	1.000000e+00	real
ACTGCAGCTCTTCCGGACAG	AAACATGAGATTCCAACGAC	ACTGCAGCTCTTCCGGACAG-AAACATGAGATTCCAACGAC	21990	1	9	31	1.443334e-02	1.000000e+00	real
ATCAGGAGGATATCGGGGGG	AAACATGAGATTCCAACGAC	ATCAGGAGGATATCGGGGGG-AAACATGAGATTCCAACGAC	21895	1	104	31	1.418573e-01	1.000000e+00	real
ATCCAAATAGCGGCATCGGG	AAACATGAGATTCCAACGAC	ATCCAAATAGCGGCATCGGG-AAACATGAGATTCCAACGAC	21995	1	4	31	7.242082e-03	1.000000e+00	real
ATGACCCCCATGTCTTGTTG	AAACATGAGATTCCAACGAC	ATGACCCCCATGTCTTGTTG-AAACATGAGATTCCAACGAC	21953	1	46	31	6.610246e-02	1.000000e+00	real
ATTCCGATTCACTTACTGCG	AAACATGAGATTCCAACGAC	ATTCCGATTCACTTACTGCG-AAACATGAGATTCCAACGAC	21984	1	15	31	2.299626e-02	1.000000e+00	real
CACAGATACCGCGGAACTGA	AAACATGAGATTCCAACGAC	CACAGATACCGCGGAACTGA-AAACATGAGATTCCAACGAC	21928	1	71	31	9.951796e-02	1.000000e+00	real
CATTCTTATCTTGAAGTGCT	AAACATGAGATTCCAACGAC	CATTCTTATCTTGAAGTGCT-AAACATGAGATTCCAACGAC	21998	1	1	31	2.902954e-03	1.000000e+00	real
CGCATAATACAATTCGTTGG	AAACATGAGATTCCAACGAC	CGCATAATACAATTCGTTGG-AAACATGAGATTCCAACGAC	21919	1	80	31	1.112616e-01	1.000000e+00	real
CGGTTCGCTTCTGAAGAGGG	AAACATGAGATTCCAACGAC	CGGTTCGCTTCTGAAGAGGG-AAACATGAGATTCCAACGAC	21998	1	1	31	2.902954e-03	1.000000e+00	real
GACATGGTACAGGGGTAGTT	AAACATGAGATTCCAACGAC	GACATGGTACAGGGGTAGTT-AAACATGAGATTCCAACGAC	21898	1	101	31	1.380894e-01	1.000000e+00	real
GATTGCATCGCAGGTGGGGT	AAACATGAGATTCCAACGAC	GATTGCATCGCAGGTGGGGT-AAACATGAGATTCCAACGAC	21998	1	1	31	2.902954e-03	1.000000e+00	real
GCAATTCCCCTTCGCGGTTA	AAACATGAGATTCCAACGAC	GCAATTCCCCTTCGCGGTTA-AAACATGAGATTCCAACGAC	21985	1	14	31	2.157413e-02	1.000000e+00	real
GGCCCACTCACAGACGGCTT	AAACATGAGATTCCAACGAC	GGCCCACTCACAGACGGCTT-AAACATGAGATTCCAACGAC	21980	1	19	31	2.866479e-02	1.000000e+00	real
GGCGTTCACATTAACTTATT	AAACATGAGATTCCAACGAC	GGCGTTCACATTAACTTATT-AAACATGAGATTCCAACGAC	21819	1	180	31	2.321607e-01	1.000000e+00	real
GTCTCCCCATTTTAGAGTGC	AAACATGAGATTCCAACGAC	GTCTCCCCATTTTAGAGTGC-AAACATGAGATTCCAACGAC	21936	1	63	31	8.895306e-02	1.000000e+00	real
GTTCGAGCCCACGGAGTTAG	AAACATGAGATTCCAACGAC	GTTCGAGCCCACGGAGTTAG-AAACATGAGATTCCAACGAC	21925	1	74	31	1.034491e-01	1.000000e+00	real
TACTAAAACCTCACCCTAGA	AAACATGAGATTCCAACGAC	TACTAAAACCTCACCCTAGA-AAACATGAGATTCCAACGAC	21735	1	264	31	3.212621e-01	1.000000e+00	real
TAGCAATATCTCGTTCAGGC	AAACATGAGATTCCAACGAC	TAGCAATATCTCGTTCAGGC-AAACATGAGATTCCAACGAC	21952	1	47	31	6.746184e-02	1.000000e+00	real
TATTTGAACCATTGCTCGGC	AAACATGAGATTCCAACGAC	TATTTGAACCATTGCTCGGC-AAACATGAGATTCCAACGAC	21987	1	12	31	1.872385e-02	1.000000e+00	real
TCACCGATAACTGGTATAAT	AAACATGAGATTCCAACGAC	TCACCGATAACTGGTATAAT-AAACATGAGATTCCAACGAC	21815	1	184	31	2.366493e-01	1.000000e+00	real
TCGGAGCCAATATGTGGGAG	AAACATGAGATTCCAACGAC	TCGGAGCCAATATGTGGGAG-AAACATGAGATTCCAACGAC	21967	1	32	31	4.686831e-02	1.000000e+00	real
TCTCCCTTAGTCTTCAACCA	AAACATGAGATTCCAACGAC	TCTCCCTTAGTCTTCAACCA-AAACATGAGATTCCAACGAC	21911	1	88	31	1.215758e-01	1.000000e+00	real
TGCTCATAACTCCTGAGTCT	AAACATGAGATTCCAACGAC	TGCTCATAACTCCTGAGTCT-AAACATGAGATTCCAACGAC	21685	1	314	31	3.694523e-01	1.000000e+00	real
TTAGATCTCTAATGCTCTTT	AAACATGAGATTCCAACGAC	TTAGATCTCTAATGCTCTTT-AAACATGAGATTCCAACGAC	21994	1	5	31	8.684389e-03	1.000000e+00	real
CGGTGCTTTCTCGGTTTGGG	AAACCAGCCCAATGATTCGT	CGGTGCTTTCTCGGTTTGGG-AAACCAGCCCAATGATTCGT	22027	1	2	1	2.723312e-04	1.000000e+00	real
ACGCTGGATCCGCCCATTTC	AAACCAGGGTTCTTATTACT	ACGCTGGATCCGCCCATTTC-AAACCAGGGTTCTTATTACT	21996	1	31	3	5.797743e-03	1.000000e+00	real
CAATCTGCACATTCCGGAAC	AAACCAGGGTTCTTATTACT	CAATCTGCACATTCCGGAAC-AAACCAGGGTTCTTATTACT	22021	1	6	3	1.270417e-03	1.000000e+00	real
CCCAATAAACAGTGCCTCAT	AAACCAGGGTTCTTATTACT	CCCAATAAACAGTGCCTCAT-AAACCAGGGTTCTTATTACT	22022	1	5	3	1.089003e-03	1.000000e+00	real
TCGGAACACCTGTGTTAATT	AAACCAGGGTTCTTATTACT	TCGGAACACCTGTGTTAATT-AAACCAGGGTTCTTATTACT	22010	1	17	3	3.264341e-03	1.000000e+00	real
TTTAACATCGGAGTTAGATT	AAACCAGGGTTCTTATTACT	TTTAACATCGGAGTTAGATT-AAACCAGGGTTCTTATTACT	21871	1	156	3	2.820393e-02	1.000000e+00	real
ACGTTCCCAGGTCTACACTT	AAACCGATAAGTCACGGCCC	ACGTTCCCAGGTCTACACTT-AAACCGATAAGTCACGGCCC	22009	1	8	13	5.705731e-03	1.000000e+00	real
ACTACTTCCCGGAGAACCTA	AAACCGATAAGTCACGGCCC	ACTACTTCCCGGAGAACCTA-AAACCGATAAGTCACGGCCC	22004	1	13	13	8.862505e-03	1.000000e+00	real
ATTACCCCTTGACAGACGTC	AAACCGATAAGTCACGGCCC	ATTACCCCTTGACAGACGTC-AAACCGATAAGTCACGGCCC	22015	1	2	13	1.905280e-03	1.000000e+00	real
CGAACTCTCCGTTCACGTGG	AAACCGATAAGTCACGGCCC	CGAACTCTCCGTTCACGTGG-AAACCGATAAGTCACGGCCC	22001	1	16	13	1.075210e-02	1.000000e+00	real
GCTTACAAATGATTGGTCAG	AAACCGATAAGTCACGGCCC	GCTTACAAATGATTGGTCAG-AAACCGATAAGTCACGGCCC	22004	1	13	13	8.862505e-03	1.000000e+00	real
GTCTCCATGTTGAACGTGGC	AAACCGATAAGTCACGGCCC	GTCTCCATGTTGAACGTGGC-AAACCGATAAGTCACGGCCC	22016	1	1	13	1.270561e-03	1.000000e+00	real
GTGACAGGCCGTCGGTTCTG	AAACCGATAAGTCACGGCCC	GTGACAGGCCGTCGGTTCTG-AAACCGATAAGTCACGGCCC	22006	1	11	13	7.600914e-03	1.000000e+00	real
TACTCTGCGAAATAGCTCAG	AAACCGATAAGTCACGGCCC	TACTCTGCGAAATAGCTCAG-AAACCGATAAGTCACGGCCC	21927	1	90	13	5.631656e-02	1.000000e+00	real
TATCCAATCATGTGTAGCCG	AAACCGATAAGTCACGGCCC	TATCCAATCATGTGTAGCCG-AAACCGATAAGTCACGGCCC	21841	1	176	13	1.068186e-01	1.000000e+00	real
TCTCATGGCCCTATAATTCA	AAACCGATAAGTCACGGCCC	TCTCATGGCCCTATAATTCA-AAACCGATAAGTCACGGCCC	21854	1	163	13	9.934915e-02	1.000000e+00	real
TGTTCGAGAAAGGAACGGTT	AAACCGATAAGTCACGGCCC	TGTTCGAGAAAGGAACGGTT-AAACCGATAAGTCACGGCCC	21918	1	99	13	6.172324e-02	1.000000e+00	real
CCCGAATGCCCTAGCGGGGT	AAACCGTAAACCCAGACTTG	CCCGAATGCCCTAGCGGGGT-AAACCGTAAACCCAGACTTG	22027	1	2	1	2.723312e-04	1.000000e+00	real
CGAATATCACGAGGGCATGG	AAACCGTAAACCCAGACTTG	CGAATATCACGAGGGCATGG-AAACCGTAAACCCAGACTTG	22021	1	8	1	8.168822e-04	1.000000e+00	real
AGAAGTATGAACCGGCGAAT	AAACCTATTTGGGTAGCCAG	AGAAGTATGAACCGGCGAAT-AAACCTATTTGGGTAGCCAG	22011	1	18	1	1.724138e-03	1.000000e+00	real
GCTAGAGGTCCAAAATGGAT	AAACCTATTTGGGTAGCCAG	GCTAGAGGTCCAAAATGGAT-AAACCTATTTGGGTAGCCAG	22024	1	5	1	5.446252e-04	1.000000e+00	real
TCACCGATAACTGGTATAAT	AAACCTATTTGGGTAGCCAG	TCACCGATAACTGGTATAAT-AAACCTATTTGGGTAGCCAG	21845	1	184	1	1.672438e-02	1.000000e+00	real
TGGGCACTTAATTCGCTAGC	AAACCTATTTGGGTAGCCAG	TGGGCACTTAATTCGCTAGC-AAACCTATTTGGGTAGCCAG	22020	1	9	1	9.076263e-04	1.000000e+00	real
ACATCTTGACATTCTGTTAT	AAACGCCCCCCGTAGCGAGT	ACATCTTGACATTCTGTTAT-AAACGCCCCCCGTAGCGAGT	21761	1	266	3	4.760616e-02	1.000000e+00	real
ATGGCAATGATTCTCCAAGA	AAACGCCGTCGGATTAGGTA	ATGGCAATGATTCTCCAAGA-AAACGCCGTCGGATTAGGTA	22027	1	1	2	2.723312e-04	1.000000e+00	real
CCATACCACGTGGGGTTTGT	AAACGCGCGCATTGATTCGT	CCATACCACGTGGGGTTTGT-AAACGCGCGCATTGATTCGT	21554	1	472	4	1.028461e-01	1.000000e+00	real
CGAGAACGTTGTAACAGGCA	AAACGCGCGCATTGATTCGT	CGAGAACGTTGTAACAGGCA-AAACGCGCGCATTGATTCGT	22025	1	1	4	4.538647e-04	1.000000e+00	real
GACATTGACATGTAGCCAGC	AAACGCGCGCATTGATTCGT	GACATTGACATGTAGCCAGC-AAACGCGCGCATTGATTCGT	22019	1	7	4	1.814470e-03	1.000000e+00	real
GAGCAGGTCTGGAGAAGTGA	AAACGCGCGCATTGATTCGT	GAGCAGGTCTGGAGAAGTGA-AAACGCGCGCATTGATTCGT	22024	1	2	4	6.807352e-04	1.000000e+00	real
GCAGACCCCCCGGTTTGGCA	AAACGCGCGCATTGATTCGT	GCAGACCCCCCGGTTTGGCA-AAACGCGCGCATTGATTCGT	21995	1	31	4	7.242082e-03	1.000000e+00	real
GGCCCACTCACAGACGGCTT	AAACGCGCGCATTGATTCGT	GGCCCACTCACAGACGGCTT-AAACGCGCGCATTGATTCGT	22007	1	19	4	4.531235e-03	1.000000e+00	real
TTCTCTGACGTGAGCTCTGA	AAACGCGCGCATTGATTCGT	TTCTCTGACGTGAGCTCTGA-AAACGCGCGCATTGATTCGT	21978	1	48	4	1.107234e-02	1.000000e+00	real
AACAAGCAAATTTGAGCGTG	AAACGTACTCCCAATTGGGG	AACAAGCAAATTTGAGCGTG-AAACGTACTCCCAATTGGGG	21852	1	167	11	8.778643e-02	1.000000e+00	real
ACTTCGCTTAGATCAGCGTA	AAACGTACTCCCAATTGGGG	ACTTCGCTTAGATCAGCGTA-AAACGTACTCCCAATTGGGG	22014	1	5	11	3.264045e-03	1.000000e+00	real
ATAACTAAATGGGGGACTGC	AAACGTACTCCCAATTGGGG	ATAACTAAATGGGGGACTGC-AAACGTACTCCCAATTGGGG	22017	1	2	11	1.633245e-03	1.000000e+00	real
CAACCCACCTTGGTAGTGTC	AAACGTACTCCCAATTGGGG	CAACCCACCTTGGTAGTGTC-AAACGTACTCCCAATTGGGG	22005	1	14	11	8.141804e-03	1.000000e+00	real
CACCTTCCTATGAAAAGTAG	AAACGTACTCCCAATTGGGG	CACCTTCCTATGAAAAGTAG-AAACGTACTCCCAATTGGGG	22008	1	11	11	6.518321e-03	1.000000e+00	real
CATAATGATCCTCTTGTAGC	AAACGTACTCCCAATTGGGG	CATAATGATCCTCTTGTAGC-AAACGTACTCCCAATTGGGG	21996	1	23	11	1.299767e-02	1.000000e+00	real
CCAAACACTTCTAGTTTACC	AAACGTACTCCCAATTGGGG	CCAAACACTTCTAGTTTACC-AAACGTACTCCCAATTGGGG	22006	1	13	11	7.600914e-03	1.000000e+00	real
CCGTTAAACAGGGGGTAATT	AAACGTACTCCCAATTGGGG	CCGTTAAACAGGGGGTAATT-AAACGTACTCCCAATTGGGG	21987	1	32	11	1.783174e-02	1.000000e+00	real
CCTTGCCCGCACTCCTCTTG	AAACGTACTCCCAATTGGGG	CCTTGCCCGCACTCCTCTTG-AAACGTACTCCCAATTGGGG	22011	1	8	11	4.892403e-03	1.000000e+00	real
CGGACCACAGTCTGCTTTAG	AAACGTACTCCCAATTGGGG	CGGACCACAGTCTGCTTTAG-AAACGTACTCCCAATTGGGG	22018	1	1	11	1.089102e-03	1.000000e+00	real
CTGGCCCTCAGGCGGTTATT	AAACGTACTCCCAATTGGGG	CTGGCCCTCAGGCGGTTATT-AAACGTACTCCCAATTGGGG	22018	1	1	11	1.089102e-03	1.000000e+00	real
GAACACGCATCTTGCCCAGG	AAACGTACTCCCAATTGGGG	GAACACGCATCTTGCCCAGG-AAACGTACTCCCAATTGGGG	21910	1	109	11	5.831145e-02	1.000000e+00	real
TACTAAAACCTCACCCTAGA	AAACGTACTCCCAATTGGGG	TACTAAAACCTCACCCTAGA-AAACGTACTCCCAATTGGGG	21755	1	264	11	1.351971e-01	1.000000e+00	real
TCAACCCCAAGGGTCTAGAT	AAACGTACTCCCAATTGGGG	TCAACCCCAAGGGTCTAGAT-AAACGTACTCCCAATTGGGG	22005	1	14	11	8.141804e-03	1.000000e+00	real
AGAACCCTTGATACGTGCTA	AAACTACCCTGGTGGTGGGG	AGAACCCTTGATACGTGCTA-AAACTACCCTGGTGGTGGGG	21986	1	38	6	1.232769e-02	1.000000e+00	real
AGTTCAAAACAGAAGGAGGA	AAACTACCCTGGTGGTGGGG	AGTTCAAAACAGAAGGAGGA-AAACTACCCTGGTGGTGGGG	22019	1	5	6	1.905107e-03	1.000000e+00	real
CTGAGCACTCATATATGAGG	AAACTACCCTGGTGGTGGGG	CTGAGCACTCATATATGAGG-AAACTACCCTGGTGGTGGGG	21741	1	283	6	8.683218e-02	1.000000e+00	real
GCACACCCCCTTGCGATCAC	AAACTACCCTGGTGGTGGGG	GCACACCCCCTTGCGATCAC-AAACTACCCTGGTGGTGGGG	22015	1	9	6	3.173449e-03	1.000000e+00	real
GGCGTTCACATTAACTTATT	AAACTACCCTGGTGGTGGGG	GGCGTTCACATTAACTTATT-AAACTACCCTGGTGGTGGGG	21844	1	180	6	5.611913e-02	1.000000e+00	real
TCACCGATAACTGGTATAAT	AAACTACCCTGGTGGTGGGG	TCACCGATAACTGGTATAAT-AAACTACCCTGGTGGTGGGG	21840	1	184	6	5.732818e-02	1.000000e+00	real
TTCACCAGGGAGCCGCGGAG	AAACTACCCTGGTGGTGGGG	TTCACCAGGGAGCCGCGGAG-AAACTACCCTGGTGGTGGGG	22022	1	2	6	9.529427e-04	1.000000e+00	real
AACAGTTAAAGTCAGGATCG	AAACTACTCTCCCGAGGTTG	AACAGTTAAAGTCAGGATCG-AAACTACTCTCCCGAGGTTG	22010	1	8	12	5.299141e-03	1.000000e+00	real
ACCATGACACTGGCTATAGG	AAACTACTCTCCCGAGGTTG	ACCATGACACTGGCTATAGG-AAACTACTCTCCCGAGGTTG	21958	1	60	12	3.541227e-02	1.000000e+00	real
ACTTGCTCATCCGGCTGATG	AAACTACTCTCCCGAGGTTG	ACTTGCTCATCCGGCTGATG-AAACTACTCTCCCGAGGTTG	22016	1	2	12	1.769269e-03	1.000000e+00	real
CCAACGTGCTTAGTTTTGTG	AAACTACTCTCCCGAGGTTG	CCAACGTGCTTAGTTTTGTG-AAACTACTCTCCCGAGGTTG	22015	1	3	12	2.358383e-03	1.000000e+00	real
CCCCATCACCGGGCGGGGGG	AAACTACTCTCCCGAGGTTG	CCCCATCACCGGGCGGGGGG-AAACTACTCTCCCGAGGTTG	22017	1	1	12	1.179834e-03	1.000000e+00	real
CCCTCGATGCGGTTGATAGT	AAACTACTCTCCCGAGGTTG	CCCTCGATGCGGTTGATAGT-AAACTACTCTCCCGAGGTTG	21993	1	25	12	1.523797e-02	1.000000e+00	real
CGATAGTAAATAATGTCAAA	AAACTACTCTCCCGAGGTTG	CGATAGTAAATAATGTCAAA-AAACTACTCTCCCGAGGTTG	22006	1	12	12	7.645984e-03	1.000000e+00	real
CTCATAAGCTGGTGCGGTCG	AAACTACTCTCCCGAGGTTG	CTCATAAGCTGGTGCGGTCG-AAACTACTCTCCCGAGGTTG	22005	1	13	12	8.231896e-03	1.000000e+00	real
CTTGTATTATTAGGGAGACG	AAACTACTCTCCCGAGGTTG	CTTGTATTATTAGGGAGACG-AAACTACTCTCCCGAGGTTG	21906	1	112	12	6.468192e-02	1.000000e+00	real
TACTAAAACCTCACCCTAGA	AAACTACTCTCCCGAGGTTG	TACTAAAACCTCACCCTAGA-AAACTACTCTCCCGAGGTTG	21754	1	264	12	1.456051e-01	1.000000e+00	real
CGTAAGGCCTCACCATACGA	AAACTCATGAATTGCCCTGT	CGTAAGGCCTCACCATACGA-AAACTCATGAATTGCCCTGT	21979	1	47	4	1.084736e-02	1.000000e+00	real
GACGCGTAATCGATTGCTGT	AAACTCATGAATTGCCCTGT	GACGCGTAATCGATTGCTGT-AAACTCATGAATTGCCCTGT	22017	1	9	4	2.267676e-03	1.000000e+00	real
TAATTCCATACGATAGGTGG	AAACTCATGAATTGCCCTGT	TAATTCCATACGATAGGTGG-AAACTCATGAATTGCCCTGT	22020	1	6	4	1.587805e-03	1.000000e+00	real
TCCCCCCCGAGGGTACGCGA	AAACTCATGAATTGCCCTGT	TCCCCCCCGAGGGTACGCGA-AAACTCATGAATTGCCCTGT	21980	1	46	4	1.062233e-02	1.000000e+00	real
ACCCGAGAAATAATTATTAG	AAACTTGACCAGTATGTGGT	ACCCGAGAAATAATTATTAG-AAACTTGACCAGTATGTGGT	21998	1	24	8	1.016849e-02	1.000000e+00	real
GTGGCCTTTACTGCCCAATG	AAAGAAGCAGTCTATATCGC	GTGGCCTTTACTGCCCAATG-AAAGAAGCAGTCTATATCGC	21984	1	41	5	1.138534e-02	1.000000e+00	real
TTTCCCCCCCGTTCGCTGGG	AAAGACAGCGTCGGGCAGTG	TTTCCCCCCCGTTCGCTGGG-AAAGACAGCGTCGGGCAGTG	22026	1	1	3	3.631000e-04	1.000000e+00	real
TATCCAATCATGTGTAGCCG	AAAGACCAGATCCTTGCACG	TATCCAATCATGTGTAGCCG-AAAGACCAGATCCTTGCACG	21853	1	176	1	1.600408e-02	1.000000e+00	real
CGTCACAGATATTTAATGGG	AAAGAGCAGCTGAGTCGGCG	CGTCACAGATATTTAATGGG-AAAGAGCAGCTGAGTCGGCG	22026	1	2	2	4.084782e-04	1.000000e+00	real
ATATAGATAGTTTGGCGTGC	AAAGAGGCCTCTATAATGGC	ATATAGATAGTTTGGCGTGC-AAAGAGGCCTCTATAATGGC	22009	1	14	7	5.434769e-03	1.000000e+00	real
CGTACAAGAGTTTTGTAGGT	AAAGAGGCCTCTATAATGGC	CGTACAAGAGTTTTGTAGGT-AAAGAGGCCTCTATAATGGC	22005	1	18	7	6.879669e-03	1.000000e+00	real
GAATGACTCTTAGCTACTCG	AAAGAGGCCTCTATAATGGC	GAATGACTCTTAGCTACTCG-AAAGAGGCCTCTATAATGGC	22022	1	1	7	7.261340e-04	1.000000e+00	real
GTTCGAGCCCACGGAGTTAG	AAAGAGGCCTCTATAATGGC	GTTCGAGCCCACGGAGTTAG-AAAGAGGCCTCTATAATGGC	21949	1	74	7	2.691628e-02	1.000000e+00	real
TCACGCGCAGGTGGGACTAT	AAAGAGGCCTCTATAATGGC	TCACGCGCAGGTGGGACTAT-AAAGAGGCCTCTATAATGGC	22008	1	15	7	5.796167e-03	1.000000e+00	real
TTTGGTCAGTAGCCCCCGCG	AAAGAGGCCTCTATAATGGC	TTTGGTCAGTAGCCCCCGCG-AAAGAGGCCTCTATAATGGC	22010	1	13	7	5.073257e-03	1.000000e+00	real
CCCTGCCATCCGGGGCAGAG	AAAGATGACCATTGGAGAGC	CCCTGCCATCCGGGGCAGAG-AAAGATGACCATTGGAGAGC	22022	1	7	1	7.261340e-04	1.000000e+00	real
CTTCTACTGACGCCCGGTGT	AAAGATGACCATTGGAGAGC	CTTCTACTGACGCCCGGTGT-AAAGATGACCATTGGAGAGC	21976	1	53	1	4.896286e-03	1.000000e+00	real
GAAATACAACAGTTGATTAG	AAAGATGACCATTGGAGAGC	GAAATACAACAGTTGATTAG-AAAGATGACCATTGGAGAGC	22025	1	4	1	4.538647e-04	1.000000e+00	real
CTGAGCACTCATATATGAGG	AAAGCACCTTGTGTTGTAAG	CTGAGCACTCATATATGAGG-AAAGCACCTTGTGTTGTAAG	21744	1	283	3	5.057857e-02	1.000000e+00	real
TACGCTCCAGTAGTCAGGGC	AAAGCACCTTGTGTTGTAAG	TACGCTCCAGTAGTCAGGGC-AAAGCACCTTGTGTTGTAAG	21984	1	43	3	7.965383e-03	1.000000e+00	real
AAATGGGCGTACACGGGCAT	AAAGCCCCAATAAGAGGTTT	AAATGGGCGTACACGGGCAT-AAAGCCCCAATAAGAGGTTT	22017	1	3	10	1.995826e-03	1.000000e+00	real
ATCATTTTGTTAGGTGGGTA	AAAGCCCCAATAAGAGGTTT	ATCATTTTGTTAGGTGGGTA-AAAGCCCCAATAAGAGGTTT	21992	1	28	10	1.438792e-02	1.000000e+00	real
CATGACCTCCGTATTGGGAA	AAAGCCCCAATAAGAGGTTT	CATGACCTCCGTATTGGGAA-AAAGCCCCAATAAGAGGTTT	21996	1	24	10	1.241463e-02	1.000000e+00	real
GCAAGAAACGGTATTAGGAC	AAAGCCCCAATAAGAGGTTT	GCAAGAAACGGTATTAGGAC-AAAGCCCCAATAAGAGGTTT	22018	1	2	10	1.497209e-03	1.000000e+00	real
CGCAAATGGCTGTCTTCAAC	AAAGCGAACCGTTCCGCGAT	CGCAAATGGCTGTCTTCAAC-AAAGCGAACCGTTCCGCGAT	22014	1	15	1	1.452004e-03	1.000000e+00	real
CGCACCTCCCGTAATTCAGG	AAAGCGCCACCGGGTGCGGA	CGCACCTCCCGTAATTCAGG-AAAGCGCCACCGGGTGCGGA	22021	1	8	1	8.168822e-04	1.000000e+00	real
AGCCTCGCCCCTGGGTGGAG	AAAGCTGACAGGCGTGGCGT	AGCCTCGCCCCTGGGTGGAG-AAAGCTGACAGGCGTGGCGT	21940	1	80	10	3.971653e-02	1.000000e+00	real
ATATCCGTGTATGTAAGTAG	AAAGCTGACAGGCGTGGCGT	ATATCCGTGTATGTAAGTAG-AAAGCTGACAGGCGTGGCGT	22019	1	1	10	9.983662e-04	1.000000e+00	real
CAAGGAAAACGCGGCATGTG	AAAGCTGACAGGCGTGGCGT	CAAGGAAAACGCGGCATGTG-AAAGCTGACAGGCGTGGCGT	22009	1	11	10	5.976619e-03	1.000000e+00	real
CCATAATGACTTTATACTTT	AAAGCTGACAGGCGTGGCGT	CCATAATGACTTTATACTTT-AAAGCTGACAGGCGTGGCGT	22008	1	12	10	6.473202e-03	1.000000e+00	real
AGGACCTAGGGATGCGCGCA	AAAGCTTCCATTTGCCTGGG	AGGACCTAGGGATGCGCGCA-AAAGCTTCCATTTGCCTGGG	22000	1	29	1	2.721643e-03	1.000000e+00	real
ATTTATCGCCGTTCCACGTA	AAAGCTTTCGAATGGCGACG	ATTTATCGCCGTTCCACGTA-AAAGCTTTCGAATGGCGACG	21985	1	41	4	9.496607e-03	1.000000e+00	real
CACCCATAAAGTCGCGGGGT	AAAGGAGCCCGAGAGGCCGG	CACCCATAAAGTCGCGGGGT-AAAGGAGCCCGAGAGGCCGG	21984	1	45	1	4.171669e-03	1.000000e+00	real
ATGACCGTTTTGCGGAAACG	AAAGTCGATAACGTTCGAGC	ATGACCGTTTTGCGGAAACG-AAAGTCGATAACGTTCGAGC	21965	1	63	2	8.690093e-03	1.000000e+00	real
CGGCCTACTCAATCTGGAGA	AAAGTCGATAACGTTCGAGC	CGGCCTACTCAATCTGGAGA-AAAGTCGATAACGTTCGAGC	22017	1	11	2	1.633245e-03	1.000000e+00	real
GTCTCCCCATTTTAGAGTGC	AAAGTCGATAACGTTCGAGC	GTCTCCCCATTTTAGAGTGC-AAAGTCGATAACGTTCGAGC	21965	1	63	2	8.690093e-03	1.000000e+00	real
TAAGTGTCATATAGCTGAAG	AAATAATCTGACTGATAGCA	TAAGTGTCATATAGCTGAAG-AAATAATCTGACTGATAGCA	22015	1	14	1	1.361285e-03	1.000000e+00	real
AACTTCAACGTGGTTCACGG	AAATACTCAATTTAGTGCGG	AACTTCAACGTGGTTCACGG-AAATACTCAATTTAGTGCGG	21994	1	2	34	4.758660e-03	1.000000e+00	real
AAGAAGACAGGGCGTGTGAC	AAATACTCAATTTAGTGCGG	AAGAAGACAGGGCGTGTGAC-AAATACTCAATTTAGTGCGG	21757	1	239	34	3.186442e-01	1.000000e+00	real
AAGCCCGGGCTGACCAGATG	AAATACTCAATTTAGTGCGG	AAGCCCGGGCTGACCAGATG-AAATACTCAATTTAGTGCGG	21909	1	87	34	1.308081e-01	1.000000e+00	real
ACATACCACAAGTTCTGGTG	AAATACTCAATTTAGTGCGG	ACATACCACAAGTTCTGGTG-AAATACTCAATTTAGTGCGG	21972	1	24	34	3.898958e-02	1.000000e+00	real
ACTTATGCCCGAGGTTTGCA	AAATACTCAATTTAGTGCGG	ACTTATGCCCGAGGTTTGCA-AAATACTCAATTTAGTGCGG	21955	1	41	34	6.465467e-02	1.000000e+00	real
AGCCCAAACTGAACGTGATG	AAATACTCAATTTAGTGCGG	AGCCCAAACTGAACGTGATG-AAATACTCAATTTAGTGCGG	21843	1	153	34	2.178468e-01	1.000000e+00	real
AGCGAACCTATAAGGTGTGG	AAATACTCAATTTAGTGCGG	AGCGAACCTATAAGGTGTGG-AAATACTCAATTTAGTGCGG	21987	1	9	34	1.577681e-02	1.000000e+00	real
ATTACTGACTCGATGCAAGG	AAATACTCAATTTAGTGCGG	ATTACTGACTCGATGCAAGG-AAATACTCAATTTAGTGCGG	21883	1	113	34	1.661646e-01	1.000000e+00	real
CATAGCGAGGAGTTGCTAAT	AAATACTCAATTTAGTGCGG	CATAGCGAGGAGTTGCTAAT-AAATACTCAATTTAGTGCGG	21835	1	161	34	2.278032e-01	1.000000e+00	real
CCAAAACCATCTGGACTATG	AAATACTCAATTTAGTGCGG	CCAAAACCATCTGGACTATG-AAATACTCAATTTAGTGCGG	21990	1	6	34	1.106933e-02	1.000000e+00	real
CCCACATTCTGATTCAGTAG	AAATACTCAATTTAGTGCGG	CCCACATTCTGATTCAGTAG-AAATACTCAATTTAGTGCGG	21995	1	1	34	3.174889e-03	1.000000e+00	real
CGTCAACTCCTGCAGACGTG	AAATACTCAATTTAGTGCGG	CGTCAACTCCTGCAGACGTG-AAATACTCAATTTAGTGCGG	21991	1	5	34	9.495318e-03	1.000000e+00	real
GCAACATCATTGTATCGGTA	AAATACTCAATTTAGTGCGG	GCAACATCATTGTATCGGTA-AAATACTCAATTTAGTGCGG	21988	1	8	34	1.421007e-02	1.000000e+00	real
GGCGTTCACATTAACTTATT	AAATACTCAATTTAGTGCGG	GGCGTTCACATTAACTTATT-AAATACTCAATTTAGTGCGG	21816	1	180	34	2.509586e-01	1.000000e+00	real
GGGCGGCACTCCGGGGCGAG	AAATACTCAATTTAGTGCGG	GGGCGGCACTCCGGGGCGAG-AAATACTCAATTTAGTGCGG	21967	1	29	34	4.660832e-02	1.000000e+00	real
GTACGACGAGACAGTGAATA	AAATACTCAATTTAGTGCGG	GTACGACGAGACAGTGAATA-AAATACTCAATTTAGTGCGG	21990	1	6	34	1.106933e-02	1.000000e+00	real
GTGTGAGATTACTTGCTATT	AAATACTCAATTTAGTGCGG	GTGTGAGATTACTTGCTATT-AAATACTCAATTTAGTGCGG	21995	1	1	34	3.174889e-03	1.000000e+00	real
TAATAGCTAAATTTTGCAAT	AAATACTCAATTTAGTGCGG	TAATAGCTAAATTTTGCAAT-AAATACTCAATTTAGTGCGG	21981	1	15	34	2.512655e-02	1.000000e+00	real
TATACTGATAAGGGTGACGG	AAATACTCAATTTAGTGCGG	TATACTGATAAGGGTGACGG-AAATACTCAATTTAGTGCGG	21938	1	58	34	8.965342e-02	1.000000e+00	real
TCCAGGGCACGATAGGGCGT	AAATACTCAATTTAGTGCGG	TCCAGGGCACGATAGGGCGT-AAATACTCAATTTAGTGCGG	21783	1	213	34	2.895826e-01	1.000000e+00	real
TCCGTGACTGGGGGTCTCGT	AAATACTCAATTTAGTGCGG	TCCGTGACTGGGGGTCTCGT-AAATACTCAATTTAGTGCGG	21798	1	198	34	2.722723e-01	1.000000e+00	real
TTTAACATCGGAGTTAGATT	AAATACTCAATTTAGTGCGG	TTTAACATCGGAGTTAGATT-AAATACTCAATTTAGTGCGG	21840	1	156	34	2.215950e-01	1.000000e+00	real
AGGTCCCTTCTATGGGATGG	AAATAGACGACTGAGAGGGA	AGGTCCCTTCTATGGGATGG-AAATAGACGACTGAGAGGGA	21978	1	51	1	4.715157e-03	1.000000e+00	real
CCATACCACGTGGGGTTTGT	AAATAGACGACTGAGAGGGA	CCATACCACGTGGGGTTTGT-AAATAGACGACTGAGAGGGA	21557	1	472	1	4.247950e-02	1.000000e+00	real
AAGAAGACAGGGCGTGTGAC	AAATAGCACTGTAGGGGAGT	AAGAAGACAGGGCGTGTGAC-AAATAGCACTGTAGGGGAGT	21787	1	239	4	5.329956e-02	1.000000e+00	real
CCAAATATATTGTCATTGGC	AAATAGCACTGTAGGGGAGT	CCAAATATATTGTCATTGGC-AAATAGCACTGTAGGGGAGT	22023	1	3	4	9.075645e-04	1.000000e+00	real
CCCTCGTAACGATTACGAGA	AAATAGCACTGTAGGGGAGT	CCCTCGTAACGATTACGAGA-AAATAGCACTGTAGGGGAGT	22023	1	3	4	9.075645e-04	1.000000e+00	real
CGTCACCGGCGCTTTTCAGT	AAATAGCACTGTAGGGGAGT	CGTCACCGGCGCTTTTCAGT-AAATAGCACTGTAGGGGAGT	22024	1	2	4	6.807352e-04	1.000000e+00	real
TCAACGGTCCACGATGCAGT	AAATAGCACTGTAGGGGAGT	TCAACGGTCCACGATGCAGT-AAATAGCACTGTAGGGGAGT	22014	1	12	4	2.947175e-03	1.000000e+00	real
ATACGGATGAATGTCGGTAT	AAATATACTATATTGTTTGG	ATACGGATGAATGTCGGTAT-AAATATACTATATTGTTTGG	22004	1	23	3	4.350677e-03	1.000000e+00	real
GGCGTTCACATTAACTTATT	AAATATACTATATTGTTTGG	GGCGTTCACATTAACTTATT-AAATATACTATATTGTTTGG	21847	1	180	3	3.246219e-02	1.000000e+00	real
CACTACCTACACGCTTTTTA	AAATATATTAATCGGTGGGA	CACTACCTACACGCTTTTTA-AAATATATTAATCGGTGGGA	22021	1	8	1	8.168822e-04	1.000000e+00	real
AAGTACTTGATTGAGAATGC	AAATCAAACTGACTGAAGAT	AAGTACTTGATTGAGAATGC-AAATCAAACTGACTGAAGAT	22016	1	7	7	2.901769e-03	1.000000e+00	real
ACGCCTTGAAGATTGTGTAG	AAATCAAACTGACTGAAGAT	ACGCCTTGAAGATTGTGTAG-AAATCAAACTGACTGAAGAT	22021	1	2	7	1.089028e-03	1.000000e+00	real
ACCAAATCTCGTATTCGTTT	AAATCATTCCTATTGGGGAG	ACCAAATCTCGTATTCGTTT-AAATCATTCCTATTGGGGAG	22025	1	4	1	4.538647e-04	1.000000e+00	real
TCACCGATTTGGTGTGGTAG	AAATCATTCCTATTGGGGAG	TCACCGATTTGGTGTGGTAG-AAATCATTCCTATTGGGGAG	21994	1	35	1	3.265526e-03	1.000000e+00	real
TGCTCATAACTCCTGAGTCT	AAATCATTCCTATTGGGGAG	TGCTCATAACTCCTGAGTCT-AAATCATTCCTATTGGGGAG	21715	1	314	1	2.839228e-02	1.000000e+00	real
CGCTTTCAAAGTTGGGGGGC	AAATCGCTGGTGTCAGTGAT	CGCTTTCAAAGTTGGGGGGC-AAATCGCTGGTGTCAGTGAT	22026	1	3	1	3.631000e-04	1.000000e+00	real
CCAGCACCCGGATTCTTATC	AAATCTGCAAGTTAACTCCT	CCAGCACCCGGATTCTTATC-AAATCTGCAAGTTAACTCCT	22026	1	2	2	4.084782e-04	1.000000e+00	real
TGACCACGTGGGGTCACTCG	AAATCTGCAAGTTAACTCCT	TGACCACGTGGGGTCACTCG-AAATCTGCAAGTTAACTCCT	22013	1	15	2	2.177265e-03	1.000000e+00	real
GACATGGTACAGGGGTAGTT	AAATTCAGCAAGTCTTCTCG	GACATGGTACAGGGGTAGTT-AAATTCAGCAAGTCTTCTCG	21928	1	101	1	9.238453e-03	1.000000e+00	real
GGCGTTCACATTAACTTATT	AAATTCAGCAAGTCTTCTCG	GGCGTTCACATTAACTTATT-AAATTCAGCAAGTCTTCTCG	21849	1	180	1	1.636426e-02	1.000000e+00	real
TAGACGTGTTGCAAGGGAAA	AAATTCAGCAAGTCTTCTCG	TAGACGTGTTGCAAGGGAAA-AAATTCAGCAAGTCTTCTCG	22016	1	13	1	1.270561e-03	1.000000e+00	real
CGCGTACTGAATCAGGTTGA	AACAAAAAAGTTGGTAGGTA	CGCGTACTGAATCAGGTTGA-AACAAAAAAGTTGGTAGGTA	22006	1	23	1	2.177611e-03	1.000000e+00	real
CGCGTGTAATGTCATGCGAG	AACAAAAAAGTTGGTAGGTA	CGCGTGTAATGTCATGCGAG-AACAAAAAAGTTGGTAGGTA	22025	1	4	1	4.538647e-04	1.000000e+00	real
AAGCTTGAGAGGGTGATTAG	AACAAAAAGATGGGGCCGTA	AAGCTTGAGAGGGTGATTAG-AACAAAAAGATGGGGCCGTA	22028	1	1	1	1.815582e-04	1.000000e+00	real
AGATCCCCAACAAGTTGGTT	AACAAAAAGATGGGGCCGTA	AGATCCCCAACAAGTTGGTT-AACAAAAAGATGGGGCCGTA	22026	1	3	1	3.631000e-04	1.000000e+00	real
TTTCAAAGTTGGTCCCCGAA	AACAAAAAGATGGGGCCGTA	TTTCAAAGTTGGTCCCCGAA-AACAAAAAGATGGGGCCGTA	22024	1	5	1	5.446252e-04	1.000000e+00	real
AGTGGGGTGGGTGAAGGCGA	AACAAAAGGGCGTTTAGAGA	AGTGGGGTGGGTGAAGGCGA-AACAAAAGGGCGTTTAGAGA	22026	1	1	3	3.631000e-04	1.000000e+00	real
CGTTATACACGTAGATGGGG	AACAAAAGGGCGTTTAGAGA	CGTTATACACGTAGATGGGG-AACAAAAGGGCGTTTAGAGA	22026	1	1	3	3.631000e-04	1.000000e+00	real
CTTCCCCCTAGAAGGTCGTC	AACAAAAGGGCGTTTAGAGA	CTTCCCCCTAGAAGGTCGTC-AACAAAAGGGCGTTTAGAGA	22025	1	2	3	5.446129e-04	1.000000e+00	real
TCATCTAAAATGAATTGTGG	AACAAAAGGGCGTTTAGAGA	TCATCTAAAATGAATTGTGG-AACAAAAGGGCGTTTAGAGA	22018	1	9	3	1.814511e-03	1.000000e+00	real
AACACGATGCTGAGATAAGT	AACAAACCCCATCAGAGCAG	AACACGATGCTGAGATAAGT-AACAAACCCCATCAGAGCAG	21970	1	57	3	1.048982e-02	1.000000e+00	real
ACACCCCGGCACTACTCGCG	AACAAACCCCATCAGAGCAG	ACACCCCGGCACTACTCGCG-AACAAACCCCATCAGAGCAG	22024	1	3	3	7.261010e-04	1.000000e+00	real
ACGCCCAAGCGCTTCTGCAT	AACAAACCCCATCAGAGCAG	ACGCCCAAGCGCTTCTGCAT-AACAAACCCCATCAGAGCAG	22025	1	2	3	5.446129e-04	1.000000e+00	real
AGTTCTAACCGTCTGGGATT	AACAAACCCCATCAGAGCAG	AGTTCTAACCGTCTGGGATT-AACAAACCCCATCAGAGCAG	22021	1	6	3	1.270417e-03	1.000000e+00	real
GAACCAACGAAAAGGACGGT	AACAAACCCCATCAGAGCAG	GAACCAACGAAAAGGACGGT-AACAAACCCCATCAGAGCAG	22025	1	2	3	5.446129e-04	1.000000e+00	real
GGAGAGACACGGGGGCAGGT	AACAAATTTGAGATTTGGGG	GGAGAGACACGGGGGCAGGT-AACAAATTTGAGATTTGGGG	22017	1	7	6	2.539451e-03	1.000000e+00	real
GTACAACAACTTATACCAAT	AACAACAGTTCATGCGCAAA	GTACAACAACTTATACCAAT-AACAACAGTTCATGCGCAAA	22020	1	7	3	1.451807e-03	1.000000e+00	real
TCTGGCTAAGTGGATGGCGG	AACAAGAGGTGTTCGTTACT	TCTGGCTAAGTGGATGGCGG-AACAAGAGGTGTTCGTTACT	21989	1	38	3	7.062631e-03	1.000000e+00	real
TGCGCTCAACGATCTTTTGG	AACAAGCAAAATCTCTAGGG	TGCGCTCAACGATCTTTTGG-AACAAGCAAAATCTCTAGGG	22019	1	10	1	9.983662e-04	1.000000e+00	real
AACCGCGTATGGTGGTGTGG	AACAAGCAAATTTGAGCGTG	AACCGCGTATGGTGGTGTGG-AACAAGCAAATTTGAGCGTG	21854	1	9	167	7.370648e-02	1.000000e+00	real
AACCTGACCAGGGAACGGGA	AACAAGCAAATTTGAGCGTG	AACCTGACCAGGGAACGGGA-AACAAGCAAATTTGAGCGTG	21862	1	1	167	1.519343e-02	1.000000e+00	real
AACTTCTTTTGTGTTACGCG	AACAAGCAAATTTGAGCGTG	AACTTCTTTTGTGTTACGCG-AACAAGCAAATTTGAGCGTG	21862	1	1	167	1.519343e-02	1.000000e+00	real
AAGAAGACAGGGCGTGTGAC	AACAAGCAAATTTGAGCGTG	AAGAAGACAGGGCGTGTGAC-AACAAGCAAATTTGAGCGTG	21624	1	239	167	8.423281e-01	1.000000e+00	real
AATCCATCGCACATCCTCGA	AACAAGCAAATTTGAGCGTG	AATCCATCGCACATCCTCGA-AACAAGCAAATTTGAGCGTG	21862	1	1	167	1.519343e-02	1.000000e+00	real
AATTGCTATAAGCGAGGATA	AACAAGCAAATTTGAGCGTG	AATTGCTATAAGCGAGGATA-AACAAGCAAATTTGAGCGTG	21856	1	7	167	5.941053e-02	1.000000e+00	real
ACACACCATAGGTCTCCGGG	AACAAGCAAATTTGAGCGTG	ACACACCATAGGTCTCCGGG-AACAAGCAAATTTGAGCGTG	21814	1	49	167	3.183030e-01	1.000000e+00	real
ACACTCACCAGTCTTCTGTA	AACAAGCAAATTTGAGCGTG	ACACTCACCAGTCTTCTGTA-AACAAGCAAATTTGAGCGTG	21841	1	22	167	1.615075e-01	1.000000e+00	real
ACATCTCTAAGACTTACCTG	AACAAGCAAATTTGAGCGTG	ACATCTCTAAGACTTACCTG-AACAAGCAAATTTGAGCGTG	21852	1	11	167	8.778643e-02	1.000000e+00	real
ACCAATTCCTGAAACGGGCC	AACAAGCAAATTTGAGCGTG	ACCAATTCCTGAAACGGGCC-AACAAGCAAATTTGAGCGTG	21862	1	1	167	1.519343e-02	1.000000e+00	real
ACCCAACGTCCGACCGGACC	AACAAGCAAATTTGAGCGTG	ACCCAACGTCCGACCGGACC-AACAAGCAAATTTGAGCGTG	21859	1	4	167	3.755437e-02	1.000000e+00	real
ACCCCCATGCGTTTCTCCGG	AACAAGCAAATTTGAGCGTG	ACCCCCATGCGTTTCTCCGG-AACAAGCAAATTTGAGCGTG	21834	1	29	167	2.053052e-01	1.000000e+00	real
ACGGACCCCTAATGCTAATC	AACAAGCAAATTTGAGCGTG	ACGGACCCCTAATGCTAATC-AACAAGCAAATTTGAGCGTG	21801	1	62	167	3.830316e-01	1.000000e+00	real
ACTGATTAGCGCAGGACTTA	AACAAGCAAATTTGAGCGTG	ACTGATTAGCGCAGGACTTA-AACAAGCAAATTTGAGCGTG	21861	1	2	167	2.270387e-02	1.000000e+00	real
ACTTAAAAGATTCTGATCCC	AACAAGCAAATTTGAGCGTG	ACTTAAAAGATTCTGATCCC-AACAAGCAAATTTGAGCGTG	21849	1	14	167	1.085084e-01	1.000000e+00	real
AGCCAACATATCCGGATGTT	AACAAGCAAATTTGAGCGTG	AGCCAACATATCCGGATGTT-AACAAGCAAATTTGAGCGTG	21840	1	23	167	1.679082e-01	1.000000e+00	real
AGTCACAGGAAGTGGGAGCG	AACAAGCAAATTTGAGCGTG	AGTCACAGGAAGTGGGAGCG-AACAAGCAAATTTGAGCGTG	21854	1	9	167	7.370648e-02	1.000000e+00	real
ATTCAATCCTTCAGACTTTG	AACAAGCAAATTTGAGCGTG	ATTCAATCCTTCAGACTTTG-AACAAGCAAATTTGAGCGTG	21834	1	29	167	2.053052e-01	1.000000e+00	real
ATTTCGATCCACTTGGGGAG	AACAAGCAAATTTGAGCGTG	ATTTCGATCCACTTGGGGAG-AACAAGCAAATTTGAGCGTG	21809	1	54	167	3.439611e-01	1.000000e+00	real
CAAGCACAAATGGGGCGTTT	AACAAGCAAATTTGAGCGTG	CAAGCACAAATGGGGCGTTT-AACAAGCAAATTTGAGCGTG	21857	1	6	167	5.218052e-02	1.000000e+00	real
CACAGATACCGCGGAACTGA	AACAAGCAAATTTGAGCGTG	CACAGATACCGCGGAACTGA-AACAAGCAAATTTGAGCGTG	21792	1	71	167	4.242272e-01	1.000000e+00	real
CAGATGGACCCTTAGACGCG	AACAAGCAAATTTGAGCGTG	CAGATGGACCCTTAGACGCG-AACAAGCAAATTTGAGCGTG	21859	1	4	167	3.755437e-02	1.000000e+00	real
CAGGTACAGGGTAGGGGAAA	AACAAGCAAATTTGAGCGTG	CAGGTACAGGGTAGGGGAAA-AACAAGCAAATTTGAGCGTG	21754	1	109	167	5.700690e-01	1.000000e+00	real
CCACGGTTCCGTCTAATGGG	AACAAGCAAATTTGAGCGTG	CCACGGTTCCGTCTAATGGG-AACAAGCAAATTTGAGCGTG	21847	1	16	167	1.220624e-01	1.000000e+00	real
CCCATCAGTCTTATTGCAGC	AACAAGCAAATTTGAGCGTG	CCCATCAGTCTTATTGCAGC-AACAAGCAAATTTGAGCGTG	21832	1	31	167	2.173957e-01	1.000000e+00	real
CCCTCCCTTGCGCGCATCGC	AACAAGCAAATTTGAGCGTG	CCCTCCCTTGCGCGCATCGC-AACAAGCAAATTTGAGCGTG	21837	1	26	167	1.868204e-01	1.000000e+00	real
CCGAGCAAGAAATGATTGAG	AACAAGCAAATTTGAGCGTG	CCGAGCAAGAAATGATTGAG-AACAAGCAAATTTGAGCGTG	21842	1	21	167	1.550579e-01	1.000000e+00	real
CCGATTATATTGAAGTCCGG	AACAAGCAAATTTGAGCGTG	CCGATTATATTGAAGTCCGG-AACAAGCAAATTTGAGCGTG	21853	1	10	167	8.077325e-02	1.000000e+00	real
CCGTTCCCACGATACGAATT	AACAAGCAAATTTGAGCGTG	CCGTTCCCACGATACGAATT-AACAAGCAAATTTGAGCGTG	21855	1	8	167	6.658571e-02	1.000000e+00	real
CCTTAGCTGATGGATATGGG	AACAAGCAAATTTGAGCGTG	CCTTAGCTGATGGATATGGG-AACAAGCAAATTTGAGCGTG	21862	1	1	167	1.519343e-02	1.000000e+00	real
CGAAGACCGCGGGTGCTGAT	AACAAGCAAATTTGAGCGTG	CGAAGACCGCGGGTGCTGAT-AACAAGCAAATTTGAGCGTG	21861	1	2	167	2.270387e-02	1.000000e+00	real
CGACATTCTATCTTCAACAT	AACAAGCAAATTTGAGCGTG	CGACATTCTATCTTCAACAT-AACAAGCAAATTTGAGCGTG	21846	1	17	167	1.287624e-01	1.000000e+00	real
CGCAAATGGCTGTCTTCAAC	AACAAGCAAATTTGAGCGTG	CGCAAATGGCTGTCTTCAAC-AACAAGCAAATTTGAGCGTG	21848	1	15	167	1.153112e-01	1.000000e+00	real
CGCACTCCCGGCGGGGGGTG	AACAAGCAAATTTGAGCGTG	CGCACTCCCGGCGGGGGGTG-AACAAGCAAATTTGAGCGTG	21842	1	21	167	1.550579e-01	1.000000e+00	real
CGCAGTTGACGGGCACTTAA	AACAAGCAAATTTGAGCGTG	CGCAGTTGACGGGCACTTAA-AACAAGCAAATTTGAGCGTG	21764	1	99	167	5.356961e-01	1.000000e+00	real
CGCGCGACTAATATGGGGTA	AACAAGCAAATTTGAGCGTG	CGCGCGACTAATATGGGGTA-AACAAGCAAATTTGAGCGTG	21852	1	11	167	8.778643e-02	1.000000e+00	real
CGCTTTACCGCTAGGGTGGC	AACAAGCAAATTTGAGCGTG	CGCTTTACCGCTAGGGTGGC-AACAAGCAAATTTGAGCGTG	21860	1	3	167	3.015737e-02	1.000000e+00	real
CGGCACGCAAGTCGGTTATT	AACAAGCAAATTTGAGCGTG	CGGCACGCAAGTCGGTTATT-AACAAGCAAATTTGAGCGTG	21860	1	3	167	3.015737e-02	1.000000e+00	real
CGTCGCACTTGGGGTCCGTA	AACAAGCAAATTTGAGCGTG	CGTCGCACTTGGGGTCCGTA-AACAAGCAAATTTGAGCGTG	21749	1	114	167	5.862946e-01	1.000000e+00	real
CTCCCGTATAGAAGAGCTCT	AACAAGCAAATTTGAGCGTG	CTCCCGTATAGAAGAGCTCT-AACAAGCAAATTTGAGCGTG	21860	1	3	167	3.015737e-02	1.000000e+00	real
CTCCCTTTGCGACGAACATT	AACAAGCAAATTTGAGCGTG	CTCCCTTTGCGACGAACATT-AACAAGCAAATTTGAGCGTG	21814	1	49	167	3.183030e-01	1.000000e+00	real
CTGAGCACTCATATATGAGG	AACAAGCAAATTTGAGCGTG	CTGAGCACTCATATATGAGG-AACAAGCAAATTTGAGCGTG	21580	1	283	167	8.878719e-01	1.000000e+00	real
CTGATCATGCGCTGATCGGG	AACAAGCAAATTTGAGCGTG	CTGATCATGCGCTGATCGGG-AACAAGCAAATTTGAGCGTG	21815	1	48	167	3.130529e-01	1.000000e+00	real
CTGGTGCTGCGATTGAGAGG	AACAAGCAAATTTGAGCGTG	CTGGTGCTGCGATTGAGAGG-AACAAGCAAATTTGAGCGTG	21854	1	9	167	7.370648e-02	1.000000e+00	real
CTTAAATCCCCTTCGCTTAC	AACAAGCAAATTTGAGCGTG	CTTAAATCCCCTTCGCTTAC-AACAAGCAAATTTGAGCGTG	21855	1	8	167	6.658571e-02	1.000000e+00	real
CTTCAGCGGTGGACTTTAGA	AACAAGCAAATTTGAGCGTG	CTTCAGCGGTGGACTTTAGA-AACAAGCAAATTTGAGCGTG	21862	1	1	167	1.519343e-02	1.000000e+00	real
CTTGTATTATTAGGGAGACG	AACAAGCAAATTTGAGCGTG	CTTGTATTATTAGGGAGACG-AACAAGCAAATTTGAGCGTG	21751	1	112	167	5.798787e-01	1.000000e+00	real
GACGCTAATGAAGAATAGTG	AACAAGCAAATTTGAGCGTG	GACGCTAATGAAGAATAGTG-AACAAGCAAATTTGAGCGTG	21802	1	61	167	3.782772e-01	1.000000e+00	real
GATCTGTCAAACGTATTATG	AACAAGCAAATTTGAGCGTG	GATCTGTCAAACGTATTATG-AACAAGCAAATTTGAGCGTG	21862	1	1	167	1.519343e-02	1.000000e+00	real
GATGCACACTCAGCTGAGTT	AACAAGCAAATTTGAGCGTG	GATGCACACTCAGCTGAGTT-AACAAGCAAATTTGAGCGTG	21852	1	11	167	8.778643e-02	1.000000e+00	real
GATTTACGTTGTCGGGGCGT	AACAAGCAAATTTGAGCGTG	GATTTACGTTGTCGGGGCGT-AACAAGCAAATTTGAGCGTG	21845	1	18	167	1.354116e-01	1.000000e+00	real
GCAACCACCGGGTGGGGACC	AACAAGCAAATTTGAGCGTG	GCAACCACCGGGTGGGGACC-AACAAGCAAATTTGAGCGTG	21848	1	15	167	1.153112e-01	1.000000e+00	real
GGCCCCGGTCTGGGCGAAGG	AACAAGCAAATTTGAGCGTG	GGCCCCGGTCTGGGCGAAGG-AACAAGCAAATTTGAGCGTG	21856	1	7	167	5.941053e-02	1.000000e+00	real
GGTCCCAATAAAGCATGGTA	AACAAGCAAATTTGAGCGTG	GGTCCCAATAAAGCATGGTA-AACAAGCAAATTTGAGCGTG	21860	1	3	167	3.015737e-02	1.000000e+00	real
GTACAAAATCTGTAATGGAT	AACAAGCAAATTTGAGCGTG	GTACAAAATCTGTAATGGAT-AACAAGCAAATTTGAGCGTG	21826	1	37	167	2.525811e-01	1.000000e+00	real
GTAGGGCACCTCGTCTGGAG	AACAAGCAAATTTGAGCGTG	GTAGGGCACCTCGTCTGGAG-AACAAGCAAATTTGAGCGTG	21857	1	6	167	5.218052e-02	1.000000e+00	real
GTCGCTCCGAAGGCTCGTGG	AACAAGCAAATTTGAGCGTG	GTCGCTCCGAAGGCTCGTGG-AACAAGCAAATTTGAGCGTG	21766	1	97	167	5.285005e-01	1.000000e+00	real
GTGAACTTCAATGGAGTGGG	AACAAGCAAATTTGAGCGTG	GTGAACTTCAATGGAGTGGG-AACAAGCAAATTTGAGCGTG	21822	1	41	167	2.751598e-01	1.000000e+00	real
GTTAACCAAAGGAAGAACAG	AACAAGCAAATTTGAGCGTG	GTTAACCAAAGGAAGAACAG-AACAAGCAAATTTGAGCGTG	21862	1	1	167	1.519343e-02	1.000000e+00	real
GTTCGAGCCCACGGAGTTAG	AACAAGCAAATTTGAGCGTG	GTTCGAGCCCACGGAGTTAG-AACAAGCAAATTTGAGCGTG	21789	1	74	167	4.373420e-01	1.000000e+00	real
TAAATAGCGGGGGGGAGGGT	AACAAGCAAATTTGAGCGTG	TAAATAGCGGGGGGGAGGGT-AACAAGCAAATTTGAGCGTG	21846	1	17	167	1.287624e-01	1.000000e+00	real
TAAGCGTCTATGTGGAACGG	AACAAGCAAATTTGAGCGTG	TAAGCGTCTATGTGGAACGG-AACAAGCAAATTTGAGCGTG	21838	1	25	167	1.805643e-01	1.000000e+00	real
TAATCGGCTACGGGCCCGGG	AACAAGCAAATTTGAGCGTG	TAATCGGCTACGGGCCCGGG-AACAAGCAAATTTGAGCGTG	21823	1	40	167	2.695795e-01	1.000000e+00	real
TACACCACCAGAAACGGCCC	AACAAGCAAATTTGAGCGTG	TACACCACCAGAAACGGCCC-AACAAGCAAATTTGAGCGTG	21827	1	36	167	2.468280e-01	1.000000e+00	real
TAGACGTGTTGCAAGGGAAA	AACAAGCAAATTTGAGCGTG	TAGACGTGTTGCAAGGGAAA-AACAAGCAAATTTGAGCGTG	21850	1	13	167	1.016536e-01	1.000000e+00	real
TAGCAGGTGTCGATACAGGG	AACAAGCAAATTTGAGCGTG	TAGCAGGTGTCGATACAGGG-AACAAGCAAATTTGAGCGTG	21805	1	58	167	3.637944e-01	1.000000e+00	real
TAGCCGGGAAGTGACGGGTG	AACAAGCAAATTTGAGCGTG	TAGCCGGGAAGTGACGGGTG-AACAAGCAAATTTGAGCGTG	21851	1	12	167	9.474641e-02	1.000000e+00	real
TCAACCCCAAGGGTCTAGAT	AACAAGCAAATTTGAGCGTG	TCAACCCCAAGGGTCTAGAT-AACAAGCAAATTTGAGCGTG	21849	1	14	167	1.085084e-01	1.000000e+00	real
TCAAGCAATCGGGGGGATCT	AACAAGCAAATTTGAGCGTG	TCAAGCAATCGGGGGGATCT-AACAAGCAAATTTGAGCGTG	21861	1	2	167	2.270387e-02	1.000000e+00	real
TCACCCTAAAGGTTCTGTGA	AACAAGCAAATTTGAGCGTG	TCACCCTAAAGGTTCTGTGA-AACAAGCAAATTTGAGCGTG	21858	1	5	167	4.489528e-02	1.000000e+00	real
TCACCGATAACTGGTATAAT	AACAAGCAAATTTGAGCGTG	TCACCGATAACTGGTATAAT-AACAAGCAAATTTGAGCGTG	21679	1	184	167	7.587968e-01	1.000000e+00	real
TCACGCGCAGGTGGGACTAT	AACAAGCAAATTTGAGCGTG	TCACGCGCAGGTGGGACTAT-AACAAGCAAATTTGAGCGTG	21848	1	15	167	1.153112e-01	1.000000e+00	real
TCACTTCTAAACCCGTGGCT	AACAAGCAAATTTGAGCGTG	TCACTTCTAAACCCGTGGCT-AACAAGCAAATTTGAGCGTG	21862	1	1	167	1.519343e-02	1.000000e+00	real
TCAGAATCCCGTGGCATTAT	AACAAGCAAATTTGAGCGTG	TCAGAATCCCGTGGCATTAT-AACAAGCAAATTTGAGCGTG	21855	1	8	167	6.658571e-02	1.000000e+00	real
TCTACCGTCGGCAGTCTTTA	AACAAGCAAATTTGAGCGTG	TCTACCGTCGGCAGTCTTTA-AACAAGCAAATTTGAGCGTG	21852	1	11	167	8.778643e-02	1.000000e+00	real
TCTTCTAAAGTCATGCAATG	AACAAGCAAATTTGAGCGTG	TCTTCTAAAGTCATGCAATG-AACAAGCAAATTTGAGCGTG	21826	1	37	167	2.525811e-01	1.000000e+00	real
TGAAACACCGGTTGGATTAG	AACAAGCAAATTTGAGCGTG	TGAAACACCGGTTGGATTAG-AACAAGCAAATTTGAGCGTG	21860	1	3	167	3.015737e-02	1.000000e+00	real
TGCCGGTCTTTCGTTCGGAC	AACAAGCAAATTTGAGCGTG	TGCCGGTCTTTCGTTCGGAC-AACAAGCAAATTTGAGCGTG	21784	1	79	167	4.585433e-01	1.000000e+00	real
TGGAGCGCTCGGGCCGTGTA	AACAAGCAAATTTGAGCGTG	TGGAGCGCTCGGGCCGTGTA-AACAAGCAAATTTGAGCGTG	21844	1	19	167	1.420103e-01	1.000000e+00	real
TGGTCGCATGAGGTAAAATA	AACAAGCAAATTTGAGCGTG	TGGTCGCATGAGGTAAAATA-AACAAGCAAATTTGAGCGTG	21860	1	3	167	3.015737e-02	1.000000e+00	real
TGGTTTGAACTGACGTCCGG	AACAAGCAAATTTGAGCGTG	TGGTTTGAACTGACGTCCGG-AACAAGCAAATTTGAGCGTG	21784	1	79	167	4.585433e-01	1.000000e+00	real
TGTTCTACCCGAGGTATACG	AACAAGCAAATTTGAGCGTG	TGTTCTACCCGAGGTATACG-AACAAGCAAATTTGAGCGTG	21849	1	14	167	1.085084e-01	1.000000e+00	real
TTCAAGATGCTTTCATTAGG	AACAAGCAAATTTGAGCGTG	TTCAAGATGCTTTCATTAGG-AACAAGCAAATTTGAGCGTG	21861	1	2	167	2.270387e-02	1.000000e+00	real
TTCCCACGTGTATGCAGGCC	AACAAGCAAATTTGAGCGTG	TTCCCACGTGTATGCAGGCC-AACAAGCAAATTTGAGCGTG	21862	1	1	167	1.519343e-02	1.000000e+00	real
TTGGGTTAGCAAATGAGAGG	AACAAGCAAATTTGAGCGTG	TTGGGTTAGCAAATGAGAGG-AACAAGCAAATTTGAGCGTG	21848	1	15	167	1.153112e-01	1.000000e+00	real
TTTAACATCGGAGTTAGATT	AACAAGCAAATTTGAGCGTG	TTTAACATCGGAGTTAGATT-AACAAGCAAATTTGAGCGTG	21707	1	156	167	7.006381e-01	1.000000e+00	real
TTTATAGAACTGTCACACCA	AACAAGCAAATTTGAGCGTG	TTTATAGAACTGTCACACCA-AACAAGCAAATTTGAGCGTG	21861	1	2	167	2.270387e-02	1.000000e+00	real
TTTGAAAGCCAATGGGAGCA	AACAAGCAAATTTGAGCGTG	TTTGAAAGCCAATGGGAGCA-AACAAGCAAATTTGAGCGTG	21835	1	28	167	1.991905e-01	1.000000e+00	real
AGCGATGGGACTTAGCTGCT	AACAAGCTTATTCATGGCCT	AGCGATGGGACTTAGCTGCT-AACAAGCTTATTCATGGCCT	21950	1	51	29	6.848200e-02	1.000000e+00	real
CATTACCCCGAGTTTCTGAG	AACAAGCTTATTCATGGCCT	CATTACCCCGAGTTTCTGAG-AACAAGCTTATTCATGGCCT	21979	1	22	29	3.087000e-02	1.000000e+00	real
CCCTCGATGCGGTTGATAGT	AACAAGCTTATTCATGGCCT	CCCTCGATGCGGTTGATAGT-AACAAGCTTATTCATGGCCT	21976	1	25	29	3.482796e-02	1.000000e+00	real
GGCGTTCACATTAACTTATT	AACAAGCTTATTCATGGCCT	GGCGTTCACATTAACTTATT-AACAAGCTTATTCATGGCCT	21821	1	180	29	2.193689e-01	1.000000e+00	real
TCAAAAATCCGGGCAGGTGT	AACAAGCTTATTCATGGCCT	TCAAAAATCCGGGCAGGTGT-AACAAGCTTATTCATGGCCT	21988	1	13	29	1.890175e-02	1.000000e+00	real
TGCTCATAACTCCTGAGTCT	AACAAGCTTATTCATGGCCT	TGCTCATAACTCCTGAGTCT-AACAAGCTTATTCATGGCCT	21687	1	314	29	3.510008e-01	1.000000e+00	real
TTCAGATACGGATAAAGAAG	AACAAGCTTATTCATGGCCT	TTCAGATACGGATAAAGAAG-AACAAGCTTATTCATGGCCT	21997	1	4	29	6.790685e-03	1.000000e+00	real
TTTCCCTAAGATACGGAGGC	AACAAGCTTATTCATGGCCT	TTTCCCTAAGATACGGAGGC-AACAAGCTTATTCATGGCCT	21994	1	7	29	1.084368e-02	1.000000e+00	real
ACATCTTGACATTCTGTTAT	AACAAGGTTAGGGAATAGTG	ACATCTTGACATTCTGTTAT-AACAAGGTTAGGGAATAGTG	21760	1	266	4	5.915059e-02	1.000000e+00	real
CAACAGTCCATCATATGTGT	AACAAGGTTAGGGAATAGTG	CAACAGTCCATCATATGTGT-AACAAGGTTAGGGAATAGTG	21973	1	53	4	1.219663e-02	1.000000e+00	real
CACAGATACCGCGGAACTGA	AACAAGGTTAGGGAATAGTG	CACAGATACCGCGGAACTGA-AACAAGGTTAGGGAATAGTG	21955	1	71	4	1.623562e-02	1.000000e+00	real
CGTCGTCCCAAAATCGGCTT	AACAAGGTTAGGGAATAGTG	CGTCGTCCCAAAATCGGCTT-AACAAGGTTAGGGAATAGTG	22025	1	1	4	4.538647e-04	1.000000e+00	real
GACTTAAAACGGTTTAGACT	AACAAGGTTAGGGAATAGTG	GACTTAAAACGGTTTAGACT-AACAAGGTTAGGGAATAGTG	22020	1	6	4	1.587805e-03	1.000000e+00	real
TACTAAAACCTCACCCTAGA	AACAAGGTTAGGGAATAGTG	TACTAAAACCTCACCCTAGA-AACAAGGTTAGGGAATAGTG	21762	1	264	4	5.871818e-02	1.000000e+00	real
AATACATTAAGGGCGGGCGG	AACACATTTGTTCTTCTGGA	AATACATTAAGGGCGGGCGG-AACACATTTGTTCTTCTGGA	21820	1	208	2	2.819203e-02	1.000000e+00	real
AAGACTGGTGATGTGTACCG	AACACCAGGATCCATGCGTG	AAGACTGGTGATGTGTACCG-AACACCAGGATCCATGCGTG	22007	1	19	4	4.531235e-03	1.000000e+00	real
AGTCCTCTTCTATCATATCA	AACACCCGACCACAGCGAGG	AGTCCTCTTCTATCATATCA-AACACCCGACCACAGCGAGG	22001	1	23	6	7.601774e-03	1.000000e+00	real
CATAAGTAAGGTGGGCGAAC	AACACCCGACCACAGCGAGG	CATAAGTAAGGTGGGCGAAC-AACACCCGACCACAGCGAGG	22008	1	16	6	5.389724e-03	1.000000e+00	real
CTTATAGATCGGCAACTACT	AACACCCGACCACAGCGAGG	CTTATAGATCGGCAACTACT-AACACCCGACCACAGCGAGG	21915	1	109	6	3.443618e-02	1.000000e+00	real
TATCTCCTTTGCTAGTGCGG	AACACCCGACCACAGCGAGG	TATCTCCTTTGCTAGTGCGG-AACACCCGACCACAGCGAGG	22017	1	7	6	2.539451e-03	1.000000e+00	real
AAGCAACCAAATGAAGCAGG	AACACCTAGCTGCTTACGTT	AAGCAACCAAATGAAGCAGG-AACACCTAGCTGCTTACGTT	21987	1	5	38	1.057570e-02	1.000000e+00	real
AATAATTATAGTGATTCTAT	AACACCTAGCTGCTTACGTT	AATAATTATAGTGATTCTAT-AACACCTAGCTGCTTACGTT	21983	1	9	38	1.756553e-02	1.000000e+00	real
AATCAGAGGATGAACCGTTT	AACACCTAGCTGCTTACGTT	AATCAGAGGATGAACCGTTT-AACACCTAGCTGCTTACGTT	21982	1	10	38	1.930546e-02	1.000000e+00	real
AATTATTAATGCTAGAATTG	AACACCTAGCTGCTTACGTT	AATTATTAATGCTAGAATTG-AACACCTAGCTGCTTACGTT	21991	1	1	38	3.537412e-03	1.000000e+00	real
ACTTCCACCCAGGGCATCGC	AACACCTAGCTGCTTACGTT	ACTTCCACCCAGGGCATCGC-AACACCTAGCTGCTTACGTT	21991	1	1	38	3.537412e-03	1.000000e+00	real
AGCCCAAACTGAACGTGATG	AACACCTAGCTGCTTACGTT	AGCCCAAACTGAACGTGATG-AACACCTAGCTGCTTACGTT	21839	1	153	38	2.395236e-01	1.000000e+00	real
AGGACCTAGGGATGCGCGCA	AACACCTAGCTGCTTACGTT	AGGACCTAGGGATGCGCGCA-AACACCTAGCTGCTTACGTT	21963	1	29	38	5.179930e-02	1.000000e+00	real
AGGTGCGAAAGGTACTTCGC	AACACCTAGCTGCTTACGTT	AGGTGCGAAAGGTACTTCGC-AACACCTAGCTGCTTACGTT	21990	1	2	38	5.301543e-03	1.000000e+00	real
ATTACTGACTCGATGCAAGG	AACACCTAGCTGCTTACGTT	ATTACTGACTCGATGCAAGG-AACACCTAGCTGCTTACGTT	21879	1	113	38	1.833181e-01	1.000000e+00	real
CAAACAGAACGCAAAAGTTA	AACACCTAGCTGCTTACGTT	CAAACAGAACGCAAAAGTTA-AACACCTAGCTGCTTACGTT	21962	1	30	38	5.348013e-02	1.000000e+00	real
CACCTTCTAATTATGCGCGG	AACACCTAGCTGCTTACGTT	CACCTTCTAATTATGCGCGG-AACACCTAGCTGCTTACGTT	21985	1	7	38	1.407665e-02	1.000000e+00	real
CAGGTACAGGGTAGGGGAAA	AACACCTAGCTGCTTACGTT	CAGGTACAGGGTAGGGGAAA-AACACCTAGCTGCTTACGTT	21883	1	109	38	1.774799e-01	1.000000e+00	real
CATAGCGAGGAGTTGCTAAT	AACACCTAGCTGCTTACGTT	CATAGCGAGGAGTTGCTAAT-AACACCTAGCTGCTTACGTT	21831	1	161	38	2.503034e-01	1.000000e+00	real
CATATGTATTGAGCTCTGCG	AACACCTAGCTGCTTACGTT	CATATGTATTGAGCTCTGCG-AACACCTAGCTGCTTACGTT	21991	1	1	38	3.537412e-03	1.000000e+00	real
CCAACAATCTGGTAAGGTGG	AACACCTAGCTGCTTACGTT	CCAACAATCTGGTAAGGTGG-AACACCTAGCTGCTTACGTT	21991	1	1	38	3.537412e-03	1.000000e+00	real
CCAATCTTACCGCGATGCTT	AACACCTAGCTGCTTACGTT	CCAATCTTACCGCGATGCTT-AACACCTAGCTGCTTACGTT	21955	1	37	38	6.516488e-02	1.000000e+00	real
CCCACTACCCTTTGAGCCAG	AACACCTAGCTGCTTACGTT	CCCACTACCCTTTGAGCCAG-AACACCTAGCTGCTTACGTT	21989	1	3	38	7.062631e-03	1.000000e+00	real
CCCATCAGTCTTATTGCAGC	AACACCTAGCTGCTTACGTT	CCCATCAGTCTTATTGCAGC-AACACCTAGCTGCTTACGTT	21961	1	31	38	5.515805e-02	1.000000e+00	real
CCCTCGATGCGGTTGATAGT	AACACCTAGCTGCTTACGTT	CCCTCGATGCGGTTGATAGT-AACACCTAGCTGCTTACGTT	21967	1	25	38	4.504687e-02	1.000000e+00	real
CGAACTCTCCGTTCACGTGG	AACACCTAGCTGCTTACGTT	CGAACTCTCCGTTCACGTGG-AACACCTAGCTGCTTACGTT	21976	1	16	38	2.968215e-02	1.000000e+00	real
CTACCCCCTGATGCGTAGGA	AACACCTAGCTGCTTACGTT	CTACCCCCTGATGCGTAGGA-AACACCTAGCTGCTTACGTT	21987	1	5	38	1.057570e-02	1.000000e+00	real
CTCCCCAAACGTTAGCGAAG	AACACCTAGCTGCTTACGTT	CTCCCCAAACGTTAGCGAAG-AACACCTAGCTGCTTACGTT	21970	1	22	38	3.995183e-02	1.000000e+00	real
GAACACGCATCTTGCCCAGG	AACACCTAGCTGCTTACGTT	GAACACGCATCTTGCCCAGG-AACACCTAGCTGCTTACGTT	21883	1	109	38	1.774799e-01	1.000000e+00	real
GAATACCCAATGCGGTCAGT	AACACCTAGCTGCTTACGTT	GAATACCCAATGCGGTCAGT-AACACCTAGCTGCTTACGTT	21989	1	3	38	7.062631e-03	1.000000e+00	real
GATCCCCTAATTCTGGGAAC	AACACCTAGCTGCTTACGTT	GATCCCCTAATTCTGGGAAC-AACACCTAGCTGCTTACGTT	21965	1	27	38	4.842892e-02	1.000000e+00	real
GCAGCTCAATGTTATAATCT	AACACCTAGCTGCTTACGTT	GCAGCTCAATGTTATAATCT-AACACCTAGCTGCTTACGTT	21971	1	21	38	3.824760e-02	1.000000e+00	real
GCCCCAACCGGAATATGCAG	AACACCTAGCTGCTTACGTT	GCCCCAACCGGAATATGCAG-AACACCTAGCTGCTTACGTT	21961	1	31	38	5.515805e-02	1.000000e+00	real
GCCCCACCCCTGTGTTTTCC	AACACCTAGCTGCTTACGTT	GCCCCACCCCTGTGTTTTCC-AACACCTAGCTGCTTACGTT	21987	1	5	38	1.057570e-02	1.000000e+00	real
GTTCGAGCCCACGGAGTTAG	AACACCTAGCTGCTTACGTT	GTTCGAGCCCACGGAGTTAG-AACACCTAGCTGCTTACGTT	21918	1	74	38	1.246303e-01	1.000000e+00	real
TAGAAGGACCGTCAGTGTGG	AACACCTAGCTGCTTACGTT	TAGAAGGACCGTCAGTGTGG-AACACCTAGCTGCTTACGTT	21991	1	1	38	3.537412e-03	1.000000e+00	real
TCCCATCATTCGGATGGTAA	AACACCTAGCTGCTTACGTT	TCCCATCATTCGGATGGTAA-AACACCTAGCTGCTTACGTT	21930	1	62	38	1.057599e-01	1.000000e+00	real
TCCCTTCCTATAGGGAGGTA	AACACCTAGCTGCTTACGTT	TCCCTTCCTATAGGGAGGTA-AACACCTAGCTGCTTACGTT	21862	1	130	38	2.076833e-01	1.000000e+00	real
TCTGGTTATAGATGGAGGGC	AACACCTAGCTGCTTACGTT	TCTGGTTATAGATGGAGGGC-AACACCTAGCTGCTTACGTT	21991	1	1	38	3.537412e-03	1.000000e+00	real
ATCAGGAGGATATCGGGGGG	AACACGAAACGGAGCAAGTC	ATCAGGAGGATATCGGGGGG-AACACGAAACGGAGCAAGTC	21916	1	104	10	5.120585e-02	1.000000e+00	real
CCTTAACGCCTATATAATCT	AACACGAAACGGAGCAAGTC	CCTTAACGCCTATATAATCT-AACACGAAACGGAGCAAGTC	22019	1	1	10	9.983662e-04	1.000000e+00	real
TGCTCATAACTCCTGAGTCT	AACACGAAACGGAGCAAGTC	TGCTCATAACTCCTGAGTCT-AACACGAAACGGAGCAAGTC	21706	1	314	10	1.465342e-01	1.000000e+00	real
AACCGACTCTCCAAACGGGT	AACACGATGCTGAGATAAGT	AACCGACTCTCCAAACGGGT-AACACGATGCTGAGATAAGT	21961	1	12	57	3.369811e-02	1.000000e+00	real
AAGTCGGGAATTATAGGAGG	AACACGATGCTGAGATAAGT	AAGTCGGGAATTATAGGAGG-AACACGATGCTGAGATAAGT	21761	1	212	57	4.311949e-01	1.000000e+00	real
AATACATTAAGGGCGGGCGG	AACACGATGCTGAGATAAGT	AATACATTAAGGGCGGGCGG-AACACGATGCTGAGATAAGT	21765	1	208	57	4.251068e-01	1.000000e+00	real
AATTTTAAGTTGCCTGCTCT	AACACGATGCTGAGATAAGT	AATTTTAAGTTGCCTGCTCT-AACACGATGCTGAGATAAGT	21971	1	2	57	7.877544e-03	1.000000e+00	real
ACCCCCATGCGTTTCTCCGG	AACACGATGCTGAGATAAGT	ACCCCCATGCGTTTCTCCGG-AACACGATGCTGAGATAAGT	21944	1	29	57	7.608567e-02	1.000000e+00	real
ACCTCCGTGAAGTCTTGGTG	AACACGATGCTGAGATAAGT	ACCTCCGTGAAGTCTTGGTG-AACACGATGCTGAGATAAGT	21968	1	5	57	1.569409e-02	1.000000e+00	real
AGCCCAAACTGAACGTGATG	AACACGATGCTGAGATAAGT	AGCCCAAACTGAACGTGATG-AACACGATGCTGAGATAAGT	21820	1	153	57	3.346097e-01	1.000000e+00	real
CAACCTTGATATGATGAGGG	AACACGATGCTGAGATAAGT	CAACCTTGATATGATGAGGG-AACACGATGCTGAGATAAGT	21941	1	32	57	8.337375e-02	1.000000e+00	real
CAATCCCGGTGATAGCTGGG	AACACGATGCTGAGATAAGT	CAATCCCGGTGATAGCTGGG-AACACGATGCTGAGATAAGT	21877	1	96	57	2.260621e-01	1.000000e+00	real
CACAATCCATTCCCTGTTTA	AACACGATGCTGAGATAAGT	CACAATCCATTCCCTGTTTA-AACACGATGCTGAGATAAGT	21972	1	1	57	5.258496e-03	1.000000e+00	real
CACGCATCAGTCACCGGACG	AACACGATGCTGAGATAAGT	CACGCATCAGTCACCGGACG-AACACGATGCTGAGATAAGT	21970	1	3	57	1.048982e-02	1.000000e+00	real
CAGGTACAGGGTAGGGGAAA	AACACGATGCTGAGATAAGT	CAGGTACAGGGTAGGGGAAA-AACACGATGCTGAGATAAGT	21864	1	109	57	2.522559e-01	1.000000e+00	real
CATTGTCTACCCGGGGTTTG	AACACGATGCTGAGATAAGT	CATTGTCTACCCGGGGTTTG-AACACGATGCTGAGATAAGT	21966	1	7	57	2.087147e-02	1.000000e+00	real
CGCCTGCCTTTGGTGGTGGC	AACACGATGCTGAGATAAGT	CGCCTGCCTTTGGTGGTGGC-AACACGATGCTGAGATAAGT	21905	1	68	57	1.665440e-01	1.000000e+00	real
CGTCGTTGCCCTTTGAAAAG	AACACGATGCTGAGATAAGT	CGTCGTTGCCCTTTGAAAAG-AACACGATGCTGAGATAAGT	21855	1	118	57	2.698777e-01	1.000000e+00	real
CTACATGAAGAGTGGAATAC	AACACGATGCTGAGATAAGT	CTACATGAAGAGTGGAATAC-AACACGATGCTGAGATAAGT	21959	1	14	57	3.878240e-02	1.000000e+00	real
CTGAGCACTCATATATGAGG	AACACGATGCTGAGATAAGT	CTGAGCACTCATATATGAGG-AACACGATGCTGAGATAAGT	21690	1	283	57	5.292915e-01	1.000000e+00	real
GGCGTTCACATTAACTTATT	AACACGATGCTGAGATAAGT	GGCGTTCACATTAACTTATT-AACACGATGCTGAGATAAGT	21793	1	180	57	3.806602e-01	1.000000e+00	real
GTACAAAATCTGTAATGGAT	AACACGATGCTGAGATAAGT	GTACAAAATCTGTAATGGAT-AACACGATGCTGAGATAAGT	21936	1	37	57	9.539518e-02	1.000000e+00	real
TACACCACCAGAAACGGCCC	AACACGATGCTGAGATAAGT	TACACCACCAGAAACGGCCC-AACACGATGCTGAGATAAGT	21937	1	36	57	9.300336e-02	1.000000e+00	real
TACCGAGACCGGCTACATCG	AACACGATGCTGAGATAAGT	TACCGAGACCGGCTACATCG-AACACGATGCTGAGATAAGT	21963	1	10	57	2.858739e-02	1.000000e+00	real
TACTAAAACCTCACCCTAGA	AACACGATGCTGAGATAAGT	TACTAAAACCTCACCCTAGA-AACACGATGCTGAGATAAGT	21709	1	264	57	5.048023e-01	1.000000e+00	real
TATACTGATAAGGGTGACGG	AACACGATGCTGAGATAAGT	TATACTGATAAGGGTGACGG-AACACGATGCTGAGATAAGT	21915	1	58	57	1.442156e-01	1.000000e+00	real
TCAATTGTGAGTACTTCTAC	AACACGATGCTGAGATAAGT	TCAATTGTGAGTACTTCTAC-AACACGATGCTGAGATAAGT	21855	1	118	57	2.698777e-01	1.000000e+00	real
TCCGTGACTGGGGGTCTCGT	AACACGATGCTGAGATAAGT	TCCGTGACTGGGGGTCTCGT-AACACGATGCTGAGATAAGT	21775	1	198	57	4.096051e-01	1.000000e+00	real
TCGGAGCCAATATGTGGGAG	AACACGATGCTGAGATAAGT	TCGGAGCCAATATGTGGGAG-AACACGATGCTGAGATAAGT	21941	1	32	57	8.337375e-02	1.000000e+00	real
TGAGTGGTTTAAAAGCCTTG	AACACGATGCTGAGATAAGT	TGAGTGGTTTAAAAGCCTTG-AACACGATGCTGAGATAAGT	21965	1	8	57	2.345011e-02	1.000000e+00	real
TGCTAAGTCCGATTGACGTT	AACACGATGCTGAGATAAGT	TGCTAAGTCCGATTGACGTT-AACACGATGCTGAGATAAGT	21950	1	23	57	6.133827e-02	1.000000e+00	real
TGTTCGAGAAAGGAACGGTT	AACACGATGCTGAGATAAGT	TGTTCGAGAAAGGAACGGTT-AACACGATGCTGAGATAAGT	21874	1	99	57	2.321857e-01	1.000000e+00	real
TTAGGCAACGGGAGCCGAAT	AACACGATGCTGAGATAAGT	TTAGGCAACGGGAGCCGAAT-AACACGATGCTGAGATAAGT	21737	1	236	57	4.664149e-01	1.000000e+00	real
CAGGCATCACGCATCTCCTG	AACACGCACCATACCGAAGG	CAGGCATCACGCATCTCCTG-AACACGCACCATACCGAAGG	22028	1	1	1	1.815582e-04	1.000000e+00	real
CCATACCACGTGGGGTTTGT	AACACTCCAGGACGGTGAGG	CCATACCACGTGGGGTTTGT-AACACTCCAGGACGGTGAGG	21557	1	472	1	4.247950e-02	1.000000e+00	real
CTGAGCACTCATATATGAGG	AACAGAGCCGCGTTGGTGCA	CTGAGCACTCATATATGAGG-AACAGAGCCGCGTTGGTGCA	21745	1	283	2	3.817810e-02	1.000000e+00	real
AAGAAGACAGGGCGTGTGAC	AACAGTCCCCCGGCGGGCTG	AAGAAGACAGGGCGTGTGAC-AACAGTCCCCCGGCGGGCTG	21779	1	239	12	1.327558e-01	1.000000e+00	real
ACACTCCCCTACTGGGCCTC	AACAGTCCCCCGGCGGGCTG	ACACTCCCCTACTGGGCCTC-AACAGTCCCCCGGCGGGCTG	21976	1	42	12	2.508507e-02	1.000000e+00	real
ACCATGACACTGGCTATAGG	AACAGTCCCCCGGCGGGCTG	ACCATGACACTGGCTATAGG-AACAGTCCCCCGGCGGGCTG	21958	1	60	12	3.541227e-02	1.000000e+00	real
ACTACGCATACTGTAGACAT	AACAGTCCCCCGGCGGGCTG	ACTACGCATACTGTAGACAT-AACAGTCCCCCGGCGGGCTG	22017	1	1	12	1.179834e-03	1.000000e+00	real
ACTTATGCCCGAGGTTTGCA	AACAGTCCCCCGGCGGGCTG	ACTTATGCCCGAGGTTTGCA-AACAGTCCCCCGGCGGGCTG	21977	1	41	12	2.450835e-02	1.000000e+00	real
ATAGGTTCTCCGCTTACCGT	AACAGTCCCCCGGCGGGCTG	ATAGGTTCTCCGCTTACCGT-AACAGTCCCCCGGCGGGCTG	21928	1	90	12	5.240014e-02	1.000000e+00	real
ATTACACCATTTTGCACAAC	AACAGTCCCCCGGCGGGCTG	ATTACACCATTTTGCACAAC-AACAGTCCCCCGGCGGGCTG	22014	1	4	12	2.947175e-03	1.000000e+00	real
CCCCTAGCAGGTCCGTGGGA	AACAGTCCCCCGGCGGGCTG	CCCCTAGCAGGTCCGTGGGA-AACAGTCCCCCGGCGGGCTG	21763	1	255	12	1.409997e-01	1.000000e+00	real
CGGTTACGCCCCGGTTGGGA	AACAGTCCCCCGGCGGGCTG	CGGTTACGCCCCGGTTGGGA-AACAGTCCCCCGGCGGGCTG	22011	1	7	12	4.711630e-03	1.000000e+00	real
CTCCGTCTTCGGGCAAGCCA	AACAGTCCCCCGGCGGGCTG	CTCCGTCTTCGGGCAAGCCA-AACAGTCCCCCGGCGGGCTG	21993	1	25	12	1.523797e-02	1.000000e+00	real
GAAAACGACCGAATGTGGGG	AACAGTCCCCCGGCGGGCTG	GAAAACGACCGAATGTGGGG-AACAGTCCCCCGGCGGGCTG	22015	1	3	12	2.358383e-03	1.000000e+00	real
GGCCCACTCACAGACGGCTT	AACAGTCCCCCGGCGGGCTG	GGCCCACTCACAGACGGCTT-AACAGTCCCCCGGCGGGCTG	21999	1	19	12	1.174066e-02	1.000000e+00	real
GTTTTCAACTGCATCGGATA	AACAGTCCCCCGGCGGGCTG	GTTTTCAACTGCATCGGATA-AACAGTCCCCCGGCGGGCTG	22008	1	10	12	6.473202e-03	1.000000e+00	real
TACTGTACCCTTCCGCGATG	AACAGTCCCCCGGCGGGCTG	TACTGTACCCTTCCGCGATG-AACAGTCCCCCGGCGGGCTG	22016	1	2	12	1.769269e-03	1.000000e+00	real
TATTTGAACCATTGCTCGGC	AACAGTCCCCCGGCGGGCTG	TATTTGAACCATTGCTCGGC-AACAGTCCCCCGGCGGGCTG	22006	1	12	12	7.645984e-03	1.000000e+00	real
TCACCGATAACTGGTATAAT	AACAGTCCCCCGGCGGGCTG	TCACCGATAACTGGTATAAT-AACAGTCCCCCGGCGGGCTG	21834	1	184	12	1.038570e-01	1.000000e+00	real
ACGCTGGATCCGCCCATTTC	AACAGTTAAAGTCAGGATCG	ACGCTGGATCCGCCCATTTC-AACAGTTAAAGTCAGGATCG	21991	1	31	8	1.299914e-02	1.000000e+00	real
CCAACGTGCTTAGTTTTGTG	AACAGTTAAAGTCAGGATCG	CCAACGTGCTTAGTTTTGTG-AACAGTTAAAGTCAGGATCG	22019	1	3	8	1.633171e-03	1.000000e+00	real
CTTGTATTATTAGGGAGACG	AACAGTTAAAGTCAGGATCG	CTTGTATTATTAGGGAGACG-AACAGTTAAAGTCAGGATCG	21910	1	112	8	4.523443e-02	1.000000e+00	real
ACATCCTCAAACACGGGGGG	AACATATAGCCAAGCTGAGG	ACATCCTCAAACACGGGGGG-AACATATAGCCAAGCTGAGG	22018	1	1	11	1.089102e-03	1.000000e+00	real
CATTACCCCGAGTTTCTGAG	AACATATAGCCAAGCTGAGG	CATTACCCCGAGTTTCTGAG-AACATATAGCCAAGCTGAGG	21997	1	22	11	1.245921e-02	1.000000e+00	real
CCACCAGTCCGTGTTGAAGG	AACATATAGCCAAGCTGAGG	CCACCAGTCCGTGTTGAAGG-AACATATAGCCAAGCTGAGG	22001	1	18	11	1.030267e-02	1.000000e+00	real
CCAGTCATAAGCGGGGTTGA	AACATATAGCCAAGCTGAGG	CCAGTCATAAGCGGGGTTGA-AACATATAGCCAAGCTGAGG	22013	1	6	11	3.807102e-03	1.000000e+00	real
CGTCGCACTTGGGGTCCGTA	AACATATAGCCAAGCTGAGG	CGTCGCACTTGGGGTCCGTA-AACATATAGCCAAGCTGAGG	21905	1	114	11	6.088637e-02	1.000000e+00	real
CTGAGCACTCATATATGAGG	AACATATAGCCAAGCTGAGG	CTGAGCACTCATATATGAGG-AACATATAGCCAAGCTGAGG	21736	1	283	11	1.442149e-01	1.000000e+00	real
GGCGTTCACATTAACTTATT	AACATATAGCCAAGCTGAGG	GGCGTTCACATTAACTTATT-AACATATAGCCAAGCTGAGG	21839	1	180	11	9.427576e-02	1.000000e+00	real
TACTAAAACCTCACCCTAGA	AACATATAGCCAAGCTGAGG	TACTAAAACCTCACCCTAGA-AACATATAGCCAAGCTGAGG	21755	1	264	11	1.351971e-01	1.000000e+00	real
TCAATTGTGAGTACTTCTAC	AACATATAGCCAAGCTGAGG	TCAATTGTGAGTACTTCTAC-AACATATAGCCAAGCTGAGG	21901	1	118	11	6.294165e-02	1.000000e+00	real
TCTCATGGCCCTATAATTCA	AACATATAGCCAAGCTGAGG	TCTCATGGCCCTATAATTCA-AACATATAGCCAAGCTGAGG	21856	1	163	11	8.578115e-02	1.000000e+00	real
ACTCCGCGACCACGGGCCGG	AACATGGCCAGTCAACAGGC	ACTCCGCGACCACGGGCCGG-AACATGGCCAGTCAACAGGC	22025	1	1	4	4.538647e-04	1.000000e+00	real
ATACAAAGCAAGTTCTTCGT	AACATGGCCAGTCAACAGGC	ATACAAAGCAAGTTCTTCGT-AACATGGCCAGTCAACAGGC	22025	1	1	4	4.538647e-04	1.000000e+00	real
CAGATACTACATGGGGATAT	AACATGGCCAGTCAACAGGC	CAGATACTACATGGGGATAT-AACATGGCCAGTCAACAGGC	22013	1	13	4	3.173593e-03	1.000000e+00	real
CCCCTAGCAGGTCCGTGGGA	AACATGGCCAGTCAACAGGC	CCCCTAGCAGGTCCGTGGGA-AACATGGCCAGTCAACAGGC	21771	1	255	4	5.677034e-02	1.000000e+00	real
CCGCAGAATCGGGATTAAGT	AACATGGCCAGTCAACAGGC	CCGCAGAATCGGGATTAAGT-AACATGGCCAGTCAACAGGC	22020	1	6	4	1.587805e-03	1.000000e+00	real
TTGGCCTCATGTTGGTGCCG	AACATGGCCAGTCAACAGGC	TTGGCCTCATGTTGGTGCCG-AACATGGCCAGTCAACAGGC	22000	1	26	4	6.113282e-03	1.000000e+00	real
ACACAAATTCTGCAGGTGGA	AACCAAGCGGTACGCAGGTG	ACACAAATTCTGCAGGTGGA-AACCAAGCGGTACGCAGGTG	22026	1	3	1	3.631000e-04	1.000000e+00	real
CATTACCCCGAGTTTCTGAG	AACCAAGCGGTACGCAGGTG	CATTACCCCGAGTTTCTGAG-AACCAAGCGGTACGCAGGTG	22007	1	22	1	2.086924e-03	1.000000e+00	real
CCCACAACAATGTAGTATTG	AACCAAGCGGTACGCAGGTG	CCCACAACAATGTAGTATTG-AACCAAGCGGTACGCAGGTG	22027	1	2	1	2.723312e-04	1.000000e+00	real
CCGCACAATGTTTGTAACTA	AACCAAGCGGTACGCAGGTG	CCGCACAATGTTTGTAACTA-AACCAAGCGGTACGCAGGTG	22016	1	13	1	1.270561e-03	1.000000e+00	real
CCTAAACAACGGCAATAGGC	AACCAAGCGGTACGCAGGTG	CCTAAACAACGGCAATAGGC-AACCAAGCGGTACGCAGGTG	22027	1	2	1	2.723312e-04	1.000000e+00	real
GAACCCAAGCAAGATTCCAG	AACCAAGCGGTACGCAGGTG	GAACCCAAGCAAGATTCCAG-AACCAAGCGGTACGCAGGTG	22018	1	11	1	1.089102e-03	1.000000e+00	real
GCGTCACGTACAACATGGGG	AACCAAGCGGTACGCAGGTG	GCGTCACGTACAACATGGGG-AACCAAGCGGTACGCAGGTG	22026	1	3	1	3.631000e-04	1.000000e+00	real
CGCATCCCCTTACTACAGTT	AACCAAGTACGTTGGTTTGA	CGCATCCCCTTACTACAGTT-AACCAAGTACGTTGGTTTGA	22015	1	13	2	1.905280e-03	1.000000e+00	real
CTCGCGATTGTGCAGGGTTG	AACCAAGTACGTTGGTTTGA	CTCGCGATTGTGCAGGGTTG-AACCAAGTACGTTGGTTTGA	22025	1	3	2	5.446129e-04	1.000000e+00	real
CCCACTAATATGTTAAAAAC	AACCACAACCTTACCGAGAG	CCCACTAATATGTTAAAAAC-AACCACAACCTTACCGAGAG	22017	1	12	1	1.179834e-03	1.000000e+00	real
TACCTTGCTTTCCTTGCCTG	AACCACAACCTTACCGAGAG	TACCTTGCTTTCCTTGCCTG-AACCACAACCTTACCGAGAG	22024	1	5	1	5.446252e-04	1.000000e+00	real
AAGTCGGGAATTATAGGAGG	AACCATAGCTAATTTGGGCT	AAGTCGGGAATTATAGGAGG-AACCATAGCTAATTTGGGCT	21815	1	212	3	3.811810e-02	1.000000e+00	real
ACATCTTGACATTCTGTTAT	AACCATAGCTAATTTGGGCT	ACATCTTGACATTCTGTTAT-AACCATAGCTAATTTGGGCT	21761	1	266	3	4.760616e-02	1.000000e+00	real
CAGTGTACCGCCATCAGGTT	AACCATAGCTAATTTGGGCT	CAGTGTACCGCCATCAGGTT-AACCATAGCTAATTTGGGCT	21944	1	83	3	1.516526e-02	1.000000e+00	real
CGCATAATACAATTCGTTGG	AACCATAGCTAATTTGGGCT	CGCATAATACAATTCGTTGG-AACCATAGCTAATTTGGGCT	21947	1	80	3	1.462663e-02	1.000000e+00	real
GAACCCAAGCAAGATTCCAG	AACCATAGCTAATTTGGGCT	GAACCCAAGCAAGATTCCAG-AACCATAGCTAATTTGGGCT	22016	1	11	3	2.177117e-03	1.000000e+00	real
TCCAGGGCACGATAGGGCGT	AACCATAGCTAATTTGGGCT	TCCAGGGCACGATAGGGCGT-AACCATAGCTAATTTGGGCT	21814	1	213	3	3.829445e-02	1.000000e+00	real
TGCTCATAACTCCTGAGTCT	AACCATAGCTAATTTGGGCT	TGCTCATAACTCCTGAGTCT-AACCATAGCTAATTTGGGCT	21713	1	314	3	5.598092e-02	1.000000e+00	real
TTTAACATCGGAGTTAGATT	AACCATAGCTAATTTGGGCT	TTTAACATCGGAGTTAGATT-AACCATAGCTAATTTGGGCT	21871	1	156	3	2.820393e-02	1.000000e+00	real
CACGTCTTGATTATAACAGA	AACCATATACAGTCGTTATA	CACGTCTTGATTATAACAGA-AACCATATACAGTCGTTATA	22004	1	25	1	2.358971e-03	1.000000e+00	real
GATAAGTCCTGCGGTTTAAA	AACCATGCGTGTGGGGCTAG	GATAAGTCCTGCGGTTTAAA-AACCATGCGTGTGGGGCTAG	22022	1	2	6	9.529427e-04	1.000000e+00	real
TACGCTCCAGTAGTCAGGGC	AACCATTGTGTCGCGTATCT	TACGCTCCAGTAGTCAGGGC-AACCATTGTGTCGCGTATCT	21986	1	43	1	3.990473e-03	1.000000e+00	real
TGCTCATAACTCCTGAGTCT	AACCATTGTGTCGCGTATCT	TGCTCATAACTCCTGAGTCT-AACCATTGTGTCGCGTATCT	21715	1	314	1	2.839228e-02	1.000000e+00	real
TTCTAGATTAGGCATTTTTG	AACCATTGTGTCGCGTATCT	TTCTAGATTAGGCATTTTTG-AACCATTGTGTCGCGTATCT	22028	1	1	1	1.815582e-04	1.000000e+00	real
CGCGTACTGAATCAGGTTGA	AACCCATCTTTCGACTAGCC	CGCGTACTGAATCAGGTTGA-AACCCATCTTTCGACTAGCC	22002	1	23	5	6.519207e-03	1.000000e+00	real
TGCTCATAACTCCTGAGTCT	AACCCATCTTTCGACTAGCC	TGCTCATAACTCCTGAGTCT-AACCCATCTTTCGACTAGCC	21711	1	314	5	8.278860e-02	1.000000e+00	real
TACTAAAACCTCACCCTAGA	AACCCCACCCAGGCGTGCGT	TACTAAAACCTCACCCTAGA-AACCCCACCCAGGCGTGCGT	21764	1	264	2	3.565480e-02	1.000000e+00	real
TGCTCATAACTCCTGAGTCT	AACCCCACCCAGGCGTGCGT	TGCTCATAACTCCTGAGTCT-AACCCCACCCAGGCGTGCGT	21714	1	314	2	4.228562e-02	1.000000e+00	real
ACATCTTGACATTCTGTTAT	AACCCCCCCACAGTGGTAGG	ACATCTTGACATTCTGTTAT-AACCCCCCCACAGTGGTAGG	21762	1	266	2	3.592062e-02	1.000000e+00	real
CCTGCTACAGAACTGTATTC	AACCCCCCCACAGTGGTAGG	CCTGCTACAGAACTGTATTC-AACCCCCCCACAGTGGTAGG	22024	1	4	2	6.807352e-04	1.000000e+00	real
AACCGGGGACACAGGAATAG	AACCCCTACCGTAATACCAG	AACCGGGGACACAGGAATAG-AACCCCTACCGTAATACCAG	22026	1	2	2	4.084782e-04	1.000000e+00	real
AGCCCAAACTGAACGTGATG	AACCCGCTAGCGATGGGCCG	AGCCCAAACTGAACGTGATG-AACCCGCTAGCGATGGGCCG	21876	1	153	1	1.393175e-02	1.000000e+00	real
CCCACCCCGAAGAGCCTCGG	AACCCGCTAGCGATGGGCCG	CCCACCCCGAAGAGCCTCGG-AACCCGCTAGCGATGGGCCG	21976	1	53	1	4.896286e-03	1.000000e+00	real
CACTTCGCACTGGGACGGTG	AACCCTCGACCGGGTCGCCT	CACTTCGCACTGGGACGGTG-AACCCTCGACCGGGTCGCCT	21998	1	30	2	4.215579e-03	1.000000e+00	real
CCTCCATACTGTCTTCGCCT	AACCCTCGACCGGGTCGCCT	CCTCCATACTGTCTTCGCCT-AACCCTCGACCGGGTCGCCT	22017	1	11	2	1.633245e-03	1.000000e+00	real
CTACATTGCAAATATAGAGG	AACCCTCGACCGGGTCGCCT	CTACATTGCAAATATAGAGG-AACCCTCGACCGGGTCGCCT	22021	1	7	2	1.089028e-03	1.000000e+00	real
TAGCAATATCTCGTTCAGGC	AACCCTCGACCGGGTCGCCT	TAGCAATATCTCGTTCAGGC-AACCCTCGACCGGGTCGCCT	21981	1	47	2	6.522309e-03	1.000000e+00	real
TCAACCCCTCTCAGGTGTGA	AACCCTCGACCGGGTCGCCT	TCAACCCCTCTCAGGTGTGA-AACCCTCGACCGGGTCGCCT	21998	1	30	2	4.215579e-03	1.000000e+00	real
TGCCCCTGAAATTATAGGTT	AACCCTCGACCGGGTCGCCT	TGCCCCTGAAATTATAGGTT-AACCCTCGACCGGGTCGCCT	22027	1	1	2	2.723312e-04	1.000000e+00	real
TGTGCGTGACTTCTAGATCA	AACCCTCGACCGGGTCGCCT	TGTGCGTGACTTCTAGATCA-AACCCTCGACCGGGTCGCCT	22023	1	5	2	8.168451e-04	1.000000e+00	real
TTCCAAACTCTATCAGATCT	AACCCTCGACCGGGTCGCCT	TTCCAAACTCTATCAGATCT-AACCCTCGACCGGGTCGCCT	22016	1	12	2	1.769269e-03	1.000000e+00	real
TCCCCCCCGAGGGTACGCGA	AACCCTCTATGCCGGGTTGT	TCCCCCCCGAGGGTACGCGA-AACCCTCTATGCCGGGTTGT	21983	1	46	1	4.262261e-03	1.000000e+00	real
AATATTCCGTTCGGCGTAAG	AACCGACTCTCCAAACGGGT	AATATTCCGTTCGGCGTAAG-AACCGACTCTCCAAACGGGT	22016	1	2	12	1.769269e-03	1.000000e+00	real
AATTTTAAGTTGCCTGCTCT	AACCGACTCTCCAAACGGGT	AATTTTAAGTTGCCTGCTCT-AACCGACTCTCCAAACGGGT	22016	1	2	12	1.769269e-03	1.000000e+00	real
ACCTAACCCTATACTATACG	AACCGACTCTCCAAACGGGT	ACCTAACCCTATACTATACG-AACCGACTCTCCAAACGGGT	22012	1	6	12	4.123799e-03	1.000000e+00	real
ATAGAATTCAAGGAAAAGGG	AACCGACTCTCCAAACGGGT	ATAGAATTCAAGGAAAAGGG-AACCGACTCTCCAAACGGGT	22012	1	6	12	4.123799e-03	1.000000e+00	real
CCATACCACGTGGGGTTTGT	AACCGACTCTCCAAACGGGT	CCATACCACGTGGGGTTTGT-AACCGACTCTCCAAACGGGT	21546	1	472	12	2.458954e-01	1.000000e+00	real
GAATAAACACAGATGGTGGG	AACCGACTCTCCAAACGGGT	GAATAAACACAGATGGTGGG-AACCGACTCTCCAAACGGGT	22016	1	2	12	1.769269e-03	1.000000e+00	real
TACCGAGACCGGCTACATCG	AACCGACTCTCCAAACGGGT	TACCGAGACCGGCTACATCG-AACCGACTCTCCAAACGGGT	22008	1	10	12	6.473202e-03	1.000000e+00	real
TCGGAGCCAATATGTGGGAG	AACCGACTCTCCAAACGGGT	TCGGAGCCAATATGTGGGAG-AACCGACTCTCCAAACGGGT	21986	1	32	12	1.930372e-02	1.000000e+00	real
ACATCTTGACATTCTGTTAT	AACCGCATAGGTGTTGAGAG	ACATCTTGACATTCTGTTAT-AACCGCATAGGTGTTGAGAG	21761	1	266	3	4.760616e-02	1.000000e+00	real
CAACCTTGATATGATGAGGG	AACCGCATAGGTGTTGAGAG	CAACCTTGATATGATGAGGG-AACCGCATAGGTGTTGAGAG	21995	1	32	3	5.978515e-03	1.000000e+00	real
CGCAGTTGACGGGCACTTAA	AACCGCATAGGTGTTGAGAG	CGCAGTTGACGGGCACTTAA-AACCGCATAGGTGTTGAGAG	21928	1	99	3	1.803421e-02	1.000000e+00	real
CGTATCCAACTACGGGTTCA	AACCGCATAGGTGTTGAGAG	CGTATCCAACTACGGGTTCA-AACCGCATAGGTGTTGAGAG	22018	1	9	3	1.814511e-03	1.000000e+00	real
GATTCCAGTAAGGGCCGTGG	AACCGCATAGGTGTTGAGAG	GATTCCAGTAAGGGCCGTGG-AACCGCATAGGTGTTGAGAG	22026	1	1	3	3.631000e-04	1.000000e+00	real
GTGACTAATGCGTTGGGGAG	AACCGCATAGGTGTTGAGAG	GTGACTAATGCGTTGGGGAG-AACCGCATAGGTGTTGAGAG	22025	1	2	3	5.446129e-04	1.000000e+00	real
CACTTAACTTAGGTTAGGGT	AACCGCCCCGTGGCTGTGGG	CACTTAACTTAGGTTAGGGT-AACCGCCCCGTGGCTGTGGG	22019	1	4	7	1.814470e-03	1.000000e+00	real
CCAATCTTACCGCGATGCTT	AACCGCCCCGTGGCTGTGGG	CCAATCTTACCGCGATGCTT-AACCGCCCCGTGGCTGTGGG	21986	1	37	7	1.371789e-02	1.000000e+00	real
TACTCTGCGAAATAGCTCAG	AACCGCCCCGTGGCTGTGGG	TACTCTGCGAAATAGCTCAG-AACCGCCCCGTGGCTGTGGG	21933	1	90	7	3.257565e-02	1.000000e+00	real
TGTTCGAGTGAGTTATGAAG	AACCGCCCCGTGGCTGTGGG	TGTTCGAGTGAGTTATGAAG-AACCGCCCCGTGGCTGTGGG	22020	1	3	7	1.451807e-03	1.000000e+00	real
TTACCAATGCGCCGACGGGT	AACCGCCCCGTGGCTGTGGG	TTACCAATGCGCCGACGGGT-AACCGCCCCGTGGCTGTGGG	22022	1	1	7	7.261340e-04	1.000000e+00	real
CGCCCTTCATTCCTGTACGG	AACCGCGACAGAAGGTATGA	CGCCCTTCATTCCTGTACGG-AACCGCGACAGAAGGTATGA	22028	1	1	1	1.815582e-04	1.000000e+00	real
GTTCATACGAGCTGATTACC	AACCGCGACAGAAGGTATGA	GTTCATACGAGCTGATTACC-AACCGCGACAGAAGGTATGA	22028	1	1	1	1.815582e-04	1.000000e+00	real
AACTTCTTTTGTGTTACGCG	AACCGCGTATGGTGGTGTGG	AACTTCTTTTGTGTTACGCG-AACCGCGTATGGTGGTGTGG	22020	1	1	9	9.076263e-04	1.000000e+00	real
AATCTTCACCTGTAACGGGG	AACCGCGTATGGTGGTGTGG	AATCTTCACCTGTAACGGGG-AACCGCGTATGGTGGTGTGG	22015	1	6	9	3.173449e-03	1.000000e+00	real
CACACAATAACTGGCGTCAA	AACCGCGTATGGTGGTGTGG	CACACAATAACTGGCGTCAA-AACCGCGTATGGTGGTGTGG	22020	1	1	9	9.076263e-04	1.000000e+00	real
CATAGCAGGAACATCCCGTG	AACCGCGTATGGTGGTGTGG	CATAGCAGGAACATCCCGTG-AACCGCGTATGGTGGTGTGG	22018	1	3	9	1.814511e-03	1.000000e+00	real
CCCTCCCTTGCGCGCATCGC	AACCGCGTATGGTGGTGTGG	CCCTCCCTTGCGCGCATCGC-AACCGCGTATGGTGGTGTGG	21995	1	26	9	1.219057e-02	1.000000e+00	real
GGCGTTCACATTAACTTATT	AACCGCGTATGGTGGTGTGG	GGCGTTCACATTAACTTATT-AACCGCGTATGGTGGTGTGG	21841	1	180	9	7.920075e-02	1.000000e+00	real
AGAACCCTTGATACGTGCTA	AACCGGGACCGTCAATTGTG	AGAACCCTTGATACGTGCTA-AACCGGGACCGTCAATTGTG	21991	1	38	1	3.537412e-03	1.000000e+00	real
CCCCTCCCCTGATGGCAGAG	AACCGGGACCGTCAATTGTG	CCCCTCCCCTGATGGCAGAG-AACCGGGACCGTCAATTGTG	22004	1	25	1	2.358971e-03	1.000000e+00	real
TAGCAGGTGTCGATACAGGG	AACCGGGACCGTCAATTGTG	TAGCAGGTGTCGATACAGGG-AACCGGGACCGTCAATTGTG	21971	1	58	1	5.349038e-03	1.000000e+00	real
CAGACCACACATTGGGGTGC	AACCTCTCATGTACACGTAC	CAGACCACACATTGGGGTGC-AACCTCTCATGTACACGTAC	22001	1	28	1	2.630981e-03	1.000000e+00	real
GACGACCAGCTCGAAATAGT	AACCTCTCATGTACACGTAC	GACGACCAGCTCGAAATAGT-AACCTCTCATGTACACGTAC	22008	1	21	1	1.996234e-03	1.000000e+00	real
CAGAAGCTTATCATGTATCT	AACGAGTCCATATCGGTAAG	CAGAAGCTTATCATGTATCT-AACGAGTCCATATCGGTAAG	21989	1	40	1	3.718649e-03	1.000000e+00	real
TATCCAATCATGTGTAGCCG	AACGAGTCCATATCGGTAAG	TATCCAATCATGTGTAGCCG-AACGAGTCCATATCGGTAAG	21853	1	176	1	1.600408e-02	1.000000e+00	real
TGGACCCTAATGGTTATCTA	AACGAGTCCATATCGGTAAG	TGGACCCTAATGGTTATCTA-AACGAGTCCATATCGGTAAG	22028	1	1	1	1.815582e-04	1.000000e+00	real
ACCGACAGACCCTATCCGAG	AACGATCGCAGGTTGAGCAG	ACCGACAGACCCTATCCGAG-AACGATCGCAGGTTGAGCAG	22001	1	1	28	2.630981e-03	1.000000e+00	real
CAAATTCGGCGTTATCATAC	AACGATCGCAGGTTGAGCAG	CAAATTCGGCGTTATCATAC-AACGATCGCAGGTTGAGCAG	21986	1	16	28	2.215141e-02	1.000000e+00	real
CAATCCCGGTGATAGCTGGG	AACGATCGCAGGTTGAGCAG	CAATCCCGGTGATAGCTGGG-AACGATCGCAGGTTGAGCAG	21906	1	96	28	1.201882e-01	1.000000e+00	real
CATTCATCATGTAGAGGTCT	AACGATCGCAGGTTGAGCAG	CATTCATCATGTAGAGGTCT-AACGATCGCAGGTTGAGCAG	21988	1	14	28	1.957017e-02	1.000000e+00	real
CCGAACACGTCTGGGGCGAG	AACGATCGCAGGTTGAGCAG	CCGAACACGTCTGGGGCGAG-AACGATCGCAGGTTGAGCAG	22001	1	1	28	2.630981e-03	1.000000e+00	real
CGCATAATACAATTCGTTGG	AACGATCGCAGGTTGAGCAG	CGCATAATACAATTCGTTGG-AACGATCGCAGGTTGAGCAG	21922	1	80	28	1.013728e-01	1.000000e+00	real
CGCTCGGTAATGGGAGTGGG	AACGATCGCAGGTTGAGCAG	CGCTCGGTAATGGGAGTGGG-AACGATCGCAGGTTGAGCAG	21990	1	12	28	1.698234e-02	1.000000e+00	real
CGTCGTTGCCCTTTGAAAAG	AACGATCGCAGGTTGAGCAG	CGTCGTTGCCCTTTGAAAAG-AACGATCGCAGGTTGAGCAG	21884	1	118	28	1.454392e-01	1.000000e+00	real
CTAATTAAATCTTGCTTCGT	AACGATCGCAGGTTGAGCAG	CTAATTAAATCTTGCTTCGT-AACGATCGCAGGTTGAGCAG	21991	1	11	28	1.568595e-02	1.000000e+00	real
GACAAATAGCTTGCCGTCTG	AACGATCGCAGGTTGAGCAG	GACAAATAGCTTGCCGTCTG-AACGATCGCAGGTTGAGCAG	22001	1	1	28	2.630981e-03	1.000000e+00	real
GACGTTAACGGTTTGCCGTG	AACGATCGCAGGTTGAGCAG	GACGTTAACGGTTTGCCGTG-AACGATCGCAGGTTGAGCAG	22000	1	2	28	3.943964e-03	1.000000e+00	real
GATAAAGTTGTGCTCGGAAC	AACGATCGCAGGTTGAGCAG	GATAAAGTTGTGCTCGGAAC-AACGATCGCAGGTTGAGCAG	22001	1	1	28	2.630981e-03	1.000000e+00	real
GCAGCAGCGATGGTGGGTGG	AACGATCGCAGGTTGAGCAG	GCAGCAGCGATGGTGGGTGG-AACGATCGCAGGTTGAGCAG	21997	1	5	28	7.872907e-03	1.000000e+00	real
GCCATGCAAGGGTTTTAGGA	AACGATCGCAGGTTGAGCAG	GCCATGCAAGGGTTTTAGGA-AACGATCGCAGGTTGAGCAG	22000	1	2	28	3.943964e-03	1.000000e+00	real
GCGACCGGAAGAGTCGTGGT	AACGATCGCAGGTTGAGCAG	GCGACCGGAAGAGTCGTGGT-AACGATCGCAGGTTGAGCAG	21993	1	9	28	1.308823e-02	1.000000e+00	real
GCGTCCTATGTTGTGGGGTC	AACGATCGCAGGTTGAGCAG	GCGTCCTATGTTGTGGGGTC-AACGATCGCAGGTTGAGCAG	21999	1	3	28	5.255278e-03	1.000000e+00	real
GCTTTCCCACTATTTGTCGG	AACGATCGCAGGTTGAGCAG	GCTTTCCCACTATTTGTCGG-AACGATCGCAGGTTGAGCAG	21999	1	3	28	5.255278e-03	1.000000e+00	real
GGCGTTCACATTAACTTATT	AACGATCGCAGGTTGAGCAG	GGCGTTCACATTAACTTATT-AACGATCGCAGGTTGAGCAG	21822	1	180	28	2.128938e-01	1.000000e+00	real
TCAATTGTGAGTACTTCTAC	AACGATCGCAGGTTGAGCAG	TCAATTGTGAGTACTTCTAC-AACGATCGCAGGTTGAGCAG	21884	1	118	28	1.454392e-01	1.000000e+00	real
TCTCGCCTTCGAGTCGGGCA	AACGATCGCAGGTTGAGCAG	TCTCGCCTTCGAGTCGGGCA-AACGATCGCAGGTTGAGCAG	21936	1	66	28	8.459121e-02	1.000000e+00	real
TTTGGTCAGTAGCCCCCGCG	AACGATCGCAGGTTGAGCAG	TTTGGTCAGTAGCCCCCGCG-AACGATCGCAGGTTGAGCAG	21989	1	13	28	1.827707e-02	1.000000e+00	real
AATACGCATAAAGTAGAGGA	AACGCCTTGAGATTGTTTAT	AATACGCATAAAGTAGAGGA-AACGCCTTGAGATTGTTTAT	21969	1	52	9	2.380305e-02	1.000000e+00	real
AATACGTACAAGCTGAAGGG	AACGCCTTGAGATTGTTTAT	AATACGTACAAGCTGAAGGG-AACGCCTTGAGATTGTTTAT	22016	1	5	9	2.720655e-03	1.000000e+00	real
ACATCTTGACATTCTGTTAT	AACGCCTTGAGATTGTTTAT	ACATCTTGACATTCTGTTAT-AACGCCTTGAGATTGTTTAT	21755	1	266	9	1.148147e-01	1.000000e+00	real
ACCGTACCGGTAGTTTAGTG	AACGCCTTGAGATTGTTTAT	ACCGTACCGGTAGTTTAGTG-AACGCCTTGAGATTGTTTAT	22020	1	1	9	9.076263e-04	1.000000e+00	real
ACCTGACAGATCAGGTCTAA	AACGCCTTGAGATTGTTTAT	ACCTGACAGATCAGGTCTAA-AACGCCTTGAGATTGTTTAT	22017	1	4	9	2.267676e-03	1.000000e+00	real
CTGCTGAACCTGCGGGCTGG	AACGCCTTGAGATTGTTTAT	CTGCTGAACCTGCGGGCTGG-AACGCCTTGAGATTGTTTAT	21923	1	98	9	4.404761e-02	1.000000e+00	real
TACTAAAACCTCACCCTAGA	AACGCCTTGAGATTGTTTAT	TACTAAAACCTCACCCTAGA-AACGCCTTGAGATTGTTTAT	21757	1	264	9	1.140008e-01	1.000000e+00	real
TAGTGCTGCAAGTCCGTATC	AACGCCTTGAGATTGTTTAT	TAGTGCTGCAAGTCCGTATC-AACGCCTTGAGATTGTTTAT	22003	1	18	9	8.592567e-03	1.000000e+00	real
TCAATTGTGAGTACTTCTAC	AACGCCTTGAGATTGTTTAT	TCAATTGTGAGTACTTCTAC-AACGCCTTGAGATTGTTTAT	21903	1	118	9	5.273112e-02	1.000000e+00	real
TCACGCGAAGAGGCTAGGAG	AACGCCTTGAGATTGTTTAT	TCACGCGAAGAGGCTAGGAG-AACGCCTTGAGATTGTTTAT	22019	1	2	9	1.361161e-03	1.000000e+00	real
TGCGATACCCCGATGACGAC	AACGCCTTGAGATTGTTTAT	TGCGATACCCCGATGACGAC-AACGCCTTGAGATTGTTTAT	22020	1	1	9	9.076263e-04	1.000000e+00	real
TGCTCATAACTCCTGAGTCT	AACGCCTTGAGATTGTTTAT	TGCTCATAACTCCTGAGTCT-AACGCCTTGAGATTGTTTAT	21707	1	314	9	1.341486e-01	1.000000e+00	real
CGTCGCACTTGGGGTCCGTA	AACGCGGCGATAATGCTTTG	CGTCGCACTTGGGGTCCGTA-AACGCGGCGATAATGCTTTG	21915	1	114	1	1.041282e-02	1.000000e+00	real
GTTCGAGCCCACGGAGTTAG	AACGCGGCGATAATGCTTTG	GTTCGAGCCCACGGAGTTAG-AACGCGGCGATAATGCTTTG	21955	1	74	1	6.797153e-03	1.000000e+00	real
TCGAAGTAAACTGGAGGCGA	AACGCGTCCCGATGGTTTGT	TCGAAGTAAACTGGAGGCGA-AACGCGTCCCGATGGTTTGT	21997	1	32	1	2.993603e-03	1.000000e+00	real
GCAAAGCCGTGGCGTAATAG	AACGCTCATTCACGCAGGCC	GCAAAGCCGTGGCGTAATAG-AACGCTCATTCACGCAGGCC	22026	1	1	3	3.631000e-04	1.000000e+00	real
ACCTCGTACCCGGTCCATGT	AACGCTCTTCGCCGCCAAAG	ACCTCGTACCCGGTCCATGT-AACGCTCTTCGCCGCCAAAG	21998	1	31	1	2.902954e-03	1.000000e+00	real
CCGTTAAACAGGGGGTAATT	AACGCTCTTCGCCGCCAAAG	CCGTTAAACAGGGGGTAATT-AACGCTCTTCGCCGCCAAAG	21997	1	32	1	2.993603e-03	1.000000e+00	real
CTGAGCACTCATATATGAGG	AACGCTCTTCGCCGCCAAAG	CTGAGCACTCATATATGAGG-AACGCTCTTCGCCGCCAAAG	21746	1	283	1	2.561625e-02	1.000000e+00	real
CTGCTCTGTCCCAGCATCAG	AACGCTCTTCGCCGCCAAAG	CTGCTCTGTCCCAGCATCAG-AACGCTCTTCGCCGCCAAAG	22016	1	13	1	1.270561e-03	1.000000e+00	real
GCGCCCACGACTTTTGATGA	AACGCTCTTCGCCGCCAAAG	GCGCCCACGACTTTTGATGA-AACGCTCTTCGCCGCCAAAG	22025	1	4	1	4.538647e-04	1.000000e+00	real
GGCGTTCACATTAACTTATT	AACGCTCTTCGCCGCCAAAG	GGCGTTCACATTAACTTATT-AACGCTCTTCGCCGCCAAAG	21849	1	180	1	1.636426e-02	1.000000e+00	real
TACTAAAACCTCACCCTAGA	AACGCTCTTCGCCGCCAAAG	TACTAAAACCTCACCCTAGA-AACGCTCTTCGCCGCCAAAG	21765	1	264	1	2.391287e-02	1.000000e+00	real
TTCATTTGTAGTTCGACTAG	AACGCTCTTCGCCGCCAAAG	TTCATTTGTAGTTCGACTAG-AACGCTCTTCGCCGCCAAAG	22026	1	3	1	3.631000e-04	1.000000e+00	real
AGCTGTAACCAAGTGGTCAT	AACGCTGCATGTCATACGCG	AGCTGTAACCAAGTGGTCAT-AACGCTGCATGTCATACGCG	22021	1	7	2	1.089028e-03	1.000000e+00	real
AGTCGGAAAAGCACCTCTTG	AACGCTGCATGTCATACGCG	AGTCGGAAAAGCACCTCTTG-AACGCTGCATGTCATACGCG	22027	1	1	2	2.723312e-04	1.000000e+00	real
CCCACTACGTGTTGATTGTG	AACGCTGCATGTCATACGCG	CCCACTACGTGTTGATTGTG-AACGCTGCATGTCATACGCG	22024	1	4	2	6.807352e-04	1.000000e+00	real
CTTATAGATCGGCAACTACT	AACGGACGCACCCTTTAGTG	CTTATAGATCGGCAACTACT-AACGGACGCACCCTTTAGTG	21916	1	109	5	2.958964e-02	1.000000e+00	real
TAACCTGCCCCTGGTTGTGA	AACGGACGCACCCTTTAGTG	TAACCTGCCCCTGGTTGTGA-AACGGACGCACCCTTTAGTG	22023	1	2	5	8.168451e-04	1.000000e+00	real
TCTAGAACAAGCGGGAGAAG	AACGGCTCTACTGTGTGACG	TCTAGAACAAGCGGGAGAAG-AACGGCTCTACTGTGTGACG	22011	1	18	1	1.724138e-03	1.000000e+00	real
TATCCAATCATGTGTAGCCG	AACGGCTGGTAGATGGTGGG	TATCCAATCATGTGTAGCCG-AACGGCTGGTAGATGGTGGG	21842	1	176	12	9.958026e-02	1.000000e+00	real
TCAATTGTGAGTACTTCTAC	AACGGCTGGTAGATGGTGGG	TCAATTGTGAGTACTTCTAC-AACGGCTGGTAGATGGTGGG	21900	1	118	12	6.800591e-02	1.000000e+00	real
TGTAGAATCAACGCAAGGGC	AACGGCTGGTAGATGGTGGG	TGTAGAATCAACGCAAGGGC-AACGGCTGGTAGATGGTGGG	21976	1	42	12	2.508507e-02	1.000000e+00	real
ACTTAAACCGGCGTTGTCAT	AACGGGCGCAGGGGTTGGGG	ACTTAAACCGGCGTTGTCAT-AACGGGCGCAGGGGTTGGGG	22002	1	27	1	2.540315e-03	1.000000e+00	real
AGGCATATCAGCGGGGGATG	AACGTAACATAATGTCAGTT	AGGCATATCAGCGGGGGATG-AACGTAACATAATGTCAGTT	22016	1	2	12	1.769269e-03	1.000000e+00	real
ATAACAGGGCCGGTGGGAGT	AACGTAACATAATGTCAGTT	ATAACAGGGCCGGTGGGAGT-AACGTAACATAATGTCAGTT	22011	1	7	12	4.711630e-03	1.000000e+00	real
CCATACCACGTGGGGTTTGT	AACGTAACATAATGTCAGTT	CCATACCACGTGGGGTTTGT-AACGTAACATAATGTCAGTT	21546	1	472	12	2.458954e-01	1.000000e+00	real
CCCAGCGTACGCGGTCAACC	AACGTAACATAATGTCAGTT	CCCAGCGTACGCGGTCAACC-AACGTAACATAATGTCAGTT	22005	1	13	12	8.231896e-03	1.000000e+00	real
CCCCTAGCAGGTCCGTGGGA	AACGTAACATAATGTCAGTT	CCCCTAGCAGGTCCGTGGGA-AACGTAACATAATGTCAGTT	21763	1	255	12	1.409997e-01	1.000000e+00	real
CGCTAGACAACAGGTATGAC	AACGTAACATAATGTCAGTT	CGCTAGACAACAGGTATGAC-AACGTAACATAATGTCAGTT	22005	1	13	12	8.231896e-03	1.000000e+00	real
CGTGTCAATTCGGACCGGTT	AACGTAACATAATGTCAGTT	CGTGTCAATTCGGACCGGTT-AACGTAACATAATGTCAGTT	22011	1	7	12	4.711630e-03	1.000000e+00	real
CTCCCCAAACGTTAGCGAAG	AACGTAACATAATGTCAGTT	CTCCCCAAACGTTAGCGAAG-AACGTAACATAATGTCAGTT	21996	1	22	12	1.349075e-02	1.000000e+00	real
TAAATAGCGGGGGGGAGGGT	AACGTAACATAATGTCAGTT	TAAATAGCGGGGGGGAGGGT-AACGTAACATAATGTCAGTT	22001	1	17	12	1.057235e-02	1.000000e+00	real
TCTCTCACCCTCTTTACGTT	AACGTAACATAATGTCAGTT	TCTCTCACCCTCTTTACGTT-AACGTAACATAATGTCAGTT	22003	1	15	12	9.402761e-03	1.000000e+00	real
AGCTTAAAAGGACATCGAAG	AACGTGATACATGGAGGCAT	AGCTTAAAAGGACATCGAAG-AACGTGATACATGGAGGCAT	22019	1	10	1	9.983662e-04	1.000000e+00	real
AATACATTAAGGGCGGGCGG	AACGTTCTCTGCTGAGGGGG	AATACATTAAGGGCGGGCGG-AACGTTCTCTGCTGAGGGGG	21817	1	208	5	5.559297e-02	1.000000e+00	real
AGCCTCGCCCCTGGGTGGAG	AACGTTCTCTGCTGAGGGGG	AGCCTCGCCCCTGGGTGGAG-AACGTTCTCTGCTGAGGGGG	21945	1	80	5	2.186051e-02	1.000000e+00	real
TCCGTTTGTCAGAGGCACGG	AACGTTCTCTGCTGAGGGGG	TCCGTTTGTCAGAGGCACGG-AACGTTCTCTGCTGAGGGGG	22024	1	1	5	5.446252e-04	1.000000e+00	real
TGTAGAATCAACGCAAGGGC	AACGTTCTCTGCTGAGGGGG	TGTAGAATCAACGCAAGGGC-AACGTTCTCTGCTGAGGGGG	21983	1	42	5	1.165509e-02	1.000000e+00	real
CACCCATAAAGTCGCGGGGT	AACTAAAAACACGTGTCAGG	CACCCATAAAGTCGCGGGGT-AACTAAAAACACGTGTCAGG	21982	1	45	3	8.326312e-03	1.000000e+00	real
GTCTCCCCATTTTAGAGTGC	AACTAACAGCGAGAGTCACC	GTCTCCCCATTTTAGAGTGC-AACTAACAGCGAGAGTCACC	21965	1	63	2	8.690093e-03	1.000000e+00	real
ACCTCCGTGAAGTCTTGGTG	AACTACCCAGGCAGCGGCAA	ACCTCCGTGAAGTCTTGGTG-AACTACCCAGGCAGCGGCAA	22021	1	5	4	1.361100e-03	1.000000e+00	real
GTCAGTGTTGTTTAGTAAGC	AACTACCCAGGCAGCGGCAA	GTCAGTGTTGTTTAGTAAGC-AACTACCCAGGCAGCGGCAA	22023	1	3	4	9.075645e-04	1.000000e+00	real
TCTCATGGCCCTATAATTCA	AACTACCCAGGCAGCGGCAA	TCTCATGGCCCTATAATTCA-AACTACCCAGGCAGCGGCAA	21863	1	163	4	3.667353e-02	1.000000e+00	real
ACATCTTGACATTCTGTTAT	AACTACCCTATAGCTGTGAG	ACATCTTGACATTCTGTTAT-AACTACCCTATAGCTGTGAG	21763	1	266	1	2.409224e-02	1.000000e+00	real
CACAGATACCGCGGAACTGA	AACTACCCTATAGCTGTGAG	CACAGATACCGCGGAACTGA-AACTACCCTATAGCTGTGAG	21958	1	71	1	6.525712e-03	1.000000e+00	real
CTAGACATGGCGATGCGGCC	AACTAGGCGATGTCAGTAAG	CTAGACATGGCGATGCGGCC-AACTAGGCGATGTCAGTAAG	22005	1	10	15	7.961598e-03	1.000000e+00	real
GAACCCAAGCAAGATTCCAG	AACTAGGCGATGTCAGTAAG	GAACCCAAGCAAGATTCCAG-AACTAGGCGATGTCAGTAAG	22004	1	11	15	8.682425e-03	1.000000e+00	real
GAACGCGACTGACTCTTTGA	AACTAGGCGATGTCAGTAAG	GAACGCGACTGACTCTTTGA-AACTAGGCGATGTCAGTAAG	22014	1	1	15	1.452004e-03	1.000000e+00	real
GACACACAAATGCGTTAGAG	AACTAGGCGATGTCAGTAAG	GACACACAAATGCGTTAGAG-AACTAGGCGATGTCAGTAAG	22014	1	1	15	1.452004e-03	1.000000e+00	real
GCCCAGCGGGTATTACCTTG	AACTAGGCGATGTCAGTAAG	GCCCAGCGGGTATTACCTTG-AACTAGGCGATGTCAGTAAG	22014	1	1	15	1.452004e-03	1.000000e+00	real
TCAAAGTAGATGAGGTGTAG	AACTAGGCGATGTCAGTAAG	TCAAAGTAGATGAGGTGTAG-AACTAGGCGATGTCAGTAAG	22011	1	4	15	3.626305e-03	1.000000e+00	real
TGAGCCCTACAAGAGGATCG	AACTAGGCGATGTCAGTAAG	TGAGCCCTACAAGAGGATCG-AACTAGGCGATGTCAGTAAG	22002	1	13	15	1.012261e-02	1.000000e+00	real
TGCTCATAACTCCTGAGTCT	AACTAGGCGATGTCAGTAAG	TGCTCATAACTCCTGAGTCT-AACTAGGCGATGTCAGTAAG	21701	1	314	15	2.058626e-01	1.000000e+00	real
TTAGGCAACGGGAGCCGAAT	AACTAGGCGATGTCAGTAAG	TTAGGCAACGGGAGCCGAAT-AACTAGGCGATGTCAGTAAG	21779	1	236	15	1.589573e-01	1.000000e+00	real
AAGACTGGTGATGTGTACCG	AACTATATATTTGATAGCTG	AAGACTGGTGATGTGTACCG-AACTATATATTTGATAGCTG	22007	1	19	4	4.531235e-03	1.000000e+00	real
ACCCATTTAATTGATAGTTT	AACTATATATTTGATAGCTG	ACCCATTTAATTGATAGTTT-AACTATATATTTGATAGCTG	22011	1	15	4	3.626305e-03	1.000000e+00	real
AGACAGAACCTTCTAGTGTT	AACTATATATTTGATAGCTG	AGACAGAACCTTCTAGTGTT-AACTATATATTTGATAGCTG	21963	1	63	4	1.444215e-02	1.000000e+00	real
CACAGATACCGCGGAACTGA	AACTATATATTTGATAGCTG	CACAGATACCGCGGAACTGA-AACTATATATTTGATAGCTG	21955	1	71	4	1.623562e-02	1.000000e+00	real
CTTGAGAACCCGGCTGTCGG	AACTATATATTTGATAGCTG	CTTGAGAACCCGGCTGTCGG-AACTATATATTTGATAGCTG	22001	1	25	4	5.887398e-03	1.000000e+00	real
GAACTCGACATTGGAGCTTA	AACTATATATTTGATAGCTG	GAACTCGACATTGGAGCTTA-AACTATATATTTGATAGCTG	22024	1	2	4	6.807352e-04	1.000000e+00	real
TTCCCAAACGGAGGGTGTAG	AACTATATATTTGATAGCTG	TTCCCAAACGGAGGGTGTAG-AACTATATATTTGATAGCTG	22018	1	8	4	2.041093e-03	1.000000e+00	real
TTCGATAAGCGTGTCGTTGA	AACTATATATTTGATAGCTG	TTCGATAAGCGTGTCGTTGA-AACTATATATTTGATAGCTG	22020	1	6	4	1.587805e-03	1.000000e+00	real
TGTCAAACTCGCTACGGAGC	AACTCATCATGGGGGGGGGC	TGTCAAACTCGCTACGGAGC-AACTCATCATGGGGGGGGGC	22020	1	9	1	9.076263e-04	1.000000e+00	real
CCCCACATAAGAAAAAGTTG	AACTCATCATGGGGGGGGGG	CCCCACATAAGAAAAAGTTG-AACTCATCATGGGGGGGGGG	22017	1	11	2	1.633245e-03	1.000000e+00	real
CCCCTAGCAGGTCCGTGGGA	AACTCATCATGGGGGGGGGG	CCCCTAGCAGGTCCGTGGGA-AACTCATCATGGGGGGGGGG	21773	1	255	2	3.445801e-02	1.000000e+00	real
GCAAGATACCGGTAGCCGGA	AACTCATTCCTGAATAGAGG	GCAAGATACCGGTAGCCGGA-AACTCATTCCTGAATAGAGG	22025	1	1	4	4.538647e-04	1.000000e+00	real
CCGGCGCTATGGAGTCAGTC	AACTCCCCAGCGGTACTAGC	CCGGCGCTATGGAGTCAGTC-AACTCCCCAGCGGTACTAGC	22005	1	23	2	3.264711e-03	1.000000e+00	real
TTTAACATCGGAGTTAGATT	AACTCCGCATGGGAGTGTTA	TTTAACATCGGAGTTAGATT-AACTCCGCATGGGAGTGTTA	21872	1	156	2	2.122793e-02	1.000000e+00	real
AGGCTTTTCGGTGCAGCTGA	AACTCGATCCGAAAGGGTTT	AGGCTTTTCGGTGCAGCTGA-AACTCGATCCGAAAGGGTTT	21947	1	77	6	2.452488e-02	1.000000e+00	real
CTTATAGATCGGCAACTACT	AACTCGATCCGAAAGGGTTT	CTTATAGATCGGCAACTACT-AACTCGATCCGAAAGGGTTT	21915	1	109	6	3.443618e-02	1.000000e+00	real
GATGCACACTCAGCTGAGTT	AACTCGATCCGAAAGGGTTT	GATGCACACTCAGCTGAGTT-AACTCGATCCGAAAGGGTTT	22013	1	11	6	3.807102e-03	1.000000e+00	real
CAATCCCGGTGATAGCTGGG	AACTCGCCTCATGGTAAACG	CAATCCCGGTGATAGCTGGG-AACTCGCCTCATGGTAAACG	21933	1	96	1	8.786587e-03	1.000000e+00	real
AAGAAGACAGGGCGTGTGAC	AACTCGTTATAGTGAAATGG	AAGAAGACAGGGCGTGTGAC-AACTCGTTATAGTGAAATGG	21790	1	239	1	2.166930e-02	1.000000e+00	real
CCAAACACTTCTAGTTTACC	AACTCGTTATAGTGAAATGG	CCAAACACTTCTAGTTTACC-AACTCGTTATAGTGAAATGG	22016	1	13	1	1.270561e-03	1.000000e+00	real
TAGCAATATCTCGTTCAGGC	AACTGCCGTTCGTTTTGGGA	TAGCAATATCTCGTTCAGGC-AACTGCCGTTCGTTTTGGGA	21980	1	47	3	8.687142e-03	1.000000e+00	real
CGATAGTAAATAATGTCAAA	AACTGCGTCTCAGGAGACGG	CGATAGTAAATAATGTCAAA-AACTGCGTCTCAGGAGACGG	22015	1	12	3	2.358383e-03	1.000000e+00	real
TCAGAATCCCGTGGCATTAT	AACTGCGTCTCAGGAGACGG	TCAGAATCCCGTGGCATTAT-AACTGCGTCTCAGGAGACGG	22019	1	8	3	1.633171e-03	1.000000e+00	real
ACCGTCCCGCGGTACGTGGA	AACTGGAACGAAGTCTTACG	ACCGTCCCGCGGTACGTGGA-AACTGGAACGAAGTCTTACG	22021	1	3	6	1.270417e-03	1.000000e+00	real
CATTTAAATGGGTGATTGCG	AACTGGAACGAAGTCTTACG	CATTTAAATGGGTGATTGCG-AACTGGAACGAAGTCTTACG	22018	1	6	6	2.222322e-03	1.000000e+00	real
ACTGTCCGAACGCGAACGGG	AACTGTAAATTTTGTTGCGT	ACTGTCCGAACGCGAACGGG-AACTGTAAATTTTGTTGCGT	22024	1	3	3	7.261010e-04	1.000000e+00	real
AAGTCGGGAATTATAGGAGG	AACTGTGCAAAATTTGCAGG	AAGTCGGGAATTATAGGAGG-AACTGTGCAAAATTTGCAGG	21815	1	212	3	3.811810e-02	1.000000e+00	real
ATCATTTTGTTAGGTGGGTA	AACTGTGCAAAATTTGCAGG	ATCATTTTGTTAGGTGGGTA-AACTGTGCAAAATTTGCAGG	21999	1	28	3	5.255278e-03	1.000000e+00	real
CAGTGTACCGCCATCAGGTT	AACTGTGCAAAATTTGCAGG	CAGTGTACCGCCATCAGGTT-AACTGTGCAAAATTTGCAGG	21944	1	83	3	1.516526e-02	1.000000e+00	real
CATCGAGACTCGTCATATAT	AACTGTGCAAAATTTGCAGG	CATCGAGACTCGTCATATAT-AACTGTGCAAAATTTGCAGG	21991	1	36	3	6.701357e-03	1.000000e+00	real
CCATACCACGTGGGGTTTGT	AACTGTGCAAAATTTGCAGG	CCATACCACGTGGGGTTTGT-AACTGTGCAAAATTTGCAGG	21555	1	472	3	8.315814e-02	1.000000e+00	real
CCTCCACCCTTGTGCAAGCA	AACTGTGCAAAATTTGCAGG	CCTCCACCCTTGTGCAAGCA-AACTGTGCAAAATTTGCAGG	21922	1	105	3	1.910845e-02	1.000000e+00	real
CGCATAATACAATTCGTTGG	AACTGTGCAAAATTTGCAGG	CGCATAATACAATTCGTTGG-AACTGTGCAAAATTTGCAGG	21947	1	80	3	1.462663e-02	1.000000e+00	real
CTGAGCACTCATATATGAGG	AACTGTGCAAAATTTGCAGG	CTGAGCACTCATATATGAGG-AACTGTGCAAAATTTGCAGG	21744	1	283	3	5.057857e-02	1.000000e+00	real
GAAGTTTATTGGTACATCGG	AACTGTGCAAAATTTGCAGG	GAAGTTTATTGGTACATCGG-AACTGTGCAAAATTTGCAGG	21988	1	39	3	7.243231e-03	1.000000e+00	real
GTCATAGGTCTTCGGGGGAA	AACTGTGCAAAATTTGCAGG	GTCATAGGTCTTCGGGGGAA-AACTGTGCAAAATTTGCAGG	22025	1	2	3	5.446129e-04	1.000000e+00	real
TAAGACAGTAAGATTGGTGG	AACTGTGCAAAATTTGCAGG	TAAGACAGTAAGATTGGTGG-AACTGTGCAAAATTTGCAGG	22006	1	21	3	3.988664e-03	1.000000e+00	real
TAGTGCACCATCAAGGGTAT	AACTGTGCAAAATTTGCAGG	TAGTGCACCATCAAGGGTAT-AACTGTGCAAAATTTGCAGG	22024	1	3	3	7.261010e-04	1.000000e+00	real
TCCAGGGCACGATAGGGCGT	AACTGTGCAAAATTTGCAGG	TCCAGGGCACGATAGGGCGT-AACTGTGCAAAATTTGCAGG	21814	1	213	3	3.829445e-02	1.000000e+00	real
TGGAGACCCTGAAGGTACAT	AACTGTGCAAAATTTGCAGG	TGGAGACCCTGAAGGTACAT-AACTGTGCAAAATTTGCAGG	22026	1	1	3	3.631000e-04	1.000000e+00	real
TTGGTCTTATGTGTTTTTAG	AACTGTGCAAAATTTGCAGG	TTGGTCTTATGTGTTTTTAG-AACTGTGCAAAATTTGCAGG	22024	1	3	3	7.261010e-04	1.000000e+00	real
ACGGACCCCTAATGCTGATC	AACTTAACGCCGAGCTGGAT	ACGGACCCCTAATGCTGATC-AACTTAACGCCGAGCTGGAT	22026	1	1	3	3.631000e-04	1.000000e+00	real
TTTAACATCGGAGTTAGATT	AACTTAACGCCGAGCTGGAT	TTTAACATCGGAGTTAGATT-AACTTAACGCCGAGCTGGAT	21871	1	156	3	2.820393e-02	1.000000e+00	real
AGTCCTCTTCTATCATATCA	AACTTACTTCTTGGGCCGGG	AGTCCTCTTCTATCATATCA-AACTTACTTCTTGGGCCGGG	22003	1	23	4	5.435508e-03	1.000000e+00	real
CGATTTCCATCCGCTTGTGT	AACTTACTTCTTGGGCCGGG	CGATTTCCATCCGCTTGTGT-AACTTACTTCTTGGGCCGGG	21957	1	69	4	1.578749e-02	1.000000e+00	real
CGTCGCACTTGGGGTCCGTA	AACTTACTTCTTGGGCCGGG	CGTCGCACTTGGGGTCCGTA-AACTTACTTCTTGGGCCGGG	21912	1	114	4	2.583085e-02	1.000000e+00	real
TCTAGAACAAGCGGGAGAAG	AACTTACTTCTTGGGCCGGG	TCTAGAACAAGCGGGAGAAG-AACTTACTTCTTGGGCCGGG	22008	1	18	4	4.305065e-03	1.000000e+00	real
TGCTCATAACTCCTGAGTCT	AACTTACTTCTTGGGCCGGG	TGCTCATAACTCCTGAGTCT-AACTTACTTCTTGGGCCGGG	21712	1	314	4	6.948098e-02	1.000000e+00	real
TTCCATTTTATTTGTGTGGG	AACTTACTTCTTGGGCCGGG	TTCCATTTTATTTGTGTGGG-AACTTACTTCTTGGGCCGGG	22021	1	5	4	1.361100e-03	1.000000e+00	real
CCCTCCCTTGCGCGCATCGC	AACTTCTTTTGTGTTACGCG	CCCTCCCTTGCGCGCATCGC-AACTTCTTTTGTGTTACGCG	22003	1	26	1	2.449645e-03	1.000000e+00	real
GGCGTTCACATTAACTTATT	AACTTCTTTTGTGTTACGCG	GGCGTTCACATTAACTTATT-AACTTCTTTTGTGTTACGCG	21849	1	180	1	1.636426e-02	1.000000e+00	real
TTTATCCCATCTATGACAGG	AACTTTGAAACGGGAAGGCG	TTTATCCCATCTATGACAGG-AACTTTGAAACGGGAAGGCG	22026	1	1	3	3.631000e-04	1.000000e+00	real
TCTCTTCCACGATCGCTGAT	AACTTTGTACGTCTTTTCGT	TCTCTTCCACGATCGCTGAT-AACTTTGTACGTCTTTTCGT	22003	1	26	1	2.449645e-03	1.000000e+00	real
ATCAAGCGAGTATGGAGTAT	AACTTTTTCAGGTTCGGGTC	ATCAAGCGAGTATGGAGTAT-AACTTTTTCAGGTTCGGGTC	22015	1	13	2	1.905280e-03	1.000000e+00	real
TAAACCATGCGTCACGTAAG	AACTTTTTCAGGTTCGGGTC	TAAACCATGCGTCACGTAAG-AACTTTTTCAGGTTCGGGTC	22026	1	2	2	4.084782e-04	1.000000e+00	real
TACGCTCCAGTAGTCAGGGC	AACTTTTTCAGGTTCGGGTC	TACGCTCCAGTAGTCAGGGC-AACTTTTTCAGGTTCGGGTC	21985	1	43	2	5.979870e-03	1.000000e+00	real
CCTAAATGACGCTTGGGCAG	AAGAAATCGCCAGGTAGAAT	CCTAAATGACGCTTGGGCAG-AAGAAATCGCCAGGTAGAAT	22025	1	2	3	5.446129e-04	1.000000e+00	real
CTGAGCACTCATATATGAGG	AAGAAATCGCCAGGTAGAAT	CTGAGCACTCATATATGAGG-AAGAAATCGCCAGGTAGAAT	21744	1	283	3	5.057857e-02	1.000000e+00	real
TATCCAATCATGTGTAGCCG	AAGAAATCGCCAGGTAGAAT	TATCCAATCATGTGTAGCCG-AAGAAATCGCCAGGTAGAAT	21851	1	176	3	3.175346e-02	1.000000e+00	real
TTAGGCAACGGGAGCCGAAT	AAGAAATCGCCAGGTAGAAT	TTAGGCAACGGGAGCCGAAT-AAGAAATCGCCAGGTAGAAT	21791	1	236	3	4.234373e-02	1.000000e+00	real
TTGTAGTCTAGAAGGACCGG	AAGAAATCGCCAGGTAGAAT	TTGTAGTCTAGAAGGACCGG-AAGAAATCGCCAGGTAGAAT	22025	1	2	3	5.446129e-04	1.000000e+00	real
CTTACCCACATGCGGCAGCG	AAGAAATGATTGCTAGGTTT	CTTACCCACATGCGGCAGCG-AAGAAATGATTGCTAGGTTT	22022	1	3	5	1.089003e-03	1.000000e+00	real
GTCGCTCCGAAGGCTCGTGG	AAGAAATGATTGCTAGGTTT	GTCGCTCCGAAGGCTCGTGG-AAGAAATGATTGCTAGGTTT	21928	1	97	5	2.639757e-02	1.000000e+00	real
AAGGAATAATATACGTTTCC	AAGAAGACAGGGCGTGTGAC	AAGGAATAATATACGTTTCC-AAGAAGACAGGGCGTGTGAC	21780	1	11	239	1.231989e-01	1.000000e+00	real
ACAAGTTCACTGCTTGTCAT	AAGAAGACAGGGCGTGTGAC	ACAAGTTCACTGCTTGTCAT-AAGAAGACAGGGCGTGTGAC	21764	1	27	239	2.642666e-01	1.000000e+00	real
ACATACGAAAGCTCAGTGAG	AAGAAGACAGGGCGTGTGAC	ACATACGAAAGCTCAGTGAG-AAGAAGACAGGGCGTGTGAC	21785	1	6	239	7.381852e-02	1.000000e+00	real
ACCTCAACCCTGGGGCGAGG	AAGAAGACAGGGCGTGTGAC	ACCTCAACCCTGGGGCGAGG-AAGAAGACAGGGCGTGTGAC	21788	1	3	239	4.287095e-02	1.000000e+00	real
ACCTCGTACCCGGTCCATGT	AAGAAGACAGGGCGTGTGAC	ACCTCGTACCCGGTCCATGT-AAGAAGACAGGGCGTGTGAC	21760	1	31	239	2.958477e-01	1.000000e+00	real
ACGCACATCATTGGGAGTGC	AAGAAGACAGGGCGTGTGAC	ACGCACATCATTGGGAGTGC-AAGAAGACAGGGCGTGTGAC	21787	1	4	239	5.329956e-02	1.000000e+00	real
ACGCGTCGCAAAGTGTAATT	AAGAAGACAGGGCGTGTGAC	ACGCGTCGCAAAGTGTAATT-AAGAAGACAGGGCGTGTGAC	21770	1	21	239	2.142313e-01	1.000000e+00	real
ACGTTGCTCCGTATACGCGG	AAGAAGACAGGGCGTGTGAC	ACGTTGCTCCGTATACGCGG-AAGAAGACAGGGCGTGTGAC	21790	1	1	239	2.166930e-02	1.000000e+00	real
ACTATTTGGTTCAGCGTCGC	AAGAAGACAGGGCGTGTGAC	ACTATTTGGTTCAGCGTCGC-AAGAAGACAGGGCGTGTGAC	21783	1	8	239	9.389457e-02	1.000000e+00	real
ACTGGAGAGAAGGACTTATC	AAGAAGACAGGGCGTGTGAC	ACTGGAGAGAAGGACTTATC-AAGAAGACAGGGCGTGTGAC	21782	1	9	239	1.037695e-01	1.000000e+00	real
AGCCTTCGGGCACGGTGGGC	AAGAAGACAGGGCGTGTGAC	AGCCTTCGGGCACGGTGGGC-AAGAAGACAGGGCGTGTGAC	21767	1	24	239	2.396587e-01	1.000000e+00	real
AGGCTTTTCGGTGCAGCTGA	AAGAAGACAGGGCGTGTGAC	AGGCTTTTCGGTGCAGCTGA-AAGAAGACAGGGCGTGTGAC	21714	1	77	239	5.750904e-01	1.000000e+00	real
AGTAATTATGTACTAGTGGC	AAGAAGACAGGGCGTGTGAC	AGTAATTATGTACTAGTGGC-AAGAAGACAGGGCGTGTGAC	21781	1	10	239	1.135372e-01	1.000000e+00	real
AGTTATCTATGGAGGGGATG	AAGAAGACAGGGCGTGTGAC	AGTTATCTATGGAGGGGATG-AAGAAGACAGGGCGTGTGAC	21790	1	1	239	2.166930e-02	1.000000e+00	real
ATACCAACTAATGATTCAGG	AAGAAGACAGGGCGTGTGAC	ATACCAACTAATGATTCAGG-AAGAAGACAGGGCGTGTGAC	21753	1	38	239	3.479003e-01	1.000000e+00	real
ATACGCGCTTAGAGTTGACG	AAGAAGACAGGGCGTGTGAC	ATACGCGCTTAGAGTTGACG-AAGAAGACAGGGCGTGTGAC	21790	1	1	239	2.166930e-02	1.000000e+00	real
ATCAAACCCTACGCAGCTGA	AAGAAGACAGGGCGTGTGAC	ATCAAACCCTACGCAGCTGA-AAGAAGACAGGGCGTGTGAC	21777	1	14	239	1.515594e-01	1.000000e+00	real
ATGCAGATTCCCGCTGCCGA	AAGAAGACAGGGCGTGTGAC	ATGCAGATTCCCGCTGCCGA-AAGAAGACAGGGCGTGTGAC	21734	1	57	239	4.706638e-01	1.000000e+00	real
ATTCAATCCTTCAGACTTTG	AAGAAGACAGGGCGTGTGAC	ATTCAATCCTTCAGACTTTG-AAGAAGACAGGGCGTGTGAC	21762	1	29	239	2.802296e-01	1.000000e+00	real
CAACGTTCATGACGCGACAG	AAGAAGACAGGGCGTGTGAC	CAACGTTCATGACGCGACAG-AAGAAGACAGGGCGTGTGAC	21789	1	2	239	3.232795e-02	1.000000e+00	real
CAATCCCGGTGATAGCTGGG	AAGAAGACAGGGCGTGTGAC	CAATCCCGGTGATAGCTGGG-AAGAAGACAGGGCGTGTGAC	21695	1	96	239	6.552119e-01	1.000000e+00	real
CACAGGAACGTCCTGAACTT	AAGAAGACAGGGCGTGTGAC	CACAGGAACGTCCTGAACTT-AAGAAGACAGGGCGTGTGAC	21790	1	1	239	2.166930e-02	1.000000e+00	real
CACCAGACACCTTCTCCTTT	AAGAAGACAGGGCGTGTGAC	CACCAGACACCTTCTCCTTT-AAGAAGACAGGGCGTGTGAC	21790	1	1	239	2.166930e-02	1.000000e+00	real
CACCCATAAAGTCGCGGGGT	AAGAAGACAGGGCGTGTGAC	CACCCATAAAGTCGCGGGGT-AAGAAGACAGGGCGTGTGAC	21746	1	45	239	3.961199e-01	1.000000e+00	real
CACCGACACGCGCAGCCCGG	AAGAAGACAGGGCGTGTGAC	CACCGACACGCGCAGCCCGG-AAGAAGACAGGGCGTGTGAC	21786	1	5	239	6.361501e-02	1.000000e+00	real
CACGAGACCTGGTTGGAGGG	AAGAAGACAGGGCGTGTGAC	CACGAGACCTGGTTGGAGGG-AAGAAGACAGGGCGTGTGAC	21774	1	17	239	1.790062e-01	1.000000e+00	real
CACTGCCAAGTTTCTTATGA	AAGAAGACAGGGCGTGTGAC	CACTGCCAAGTTTCTTATGA-AAGAAGACAGGGCGTGTGAC	21773	1	18	239	1.879572e-01	1.000000e+00	real
CACTTGAAGATTGTTTGGCA	AAGAAGACAGGGCGTGTGAC	CACTTGAAGATTGTTTGGCA-AAGAAGACAGGGCGTGTGAC	21781	1	10	239	1.135372e-01	1.000000e+00	real
CAGAGAGTTTGTTTAAAGGT	AAGAAGACAGGGCGTGTGAC	CAGAGAGTTTGTTTAAAGGT-AAGAAGACAGGGCGTGTGAC	21785	1	6	239	7.381852e-02	1.000000e+00	real
CAGTGTACCGCCATCAGGTT	AAGAAGACAGGGCGTGTGAC	CAGTGTACCGCCATCAGGTT-AAGAAGACAGGGCGTGTGAC	21708	1	83	239	6.022144e-01	1.000000e+00	real
CATCGAGACTCGTCATATAT	AAGAAGACAGGGCGTGTGAC	CATCGAGACTCGTCATATAT-AAGAAGACAGGGCGTGTGAC	21755	1	36	239	3.334321e-01	1.000000e+00	real
CATTATGTCCGTGTCTCATA	AAGAAGACAGGGCGTGTGAC	CATTATGTCCGTGTCTCATA-AAGAAGACAGGGCGTGTGAC	21718	1	73	239	5.559922e-01	1.000000e+00	real
CCAAACACTTCTAGTTTACC	AAGAAGACAGGGCGTGTGAC	CCAAACACTTCTAGTTTACC-AAGAAGACAGGGCGTGTGAC	21778	1	13	239	1.422089e-01	1.000000e+00	real
CCAAATATATTGTCATTGGC	AAGAAGACAGGGCGTGTGAC	CCAAATATATTGTCATTGGC-AAGAAGACAGGGCGTGTGAC	21788	1	3	239	4.287095e-02	1.000000e+00	real
CCAAGGGCAATGTTTGATGG	AAGAAGACAGGGCGTGTGAC	CCAAGGGCAATGTTTGATGG-AAGAAGACAGGGCGTGTGAC	21789	1	2	239	3.232795e-02	1.000000e+00	real
CCACCTCGAGTGGAGTTGGC	AAGAAGACAGGGCGTGTGAC	CCACCTCGAGTGGAGTTGGC-AAGAAGACAGGGCGTGTGAC	21756	1	35	239	3.260786e-01	1.000000e+00	real
CCCAGCATCCCTCGGTAAGT	AAGAAGACAGGGCGTGTGAC	CCCAGCATCCCTCGGTAAGT-AAGAAGACAGGGCGTGTGAC	21774	1	17	239	1.790062e-01	1.000000e+00	real
CCCAGCGTACGCGGTCAACC	AAGAAGACAGGGCGTGTGAC	CCCAGCGTACGCGGTCAACC-AAGAAGACAGGGCGTGTGAC	21778	1	13	239	1.422089e-01	1.000000e+00	real
CCCCCGCCCCTTCATGAAGG	AAGAAGACAGGGCGTGTGAC	CCCCCGCCCCTTCATGAAGG-AAGAAGACAGGGCGTGTGAC	21788	1	3	239	4.287095e-02	1.000000e+00	real
CCCGAACGCTCATTGGTGAC	AAGAAGACAGGGCGTGTGAC	CCCGAACGCTCATTGGTGAC-AAGAAGACAGGGCGTGTGAC	21788	1	3	239	4.287095e-02	1.000000e+00	real
CCTGCCTGCCAAGTCCAGTG	AAGAAGACAGGGCGTGTGAC	CCTGCCTGCCAAGTCCAGTG-AAGAAGACAGGGCGTGTGAC	21790	1	1	239	2.166930e-02	1.000000e+00	real
CGCAAATGGCTGTCTTCAAC	AAGAAGACAGGGCGTGTGAC	CGCAAATGGCTGTCTTCAAC-AAGAAGACAGGGCGTGTGAC	21776	1	15	239	1.608084e-01	1.000000e+00	real
CGCACACACTTTGTATAGAC	AAGAAGACAGGGCGTGTGAC	CGCACACACTTTGTATAGAC-AAGAAGACAGGGCGTGTGAC	21787	1	4	239	5.329956e-02	1.000000e+00	real
CGCGGGGGTGAAGCACAAAT	AAGAAGACAGGGCGTGTGAC	CGCGGGGGTGAAGCACAAAT-AAGAAGACAGGGCGTGTGAC	21778	1	13	239	1.422089e-01	1.000000e+00	real
CGCGTACTGAATCAGGTTGA	AAGAAGACAGGGCGTGTGAC	CGCGTACTGAATCAGGTTGA-AAGAAGACAGGGCGTGTGAC	21768	1	23	239	2.312753e-01	1.000000e+00	real
CGGAGTCAAATTAAGAACCG	AAGAAGACAGGGCGTGTGAC	CGGAGTCAAATTAAGAACCG-AAGAAGACAGGGCGTGTGAC	21790	1	1	239	2.166930e-02	1.000000e+00	real
CGGTCCGGACTCCTGTACGG	AAGAAGACAGGGCGTGTGAC	CGGTCCGGACTCCTGTACGG-AAGAAGACAGGGCGTGTGAC	21790	1	1	239	2.166930e-02	1.000000e+00	real
CGTAAGGCCTCACCATACGA	AAGAAGACAGGGCGTGTGAC	CGTAAGGCCTCACCATACGA-AAGAAGACAGGGCGTGTGAC	21744	1	47	239	4.092328e-01	1.000000e+00	real
CGTCACAAGCAGAGAAGGAG	AAGAAGACAGGGCGTGTGAC	CGTCACAAGCAGAGAAGGAG-AAGAAGACAGGGCGTGTGAC	21789	1	2	239	3.232795e-02	1.000000e+00	real
CGTCCCACTCGGGAAGTGGA	AAGAAGACAGGGCGTGTGAC	CGTCCCACTCGGGAAGTGGA-AAGAAGACAGGGCGTGTGAC	21785	1	6	239	7.381852e-02	1.000000e+00	real
CTAAGCGACAGGTATGGTAG	AAGAAGACAGGGCGTGTGAC	CTAAGCGACAGGTATGGTAG-AAGAAGACAGGGCGTGTGAC	21780	1	11	239	1.231989e-01	1.000000e+00	real
CTAATTAAATCTTGCTTCGT	AAGAAGACAGGGCGTGTGAC	CTAATTAAATCTTGCTTCGT-AAGAAGACAGGGCGTGTGAC	21780	1	11	239	1.231989e-01	1.000000e+00	real
CTACATGAAGAGTGGAATAC	AAGAAGACAGGGCGTGTGAC	CTACATGAAGAGTGGAATAC-AAGAAGACAGGGCGTGTGAC	21777	1	14	239	1.515594e-01	1.000000e+00	real
CTATACCCATCAGGTATTTC	AAGAAGACAGGGCGTGTGAC	CTATACCCATCAGGTATTTC-AAGAAGACAGGGCGTGTGAC	21790	1	1	239	2.166930e-02	1.000000e+00	real
CTATACCCGTCAGGTATTTC	AAGAAGACAGGGCGTGTGAC	CTATACCCGTCAGGTATTTC-AAGAAGACAGGGCGTGTGAC	21773	1	18	239	1.879572e-01	1.000000e+00	real
CTCCCTTTGCGACGAACATT	AAGAAGACAGGGCGTGTGAC	CTCCCTTTGCGACGAACATT-AAGAAGACAGGGCGTGTGAC	21742	1	49	239	4.220621e-01	1.000000e+00	real
CTCTGCAATGATCAGTCAAG	AAGAAGACAGGGCGTGTGAC	CTCTGCAATGATCAGTCAAG-AAGAAGACAGGGCGTGTGAC	21770	1	21	239	2.142313e-01	1.000000e+00	real
CTGCATCAAGTCTGGGTTAT	AAGAAGACAGGGCGTGTGAC	CTGCATCAAGTCTGGGTTAT-AAGAAGACAGGGCGTGTGAC	21789	1	2	239	3.232795e-02	1.000000e+00	real
CTGCTGAACCTGCGGGCTGG	AAGAAGACAGGGCGTGTGAC	CTGCTGAACCTGCGGGCTGG-AAGAAGACAGGGCGTGTGAC	21693	1	98	239	6.627160e-01	1.000000e+00	real
CTTCCGCCTCTGTCCGTGTA	AAGAAGACAGGGCGTGTGAC	CTTCCGCCTCTGTCCGTGTA-AAGAAGACAGGGCGTGTGAC	21769	1	22	239	2.227998e-01	1.000000e+00	real
CTTGTATTATTAGGGAGACG	AAGAAGACAGGGCGTGTGAC	CTTGTATTATTAGGGAGACG-AAGAAGACAGGGCGTGTGAC	21679	1	112	239	7.108822e-01	1.000000e+00	real
CTTTATCCGGTGAATTCGGG	AAGAAGACAGGGCGTGTGAC	CTTTATCCGGTGAATTCGGG-AAGAAGACAGGGCGTGTGAC	21760	1	31	239	2.958477e-01	1.000000e+00	real
GAACCAGCAAGAGTTCCCTG	AAGAAGACAGGGCGTGTGAC	GAACCAGCAAGAGTTCCCTG-AAGAAGACAGGGCGTGTGAC	21784	1	7	239	8.391131e-02	1.000000e+00	real
GACATGGTACAGGGGTAGTT	AAGAAGACAGGGCGTGTGAC	GACATGGTACAGGGGTAGTT-AAGAAGACAGGGCGTGTGAC	21690	1	101	239	6.736684e-01	1.000000e+00	real
GAGCTGCGTCAACCTGAGTA	AAGAAGACAGGGCGTGTGAC	GAGCTGCGTCAACCTGAGTA-AAGAAGACAGGGCGTGTGAC	21759	1	32	239	3.035297e-01	1.000000e+00	real
GATTAAGCATGGACCGGGAG	AAGAAGACAGGGCGTGTGAC	GATTAAGCATGGACCGGGAG-AAGAAGACAGGGCGTGTGAC	21787	1	4	239	5.329956e-02	1.000000e+00	real
GCAACCACCGGGTGGGGACC	AAGAAGACAGGGCGTGTGAC	GCAACCACCGGGTGGGGACC-AAGAAGACAGGGCGTGTGAC	21776	1	15	239	1.608084e-01	1.000000e+00	real
GCACGCAAGTGGCACACATG	AAGAAGACAGGGCGTGTGAC	GCACGCAAGTGGCACACATG-AAGAAGACAGGGCGTGTGAC	21759	1	32	239	3.035297e-01	1.000000e+00	real
GCCAACTCGGCGCAGAAGAG	AAGAAGACAGGGCGTGTGAC	GCCAACTCGGCGCAGAAGAG-AAGAAGACAGGGCGTGTGAC	21789	1	2	239	3.232795e-02	1.000000e+00	real
GCCTCAACTGTGTTACTTTT	AAGAAGACAGGGCGTGTGAC	GCCTCAACTGTGTTACTTTT-AAGAAGACAGGGCGTGTGAC	21768	1	23	239	2.312753e-01	1.000000e+00	real
GCCTGTCAGGGCTCGTATAG	AAGAAGACAGGGCGTGTGAC	GCCTGTCAGGGCTCGTATAG-AAGAAGACAGGGCGTGTGAC	21790	1	1	239	2.166930e-02	1.000000e+00	real
GGCCACGCCAGTATTTGTGG	AAGAAGACAGGGCGTGTGAC	GGCCACGCCAGTATTTGTGG-AAGAAGACAGGGCGTGTGAC	21785	1	6	239	7.381852e-02	1.000000e+00	real
GGGGAACACAATGTCTAGGA	AAGAAGACAGGGCGTGTGAC	GGGGAACACAATGTCTAGGA-AAGAAGACAGGGCGTGTGAC	21776	1	15	239	1.608084e-01	1.000000e+00	real
GGTCGTACCCGGCAAGGAGC	AAGAAGACAGGGCGTGTGAC	GGTCGTACCCGGCAAGGAGC-AAGAAGACAGGGCGTGTGAC	21760	1	31	239	2.958477e-01	1.000000e+00	real
GGTTTGCAATGGTGGCTGCA	AAGAAGACAGGGCGTGTGAC	GGTTTGCAATGGTGGCTGCA-AAGAAGACAGGGCGTGTGAC	21787	1	4	239	5.329956e-02	1.000000e+00	real
GGTTTTCCATTTATAGAGTG	AAGAAGACAGGGCGTGTGAC	GGTTTTCCATTTATAGAGTG-AAGAAGACAGGGCGTGTGAC	21788	1	3	239	4.287095e-02	1.000000e+00	real
GTACAAAATCTGTAATGGAT	AAGAAGACAGGGCGTGTGAC	GTACAAAATCTGTAATGGAT-AAGAAGACAGGGCGTGTGAC	21754	1	37	239	3.407057e-01	1.000000e+00	real
GTACGACGAGACAGTGAATA	AAGAAGACAGGGCGTGTGAC	GTACGACGAGACAGTGAATA-AAGAAGACAGGGCGTGTGAC	21785	1	6	239	7.381852e-02	1.000000e+00	real
GTAGCCCAAGGTAAATTTAG	AAGAAGACAGGGCGTGTGAC	GTAGCCCAAGGTAAATTTAG-AAGAAGACAGGGCGTGTGAC	21790	1	1	239	2.166930e-02	1.000000e+00	real
GTCAGGGCTCGCTTGTAACA	AAGAAGACAGGGCGTGTGAC	GTCAGGGCTCGCTTGTAACA-AAGAAGACAGGGCGTGTGAC	21788	1	3	239	4.287095e-02	1.000000e+00	real
GTCGCGCCGGGTGCTACGTC	AAGAAGACAGGGCGTGTGAC	GTCGCGCCGGGTGCTACGTC-AAGAAGACAGGGCGTGTGAC	21790	1	1	239	2.166930e-02	1.000000e+00	real
GTGAGGCTATTCTAGAGGCG	AAGAAGACAGGGCGTGTGAC	GTGAGGCTATTCTAGAGGCG-AAGAAGACAGGGCGTGTGAC	21776	1	15	239	1.608084e-01	1.000000e+00	real
GTGCCCTCCCTTGCTTTAAA	AAGAAGACAGGGCGTGTGAC	GTGCCCTCCCTTGCTTTAAA-AAGAAGACAGGGCGTGTGAC	21782	1	9	239	1.037695e-01	1.000000e+00	real
TAAGAAACCTGGATCGCTGG	AAGAAGACAGGGCGTGTGAC	TAAGAAACCTGGATCGCTGG-AAGAAGACAGGGCGTGTGAC	21785	1	6	239	7.381852e-02	1.000000e+00	real
TACAAAACAGTAGGATCCCG	AAGAAGACAGGGCGTGTGAC	TACAAAACAGTAGGATCCCG-AAGAAGACAGGGCGTGTGAC	21782	1	9	239	1.037695e-01	1.000000e+00	real
TACCGAGACCGGCTACATCG	AAGAAGACAGGGCGTGTGAC	TACCGAGACCGGCTACATCG-AAGAAGACAGGGCGTGTGAC	21781	1	10	239	1.135372e-01	1.000000e+00	real
TACGCTCCAGTAGTCAGGGC	AAGAAGACAGGGCGTGTGAC	TACGCTCCAGTAGTCAGGGC-AAGAAGACAGGGCGTGTGAC	21748	1	43	239	3.827172e-01	1.000000e+00	real
TACTAAAACCTCACCCTAGA	AAGAAGACAGGGCGTGTGAC	TACTAAAACCTCACCCTAGA-AAGAAGACAGGGCGTGTGAC	21527	1	264	239	9.460830e-01	1.000000e+00	real
TACTCTGCGAAATAGCTCAG	AAGAAGACAGGGCGTGTGAC	TACTCTGCGAAATAGCTCAG-AAGAAGACAGGGCGTGTGAC	21701	1	90	239	6.316871e-01	1.000000e+00	real
TAGAATACACTTTACACTGA	AAGAAGACAGGGCGTGTGAC	TAGAATACACTTTACACTGA-AAGAAGACAGGGCGTGTGAC	21763	1	28	239	2.722917e-01	1.000000e+00	real
TATAACACTCAGTTCATGGT	AAGAAGACAGGGCGTGTGAC	TATAACACTCAGTTCATGGT-AAGAAGACAGGGCGTGTGAC	21783	1	8	239	9.389457e-02	1.000000e+00	real
TATTAACCAGGTCTTATAAC	AAGAAGACAGGGCGTGTGAC	TATTAACCAGGTCTTATAAC-AAGAAGACAGGGCGTGTGAC	21780	1	11	239	1.231989e-01	1.000000e+00	real
TCAATTGTGAGTACTTCTAC	AAGAAGACAGGGCGTGTGAC	TCAATTGTGAGTACTTCTAC-AAGAAGACAGGGCGTGTGAC	21673	1	118	239	7.293667e-01	1.000000e+00	real
TCCAGACAGGGCTCGTATAG	AAGAAGACAGGGCGTGTGAC	TCCAGACAGGGCTCGTATAG-AAGAAGACAGGGCGTGTGAC	21770	1	21	239	2.142313e-01	1.000000e+00	real
TCCAGGGCACGATAGGGCGT	AAGAAGACAGGGCGTGTGAC	TCCAGGGCACGATAGGGCGT-AAGAAGACAGGGCGTGTGAC	21578	1	213	239	9.051558e-01	1.000000e+00	real
TCCTCCCGTTGAGGGTAGGA	AAGAAGACAGGGCGTGTGAC	TCCTCCCGTTGAGGGTAGGA-AAGAAGACAGGGCGTGTGAC	21774	1	17	239	1.790062e-01	1.000000e+00	real
TCGAGCCCGTGGGGAACAGG	AAGAAGACAGGGCGTGTGAC	TCGAGCCCGTGGGGAACAGG-AAGAAGACAGGGCGTGTGAC	21789	1	2	239	3.232795e-02	1.000000e+00	real
TCGTCGTCCCTACTTCGCCA	AAGAAGACAGGGCGTGTGAC	TCGTCGTCCCTACTTCGCCA-AAGAAGACAGGGCGTGTGAC	21787	1	4	239	5.329956e-02	1.000000e+00	real
TCTAACTAAAGTCTCAAGGG	AAGAAGACAGGGCGTGTGAC	TCTAACTAAAGTCTCAAGGG-AAGAAGACAGGGCGTGTGAC	21790	1	1	239	2.166930e-02	1.000000e+00	real
TCTCGCGAATAGAGGTGTTG	AAGAAGACAGGGCGTGTGAC	TCTCGCGAATAGAGGTGTTG-AAGAAGACAGGGCGTGTGAC	21777	1	14	239	1.515594e-01	1.000000e+00	real
TCTGGATTGCTCGATGTATG	AAGAAGACAGGGCGTGTGAC	TCTGGATTGCTCGATGTATG-AAGAAGACAGGGCGTGTGAC	21762	1	29	239	2.802296e-01	1.000000e+00	real
TCTGGCTAAGTGGATGGCGG	AAGAAGACAGGGCGTGTGAC	TCTGGCTAAGTGGATGGCGG-AAGAAGACAGGGCGTGTGAC	21753	1	38	239	3.479003e-01	1.000000e+00	real
TGAAACACCGGTTGGATTAG	AAGAAGACAGGGCGTGTGAC	TGAAACACCGGTTGGATTAG-AAGAAGACAGGGCGTGTGAC	21788	1	3	239	4.287095e-02	1.000000e+00	real
TGAGACGAAAACTACCTACG	AAGAAGACAGGGCGTGTGAC	TGAGACGAAAACTACCTACG-AAGAAGACAGGGCGTGTGAC	21790	1	1	239	2.166930e-02	1.000000e+00	real
TGCCGGTCTTTCGTTCGGAC	AAGAAGACAGGGCGTGTGAC	TGCCGGTCTTTCGTTCGGAC-AAGAAGACAGGGCGTGTGAC	21712	1	79	239	5.843304e-01	1.000000e+00	real
TGCTCATAACTCCTGAGTCT	AAGAAGACAGGGCGTGTGAC	TGCTCATAACTCCTGAGTCT-AAGAAGACAGGGCGTGTGAC	21477	1	314	239	9.690480e-01	1.000000e+00	real
TGGCCCAGTTGTTTTAAAGA	AAGAAGACAGGGCGTGTGAC	TGGCCCAGTTGTTTTAAAGA-AAGAAGACAGGGCGTGTGAC	21785	1	6	239	7.381852e-02	1.000000e+00	real
TGGCGCCGGAGTAAGCAATG	AAGAAGACAGGGCGTGTGAC	TGGCGCCGGAGTAAGCAATG-AAGAAGACAGGGCGTGTGAC	21771	1	20	239	2.055687e-01	1.000000e+00	real
TGGCTTTTAAGGACGACGTT	AAGAAGACAGGGCGTGTGAC	TGGCTTTTAAGGACGACGTT-AAGAAGACAGGGCGTGTGAC	21790	1	1	239	2.166930e-02	1.000000e+00	real
TGTTCTACCCGAGGTATACG	AAGAAGACAGGGCGTGTGAC	TGTTCTACCCGAGGTATACG-AAGAAGACAGGGCGTGTGAC	21777	1	14	239	1.515594e-01	1.000000e+00	real
TTAAAAATGTCAACTAGGCG	AAGAAGACAGGGCGTGTGAC	TTAAAAATGTCAACTAGGCG-AAGAAGACAGGGCGTGTGAC	21773	1	18	239	1.879572e-01	1.000000e+00	real
TTATTAAAAAGTTCGTGCGT	AAGAAGACAGGGCGTGTGAC	TTATTAAAAAGTTCGTGCGT-AAGAAGACAGGGCGTGTGAC	21780	1	11	239	1.231989e-01	1.000000e+00	real
TTATTCTCAAGGGAGGGACC	AAGAAGACAGGGCGTGTGAC	TTATTCTCAAGGGAGGGACC-AAGAAGACAGGGCGTGTGAC	21776	1	15	239	1.608084e-01	1.000000e+00	real
TTCTCTGACGTGAGCTCTGA	AAGAAGACAGGGCGTGTGAC	TTCTCTGACGTGAGCTCTGA-AAGAAGACAGGGCGTGTGAC	21743	1	48	239	4.156825e-01	1.000000e+00	real
TTTAACATCGGAGTTAGATT	AAGAAGACAGGGCGTGTGAC	TTTAACATCGGAGTTAGATT-AAGAAGACAGGGCGTGTGAC	21635	1	156	239	8.219788e-01	1.000000e+00	real
CGTGTCACCGGGAGTCATGT	AAGAAGATGAGCTAGGAGAT	CGTGTCACCGGGAGTCATGT-AAGAAGATGAGCTAGGAGAT	22026	1	2	2	4.084782e-04	1.000000e+00	real
ATATGACTGCGGCGGTAACG	AAGAAGGCCCGGGGCACAAT	ATATGACTGCGGCGGTAACG-AAGAAGGCCCGGGGCACAAT	22016	1	3	11	2.177117e-03	1.000000e+00	real
ACATCTTGACATTCTGTTAT	AAGACTCTAACCCTCTCTGA	ACATCTTGACATTCTGTTAT-AAGACTCTAACCCTCTCTGA	21761	1	266	3	4.760616e-02	1.000000e+00	real
TAAGACAGTAAGATTGGTGG	AAGACTCTAACCCTCTCTGA	TAAGACAGTAAGATTGGTGG-AAGACTCTAACCCTCTCTGA	22006	1	21	3	3.988664e-03	1.000000e+00	real
ACCCATTTAATTGATAGTTT	AAGACTGGTGATGTGTACCG	ACCCATTTAATTGATAGTTT-AAGACTGGTGATGTGTACCG	21996	1	15	19	1.443139e-02	1.000000e+00	real
AGACAGAACCTTCTAGTGTT	AAGACTGGTGATGTGTACCG	AGACAGAACCTTCTAGTGTT-AAGACTGGTGATGTGTACCG	21948	1	63	19	5.654786e-02	1.000000e+00	real
AGGCTTCACACTGGGGGGCG	AAGACTGGTGATGTGTACCG	AGGCTTCACACTGGGGGGCG-AAGACTGGTGATGTGTACCG	22003	1	8	19	8.142173e-03	1.000000e+00	real
ATATAGATAGTTTGGCGTGC	AAGACTGGTGATGTGTACCG	ATATAGATAGTTTGGCGTGC-AAGACTGGTGATGTGTACCG	21997	1	14	19	1.353526e-02	1.000000e+00	real
ATCAGGAGGATATCGGGGGG	AAGACTGGTGATGTGTACCG	ATCAGGAGGATATCGGGGGG-AAGACTGGTGATGTGTACCG	21907	1	104	19	9.116292e-02	1.000000e+00	real
ATGCAGATTCCCGCTGCCGA	AAGACTGGTGATGTGTACCG	ATGCAGATTCCCGCTGCCGA-AAGACTGGTGATGTGTACCG	21954	1	57	19	5.137839e-02	1.000000e+00	real
CACAGATACCGCGGAACTGA	AAGACTGGTGATGTGTACCG	CACAGATACCGCGGAACTGA-AAGACTGGTGATGTGTACCG	21940	1	71	19	6.339887e-02	1.000000e+00	real
CCACACTCCATGGATCGTGC	AAGACTGGTGATGTGTACCG	CCACACTCCATGGATCGTGC-AAGACTGGTGATGTGTACCG	22001	1	10	19	9.942972e-03	1.000000e+00	real
CCCATATCGGTGAAAAAGCG	AAGACTGGTGATGTGTACCG	CCCATATCGGTGAAAAAGCG-AAGACTGGTGATGTGTACCG	22010	1	1	19	1.814840e-03	1.000000e+00	real
CGCAGTTGACGGGCACTTAA	AAGACTGGTGATGTGTACCG	CGCAGTTGACGGGCACTTAA-AAGACTGGTGATGTGTACCG	21912	1	99	19	8.700710e-02	1.000000e+00	real
CTCCGTCTTCGGGCAAGCCA	AAGACTGGTGATGTGTACCG	CTCCGTCTTCGGGCAAGCCA-AAGACTGGTGATGTGTACCG	21986	1	25	19	2.335030e-02	1.000000e+00	real
CTGCATACGTTCAAAAACTG	AAGACTGGTGATGTGTACCG	CTGCATACGTTCAAAAACTG-AAGACTGGTGATGTGTACCG	21988	1	23	19	2.157268e-02	1.000000e+00	real
CTTTATCCGGTGAATTCGGG	AAGACTGGTGATGTGTACCG	CTTTATCCGGTGAATTCGGG-AAGACTGGTGATGTGTACCG	21980	1	31	19	2.866479e-02	1.000000e+00	real
GCAGACCCCCCGGTTTGGCA	AAGACTGGTGATGTGTACCG	GCAGACCCCCCGGTTTGGCA-AAGACTGGTGATGTGTACCG	21980	1	31	19	2.866479e-02	1.000000e+00	real
TATCCAATCATGTGTAGCCG	AAGACTGGTGATGTGTACCG	TATCCAATCATGTGTAGCCG-AAGACTGGTGATGTGTACCG	21835	1	176	19	1.490497e-01	1.000000e+00	real
TCTCATGGCCCTATAATTCA	AAGACTGGTGATGTGTACCG	TCTCATGGCCCTATAATTCA-AAGACTGGTGATGTGTACCG	21848	1	163	19	1.388639e-01	1.000000e+00	real
TGCCGGTCTTTCGTTCGGAC	AAGACTGGTGATGTGTACCG	TGCCGGTCTTTCGTTCGGAC-AAGACTGGTGATGTGTACCG	21932	1	79	19	7.020260e-02	1.000000e+00	real
TTCGATAAGCGTGTCGTTGA	AAGACTGGTGATGTGTACCG	TTCGATAAGCGTGTCGTTGA-AAGACTGGTGATGTGTACCG	22005	1	6	19	6.338262e-03	1.000000e+00	real
TTGGGTTAGCAAATGAGAGG	AAGACTGGTGATGTGTACCG	TTGGGTTAGCAAATGAGAGG-AAGACTGGTGATGTGTACCG	21996	1	15	19	1.443139e-02	1.000000e+00	real
AGCGATGGGACTTAGCTGCT	AAGAGCCATGCTGGGTGGGG	AGCGATGGGACTTAGCTGCT-AAGAGCCATGCTGGGTGGGG	21974	1	51	5	1.408015e-02	1.000000e+00	real
ATGCAGATTCCCGCTGCCGA	AAGAGCCATGCTGGGTGGGG	ATGCAGATTCCCGCTGCCGA-AAGAGCCATGCTGGGTGGGG	21968	1	57	5	1.569409e-02	1.000000e+00	real
CCCACTACCCTTTGAGCCAG	AAGCAACCAAATGAAGCAGG	CCCACTACCCTTTGAGCCAG-AAGCAACCAAATGAAGCAGG	22022	1	3	5	1.089003e-03	1.000000e+00	real
GATCCCCTAATTCTGGGAAC	AAGCAACCAAATGAAGCAGG	GATCCCCTAATTCTGGGAAC-AAGCAACCAAATGAAGCAGG	21998	1	27	5	7.602290e-03	1.000000e+00	real
CAATCCCGGTGATAGCTGGG	AAGCAACGCTAGGTGGTTAG	CAATCCCGGTGATAGCTGGG-AAGCAACGCTAGGTGGTTAG	21926	1	96	8	3.894218e-02	1.000000e+00	real
CCCACGTCATGCTTGGCAGG	AAGCAACGCTAGGTGGTTAG	CCCACGTCATGCTTGGCAGG-AAGCAACGCTAGGTGGTTAG	22014	1	8	8	3.671301e-03	1.000000e+00	real
TACTTGCCCAGGCAGCGAGG	AAGCAACGCTAGGTGGTTAG	TACTTGCCCAGGCAGCGAGG-AAGCAACGCTAGGTGGTTAG	22010	1	12	8	5.299141e-03	1.000000e+00	real
CGTAAGGCCTCACCATACGA	AAGCACATACCAGTTACATT	CGTAAGGCCTCACCATACGA-AAGCACATACCAGTTACATT	21981	1	47	2	6.522309e-03	1.000000e+00	real
GTCCGAGAGAAGTCGAGCGA	AAGCACATACCAGTTACATT	GTCCGAGAGAAGTCGAGCGA-AAGCACATACCAGTTACATT	22014	1	14	2	2.041279e-03	1.000000e+00	real
GTCGCTCCGAAGGCTCGTGG	AAGCACATACCAGTTACATT	GTCGCTCCGAAGGCTCGTGG-AAGCACATACCAGTTACATT	21931	1	97	2	1.328616e-02	1.000000e+00	real
TACTAAAACCTCACCCTAGA	AAGCACATACCAGTTACATT	TACTAAAACCTCACCCTAGA-AAGCACATACCAGTTACATT	21764	1	264	2	3.565480e-02	1.000000e+00	real
TTCCAAACTCTATCAGATCT	AAGCACATACCAGTTACATT	TTCCAAACTCTATCAGATCT-AAGCACATACCAGTTACATT	22016	1	12	2	1.769269e-03	1.000000e+00	real
CCGTGCCGCCCTCTATGAGT	AAGCACGTATTCCCGTGCGC	CCGTGCCGCCCTCTATGAGT-AAGCACGTATTCCCGTGCGC	22006	1	22	2	3.128824e-03	1.000000e+00	real
CAACCCACCTTGGTAGTGTC	AAGCCCCGACGCGGGAATTG	CAACCCACCTTGGTAGTGTC-AAGCCCCGACGCGGGAATTG	22008	1	14	8	6.112174e-03	1.000000e+00	real
GCCACACACCGGAGGGGTCT	AAGCCCCGACGCGGGAATTG	GCCACACACCGGAGGGGTCT-AAGCCCCGACGCGGGAATTG	22019	1	3	8	1.633171e-03	1.000000e+00	real
GTACCTCATTCTGTGGAGGT	AAGCCCCGACGCGGGAATTG	GTACCTCATTCTGTGGAGGT-AAGCCCCGACGCGGGAATTG	21963	1	59	8	2.424995e-02	1.000000e+00	real
AAGCCCGGGCTGCCCCGCTG	AAGCCCGGGCTGACCAGATG	AAGCCCGGGCTGCCCCGCTG-AAGCCCGGGCTGACCAGATG	21942	1	1	87	7.972969e-03	1.000000e+00	real
AATACATTAAGGGCGGGCGG	AAGCCCGGGCTGACCAGATG	AATACATTAAGGGCGGGCGG-AAGCCCGGGCTGACCAGATG	21735	1	208	87	5.684955e-01	1.000000e+00	real
AATACCTCTCGGGGGTCTCG	AAGCCCGGGCTGACCAGATG	AATACCTCTCGGGGGTCTCG-AAGCCCGGGCTGACCAGATG	21935	1	8	87	3.538661e-02	1.000000e+00	real
AATTATGTAAGGTAGGTTTA	AAGCCCGGGCTGACCAGATG	AATTATGTAAGGTAGGTTTA-AAGCCCGGGCTGACCAGATG	21940	1	3	87	1.588309e-02	1.000000e+00	real
ACAATCTGAGAGGCGGAGAA	AAGCCCGGGCTGACCAGATG	ACAATCTGAGAGGCGGAGAA-AAGCCCGGGCTGACCAGATG	21918	1	25	87	9.888360e-02	1.000000e+00	real
AGTCAGTTAGGTTGTAGGAG	AAGCCCGGGCTGACCAGATG	AGTCAGTTAGGTTGTAGGAG-AAGCCCGGGCTGACCAGATG	21928	1	15	87	6.205107e-02	1.000000e+00	real
AGTCCTCTTCTATCATATCA	AAGCCCGGGCTGACCAGATG	AGTCCTCTTCTATCATATCA-AAGCCCGGGCTGACCAGATG	21920	1	23	87	9.163334e-02	1.000000e+00	real
AGTCGCCTGGGTGAAGGCGA	AAGCCCGGGCTGACCAGATG	AGTCGCCTGGGTGAAGGCGA-AAGCCCGGGCTGACCAGATG	21939	1	4	87	1.981473e-02	1.000000e+00	real
CACTTCGCACTGGGACGGTG	AAGCCCGGGCTGACCAGATG	CACTTCGCACTGGGACGGTG-AAGCCCGGGCTGACCAGATG	21913	1	30	87	1.167599e-01	1.000000e+00	real
CAGCACCCTCTTTGTTGGGA	AAGCCCGGGCTGACCAGATG	CAGCACCCTCTTTGTTGGGA-AAGCCCGGGCTGACCAGATG	21942	1	1	87	7.972969e-03	1.000000e+00	real
CATAGCGAGGAGTTGCTAAT	AAGCCCGGGCTGACCAGATG	CATAGCGAGGAGTTGCTAAT-AAGCCCGGGCTGACCAGATG	21782	1	161	87	4.783558e-01	1.000000e+00	real
CCCCTAGCAGGTCCGTGGGA	AAGCCCGGGCTGACCAGATG	CCCCTAGCAGGTCCGTGGGA-AAGCCCGGGCTGACCAGATG	21688	1	255	87	6.432053e-01	1.000000e+00	real
CCCGTGCTGCTTGACCCGGG	AAGCCCGGGCTGACCAGATG	CCCGTGCTGCTTGACCCGGG-AAGCCCGGGCTGACCAGATG	21941	1	2	87	1.193585e-02	1.000000e+00	real
CCCTAACCCACGCAACATTG	AAGCCCGGGCTGACCAGATG	CCCTAACCCACGCAACATTG-AAGCCCGGGCTGACCAGATG	21933	1	10	87	4.308058e-02	1.000000e+00	real
CCTCCACATATTTTTGGTCG	AAGCCCGGGCTGACCAGATG	CCTCCACATATTTTTGGTCG-AAGCCCGGGCTGACCAGATG	21942	1	1	87	7.972969e-03	1.000000e+00	real
CCTCCACCCTTGTGCAAGCA	AAGCCCGGGCTGACCAGATG	CCTCCACCCTTGTGCAAGCA-AAGCCCGGGCTGACCAGATG	21838	1	105	87	3.464051e-01	1.000000e+00	real
CGAACTTTACGGGACCTAAA	AAGCCCGGGCTGACCAGATG	CGAACTTTACGGGACCTAAA-AAGCCCGGGCTGACCAGATG	21929	1	14	87	5.828696e-02	1.000000e+00	real
CGCCGGATCCGTCGGGGTGT	AAGCCCGGGCTGACCAGATG	CGCCGGATCCGTCGGGGTGT-AAGCCCGGGCTGACCAGATG	21935	1	8	87	3.538661e-02	1.000000e+00	real
CGCGTACTGAATCAGGTTGA	AAGCCCGGGCTGACCAGATG	CGCGTACTGAATCAGGTTGA-AAGCCCGGGCTGACCAGATG	21920	1	23	87	9.163334e-02	1.000000e+00	real
CGGAGTCATCCCGGTGGTCG	AAGCCCGGGCTGACCAGATG	CGGAGTCATCCCGGTGGTCG-AAGCCCGGGCTGACCAGATG	21941	1	2	87	1.193585e-02	1.000000e+00	real
CGTCGTTGCCCTTTGAAAAG	AAGCCCGGGCTGACCAGATG	CGTCGTTGCCCTTTGAAAAG-AAGCCCGGGCTGACCAGATG	21825	1	118	87	3.797079e-01	1.000000e+00	real
CTATTCCCCAGGTTGGGGGG	AAGCCCGGGCTGACCAGATG	CTATTCCCCAGGTTGGGGGG-AAGCCCGGGCTGACCAGATG	21901	1	42	87	1.582452e-01	1.000000e+00	real
CTCCCTTTGCGACGAACATT	AAGCCCGGGCTGACCAGATG	CTCCCTTTGCGACGAACATT-AAGCCCGGGCTGACCAGATG	21894	1	49	87	1.815491e-01	1.000000e+00	real
CTGAGCACTCATATATGAGG	AAGCCCGGGCTGACCAGATG	CTGAGCACTCATATATGAGG-AAGCCCGGGCTGACCAGATG	21660	1	283	87	6.814742e-01	1.000000e+00	real
CTTCTACTGACGCCCGGTGT	AAGCCCGGGCTGACCAGATG	CTTCTACTGACGCCCGGTGT-AAGCCCGGGCTGACCAGATG	21890	1	53	87	1.945780e-01	1.000000e+00	real
GAGGAGTTGAAGTCACGGTG	AAGCCCGGGCTGACCAGATG	GAGGAGTTGAAGTCACGGTG-AAGCCCGGGCTGACCAGATG	21942	1	1	87	7.972969e-03	1.000000e+00	real
GCCTACATGCAGGCCGCGCG	AAGCCCGGGCTGACCAGATG	GCCTACATGCAGGCCGCGCG-AAGCCCGGGCTGACCAGATG	21941	1	2	87	1.193585e-02	1.000000e+00	real
GGCGTTCACATTAACTTATT	AAGCCCGGGCTGACCAGATG	GGCGTTCACATTAACTTATT-AAGCCCGGGCTGACCAGATG	21763	1	180	87	5.168416e-01	1.000000e+00	real
GGGCATTCAGAGAGCGGGGA	AAGCCCGGGCTGACCAGATG	GGGCATTCAGAGAGCGGGGA-AAGCCCGGGCTGACCAGATG	21933	1	10	87	4.308058e-02	1.000000e+00	real
GTCATGTGCACGATTTCTAA	AAGCCCGGGCTGACCAGATG	GTCATGTGCACGATTTCTAA-AAGCCCGGGCTGACCAGATG	21932	1	11	87	4.690478e-02	1.000000e+00	real
TAACTCGTACTCGATAGAGT	AAGCCCGGGCTGACCAGATG	TAACTCGTACTCGATAGAGT-AAGCCCGGGCTGACCAGATG	21942	1	1	87	7.972969e-03	1.000000e+00	real
TAACTGCTGCATGTTTTTCA	AAGCCCGGGCTGACCAGATG	TAACTGCTGCATGTTTTTCA-AAGCCCGGGCTGACCAGATG	21899	1	44	87	1.649696e-01	1.000000e+00	real
TAAGACAGTAAGATTGGTGG	AAGCCCGGGCTGACCAGATG	TAAGACAGTAAGATTGGTGG-AAGCCCGGGCTGACCAGATG	21922	1	21	87	8.432541e-02	1.000000e+00	real
TACCCAATCGAGGGGGTTAA	AAGCCCGGGCTGACCAGATG	TACCCAATCGAGGGGGTTAA-AAGCCCGGGCTGACCAGATG	21925	1	18	87	7.325440e-02	1.000000e+00	real
TACTCATTCTCGGGGTCGCG	AAGCCCGGGCTGACCAGATG	TACTCATTCTCGGGGTCGCG-AAGCCCGGGCTGACCAGATG	21929	1	14	87	5.828696e-02	1.000000e+00	real
TATCCAATCATGTGTAGCCG	AAGCCCGGGCTGACCAGATG	TATCCAATCATGTGTAGCCG-AAGCCCGGGCTGACCAGATG	21767	1	176	87	5.089799e-01	1.000000e+00	real
TCCCCCAACTGTTTAACGGG	AAGCCCGGGCTGACCAGATG	TCCCCCAACTGTTTAACGGG-AAGCCCGGGCTGACCAGATG	21906	1	37	87	1.411991e-01	1.000000e+00	real
TCTTGTGCACGTGTACCACC	AAGCCCGGGCTGACCAGATG	TCTTGTGCACGTGTACCACC-AAGCCCGGGCTGACCAGATG	21931	1	12	87	5.071387e-02	1.000000e+00	real
TGCTCATAACTCCTGAGTCT	AAGCCCGGGCTGACCAGATG	TGCTCATAACTCCTGAGTCT-AAGCCCGGGCTGACCAGATG	21629	1	314	87	7.191223e-01	1.000000e+00	real
TTGGCCATATAGGGGGATGG	AAGCCCGGGCTGACCAGATG	TTGGCCATATAGGGGGATGG-AAGCCCGGGCTGACCAGATG	21939	1	4	87	1.981473e-02	1.000000e+00	real
AATACGCATAAAGTAGAGGA	AAGCCGCCTATTCTGGTGTG	AATACGCATAAAGTAGAGGA-AAGCCGCCTATTCTGGTGTG	21976	1	52	2	7.200081e-03	1.000000e+00	real
AAGTCGGGAATTATAGGAGG	AAGCCTAAAATGTTCGGGGC	AAGTCGGGAATTATAGGAGG-AAGCCTAAAATGTTCGGGGC	21814	1	212	4	4.741945e-02	1.000000e+00	real
AGCTCACACCGTTGGGTTCG	AAGCCTAAAATGTTCGGGGC	AGCTCACACCGTTGGGTTCG-AAGCCTAAAATGTTCGGGGC	22025	1	1	4	4.538647e-04	1.000000e+00	real
CACCCACTGCCGACGCTACG	AAGCCTAAAATGTTCGGGGC	CACCCACTGCCGACGCTACG-AAGCCTAAAATGTTCGGGGC	21993	1	33	4	7.693316e-03	1.000000e+00	real
CCCTCCCTTGCGCGCATCGC	AAGCCTAAAATGTTCGGGGC	CCCTCCCTTGCGCGCATCGC-AAGCCTAAAATGTTCGGGGC	22000	1	26	4	6.113282e-03	1.000000e+00	real
CTTATAGATCGGCAACTACT	AAGCCTAAAATGTTCGGGGC	CTTATAGATCGGCAACTACT-AAGCCTAAAATGTTCGGGGC	21917	1	109	4	2.471899e-02	1.000000e+00	real
GGCCAACCCGAAGTGGTGGC	AAGCCTAAAATGTTCGGGGC	GGCCAACCCGAAGTGGTGGC-AAGCCTAAAATGTTCGGGGC	22013	1	13	4	3.173593e-03	1.000000e+00	real
AATCCTCAGCGGGCGATTAC	AAGCCTCATCGCGTGGTGCA	AATCCTCAGCGGGCGATTAC-AAGCCTCATCGCGTGGTGCA	22028	1	1	1	1.815582e-04	1.000000e+00	real
CATAATGATCCTCTTGTAGC	AAGCCTCATCGCGTGGTGCA	CATAATGATCCTCTTGTAGC-AAGCCTCATCGCGTGGTGCA	22006	1	23	1	2.177611e-03	1.000000e+00	real
CATTCATCATGTAGAGGTCT	AAGCCTCATCGCGTGGTGCA	CATTCATCATGTAGAGGTCT-AAGCCTCATCGCGTGGTGCA	22015	1	14	1	1.361285e-03	1.000000e+00	real
CACCTGTGCAAGCCATAGGG	AAGCCTTTAAGTGAATTATG	CACCTGTGCAAGCCATAGGG-AAGCCTTTAAGTGAATTATG	22017	1	6	7	2.539451e-03	1.000000e+00	real
CCCTAACCCACGCAACATTG	AAGCCTTTAAGTGAATTATG	CCCTAACCCACGCAACATTG-AAGCCTTTAAGTGAATTATG	22013	1	10	7	3.988031e-03	1.000000e+00	real
GCAAACGGTACTGACGGATC	AAGCCTTTAAGTGAATTATG	GCAAACGGTACTGACGGATC-AAGCCTTTAAGTGAATTATG	22020	1	3	7	1.451807e-03	1.000000e+00	real
CGATTACACCACGCATGCTA	AAGCGAACCTGAACTTACGC	CGATTACACCACGCATGCTA-AAGCGAACCTGAACTTACGC	22028	1	1	1	1.815582e-04	1.000000e+00	real
GAACACGCATCTTGCCCAGG	AAGCGAACCTGAACTTACGC	GAACACGCATCTTGCCCAGG-AAGCGAACCTGAACTTACGC	21920	1	109	1	9.961225e-03	1.000000e+00	real
ACTGTCACGCGTTTAATGGA	AAGCGCGACCGGGAACCTGA	ACTGTCACGCGTTTAATGGA-AAGCGCGACCGGGAACCTGA	21966	1	23	41	4.478738e-02	1.000000e+00	real
CAACAGTCCATCATATGTGT	AAGCGCGACCGGGAACCTGA	CAACAGTCCATCATATGTGT-AAGCGCGACCGGGAACCTGA	21936	1	53	41	9.802490e-02	1.000000e+00	real
CACTCACGAAGATGGTCGAC	AAGCGCGACCGGGAACCTGA	CACTCACGAAGATGGTCGAC-AAGCGCGACCGGGAACCTGA	21988	1	1	41	3.809261e-03	1.000000e+00	real
CCAATGCTATTCTCCGGAAC	AAGCGCGACCGGGAACCTGA	CCAATGCTATTCTCCGGAAC-AAGCGCGACCGGGAACCTGA	21987	1	2	41	5.708576e-03	1.000000e+00	real
CGAACTTTACGGGACCTAAA	AAGCGCGACCGGGAACCTGA	CGAACTTTACGGGACCTAAA-AAGCGCGACCGGGAACCTGA	21975	1	14	41	2.822644e-02	1.000000e+00	real
CGCCGGATCCGTCGGGGTGT	AAGCGCGACCGGGAACCTGA	CGCCGGATCCGTCGGGGTGT-AAGCGCGACCGGGAACCTGA	21981	1	8	41	1.703045e-02	1.000000e+00	real
CTATACCCGTCAGGTATTTC	AAGCGCGACCGGGAACCTGA	CTATACCCGTCAGGTATTTC-AAGCGCGACCGGGAACCTGA	21971	1	18	41	3.562118e-02	1.000000e+00	real
CTTTCGCTCCGTCGCAGCAG	AAGCGCGACCGGGAACCTGA	CTTTCGCTCCGTCGCAGCAG-AAGCGCGACCGGGAACCTGA	21988	1	1	41	3.809261e-03	1.000000e+00	real
GCGCCAAGAAGTCGACGGAG	AAGCGCGACCGGGAACCTGA	GCGCCAAGAAGTCGACGGAG-AAGCGCGACCGGGAACCTGA	21987	1	2	41	5.708576e-03	1.000000e+00	real
GTGGCCTTTACTGCCCAATG	AAGCGCGACCGGGAACCTGA	GTGGCCTTTACTGCCCAATG-AAGCGCGACCGGGAACCTGA	21948	1	41	41	7.708686e-02	1.000000e+00	real
TCATCGTGATGAAGCCTCTG	AAGCGCGACCGGGAACCTGA	TCATCGTGATGAAGCCTCTG-AAGCGCGACCGGGAACCTGA	21987	1	2	41	5.708576e-03	1.000000e+00	real
TCCCTTCCTATAGGGAGGTA	AAGCGCGACCGGGAACCTGA	TCCCTTCCTATAGGGAGGTA-AAGCGCGACCGGGAACCTGA	21859	1	130	41	2.217586e-01	1.000000e+00	real
TCTGGATTGCTCGATGTATG	AAGCGCGACCGGGAACCTGA	TCTGGATTGCTCGATGTATG-AAGCGCGACCGGGAACCTGA	21960	1	29	41	5.567460e-02	1.000000e+00	real
TTAGGCAACGGGAGCCGAAT	AAGCGCGACCGGGAACCTGA	TTAGGCAACGGGAGCCGAAT-AAGCGCGACCGGGAACCTGA	21753	1	236	41	3.653561e-01	1.000000e+00	real
ATGACCCCCATGTCTTGTTG	AAGCGGTCAAAAACCAGGCA	ATGACCCCCATGTCTTGTTG-AAGCGGTCAAAAACCAGGCA	21981	1	46	3	8.506739e-03	1.000000e+00	real
CCGGGCCCCATAGTTTCTAG	AAGCGGTCAAAAACCAGGCA	CCGGGCCCCATAGTTTCTAG-AAGCGGTCAAAAACCAGGCA	22023	1	4	3	9.075645e-04	1.000000e+00	real
TCGAAGTAAACTGGAGGCGA	AAGCGGTCAAAAACCAGGCA	TCGAAGTAAACTGGAGGCGA-AAGCGGTCAAAAACCAGGCA	21995	1	32	3	5.978515e-03	1.000000e+00	real
AGATCCCCAACAAGTTGGTT	AAGCTTGAGAGGGTGATTAG	AGATCCCCAACAAGTTGGTT-AAGCTTGAGAGGGTGATTAG	22026	1	3	1	3.631000e-04	1.000000e+00	real
TTTCAAAGTTGGTCCCCGAA	AAGCTTGAGAGGGTGATTAG	TTTCAAAGTTGGTCCCCGAA-AAGCTTGAGAGGGTGATTAG	22024	1	5	1	5.446252e-04	1.000000e+00	real
ATCCGTAGCCTACATCAGAT	AAGGAATAATATACGTTCCC	ATCCGTAGCCTACATCAGAT-AAGGAATAATATACGTTCCC	22003	1	15	12	9.402761e-03	1.000000e+00	real
CATTGTATATTTGGGCACTC	AAGGAATAATATACGTTCCC	CATTGTATATTTGGGCACTC-AAGGAATAATATACGTTCCC	22011	1	7	12	4.711630e-03	1.000000e+00	real
CCAGGCCCAAGGGATTGGCA	AAGGAATAATATACGTTCCC	CCAGGCCCAAGGGATTGGCA-AAGGAATAATATACGTTCCC	21999	1	19	12	1.174066e-02	1.000000e+00	real
CGCTTATACACCGAAGTTGG	AAGGAATAATATACGTTCCC	CGCTTATACACCGAAGTTGG-AAGGAATAATATACGTTCCC	21966	1	52	12	3.083493e-02	1.000000e+00	real
CTTATAGATCGGCAACTACT	AAGGAATAATATACGTTCCC	CTTATAGATCGGCAACTACT-AAGGAATAATATACGTTCCC	21909	1	109	12	6.301583e-02	1.000000e+00	real
GCCAAACGTTGGCAAAAGGA	AAGGAATAATATACGTTCCC	GCCAAACGTTGGCAAAAGGA-AAGGAATAATATACGTTCCC	22016	1	2	12	1.769269e-03	1.000000e+00	real
TTCCGAGACCTATACTGGAG	AAGGAATAATATACGTTCCC	TTCCGAGACCTATACTGGAG-AAGGAATAATATACGTTCCC	22017	1	1	12	1.179834e-03	1.000000e+00	real
AAGTCGGGAATTATAGGAGG	AAGGAATAATATACGTTTCC	AAGTCGGGAATTATAGGAGG-AAGGAATAATATACGTTTCC	21807	1	212	11	1.100697e-01	1.000000e+00	real
AGTGTCTCACGGTCTGGGTG	AAGGAATAATATACGTTTCC	AGTGTCTCACGGTCTGGGTG-AAGGAATAATATACGTTTCC	22012	1	7	11	4.349888e-03	1.000000e+00	real
ATATAATCTCGGATGGGGAT	AAGGAATAATATACGTTTCC	ATATAATCTCGGATGGGGAT-AAGGAATAATATACGTTTCC	22017	1	2	11	1.633245e-03	1.000000e+00	real
ATCAAGCGAGTATGGAGTAT	AAGGAATAATATACGTTTCC	ATCAAGCGAGTATGGAGTAT-AAGGAATAATATACGTTTCC	22006	1	13	11	7.600914e-03	1.000000e+00	real
ATTCCGATTCACTTACTGCG	AAGGAATAATATACGTTTCC	ATTCCGATTCACTTACTGCG-AAGGAATAATATACGTTTCC	22004	1	15	11	8.682425e-03	1.000000e+00	real
CCATACCAGGGAAGCATCGA	AAGGAATAATATACGTTTCC	CCATACCAGGGAAGCATCGA-AAGGAATAATATACGTTTCC	21998	1	21	11	1.192048e-02	1.000000e+00	real
CTGCATCAAGTCTGGGTTAT	AAGGAATAATATACGTTTCC	CTGCATCAAGTCTGGGTTAT-AAGGAATAATATACGTTTCC	22017	1	2	11	1.633245e-03	1.000000e+00	real
CTTGTATTATTAGGGAGACG	AAGGAATAATATACGTTTCC	CTTGTATTATTAGGGAGACG-AAGGAATAATATACGTTTCC	21907	1	112	11	5.985718e-02	1.000000e+00	real
GGGTGTTCCGCGAAACGGCA	AAGGAATAATATACGTTTCC	GGGTGTTCCGCGAAACGGCA-AAGGAATAATATACGTTTCC	22012	1	7	11	4.349888e-03	1.000000e+00	real
TGTTCTACCCGAGGTATACG	AAGGAATAATATACGTTTCC	TGTTCTACCCGAGGTATACG-AAGGAATAATATACGTTTCC	22005	1	14	11	8.141804e-03	1.000000e+00	real
TTGCAGAGTCGCTGATGACG	AAGGAATAATATACGTTTCC	TTGCAGAGTCGCTGATGACG-AAGGAATAATATACGTTTCC	22017	1	2	11	1.633245e-03	1.000000e+00	real
CCCTCAAACAAGGGTTTGCT	AAGGACCCATTGCTACGCAT	CCCTCAAACAAGGGTTTGCT-AAGGACCCATTGCTACGCAT	22021	1	7	2	1.089028e-03	1.000000e+00	real
TATCCAATCATGTGTAGCCG	AAGGACCCATTGCTACGCAT	TATCCAATCATGTGTAGCCG-AAGGACCCATTGCTACGCAT	21852	1	176	2	2.391035e-02	1.000000e+00	real
CCTAATCAGCCGTATCGTCA	AAGGACCTGGTTTTGGAAAG	CCTAATCAGCCGTATCGTCA-AAGGACCTGGTTTTGGAAAG	22024	1	4	2	6.807352e-04	1.000000e+00	real
CTGATCATGCGCTGATCGGG	AAGGACCTGGTTTTGGAAAG	CTGATCATGCGCTGATCGGG-AAGGACCTGGTTTTGGAAAG	21980	1	48	2	6.657888e-03	1.000000e+00	real
GATAGCAACACCGGGCAAAG	AAGGACCTGGTTTTGGAAAG	GATAGCAACACCGGGCAAAG-AAGGACCTGGTTTTGGAAAG	21997	1	31	2	4.351367e-03	1.000000e+00	real
TTAAACTCCATACCGTAATG	AAGGACCTGGTTTTGGAAAG	TTAAACTCCATACCGTAATG-AAGGACCTGGTTTTGGAAAG	21995	1	33	2	4.622908e-03	1.000000e+00	real
TTCTAACTACAGGAACCGTA	AAGGACCTGGTTTTGGAAAG	TTCTAACTACAGGAACCGTA-AAGGACCTGGTTTTGGAAAG	22021	1	7	2	1.089028e-03	1.000000e+00	real
ACGCCTAATTGGTAGTGGGG	AAGGAGCAACCATATGGCAT	ACGCCTAATTGGTAGTGGGG-AAGGAGCAACCATATGGCAT	22026	1	1	3	3.631000e-04	1.000000e+00	real
CGATCGGCACCATATTATCC	AAGGAGCAACCATATGGCAT	CGATCGGCACCATATTATCC-AAGGAGCAACCATATGGCAT	22012	1	15	3	2.902032e-03	1.000000e+00	real
GGCGTTCACATTAACTTATT	AAGGAGCAACCATATGGCAT	GGCGTTCACATTAACTTATT-AAGGAGCAACCATATGGCAT	21847	1	180	3	3.246219e-02	1.000000e+00	real
GGGAAATTAATTAAACGGAG	AAGGAGCAACCATATGGCAT	GGGAAATTAATTAAACGGAG-AAGGAGCAACCATATGGCAT	22004	1	23	3	4.350677e-03	1.000000e+00	real
TATCCAATCATGTGTAGCCG	AAGGCAGATGAGGCGAGCCG	TATCCAATCATGTGTAGCCG-AAGGCAGATGAGGCGAGCCG	21853	1	176	1	1.600408e-02	1.000000e+00	real
AATACATTAAGGGCGGGCGG	AAGGCCGGGACAAGGGACGA	AATACATTAAGGGCGGGCGG-AAGGCCGGGACAAGGGACGA	21805	1	208	17	1.577186e-01	1.000000e+00	real
CATTAAGGTAACGATTCTGG	AAGGCCGGGACAAGGGACGA	CATTAAGGTAACGATTCTGG-AAGGCCGGGACAAGGGACGA	22011	1	2	17	2.449201e-03	1.000000e+00	real
CATTACCCCGAGTTTCTGAG	AAGGCCGGGACAAGGGACGA	CATTACCCCGAGTTTCTGAG-AAGGCCGGGACAAGGGACGA	21991	1	22	17	1.863300e-02	1.000000e+00	real
CTCCCTAACTGGGTGGGTGA	AAGGCCGGGACAAGGGACGA	CTCCCTAACTGGGTGGGTGA-AAGGCCGGGACAAGGGACGA	22010	1	3	17	3.264341e-03	1.000000e+00	real
CTGCTCCAAAGTCGTGGTGT	AAGGCCGGGACAAGGGACGA	CTGCTCCAAAGTCGTGGTGT-AAGGCCGGGACAAGGGACGA	22010	1	3	17	3.264341e-03	1.000000e+00	real
CTGCTCTGTCCCAGCATCAG	AAGGCCGGGACAAGGGACGA	CTGCTCTGTCCCAGCATCAG-AAGGCCGGGACAAGGGACGA	22000	1	13	17	1.138122e-02	1.000000e+00	real
GGTCGTACCCGGCAAGGAGC	AAGGCCGGGACAAGGGACGA	GGTCGTACCCGGCAAGGAGC-AAGGCCGGGACAAGGGACGA	21982	1	31	17	2.583452e-02	1.000000e+00	real
TACTAAAACCTCACCCTAGA	AAGGCCGGGACAAGGGACGA	TACTAAAACCTCACCCTAGA-AAGGCCGGGACAAGGGACGA	21749	1	264	17	1.958025e-01	1.000000e+00	real
TCCCCCCCGAGGGTACGCGA	AAGGCCGGGACAAGGGACGA	TCCCCCCCGAGGGTACGCGA-AAGGCCGGGACAAGGGACGA	21967	1	46	17	3.772625e-02	1.000000e+00	real
TCCGTGACTGGGGGTCTCGT	AAGGCCGGGACAAGGGACGA	TCCGTGACTGGGGGTCTCGT-AAGGCCGGGACAAGGGACGA	21815	1	198	17	1.507411e-01	1.000000e+00	real
TCTTCTAAAGTCATGCAATG	AAGGCCGGGACAAGGGACGA	TCTTCTAAAGTCATGCAATG-AAGGCCGGGACAAGGGACGA	21976	1	37	17	3.060777e-02	1.000000e+00	real
TTGGCCTCATGTTGGTGCCG	AAGGCCGGGACAAGGGACGA	TTGGCCTCATGTTGGTGCCG-AAGGCCGGGACAAGGGACGA	21987	1	26	17	2.183986e-02	1.000000e+00	real
GAACCCAAGCAAGATTCCAG	AAGGGACGTCTTAATTAACA	GAACCCAAGCAAGATTCCAG-AAGGGACGTCTTAATTAACA	22018	1	11	1	1.089102e-03	1.000000e+00	real
GCTAATCGAGTTGAGAGGGC	AAGGGACGTCTTAATTAACA	GCTAATCGAGTTGAGAGGGC-AAGGGACGTCTTAATTAACA	22028	1	1	1	1.815582e-04	1.000000e+00	real
TGCTCATAACTCCTGAGTCT	AAGGGACGTCTTAATTAACA	TGCTCATAACTCCTGAGTCT-AAGGGACGTCTTAATTAACA	21715	1	314	1	2.839228e-02	1.000000e+00	real
CAGGTACAGGGTAGGGGAAA	AAGGGCACGTTGGTTGTGGG	CAGGTACAGGGTAGGGGAAA-AAGGGCACGTTGGTTGTGGG	21920	1	109	1	9.961225e-03	1.000000e+00	real
CGTCGTTGCCCTTTGAAAAG	AAGGGCACGTTGGTTGTGGG	CGTCGTTGCCCTTTGAAAAG-AAGGGCACGTTGGTTGTGGG	21911	1	118	1	1.077403e-02	1.000000e+00	real
TGCTCATAACTCCTGAGTCT	AAGGGCACGTTGGTTGTGGG	TGCTCATAACTCCTGAGTCT-AAGGGCACGTTGGTTGTGGG	21715	1	314	1	2.839228e-02	1.000000e+00	real
ACCAAAGCTCTTGTGTTAGT	AAGGGCCCCCTGTGAAAGGT	ACCAAAGCTCTTGTGTTAGT-AAGGGCCCCCTGTGAAAGGT	21989	1	8	33	1.380658e-02	1.000000e+00	real
ACTGGAGAGAAGGACTTATC	AAGGGCCCCCTGTGAAAGGT	ACTGGAGAGAAGGACTTATC-AAGGGCCCCCTGTGAAAGGT	21988	1	9	33	1.532917e-02	1.000000e+00	real
AGAATTAACCGGTAATGCAA	AAGGGCCCCCTGTGAAAGGT	AGAATTAACCGGTAATGCAA-AAGGGCCCCCTGTGAAAGGT	21994	1	3	33	6.159263e-03	1.000000e+00	real
ATACATTGGCATCTCTTGTG	AAGGGCCCCCTGTGAAAGGT	ATACATTGGCATCTCTTGTG-AAGGGCCCCCTGTGAAAGGT	21955	1	42	33	6.431438e-02	1.000000e+00	real
ATCATTGGGAGATGCGTCAG	AAGGGCCCCCTGTGAAAGGT	ATCATTGGGAGATGCGTCAG-AAGGGCCCCCTGTGAAAGGT	21988	1	9	33	1.532917e-02	1.000000e+00	real
CAATCCCGGTGATAGCTGGG	AAGGGCCCCCTGTGAAAGGT	CAATCCCGGTGATAGCTGGG-AAGGGCCCCCTGTGAAAGGT	21901	1	96	33	1.394137e-01	1.000000e+00	real
CAGAAGCTTATCATGTATCT	AAGGGCCCCCTGTGAAAGGT	CAGAAGCTTATCATGTATCT-AAGGGCCCCCTGTGAAAGGT	21957	1	40	33	6.141415e-02	1.000000e+00	real
CCACTCATGCTCACAGTTGT	AAGGGCCCCCTGTGAAAGGT	CCACTCATGCTCACAGTTGT-AAGGGCCCCCTGTGAAAGGT	21996	1	1	33	3.084248e-03	1.000000e+00	real
CGCACTCCCGGCGGGGGGTG	AAGGGCCCCCTGTGAAAGGT	CGCACTCCCGGCGGGGGGTG-AAGGGCCCCCTGTGAAAGGT	21976	1	21	33	3.342328e-02	1.000000e+00	real
CTAATAAAAGCGGGTAGGCT	AAGGGCCCCCTGTGAAAGGT	CTAATAAAAGCGGGTAGGCT-AAGGGCCCCCTGTGAAAGGT	21982	1	15	33	2.441694e-02	1.000000e+00	real
CTACACTTAAGTAAAGGGCG	AAGGGCCCCCTGTGAAAGGT	CTACACTTAAGTAAAGGGCG-AAGGGCCCCCTGTGAAAGGT	21995	1	2	33	4.622908e-03	1.000000e+00	real
GACCGCATCGAACTTGCGCG	AAGGGCCCCCTGTGAAAGGT	GACCGCATCGAACTTGCGCG-AAGGGCCCCCTGTGAAAGGT	21995	1	2	33	4.622908e-03	1.000000e+00	real
GCAACCCTCCAATGATCGGT	AAGGGCCCCCTGTGAAAGGT	GCAACCCTCCAATGATCGGT-AAGGGCCCCCTGTGAAAGGT	21996	1	1	33	3.084248e-03	1.000000e+00	real
GCCCGTGCGATGGTTGTGGT	AAGGGCCCCCTGTGAAAGGT	GCCCGTGCGATGGTTGTGGT-AAGGGCCCCCTGTGAAAGGT	21979	1	18	33	2.893024e-02	1.000000e+00	real
GCGATACACATATGTCATGA	AAGGGCCCCCTGTGAAAGGT	GCGATACACATATGTCATGA-AAGGGCCCCCTGTGAAAGGT	21991	1	6	33	1.075453e-02	1.000000e+00	real
TGAGCGCGTAGGGAGTAATG	AAGGGCCCCCTGTGAAAGGT	TGAGCGCGTAGGGAGTAATG-AAGGGCCCCCTGTGAAAGGT	21994	1	3	33	6.159263e-03	1.000000e+00	real
TGCTCATAACTCCTGAGTCT	AAGGGCCCCCTGTGAAAGGT	TGCTCATAACTCCTGAGTCT-AAGGGCCCCCTGTGAAAGGT	21683	1	314	33	3.873808e-01	1.000000e+00	real
TTATTATGATAGATTGAAGA	AAGGGCCCCCTGTGAAAGGT	TTATTATGATAGATTGAAGA-AAGGGCCCCCTGTGAAAGGT	21984	1	13	33	2.139677e-02	1.000000e+00	real
AGGCTTTTCGGTGCAGCTGA	AAGGTCAGACGGTGACCTGC	AGGCTTTTCGGTGCAGCTGA-AAGGTCAGACGGTGACCTGC	21950	1	77	3	1.408778e-02	1.000000e+00	real
CCTCCATACTGTCTTCGCCT	AAGGTCAGACGGTGACCTGC	CCTCCATACTGTCTTCGCCT-AAGGTCAGACGGTGACCTGC	22016	1	11	3	2.177117e-03	1.000000e+00	real
CCGTGCCGCCCTCTATGAGT	AAGTAACCACTTGTTGCGGC	CCGTGCCGCCCTCTATGAGT-AAGTAACCACTTGTTGCGGC	21999	1	22	9	1.039304e-02	1.000000e+00	real
ACGCCTTGAAGATTGTGTAG	AAGTACTTGATTGAGAATGC	ACGCCTTGAAGATTGTGTAG-AAGTACTTGATTGAGAATGC	22021	1	2	7	1.089028e-03	1.000000e+00	real
CCTCAACCCCGGATTCTATT	AAGTACTTGATTGAGAATGC	CCTCAACCCCGGATTCTATT-AAGTACTTGATTGAGAATGC	21999	1	24	7	9.043575e-03	1.000000e+00	real
CTCCGTCTTCGGGCAAGCCA	AAGTACTTGATTGAGAATGC	CTCCGTCTTCGGGCAAGCCA-AAGTACTTGATTGAGAATGC	21998	1	25	7	9.403824e-03	1.000000e+00	real
CTTTATCCGGTGAATTCGGG	AAGTACTTGATTGAGAATGC	CTTTATCCGGTGAATTCGGG-AAGTACTTGATTGAGAATGC	21992	1	31	7	1.156292e-02	1.000000e+00	real
GACTATCCAACGTTGGATAG	AAGTACTTGATTGAGAATGC	GACTATCCAACGTTGGATAG-AAGTACTTGATTGAGAATGC	22015	1	8	7	3.263971e-03	1.000000e+00	real
TTAAAAACGCGGGGGTCAGT	AAGTACTTGATTGAGAATGC	TTAAAAACGCGGGGGTCAGT-AAGTACTTGATTGAGAATGC	22019	1	4	7	1.814470e-03	1.000000e+00	real
ATACTTGACTGGGAAGAAGT	AAGTAGCCAAACTGGGTGGA	ATACTTGACTGGGAAGAAGT-AAGTAGCCAAACTGGGTGGA	22021	1	8	1	8.168822e-04	1.000000e+00	real
AGCGATGGGACTTAGCTGCT	AAGTAGCCAACCTTTTTTTA	AGCGATGGGACTTAGCTGCT-AAGTAGCCAACCTTTTTTTA	21978	1	51	1	4.715157e-03	1.000000e+00	real
AAGTCGGGAATTATAGGAGG	AAGTAGCTGTTCCCGGGCGT	AAGTCGGGAATTATAGGAGG-AAGTAGCTGTTCCCGGGCGT	21817	1	212	1	1.924335e-02	1.000000e+00	real
TCTCATGGCCCTATAATTCA	AAGTAGCTGTTCCCGGGCGT	TCTCATGGCCCTATAATTCA-AAGTAGCTGTTCCCGGGCGT	21866	1	163	1	1.483303e-02	1.000000e+00	real
AAGTTAAGTCGTTATGGGGC	AAGTCGGGAATTATAGGAGG	AAGTTAAGTCGTTATGGGGC-AAGTCGGGAATTATAGGAGG	21813	1	5	212	5.663127e-02	1.000000e+00	real
AATACAGGTAGGGCGGTGCT	AAGTCGGGAATTATAGGAGG	AATACAGGTAGGGCGGTGCT-AAGTCGGGAATTATAGGAGG	21817	1	1	212	1.924335e-02	1.000000e+00	real
AATACATTAAGGGCGGGCGG	AAGTCGGGAATTATAGGAGG	AATACATTAAGGGCGGGCGG-AAGTCGGGAATTATAGGAGG	21610	1	208	212	8.699944e-01	1.000000e+00	real
ACACACCATAGGTCTCCGGG	AAGTCGGGAATTATAGGAGG	ACACACCATAGGTCTCCGGG-AAGTCGGGAATTATAGGAGG	21769	1	49	212	3.851060e-01	1.000000e+00	real
ACACCGCTATATTAGGTCTG	AAGTCGGGAATTATAGGAGG	ACACCGCTATATTAGGTCTG-AAGTCGGGAATTATAGGAGG	21817	1	1	212	1.924335e-02	1.000000e+00	real
ACCTTCACCCATGAGTCTAG	AAGTCGGGAATTATAGGAGG	ACCTTCACCCATGAGTCTAG-AAGTCGGGAATTATAGGAGG	21789	1	29	212	2.529700e-01	1.000000e+00	real
ACTACCCTGGAGAGTGTCAT	AAGTCGGGAATTATAGGAGG	ACTACCCTGGAGAGTGTCAT-AAGTCGGGAATTATAGGAGG	21810	1	8	212	8.373813e-02	1.000000e+00	real
ACTACTTCCCGGAGAACCTA	AAGTCGGGAATTATAGGAGG	ACTACTTCCCGGAGAACCTA-AAGTCGGGAATTATAGGAGG	21805	1	13	212	1.272042e-01	1.000000e+00	real
ACTTAAAAGATTCTGATCCC	AAGTCGGGAATTATAGGAGG	ACTTAAAAGATTCTGATCCC-AAGTCGGGAATTATAGGAGG	21804	1	14	212	1.356479e-01	1.000000e+00	real
ACTTATGCCCGAGGTTTGCA	AAGTCGGGAATTATAGGAGG	ACTTATGCCCGAGGTTTGCA-AAGTCGGGAATTATAGGAGG	21777	1	41	212	3.353016e-01	1.000000e+00	real
AGCCCAAACTGAACGTGATG	AAGTCGGGAATTATAGGAGG	AGCCCAAACTGAACGTGATG-AAGTCGGGAATTATAGGAGG	21665	1	153	212	7.771800e-01	1.000000e+00	real
AGCCTTCGGGCACGGTGGGC	AAGTCGGGAATTATAGGAGG	AGCCTTCGGGCACGGTGGGC-AAGTCGGGAATTATAGGAGG	21794	1	24	212	2.157394e-01	1.000000e+00	real
AGCGATGGGACTTAGCTGCT	AAGTCGGGAATTATAGGAGG	AGCGATGGGACTTAGCTGCT-AAGTCGGGAATTATAGGAGG	21767	1	51	212	3.969654e-01	1.000000e+00	real
AGGGCCGCAATGGGCCGACT	AAGTCGGGAATTATAGGAGG	AGGGCCGCAATGGGCCGACT-AAGTCGGGAATTATAGGAGG	21806	1	12	212	1.186784e-01	1.000000e+00	real
AGTCAGTTAGGTTGTAGGAG	AAGTCGGGAATTATAGGAGG	AGTCAGTTAGGTTGTAGGAG-AAGTCGGGAATTATAGGAGG	21803	1	15	212	1.440103e-01	1.000000e+00	real
ATATATTACGCACGGCTGGC	AAGTCGGGAATTATAGGAGG	ATATATTACGCACGGCTGGC-AAGTCGGGAATTATAGGAGG	21797	1	21	212	1.925205e-01	1.000000e+00	real
ATCAACCATAGTCAGGTGTA	AAGTCGGGAATTATAGGAGG	ATCAACCATAGTCAGGTGTA-AAGTCGGGAATTATAGGAGG	21808	1	10	212	1.013773e-01	1.000000e+00	real
ATCAGGAGGATATCGGGGGG	AAGTCGGGAATTATAGGAGG	ATCAGGAGGATATCGGGGGG-AAGTCGGGAATTATAGGAGG	21714	1	104	212	6.403151e-01	1.000000e+00	real
ATCATTTTGTTAGGTGGGTA	AAGTCGGGAATTATAGGAGG	ATCATTTTGTTAGGTGGGTA-AAGTCGGGAATTATAGGAGG	21790	1	28	212	2.456674e-01	1.000000e+00	real
ATGCCACCCCGACTGCCCGC	AAGTCGGGAATTATAGGAGG	ATGCCACCCCGACTGCCCGC-AAGTCGGGAATTATAGGAGG	21817	1	1	212	1.924335e-02	1.000000e+00	real
ATGGGGACTTGCTGGTTAGT	AAGTCGGGAATTATAGGAGG	ATGGGGACTTGCTGGTTAGT-AAGTCGGGAATTATAGGAGG	21815	1	3	212	3.811810e-02	1.000000e+00	real
ATTACTGACTCGATGCAAGG	AAGTCGGGAATTATAGGAGG	ATTACTGACTCGATGCAAGG-AAGTCGGGAATTATAGGAGG	21705	1	113	212	6.705731e-01	1.000000e+00	real
ATTCCACGACGGAGCCGTGA	AAGTCGGGAATTATAGGAGG	ATTCCACGACGGAGCCGTGA-AAGTCGGGAATTATAGGAGG	21816	1	2	212	2.872636e-02	1.000000e+00	real
ATTCCGATTCACTTACTGCG	AAGTCGGGAATTATAGGAGG	ATTCCGATTCACTTACTGCG-AAGTCGGGAATTATAGGAGG	21803	1	15	212	1.440103e-01	1.000000e+00	real
ATTTATCGCCGTTCCACGTA	AAGTCGGGAATTATAGGAGG	ATTTATCGCCGTTCCACGTA-AAGTCGGGAATTATAGGAGG	21777	1	41	212	3.353016e-01	1.000000e+00	real
ATTTCTGAATGATCGCCATA	AAGTCGGGAATTATAGGAGG	ATTTCTGAATGATCGCCATA-AAGTCGGGAATTATAGGAGG	21816	1	2	212	2.872636e-02	1.000000e+00	real
CAATGCTTACAGTCGCTGCA	AAGTCGGGAATTATAGGAGG	CAATGCTTACAGTCGCTGCA-AAGTCGGGAATTATAGGAGG	21815	1	3	212	3.811810e-02	1.000000e+00	real
CACCCACTGCCGACGCTACG	AAGTCGGGAATTATAGGAGG	CACCCACTGCCGACGCTACG-AAGTCGGGAATTATAGGAGG	21785	1	33	212	2.814837e-01	1.000000e+00	real
CACTGTATCGAAATATCCTT	AAGTCGGGAATTATAGGAGG	CACTGTATCGAAATATCCTT-AAGTCGGGAATTATAGGAGG	21796	1	22	212	2.003352e-01	1.000000e+00	real
CAGAAGCTTATCATGTATCT	AAGTCGGGAATTATAGGAGG	CAGAAGCTTATCATGTATCT-AAGTCGGGAATTATAGGAGG	21778	1	40	212	3.288002e-01	1.000000e+00	real
CAGAGTGACGGTTTAACGCG	AAGTCGGGAATTATAGGAGG	CAGAGTGACGGTTTAACGCG-AAGTCGGGAATTATAGGAGG	21814	1	4	212	4.741945e-02	1.000000e+00	real
CAGGCTTTCAGGTAAGCCAG	AAGTCGGGAATTATAGGAGG	CAGGCTTTCAGGTAAGCCAG-AAGTCGGGAATTATAGGAGG	21815	1	3	212	3.811810e-02	1.000000e+00	real
CATAAAACACCACATCTCAT	AAGTCGGGAATTATAGGAGG	CATAAAACACCACATCTCAT-AAGTCGGGAATTATAGGAGG	21812	1	6	212	6.575443e-02	1.000000e+00	real
CATCGAGACTCGTCATATAT	AAGTCGGGAATTATAGGAGG	CATCGAGACTCGTCATATAT-AAGTCGGGAATTATAGGAGG	21782	1	36	212	3.021556e-01	1.000000e+00	real
CCACAAGAAGCATTATAGCC	AAGTCGGGAATTATAGGAGG	CCACAAGAAGCATTATAGCC-AAGTCGGGAATTATAGGAGG	21816	1	2	212	2.872636e-02	1.000000e+00	real
CCACATAGGCGGGGTGAGGG	AAGTCGGGAATTATAGGAGG	CCACATAGGCGGGGTGAGGG-AAGTCGGGAATTATAGGAGG	21773	1	45	212	3.606863e-01	1.000000e+00	real
CCATTACTTTTTGAGGAATG	AAGTCGGGAATTATAGGAGG	CCATTACTTTTTGAGGAATG-AAGTCGGGAATTATAGGAGG	21812	1	6	212	6.575443e-02	1.000000e+00	real
CCCACCCCGAAGAGCCTCGG	AAGTCGGGAATTATAGGAGG	CCCACCCCGAAGAGCCTCGG-AAGTCGGGAATTATAGGAGG	21765	1	53	212	4.085972e-01	1.000000e+00	real
CCCACTAATATGTTAAAAAC	AAGTCGGGAATTATAGGAGG	CCCACTAATATGTTAAAAAC-AAGTCGGGAATTATAGGAGG	21806	1	12	212	1.186784e-01	1.000000e+00	real
CCCATCAGTCTTATTGCAGC	AAGTCGGGAATTATAGGAGG	CCCATCAGTCTTATTGCAGC-AAGTCGGGAATTATAGGAGG	21787	1	31	212	2.673649e-01	1.000000e+00	real
CCCCTTATAGAGCGCGCTTC	AAGTCGGGAATTATAGGAGG	CCCCTTATAGAGCGCGCTTC-AAGTCGGGAATTATAGGAGG	21817	1	1	212	1.924335e-02	1.000000e+00	real
CCGTTAAACAGGGGGTAATT	AAGTCGGGAATTATAGGAGG	CCGTTAAACAGGGGGTAATT-AAGTCGGGAATTATAGGAGG	21786	1	32	212	2.744585e-01	1.000000e+00	real
CCTCCACCCTTGTGCAAGCA	AAGTCGGGAATTATAGGAGG	CCTCCACCCTTGTGCAAGCA-AAGTCGGGAATTATAGGAGG	21713	1	105	212	6.438093e-01	1.000000e+00	real
CGAATTAAACGAAGCTTGCG	AAGTCGGGAATTATAGGAGG	CGAATTAAACGAAGCTTGCG-AAGTCGGGAATTATAGGAGG	21814	1	4	212	4.741945e-02	1.000000e+00	real
CGATTAAGGGACGGTATGCG	AAGTCGGGAATTATAGGAGG	CGATTAAGGGACGGTATGCG-AAGTCGGGAATTATAGGAGG	21812	1	6	212	6.575443e-02	1.000000e+00	real
CGCAAAACTTGAATATCGGG	AAGTCGGGAATTATAGGAGG	CGCAAAACTTGAATATCGGG-AAGTCGGGAATTATAGGAGG	21815	1	3	212	3.811810e-02	1.000000e+00	real
CGCAGTTGACGGGCACTTAA	AAGTCGGGAATTATAGGAGG	CGCAGTTGACGGGCACTTAA-AAGTCGGGAATTATAGGAGG	21719	1	99	212	6.223259e-01	1.000000e+00	real
CGCATAAGCTTGTTAGGAGT	AAGTCGGGAATTATAGGAGG	CGCATAAGCTTGTTAGGAGT-AAGTCGGGAATTATAGGAGG	21806	1	12	212	1.186784e-01	1.000000e+00	real
CGCTATAGCCCCTGCCAACA	AAGTCGGGAATTATAGGAGG	CGCTATAGCCCCTGCCAACA-AAGTCGGGAATTATAGGAGG	21810	1	8	212	8.373813e-02	1.000000e+00	real
CGTAAGGCCTCACCATACGA	AAGTCGGGAATTATAGGAGG	CGTAAGGCCTCACCATACGA-AAGTCGGGAATTATAGGAGG	21771	1	47	212	3.730145e-01	1.000000e+00	real
CTAAGCGACAGGTATGGTAG	AAGTCGGGAATTATAGGAGG	CTAAGCGACAGGTATGGTAG-AAGTCGGGAATTATAGGAGG	21807	1	11	212	1.100697e-01	1.000000e+00	real
CTCAGACCCTGAGTGTTCAA	AAGTCGGGAATTATAGGAGG	CTCAGACCCTGAGTGTTCAA-AAGTCGGGAATTATAGGAGG	21789	1	29	212	2.529700e-01	1.000000e+00	real
CTGCTGAACCTGCGGGCTGG	AAGTCGGGAATTATAGGAGG	CTGCTGAACCTGCGGGCTGG-AAGTCGGGAATTATAGGAGG	21720	1	98	212	6.186220e-01	1.000000e+00	real
GAAACCCAAGGGGTAGCTTA	AAGTCGGGAATTATAGGAGG	GAAACCCAAGGGGTAGCTTA-AAGTCGGGAATTATAGGAGG	21817	1	1	212	1.924335e-02	1.000000e+00	real
GAACACAACAAAGGCCAGAC	AAGTCGGGAATTATAGGAGG	GAACACAACAAAGGCCAGAC-AAGTCGGGAATTATAGGAGG	21816	1	2	212	2.872636e-02	1.000000e+00	real
GAACCCAAGCAAGATTCCAG	AAGTCGGGAATTATAGGAGG	GAACCCAAGCAAGATTCCAG-AAGTCGGGAATTATAGGAGG	21807	1	11	212	1.100697e-01	1.000000e+00	real
GAACCCGTTTGGTTGCATGA	AAGTCGGGAATTATAGGAGG	GAACCCGTTTGGTTGCATGA-AAGTCGGGAATTATAGGAGG	21803	1	15	212	1.440103e-01	1.000000e+00	real
GAAGTTTATTGGTACATCGG	AAGTCGGGAATTATAGGAGG	GAAGTTTATTGGTACATCGG-AAGTCGGGAATTATAGGAGG	21779	1	39	212	3.222355e-01	1.000000e+00	real
GACACTGCGTCTGAACACCA	AAGTCGGGAATTATAGGAGG	GACACTGCGTCTGAACACCA-AAGTCGGGAATTATAGGAGG	21813	1	5	212	5.663127e-02	1.000000e+00	real
GACCAAGTGTACGAAAGGTG	AAGTCGGGAATTATAGGAGG	GACCAAGTGTACGAAAGGTG-AAGTCGGGAATTATAGGAGG	21812	1	6	212	6.575443e-02	1.000000e+00	real
GACCACTGACGGACGGGGAA	AAGTCGGGAATTATAGGAGG	GACCACTGACGGACGGGGAA-AAGTCGGGAATTATAGGAGG	21797	1	21	212	1.925205e-01	1.000000e+00	real
GACGACCAGCTCGAAATAGT	AAGTCGGGAATTATAGGAGG	GACGACCAGCTCGAAATAGT-AAGTCGGGAATTATAGGAGG	21797	1	21	212	1.925205e-01	1.000000e+00	real
GACGCTAATGAAGAATAGTG	AAGTCGGGAATTATAGGAGG	GACGCTAATGAAGAATAGTG-AAGTCGGGAATTATAGGAGG	21757	1	61	212	4.529331e-01	1.000000e+00	real
GAGAGTCGGCGCGCCGGTGG	AAGTCGGGAATTATAGGAGG	GAGAGTCGGCGCGCCGGTGG-AAGTCGGGAATTATAGGAGG	21760	1	58	212	4.367087e-01	1.000000e+00	real
GATATTGTCATTAATGAATC	AAGTCGGGAATTATAGGAGG	GATATTGTCATTAATGAATC-AAGTCGGGAATTATAGGAGG	21815	1	3	212	3.811810e-02	1.000000e+00	real
GATTAAGCATGGACCGGGAG	AAGTCGGGAATTATAGGAGG	GATTAAGCATGGACCGGGAG-AAGTCGGGAATTATAGGAGG	21814	1	4	212	4.741945e-02	1.000000e+00	real
GCACCAAACCATCGATGAGA	AAGTCGGGAATTATAGGAGG	GCACCAAACCATCGATGAGA-AAGTCGGGAATTATAGGAGG	21805	1	13	212	1.272042e-01	1.000000e+00	real
GCCTCGTAACGCCTAGCTCT	AAGTCGGGAATTATAGGAGG	GCCTCGTAACGCCTAGCTCT-AAGTCGGGAATTATAGGAGG	21812	1	6	212	6.575443e-02	1.000000e+00	real
GCGCACTCTAGTTTCATGGA	AAGTCGGGAATTATAGGAGG	GCGCACTCTAGTTTCATGGA-AAGTCGGGAATTATAGGAGG	21795	1	23	212	2.080746e-01	1.000000e+00	real
GGAGAGACACGGGGGCAGGT	AAGTCGGGAATTATAGGAGG	GGAGAGACACGGGGGCAGGT-AAGTCGGGAATTATAGGAGG	21811	1	7	212	7.478977e-02	1.000000e+00	real
GGCCCCGGTCTGGGCGAAGG	AAGTCGGGAATTATAGGAGG	GGCCCCGGTCTGGGCGAAGG-AAGTCGGGAATTATAGGAGG	21811	1	7	212	7.478977e-02	1.000000e+00	real
GGCCGCACACTCGCCATGGT	AAGTCGGGAATTATAGGAGG	GGCCGCACACTCGCCATGGT-AAGTCGGGAATTATAGGAGG	21664	1	154	212	7.793495e-01	1.000000e+00	real
GGGTCACTCGCGGGACTGCA	AAGTCGGGAATTATAGGAGG	GGGTCACTCGCGGGACTGCA-AAGTCGGGAATTATAGGAGG	21815	1	3	212	3.811810e-02	1.000000e+00	real
GGGTCACTCGGCTGGTTAGT	AAGTCGGGAATTATAGGAGG	GGGTCACTCGGCTGGTTAGT-AAGTCGGGAATTATAGGAGG	21817	1	1	212	1.924335e-02	1.000000e+00	real
GTCATAGGTCTTCGGGGGAA	AAGTCGGGAATTATAGGAGG	GTCATAGGTCTTCGGGGGAA-AAGTCGGGAATTATAGGAGG	21816	1	2	212	2.872636e-02	1.000000e+00	real
GTCCACATGCACGTAGGAAT	AAGTCGGGAATTATAGGAGG	GTCCACATGCACGTAGGAAT-AAGTCGGGAATTATAGGAGG	21759	1	59	212	4.421694e-01	1.000000e+00	real
GTGAACTTCAATGGAGTGGG	AAGTCGGGAATTATAGGAGG	GTGAACTTCAATGGAGTGGG-AAGTCGGGAATTATAGGAGG	21777	1	41	212	3.353016e-01	1.000000e+00	real
GTGAGGCTATTCTAGAGGCG	AAGTCGGGAATTATAGGAGG	GTGAGGCTATTCTAGAGGCG-AAGTCGGGAATTATAGGAGG	21803	1	15	212	1.440103e-01	1.000000e+00	real
GTTCGAGCCCACGGAGTTAG	AAGTCGGGAATTATAGGAGG	GTTCGAGCCCACGGAGTTAG-AAGTCGGGAATTATAGGAGG	21744	1	74	212	5.180308e-01	1.000000e+00	real
TAAGACAGTAAGATTGGTGG	AAGTCGGGAATTATAGGAGG	TAAGACAGTAAGATTGGTGG-AAGTCGGGAATTATAGGAGG	21797	1	21	212	1.925205e-01	1.000000e+00	real
TACACCACCAGAAACGGCCC	AAGTCGGGAATTATAGGAGG	TACACCACCAGAAACGGCCC-AAGTCGGGAATTATAGGAGG	21782	1	36	212	3.021556e-01	1.000000e+00	real
TACTCATTCTCGGGGTCGCG	AAGTCGGGAATTATAGGAGG	TACTCATTCTCGGGGTCGCG-AAGTCGGGAATTATAGGAGG	21804	1	14	212	1.356479e-01	1.000000e+00	real
TAGTGCACCATCAAGGGTAT	AAGTCGGGAATTATAGGAGG	TAGTGCACCATCAAGGGTAT-AAGTCGGGAATTATAGGAGG	21815	1	3	212	3.811810e-02	1.000000e+00	real
TATACTGATAAGGGTGACGG	AAGTCGGGAATTATAGGAGG	TATACTGATAAGGGTGACGG-AAGTCGGGAATTATAGGAGG	21760	1	58	212	4.367087e-01	1.000000e+00	real
TATCTCCTTTGCTAGTGCGG	AAGTCGGGAATTATAGGAGG	TATCTCCTTTGCTAGTGCGG-AAGTCGGGAATTATAGGAGG	21811	1	7	212	7.478977e-02	1.000000e+00	real
TATTGATGACAATTGCAGGC	AAGTCGGGAATTATAGGAGG	TATTGATGACAATTGCAGGC-AAGTCGGGAATTATAGGAGG	21817	1	1	212	1.924335e-02	1.000000e+00	real
TCAACTAGAATCGGGAGTTG	AAGTCGGGAATTATAGGAGG	TCAACTAGAATCGGGAGTTG-AAGTCGGGAATTATAGGAGG	21816	1	2	212	2.872636e-02	1.000000e+00	real
TCAATCGGACCGCGAGGCCT	AAGTCGGGAATTATAGGAGG	TCAATCGGACCGCGAGGCCT-AAGTCGGGAATTATAGGAGG	21808	1	10	212	1.013773e-01	1.000000e+00	real
TCACCCTAAATTCGGGGTTG	AAGTCGGGAATTATAGGAGG	TCACCCTAAATTCGGGGTTG-AAGTCGGGAATTATAGGAGG	21815	1	3	212	3.811810e-02	1.000000e+00	real
TCATGGATAAACGGGTATCA	AAGTCGGGAATTATAGGAGG	TCATGGATAAACGGGTATCA-AAGTCGGGAATTATAGGAGG	21816	1	2	212	2.872636e-02	1.000000e+00	real
TCGATATTCATTTCCTTCCA	AAGTCGGGAATTATAGGAGG	TCGATATTCATTTCCTTCCA-AAGTCGGGAATTATAGGAGG	21783	1	35	212	2.953316e-01	1.000000e+00	real
TCTCTTCCACGATCGCTGAT	AAGTCGGGAATTATAGGAGG	TCTCTTCCACGATCGCTGAT-AAGTCGGGAATTATAGGAGG	21792	1	26	212	2.308483e-01	1.000000e+00	real
TCTTCATTCCTATTGACAGT	AAGTCGGGAATTATAGGAGG	TCTTCATTCCTATTGACAGT-AAGTCGGGAATTATAGGAGG	21814	1	4	212	4.741945e-02	1.000000e+00	real
TGCCGGTCTTTCGTTCGGAC	AAGTCGGGAATTATAGGAGG	TGCCGGTCTTTCGTTCGGAC-AAGTCGGGAATTATAGGAGG	21739	1	79	212	5.409621e-01	1.000000e+00	real
TGGAGACCCTGAAGGTACAT	AAGTCGGGAATTATAGGAGG	TGGAGACCCTGAAGGTACAT-AAGTCGGGAATTATAGGAGG	21817	1	1	212	1.924335e-02	1.000000e+00	real
TGGGTACCTGGGTGAGGTGT	AAGTCGGGAATTATAGGAGG	TGGGTACCTGGGTGAGGTGT-AAGTCGGGAATTATAGGAGG	21780	1	38	212	3.156070e-01	1.000000e+00	real
TGGTTTGAACTGACGTCCGG	AAGTCGGGAATTATAGGAGG	TGGTTTGAACTGACGTCCGG-AAGTCGGGAATTATAGGAGG	21739	1	79	212	5.409621e-01	1.000000e+00	real
TGTTCTACCCGAGGTATACG	AAGTCGGGAATTATAGGAGG	TGTTCTACCCGAGGTATACG-AAGTCGGGAATTATAGGAGG	21804	1	14	212	1.356479e-01	1.000000e+00	real
TTAAAAATGTCAACTAGGCG	AAGTCGGGAATTATAGGAGG	TTAAAAATGTCAACTAGGCG-AAGTCGGGAATTATAGGAGG	21800	1	18	212	1.686175e-01	1.000000e+00	real
TTCATCCTGAGTGTTAGAGT	AAGTCGGGAATTATAGGAGG	TTCATCCTGAGTGTTAGAGT-AAGTCGGGAATTATAGGAGG	21810	1	8	212	8.373813e-02	1.000000e+00	real
TTCCTTGCTCTTAGCTGTTT	AAGTCGGGAATTATAGGAGG	TTCCTTGCTCTTAGCTGTTT-AAGTCGGGAATTATAGGAGG	21817	1	1	212	1.924335e-02	1.000000e+00	real
TTGGTCTTATGTGTTTTTAG	AAGTCGGGAATTATAGGAGG	TTGGTCTTATGTGTTTTTAG-AAGTCGGGAATTATAGGAGG	21815	1	3	212	3.811810e-02	1.000000e+00	real
TTTAACATCGGAGTTAGATT	AAGTCGGGAATTATAGGAGG	TTTAACATCGGAGTTAGATT-AAGTCGGGAATTATAGGAGG	21662	1	156	212	7.836255e-01	1.000000e+00	real
AGAACCCTTGATACGTGCTA	AAGTGCTTAGGTGTGTAAGG	AGAACCCTTGATACGTGCTA-AAGTGCTTAGGTGTGTAAGG	21987	1	38	5	1.057570e-02	1.000000e+00	real
ATAATGATTGTTGGGAGATG	AAGTGCTTAGGTGTGTAAGG	ATAATGATTGTTGGGAGATG-AAGTGCTTAGGTGTGTAAGG	22023	1	2	5	8.168451e-04	1.000000e+00	real
CCCCCGCCCCTTCATGAAGG	AAGTGCTTAGGTGTGTAAGG	CCCCCGCCCCTTCATGAAGG-AAGTGCTTAGGTGTGTAAGG	22022	1	3	5	1.089003e-03	1.000000e+00	real
TCGATATTCATTTCCTTCCA	AAGTTAAGTCGTTATGGGGC	TCGATATTCATTTCCTTCCA-AAGTTAAGTCGTTATGGGGC	21990	1	35	5	9.765505e-03	1.000000e+00	real
CCATACCACGTGGGGTTTGT	AAGTTTCCCCGGTGAGCCAC	CCATACCACGTGGGGTTTGT-AAGTTTCCCCGGTGAGCCAC	21556	1	472	2	6.303909e-02	1.000000e+00	real
GAACACGCATCTTGCCCAGG	AAGTTTCCCCGGTGAGCCAC	GAACACGCATCTTGCCCAGG-AAGTTTCCCCGGTGAGCCAC	21919	1	109	2	1.490490e-02	1.000000e+00	real
GCGTCCACGACCTTTAGGTC	AATAACCTTGGTCGGGCCTT	GCGTCCACGACCTTTAGGTC-AATAACCTTGGTCGGGCCTT	22027	1	1	2	2.723312e-04	1.000000e+00	real
ACACTCCCCTACTGGGCCTC	AATAATTATAGTGATTCTAT	ACACTCCCCTACTGGGCCTC-AATAATTATAGTGATTCTAT	21979	1	42	9	1.935133e-02	1.000000e+00	real
CACTAGCCTACTATATGTGC	AATAATTATAGTGATTCTAT	CACTAGCCTACTATATGTGC-AATAATTATAGTGATTCTAT	22020	1	1	9	9.076263e-04	1.000000e+00	real
CACTGCCAAGTTTCTTATGA	AATAATTATAGTGATTCTAT	CACTGCCAAGTTTCTTATGA-AATAATTATAGTGATTCTAT	22003	1	18	9	8.592567e-03	1.000000e+00	real
CCAACAATCTGGTAAGGTGG	AATAATTATAGTGATTCTAT	CCAACAATCTGGTAAGGTGG-AATAATTATAGTGATTCTAT	22020	1	1	9	9.076263e-04	1.000000e+00	real
CCATACCACGTGGGGTTTGT	AATAATTATAGTGATTCTAT	CCATACCACGTGGGGTTTGT-AATAATTATAGTGATTCTAT	21549	1	472	9	1.951349e-01	1.000000e+00	real
CCCCTAGCAGGTCCGTGGGA	AATAATTATAGTGATTCTAT	CCCCTAGCAGGTCCGTGGGA-AATAATTATAGTGATTCTAT	21766	1	255	9	1.103297e-01	1.000000e+00	real
CCCTCGATGCGGTTGATAGT	AATAATTATAGTGATTCTAT	CCCTCGATGCGGTTGATAGT-AATAATTATAGTGATTCTAT	21996	1	25	9	1.174146e-02	1.000000e+00	real
CGAACCGACACGAGTTTGAA	AATAATTATAGTGATTCTAT	CGAACCGACACGAGTTTGAA-AATAATTATAGTGATTCTAT	22013	1	8	9	4.078483e-03	1.000000e+00	real
CGCAGTTGACGGGCACTTAA	AATAATTATAGTGATTCTAT	CGCAGTTGACGGGCACTTAA-AATAATTATAGTGATTCTAT	21922	1	99	9	4.448348e-02	1.000000e+00	real
CTGAGCACTCATATATGAGG	AATAATTATAGTGATTCTAT	CTGAGCACTCATATATGAGG-AATAATTATAGTGATTCTAT	21738	1	283	9	1.217061e-01	1.000000e+00	real
GTTCGAGCCCACGGAGTTAG	AATAATTATAGTGATTCTAT	GTTCGAGCCCACGGAGTTAG-AATAATTATAGTGATTCTAT	21947	1	74	9	3.353288e-02	1.000000e+00	real
TAGCAGGTGTCGATACAGGG	AATAATTATAGTGATTCTAT	TAGCAGGTGTCGATACAGGG-AATAATTATAGTGATTCTAT	21963	1	58	9	2.646534e-02	1.000000e+00	real
TCCCATCATTCGGATGGTAA	AATAATTATAGTGATTCTAT	TCCCATCATTCGGATGGTAA-AATAATTATAGTGATTCTAT	21959	1	62	9	2.823657e-02	1.000000e+00	real
GCCTCGTAACGCCTAGCTCT	AATACAGGTAGGGCGGTGCT	GCCTCGTAACGCCTAGCTCT-AATACAGGTAGGGCGGTGCT	22023	1	6	1	6.353817e-04	1.000000e+00	real
AATACGCATAAAGTAGAGGA	AATACATTAAGGGCGGGCGG	AATACGCATAAAGTAGAGGA-AATACATTAAGGGCGGGCGG	21770	1	52	208	3.969720e-01	1.000000e+00	real
AATTATCTCTGCTCCCTGTT	AATACATTAAGGGCGGGCGG	AATTATCTCTGCTCCCTGTT-AATACATTAAGGGCGGGCGG	21816	1	6	208	6.455465e-02	1.000000e+00	real
ACAAAGGTCAACGCTTTCAT	AATACATTAAGGGCGGGCGG	ACAAAGGTCAACGCTTTCAT-AATACATTAAGGGCGGGCGG	21819	1	3	208	3.741247e-02	1.000000e+00	real
ACAAGTTCACTGCTTGTCAT	AATACATTAAGGGCGGGCGG	ACAAGTTCACTGCTTGTCAT-AATACATTAAGGGCGGGCGG	21795	1	27	208	2.343714e-01	1.000000e+00	real
ACAGAAATGATGCGTTTGGG	AATACATTAAGGGCGGGCGG	ACAGAAATGATGCGTTTGGG-AATACATTAAGGGCGGGCGG	21797	1	25	208	2.196176e-01	1.000000e+00	real
ACCCCCCAACGGGCCGACAG	AATACATTAAGGGCGGGCGG	ACCCCCCAACGGGCCGACAG-AATACATTAAGGGCGGGCGG	21816	1	6	208	6.455465e-02	1.000000e+00	real
ACCCCTTACGTAGGATTCAT	AATACATTAAGGGCGGGCGG	ACCCCTTACGTAGGATTCAT-AATACATTAAGGGCGGGCGG	21821	1	1	208	1.888370e-02	1.000000e+00	real
ACCGTGCAATCACGACGCGG	AATACATTAAGGGCGGGCGG	ACCGTGCAATCACGACGCGG-AATACATTAAGGGCGGGCGG	21821	1	1	208	1.888370e-02	1.000000e+00	real
ACCTCGTACCCGGTCCATGT	AATACATTAAGGGCGGGCGG	ACCTCGTACCCGGTCCATGT-AATACATTAAGGGCGGGCGG	21791	1	31	208	2.630514e-01	1.000000e+00	real
ACCTTCACCCATGAGTCTAG	AATACATTAAGGGCGGGCGG	ACCTTCACCCATGAGTCTAG-AATACATTAAGGGCGGGCGG	21793	1	29	208	2.488477e-01	1.000000e+00	real
ACGATACTCCGAACATTTCT	AATACATTAAGGGCGGGCGG	ACGATACTCCGAACATTTCT-AATACATTAAGGGCGGGCGG	21815	1	7	208	7.343170e-02	1.000000e+00	real
ACGATGCACGAAGGCATAGG	AATACATTAAGGGCGGGCGG	ACGATGCACGAAGGCATAGG-AATACATTAAGGGCGGGCGG	21821	1	1	208	1.888370e-02	1.000000e+00	real
ACGGACCCCTAATGCTAATC	AATACATTAAGGGCGGGCGG	ACGGACCCCTAATGCTAATC-AATACATTAAGGGCGGGCGG	21760	1	62	208	4.519350e-01	1.000000e+00	real
ACGGTGACCGAACGCTAGGA	AATACATTAAGGGCGGGCGG	ACGGTGACCGAACGCTAGGA-AATACATTAAGGGCGGGCGG	21813	1	9	208	9.093505e-02	1.000000e+00	real
ACGTCTTCATGTCTGAGAGG	AATACATTAAGGGCGGGCGG	ACGTCTTCATGTCTGAGAGG-AATACATTAAGGGCGGGCGG	21816	1	6	208	6.455465e-02	1.000000e+00	real
ACGTTCCCAGGTCTACACTT	AATACATTAAGGGCGGGCGG	ACGTTCCCAGGTCTACACTT-AATACATTAAGGGCGGGCGG	21814	1	8	208	8.222490e-02	1.000000e+00	real
ACGTTGCTCCGTATACGCGG	AATACATTAAGGGCGGGCGG	ACGTTGCTCCGTATACGCGG-AATACATTAAGGGCGGGCGG	21821	1	1	208	1.888370e-02	1.000000e+00	real
ACTAGCCAACCACAGCCTTA	AATACATTAAGGGCGGGCGG	ACTAGCCAACCACAGCCTTA-AATACATTAAGGGCGGGCGG	21821	1	1	208	1.888370e-02	1.000000e+00	real
AGAACCCTTGATACGTGCTA	AATACATTAAGGGCGGGCGG	AGAACCCTTGATACGTGCTA-AATACATTAAGGGCGGGCGG	21784	1	38	208	3.106921e-01	1.000000e+00	real
AGCCCAAACTGAACGTGATG	AATACATTAAGGGCGGGCGG	AGCCCAAACTGAACGTGATG-AATACATTAAGGGCGGGCGG	21669	1	153	208	7.707772e-01	1.000000e+00	real
AGCCCTACTGGAAGGAAAGC	AATACATTAAGGGCGGGCGG	AGCCCTACTGGAAGGAAAGC-AATACATTAAGGGCGGGCGG	21782	1	40	208	3.237318e-01	1.000000e+00	real
AGCCTCGCCCCTGGGTGGAG	AATACATTAAGGGCGGGCGG	AGCCTCGCCCCTGGGTGGAG-AATACATTAAGGGCGGGCGG	21742	1	80	208	5.386034e-01	1.000000e+00	real
AGGAAAAAATTCATGCGAGT	AATACATTAAGGGCGGGCGG	AGGAAAAAATTCATGCGAGT-AATACATTAAGGGCGGGCGG	21800	1	22	208	1.969547e-01	1.000000e+00	real
AGTGACGAACCGGTGTAGGA	AATACATTAAGGGCGGGCGG	AGTGACGAACCGGTGTAGGA-AATACATTAAGGGCGGGCGG	21820	1	2	208	2.819203e-02	1.000000e+00	real
ATACATTGGCATCTCTTGTG	AATACATTAAGGGCGGGCGG	ATACATTGGCATCTCTTGTG-AATACATTAAGGGCGGGCGG	21780	1	42	208	3.365259e-01	1.000000e+00	real
ATATATTACGCACGGCTGGC	AATACATTAAGGGCGGGCGG	ATATATTACGCACGGCTGGC-AATACATTAAGGGCGGGCGG	21801	1	21	208	1.892558e-01	1.000000e+00	real
ATATGACTTAGGAGGTTGAT	AATACATTAAGGGCGGGCGG	ATATGACTTAGGAGGTTGAT-AATACATTAAGGGCGGGCGG	21820	1	2	208	2.819203e-02	1.000000e+00	real
ATATTAGTTTTAGGTGGCAT	AATACATTAAGGGCGGGCGG	ATATTAGTTTTAGGTGGCAT-AATACATTAAGGGCGGGCGG	21821	1	1	208	1.888370e-02	1.000000e+00	real
ATCAGGAGGATATCGGGGGG	AATACATTAAGGGCGGGCGG	ATCAGGAGGATATCGGGGGG-AATACATTAAGGGCGGGCGG	21718	1	104	208	6.333078e-01	1.000000e+00	real
ATCATTTTGTTAGGTGGGTA	AATACATTAAGGGCGGGCGG	ATCATTTTGTTAGGTGGGTA-AATACATTAAGGGCGGGCGG	21794	1	28	208	2.416439e-01	1.000000e+00	real
ATGCAGATTCCCGCTGCCGA	AATACATTAAGGGCGGGCGG	ATGCAGATTCCCGCTGCCGA-AATACATTAAGGGCGGGCGG	21765	1	57	208	4.251068e-01	1.000000e+00	real
ATTCACGCCTGAGGCTATAG	AATACATTAAGGGCGGGCGG	ATTCACGCCTGAGGCTATAG-AATACATTAAGGGCGGGCGG	21816	1	6	208	6.455465e-02	1.000000e+00	real
CAAATATGCATAGCAACTGT	AATACATTAAGGGCGGGCGG	CAAATATGCATAGCAACTGT-AATACATTAAGGGCGGGCGG	21820	1	2	208	2.819203e-02	1.000000e+00	real
CAAGGATAATAAGGAGGGCC	AATACATTAAGGGCGGGCGG	CAAGGATAATAAGGAGGGCC-AATACATTAAGGGCGGGCGG	21802	1	20	208	1.814834e-01	1.000000e+00	real
CAATTACACTCGGGGATACA	AATACATTAAGGGCGGGCGG	CAATTACACTCGGGGATACA-AATACATTAAGGGCGGGCGG	21821	1	1	208	1.888370e-02	1.000000e+00	real
CACCCATAAAGTCGCGGGGT	AATACATTAAGGGCGGGCGG	CACCCATAAAGTCGCGGGGT-AATACATTAAGGGCGGGCGG	21777	1	45	208	3.552668e-01	1.000000e+00	real
CAGAGAGTTTGTTTAAAGGT	AATACATTAAGGGCGGGCGG	CAGAGAGTTTGTTTAAAGGT-AATACATTAAGGGCGGGCGG	21816	1	6	208	6.455465e-02	1.000000e+00	real
CAGGTACAGGGTAGGGGAAA	AATACATTAAGGGCGGGCGG	CAGGTACAGGGTAGGGGAAA-AATACATTAAGGGCGGGCGG	21713	1	109	208	6.504560e-01	1.000000e+00	real
CATAAGCACCACAGTTTGTA	AATACATTAAGGGCGGGCGG	CATAAGCACCACAGTTTGTA-AATACATTAAGGGCGGGCGG	21818	1	4	208	4.654584e-02	1.000000e+00	real
CATAAGTAAGGTGGGCGAAC	AATACATTAAGGGCGGGCGG	CATAAGTAAGGTGGGCGAAC-AATACATTAAGGGCGGGCGG	21806	1	16	208	1.496453e-01	1.000000e+00	real
CATACAAACCAATGTGTGTG	AATACATTAAGGGCGGGCGG	CATACAAACCAATGTGTGTG-AATACATTAAGGGCGGGCGG	21803	1	19	208	1.736369e-01	1.000000e+00	real
CATCACGCAACGATGTGCCG	AATACATTAAGGGCGGGCGG	CATCACGCAACGATGTGCCG-AATACATTAAGGGCGGGCGG	21821	1	1	208	1.888370e-02	1.000000e+00	real
CATCGAGACTCGTCATATAT	AATACATTAAGGGCGGGCGG	CATCGAGACTCGTCATATAT-AATACATTAAGGGCGGGCGG	21786	1	36	208	2.974023e-01	1.000000e+00	real
CATCTTCTATGACGGCGGGG	AATACATTAAGGGCGGGCGG	CATCTTCTATGACGGCGGGG-AATACATTAAGGGCGGGCGG	21818	1	4	208	4.654584e-02	1.000000e+00	real
CCAATCTTACCGCGATGCTT	AATACATTAAGGGCGGGCGG	CCAATCTTACCGCGATGCTT-AATACATTAAGGGCGGGCGG	21785	1	37	208	3.040788e-01	1.000000e+00	real
CCACAAGAAGCATTATAGCC	AATACATTAAGGGCGGGCGG	CCACAAGAAGCATTATAGCC-AATACATTAAGGGCGGGCGG	21820	1	2	208	2.819203e-02	1.000000e+00	real
CCATACCACGTGGGGTTTGT	AATACATTAAGGGCGGGCGG	CCATACCACGTGGGGTTTGT-AATACATTAAGGGCGGGCGG	21350	1	472	208	9.895152e-01	1.000000e+00	real
CCCACTAATATGTTAAAAAC	AATACATTAAGGGCGGGCGG	CCCACTAATATGTTAAAAAC-AATACATTAAGGGCGGGCGG	21810	1	12	208	1.165750e-01	1.000000e+00	real
CCCCCGCCCCTTCATGAAGG	AATACATTAAGGGCGGGCGG	CCCCCGCCCCTTCATGAAGG-AATACATTAAGGGCGGGCGG	21819	1	3	208	3.741247e-02	1.000000e+00	real
CCCCTAGCAGGTCCGTGGGA	AATACATTAAGGGCGGGCGG	CCCCTAGCAGGTCCGTGGGA-AATACATTAAGGGCGGGCGG	21567	1	255	208	9.140914e-01	1.000000e+00	real
CCCGAGGCAAGAGTGTCTCA	AATACATTAAGGGCGGGCGG	CCCGAGGCAAGAGTGTCTCA-AATACATTAAGGGCGGGCGG	21816	1	6	208	6.455465e-02	1.000000e+00	real
CCCGGCCGGCTGGTTGGTAG	AATACATTAAGGGCGGGCGG	CCCGGCCGGCTGGTTGGTAG-AATACATTAAGGGCGGGCGG	21814	1	8	208	8.222490e-02	1.000000e+00	real
CCGCAGGGATTACGTGGGCT	AATACATTAAGGGCGGGCGG	CCGCAGGGATTACGTGGGCT-AATACATTAAGGGCGGGCGG	21816	1	6	208	6.455465e-02	1.000000e+00	real
CCGTGCCGCCCTCTATGAGT	AATACATTAAGGGCGGGCGG	CCGTGCCGCCCTCTATGAGT-AATACATTAAGGGCGGGCGG	21800	1	22	208	1.969547e-01	1.000000e+00	real
CCTCCAACAATGGCATATCT	AATACATTAAGGGCGGGCGG	CCTCCAACAATGGCATATCT-AATACATTAAGGGCGGGCGG	21797	1	25	208	2.196176e-01	1.000000e+00	real
CCTGCCTAGAAACAGGAACG	AATACATTAAGGGCGGGCGG	CCTGCCTAGAAACAGGAACG-AATACATTAAGGGCGGGCGG	21812	1	10	208	9.956294e-02	1.000000e+00	real
CCTGCCTGCCAAGTCCAGTG	AATACATTAAGGGCGGGCGG	CCTGCCTGCCAAGTCCAGTG-AATACATTAAGGGCGGGCGG	21821	1	1	208	1.888370e-02	1.000000e+00	real
CCTTGATTCCGTAGACGGTA	AATACATTAAGGGCGGGCGG	CCTTGATTCCGTAGACGGTA-AATACATTAAGGGCGGGCGG	21820	1	2	208	2.819203e-02	1.000000e+00	real
CCTTTAACAGGTGGTGTGAG	AATACATTAAGGGCGGGCGG	CCTTTAACAGGTGGTGTGAG-AATACATTAAGGGCGGGCGG	21819	1	3	208	3.741247e-02	1.000000e+00	real
CGAACTTTACGGGACCTAAA	AATACATTAAGGGCGGGCGG	CGAACTTTACGGGACCTAAA-AATACATTAAGGGCGGGCGG	21808	1	14	208	1.332671e-01	1.000000e+00	real
CGCCCCCGCCAGGGGTGCAG	AATACATTAAGGGCGGGCGG	CGCCCCCGCCAGGGGTGCAG-AATACATTAAGGGCGGGCGG	21804	1	18	208	1.657155e-01	1.000000e+00	real
CGCTTATACACCGAAGTTGG	AATACATTAAGGGCGGGCGG	CGCTTATACACCGAAGTTGG-AATACATTAAGGGCGGGCGG	21770	1	52	208	3.969720e-01	1.000000e+00	real
CGTCGCACTTGGGGTCCGTA	AATACATTAAGGGCGGGCGG	CGTCGCACTTGGGGTCCGTA-AATACATTAAGGGCGGGCGG	21708	1	114	208	6.668059e-01	1.000000e+00	real
CTAAGCTAAATGGGCGGTGG	AATACATTAAGGGCGGGCGG	CTAAGCTAAATGGGCGGTGG-AATACATTAAGGGCGGGCGG	21821	1	1	208	1.888370e-02	1.000000e+00	real
CTATTCCCCAGGTTGGGGGG	AATACATTAAGGGCGGGCGG	CTATTCCCCAGGTTGGGGGG-AATACATTAAGGGCGGGCGG	21780	1	42	208	3.365259e-01	1.000000e+00	real
CTCCCCGTATTTGGGTGAGT	AATACATTAAGGGCGGGCGG	CTCCCCGTATTTGGGTGAGT-AATACATTAAGGGCGGGCGG	21814	1	8	208	8.222490e-02	1.000000e+00	real
CTCCTTCACACTGGTCCTGT	AATACATTAAGGGCGGGCGG	CTCCTTCACACTGGTCCTGT-AATACATTAAGGGCGGGCGG	21821	1	1	208	1.888370e-02	1.000000e+00	real
CTGCTCCAAAGTCGTGGTGT	AATACATTAAGGGCGGGCGG	CTGCTCCAAAGTCGTGGTGT-AATACATTAAGGGCGGGCGG	21819	1	3	208	3.741247e-02	1.000000e+00	real
CTTCCAATAAGAACGTGTGG	AATACATTAAGGGCGGGCGG	CTTCCAATAAGAACGTGTGG-AATACATTAAGGGCGGGCGG	21819	1	3	208	3.741247e-02	1.000000e+00	real
CTTGAGAACCCGGCTGTCGG	AATACATTAAGGGCGGGCGG	CTTGAGAACCCGGCTGTCGG-AATACATTAAGGGCGGGCGG	21797	1	25	208	2.196176e-01	1.000000e+00	real
CTTGTATTATTAGGGAGACG	AATACATTAAGGGCGGGCGG	CTTGTATTATTAGGGAGACG-AATACATTAAGGGCGGGCGG	21710	1	112	208	6.603593e-01	1.000000e+00	real
CTTTCGATTGGCATCGCAGC	AATACATTAAGGGCGGGCGG	CTTTCGATTGGCATCGCAGC-AATACATTAAGGGCGGGCGG	21809	1	13	208	1.249606e-01	1.000000e+00	real
GACACGGAATGGGGAAGTGT	AATACATTAAGGGCGGGCGG	GACACGGAATGGGGAAGTGT-AATACATTAAGGGCGGGCGG	21819	1	3	208	3.741247e-02	1.000000e+00	real
GACATGGTACAGGGGTAGTT	AATACATTAAGGGCGGGCGG	GACATGGTACAGGGGTAGTT-AATACATTAAGGGCGGGCGG	21721	1	101	208	6.226197e-01	1.000000e+00	real
GAGAGAGAGCTGTTTAGTTC	AATACATTAAGGGCGGGCGG	GAGAGAGAGCTGTTTAGTTC-AATACATTAAGGGCGGGCGG	21797	1	25	208	2.196176e-01	1.000000e+00	real
GATAGTAGAAGCAGTAAATT	AATACATTAAGGGCGGGCGG	GATAGTAGAAGCAGTAAATT-AATACATTAAGGGCGGGCGG	21821	1	1	208	1.888370e-02	1.000000e+00	real
GCAAACGGTACTGACGGATC	AATACATTAAGGGCGGGCGG	GCAAACGGTACTGACGGATC-AATACATTAAGGGCGGGCGG	21819	1	3	208	3.741247e-02	1.000000e+00	real
GCAGACGTCAGAGAATCAAT	AATACATTAAGGGCGGGCGG	GCAGACGTCAGAGAATCAAT-AATACATTAAGGGCGGGCGG	21817	1	5	208	5.559297e-02	1.000000e+00	real
GCAGCTCAATGTTATAATCT	AATACATTAAGGGCGGGCGG	GCAGCTCAATGTTATAATCT-AATACATTAAGGGCGGGCGG	21801	1	21	208	1.892558e-01	1.000000e+00	real
GCCACGACTTACAGGGGTTG	AATACATTAAGGGCGGGCGG	GCCACGACTTACAGGGGTTG-AATACATTAAGGGCGGGCGG	21816	1	6	208	6.455465e-02	1.000000e+00	real
GCCCCCTCATGGGGGTGTAA	AATACATTAAGGGCGGGCGG	GCCCCCTCATGGGGGTGTAA-AATACATTAAGGGCGGGCGG	21811	1	11	208	1.081093e-01	1.000000e+00	real
GCCTCAACTGTGTTACTTTT	AATACATTAAGGGCGGGCGG	GCCTCAACTGTGTTACTTTT-AATACATTAAGGGCGGGCGG	21799	1	23	208	2.045809e-01	1.000000e+00	real
GGACCTCTGATATTGATCAA	AATACATTAAGGGCGGGCGG	GGACCTCTGATATTGATCAA-AATACATTAAGGGCGGGCGG	21817	1	5	208	5.559297e-02	1.000000e+00	real
GTACAAAATCTGTAATGGAT	AATACATTAAGGGCGGGCGG	GTACAAAATCTGTAATGGAT-AATACATTAAGGGCGGGCGG	21785	1	37	208	3.040788e-01	1.000000e+00	real
GTAGTCCAAAAGGATCTGGA	AATACATTAAGGGCGGGCGG	GTAGTCCAAAAGGATCTGGA-AATACATTAAGGGCGGGCGG	21775	1	47	208	3.674671e-01	1.000000e+00	real
GTCCGAGAGAAGTCGAGCGA	AATACATTAAGGGCGGGCGG	GTCCGAGAGAAGTCGAGCGA-AATACATTAAGGGCGGGCGG	21808	1	14	208	1.332671e-01	1.000000e+00	real
GTGAACAAAACCTATCAGGT	AATACATTAAGGGCGGGCGG	GTGAACAAAACCTATCAGGT-AATACATTAAGGGCGGGCGG	21786	1	36	208	2.974023e-01	1.000000e+00	real
GTGACAAGGAAGAGAACCTG	AATACATTAAGGGCGGGCGG	GTGACAAGGAAGAGAACCTG-AATACATTAAGGGCGGGCGG	21815	1	7	208	7.343170e-02	1.000000e+00	real
GTGGCCTTTACTGCCCAATG	AATACATTAAGGGCGGGCGG	GTGGCCTTTACTGCCCAATG-AATACATTAAGGGCGGGCGG	21781	1	41	208	3.301593e-01	1.000000e+00	real
TAAACGGGGGAGGTCAGGGA	AATACATTAAGGGCGGGCGG	TAAACGGGGGAGGTCAGGGA-AATACATTAAGGGCGGGCGG	21818	1	4	208	4.654584e-02	1.000000e+00	real
TACCTTCAACTGTATAGTGG	AATACATTAAGGGCGGGCGG	TACCTTCAACTGTATAGTGG-AATACATTAAGGGCGGGCGG	21776	1	46	208	3.613960e-01	1.000000e+00	real
TACGCTACTAGGCGTGAATT	AATACATTAAGGGCGGGCGG	TACGCTACTAGGCGTGAATT-AATACATTAAGGGCGGGCGG	21795	1	27	208	2.343714e-01	1.000000e+00	real
TAGCATTGGCCATGTCGGGG	AATACATTAAGGGCGGGCGG	TAGCATTGGCCATGTCGGGG-AATACATTAAGGGCGGGCGG	21808	1	14	208	1.332671e-01	1.000000e+00	real
TAGTTCGATCTATGCTGCGG	AATACATTAAGGGCGGGCGG	TAGTTCGATCTATGCTGCGG-AATACATTAAGGGCGGGCGG	21821	1	1	208	1.888370e-02	1.000000e+00	real
TATACTTTCCGAGAAGGTAG	AATACATTAAGGGCGGGCGG	TATACTTTCCGAGAAGGTAG-AATACATTAAGGGCGGGCGG	21806	1	16	208	1.496453e-01	1.000000e+00	real
TATCCAATCATGTGTAGCCG	AATACATTAAGGGCGGGCGG	TATCCAATCATGTGTAGCCG-AATACATTAAGGGCGGGCGG	21646	1	176	208	8.162092e-01	1.000000e+00	real
TCAATTGTGAGTACTTCTAC	AATACATTAAGGGCGGGCGG	TCAATTGTGAGTACTTCTAC-AATACATTAAGGGCGGGCGG	21704	1	118	208	6.793360e-01	1.000000e+00	real
TCACCGATAACTGGTATAAT	AATACATTAAGGGCGGGCGG	TCACCGATAACTGGTATAAT-AATACATTAAGGGCGGGCGG	21638	1	184	208	8.298110e-01	1.000000e+00	real
TCCCATCATTCGGATGGTAA	AATACATTAAGGGCGGGCGG	TCCCATCATTCGGATGGTAA-AATACATTAAGGGCGGGCGG	21760	1	62	208	4.519350e-01	1.000000e+00	real
TCCCCACATTATTGCAGATG	AATACATTAAGGGCGGGCGG	TCCCCACATTATTGCAGATG-AATACATTAAGGGCGGGCGG	21820	1	2	208	2.819203e-02	1.000000e+00	real
TCCCCCAACTGTTTAACGGG	AATACATTAAGGGCGGGCGG	TCCCCCAACTGTTTAACGGG-AATACATTAAGGGCGGGCGG	21785	1	37	208	3.040788e-01	1.000000e+00	real
TCCGGCAACGGGTCTCGTGG	AATACATTAAGGGCGGGCGG	TCCGGCAACGGGTCTCGTGG-AATACATTAAGGGCGGGCGG	21820	1	2	208	2.819203e-02	1.000000e+00	real
TCCTCCAGAATAAATAATAA	AATACATTAAGGGCGGGCGG	TCCTCCAGAATAAATAATAA-AATACATTAAGGGCGGGCGG	21821	1	1	208	1.888370e-02	1.000000e+00	real
TCCTTCAAACTTTACGTTTC	AATACATTAAGGGCGGGCGG	TCCTTCAAACTTTACGTTTC-AATACATTAAGGGCGGGCGG	21821	1	1	208	1.888370e-02	1.000000e+00	real
TCGGAACACCTGTGTTAATT	AATACATTAAGGGCGGGCGG	TCGGAACACCTGTGTTAATT-AATACATTAAGGGCGGGCGG	21805	1	17	208	1.577186e-01	1.000000e+00	real
TCTCGCGAATAGAGGTGTTG	AATACATTAAGGGCGGGCGG	TCTCGCGAATAGAGGTGTTG-AATACATTAAGGGCGGGCGG	21808	1	14	208	1.332671e-01	1.000000e+00	real
TGAACCATCTACCAGGCATT	AATACATTAAGGGCGGGCGG	TGAACCATCTACCAGGCATT-AATACATTAAGGGCGGGCGG	21821	1	1	208	1.888370e-02	1.000000e+00	real
TGCTCGATCATTACATGGCC	AATACATTAAGGGCGGGCGG	TGCTCGATCATTACATGGCC-AATACATTAAGGGCGGGCGG	21805	1	17	208	1.577186e-01	1.000000e+00	real
TGGCATGAACCGAAAGACTG	AATACATTAAGGGCGGGCGG	TGGCATGAACCGAAAGACTG-AATACATTAAGGGCGGGCGG	21820	1	2	208	2.819203e-02	1.000000e+00	real
TGGCCCAGTTGTTTTAAAGA	AATACATTAAGGGCGGGCGG	TGGCCCAGTTGTTTTAAAGA-AATACATTAAGGGCGGGCGG	21816	1	6	208	6.455465e-02	1.000000e+00	real
TGGCGCCGGAGTAAGCAATG	AATACATTAAGGGCGGGCGG	TGGCGCCGGAGTAAGCAATG-AATACATTAAGGGCGGGCGG	21802	1	20	208	1.814834e-01	1.000000e+00	real
TGGGTACCTGGGTGAGGTGT	AATACATTAAGGGCGGGCGG	TGGGTACCTGGGTGAGGTGT-AATACATTAAGGGCGGGCGG	21784	1	38	208	3.106921e-01	1.000000e+00	real
TGTAGAATCAACGCAAGGGC	AATACATTAAGGGCGGGCGG	TGTAGAATCAACGCAAGGGC-AATACATTAAGGGCGGGCGG	21780	1	42	208	3.365259e-01	1.000000e+00	real
TTAAAAATGTCAACTAGGCG	AATACATTAAGGGCGGGCGG	TTAAAAATGTCAACTAGGCG-AATACATTAAGGGCGGGCGG	21804	1	18	208	1.657155e-01	1.000000e+00	real
TTAAAAATTTCTGGTCGCGG	AATACATTAAGGGCGGGCGG	TTAAAAATTTCTGGTCGCGG-AATACATTAAGGGCGGGCGG	21819	1	3	208	3.741247e-02	1.000000e+00	real
TTAGCCGTCGTTAACTGGGA	AATACATTAAGGGCGGGCGG	TTAGCCGTCGTTAACTGGGA-AATACATTAAGGGCGGGCGG	21818	1	4	208	4.654584e-02	1.000000e+00	real
TTAGCTGACTTTGGCTATCA	AATACATTAAGGGCGGGCGG	TTAGCTGACTTTGGCTATCA-AATACATTAAGGGCGGGCGG	21817	1	5	208	5.559297e-02	1.000000e+00	real
TTCCCCGTTACGTTGATATG	AATACATTAAGGGCGGGCGG	TTCCCCGTTACGTTGATATG-AATACATTAAGGGCGGGCGG	21821	1	1	208	1.888370e-02	1.000000e+00	real
TTTAGATTAGGTAGGAGCGG	AATACATTAAGGGCGGGCGG	TTTAGATTAGGTAGGAGCGG-AATACATTAAGGGCGGGCGG	21820	1	2	208	2.819203e-02	1.000000e+00	real
TTTCAGATTTCGATGGTTCA	AATACATTAAGGGCGGGCGG	TTTCAGATTTCGATGGTTCA-AATACATTAAGGGCGGGCGG	21817	1	5	208	5.559297e-02	1.000000e+00	real
TTTCGAGCAAAGCGAAGGGT	AATACATTAAGGGCGGGCGG	TTTCGAGCAAAGCGAAGGGT-AATACATTAAGGGCGGGCGG	21820	1	2	208	2.819203e-02	1.000000e+00	real
TTTCGTTACCCAATGGGTGA	AATACATTAAGGGCGGGCGG	TTTCGTTACCCAATGGGTGA-AATACATTAAGGGCGGGCGG	21806	1	16	208	1.496453e-01	1.000000e+00	real
GCTAACCCGCTTAACGGTTA	AATACCTCTCGGGGGTCTCG	GCTAACCCGCTTAACGGTTA-AATACCTCTCGGGGGTCTCG	22021	1	1	8	8.168822e-04	1.000000e+00	real
GTAACAACTAAGACGTATGG	AATACCTCTCGGGGGTCTCG	GTAACAACTAAGACGTATGG-AATACCTCTCGGGGGTCTCG	22020	1	2	8	1.225101e-03	1.000000e+00	real
TGCGCTCAACGATCTTTTGG	AATACCTCTCGGGGGTCTCG	TGCGCTCAACGATCTTTTGG-AATACCTCTCGGGGGTCTCG	22012	1	10	8	4.485517e-03	1.000000e+00	real
TTAACCCCCTCGCGTTAGCG	AATACCTCTCGGGGGTCTCG	TTAACCCCCTCGCGTTAGCG-AATACCTCTCGGGGGTCTCG	22008	1	14	8	6.112174e-03	1.000000e+00	real
TTCCATCAGCTTGAGCTGCC	AATACCTCTCGGGGGTCTCG	TTCCATCAGCTTGAGCTGCC-AATACCTCTCGGGGGTCTCG	21974	1	48	8	1.984366e-02	1.000000e+00	real
CTTATAGATCGGCAACTACT	AATACCTGGCAAGGGATGCA	CTTATAGATCGGCAACTACT-AATACCTGGCAAGGGATGCA	21920	1	109	1	9.961225e-03	1.000000e+00	real
GTACCTCATTCTGTGGAGGT	AATACCTGGCAAGGGATGCA	GTACCTCATTCTGTGGAGGT-AATACCTGGCAAGGGATGCA	21970	1	59	1	5.439577e-03	1.000000e+00	real
ACCCATTTAATTGATAGTTT	AATACGCATAAAGTAGAGGA	ACCCATTTAATTGATAGTTT-AATACGCATAAAGTAGAGGA	21963	1	15	52	3.781711e-02	1.000000e+00	real
ACCCCCATGCGTTTCTCCGG	AATACGCATAAAGTAGAGGA	ACCCCCATGCGTTTCTCCGG-AATACGCATAAAGTAGAGGA	21949	1	29	52	6.975347e-02	1.000000e+00	real
AGTGACGAACCGGTGTAGGA	AATACGCATAAAGTAGAGGA	AGTGACGAACCGGTGTAGGA-AATACGCATAAAGTAGAGGA	21976	1	2	52	7.200081e-03	1.000000e+00	real
CACCCATAAAGTCGCGGGGT	AATACGCATAAAGTAGAGGA	CACCCATAAAGTCGCGGGGT-AATACGCATAAAGTAGAGGA	21933	1	45	52	1.049798e-01	1.000000e+00	real
CAGGTACAGGGTAGGGGAAA	AATACGCATAAAGTAGAGGA	CAGGTACAGGGTAGGGGAAA-AATACGCATAAAGTAGAGGA	21869	1	109	52	2.332576e-01	1.000000e+00	real
CCGTGCCGCCCTCTATGAGT	AATACGCATAAAGTAGAGGA	CCGTGCCGCCCTCTATGAGT-AATACGCATAAAGTAGAGGA	21956	1	22	52	5.391749e-02	1.000000e+00	real
CCTGCCTAGAAACAGGAACG	AATACGCATAAAGTAGAGGA	CCTGCCTAGAAACAGGAACG-AATACGCATAAAGTAGAGGA	21968	1	10	52	2.615256e-02	1.000000e+00	real
CGACCGTGGGAGGCGGATCG	AATACGCATAAAGTAGAGGA	CGACCGTGGGAGGCGGATCG-AATACGCATAAAGTAGAGGA	21977	1	1	52	4.805724e-03	1.000000e+00	real
CGCAGTTGACGGGCACTTAA	AATACGCATAAAGTAGAGGA	CGCAGTTGACGGGCACTTAA-AATACGCATAAAGTAGAGGA	21879	1	99	52	2.144753e-01	1.000000e+00	real
CGTTCGAACATGTGTACTAG	AATACGCATAAAGTAGAGGA	CGTTCGAACATGTGTACTAG-AATACGCATAAAGTAGAGGA	21967	1	11	52	2.849651e-02	1.000000e+00	real
CTACTTGCGAGGGAGTTCGG	AATACGCATAAAGTAGAGGA	CTACTTGCGAGGGAGTTCGG-AATACGCATAAAGTAGAGGA	21963	1	15	52	3.781711e-02	1.000000e+00	real
CTCACTGTCATTTTAACTGA	AATACGCATAAAGTAGAGGA	CTCACTGTCATTTTAACTGA-AATACGCATAAAGTAGAGGA	21977	1	1	52	4.805724e-03	1.000000e+00	real
CTGAGCACTCATATATGAGG	AATACGCATAAAGTAGAGGA	CTGAGCACTCATATATGAGG-AATACGCATAAAGTAGAGGA	21695	1	283	52	4.976605e-01	1.000000e+00	real
CTGCTGAACCTGCGGGCTGG	AATACGCATAAAGTAGAGGA	CTGCTGAACCTGCGGGCTGG-AATACGCATAAAGTAGAGGA	21880	1	98	52	2.125725e-01	1.000000e+00	real
CTTATAGATCGGCAACTACT	AATACGCATAAAGTAGAGGA	CTTATAGATCGGCAACTACT-AATACGCATAAAGTAGAGGA	21869	1	109	52	2.332576e-01	1.000000e+00	real
CTTTAAATCCCTTCAAGGGA	AATACGCATAAAGTAGAGGA	CTTTAAATCCCTTCAAGGGA-AATACGCATAAAGTAGAGGA	21976	1	2	52	7.200081e-03	1.000000e+00	real
CTTTTCCACGTCGTTCATAT	AATACGCATAAAGTAGAGGA	CTTTTCCACGTCGTTCATAT-AATACGCATAAAGTAGAGGA	21977	1	1	52	4.805724e-03	1.000000e+00	real
GCCCCAACCGGAATATGCAG	AATACGCATAAAGTAGAGGA	GCCCCAACCGGAATATGCAG-AATACGCATAAAGTAGAGGA	21947	1	31	52	7.423006e-02	1.000000e+00	real
GCCCCCTCATGGGGGTGTAA	AATACGCATAAAGTAGAGGA	GCCCCCTCATGGGGGTGTAA-AATACGCATAAAGTAGAGGA	21967	1	11	52	2.849651e-02	1.000000e+00	real
GGGCGGCACTCCGGGGCGAG	AATACGCATAAAGTAGAGGA	GGGCGGCACTCCGGGGCGAG-AATACGCATAAAGTAGAGGA	21949	1	29	52	6.975347e-02	1.000000e+00	real
GTCCACATGCACGTAGGAAT	AATACGCATAAAGTAGAGGA	GTCCACATGCACGTAGGAAT-AATACGCATAAAGTAGAGGA	21919	1	59	52	1.347269e-01	1.000000e+00	real
GTGAACCAGTATGGCTCGCG	AATACGCATAAAGTAGAGGA	GTGAACCAGTATGGCTCGCG-AATACGCATAAAGTAGAGGA	21946	1	32	52	7.646043e-02	1.000000e+00	real
TACATCGTTAATCTGGCGTG	AATACGCATAAAGTAGAGGA	TACATCGTTAATCTGGCGTG-AATACGCATAAAGTAGAGGA	21976	1	2	52	7.200081e-03	1.000000e+00	real
TCCCAACTGTAGTTGGCATG	AATACGCATAAAGTAGAGGA	TCCCAACTGTAGTTGGCATG-AATACGCATAAAGTAGAGGA	21977	1	1	52	4.805724e-03	1.000000e+00	real
TCCCATCATTCGGATGGTAA	AATACGCATAAAGTAGAGGA	TCCCATCATTCGGATGGTAA-AATACGCATAAAGTAGAGGA	21916	1	62	52	1.409739e-01	1.000000e+00	real
TCCGACCTTAAGTGTCGGTG	AATACGCATAAAGTAGAGGA	TCCGACCTTAAGTGTCGGTG-AATACGCATAAAGTAGAGGA	21977	1	1	52	4.805724e-03	1.000000e+00	real
TCGATAAAACGATTATATGG	AATACGCATAAAGTAGAGGA	TCGATAAAACGATTATATGG-AATACGCATAAAGTAGAGGA	21954	1	24	52	5.846885e-02	1.000000e+00	real
TCGTAGTAATGAGACGGGCA	AATACGCATAAAGTAGAGGA	TCGTAGTAATGAGACGGGCA-AATACGCATAAAGTAGAGGA	21955	1	23	52	5.619586e-02	1.000000e+00	real
TCAATTGTGAGTACTTCTAC	AATACGTACAAGCTGAAGGG	TCAATTGTGAGTACTTCTAC-AATACGTACAAGCTGAAGGG	21907	1	118	5	3.197796e-02	1.000000e+00	real
AGCCTGCTACTTCCGCCAAG	AATAGAAATCGATATGGGCG	AGCCTGCTACTTCCGCCAAG-AATAGAAATCGATATGGGCG	22023	1	6	1	6.353817e-04	1.000000e+00	real
CCCCTAGCAGGTCCGTGGGA	AATAGAAATCGATATGGGCG	CCCCTAGCAGGTCCGTGGGA-AATAGAAATCGATATGGGCG	21774	1	255	1	2.310548e-02	1.000000e+00	real
ACACACCATAGGTCTCCGGG	AATAGTTCCAGGGTTCAGGC	ACACACCATAGGTCTCCGGG-AATAGTTCCAGGGTTCAGGC	21978	1	49	3	9.047873e-03	1.000000e+00	real
GACTATCCAACGTTGGATAG	AATAGTTCCAGGGTTCAGGC	GACTATCCAACGTTGGATAG-AATAGTTCCAGGGTTCAGGC	22019	1	8	3	1.633171e-03	1.000000e+00	real
TGGTTTGAACTGACGTCCGG	AATAGTTCCAGGGTTCAGGC	TGGTTTGAACTGACGTCCGG-AATAGTTCCAGGGTTCAGGC	21948	1	79	3	1.444704e-02	1.000000e+00	real
ACATCTTGACATTCTGTTAT	AATATACAAGGTAGATTTGA	ACATCTTGACATTCTGTTAT-AATATACAAGGTAGATTTGA	21762	1	266	2	3.592062e-02	1.000000e+00	real
AGGGCCCCCTAAGTGCGTTG	AATATACAAGGTAGATTTGA	AGGGCCCCCTAAGTGCGTTG-AATATACAAGGTAGATTTGA	22010	1	18	2	2.585150e-03	1.000000e+00	real
CCATACCACGTGGGGTTTGT	AATATACAAGGTAGATTTGA	CCATACCACGTGGGGTTTGT-AATATACAAGGTAGATTTGA	21556	1	472	2	6.303909e-02	1.000000e+00	real
CGAATTAAACGAAGCTTGCG	AATATACAAGGTAGATTTGA	CGAATTAAACGAAGCTTGCG-AATATACAAGGTAGATTTGA	22024	1	4	2	6.807352e-04	1.000000e+00	real
CGCACTCCCGGCGGGGGGTG	AATATACAAGGTAGATTTGA	CGCACTCCCGGCGGGGGGTG-AATATACAAGGTAGATTTGA	22007	1	21	2	2.992924e-03	1.000000e+00	real
CGGTAAAAGCGTGCATTAGG	AATATACAAGGTAGATTTGA	CGGTAAAAGCGTGCATTAGG-AATATACAAGGTAGATTTGA	22025	1	3	2	5.446129e-04	1.000000e+00	real
CTAATAAAAGCGGGTAGGCT	AATATACAAGGTAGATTTGA	CTAATAAAAGCGGGTAGGCT-AATATACAAGGTAGATTTGA	22013	1	15	2	2.177265e-03	1.000000e+00	real
GAAACTATATAGTAGACAGG	AATATACAAGGTAGATTTGA	GAAACTATATAGTAGACAGG-AATATACAAGGTAGATTTGA	22018	1	10	2	1.497209e-03	1.000000e+00	real
GATAGCAACACCGGGCAAAG	AATATACAAGGTAGATTTGA	GATAGCAACACCGGGCAAAG-AATATACAAGGTAGATTTGA	21997	1	31	2	4.351367e-03	1.000000e+00	real
GCCGACACAAGTGCGTGTGG	AATATACAAGGTAGATTTGA	GCCGACACAAGTGCGTGTGG-AATATACAAGGTAGATTTGA	22027	1	1	2	2.723312e-04	1.000000e+00	real
GCGAGAGCCCATGTAAGCGG	AATATACAAGGTAGATTTGA	GCGAGAGCCCATGTAAGCGG-AATATACAAGGTAGATTTGA	22006	1	22	2	3.128824e-03	1.000000e+00	real
GCGCTTCTTAATGGAATTGG	AATATACAAGGTAGATTTGA	GCGCTTCTTAATGGAATTGG-AATATACAAGGTAGATTTGA	22027	1	1	2	2.723312e-04	1.000000e+00	real
GGCGTTCACATTAACTTATT	AATATACAAGGTAGATTTGA	GGCGTTCACATTAACTTATT-AATATACAAGGTAGATTTGA	21848	1	180	2	2.444625e-02	1.000000e+00	real
GGTTCCTTAGAAACATGGCT	AATATACAAGGTAGATTTGA	GGTTCCTTAGAAACATGGCT-AATATACAAGGTAGATTTGA	22022	1	6	2	9.529427e-04	1.000000e+00	real
GTCTCCCCATTTTAGAGTGC	AATATACAAGGTAGATTTGA	GTCTCCCCATTTTAGAGTGC-AATATACAAGGTAGATTTGA	21965	1	63	2	8.690093e-03	1.000000e+00	real
GTGAACAAAACCTATCAGGT	AATATACAAGGTAGATTTGA	GTGAACAAAACCTATCAGGT-AATATACAAGGTAGATTTGA	21992	1	36	2	5.030126e-03	1.000000e+00	real
TCACCGATAACTGGTATAAT	AATATACAAGGTAGATTTGA	TCACCGATAACTGGTATAAT-AATATACAAGGTAGATTTGA	21844	1	184	2	2.498195e-02	1.000000e+00	real
TCCGTGACTGGGGGTCTCGT	AATATACAAGGTAGATTTGA	TCCGTGACTGGGGGTCTCGT-AATATACAAGGTAGATTTGA	21830	1	198	2	2.685535e-02	1.000000e+00	real
TTCCATCAGCTTGAGCTGCC	AATATACAAGGTAGATTTGA	TTCCATCAGCTTGAGCTGCC-AATATACAAGGTAGATTTGA	21980	1	48	2	6.657888e-03	1.000000e+00	real
TTGGCCTCATGTTGGTGCCG	AATATACAAGGTAGATTTGA	TTGGCCTCATGTTGGTGCCG-AATATACAAGGTAGATTTGA	22002	1	26	2	3.672300e-03	1.000000e+00	real
ACCCTAGGTGCGGGTAGGGG	AATATCACCCTACGTGAGTT	ACCCTAGGTGCGGGTAGGGG-AATATCACCCTACGTGAGTT	22027	1	1	2	2.723312e-04	1.000000e+00	real
GGAATGAAGAGGAGGTTGCG	AATATCCTCATGGTACGCCG	GGAATGAAGAGGAGGTTGCG-AATATCCTCATGGTACGCCG	22023	1	6	1	6.353817e-04	1.000000e+00	real
TACTAAAACCTCACCCTAGA	AATATCCTCATGGTACGCCG	TACTAAAACCTCACCCTAGA-AATATCCTCATGGTACGCCG	21765	1	264	1	2.391287e-02	1.000000e+00	real
GCCACGATTTAGCTTCTAGG	AATATTCCGTTCGGCGTAAG	GCCACGATTTAGCTTCTAGG-AATATTCCGTTCGGCGTAAG	22025	1	3	2	5.446129e-04	1.000000e+00	real
ACCCATTTAAGATCTCGCCC	AATCAAACTGTGGCGTTCAT	ACCCATTTAAGATCTCGCCC-AATCAAACTGTGGCGTTCAT	22024	1	5	1	5.446252e-04	1.000000e+00	real
ACGCTCACACGGAAAAAGTT	AATCAAACTGTGGCGTTCAT	ACGCTCACACGGAAAAAGTT-AATCAAACTGTGGCGTTCAT	22025	1	4	1	4.538647e-04	1.000000e+00	real
TGCAGTACATTGACTGATTA	AATCAAACTGTGGCGTTCAT	TGCAGTACATTGACTGATTA-AATCAAACTGTGGCGTTCAT	22028	1	1	1	1.815582e-04	1.000000e+00	real
CCTAACCTCGACACTAGCTA	AATCACCTCAGGGGATGCCT	CCTAACCTCGACACTAGCTA-AATCACCTCAGGGGATGCCT	22019	1	10	1	9.983662e-04	1.000000e+00	real
GTACCTCATTCTGTGGAGGT	AATCACCTCAGGGGATGCCT	GTACCTCATTCTGTGGAGGT-AATCACCTCAGGGGATGCCT	21970	1	59	1	5.439577e-03	1.000000e+00	real
ACACTCACCAGTCTTCTGTA	AATCAGAGGATGAACCGTTT	ACACTCACCAGTCTTCTGTA-AATCAGAGGATGAACCGTTT	21998	1	22	10	1.142664e-02	1.000000e+00	real
ACATCTTGACATTCTGTTAT	AATCAGAGGATGAACCGTTT	ACATCTTGACATTCTGTTAT-AATCAGAGGATGAACCGTTT	21754	1	266	10	1.255474e-01	1.000000e+00	real
AGGACCTAGGGATGCGCGCA	AATCAGAGGATGAACCGTTT	AGGACCTAGGGATGCGCGCA-AATCAGAGGATGAACCGTTT	21991	1	29	10	1.488068e-02	1.000000e+00	real
ATTGCCCTTGGGTATGAACG	AATCAGAGGATGAACCGTTT	ATTGCCCTTGGGTATGAACG-AATCAGAGGATGAACCGTTT	22019	1	1	10	9.983662e-04	1.000000e+00	real
CAACTAAGCATTGCGGTAGG	AATCAGAGGATGAACCGTTT	CAACTAAGCATTGCGGTAGG-AATCAGAGGATGAACCGTTT	22017	1	3	10	1.995826e-03	1.000000e+00	real
CACCTTCTAATTATGCGCGG	AATCAGAGGATGAACCGTTT	CACCTTCTAATTATGCGCGG-AATCAGAGGATGAACCGTTT	22013	1	7	10	3.988031e-03	1.000000e+00	real
CACGCCCCTGTAGGGGGGTC	AATCAGAGGATGAACCGTTT	CACGCCCCTGTAGGGGGGTC-AATCAGAGGATGAACCGTTT	22019	1	1	10	9.983662e-04	1.000000e+00	real
CACGTCTTGATTATAACAGA	AATCAGAGGATGAACCGTTT	CACGTCTTGATTATAACAGA-AATCAGAGGATGAACCGTTT	21995	1	25	10	1.290829e-02	1.000000e+00	real
[truncated: 17,776 more rows]
