# Supplementary material for: Ascertaining cells’ synaptic connections and RNA expression simultaneously with barcoded rabies virus libraries
Source: Nat Commun. 2022 Nov 16;13:6993. doi: 10.1038/s41467-022-34334-1 (PMC9668842; doi:10.1038/s41467-022-34334-1)
Supplement: Supplementary file 6 — Source Data [file 41467_2022_34334_MOESM6_ESM.zip › saunders_source_data/Figure_4d_right.csv]

standard_network_split	Cdh13
large	0.28597584
small	0.00000000
small	0.00000000
small	0.00000000
large	1.00000000
large	0.13897981
small	0.06470937
small	0.00000000
