# Supplementary material for: Ascertaining cells’ synaptic connections and RNA expression simultaneously with barcoded rabies virus libraries
Source: Nat Commun. 2022 Nov 16;13:6993. doi: 10.1038/s41467-022-34334-1 (PMC9668842; doi:10.1038/s41467-022-34334-1)
Supplement: Supplementary file 6 — Source Data [file 41467_2022_34334_MOESM6_ESM.zip › saunders_source_data/SI_Figure_7a_right.csv]

words	library_frequency	num_cells
feudalised_17	1.000000e-02	406
cheekless_27	5.012563e-03	305
nonadvancement_17	5.012563e-03	251
deponents_20	3.344507e-03	241
textuary_17	1.434732e-03	182
waters_3	1.000000e-02	180
mannerliness_4	1.000000e-02	150
uncool_8	5.012563e-03	147
futilitarian_29	1.000000e-02	144
snooped_19	1.000000e-02	142
midshipmanship_2	5.012563e-03	142
scyphae_22	5.012563e-03	138
bisdiapason_7	3.344507e-03	130
booboos_1	1.000000e-02	129
heron_4	3.344507e-03	126
constablewick_26	5.012563e-03	111
tempestical_7	5.012563e-03	108
ekes_12	3.344507e-03	107
datums_20	2.509430e-03	107
parrotbill_22	1.000000e-02	105
overappreciativeness_12	3.344507e-03	100
semicylindric_27	3.344507e-03	99
cows_12	1.116081e-03	97
anadipsia_21	1.673654e-03	95
diaspidine_15	3.344507e-03	90
knobstone_7	4.784729e-04	90
uang_23	2.233159e-04	81
agrostologic_30	1.673654e-03	80
headroom_11	3.344507e-03	79
hulkier_23	7.176235e-04	68
boulevard_6	1.255503e-03	66
boatels_5	5.910215e-04	65
overtakes_2	3.344507e-03	62
hemiachromatopsia_12	5.012563e-03	61
sarcomata_17	1.434732e-03	61
cahier_21	3.344507e-03	60
boughy_5	2.509430e-03	59
typonym_6	3.344507e-03	59
bawdrick_28	2.008048e-03	58
mandaite_13	3.344507e-03	58
acuminate_27	2.008048e-03	57
galumphs_2	1.673654e-03	55
erosive_14	2.509430e-03	54
isobarism_16	2.509430e-03	53
maximalism_15	5.012563e-03	52
equivalence_5	2.008048e-03	51
powwowed_12	2.509430e-03	50
calciphyre_7	4.019326e-04	49
dermatotropic_8	1.673654e-03	48
trabacolo_11	2.509430e-03	48
draymen_25	2.008048e-03	47
chindi_18	6.279487e-04	46
obduce_15	2.509430e-03	45
geratologous_11	1.116081e-03	43
multitheist_13	1.004529e-03	43
outprayed_23	3.864767e-04	42
afara_22	4.368757e-04	42
modiste_30	1.255503e-03	42
ruggedization_10	1.004529e-03	41
supermoisten_14	8.374929e-05	41
fideist_27	3.344507e-03	40
uninsidiousness_12	3.344507e-03	40
tulipomaniac_5	1.255503e-03	39
tend_24	3.344507e-03	39
cosign_10	1.116081e-03	39
newsy_17	1.434732e-03	38
lipocere_8	5.012563e-03	38
brachydactyl_28	2.509430e-03	38
sulfionide_17	1.522662e-04	35
epitapher_2	1.434732e-03	35
yellowwood_6	2.512268e-04	35
uninjurable_8	1.116081e-03	35
thomasite_11	2.955544e-04	34
phosphocreatine_17	2.008048e-03	34
unconventionalism_8	6.697980e-04	33
ceticide_28	2.509430e-03	33
jettisonable_5	1.434732e-03	33
own_3	3.344507e-03	33
footmanhood_4	4.294923e-05	32
elysian_30	1.116081e-03	32
unmanipulatable_14	2.644476e-04	31
antiparasitic_21	7.176235e-04	31
tocharian_22	1.673654e-03	30
palladammine_9	7.176235e-04	30
alecost_13	3.082878e-05	29
pyrogallic_16	1.255503e-03	29
montanism_29	1.182385e-05	29
disembowelled_18	1.116081e-03	27
intermeddlesomeness_2	2.509430e-03	27
corm_23	4.567291e-04	27
immanently_20	1.255503e-03	27
unsegmental_15	8.371774e-04	26
mosasauria_28	2.283906e-04	26
sharesmen_24	1.004529e-03	26
nonsynoptically_11	1.116081e-03	26
scutches_8	8.371774e-04	26
choanate_27	9.132496e-04	26
overanalytically_22	5.288252e-04	25
joyant_9	6.279487e-04	25
cubistically_9	1.116081e-03	25
frogbit_12	3.344507e-03	25
cochleary_23	4.784729e-04	25
housecarl_1	1.673654e-03	24
blaewort_19	1.673654e-03	24
subliterature_20	2.509430e-03	24
beldame_18	1.062398e-05	24
scrapable_27	2.138141e-04	24
reburial_20	1.673654e-03	24
pastose_3	1.255503e-03	23
repipe_24	1.673654e-03	23
incienso_11	7.728040e-04	23
bobsledder_11	1.255503e-03	23
dramaticism_16	1.004529e-03	23
interspersed_19	7.728040e-04	23
thermotropism_17	2.509430e-03	23
interactant_27	1.970460e-04	23
bawdship_30	1.673654e-03	23
unperemptorily_8	2.008048e-03	22
poultryproof_25	3.344507e-03	22
hypochondriasis_9	1.673654e-03	22
bumptiousness_18	1.434732e-03	22
pil_23	1.673654e-03	21
multipolarity_12	1.896110e-04	21
heliostatic_2	1.255503e-03	21
filles_5	1.196397e-04	21
railwayed_21	8.371774e-04	21
austemper_27	2.080793e-05	21
marmosets_27	5.288252e-04	21
devaluing_24	2.509430e-03	20
transsexuals_16	1.376664e-04	20
staphylic_10	1.004529e-03	20
postcommunion_20	1.004529e-03	20
raghouse_27	1.434732e-03	20
ataghan_1	1.434732e-03	20
hep_21	8.371774e-04	20
uncustomary_24	1.434732e-03	20
sludgier_2	6.279487e-04	19
menarcheal_21	1.004529e-03	19
thalassinid_8	1.004529e-03	19
myelocythaemia_11	3.864767e-04	19
floatplane_1	1.004529e-03	19
martellate_26	4.785760e-05	19
scrobicule_1	2.509430e-03	18
waging_20	1.116081e-03	18
freebooter_12	8.371774e-04	18
clavecinist_5	6.525979e-05	18
archmime_9	4.878685e-05	18
turpitude_29	1.116081e-03	17
necrotically_16	4.019326e-04	17
mastatrophia_17	1.434732e-03	17
unraided_16	1.673654e-03	17
yapping_21	2.008048e-03	17
unwanton_18	5.288252e-04	17
didactylous_23	1.763061e-04	17
unwomanize_17	4.784729e-04	17
uncalamitously_24	4.019326e-04	17
multifid_28	1.116081e-03	17
penalization_21	1.732666e-04	16
meliorator_26	2.509430e-03	16
oxmanship_7	3.241518e-04	16
coenenchymatous_3	9.132496e-04	16
nonsympathetically_7	5.023906e-04	16
norseling_28	1.434732e-03	16
dowcote_15	1.116081e-03	16
effortfulness_14	6.655630e-05	15
nomas_29	7.728040e-04	15
communalize_28	2.715938e-04	15
stola_30	5.910215e-04	15
unmisanthropical_13	3.241518e-04	15
pincoffin_15	1.499938e-04	15
rumourer_25	2.509430e-03	15
phonocinematograph_1	3.241991e-05	15
officerial_17	7.728040e-04	15
carices_20	2.008048e-03	15
typhlopid_2	4.019326e-04	14
wheat_18	2.509430e-03	14
disedification_21	4.466716e-05	14
petasoses_3	1.434732e-03	14
crimper_16	6.279487e-04	14
browser_4	2.008048e-03	14
exhaustingly_25	2.871112e-04	14
furify_27	2.644476e-04	14
glucoside_2	6.697980e-04	14
buckled_16	3.864767e-04	13
slavonization_28	1.255503e-03	13
brassiest_1	5.581961e-04	13
tenaculums_2	1.255503e-03	13
radiosterilize_28	4.784729e-04	13
upbeat_21	2.871112e-04	13
alphyls_20	1.896110e-04	13
skewered_11	2.644476e-04	13
miscellaneously_21	9.132496e-04	13
shrimpishness_23	2.008048e-03	13
powhead_13	2.715938e-04	13
obeche_11	4.567291e-04	13
ciboules_22	2.509430e-03	13
pimplinae_12	1.305153e-04	13
clannish_14	3.864767e-04	13
corven_16	7.176235e-04	12
telphermen_25	1.673654e-03	12
verbesina_14	1.016207e-05	12
supersesquitertial_26	1.434732e-03	12
fetlow_11	5.581961e-04	12
curaras_13	6.279487e-04	12
angiography_28	1.004529e-03	12
swirls_6	5.023906e-04	12
darking_9	7.728040e-04	12
cruciferous_7	3.241518e-04	12
butene_6	1.005033e-06	12
cetene_19	7.728040e-04	12
browst_15	5.633580e-06	12
autometamorphosis_13	1.116081e-03	11
oki_17	5.946767e-05	11
tasselling_2	2.392651e-04	11
traumata_4	7.728040e-04	11
polymetochia_24	4.926514e-05	11
deratization_15	1.322325e-04	11
pyrotartrate_6	2.392651e-04	11
inescapableness_11	3.588762e-04	11
unsnaps_27	2.509430e-03	11
accorders_3	1.434732e-03	11
unembellishedness_19	2.283906e-04	11
trial_1	1.116081e-03	11
excellently_20	1.595164e-04	11
karakul_24	2.138141e-04	11
headmen_1	6.279487e-04	11
statical_3	3.721654e-04	11
faxing_12	5.910215e-04	11
browst_26	1.434732e-03	11
substantive_24	1.255503e-03	11
nonbiased_12	6.279487e-04	10
nonassentation_7	1.434732e-03	10
ciliolum_14	3.465033e-04	10
skijore_20	1.499938e-04	10
zoanthacea_11	7.176235e-04	10
kernes_1	9.305434e-05	10
unridiculed_11	1.116081e-03	10
engrandizement_3	1.673654e-03	10
ebeneous_14	2.955544e-04	10
unseditious_4	2.008048e-03	10
aidful_2	1.004529e-03	10
grossen_29	1.155144e-04	10
requisitioners_2	9.132496e-04	10
earthstar_30	1.004529e-03	10
unstoried_25	1.255503e-03	10
prostates_29	8.973112e-05	10
reichspfennig_29	7.671718e-05	10
findings_12	8.104781e-05	9
pteridospermaphyta_20	1.004529e-03	9
planorbidae_5	3.465033e-04	9
sexennial_13	7.728040e-04	9
tryparsamide_12	1.673654e-03	9
mailclad_10	1.570242e-04	9
tillaeastrum_8	3.806873e-05	9
supernormal_7	9.132496e-04	9
subtunnel_1	4.368757e-04	9
sabadine_7	6.697980e-04	9
happy_6	3.588762e-04	9
ventilators_12	3.721654e-04	9
amidating_16	1.255503e-03	9
sanguimotory_30	1.691961e-05	9
folioed_14	6.979156e-05	9
microphytal_29	5.581961e-04	9
sandier_12	3.864767e-04	9
curship_4	5.023906e-04	9
atap_27	8.371774e-04	9
lactim_24	8.679009e-06	9
jusshell_29	1.305153e-04	9
besaiel_21	2.138141e-04	8
hamletization_25	7.728040e-04	8
endore_30	4.784729e-04	8
acerbas_27	1.108079e-05	8
oversubscribe_21	1.434732e-03	8
haff_28	3.721654e-04	8
stripteasers_19	1.703302e-04	8
unimmanent_9	7.176235e-04	8
opacifies_27	5.345780e-05	8
decriers_27	2.509430e-03	8
ectocinerea_10	1.434732e-03	8
spadices_13	9.132496e-04	8
unsmelled_19	1.004529e-03	8
concussion_23	8.371774e-04	8
epichirema_8	4.926514e-05	8
retromorphosis_16	3.465033e-04	8
refueling_3	2.008048e-03	8
loanwords_20	6.279487e-04	8
chloroiodide_20	4.019326e-04	8
mislikingly_28	6.697980e-04	8
paradoxical_8	1.155144e-04	8
pudencies_1	8.371774e-04	8
variantly_5	6.697980e-04	8
koklas_3	7.176235e-04	8
alcohate_4	1.004529e-03	7
phillyrea_24	2.715938e-04	7
jaspoid_5	1.415440e-04	7
torridly_19	1.499938e-04	7
flatterer_30	8.973112e-05	7
unframableness_15	1.288422e-04	7
straightabout_22	7.728040e-04	7
anticonservative_1	6.054236e-05	7
eurygnathous_18	1.004529e-03	7
uninvertible_11	9.132496e-04	7
metallify_17	7.335742e-05	7
outspanned_13	6.054236e-05	7
bibliomancy_15	1.036063e-04	7
nan_2	5.288252e-04	7
propenyl_14	1.763061e-04	7
relict_24	2.791370e-04	7
crouchingly_17	5.910215e-04	7
asclepiadeous_3	3.721654e-04	7
womenkind_21	1.680644e-05	7
carpitis_15	7.728040e-04	7
volage_23	7.077451e-05	7
nonerroneous_3	2.576677e-04	7
antineuralgic_6	3.349551e-04	7
mansworn_28	3.721654e-04	6
mysticizing_1	3.721654e-04	6
uncharge_10	4.784729e-04	6
zygopterous_11	2.283906e-04	6
orthospermous_7	1.155144e-04	6
haematoma_18	3.864767e-04	6
nymphlin_30	5.288252e-04	6
pawing_5	7.728040e-04	6
overbalance_14	6.697980e-04	6
euhages_3	5.075798e-05	6
baboot_2	1.196397e-04	6
hillers_27	1.732666e-04	6
plaintful_10	4.784729e-04	6
lickings_26	3.046475e-06	6
bothropic_20	4.831776e-05	6
draughty_30	3.864767e-04	6
timonism_17	7.176235e-04	6
cephaloridine_6	5.581961e-04	6
squaretoed_25	5.288252e-04	6
nonschismatic_21	2.381568e-05	6
theron_12	1.499938e-04	6
multisensual_8	5.288252e-04	6
pucker_6	3.140237e-04	6
nonprivileged_17	4.784729e-04	6
nonanesthetic_19	1.305153e-04	6
oxalating_1	1.116642e-04	6
exclusionary_6	1.004529e-03	6
centralisation_6	1.570242e-04	6
zeuctocoelomic_12	8.371774e-04	6
eyecup_22	4.019326e-04	6
nonsympathy_5	6.483877e-05	6
charterer_12	2.955544e-04	6
nonliterate_12	8.663707e-05	6
syncytial_12	1.288422e-04	6
arthrotomy_6	1.499938e-04	6
cutify_23	1.546086e-04	6
moulten_18	1.116642e-04	6
rehonour_23	5.050292e-05	6
salutiferous_8	1.255503e-03	6
monoptical_29	8.371774e-04	6
thermoresistant_29	2.337014e-04	6
ballgown_12	4.567291e-04	6
dragginess_10	1.005033e-06	5
crotalidae_26	8.371774e-04	5
salangane_8	7.728040e-04	5
actinopteri_16	5.910215e-04	5
etiotropic_11	2.009865e-04	5
semipaste_6	1.116081e-03	5
outhorn_5	4.427363e-05	5
porchless_17	2.138141e-04	5
entameba_24	1.005033e-06	5
sandbar_20	3.588762e-04	5
martyrolatry_20	9.136252e-05	5
dialectologic_18	3.864767e-04	5
ruralism_11	7.728040e-04	5
lyophile_30	1.005033e-06	5
nonconductor_19	3.349551e-04	5
culch_30	3.241518e-04	5
reeligibleness_20	5.910215e-04	5
incompactly_28	5.288252e-04	5
nautiform_8	5.581961e-04	5
expedient_20	1.116081e-03	5
ponderate_3	1.680644e-05	5
extrasolar_12	4.567291e-04	5
clithe_12	1.129187e-04	5
bipolarization_12	2.184617e-04	5
aftermaths_24	5.023906e-04	5
scriver_13	3.349551e-04	5
exsequatur_4	4.186763e-04	5
klipbok_22	4.567291e-04	5
monseigneur_29	1.168575e-04	5
redneck_15	1.004529e-03	5
colonizers_25	2.009865e-04	5
evidential_4	5.317497e-05	5
fallowist_8	1.367383e-05	5
ewest_19	4.784729e-04	5
wrested_11	5.023906e-04	5
unmendaciously_16	1.004529e-03	5
plutomania_20	3.465033e-04	5
embarque_28	6.697980e-04	5
intercrural_3	1.732666e-04	5
navels_9	5.910215e-04	5
generalate_2	2.871112e-04	5
huissier_10	2.715938e-04	5
soudan_5	1.005033e-06	5
overshoes_10	9.132496e-04	5
anvilling_20	2.847080e-05	5
ceratothecae_19	5.023906e-04	5
extravagance_16	4.186763e-04	5
fulltime_3	4.567291e-04	5
fluoresage_10	2.138141e-04	5
repriever_6	3.045093e-04	5
undy_18	1.005033e-06	4
unheelpieced_25	7.728040e-04	4
extraperitoneal_24	7.176235e-04	4
adawe_3	4.276647e-05	4
etherlike_24	2.512268e-04	4
interzooecial_4	3.465033e-04	4
souchong_18	9.132496e-04	4
inhearse_7	1.339955e-04	4
sulphindigotic_25	6.360770e-05	4
pizzazzes_4	9.132496e-04	4
pornocracy_26	2.184617e-04	4
fluoran_16	3.925835e-05	4
keralite_16	5.581961e-04	4
malnutrite_21	4.785760e-05	4
propulsor_23	2.871112e-04	4
tackets_13	3.588762e-04	4
affaires_13	1.434732e-03	4
preclose_5	1.255503e-03	4
rifeness_23	3.140237e-04	4
yearnful_19	3.406835e-05	4
cayuvava_19	2.451001e-04	4
figures_5	4.019326e-04	4
nothosaur_22	1.256213e-04	4
ferial_1	2.644476e-04	4
logomachs_4	9.419202e-06	4
neurospongium_7	1.255503e-03	4
unapplicableness_30	8.371774e-04	4
precontemplation_20	8.739041e-05	4
shapen_7	3.588762e-04	4
unrapturous_17	5.180451e-05	4
nonformidably_1	1.004529e-03	4
windjamming_23	8.371774e-04	4
unsealer_6	9.132496e-04	4
lecythi_12	5.023906e-04	4
uncalculating_18	1.896110e-04	4
excusingly_27	9.786063e-06	4
beadwork_11	4.567291e-04	4
antjar_25	1.794542e-04	4
debruises_23	4.186763e-04	4
cylinderlike_25	3.588762e-04	4
anisamide_13	1.970460e-04	4
alations_13	5.809274e-05	4
idylls_12	9.136252e-05	4
haaf_9	5.101563e-05	4
misappear_13	2.008048e-03	4
parasubstituted_10	2.421738e-05	4
formful_2	9.220067e-05	4
larvicide_11	1.210811e-04	4
irreticent_12	2.576677e-04	4
hoddle_29	5.288252e-04	4
phelloplastics_8	3.349551e-04	4
exoculation_26	2.576677e-04	4
redissoluble_7	4.368757e-04	4
stug_30	7.178554e-05	4
resshot_12	5.581961e-04	4
proexposure_25	1.005033e-06	3
hunfysh_24	4.186763e-04	3
terbium_17	4.240558e-05	3
nodal_21	2.791370e-04	3
snivelled_8	6.279487e-04	3
chinoleine_21	1.116081e-03	3
viceroys_28	5.023906e-04	3
tees_1	1.116642e-04	3
unconjugal_28	8.237641e-05	3
studentless_3	2.451001e-04	3
spumonis_22	2.184617e-04	3
missises_22	1.015134e-04	3
uneagerness_5	7.728040e-04	3
mounds_22	1.255503e-03	3
seisin_8	2.791370e-04	3
insomnolence_13	2.451001e-04	3
anosia_14	2.512268e-04	3
nonresidentiary_2	2.644476e-04	3
prepractising_7	2.715938e-04	3
safehold_18	1.522662e-04	3
superdelicately_15	3.721654e-04	3
obtundity_18	3.465033e-04	3
subapparent_30	2.050879e-04	3
brombenzamide_3	4.784729e-04	3
jubili_15	3.241518e-04	3
venatically_8	2.955544e-04	3
sagger_21	3.349551e-04	3
flurr_10	2.955544e-04	3
dorhawk_19	7.282587e-05	3
cracky_13	1.168575e-04	3
remaster_23	1.932570e-04	3
webfooter_19	7.077451e-05	3
hoodies_26	2.451001e-04	3
fattily_8	3.140237e-04	3
minasragrite_25	2.051068e-05	3
fliping_11	1.004529e-03	3
restuffs_15	2.337014e-04	3
asporulate_6	1.305153e-04	3
cultists_7	1.663949e-05	3
plataleiform_24	3.721654e-04	3
nonsaponifiable_22	1.052386e-05	3
burgout_17	2.644476e-04	3
peachwood_2	3.361260e-05	3
internationalize_30	3.140237e-04	3
unserved_17	3.465033e-04	3
apass_2	1.674916e-04	3
immis_9	7.389680e-05	3
bondholding_3	2.871112e-04	3
ejaculum_9	2.644476e-04	3
syllepsis_21	9.132496e-04	3
blockhouses_22	3.721654e-04	3
torbanitic_5	1.393934e-05	3
antanandro_4	5.581961e-04	3
cooeed_12	4.068879e-05	3
superdevilishness_16	1.005033e-06	3
unreprievably_17	8.371774e-04	3
anointments_1	2.982251e-05	3
jauks_11	7.176235e-04	3
down_22	1.570242e-04	3
underleather_24	1.015134e-04	3
wolfs_20	3.349551e-04	3
muscids_29	1.732666e-04	3
didacts_9	7.176235e-04	3
hyperinsulinism_30	1.116081e-03	3
appertain_18	7.176235e-04	3
nonliberalism_18	6.242250e-05	3
tonsor_3	3.721654e-04	3
extravagantness_19	1.046855e-04	3
parovariotomy_24	5.910215e-04	3
divisively_11	3.864767e-04	3
ingrately_27	3.349551e-04	3
precurtain_21	2.138141e-04	3
correal_21	2.326440e-05	3
verecund_25	1.168575e-04	2
spiderhunter_1	1.036063e-04	2
customly_23	1.794542e-04	2
hotheaded_11;swordsman_29	1.005033e-06	2
bewailed_30	2.392651e-04	2
cataphoric_5	1.005033e-06	2
phylesis_14	2.716270e-05	2
skywrites_16	4.019326e-04	2
tacanan_12	3.383894e-05	2
emancipators_16	2.009865e-04	2
vendibly_6	2.093601e-04	2
crosspoints_21	1.005033e-06	2
teretiscapular_29	3.588762e-04	2
quat_5	9.136252e-05	2
sleighed_20	2.184617e-04	2
preimpressionist_22	3.465033e-04	2
redimensioning_27	1.522662e-04	2
tauri_27	3.045093e-04	2
dorsothoracic_22	2.233159e-04	2
viableness_29	1.358061e-04	2
cityful_25	3.864767e-04	2
pitchpot_25	1.358061e-04	2
freeways_20	1.703302e-04	2
ramilie_14	2.348182e-05	2
leatman_7	1.644886e-05	2
compilatory_21	2.042730e-05	2
yelt_13	1.763061e-04	2
misapply_3	1.092368e-04	2
spathyema_30	7.913337e-05	2
glacier_12;unowned_8	1.005033e-06	2
postlude_25	8.371774e-04	2
charrette_30	2.184617e-04	2
gorraf_14;lizardfishes_28	1.005033e-06	2
moderant_15	3.349551e-04	2
scolopacidae_14	1.674916e-04	2
corynebacterium_25	5.552518e-05	2
crizzel_3	2.871112e-04	2
waukrife_11	2.576677e-04	2
gravitates_30	1.456464e-04	2
erotetic_7	3.241518e-04	2
pseudacusis_18	1.499938e-04	2
speedless_16	1.305153e-04	2
mischosen_1	8.039945e-05	2
astrophotometer_27	7.790655e-05	2
ethiopic_18	3.395326e-05	2
anasa_27	1.932570e-04	2
pluriserial_29	8.973112e-05	2
demisacrilege_3	2.392651e-04	2
emcee_10	1.005033e-06	2
cabernet_8	4.784729e-04	2
undead_15	1.168575e-04	2
volunteers_1	1.546086e-04	2
brook_22	1.703302e-04	2
tandoori_5	1.477881e-04	2
glitnir_28	7.176235e-04	2
berlin_15	1.116081e-03	2
spraing_19	1.182323e-04	2
clashee_7	9.663318e-05	2
whigmaleery_25	2.433466e-05	2
unwinders_24	5.288252e-04	2
bromisms_14	5.345780e-05	2
merchantman_2	3.864767e-04	2
omnilegent_12	2.283906e-04	2
viruses_13	1.005033e-06	2
medino_30	3.721654e-04	2
forehooves_17	3.722277e-05	2
laccaic_15	1.046855e-04	2
bothersome_9;irreclaimableness_13	1.005033e-06	2
hydrargyria_12	3.501798e-05	2
rhoda_2	1.005033e-06	2
dipleuric_22	1.196397e-04	2
encyclopaedist_28	1.240705e-04	2
physiologian_25	1.196397e-04	2
resuming_11	5.234413e-05	2
camptodrome_6	7.790655e-05	2
naveness_16	1.753984e-06	2
overlubricate_2	4.784729e-04	2
semioratorical_17	1.046855e-04	2
rhynchonellacea_26	3.140237e-04	2
rhodophyceous_28	2.644476e-04	2
unchannelled_7	4.020054e-05	2
clarke_30;dwarfs_23	1.005033e-06	2
sulfonamic_11	2.955544e-04	2
confiscated_24	6.697980e-04	2
nable_17	8.862691e-06	2
parrotbeak_4	1.794542e-04	2
augustinism_27	1.376664e-04	2
impalpability_16	7.728040e-04	2
nonconnection_30	3.350056e-05	2
cyclizing_11	5.581961e-04	2
concho_6	7.728040e-04	2
theorem_21	4.718356e-05	2
iatrogenicity_24	3.465033e-04	2
calycophora_4	1.116081e-03	2
scincidoid_17	6.483877e-05	2
rostrolateral_26	6.165660e-05	2
earwigged_15	3.721654e-04	2
subcontrarily_14	2.451001e-04	2
coleoptile_7	2.337014e-04	2
emboitement_5	6.279487e-04	2
lossier_4	1.272113e-04	2
danaide_12	2.233159e-04	2
desoxymorphine_14	1.322325e-04	2
readerships_14	1.107719e-06	1
pyonephritis_29	1.450254e-05	1
pinnipedia_14	1.763201e-05	1
torchy_9	5.614555e-05	1
subapically_30	3.349551e-04	1
estuarian_6	3.138763e-06	1
nucleophilic_30	1.709226e-05	1
matzohs_25	2.161339e-05	1
nephrotomise_19	1.647460e-04	1
caller_18	2.283906e-04	1
chromotherapy_8	7.127644e-05	1
octaploid_22	9.480999e-05	1
borts_13	1.005033e-06	1
intersaluted_30	4.019326e-04	1
packeries_27	1.794542e-04	1
pythagoreanize_5	3.576568e-05	1
manganapatite_2	5.078479e-06	1
lymhpangiophlebitis_29	4.368757e-04	1
schizont_24	1.959111e-05	1
rhamnitol_10	3.344507e-03	1
shereefs_21	6.655630e-05	1
dentine_1	5.910215e-04	1
ketone_15	8.679009e-06	1
goatbush_22	2.337014e-04	1
housecoats_7	7.077451e-05	1
incarcerative_2	4.431355e-06	1
metropolitanized_25	1.052386e-05	1
subacrodromous_1	1.225576e-04	1
substructures_1	2.715938e-04	1
vicing_29	3.160433e-05	1
unbudging_10	7.176235e-04	1
teacupful_15	3.778250e-05	1
donsky_1	8.445304e-05	1
isorrhythmic_18	7.176235e-04	1
thunderstick_29	1.005033e-06	1
nonvendibleness_23	1.672255e-05	1
melvie_4	4.785760e-05	1
mastix_3	5.911788e-05	1
ego_27	4.801869e-06	1
indicatorinae_18	3.588762e-04	1
sarmatier_20	2.871112e-04	1
propiolaldehyde_21	5.289511e-05	1
unmockingly_25	3.563885e-05	1
unprecarious_8	6.279487e-04	1
crayfish_29	4.019326e-04	1
parley_18	4.616588e-06	1
suggestiveness_24	1.415440e-04	1
nonbureaucratic_15	1.116642e-04	1
teamster_22	2.123458e-06	1
anecdotes_27	1.395783e-04	1
teletype_12	4.718356e-05	1
aphislion_21	2.421738e-05	1
jalee_2;retinite_16	1.005033e-06	1
cultrirostres_28	1.025492e-04	1
agsam_6	1.403668e-05	1
unsurmising_10	3.708542e-05	1
homologoumena_9	1.763061e-04	1
osophone_12	2.807317e-05	1
alexipharmical_12	3.045093e-04	1
effusion_21	4.784729e-04	1
perforating_27	2.093601e-04	1
conversationalist_7	1.763201e-05	1
cystocele_17	1.358061e-04	1
farruca_5	1.970460e-04	1
unproductiveness_1	1.732666e-04	1
neritina_19	5.710255e-05	1
premillennialise_9	4.975290e-05	1
garrulous_17	3.721654e-04	1
legpiece_8	1.005033e-06	1
raked_9	9.419202e-06	1
unmitigatedness_18	3.721654e-04	1
aconitia_3	1.395783e-04	1
proggers_9	4.368757e-04	1
epirot_29	8.815695e-05	1
bondmaids_25	5.289511e-05	1
multiplicable_7	1.864609e-05	1
byordinar_4	5.877217e-05	1
uncommiserated_9	3.453664e-05	1
coumarinic_6	1.735794e-05	1
lernaeoid_11	1.947721e-05	1
maravedi_21	8.374929e-05	1
fumblingly_25	1.647460e-04	1
preaccordance_25	4.568230e-05	1
epineuria_26	6.568631e-05	1
richebourg_1	4.801869e-06	1
guns_17;preappointment_8	1.005033e-06	1
datisca_13	7.178554e-05	1
pigeonman_21	4.831776e-05	1
schoolmasterhood_29	7.027960e-05	1
