# Supplementary material for: Ascertaining cells’ synaptic connections and RNA expression simultaneously with barcoded rabies virus libraries
Source: Nat Commun. 2022 Nov 16;13:6993. doi: 10.1038/s41467-022-34334-1 (PMC9668842; doi:10.1038/s41467-022-34334-1)
Supplement: Supplementary file 6 — Source Data [file 41467_2022_34334_MOESM6_ESM.zip › saunders_source_data/SI_Figure_5b.csv]

cell	centroid_starter	x_micron	y_micron
1	presynaptic	1333.7163	443.0370
2	presynaptic	1345.2933	654.1719
3	presynaptic	1160.9487	740.0610
4	presynaptic	1622.6848	786.7515
5	presynaptic	1596.5983	805.0528
6	presynaptic	1316.1290	878.8039
7	presynaptic	902.8632	889.1161
8	presynaptic	1131.3151	923.1153
9	presynaptic	1615.3485	931.5456
10	presynaptic	727.1503	931.8796
11	presynaptic	1106.8938	970.6932
12	presynaptic	1197.2760	985.4959
13	presynaptic	1022.8917	994.9921
14	presynaptic	1023.8250	1005.9750
15	presynaptic	1177.6002	1027.8923
16	presynaptic	1356.9417	1039.1735
17	presynaptic	1466.9921	1039.7625
18	presynaptic	1661.3199	1035.8508
19	presynaptic	1227.0217	1043.4421
20	presynaptic	1491.0615	1083.7475
21	presynaptic	474.9732	1088.4012
22	presynaptic	1057.2096	1100.2230
23	presynaptic	1074.8250	1095.2250
24	presynaptic	1668.8934	1115.1686
25	presynaptic	1857.2466	1125.7714
26	presynaptic	1467.2598	1147.3240
27	presynaptic	1047.5936	1152.5260
28	presynaptic	1451.7277	1147.1506
29	presynaptic	1459.1126	1170.9702
30	presynaptic	1269.7138	1193.6779
31	presynaptic	1152.6128	1189.5750
32	presynaptic	1363.8267	1196.3682
33	presynaptic	1173.7624	1200.5630
34	presynaptic	930.3726	1208.1390
35	presynaptic	1377.6247	1217.5740
36	presynaptic	1451.1948	1235.3373
37	presynaptic	1499.3082	1249.8519
38	presynaptic	1079.9250	1248.2250
39	presynaptic	878.8218	1258.2898
40	presynaptic	1073.7005	1277.7973
41	presynaptic	1279.6486	1255.0105
42	presynaptic	1307.4793	1273.0747
43	presynaptic	592.5537	1269.0075
44	presynaptic	1049.1490	1273.2992
45	starter	1279.0137	1273.4496
46	presynaptic	1343.6511	1277.8509
47	presynaptic	925.9866	1280.9338
48	presynaptic	1375.9366	1280.7808
49	presynaptic	1153.6557	1298.6818
50	presynaptic	584.3325	1301.0151
51	presynaptic	1143.6750	1304.3250
52	presynaptic	1111.3843	1312.0489
53	presynaptic	1133.8855	1310.3073
54	presynaptic	1887.8440	1318.5259
55	presynaptic	1736.1165	1332.8569
56	presynaptic	1476.8172	1331.6304
57	presynaptic	440.4436	1336.9854
58	presynaptic	577.5546	1338.1023
59	presynaptic	1358.1555	1356.4496
60	presynaptic	1435.6372	1351.4872
61	presynaptic	1072.2877	1364.3418
62	presynaptic	1739.3754	1377.2371
63	presynaptic	1439.2047	1377.1122
64	presynaptic	1449.6750	1378.2750
65	presynaptic	1527.4194	1384.6347
66	presynaptic	1349.6691	1414.2504
67	presynaptic	1054.4531	1410.1270
68	presynaptic	1481.9707	1414.7859
69	presynaptic	954.6664	1421.7627
70	presynaptic	968.8495	1434.4897
71	presynaptic	1120.5235	1435.0686
72	presynaptic	1053.7187	1440.2527
73	presynaptic	1353.9378	1444.9447
74	presynaptic	1767.0480	1441.6553
75	presynaptic	1503.7477	1449.5602
76	presynaptic	751.3626	1455.9913
77	presynaptic	1269.0075	1462.8865
78	presynaptic	1103.2932	1462.8126
79	presynaptic	1174.5555	1471.5616
80	presynaptic	530.3796	1473.3339
81	presynaptic	480.2491	1480.0684
82	presynaptic	1412.6974	1481.6086
83	presynaptic	624.7321	1482.8250
84	presynaptic	473.8716	1501.6975
85	presynaptic	1358.7241	1515.3171
86	presynaptic	1571.0116	1515.3630
87	presynaptic	493.6723	1524.1095
88	presynaptic	1346.3158	1519.7362
89	presynaptic	1528.7250	1522.4826
90	presynaptic	1584.0039	1525.3641
91	presynaptic	1599.0132	1537.3542
92	presynaptic	676.5252	1550.9049
93	presynaptic	1522.7172	1555.1685
94	presynaptic	1588.1834	1557.6802
95	presynaptic	836.3618	1561.8750
96	presynaptic	853.2835	1572.4498
97	presynaptic	1540.1949	1588.4970
98	presynaptic	1601.7595	1580.8776
99	presynaptic	1639.3593	1589.6470
100	presynaptic	1930.6713	1597.8428
101	presynaptic	1141.4565	1635.1492
102	presynaptic	2362.5750	1635.8250
103	presynaptic	1200.8740	1643.9263
104	presynaptic	1960.7001	1651.6503
105	presynaptic	2470.0090	1652.4688
106	presynaptic	933.9808	1675.1791
107	presynaptic	1122.4743	1667.2690
108	presynaptic	884.9520	1678.0683
109	presynaptic	565.4191	1703.5147
110	presynaptic	1273.5312	1718.0370
111	presynaptic	1341.5728	1741.1578
112	presynaptic	942.5208	1839.5649
113	presynaptic	1840.0978	1848.9540
114	presynaptic	1595.2111	1858.5394
115	presynaptic	1562.6527	1880.9922
116	presynaptic	371.8588	1895.7261
117	presynaptic	924.3520	1997.8842
118	presynaptic	627.8049	2005.9243
119	presynaptic	1799.0250	2112.6750
120	presynaptic	1847.9314	2199.1532
121	presynaptic	919.4152	2256.7959
122	presynaptic	1246.0218	2265.3282
123	presynaptic	1556.3721	2372.1375
124	presynaptic	315.2004	2447.0999
125	presynaptic	248.5408	2465.6485
126	presynaptic	1419.0750	1222.7250
127	presynaptic	1592.4750	1373.1750
128	presynaptic	169.5750	1161.5250
129	presynaptic	470.4750	1388.4750
130	presynaptic	730.5750	1187.0250
131	presynaptic	809.6250	1337.4750
132	presynaptic	1082.4750	590.3250
133	presynaptic	1100.3250	796.8750
134	presynaptic	1085.0250	814.7250
135	presynaptic	1304.3250	893.7750
136	presynaptic	1635.8250	957.5250
137	presynaptic	1235.4750	1304.3250
138	presynaptic	1309.4250	1278.8250
139	presynaptic	1304.3250	1263.5250
140	presynaptic	1311.9750	1602.6750
141	presynaptic	1531.2750	2520.6750
142	presynaptic	156.8250	2003.0250
143	presynaptic	495.9750	1653.6750
144	presynaptic	717.8250	1589.9250
