# Supplementary material for: Ascertaining cells’ synaptic connections and RNA expression simultaneously with barcoded rabies virus libraries
Source: Nat Commun. 2022 Nov 16;13:6993. doi: 10.1038/s41467-022-34334-1 (PMC9668842; doi:10.1038/s41467-022-34334-1)
Supplement: Supplementary file 6 — Source Data [file 41467_2022_34334_MOESM6_ESM.zip › saunders_source_data/SI_Figure_9a.csv]

CBC	common_name.x	presynaptic_size_group	gene_set	value
SCC06_1e3_A_CATTGCCTCATCTACT	Glu_Neuron	small	RV	0.069338235
SCC06_1e3_A_CCTGCATTCGGACTTA	Glu_Neuron	small	RV	0.084210526
SCC07_1e2_B_L1_AGAGAGCAGTACAACA	Glu_Neuron	small	RV	0.038918784
SCC07_1e2_B_L1_GTGTAACCAGAAACCG	Glu_Neuron	small	RV	0.027408259
SCC07_1e2_B_L1_TGACGCGAGGGCAATC	Glu_Neuron	small	RV	0.218603614
SCC07_1e2_B_L2_ACGGAAGTCCTCACTG	SPN	large	RV	0.103529307
SCC07_1e2_B_L2_CGATCGGAGAATGTTG	Astrocyte	large	RV	0.238237491
SCC07_1e2_B_L2_GGAACCCGTTGTTGCA	Interneuron	small	RV	0.031198836
SCC07_1e2_B_L2_TCACGGGGTGGACTGA	Interneuron	small	RV	0.047933630
SCC07_1e2_B_L2_TCATGGAAGGTATCTC	Astrocyte	large	RV	0.314577039
SCC07_1e2_B_L3_AGGATCTAGTTCACTG	Glu_Neuron	small	RV	0.061932939
SCC07_1e2_B_L3_CACAGATGTCACGTGC	Astrocyte	small	RV	0.536392565
SCC07_1e2_B_L3_GGGTTATGTTCATCTT	Glu_Neuron	small	RV	0.157030746
SCC07_1e2_B_L4_CAACGATCAACACAGG	Glu_Neuron	large	RV	0.016669227
SCC07_1e2_B_L4_GAGGGTATCATTTGCT	Interneuron	large	RV	0.041928924
SCC07_1e2_B_L4_GCTTTCGAGGGTCAAC	Interneuron	large	RV	0.327217085
SCC07_1e2_B_L4_GGCACGTAGCGCCTAC	Glu_Neuron	small	RV	0.045658875
SCC07_1e2_B_L4_GGTAATCGTTGCTTGA	Interneuron	small	RV	0.578238121
SCC07_1e2_B_L4_TTACCATAGATGTTCC	Interneuron	large	RV	0.204637681
SCC07_1e2_C_L1_AATGCCAAGTAAGACT	Astrocyte	small	RV	0.154460719
SCC07_1e2_C_L1_CATTGAGAGAGGTTAT	Interneuron	small	RV	0.011214293
SCC07_1e2_C_L1_CCTCTCCGTCTTCCGT	Astrocyte	large	RV	0.218962239
SCC07_1e2_C_L1_GTCAAACCAACTCGAT	Glu_Neuron	large	RV	0.025791161
SCC07_1e2_C_L1_GTCTGTCAGGAACGAA	Glu_Neuron	small	RV	0.171285476
SCC07_1e2_C_L1_TGGGATTGTGCTGTCG	Glu_Neuron	small	RV	0.128338279
SCC07_1e2_C_L2_AAAGGTACAACTGCCG	Glu_Neuron	small	RV	0.132781393
SCC07_1e2_C_L2_TCATTCAGTTAAGACA	Glu_Neuron	small	RV	0.091987466
SCC07_1e2_C_L2_TCGATTTAGGACGGAG	Glu_Neuron	small	RV	0.077759812
SCC07_1e2_C_L2_TTGGGTAAGAGTTGTA	Glu_Neuron	small	RV	0.316597093
SCC07_1e2_C_L3_ACAAAGACATGTCAGT	Astrocyte	small	RV	0.481781377
SCC07_1e2_C_L3_ACATCCCAGTTCATGC	Interneuron	large	RV	0.269327814
SCC07_1e2_C_L3_ATCGGATAGATCGCTT	Astrocyte	small	RV	0.020214924
SCC07_1e2_C_L3_CATAGACAGAAGATCT	Interneuron	large	RV	0.215110900
SCC07_1e2_C_L3_CATCGGGGTGGACCTC	Astrocyte	small	RV	0.468933177
SCC07_1e2_C_L3_CCACAAAGTAGCGATG	Astrocyte	small	RV	0.112252746
SCC07_1e2_C_L3_CGCATGGAGTATTCCG	Interneuron	large	RV	0.246679132
SCC07_1e2_C_L3_CGGAACCTCTAACACG	Interneuron	large	RV	0.513423459
SCC07_1e2_C_L3_CTGGTCTTCGAGATAA	Glu_Neuron	large	RV	0.146530393
SCC07_1e2_C_L3_CTTCCTTGTCTCACAA	Glu_Neuron	small	RV	0.018639397
SCC07_1e2_C_L3_GATAGCTCACTGAGGA	Interneuron	large	RV	0.248581350
SCC07_1e2_C_L3_GTGTGGCTCTTAGCCC	Interneuron	large	RV	0.054740768
SCC07_1e2_C_L3_TCAAGCAAGCAGCACA	Glu_Neuron	large	RV	0.386869243
SCC07_1e2_C_L3_TCGCAGGGTCTAGTGT	Glu_Neuron	small	RV	0.470513883
SCC07_1e2_C_L4_AACAAGACACCTTCCA	Glu_Neuron	small	RV	0.795239189
SCC07_1e2_C_L4_ACAAGCTCAGCAAGAC	Astrocyte	small	RV	0.194949047
SCC07_1e2_C_L4_AGGGCTCCACGTTGGC	Glu_Neuron	small	RV	0.171944420
SCC07_1e2_C_L4_GACCTTCTCCCTCGTA	Astrocyte	small	RV	0.382181764
SCC07_1e2_C_L4_GATCATGTCCCATAAG	Interneuron	small	RV	0.022565674
SCC07_1e2_C_L4_TATCGCCGTTCTGACA	Glu_Neuron	small	RV	0.250161785
SCC07_1e3_A_ACGATGTCATCAGCAT	Interneuron	small	RV	0.065314277
SCC07_1e3_A_CCTGCATAGTTGTAAG	Astrocyte	small	RV	0.355952079
SCC07_1e3_A_TGATGCACAATTGCAC	Astrocyte	small	RV	0.126645483
SCC07_1e3_A_TTTATGCCAGAGGAAA	SPN	large	RV	0.038413621
SCC07_1e3_B_GAAGCGACAGAGGCAT	Interneuron	large	RV	0.250113054
SCC07_1e3_B_GTCCTCAGTATGTCCA	Interneuron	large	RV	0.054681275
SCC07_1e3_B_TCGTGCTCATACAGAA	Astrocyte	large	RV	0.115432734
SCC07_1e3_C_GTTTGGATCTGACGCG	Glu_Neuron	large	RV	0.296222103
SCC07_1e3_D_CATTGAGCAGCCGGTT	Interneuron	small	RV	0.328507795
SCC08_1e2_A_L1_ACTATGGGTGCCCGTA	Interneuron	small	RV	0.624934662
SCC08_1e2_A_L1_AGCGATTCAATTGGTC	Glu_Neuron	large	RV	0.165362915
SCC08_1e2_A_L1_ATGGTTGTCTGTGCAA	Interneuron	large	RV	0.331644175
SCC08_1e2_A_L1_CATGCCTGTCTGCGCA	Glu_Neuron	small	RV	0.180906525
SCC08_1e2_A_L1_GCAACCGTCTCATGCC	Glu_Neuron	small	RV	0.181073446
SCC08_1e2_A_L1_GCCAACGTCTCGAACA	Glu_Neuron	small	RV	0.150645624
SCC08_1e2_A_L1_TCTGTCGTCGCCGATG	Glu_Neuron	small	RV	0.090706542
SCC08_1e2_A_L2_AGTCTCCAGGTTTGAA	SPN	large	RV	0.463997970
SCC08_1e2_A_L2_CTTAGGAAGCGCGTTC	SPN	small	RV	0.089168587
SCC08_1e2_A_L2_GAACTGTGTGATTAGA	Glu_Neuron	small	RV	0.074229132
SCC08_1e2_A_L2_GCAACCGGTAGCTGCC	Glu_Neuron	large	RV	0.388439337
SCC08_1e2_A_L2_GTGTCCTGTCTCCCTA	Glu_Neuron	small	RV	0.025902197
SCC08_1e2_A_L2_TCCGTGTTCAATCTTC	Glu_Neuron	large	RV	0.035536260
SCC08_1e2_A_L2_TGGGAAGGTCCTACGG	Glu_Neuron	small	RV	0.087737236
SCC08_1e2_A_L2_TTTACTGAGCGCCCAT	Interneuron	small	RV	0.122420514
SCC08_1e2_A_L3_CACGTGGGTCGGCACT	Interneuron	large	RV	0.683187905
SCC08_1e2_A_L3_CATTGCCCACTGCATA	Glu_Neuron	small	RV	0.089725747
SCC08_1e2_A_L3_CGTGAATAGTGGACTG	Interneuron	large	RV	0.488306922
SCC08_1e2_A_L3_CTTCTAAAGACCAACG	Glu_Neuron	large	RV	0.126863611
SCC08_1e2_A_L3_CTTCTAAAGGCTAAAT	Glu_Neuron	small	RV	0.148143438
SCC08_1e2_A_L3_GCGAGAAAGCAAGTCG	Glu_Neuron	small	RV	0.045680768
SCC08_1e2_A_L3_GGCACGTAGCTGCGAA	Interneuron	large	RV	0.502206473
SCC08_1e2_A_L3_GTTCCGTCACCTTCGT	SPN	small	RV	0.148292408
SCC08_1e2_A_L3_TACTTCAGTGGTCTTA	Interneuron	large	RV	0.101711448
SCC08_1e2_A_L3_TCTGTCGAGCACGTCC	Glu_Neuron	small	RV	0.083270175
SCC08_1e2_A_L3_TGAACGTGTGCTGATT	Glu_Neuron	small	RV	0.086413028
SCC08_1e2_B_L1_AATGCCAGTGTTGACT	Glu_Neuron	small	RV	0.171047281
SCC08_1e2_B_L1_ATCGTCCCAGATCCTA	Glu_Neuron	small	RV	0.069304504
SCC08_1e2_B_L1_CAAGGGACATGCCATA	Interneuron	small	RV	0.070106713
SCC08_1e2_B_L1_CATGCGGTCCACGGGT	Glu_Neuron	large	RV	0.213416155
SCC08_1e2_B_L1_CCGGACACACTGGATT	Glu_Neuron	small	RV	0.155677501
SCC08_1e2_B_L1_CCTCATGGTCCGCAGT	Interneuron	large	RV	0.360511238
SCC08_1e2_B_L1_CGACAGCCACCCAATA	Glu_Neuron	small	RV	0.085824082
SCC08_1e2_B_L1_CTTGAGAGTCTGTGTA	Glu_Neuron	small	RV	0.175340996
SCC08_1e2_B_L1_GCCATTCGTTGTCTAG	Interneuron	large	RV	0.694074784
SCC08_1e2_B_L1_GGCGTCACATAGACTC	Glu_Neuron	large	RV	0.363504107
SCC08_1e2_B_L1_GGGCCATGTCGTTCAA	Interneuron	small	RV	0.031142490
SCC08_1e2_B_L1_GTTGAACGTGGCCACT	Interneuron	small	RV	0.032123665
SCC08_1e2_B_L1_TCTCCGAAGTCATGGG	Glu_Neuron	small	RV	0.069958041
SCC08_1e2_B_L1_TGCTTCGAGCAACTTC	SPN	small	RV	0.216001089
SCC08_1e2_B_L1_TTACCATAGTCACAGG	Glu_Neuron	small	RV	0.087430371
SCC08_1e2_B_L2_AACCCAATCCGTGGCA	Interneuron	small	RV	0.064108563
SCC08_1e2_B_L2_ACAGAAAGTTCTATCT	SPN	small	RV	0.751709705
SCC08_1e2_B_L2_ACCACAACAACTTGCA	Astrocyte	small	RV	0.200302398
SCC08_1e2_B_L2_CATGCTCTCTCTCGCA	SPN	large	RV	0.038244221
SCC08_1e2_B_L2_CCGGGTATCTTTGCAT	Interneuron	small	RV	0.601170161
SCC08_1e2_B_L2_GTACAGTTCACCTCAC	Interneuron	large	RV	0.035037197
SCC08_1e2_B_L2_GTCAAGTCAGGTGTGA	Glu_Neuron	small	RV	0.117885690
SCC08_1e2_B_L2_TCGCTCAAGAAAGTCT	Glu_Neuron	large	RV	0.904555453
SCC08_1e2_B_L2_TCGGGACCATGGTGGA	Interneuron	small	RV	0.144368469
SCC08_1e2_B_L2_TGGGATTTCCTGCTAC	Interneuron	large	RV	0.108169800
SCC08_1e2_B_L3_AAAGGATTCGCCTCTA	Glu_Neuron	small	RV	0.082570690
SCC08_1e2_B_L3_AGGGAGTAGGTGCCTC	Glu_Neuron	small	RV	0.042920978
SCC08_1e2_B_L3_ATCTCTAAGCGAATGC	Glu_Neuron	small	RV	0.111300249
SCC08_1e2_B_L3_CATACAGGTACCATAC	Glu_Neuron	large	RV	0.051234621
SCC08_1e2_B_L3_GATCAGTCACCGCTGA	Interneuron	small	RV	0.150905754
SCC08_1e2_B_L3_GATTTCTCAGTATTCG	Glu_Neuron	small	RV	0.120304569
SCC08_1e2_B_L3_GCTGAATGTCGAAGCA	Glu_Neuron	small	RV	0.092521950
SCC08_1e2_B_L3_GGGACCTTCCTCACGT	SPN	small	RV	0.134923675
SCC08_1e2_B_L3_GTTGCTCTCTCGAGTA	Glu_Neuron	large	RV	0.095287874
SCC08_1e2_B_L3_TATCGCCTCTTCCACG	Glu_Neuron	small	RV	0.117876685
SCC08_1e2_B_L3_TCATGTTAGACTCCGC	Interneuron	small	RV	0.087823842
SCC08_1e2_B_L3_TCGTGCTCAGATTCGT	Glu_Neuron	small	RV	0.098792453
SCC08_1e2_B_L3_TGCTTGCTCCTAAACG	Glu_Neuron	small	RV	0.083972195
SCC08_1e2_B_L3_TGTCAGACATGACGTT	Glu_Neuron	large	RV	0.065304618
SCC08_1e2_B_L3_TGTTCCGCATGGATCT	Interneuron	small	RV	0.417472420
SCC08_1e2_B_L3_TTACGCCGTTGAGGAC	Glu_Neuron	small	RV	0.468848298
SCC08_1e3_C_GACTCTCTCTCATTAC	Glu_Neuron	small	RV	0.057384587
SCC08_1e3_C_GGAGGTACAAAGGGCT	Glu_Neuron	small	RV	0.095764072
SCC08_1e3_C_GGGAGTACAACAACAA	Glu_Neuron	small	RV	0.096064264
SCC08_1e3_C_GGTGATTGTAACTTCG	SPN	large	RV	0.415618592
SCC06_1e3_A_CATTGCCTCATCTACT	Glu_Neuron	small	Innate Immuninity	0.023382353
SCC06_1e3_A_CCTGCATTCGGACTTA	Glu_Neuron	small	Innate Immuninity	0.018045113
SCC07_1e2_B_L1_AGAGAGCAGTACAACA	Glu_Neuron	small	Innate Immuninity	0.029095232
SCC07_1e2_B_L1_GTGTAACCAGAAACCG	Glu_Neuron	small	Innate Immuninity	0.026019401
SCC07_1e2_B_L1_TGACGCGAGGGCAATC	Glu_Neuron	small	Innate Immuninity	0.024128188
SCC07_1e2_B_L2_ACGGAAGTCCTCACTG	SPN	large	Innate Immuninity	0.021548284
SCC07_1e2_B_L2_CGATCGGAGAATGTTG	Astrocyte	large	Innate Immuninity	0.012696042
SCC07_1e2_B_L2_GGAACCCGTTGTTGCA	Interneuron	small	Innate Immuninity	0.017645989
SCC07_1e2_B_L2_TCACGGGGTGGACTGA	Interneuron	small	Innate Immuninity	0.018589645
SCC07_1e2_B_L2_TCATGGAAGGTATCTC	Astrocyte	large	Innate Immuninity	0.032980866
SCC07_1e2_B_L3_AGGATCTAGTTCACTG	Glu_Neuron	small	Innate Immuninity	0.017751479
SCC07_1e2_B_L3_CACAGATGTCACGTGC	Astrocyte	small	Innate Immuninity	0.031897161
SCC07_1e2_B_L3_GGGTTATGTTCATCTT	Glu_Neuron	small	Innate Immuninity	0.024263563
SCC07_1e2_B_L4_CAACGATCAACACAGG	Glu_Neuron	large	Innate Immuninity	0.024018026
SCC07_1e2_B_L4_GAGGGTATCATTTGCT	Interneuron	large	Innate Immuninity	0.018785707
SCC07_1e2_B_L4_GCTTTCGAGGGTCAAC	Interneuron	large	Innate Immuninity	0.017928444
SCC07_1e2_B_L4_GGCACGTAGCGCCTAC	Glu_Neuron	small	Innate Immuninity	0.019393784
SCC07_1e2_B_L4_GGTAATCGTTGCTTGA	Interneuron	small	Innate Immuninity	0.011819471
SCC07_1e2_B_L4_TTACCATAGATGTTCC	Interneuron	large	Innate Immuninity	0.022434783
SCC07_1e2_C_L1_AATGCCAAGTAAGACT	Astrocyte	small	Innate Immuninity	0.033288948
SCC07_1e2_C_L1_CATTGAGAGAGGTTAT	Interneuron	small	Innate Immuninity	0.026252370
SCC07_1e2_C_L1_CCTCTCCGTCTTCCGT	Astrocyte	large	Innate Immuninity	0.062211356
SCC07_1e2_C_L1_GTCAAACCAACTCGAT	Glu_Neuron	large	Innate Immuninity	0.019378224
SCC07_1e2_C_L1_GTCTGTCAGGAACGAA	Glu_Neuron	small	Innate Immuninity	0.018113523
SCC07_1e2_C_L1_TGGGATTGTGCTGTCG	Glu_Neuron	small	Innate Immuninity	0.019287834
SCC07_1e2_C_L2_AAAGGTACAACTGCCG	Glu_Neuron	small	Innate Immuninity	0.025994983
SCC07_1e2_C_L2_TCATTCAGTTAAGACA	Glu_Neuron	small	Innate Immuninity	0.022112802
SCC07_1e2_C_L2_TCGATTTAGGACGGAG	Glu_Neuron	small	Innate Immuninity	0.023764026
SCC07_1e2_C_L2_TTGGGTAAGAGTTGTA	Glu_Neuron	small	Innate Immuninity	0.021451763
SCC07_1e2_C_L3_ACAAAGACATGTCAGT	Astrocyte	small	Innate Immuninity	0.027717222
SCC07_1e2_C_L3_ACATCCCAGTTCATGC	Interneuron	large	Innate Immuninity	0.022025053
SCC07_1e2_C_L3_ATCGGATAGATCGCTT	Astrocyte	small	Innate Immuninity	0.026865559
SCC07_1e2_C_L3_CATAGACAGAAGATCT	Interneuron	large	Innate Immuninity	0.021824220
SCC07_1e2_C_L3_CATCGGGGTGGACCTC	Astrocyte	small	Innate Immuninity	0.022860492
SCC07_1e2_C_L3_CCACAAAGTAGCGATG	Astrocyte	small	Innate Immuninity	0.025163811
SCC07_1e2_C_L3_CGCATGGAGTATTCCG	Interneuron	large	Innate Immuninity	0.019944685
SCC07_1e2_C_L3_CGGAACCTCTAACACG	Interneuron	large	Innate Immuninity	0.013812439
SCC07_1e2_C_L3_CTGGTCTTCGAGATAA	Glu_Neuron	large	Innate Immuninity	0.024195804
SCC07_1e2_C_L3_CTTCCTTGTCTCACAA	Glu_Neuron	small	Innate Immuninity	0.028309641
SCC07_1e2_C_L3_GATAGCTCACTGAGGA	Interneuron	large	Innate Immuninity	0.019098840
SCC07_1e2_C_L3_GTGTGGCTCTTAGCCC	Interneuron	large	Innate Immuninity	0.022334950
SCC07_1e2_C_L3_TCAAGCAAGCAGCACA	Glu_Neuron	large	Innate Immuninity	0.019225904
SCC07_1e2_C_L3_TCGCAGGGTCTAGTGT	Glu_Neuron	small	Innate Immuninity	0.015504965
SCC07_1e2_C_L4_AACAAGACACCTTCCA	Glu_Neuron	small	Innate Immuninity	0.007041715
SCC07_1e2_C_L4_ACAAGCTCAGCAAGAC	Astrocyte	small	Innate Immuninity	0.081619090
SCC07_1e2_C_L4_AGGGCTCCACGTTGGC	Glu_Neuron	small	Innate Immuninity	0.022606499
SCC07_1e2_C_L4_GACCTTCTCCCTCGTA	Astrocyte	small	Innate Immuninity	0.056111028
SCC07_1e2_C_L4_GATCATGTCCCATAAG	Interneuron	small	Innate Immuninity	0.023487936
SCC07_1e2_C_L4_TATCGCCGTTCTGACA	Glu_Neuron	small	Innate Immuninity	0.019203174
SCC07_1e3_A_ACGATGTCATCAGCAT	Interneuron	small	Innate Immuninity	0.022859997
SCC07_1e3_A_CCTGCATAGTTGTAAG	Astrocyte	small	Innate Immuninity	0.043103448
SCC07_1e3_A_TGATGCACAATTGCAC	Astrocyte	small	Innate Immuninity	0.033590558
SCC07_1e3_A_TTTATGCCAGAGGAAA	SPN	large	Innate Immuninity	0.021940753
SCC07_1e3_B_GAAGCGACAGAGGCAT	Interneuron	large	Innate Immuninity	0.018415235
SCC07_1e3_B_GTCCTCAGTATGTCCA	Interneuron	large	Innate Immuninity	0.020418327
SCC07_1e3_B_TCGTGCTCATACAGAA	Astrocyte	large	Innate Immuninity	0.033806889
SCC07_1e3_C_GTTTGGATCTGACGCG	Glu_Neuron	large	Innate Immuninity	0.018847163
SCC07_1e3_D_CATTGAGCAGCCGGTT	Interneuron	small	Innate Immuninity	0.023385301
SCC08_1e2_A_L1_ACTATGGGTGCCCGTA	Interneuron	small	Innate Immuninity	0.012779150
SCC08_1e2_A_L1_AGCGATTCAATTGGTC	Glu_Neuron	large	Innate Immuninity	0.028650665
SCC08_1e2_A_L1_ATGGTTGTCTGTGCAA	Interneuron	large	Innate Immuninity	0.018782704
SCC08_1e2_A_L1_CATGCCTGTCTGCGCA	Glu_Neuron	small	Innate Immuninity	0.028656816
SCC08_1e2_A_L1_GCAACCGTCTCATGCC	Glu_Neuron	small	Innate Immuninity	0.020338983
SCC08_1e2_A_L1_GCCAACGTCTCGAACA	Glu_Neuron	small	Innate Immuninity	0.026901004
SCC08_1e2_A_L1_TCTGTCGTCGCCGATG	Glu_Neuron	small	Innate Immuninity	0.029332047
SCC08_1e2_A_L2_AGTCTCCAGGTTTGAA	SPN	large	Innate Immuninity	0.016399163
SCC08_1e2_A_L2_CTTAGGAAGCGCGTTC	SPN	small	Innate Immuninity	0.022868286
SCC08_1e2_A_L2_GAACTGTGTGATTAGA	Glu_Neuron	small	Innate Immuninity	0.033116165
SCC08_1e2_A_L2_GCAACCGGTAGCTGCC	Glu_Neuron	large	Innate Immuninity	0.019109623
SCC08_1e2_A_L2_GTGTCCTGTCTCCCTA	Glu_Neuron	small	Innate Immuninity	0.028379799
SCC08_1e2_A_L2_TCCGTGTTCAATCTTC	Glu_Neuron	large	Innate Immuninity	0.028943560
SCC08_1e2_A_L2_TGGGAAGGTCCTACGG	Glu_Neuron	small	Innate Immuninity	0.029554604
SCC08_1e2_A_L2_TTTACTGAGCGCCCAT	Interneuron	small	Innate Immuninity	0.027717177
SCC08_1e2_A_L3_CACGTGGGTCGGCACT	Interneuron	large	Innate Immuninity	0.011058452
SCC08_1e2_A_L3_CATTGCCCACTGCATA	Glu_Neuron	small	Innate Immuninity	0.030536226
SCC08_1e2_A_L3_CGTGAATAGTGGACTG	Interneuron	large	Innate Immuninity	0.019095801
SCC08_1e2_A_L3_CTTCTAAAGACCAACG	Glu_Neuron	large	Innate Immuninity	0.017393705
SCC08_1e2_A_L3_CTTCTAAAGGCTAAAT	Glu_Neuron	small	Innate Immuninity	0.025686673
SCC08_1e2_A_L3_GCGAGAAAGCAAGTCG	Glu_Neuron	small	Innate Immuninity	0.018307856
SCC08_1e2_A_L3_GGCACGTAGCTGCGAA	Interneuron	large	Innate Immuninity	0.014273295
SCC08_1e2_A_L3_GTTCCGTCACCTTCGT	SPN	small	Innate Immuninity	0.019531471
SCC08_1e2_A_L3_TACTTCAGTGGTCTTA	Interneuron	large	Innate Immuninity	0.024297242
SCC08_1e2_A_L3_TCTGTCGAGCACGTCC	Glu_Neuron	small	Innate Immuninity	0.024055096
SCC08_1e2_A_L3_TGAACGTGTGCTGATT	Glu_Neuron	small	Innate Immuninity	0.029129275
SCC08_1e2_B_L1_AATGCCAGTGTTGACT	Glu_Neuron	small	Innate Immuninity	0.028723522
SCC08_1e2_B_L1_ATCGTCCCAGATCCTA	Glu_Neuron	small	Innate Immuninity	0.022929034
SCC08_1e2_B_L1_CAAGGGACATGCCATA	Interneuron	small	Innate Immuninity	0.021342699
SCC08_1e2_B_L1_CATGCGGTCCACGGGT	Glu_Neuron	large	Innate Immuninity	0.024234318
SCC08_1e2_B_L1_CCGGACACACTGGATT	Glu_Neuron	small	Innate Immuninity	0.029126214
SCC08_1e2_B_L1_CCTCATGGTCCGCAGT	Interneuron	large	Innate Immuninity	0.018242091
SCC08_1e2_B_L1_CGACAGCCACCCAATA	Glu_Neuron	small	Innate Immuninity	0.025192143
SCC08_1e2_B_L1_CTTGAGAGTCTGTGTA	Glu_Neuron	small	Innate Immuninity	0.028917568
SCC08_1e2_B_L1_GCCATTCGTTGTCTAG	Interneuron	large	Innate Immuninity	0.008552253
SCC08_1e2_B_L1_GGCGTCACATAGACTC	Glu_Neuron	large	Innate Immuninity	0.021240404
SCC08_1e2_B_L1_GGGCCATGTCGTTCAA	Interneuron	small	Innate Immuninity	0.025398630
SCC08_1e2_B_L1_GTTGAACGTGGCCACT	Interneuron	small	Innate Immuninity	0.023459508
SCC08_1e2_B_L1_TCTCCGAAGTCATGGG	Glu_Neuron	small	Innate Immuninity	0.026665621
SCC08_1e2_B_L1_TGCTTCGAGCAACTTC	SPN	small	Innate Immuninity	0.018708756
SCC08_1e2_B_L1_TTACCATAGTCACAGG	Glu_Neuron	small	Innate Immuninity	0.026075725
SCC08_1e2_B_L2_AACCCAATCCGTGGCA	Interneuron	small	Innate Immuninity	0.019185774
SCC08_1e2_B_L2_ACAGAAAGTTCTATCT	SPN	small	Innate Immuninity	0.009361336
SCC08_1e2_B_L2_ACCACAACAACTTGCA	Astrocyte	small	Innate Immuninity	0.067211462
SCC08_1e2_B_L2_CATGCTCTCTCTCGCA	SPN	large	Innate Immuninity	0.024328742
SCC08_1e2_B_L2_CCGGGTATCTTTGCAT	Interneuron	small	Innate Immuninity	0.014857964
SCC08_1e2_B_L2_GTACAGTTCACCTCAC	Interneuron	large	Innate Immuninity	0.026024585
SCC08_1e2_B_L2_GTCAAGTCAGGTGTGA	Glu_Neuron	small	Innate Immuninity	0.022988160
SCC08_1e2_B_L2_TCGCTCAAGAAAGTCT	Glu_Neuron	large	Innate Immuninity	0.003353875
SCC08_1e2_B_L2_TCGGGACCATGGTGGA	Interneuron	small	Innate Immuninity	0.023480841
SCC08_1e2_B_L2_TGGGATTTCCTGCTAC	Interneuron	large	Innate Immuninity	0.022001712
SCC08_1e2_B_L3_AAAGGATTCGCCTCTA	Glu_Neuron	small	Innate Immuninity	0.031600115
SCC08_1e2_B_L3_AGGGAGTAGGTGCCTC	Glu_Neuron	small	Innate Immuninity	0.028163217
SCC08_1e2_B_L3_ATCTCTAAGCGAATGC	Glu_Neuron	small	Innate Immuninity	0.029374536
SCC08_1e2_B_L3_CATACAGGTACCATAC	Glu_Neuron	large	Innate Immuninity	0.028262927
SCC08_1e2_B_L3_GATCAGTCACCGCTGA	Interneuron	small	Innate Immuninity	0.022783497
SCC08_1e2_B_L3_GATTTCTCAGTATTCG	Glu_Neuron	small	Innate Immuninity	0.022806381
SCC08_1e2_B_L3_GCTGAATGTCGAAGCA	Glu_Neuron	small	Innate Immuninity	0.029468160
SCC08_1e2_B_L3_GGGACCTTCCTCACGT	SPN	small	Innate Immuninity	0.021940143
SCC08_1e2_B_L3_GTTGCTCTCTCGAGTA	Glu_Neuron	large	Innate Immuninity	0.027822451
SCC08_1e2_B_L3_TATCGCCTCTTCCACG	Glu_Neuron	small	Innate Immuninity	0.028860270
SCC08_1e2_B_L3_TCATGTTAGACTCCGC	Interneuron	small	Innate Immuninity	0.022306491
SCC08_1e2_B_L3_TCGTGCTCAGATTCGT	Glu_Neuron	small	Innate Immuninity	0.029433962
SCC08_1e2_B_L3_TGCTTGCTCCTAAACG	Glu_Neuron	small	Innate Immuninity	0.030506455
SCC08_1e2_B_L3_TGTCAGACATGACGTT	Glu_Neuron	large	Innate Immuninity	0.031035047
SCC08_1e2_B_L3_TGTTCCGCATGGATCT	Interneuron	small	Innate Immuninity	0.017783362
SCC08_1e2_B_L3_TTACGCCGTTGAGGAC	Glu_Neuron	small	Innate Immuninity	0.016776116
SCC08_1e3_C_GACTCTCTCTCATTAC	Glu_Neuron	small	Innate Immuninity	0.028508369
SCC08_1e3_C_GGAGGTACAAAGGGCT	Glu_Neuron	small	Innate Immuninity	0.025791006
SCC08_1e3_C_GGGAGTACAACAACAA	Glu_Neuron	small	Innate Immuninity	0.028280988
SCC08_1e3_C_GGTGATTGTAACTTCG	SPN	large	Innate Immuninity	0.017942584
