# Supplementary material for: Ascertaining cells’ synaptic connections and RNA expression simultaneously with barcoded rabies virus libraries
Source: Nat Commun. 2022 Nov 16;13:6993. doi: 10.1038/s41467-022-34334-1 (PMC9668842; doi:10.1038/s41467-022-34334-1)
Supplement: Supplementary file 6 — Source Data [file 41467_2022_34334_MOESM6_ESM.zip › saunders_source_data/SI_Figure_2e_middle.csv]

experiment	file_type	n_unique_umibc_pairs	n_count	total_contribution	fraction_contribution	cumsum
170330_pSPBN_GFP_v9_v2_B19EnvA_15P_BCpooled_day5_Final_RVg_Concatenated	Pseudotyped_Concatenated	0	0	0	0.000000e+00	0.0000000
170330_pSPBN_GFP_v9_v2_B19EnvA_15P_BCpooled_day5_Final_RVg_Concatenated	Pseudotyped_Concatenated	1	1219616	1219616	1.480231e-01	0.1480231
170330_pSPBN_GFP_v9_v2_B19EnvA_15P_BCpooled_day5_Final_RVg_Concatenated	Pseudotyped_Concatenated	2	30614	61228	7.431158e-03	0.1554543
170330_pSPBN_GFP_v9_v2_B19EnvA_15P_BCpooled_day5_Final_RVg_Concatenated	Pseudotyped_Concatenated	3	8290	24870	3.018438e-03	0.1584727
170330_pSPBN_GFP_v9_v2_B19EnvA_15P_BCpooled_day5_Final_RVg_Concatenated	Pseudotyped_Concatenated	4	4437	17748	2.154050e-03	0.1606268
170330_pSPBN_GFP_v9_v2_B19EnvA_15P_BCpooled_day5_Final_RVg_Concatenated	Pseudotyped_Concatenated	5	3003	15015	1.822350e-03	0.1624491
170330_pSPBN_GFP_v9_v2_B19EnvA_15P_BCpooled_day5_Final_RVg_Concatenated	Pseudotyped_Concatenated	6	2271	13626	1.653769e-03	0.1641029
170330_pSPBN_GFP_v9_v2_B19EnvA_15P_BCpooled_day5_Final_RVg_Concatenated	Pseudotyped_Concatenated	7	1764	12348	1.498660e-03	0.1656015
170330_pSPBN_GFP_v9_v2_B19EnvA_15P_BCpooled_day5_Final_RVg_Concatenated	Pseudotyped_Concatenated	8	1370	10960	1.330200e-03	0.1669317
170330_pSPBN_GFP_v9_v2_B19EnvA_15P_BCpooled_day5_Final_RVg_Concatenated	Pseudotyped_Concatenated	9	1213	10917	1.324981e-03	0.1682567
170330_pSPBN_GFP_v9_v2_B19EnvA_15P_BCpooled_day5_Final_RVg_Concatenated	Pseudotyped_Concatenated	10	1023	10230	1.241601e-03	0.1694983
170330_pSPBN_GFP_v9_v2_B19EnvA_15P_BCpooled_day5_Final_RVg_Concatenated	Pseudotyped_Concatenated	11	847	9317	1.130791e-03	0.1706291
170330_pSPBN_GFP_v9_v2_B19EnvA_15P_BCpooled_day5_Final_RVg_Concatenated	Pseudotyped_Concatenated	12	785	9420	1.143292e-03	0.1717724
170330_pSPBN_GFP_v9_v2_B19EnvA_15P_BCpooled_day5_Final_RVg_Concatenated	Pseudotyped_Concatenated	13	712	9256	1.123388e-03	0.1728958
170330_pSPBN_GFP_v9_v2_B19EnvA_15P_BCpooled_day5_Final_RVg_Concatenated	Pseudotyped_Concatenated	14	604	8456	1.026293e-03	0.1739221
170330_pSPBN_GFP_v9_v2_B19EnvA_15P_BCpooled_day5_Final_RVg_Concatenated	Pseudotyped_Concatenated	15	596	8940	1.085035e-03	0.1750071
170330_pSPBN_GFP_v9_v2_B19EnvA_15P_BCpooled_day5_Final_RVg_Concatenated	Pseudotyped_Concatenated	16	491	7856	9.534719e-04	0.1759606
170330_pSPBN_GFP_v9_v2_B19EnvA_15P_BCpooled_day5_Final_RVg_Concatenated	Pseudotyped_Concatenated	17	461	7837	9.511659e-04	0.1769118
170330_pSPBN_GFP_v9_v2_B19EnvA_15P_BCpooled_day5_Final_RVg_Concatenated	Pseudotyped_Concatenated	18	432	7776	9.437624e-04	0.1778555
170330_pSPBN_GFP_v9_v2_B19EnvA_15P_BCpooled_day5_Final_RVg_Concatenated	Pseudotyped_Concatenated	19	387	7353	8.924235e-04	0.1787479
170330_pSPBN_GFP_v9_v2_B19EnvA_15P_BCpooled_day5_Final_RVg_Concatenated	Pseudotyped_Concatenated	20	349	6980	8.471530e-04	0.1795951
170330_pSPBN_GFP_v9_v2_B19EnvA_15P_BCpooled_day5_Final_RVg_Concatenated	Pseudotyped_Concatenated	21	311	6531	7.926585e-04	0.1803878
170330_pSPBN_GFP_v9_v2_B19EnvA_15P_BCpooled_day5_Final_RVg_Concatenated	Pseudotyped_Concatenated	22	326	7172	8.704557e-04	0.1812582
170330_pSPBN_GFP_v9_v2_B19EnvA_15P_BCpooled_day5_Final_RVg_Concatenated	Pseudotyped_Concatenated	23	258	5934	7.202014e-04	0.1819784
170330_pSPBN_GFP_v9_v2_B19EnvA_15P_BCpooled_day5_Final_RVg_Concatenated	Pseudotyped_Concatenated	24	273	6552	7.952072e-04	0.1827736
170330_pSPBN_GFP_v9_v2_B19EnvA_15P_BCpooled_day5_Final_RVg_Concatenated	Pseudotyped_Concatenated	25	268	6700	8.131698e-04	0.1835868
170330_pSPBN_GFP_v9_v2_B19EnvA_15P_BCpooled_day5_Final_RVg_Concatenated	Pseudotyped_Concatenated	26	240	6240	7.573402e-04	0.1843441
170330_pSPBN_GFP_v9_v2_B19EnvA_15P_BCpooled_day5_Final_RVg_Concatenated	Pseudotyped_Concatenated	27	230	6210	7.536991e-04	0.1850978
170330_pSPBN_GFP_v9_v2_B19EnvA_15P_BCpooled_day5_Final_RVg_Concatenated	Pseudotyped_Concatenated	28	234	6552	7.952072e-04	0.1858930
170330_pSPBN_GFP_v9_v2_B19EnvA_15P_BCpooled_day5_Final_RVg_Concatenated	Pseudotyped_Concatenated	29	206	5974	7.250561e-04	0.1866181
170330_pSPBN_GFP_v9_v2_B19EnvA_15P_BCpooled_day5_Final_RVg_Concatenated	Pseudotyped_Concatenated	30	206	6180	7.500581e-04	0.1873681
170330_pSPBN_GFP_v9_v2_B19EnvA_15P_BCpooled_day5_Final_RVg_Concatenated	Pseudotyped_Concatenated	31	158	4898	5.944635e-04	0.1879626
170330_pSPBN_GFP_v9_v2_B19EnvA_15P_BCpooled_day5_Final_RVg_Concatenated	Pseudotyped_Concatenated	32	193	6176	7.495726e-04	0.1887122
170330_pSPBN_GFP_v9_v2_B19EnvA_15P_BCpooled_day5_Final_RVg_Concatenated	Pseudotyped_Concatenated	33	199	6567	7.970277e-04	0.1895092
170330_pSPBN_GFP_v9_v2_B19EnvA_15P_BCpooled_day5_Final_RVg_Concatenated	Pseudotyped_Concatenated	34	173	5882	7.138902e-04	0.1902231
170330_pSPBN_GFP_v9_v2_B19EnvA_15P_BCpooled_day5_Final_RVg_Concatenated	Pseudotyped_Concatenated	35	184	6440	7.816139e-04	0.1910047
170330_pSPBN_GFP_v9_v2_B19EnvA_15P_BCpooled_day5_Final_RVg_Concatenated	Pseudotyped_Concatenated	36	157	5652	6.859754e-04	0.1916907
170330_pSPBN_GFP_v9_v2_B19EnvA_15P_BCpooled_day5_Final_RVg_Concatenated	Pseudotyped_Concatenated	37	183	6771	8.217869e-04	0.1925125
170330_pSPBN_GFP_v9_v2_B19EnvA_15P_BCpooled_day5_Final_RVg_Concatenated	Pseudotyped_Concatenated	38	129	4902	5.949490e-04	0.1931074
170330_pSPBN_GFP_v9_v2_B19EnvA_15P_BCpooled_day5_Final_RVg_Concatenated	Pseudotyped_Concatenated	39	162	6318	7.668069e-04	0.1938742
170330_pSPBN_GFP_v9_v2_B19EnvA_15P_BCpooled_day5_Final_RVg_Concatenated	Pseudotyped_Concatenated	40	136	5440	6.602453e-04	0.1945345
170330_pSPBN_GFP_v9_v2_B19EnvA_15P_BCpooled_day5_Final_RVg_Concatenated	Pseudotyped_Concatenated	41	126	5166	6.269903e-04	0.1951615
170330_pSPBN_GFP_v9_v2_B19EnvA_15P_BCpooled_day5_Final_RVg_Concatenated	Pseudotyped_Concatenated	42	110	4620	5.607230e-04	0.1957222
170330_pSPBN_GFP_v9_v2_B19EnvA_15P_BCpooled_day5_Final_RVg_Concatenated	Pseudotyped_Concatenated	43	111	4773	5.792924e-04	0.1963015
170330_pSPBN_GFP_v9_v2_B19EnvA_15P_BCpooled_day5_Final_RVg_Concatenated	Pseudotyped_Concatenated	44	105	4620	5.607230e-04	0.1968622
170330_pSPBN_GFP_v9_v2_B19EnvA_15P_BCpooled_day5_Final_RVg_Concatenated	Pseudotyped_Concatenated	45	107	4815	5.843899e-04	0.1974466
170330_pSPBN_GFP_v9_v2_B19EnvA_15P_BCpooled_day5_Final_RVg_Concatenated	Pseudotyped_Concatenated	46	116	5336	6.476230e-04	0.1980942
170330_pSPBN_GFP_v9_v2_B19EnvA_15P_BCpooled_day5_Final_RVg_Concatenated	Pseudotyped_Concatenated	47	79	3713	4.506417e-04	0.1985449
170330_pSPBN_GFP_v9_v2_B19EnvA_15P_BCpooled_day5_Final_RVg_Concatenated	Pseudotyped_Concatenated	48	95	4560	5.534409e-04	0.1990983
170330_pSPBN_GFP_v9_v2_B19EnvA_15P_BCpooled_day5_Final_RVg_Concatenated	Pseudotyped_Concatenated	49	111	5439	6.601239e-04	0.1997584
170330_pSPBN_GFP_v9_v2_B19EnvA_15P_BCpooled_day5_Final_RVg_Concatenated	Pseudotyped_Concatenated	50	95	4750	5.765009e-04	0.2003349
170330_pSPBN_GFP_v9_v2_B19EnvA_15P_BCpooled_day5_Final_RVg_Concatenated	Pseudotyped_Concatenated	51	109	5559	6.746882e-04	0.2010096
170330_pSPBN_GFP_v9_v2_B19EnvA_15P_BCpooled_day5_Final_RVg_Concatenated	Pseudotyped_Concatenated	52	90	4680	5.680051e-04	0.2015776
170330_pSPBN_GFP_v9_v2_B19EnvA_15P_BCpooled_day5_Final_RVg_Concatenated	Pseudotyped_Concatenated	53	73	3869	4.695752e-04	0.2020472
170330_pSPBN_GFP_v9_v2_B19EnvA_15P_BCpooled_day5_Final_RVg_Concatenated	Pseudotyped_Concatenated	54	79	4266	5.177585e-04	0.2025650
170330_pSPBN_GFP_v9_v2_B19EnvA_15P_BCpooled_day5_Final_RVg_Concatenated	Pseudotyped_Concatenated	55	79	4345	5.273467e-04	0.2030923
170330_pSPBN_GFP_v9_v2_B19EnvA_15P_BCpooled_day5_Final_RVg_Concatenated	Pseudotyped_Concatenated	56	86	4816	5.845113e-04	0.2036768
170330_pSPBN_GFP_v9_v2_B19EnvA_15P_BCpooled_day5_Final_RVg_Concatenated	Pseudotyped_Concatenated	57	79	4503	5.465229e-04	0.2042233
170330_pSPBN_GFP_v9_v2_B19EnvA_15P_BCpooled_day5_Final_RVg_Concatenated	Pseudotyped_Concatenated	58	68	3944	4.786778e-04	0.2047020
170330_pSPBN_GFP_v9_v2_B19EnvA_15P_BCpooled_day5_Final_RVg_Concatenated	Pseudotyped_Concatenated	59	75	4425	5.370561e-04	0.2052391
170330_pSPBN_GFP_v9_v2_B19EnvA_15P_BCpooled_day5_Final_RVg_Concatenated	Pseudotyped_Concatenated	60	70	4200	5.097482e-04	0.2057488
170330_pSPBN_GFP_v9_v2_B19EnvA_15P_BCpooled_day5_Final_RVg_Concatenated	Pseudotyped_Concatenated	61	55	3355	4.071917e-04	0.2061560
170330_pSPBN_GFP_v9_v2_B19EnvA_15P_BCpooled_day5_Final_RVg_Concatenated	Pseudotyped_Concatenated	62	72	4464	5.417895e-04	0.2066978
170330_pSPBN_GFP_v9_v2_B19EnvA_15P_BCpooled_day5_Final_RVg_Concatenated	Pseudotyped_Concatenated	63	76	4788	5.811130e-04	0.2072789
170330_pSPBN_GFP_v9_v2_B19EnvA_15P_BCpooled_day5_Final_RVg_Concatenated	Pseudotyped_Concatenated	64	67	4288	5.204286e-04	0.2077993
170330_pSPBN_GFP_v9_v2_B19EnvA_15P_BCpooled_day5_Final_RVg_Concatenated	Pseudotyped_Concatenated	65	65	4225	5.127824e-04	0.2083121
170330_pSPBN_GFP_v9_v2_B19EnvA_15P_BCpooled_day5_Final_RVg_Concatenated	Pseudotyped_Concatenated	66	66	4356	5.286817e-04	0.2088408
170330_pSPBN_GFP_v9_v2_B19EnvA_15P_BCpooled_day5_Final_RVg_Concatenated	Pseudotyped_Concatenated	67	84	5628	6.830626e-04	0.2095239
170330_pSPBN_GFP_v9_v2_B19EnvA_15P_BCpooled_day5_Final_RVg_Concatenated	Pseudotyped_Concatenated	68	50	3400	4.126533e-04	0.2099365
170330_pSPBN_GFP_v9_v2_B19EnvA_15P_BCpooled_day5_Final_RVg_Concatenated	Pseudotyped_Concatenated	69	52	3588	4.354706e-04	0.2103720
170330_pSPBN_GFP_v9_v2_B19EnvA_15P_BCpooled_day5_Final_RVg_Concatenated	Pseudotyped_Concatenated	70	62	4340	5.267398e-04	0.2108987
170330_pSPBN_GFP_v9_v2_B19EnvA_15P_BCpooled_day5_Final_RVg_Concatenated	Pseudotyped_Concatenated	71	65	4615	5.601162e-04	0.2114588
170330_pSPBN_GFP_v9_v2_B19EnvA_15P_BCpooled_day5_Final_RVg_Concatenated	Pseudotyped_Concatenated	72	54	3888	4.718812e-04	0.2119307
170330_pSPBN_GFP_v9_v2_B19EnvA_15P_BCpooled_day5_Final_RVg_Concatenated	Pseudotyped_Concatenated	73	51	3723	4.518554e-04	0.2123826
170330_pSPBN_GFP_v9_v2_B19EnvA_15P_BCpooled_day5_Final_RVg_Concatenated	Pseudotyped_Concatenated	74	49	3626	4.400826e-04	0.2128227
170330_pSPBN_GFP_v9_v2_B19EnvA_15P_BCpooled_day5_Final_RVg_Concatenated	Pseudotyped_Concatenated	75	48	3600	4.369270e-04	0.2132596
170330_pSPBN_GFP_v9_v2_B19EnvA_15P_BCpooled_day5_Final_RVg_Concatenated	Pseudotyped_Concatenated	76	46	3496	4.243047e-04	0.2136839
170330_pSPBN_GFP_v9_v2_B19EnvA_15P_BCpooled_day5_Final_RVg_Concatenated	Pseudotyped_Concatenated	77	51	3927	4.766146e-04	0.2141605
170330_pSPBN_GFP_v9_v2_B19EnvA_15P_BCpooled_day5_Final_RVg_Concatenated	Pseudotyped_Concatenated	78	71	5538	6.721394e-04	0.2148327
170330_pSPBN_GFP_v9_v2_B19EnvA_15P_BCpooled_day5_Final_RVg_Concatenated	Pseudotyped_Concatenated	79	50	3950	4.794061e-04	0.2153121
170330_pSPBN_GFP_v9_v2_B19EnvA_15P_BCpooled_day5_Final_RVg_Concatenated	Pseudotyped_Concatenated	80	52	4160	5.048935e-04	0.2158170
170330_pSPBN_GFP_v9_v2_B19EnvA_15P_BCpooled_day5_Final_RVg_Concatenated	Pseudotyped_Concatenated	81	48	3888	4.718812e-04	0.2162888
170330_pSPBN_GFP_v9_v2_B19EnvA_15P_BCpooled_day5_Final_RVg_Concatenated	Pseudotyped_Concatenated	82	56	4592	5.573247e-04	0.2168462
170330_pSPBN_GFP_v9_v2_B19EnvA_15P_BCpooled_day5_Final_RVg_Concatenated	Pseudotyped_Concatenated	83	43	3569	4.331646e-04	0.2172793
170330_pSPBN_GFP_v9_v2_B19EnvA_15P_BCpooled_day5_Final_RVg_Concatenated	Pseudotyped_Concatenated	84	49	4116	4.995532e-04	0.2177789
170330_pSPBN_GFP_v9_v2_B19EnvA_15P_BCpooled_day5_Final_RVg_Concatenated	Pseudotyped_Concatenated	85	46	3910	4.745513e-04	0.2182534
170330_pSPBN_GFP_v9_v2_B19EnvA_15P_BCpooled_day5_Final_RVg_Concatenated	Pseudotyped_Concatenated	86	31	2666	3.235687e-04	0.2185770
170330_pSPBN_GFP_v9_v2_B19EnvA_15P_BCpooled_day5_Final_RVg_Concatenated	Pseudotyped_Concatenated	87	50	4350	5.279535e-04	0.2191050
170330_pSPBN_GFP_v9_v2_B19EnvA_15P_BCpooled_day5_Final_RVg_Concatenated	Pseudotyped_Concatenated	88	43	3784	4.592589e-04	0.2195642
170330_pSPBN_GFP_v9_v2_B19EnvA_15P_BCpooled_day5_Final_RVg_Concatenated	Pseudotyped_Concatenated	89	51	4539	5.508922e-04	0.2201151
170330_pSPBN_GFP_v9_v2_B19EnvA_15P_BCpooled_day5_Final_RVg_Concatenated	Pseudotyped_Concatenated	90	32	2880	3.495416e-04	0.2204646
170330_pSPBN_GFP_v9_v2_B19EnvA_15P_BCpooled_day5_Final_RVg_Concatenated	Pseudotyped_Concatenated	91	34	3094	3.755145e-04	0.2208402
170330_pSPBN_GFP_v9_v2_B19EnvA_15P_BCpooled_day5_Final_RVg_Concatenated	Pseudotyped_Concatenated	92	31	2852	3.461433e-04	0.2211863
170330_pSPBN_GFP_v9_v2_B19EnvA_15P_BCpooled_day5_Final_RVg_Concatenated	Pseudotyped_Concatenated	93	43	3999	4.853531e-04	0.2216717
170330_pSPBN_GFP_v9_v2_B19EnvA_15P_BCpooled_day5_Final_RVg_Concatenated	Pseudotyped_Concatenated	94	38	3572	4.335287e-04	0.2221052
170330_pSPBN_GFP_v9_v2_B19EnvA_15P_BCpooled_day5_Final_RVg_Concatenated	Pseudotyped_Concatenated	95	40	3800	4.612008e-04	0.2225664
170330_pSPBN_GFP_v9_v2_B19EnvA_15P_BCpooled_day5_Final_RVg_Concatenated	Pseudotyped_Concatenated	96	37	3552	4.311013e-04	0.2229975
170330_pSPBN_GFP_v9_v2_B19EnvA_15P_BCpooled_day5_Final_RVg_Concatenated	Pseudotyped_Concatenated	97	40	3880	4.709102e-04	0.2234684
170330_pSPBN_GFP_v9_v2_B19EnvA_15P_BCpooled_day5_Final_RVg_Concatenated	Pseudotyped_Concatenated	98	39	3822	4.638709e-04	0.2239323
170330_pSPBN_GFP_v9_v2_B19EnvA_15P_BCpooled_day5_Final_RVg_Concatenated	Pseudotyped_Concatenated	99	39	3861	4.686042e-04	0.2244009
170330_pSPBN_GFP_v9_v2_B19EnvA_15P_BCpooled_day5_Final_RVg_Concatenated	Pseudotyped_Concatenated	100	36	3600	4.369270e-04	0.2248378
170330_pSPBN_GFP_v9_v2_B19EnvA_15P_BCpooled_day5_Final_RVg_Concatenated	Pseudotyped_Concatenated	101	34	3434	4.167798e-04	0.2252546
170330_pSPBN_GFP_v9_v2_B19EnvA_15P_BCpooled_day5_Final_RVg_Concatenated	Pseudotyped_Concatenated	102	25	2550	3.094900e-04	0.2255641
170330_pSPBN_GFP_v9_v2_B19EnvA_15P_BCpooled_day5_Final_RVg_Concatenated	Pseudotyped_Concatenated	103	28	2884	3.500271e-04	0.2259141
170330_pSPBN_GFP_v9_v2_B19EnvA_15P_BCpooled_day5_Final_RVg_Concatenated	Pseudotyped_Concatenated	104	30	3120	3.786701e-04	0.2262928
170330_pSPBN_GFP_v9_v2_B19EnvA_15P_BCpooled_day5_Final_RVg_Concatenated	Pseudotyped_Concatenated	105	36	3780	4.587734e-04	0.2267515
170330_pSPBN_GFP_v9_v2_B19EnvA_15P_BCpooled_day5_Final_RVg_Concatenated	Pseudotyped_Concatenated	106	39	4134	5.017379e-04	0.2272533
170330_pSPBN_GFP_v9_v2_B19EnvA_15P_BCpooled_day5_Final_RVg_Concatenated	Pseudotyped_Concatenated	107	29	3103	3.766068e-04	0.2276299
170330_pSPBN_GFP_v9_v2_B19EnvA_15P_BCpooled_day5_Final_RVg_Concatenated	Pseudotyped_Concatenated	108	28	3024	3.670187e-04	0.2279969
170330_pSPBN_GFP_v9_v2_B19EnvA_15P_BCpooled_day5_Final_RVg_Concatenated	Pseudotyped_Concatenated	109	30	3270	3.968754e-04	0.2283938
170330_pSPBN_GFP_v9_v2_B19EnvA_15P_BCpooled_day5_Final_RVg_Concatenated	Pseudotyped_Concatenated	110	20	2200	2.670110e-04	0.2286608
170330_pSPBN_GFP_v9_v2_B19EnvA_15P_BCpooled_day5_Final_RVg_Concatenated	Pseudotyped_Concatenated	111	35	3885	4.715171e-04	0.2291323
170330_pSPBN_GFP_v9_v2_B19EnvA_15P_BCpooled_day5_Final_RVg_Concatenated	Pseudotyped_Concatenated	112	23	2576	3.126456e-04	0.2294449
170330_pSPBN_GFP_v9_v2_B19EnvA_15P_BCpooled_day5_Final_RVg_Concatenated	Pseudotyped_Concatenated	113	24	2712	3.291517e-04	0.2297741
170330_pSPBN_GFP_v9_v2_B19EnvA_15P_BCpooled_day5_Final_RVg_Concatenated	Pseudotyped_Concatenated	114	32	3648	4.427527e-04	0.2302169
170330_pSPBN_GFP_v9_v2_B19EnvA_15P_BCpooled_day5_Final_RVg_Concatenated	Pseudotyped_Concatenated	115	26	2990	3.628922e-04	0.2305797
170330_pSPBN_GFP_v9_v2_B19EnvA_15P_BCpooled_day5_Final_RVg_Concatenated	Pseudotyped_Concatenated	116	37	4292	5.209141e-04	0.2311007
170330_pSPBN_GFP_v9_v2_B19EnvA_15P_BCpooled_day5_Final_RVg_Concatenated	Pseudotyped_Concatenated	117	29	3393	4.118037e-04	0.2315125
170330_pSPBN_GFP_v9_v2_B19EnvA_15P_BCpooled_day5_Final_RVg_Concatenated	Pseudotyped_Concatenated	118	31	3658	4.439664e-04	0.2319564
170330_pSPBN_GFP_v9_v2_B19EnvA_15P_BCpooled_day5_Final_RVg_Concatenated	Pseudotyped_Concatenated	119	30	3570	4.332860e-04	0.2323897
170330_pSPBN_GFP_v9_v2_B19EnvA_15P_BCpooled_day5_Final_RVg_Concatenated	Pseudotyped_Concatenated	120	28	3360	4.077986e-04	0.2327975
170330_pSPBN_GFP_v9_v2_B19EnvA_15P_BCpooled_day5_Final_RVg_Concatenated	Pseudotyped_Concatenated	121	30	3630	4.405681e-04	0.2332381
170330_pSPBN_GFP_v9_v2_B19EnvA_15P_BCpooled_day5_Final_RVg_Concatenated	Pseudotyped_Concatenated	122	28	3416	4.145952e-04	0.2336527
170330_pSPBN_GFP_v9_v2_B19EnvA_15P_BCpooled_day5_Final_RVg_Concatenated	Pseudotyped_Concatenated	123	31	3813	4.627786e-04	0.2341155
170330_pSPBN_GFP_v9_v2_B19EnvA_15P_BCpooled_day5_Final_RVg_Concatenated	Pseudotyped_Concatenated	124	47	5828	7.073363e-04	0.2348228
170330_pSPBN_GFP_v9_v2_B19EnvA_15P_BCpooled_day5_Final_RVg_Concatenated	Pseudotyped_Concatenated	125	24	3000	3.641059e-04	0.2351869
170330_pSPBN_GFP_v9_v2_B19EnvA_15P_BCpooled_day5_Final_RVg_Concatenated	Pseudotyped_Concatenated	126	28	3528	4.281885e-04	0.2356151
170330_pSPBN_GFP_v9_v2_B19EnvA_15P_BCpooled_day5_Final_RVg_Concatenated	Pseudotyped_Concatenated	127	29	3683	4.470006e-04	0.2360621
170330_pSPBN_GFP_v9_v2_B19EnvA_15P_BCpooled_day5_Final_RVg_Concatenated	Pseudotyped_Concatenated	128	22	2816	3.417740e-04	0.2364039
170330_pSPBN_GFP_v9_v2_B19EnvA_15P_BCpooled_day5_Final_RVg_Concatenated	Pseudotyped_Concatenated	129	20	2580	3.131310e-04	0.2367170
170330_pSPBN_GFP_v9_v2_B19EnvA_15P_BCpooled_day5_Final_RVg_Concatenated	Pseudotyped_Concatenated	130	20	2600	3.155584e-04	0.2370326
170330_pSPBN_GFP_v9_v2_B19EnvA_15P_BCpooled_day5_Final_RVg_Concatenated	Pseudotyped_Concatenated	131	19	2489	3.020865e-04	0.2373346
170330_pSPBN_GFP_v9_v2_B19EnvA_15P_BCpooled_day5_Final_RVg_Concatenated	Pseudotyped_Concatenated	132	18	2376	2.883718e-04	0.2376230
170330_pSPBN_GFP_v9_v2_B19EnvA_15P_BCpooled_day5_Final_RVg_Concatenated	Pseudotyped_Concatenated	133	26	3458	4.196927e-04	0.2380427
170330_pSPBN_GFP_v9_v2_B19EnvA_15P_BCpooled_day5_Final_RVg_Concatenated	Pseudotyped_Concatenated	134	24	3216	3.903215e-04	0.2384330
170330_pSPBN_GFP_v9_v2_B19EnvA_15P_BCpooled_day5_Final_RVg_Concatenated	Pseudotyped_Concatenated	135	27	3645	4.423886e-04	0.2388754
170330_pSPBN_GFP_v9_v2_B19EnvA_15P_BCpooled_day5_Final_RVg_Concatenated	Pseudotyped_Concatenated	136	27	3672	4.456656e-04	0.2393211
170330_pSPBN_GFP_v9_v2_B19EnvA_15P_BCpooled_day5_Final_RVg_Concatenated	Pseudotyped_Concatenated	137	20	2740	3.325500e-04	0.2396536
170330_pSPBN_GFP_v9_v2_B19EnvA_15P_BCpooled_day5_Final_RVg_Concatenated	Pseudotyped_Concatenated	138	27	3726	4.522195e-04	0.2401058
170330_pSPBN_GFP_v9_v2_B19EnvA_15P_BCpooled_day5_Final_RVg_Concatenated	Pseudotyped_Concatenated	139	26	3614	4.386262e-04	0.2405445
170330_pSPBN_GFP_v9_v2_B19EnvA_15P_BCpooled_day5_Final_RVg_Concatenated	Pseudotyped_Concatenated	140	24	3360	4.077986e-04	0.2409523
170330_pSPBN_GFP_v9_v2_B19EnvA_15P_BCpooled_day5_Final_RVg_Concatenated	Pseudotyped_Concatenated	141	19	2679	3.251465e-04	0.2412774
170330_pSPBN_GFP_v9_v2_B19EnvA_15P_BCpooled_day5_Final_RVg_Concatenated	Pseudotyped_Concatenated	142	17	2414	2.929838e-04	0.2415704
170330_pSPBN_GFP_v9_v2_B19EnvA_15P_BCpooled_day5_Final_RVg_Concatenated	Pseudotyped_Concatenated	143	24	3432	4.165371e-04	0.2419869
170330_pSPBN_GFP_v9_v2_B19EnvA_15P_BCpooled_day5_Final_RVg_Concatenated	Pseudotyped_Concatenated	144	16	2304	2.796333e-04	0.2422666
170330_pSPBN_GFP_v9_v2_B19EnvA_15P_BCpooled_day5_Final_RVg_Concatenated	Pseudotyped_Concatenated	145	22	3190	3.871659e-04	0.2426537
170330_pSPBN_GFP_v9_v2_B19EnvA_15P_BCpooled_day5_Final_RVg_Concatenated	Pseudotyped_Concatenated	146	12	1752	2.126378e-04	0.2428664
170330_pSPBN_GFP_v9_v2_B19EnvA_15P_BCpooled_day5_Final_RVg_Concatenated	Pseudotyped_Concatenated	147	26	3822	4.638709e-04	0.2433302
170330_pSPBN_GFP_v9_v2_B19EnvA_15P_BCpooled_day5_Final_RVg_Concatenated	Pseudotyped_Concatenated	148	26	3848	4.670265e-04	0.2437973
170330_pSPBN_GFP_v9_v2_B19EnvA_15P_BCpooled_day5_Final_RVg_Concatenated	Pseudotyped_Concatenated	149	15	2235	2.712589e-04	0.2440685
170330_pSPBN_GFP_v9_v2_B19EnvA_15P_BCpooled_day5_Final_RVg_Concatenated	Pseudotyped_Concatenated	150	32	4800	5.825694e-04	0.2446511
170330_pSPBN_GFP_v9_v2_B19EnvA_15P_BCpooled_day5_Final_RVg_Concatenated	Pseudotyped_Concatenated	151	14	2114	2.565733e-04	0.2449077
170330_pSPBN_GFP_v9_v2_B19EnvA_15P_BCpooled_day5_Final_RVg_Concatenated	Pseudotyped_Concatenated	152	17	2584	3.136165e-04	0.2452213
170330_pSPBN_GFP_v9_v2_B19EnvA_15P_BCpooled_day5_Final_RVg_Concatenated	Pseudotyped_Concatenated	153	22	3366	4.085268e-04	0.2456298
170330_pSPBN_GFP_v9_v2_B19EnvA_15P_BCpooled_day5_Final_RVg_Concatenated	Pseudotyped_Concatenated	154	17	2618	3.177430e-04	0.2459476
170330_pSPBN_GFP_v9_v2_B19EnvA_15P_BCpooled_day5_Final_RVg_Concatenated	Pseudotyped_Concatenated	155	14	2170	2.633699e-04	0.2462109
170330_pSPBN_GFP_v9_v2_B19EnvA_15P_BCpooled_day5_Final_RVg_Concatenated	Pseudotyped_Concatenated	156	18	2808	3.408031e-04	0.2465517
170330_pSPBN_GFP_v9_v2_B19EnvA_15P_BCpooled_day5_Final_RVg_Concatenated	Pseudotyped_Concatenated	157	22	3454	4.192072e-04	0.2469709
170330_pSPBN_GFP_v9_v2_B19EnvA_15P_BCpooled_day5_Final_RVg_Concatenated	Pseudotyped_Concatenated	158	17	2686	3.259961e-04	0.2472969
170330_pSPBN_GFP_v9_v2_B19EnvA_15P_BCpooled_day5_Final_RVg_Concatenated	Pseudotyped_Concatenated	159	26	4134	5.017379e-04	0.2477987
170330_pSPBN_GFP_v9_v2_B19EnvA_15P_BCpooled_day5_Final_RVg_Concatenated	Pseudotyped_Concatenated	160	13	2080	2.524467e-04	0.2480511
170330_pSPBN_GFP_v9_v2_B19EnvA_15P_BCpooled_day5_Final_RVg_Concatenated	Pseudotyped_Concatenated	161	12	1932	2.344842e-04	0.2482856
170330_pSPBN_GFP_v9_v2_B19EnvA_15P_BCpooled_day5_Final_RVg_Concatenated	Pseudotyped_Concatenated	162	17	2754	3.342492e-04	0.2486199
170330_pSPBN_GFP_v9_v2_B19EnvA_15P_BCpooled_day5_Final_RVg_Concatenated	Pseudotyped_Concatenated	163	18	2934	3.560955e-04	0.2489760
170330_pSPBN_GFP_v9_v2_B19EnvA_15P_BCpooled_day5_Final_RVg_Concatenated	Pseudotyped_Concatenated	164	22	3608	4.378980e-04	0.2494139
170330_pSPBN_GFP_v9_v2_B19EnvA_15P_BCpooled_day5_Final_RVg_Concatenated	Pseudotyped_Concatenated	165	12	1980	2.403099e-04	0.2496542
170330_pSPBN_GFP_v9_v2_B19EnvA_15P_BCpooled_day5_Final_RVg_Concatenated	Pseudotyped_Concatenated	166	14	2324	2.820607e-04	0.2499362
170330_pSPBN_GFP_v9_v2_B19EnvA_15P_BCpooled_day5_Final_RVg_Concatenated	Pseudotyped_Concatenated	167	20	3340	4.053712e-04	0.2503416
170330_pSPBN_GFP_v9_v2_B19EnvA_15P_BCpooled_day5_Final_RVg_Concatenated	Pseudotyped_Concatenated	168	8	1344	1.631194e-04	0.2505047
170330_pSPBN_GFP_v9_v2_B19EnvA_15P_BCpooled_day5_Final_RVg_Concatenated	Pseudotyped_Concatenated	169	13	2197	2.666469e-04	0.2507714
170330_pSPBN_GFP_v9_v2_B19EnvA_15P_BCpooled_day5_Final_RVg_Concatenated	Pseudotyped_Concatenated	170	16	2720	3.301226e-04	0.2511015
170330_pSPBN_GFP_v9_v2_B19EnvA_15P_BCpooled_day5_Final_RVg_Concatenated	Pseudotyped_Concatenated	171	14	2394	2.905565e-04	0.2513920
170330_pSPBN_GFP_v9_v2_B19EnvA_15P_BCpooled_day5_Final_RVg_Concatenated	Pseudotyped_Concatenated	172	26	4472	5.427605e-04	0.2519348
170330_pSPBN_GFP_v9_v2_B19EnvA_15P_BCpooled_day5_Final_RVg_Concatenated	Pseudotyped_Concatenated	173	27	4671	5.669128e-04	0.2525017
170330_pSPBN_GFP_v9_v2_B19EnvA_15P_BCpooled_day5_Final_RVg_Concatenated	Pseudotyped_Concatenated	174	22	3828	4.645991e-04	0.2529663
170330_pSPBN_GFP_v9_v2_B19EnvA_15P_BCpooled_day5_Final_RVg_Concatenated	Pseudotyped_Concatenated	175	16	2800	3.398321e-04	0.2533061
170330_pSPBN_GFP_v9_v2_B19EnvA_15P_BCpooled_day5_Final_RVg_Concatenated	Pseudotyped_Concatenated	176	11	1936	2.349696e-04	0.2535411
170330_pSPBN_GFP_v9_v2_B19EnvA_15P_BCpooled_day5_Final_RVg_Concatenated	Pseudotyped_Concatenated	177	16	2832	3.437159e-04	0.2538848
170330_pSPBN_GFP_v9_v2_B19EnvA_15P_BCpooled_day5_Final_RVg_Concatenated	Pseudotyped_Concatenated	178	10	1780	2.160361e-04	0.2541009
170330_pSPBN_GFP_v9_v2_B19EnvA_15P_BCpooled_day5_Final_RVg_Concatenated	Pseudotyped_Concatenated	179	15	2685	3.258747e-04	0.2544267
170330_pSPBN_GFP_v9_v2_B19EnvA_15P_BCpooled_day5_Final_RVg_Concatenated	Pseudotyped_Concatenated	180	22	3960	4.806197e-04	0.2549074
170330_pSPBN_GFP_v9_v2_B19EnvA_15P_BCpooled_day5_Final_RVg_Concatenated	Pseudotyped_Concatenated	181	22	3982	4.832898e-04	0.2553906
170330_pSPBN_GFP_v9_v2_B19EnvA_15P_BCpooled_day5_Final_RVg_Concatenated	Pseudotyped_Concatenated	182	18	3276	3.976036e-04	0.2557883
170330_pSPBN_GFP_v9_v2_B19EnvA_15P_BCpooled_day5_Final_RVg_Concatenated	Pseudotyped_Concatenated	183	15	2745	3.331569e-04	0.2561214
170330_pSPBN_GFP_v9_v2_B19EnvA_15P_BCpooled_day5_Final_RVg_Concatenated	Pseudotyped_Concatenated	184	14	2576	3.126456e-04	0.2564341
170330_pSPBN_GFP_v9_v2_B19EnvA_15P_BCpooled_day5_Final_RVg_Concatenated	Pseudotyped_Concatenated	185	13	2405	2.918915e-04	0.2567259
170330_pSPBN_GFP_v9_v2_B19EnvA_15P_BCpooled_day5_Final_RVg_Concatenated	Pseudotyped_Concatenated	186	16	2976	3.611930e-04	0.2570871
170330_pSPBN_GFP_v9_v2_B19EnvA_15P_BCpooled_day5_Final_RVg_Concatenated	Pseudotyped_Concatenated	187	17	3179	3.858308e-04	0.2574730
170330_pSPBN_GFP_v9_v2_B19EnvA_15P_BCpooled_day5_Final_RVg_Concatenated	Pseudotyped_Concatenated	188	15	2820	3.422595e-04	0.2578152
170330_pSPBN_GFP_v9_v2_B19EnvA_15P_BCpooled_day5_Final_RVg_Concatenated	Pseudotyped_Concatenated	189	17	3213	3.899574e-04	0.2582052
170330_pSPBN_GFP_v9_v2_B19EnvA_15P_BCpooled_day5_Final_RVg_Concatenated	Pseudotyped_Concatenated	190	14	2660	3.228405e-04	0.2585280
170330_pSPBN_GFP_v9_v2_B19EnvA_15P_BCpooled_day5_Final_RVg_Concatenated	Pseudotyped_Concatenated	191	17	3247	3.940839e-04	0.2589221
170330_pSPBN_GFP_v9_v2_B19EnvA_15P_BCpooled_day5_Final_RVg_Concatenated	Pseudotyped_Concatenated	192	11	2112	2.563305e-04	0.2591784
170330_pSPBN_GFP_v9_v2_B19EnvA_15P_BCpooled_day5_Final_RVg_Concatenated	Pseudotyped_Concatenated	193	8	1544	1.873932e-04	0.2593658
170330_pSPBN_GFP_v9_v2_B19EnvA_15P_BCpooled_day5_Final_RVg_Concatenated	Pseudotyped_Concatenated	194	9	1746	2.119096e-04	0.2595777
170330_pSPBN_GFP_v9_v2_B19EnvA_15P_BCpooled_day5_Final_RVg_Concatenated	Pseudotyped_Concatenated	195	11	2145	2.603357e-04	0.2598381
170330_pSPBN_GFP_v9_v2_B19EnvA_15P_BCpooled_day5_Final_RVg_Concatenated	Pseudotyped_Concatenated	196	14	2744	3.330355e-04	0.2601711
170330_pSPBN_GFP_v9_v2_B19EnvA_15P_BCpooled_day5_Final_RVg_Concatenated	Pseudotyped_Concatenated	197	9	1773	2.151866e-04	0.2603863
170330_pSPBN_GFP_v9_v2_B19EnvA_15P_BCpooled_day5_Final_RVg_Concatenated	Pseudotyped_Concatenated	198	12	2376	2.883718e-04	0.2606747
170330_pSPBN_GFP_v9_v2_B19EnvA_15P_BCpooled_day5_Final_RVg_Concatenated	Pseudotyped_Concatenated	199	23	4577	5.555042e-04	0.2612302
170330_pSPBN_GFP_v9_v2_B19EnvA_15P_BCpooled_day5_Final_RVg_Concatenated	Pseudotyped_Concatenated	200	14	2800	3.398321e-04	0.2615700
170330_pSPBN_GFP_v9_v2_B19EnvA_15P_BCpooled_day5_Final_RVg_Concatenated	Pseudotyped_Concatenated	201	14	2814	3.415313e-04	0.2619115
170330_pSPBN_GFP_v9_v2_B19EnvA_15P_BCpooled_day5_Final_RVg_Concatenated	Pseudotyped_Concatenated	202	15	3030	3.677469e-04	0.2622793
170330_pSPBN_GFP_v9_v2_B19EnvA_15P_BCpooled_day5_Final_RVg_Concatenated	Pseudotyped_Concatenated	203	11	2233	2.710161e-04	0.2625503
170330_pSPBN_GFP_v9_v2_B19EnvA_15P_BCpooled_day5_Final_RVg_Concatenated	Pseudotyped_Concatenated	204	10	2040	2.475920e-04	0.2627979
170330_pSPBN_GFP_v9_v2_B19EnvA_15P_BCpooled_day5_Final_RVg_Concatenated	Pseudotyped_Concatenated	205	11	2255	2.736862e-04	0.2630716
170330_pSPBN_GFP_v9_v2_B19EnvA_15P_BCpooled_day5_Final_RVg_Concatenated	Pseudotyped_Concatenated	206	5	1030	1.250097e-04	0.2631966
170330_pSPBN_GFP_v9_v2_B19EnvA_15P_BCpooled_day5_Final_RVg_Concatenated	Pseudotyped_Concatenated	207	13	2691	3.266030e-04	0.2635232
170330_pSPBN_GFP_v9_v2_B19EnvA_15P_BCpooled_day5_Final_RVg_Concatenated	Pseudotyped_Concatenated	208	14	2912	3.534254e-04	0.2638766
170330_pSPBN_GFP_v9_v2_B19EnvA_15P_BCpooled_day5_Final_RVg_Concatenated	Pseudotyped_Concatenated	209	9	1881	2.282944e-04	0.2641049
170330_pSPBN_GFP_v9_v2_B19EnvA_15P_BCpooled_day5_Final_RVg_Concatenated	Pseudotyped_Concatenated	210	12	2520	3.058489e-04	0.2644108
170330_pSPBN_GFP_v9_v2_B19EnvA_15P_BCpooled_day5_Final_RVg_Concatenated	Pseudotyped_Concatenated	211	7	1477	1.792615e-04	0.2645900
170330_pSPBN_GFP_v9_v2_B19EnvA_15P_BCpooled_day5_Final_RVg_Concatenated	Pseudotyped_Concatenated	212	13	2756	3.344919e-04	0.2649245
170330_pSPBN_GFP_v9_v2_B19EnvA_15P_BCpooled_day5_Final_RVg_Concatenated	Pseudotyped_Concatenated	213	11	2343	2.843667e-04	0.2652089
170330_pSPBN_GFP_v9_v2_B19EnvA_15P_BCpooled_day5_Final_RVg_Concatenated	Pseudotyped_Concatenated	214	10	2140	2.597288e-04	0.2654686
170330_pSPBN_GFP_v9_v2_B19EnvA_15P_BCpooled_day5_Final_RVg_Concatenated	Pseudotyped_Concatenated	215	10	2150	2.609425e-04	0.2657296
170330_pSPBN_GFP_v9_v2_B19EnvA_15P_BCpooled_day5_Final_RVg_Concatenated	Pseudotyped_Concatenated	216	9	1944	2.359406e-04	0.2659655
170330_pSPBN_GFP_v9_v2_B19EnvA_15P_BCpooled_day5_Final_RVg_Concatenated	Pseudotyped_Concatenated	217	11	2387	2.897069e-04	0.2662552
170330_pSPBN_GFP_v9_v2_B19EnvA_15P_BCpooled_day5_Final_RVg_Concatenated	Pseudotyped_Concatenated	218	13	2834	3.439587e-04	0.2665992
170330_pSPBN_GFP_v9_v2_B19EnvA_15P_BCpooled_day5_Final_RVg_Concatenated	Pseudotyped_Concatenated	219	9	1971	2.392176e-04	0.2668384
170330_pSPBN_GFP_v9_v2_B19EnvA_15P_BCpooled_day5_Final_RVg_Concatenated	Pseudotyped_Concatenated	220	10	2200	2.670110e-04	0.2671054
170330_pSPBN_GFP_v9_v2_B19EnvA_15P_BCpooled_day5_Final_RVg_Concatenated	Pseudotyped_Concatenated	221	10	2210	2.682247e-04	0.2673736
170330_pSPBN_GFP_v9_v2_B19EnvA_15P_BCpooled_day5_Final_RVg_Concatenated	Pseudotyped_Concatenated	222	6	1332	1.616630e-04	0.2675353
170330_pSPBN_GFP_v9_v2_B19EnvA_15P_BCpooled_day5_Final_RVg_Concatenated	Pseudotyped_Concatenated	223	16	3568	4.330432e-04	0.2679683
170330_pSPBN_GFP_v9_v2_B19EnvA_15P_BCpooled_day5_Final_RVg_Concatenated	Pseudotyped_Concatenated	224	10	2240	2.718657e-04	0.2682402
170330_pSPBN_GFP_v9_v2_B19EnvA_15P_BCpooled_day5_Final_RVg_Concatenated	Pseudotyped_Concatenated	225	11	2475	3.003873e-04	0.2685406
170330_pSPBN_GFP_v9_v2_B19EnvA_15P_BCpooled_day5_Final_RVg_Concatenated	Pseudotyped_Concatenated	226	16	3616	4.388689e-04	0.2689794
170330_pSPBN_GFP_v9_v2_B19EnvA_15P_BCpooled_day5_Final_RVg_Concatenated	Pseudotyped_Concatenated	227	10	2270	2.755068e-04	0.2692549
170330_pSPBN_GFP_v9_v2_B19EnvA_15P_BCpooled_day5_Final_RVg_Concatenated	Pseudotyped_Concatenated	228	10	2280	2.767205e-04	0.2695317
170330_pSPBN_GFP_v9_v2_B19EnvA_15P_BCpooled_day5_Final_RVg_Concatenated	Pseudotyped_Concatenated	229	11	2519	3.057276e-04	0.2698374
170330_pSPBN_GFP_v9_v2_B19EnvA_15P_BCpooled_day5_Final_RVg_Concatenated	Pseudotyped_Concatenated	230	12	2760	3.349774e-04	0.2701724
170330_pSPBN_GFP_v9_v2_B19EnvA_15P_BCpooled_day5_Final_RVg_Concatenated	Pseudotyped_Concatenated	231	12	2772	3.364338e-04	0.2705088
170330_pSPBN_GFP_v9_v2_B19EnvA_15P_BCpooled_day5_Final_RVg_Concatenated	Pseudotyped_Concatenated	232	7	1624	1.971026e-04	0.2707059
170330_pSPBN_GFP_v9_v2_B19EnvA_15P_BCpooled_day5_Final_RVg_Concatenated	Pseudotyped_Concatenated	233	14	3262	3.959044e-04	0.2711018
170330_pSPBN_GFP_v9_v2_B19EnvA_15P_BCpooled_day5_Final_RVg_Concatenated	Pseudotyped_Concatenated	234	5	1170	1.420013e-04	0.2712438
170330_pSPBN_GFP_v9_v2_B19EnvA_15P_BCpooled_day5_Final_RVg_Concatenated	Pseudotyped_Concatenated	235	10	2350	2.852163e-04	0.2715290
170330_pSPBN_GFP_v9_v2_B19EnvA_15P_BCpooled_day5_Final_RVg_Concatenated	Pseudotyped_Concatenated	236	10	2360	2.864299e-04	0.2718155
170330_pSPBN_GFP_v9_v2_B19EnvA_15P_BCpooled_day5_Final_RVg_Concatenated	Pseudotyped_Concatenated	237	14	3318	4.027011e-04	0.2722182
170330_pSPBN_GFP_v9_v2_B19EnvA_15P_BCpooled_day5_Final_RVg_Concatenated	Pseudotyped_Concatenated	238	9	2142	2.599716e-04	0.2724781
170330_pSPBN_GFP_v9_v2_B19EnvA_15P_BCpooled_day5_Final_RVg_Concatenated	Pseudotyped_Concatenated	239	9	2151	2.610639e-04	0.2727392
170330_pSPBN_GFP_v9_v2_B19EnvA_15P_BCpooled_day5_Final_RVg_Concatenated	Pseudotyped_Concatenated	240	9	2160	2.621562e-04	0.2730014
170330_pSPBN_GFP_v9_v2_B19EnvA_15P_BCpooled_day5_Final_RVg_Concatenated	Pseudotyped_Concatenated	241	7	1687	2.047489e-04	0.2732061
170330_pSPBN_GFP_v9_v2_B19EnvA_15P_BCpooled_day5_Final_RVg_Concatenated	Pseudotyped_Concatenated	242	9	2178	2.643409e-04	0.2734704
170330_pSPBN_GFP_v9_v2_B19EnvA_15P_BCpooled_day5_Final_RVg_Concatenated	Pseudotyped_Concatenated	243	9	2187	2.654332e-04	0.2737359
170330_pSPBN_GFP_v9_v2_B19EnvA_15P_BCpooled_day5_Final_RVg_Concatenated	Pseudotyped_Concatenated	244	9	2196	2.665255e-04	0.2740024
170330_pSPBN_GFP_v9_v2_B19EnvA_15P_BCpooled_day5_Final_RVg_Concatenated	Pseudotyped_Concatenated	245	9	2205	2.676178e-04	0.2742700
170330_pSPBN_GFP_v9_v2_B19EnvA_15P_BCpooled_day5_Final_RVg_Concatenated	Pseudotyped_Concatenated	246	5	1230	1.492834e-04	0.2744193
170330_pSPBN_GFP_v9_v2_B19EnvA_15P_BCpooled_day5_Final_RVg_Concatenated	Pseudotyped_Concatenated	247	6	1482	1.798683e-04	0.2745992
170330_pSPBN_GFP_v9_v2_B19EnvA_15P_BCpooled_day5_Final_RVg_Concatenated	Pseudotyped_Concatenated	248	7	1736	2.106959e-04	0.2748099
170330_pSPBN_GFP_v9_v2_B19EnvA_15P_BCpooled_day5_Final_RVg_Concatenated	Pseudotyped_Concatenated	249	5	1245	1.511039e-04	0.2749610
170330_pSPBN_GFP_v9_v2_B19EnvA_15P_BCpooled_day5_Final_RVg_Concatenated	Pseudotyped_Concatenated	250	11	2750	3.337637e-04	0.2752947
170330_pSPBN_GFP_v9_v2_B19EnvA_15P_BCpooled_day5_Final_RVg_Concatenated	Pseudotyped_Concatenated	251	13	3263	3.960258e-04	0.2756908
170330_pSPBN_GFP_v9_v2_B19EnvA_15P_BCpooled_day5_Final_RVg_Concatenated	Pseudotyped_Concatenated	252	10	2520	3.058489e-04	0.2759966
170330_pSPBN_GFP_v9_v2_B19EnvA_15P_BCpooled_day5_Final_RVg_Concatenated	Pseudotyped_Concatenated	253	9	2277	2.763563e-04	0.2762730
170330_pSPBN_GFP_v9_v2_B19EnvA_15P_BCpooled_day5_Final_RVg_Concatenated	Pseudotyped_Concatenated	254	7	1778	2.157934e-04	0.2764888
170330_pSPBN_GFP_v9_v2_B19EnvA_15P_BCpooled_day5_Final_RVg_Concatenated	Pseudotyped_Concatenated	255	13	3315	4.023370e-04	0.2768911
170330_pSPBN_GFP_v9_v2_B19EnvA_15P_BCpooled_day5_Final_RVg_Concatenated	Pseudotyped_Concatenated	256	10	2560	3.107037e-04	0.2772018
170330_pSPBN_GFP_v9_v2_B19EnvA_15P_BCpooled_day5_Final_RVg_Concatenated	Pseudotyped_Concatenated	257	11	2827	3.431091e-04	0.2775449
170330_pSPBN_GFP_v9_v2_B19EnvA_15P_BCpooled_day5_Final_RVg_Concatenated	Pseudotyped_Concatenated	258	9	2322	2.818179e-04	0.2778267
170330_pSPBN_GFP_v9_v2_B19EnvA_15P_BCpooled_day5_Final_RVg_Concatenated	Pseudotyped_Concatenated	259	13	3367	4.086481e-04	0.2782354
170330_pSPBN_GFP_v9_v2_B19EnvA_15P_BCpooled_day5_Final_RVg_Concatenated	Pseudotyped_Concatenated	260	14	3640	4.417818e-04	0.2786772
170330_pSPBN_GFP_v9_v2_B19EnvA_15P_BCpooled_day5_Final_RVg_Concatenated	Pseudotyped_Concatenated	261	7	1827	2.217405e-04	0.2788989
170330_pSPBN_GFP_v9_v2_B19EnvA_15P_BCpooled_day5_Final_RVg_Concatenated	Pseudotyped_Concatenated	262	6	1572	1.907915e-04	0.2790897
170330_pSPBN_GFP_v9_v2_B19EnvA_15P_BCpooled_day5_Final_RVg_Concatenated	Pseudotyped_Concatenated	263	7	1841	2.234396e-04	0.2793131
170330_pSPBN_GFP_v9_v2_B19EnvA_15P_BCpooled_day5_Final_RVg_Concatenated	Pseudotyped_Concatenated	264	6	1584	1.922479e-04	0.2795054
170330_pSPBN_GFP_v9_v2_B19EnvA_15P_BCpooled_day5_Final_RVg_Concatenated	Pseudotyped_Concatenated	265	8	2120	2.573015e-04	0.2797627
170330_pSPBN_GFP_v9_v2_B19EnvA_15P_BCpooled_day5_Final_RVg_Concatenated	Pseudotyped_Concatenated	266	4	1064	1.291362e-04	0.2798918
170330_pSPBN_GFP_v9_v2_B19EnvA_15P_BCpooled_day5_Final_RVg_Concatenated	Pseudotyped_Concatenated	267	10	2670	3.240542e-04	0.2802159
170330_pSPBN_GFP_v9_v2_B19EnvA_15P_BCpooled_day5_Final_RVg_Concatenated	Pseudotyped_Concatenated	268	10	2680	3.252679e-04	0.2805411
170330_pSPBN_GFP_v9_v2_B19EnvA_15P_BCpooled_day5_Final_RVg_Concatenated	Pseudotyped_Concatenated	269	6	1614	1.958890e-04	0.2807370
170330_pSPBN_GFP_v9_v2_B19EnvA_15P_BCpooled_day5_Final_RVg_Concatenated	Pseudotyped_Concatenated	270	5	1350	1.638476e-04	0.2809009
170330_pSPBN_GFP_v9_v2_B19EnvA_15P_BCpooled_day5_Final_RVg_Concatenated	Pseudotyped_Concatenated	271	4	1084	1.315636e-04	0.2810324
170330_pSPBN_GFP_v9_v2_B19EnvA_15P_BCpooled_day5_Final_RVg_Concatenated	Pseudotyped_Concatenated	272	10	2720	3.301226e-04	0.2813626
170330_pSPBN_GFP_v9_v2_B19EnvA_15P_BCpooled_day5_Final_RVg_Concatenated	Pseudotyped_Concatenated	273	10	2730	3.313363e-04	0.2816939
170330_pSPBN_GFP_v9_v2_B19EnvA_15P_BCpooled_day5_Final_RVg_Concatenated	Pseudotyped_Concatenated	274	6	1644	1.995300e-04	0.2818934
170330_pSPBN_GFP_v9_v2_B19EnvA_15P_BCpooled_day5_Final_RVg_Concatenated	Pseudotyped_Concatenated	275	6	1650	2.002582e-04	0.2820937
170330_pSPBN_GFP_v9_v2_B19EnvA_15P_BCpooled_day5_Final_RVg_Concatenated	Pseudotyped_Concatenated	276	9	2484	3.014797e-04	0.2823952
170330_pSPBN_GFP_v9_v2_B19EnvA_15P_BCpooled_day5_Final_RVg_Concatenated	Pseudotyped_Concatenated	277	9	2493	3.025720e-04	0.2826977
170330_pSPBN_GFP_v9_v2_B19EnvA_15P_BCpooled_day5_Final_RVg_Concatenated	Pseudotyped_Concatenated	278	3	834	1.012214e-04	0.2827990
170330_pSPBN_GFP_v9_v2_B19EnvA_15P_BCpooled_day5_Final_RVg_Concatenated	Pseudotyped_Concatenated	279	4	1116	1.354474e-04	0.2829344
170330_pSPBN_GFP_v9_v2_B19EnvA_15P_BCpooled_day5_Final_RVg_Concatenated	Pseudotyped_Concatenated	280	11	3080	3.738154e-04	0.2833082
170330_pSPBN_GFP_v9_v2_B19EnvA_15P_BCpooled_day5_Final_RVg_Concatenated	Pseudotyped_Concatenated	281	12	3372	4.092550e-04	0.2837175
170330_pSPBN_GFP_v9_v2_B19EnvA_15P_BCpooled_day5_Final_RVg_Concatenated	Pseudotyped_Concatenated	282	7	1974	2.395817e-04	0.2839571
170330_pSPBN_GFP_v9_v2_B19EnvA_15P_BCpooled_day5_Final_RVg_Concatenated	Pseudotyped_Concatenated	283	8	2264	2.747786e-04	0.2842318
170330_pSPBN_GFP_v9_v2_B19EnvA_15P_BCpooled_day5_Final_RVg_Concatenated	Pseudotyped_Concatenated	284	10	2840	3.446869e-04	0.2845765
170330_pSPBN_GFP_v9_v2_B19EnvA_15P_BCpooled_day5_Final_RVg_Concatenated	Pseudotyped_Concatenated	285	9	2565	3.113105e-04	0.2848878
170330_pSPBN_GFP_v9_v2_B19EnvA_15P_BCpooled_day5_Final_RVg_Concatenated	Pseudotyped_Concatenated	286	9	2574	3.124028e-04	0.2852002
170330_pSPBN_GFP_v9_v2_B19EnvA_15P_BCpooled_day5_Final_RVg_Concatenated	Pseudotyped_Concatenated	287	12	3444	4.179935e-04	0.2856182
170330_pSPBN_GFP_v9_v2_B19EnvA_15P_BCpooled_day5_Final_RVg_Concatenated	Pseudotyped_Concatenated	288	2	576	6.990833e-05	0.2856881
170330_pSPBN_GFP_v9_v2_B19EnvA_15P_BCpooled_day5_Final_RVg_Concatenated	Pseudotyped_Concatenated	289	7	2023	2.455287e-04	0.2859337
170330_pSPBN_GFP_v9_v2_B19EnvA_15P_BCpooled_day5_Final_RVg_Concatenated	Pseudotyped_Concatenated	290	8	2320	2.815752e-04	0.2862152
170330_pSPBN_GFP_v9_v2_B19EnvA_15P_BCpooled_day5_Final_RVg_Concatenated	Pseudotyped_Concatenated	291	7	2037	2.472279e-04	0.2864625
170330_pSPBN_GFP_v9_v2_B19EnvA_15P_BCpooled_day5_Final_RVg_Concatenated	Pseudotyped_Concatenated	292	8	2336	2.835171e-04	0.2867460
170330_pSPBN_GFP_v9_v2_B19EnvA_15P_BCpooled_day5_Final_RVg_Concatenated	Pseudotyped_Concatenated	293	8	2344	2.844880e-04	0.2870305
170330_pSPBN_GFP_v9_v2_B19EnvA_15P_BCpooled_day5_Final_RVg_Concatenated	Pseudotyped_Concatenated	294	10	2940	3.568237e-04	0.2873873
170330_pSPBN_GFP_v9_v2_B19EnvA_15P_BCpooled_day5_Final_RVg_Concatenated	Pseudotyped_Concatenated	295	7	2065	2.506262e-04	0.2876379
170330_pSPBN_GFP_v9_v2_B19EnvA_15P_BCpooled_day5_Final_RVg_Concatenated	Pseudotyped_Concatenated	296	11	3256	3.951762e-04	0.2880331
170330_pSPBN_GFP_v9_v2_B19EnvA_15P_BCpooled_day5_Final_RVg_Concatenated	Pseudotyped_Concatenated	297	8	2376	2.883718e-04	0.2883215
170330_pSPBN_GFP_v9_v2_B19EnvA_15P_BCpooled_day5_Final_RVg_Concatenated	Pseudotyped_Concatenated	298	12	3576	4.340142e-04	0.2887555
170330_pSPBN_GFP_v9_v2_B19EnvA_15P_BCpooled_day5_Final_RVg_Concatenated	Pseudotyped_Concatenated	299	5	1495	1.814461e-04	0.2889369
170330_pSPBN_GFP_v9_v2_B19EnvA_15P_BCpooled_day5_Final_RVg_Concatenated	Pseudotyped_Concatenated	300	4	1200	1.456423e-04	0.2890826
170330_pSPBN_GFP_v9_v2_B19EnvA_15P_BCpooled_day5_Final_RVg_Concatenated	Pseudotyped_Concatenated	301	6	1806	2.191917e-04	0.2893018
170330_pSPBN_GFP_v9_v2_B19EnvA_15P_BCpooled_day5_Final_RVg_Concatenated	Pseudotyped_Concatenated	302	5	1510	1.832666e-04	0.2894850
170330_pSPBN_GFP_v9_v2_B19EnvA_15P_BCpooled_day5_Final_RVg_Concatenated	Pseudotyped_Concatenated	303	7	2121	2.574228e-04	0.2897425
170330_pSPBN_GFP_v9_v2_B19EnvA_15P_BCpooled_day5_Final_RVg_Concatenated	Pseudotyped_Concatenated	304	4	1216	1.475842e-04	0.2898900
170330_pSPBN_GFP_v9_v2_B19EnvA_15P_BCpooled_day5_Final_RVg_Concatenated	Pseudotyped_Concatenated	305	11	3355	4.071917e-04	0.2902972
170330_pSPBN_GFP_v9_v2_B19EnvA_15P_BCpooled_day5_Final_RVg_Concatenated	Pseudotyped_Concatenated	306	9	2754	3.342492e-04	0.2906315
170330_pSPBN_GFP_v9_v2_B19EnvA_15P_BCpooled_day5_Final_RVg_Concatenated	Pseudotyped_Concatenated	307	11	3377	4.098618e-04	0.2910413
170330_pSPBN_GFP_v9_v2_B19EnvA_15P_BCpooled_day5_Final_RVg_Concatenated	Pseudotyped_Concatenated	308	6	1848	2.242892e-04	0.2912656
170330_pSPBN_GFP_v9_v2_B19EnvA_15P_BCpooled_day5_Final_RVg_Concatenated	Pseudotyped_Concatenated	309	5	1545	1.875145e-04	0.2914531
170330_pSPBN_GFP_v9_v2_B19EnvA_15P_BCpooled_day5_Final_RVg_Concatenated	Pseudotyped_Concatenated	310	9	2790	3.386185e-04	0.2917918
170330_pSPBN_GFP_v9_v2_B19EnvA_15P_BCpooled_day5_Final_RVg_Concatenated	Pseudotyped_Concatenated	311	8	2488	3.019651e-04	0.2920937
170330_pSPBN_GFP_v9_v2_B19EnvA_15P_BCpooled_day5_Final_RVg_Concatenated	Pseudotyped_Concatenated	312	7	2184	2.650691e-04	0.2923588
170330_pSPBN_GFP_v9_v2_B19EnvA_15P_BCpooled_day5_Final_RVg_Concatenated	Pseudotyped_Concatenated	313	5	1565	1.899419e-04	0.2925487
170330_pSPBN_GFP_v9_v2_B19EnvA_15P_BCpooled_day5_Final_RVg_Concatenated	Pseudotyped_Concatenated	314	6	1884	2.286585e-04	0.2927774
170330_pSPBN_GFP_v9_v2_B19EnvA_15P_BCpooled_day5_Final_RVg_Concatenated	Pseudotyped_Concatenated	315	8	2520	3.058489e-04	0.2930833
170330_pSPBN_GFP_v9_v2_B19EnvA_15P_BCpooled_day5_Final_RVg_Concatenated	Pseudotyped_Concatenated	316	7	2212	2.684674e-04	0.2933517
170330_pSPBN_GFP_v9_v2_B19EnvA_15P_BCpooled_day5_Final_RVg_Concatenated	Pseudotyped_Concatenated	317	5	1585	1.923693e-04	0.2935441
170330_pSPBN_GFP_v9_v2_B19EnvA_15P_BCpooled_day5_Final_RVg_Concatenated	Pseudotyped_Concatenated	318	9	2862	3.473570e-04	0.2938914
170330_pSPBN_GFP_v9_v2_B19EnvA_15P_BCpooled_day5_Final_RVg_Concatenated	Pseudotyped_Concatenated	319	9	2871	3.484493e-04	0.2942399
170330_pSPBN_GFP_v9_v2_B19EnvA_15P_BCpooled_day5_Final_RVg_Concatenated	Pseudotyped_Concatenated	320	11	3520	4.272175e-04	0.2946671
170330_pSPBN_GFP_v9_v2_B19EnvA_15P_BCpooled_day5_Final_RVg_Concatenated	Pseudotyped_Concatenated	321	8	2568	3.116746e-04	0.2949788
170330_pSPBN_GFP_v9_v2_B19EnvA_15P_BCpooled_day5_Final_RVg_Concatenated	Pseudotyped_Concatenated	322	6	1932	2.344842e-04	0.2952133
170330_pSPBN_GFP_v9_v2_B19EnvA_15P_BCpooled_day5_Final_RVg_Concatenated	Pseudotyped_Concatenated	323	10	3230	3.920206e-04	0.2956053
170330_pSPBN_GFP_v9_v2_B19EnvA_15P_BCpooled_day5_Final_RVg_Concatenated	Pseudotyped_Concatenated	324	5	1620	1.966172e-04	0.2958019
170330_pSPBN_GFP_v9_v2_B19EnvA_15P_BCpooled_day5_Final_RVg_Concatenated	Pseudotyped_Concatenated	325	3	975	1.183344e-04	0.2959202
170330_pSPBN_GFP_v9_v2_B19EnvA_15P_BCpooled_day5_Final_RVg_Concatenated	Pseudotyped_Concatenated	326	7	2282	2.769632e-04	0.2961972
170330_pSPBN_GFP_v9_v2_B19EnvA_15P_BCpooled_day5_Final_RVg_Concatenated	Pseudotyped_Concatenated	327	2	654	7.937508e-05	0.2962766
170330_pSPBN_GFP_v9_v2_B19EnvA_15P_BCpooled_day5_Final_RVg_Concatenated	Pseudotyped_Concatenated	328	9	2952	3.582802e-04	0.2966349
170330_pSPBN_GFP_v9_v2_B19EnvA_15P_BCpooled_day5_Final_RVg_Concatenated	Pseudotyped_Concatenated	329	8	2632	3.194422e-04	0.2969543
170330_pSPBN_GFP_v9_v2_B19EnvA_15P_BCpooled_day5_Final_RVg_Concatenated	Pseudotyped_Concatenated	330	9	2970	3.604648e-04	0.2973148
170330_pSPBN_GFP_v9_v2_B19EnvA_15P_BCpooled_day5_Final_RVg_Concatenated	Pseudotyped_Concatenated	331	7	2317	2.812111e-04	0.2975960
170330_pSPBN_GFP_v9_v2_B19EnvA_15P_BCpooled_day5_Final_RVg_Concatenated	Pseudotyped_Concatenated	332	5	1660	2.014719e-04	0.2977975
170330_pSPBN_GFP_v9_v2_B19EnvA_15P_BCpooled_day5_Final_RVg_Concatenated	Pseudotyped_Concatenated	333	5	1665	2.020788e-04	0.2979995
170330_pSPBN_GFP_v9_v2_B19EnvA_15P_BCpooled_day5_Final_RVg_Concatenated	Pseudotyped_Concatenated	334	5	1670	2.026856e-04	0.2982022
170330_pSPBN_GFP_v9_v2_B19EnvA_15P_BCpooled_day5_Final_RVg_Concatenated	Pseudotyped_Concatenated	335	2	670	8.131698e-05	0.2982835
170330_pSPBN_GFP_v9_v2_B19EnvA_15P_BCpooled_day5_Final_RVg_Concatenated	Pseudotyped_Concatenated	336	6	2016	2.446791e-04	0.2985282
170330_pSPBN_GFP_v9_v2_B19EnvA_15P_BCpooled_day5_Final_RVg_Concatenated	Pseudotyped_Concatenated	337	5	1685	2.045061e-04	0.2987327
170330_pSPBN_GFP_v9_v2_B19EnvA_15P_BCpooled_day5_Final_RVg_Concatenated	Pseudotyped_Concatenated	338	2	676	8.204519e-05	0.2988148
170330_pSPBN_GFP_v9_v2_B19EnvA_15P_BCpooled_day5_Final_RVg_Concatenated	Pseudotyped_Concatenated	339	2	678	8.228792e-05	0.2988971
170330_pSPBN_GFP_v9_v2_B19EnvA_15P_BCpooled_day5_Final_RVg_Concatenated	Pseudotyped_Concatenated	340	3	1020	1.237960e-04	0.2990208
170330_pSPBN_GFP_v9_v2_B19EnvA_15P_BCpooled_day5_Final_RVg_Concatenated	Pseudotyped_Concatenated	341	5	1705	2.069335e-04	0.2992278
170330_pSPBN_GFP_v9_v2_B19EnvA_15P_BCpooled_day5_Final_RVg_Concatenated	Pseudotyped_Concatenated	342	8	2736	3.320645e-04	0.2995598
170330_pSPBN_GFP_v9_v2_B19EnvA_15P_BCpooled_day5_Final_RVg_Concatenated	Pseudotyped_Concatenated	343	5	1715	2.081472e-04	0.2997680
170330_pSPBN_GFP_v9_v2_B19EnvA_15P_BCpooled_day5_Final_RVg_Concatenated	Pseudotyped_Concatenated	344	11	3784	4.592589e-04	0.3002273
170330_pSPBN_GFP_v9_v2_B19EnvA_15P_BCpooled_day5_Final_RVg_Concatenated	Pseudotyped_Concatenated	345	6	2070	2.512330e-04	0.3004785
170330_pSPBN_GFP_v9_v2_B19EnvA_15P_BCpooled_day5_Final_RVg_Concatenated	Pseudotyped_Concatenated	346	8	2768	3.359483e-04	0.3008144
170330_pSPBN_GFP_v9_v2_B19EnvA_15P_BCpooled_day5_Final_RVg_Concatenated	Pseudotyped_Concatenated	347	4	1388	1.684596e-04	0.3009829
170330_pSPBN_GFP_v9_v2_B19EnvA_15P_BCpooled_day5_Final_RVg_Concatenated	Pseudotyped_Concatenated	348	1	348	4.223628e-05	0.3010251
170330_pSPBN_GFP_v9_v2_B19EnvA_15P_BCpooled_day5_Final_RVg_Concatenated	Pseudotyped_Concatenated	349	3	1047	1.270729e-04	0.3011522
170330_pSPBN_GFP_v9_v2_B19EnvA_15P_BCpooled_day5_Final_RVg_Concatenated	Pseudotyped_Concatenated	350	6	2100	2.548741e-04	0.3014071
170330_pSPBN_GFP_v9_v2_B19EnvA_15P_BCpooled_day5_Final_RVg_Concatenated	Pseudotyped_Concatenated	351	6	2106	2.556023e-04	0.3016627
170330_pSPBN_GFP_v9_v2_B19EnvA_15P_BCpooled_day5_Final_RVg_Concatenated	Pseudotyped_Concatenated	352	5	1760	2.136088e-04	0.3018763
170330_pSPBN_GFP_v9_v2_B19EnvA_15P_BCpooled_day5_Final_RVg_Concatenated	Pseudotyped_Concatenated	353	3	1059	1.285294e-04	0.3020048
170330_pSPBN_GFP_v9_v2_B19EnvA_15P_BCpooled_day5_Final_RVg_Concatenated	Pseudotyped_Concatenated	354	2	708	8.592898e-05	0.3020907
170330_pSPBN_GFP_v9_v2_B19EnvA_15P_BCpooled_day5_Final_RVg_Concatenated	Pseudotyped_Concatenated	355	3	1065	1.292576e-04	0.3022200
170330_pSPBN_GFP_v9_v2_B19EnvA_15P_BCpooled_day5_Final_RVg_Concatenated	Pseudotyped_Concatenated	356	3	1068	1.296217e-04	0.3023496
170330_pSPBN_GFP_v9_v2_B19EnvA_15P_BCpooled_day5_Final_RVg_Concatenated	Pseudotyped_Concatenated	357	7	2499	3.033002e-04	0.3026529
170330_pSPBN_GFP_v9_v2_B19EnvA_15P_BCpooled_day5_Final_RVg_Concatenated	Pseudotyped_Concatenated	358	5	1790	2.172498e-04	0.3028702
170330_pSPBN_GFP_v9_v2_B19EnvA_15P_BCpooled_day5_Final_RVg_Concatenated	Pseudotyped_Concatenated	359	5	1795	2.178567e-04	0.3030880
170330_pSPBN_GFP_v9_v2_B19EnvA_15P_BCpooled_day5_Final_RVg_Concatenated	Pseudotyped_Concatenated	360	5	1800	2.184635e-04	0.3033065
170330_pSPBN_GFP_v9_v2_B19EnvA_15P_BCpooled_day5_Final_RVg_Concatenated	Pseudotyped_Concatenated	361	3	1083	1.314422e-04	0.3034379
170330_pSPBN_GFP_v9_v2_B19EnvA_15P_BCpooled_day5_Final_RVg_Concatenated	Pseudotyped_Concatenated	362	4	1448	1.757418e-04	0.3036137
170330_pSPBN_GFP_v9_v2_B19EnvA_15P_BCpooled_day5_Final_RVg_Concatenated	Pseudotyped_Concatenated	363	1	363	4.405681e-05	0.3036577
170330_pSPBN_GFP_v9_v2_B19EnvA_15P_BCpooled_day5_Final_RVg_Concatenated	Pseudotyped_Concatenated	364	2	728	8.835636e-05	0.3037461
170330_pSPBN_GFP_v9_v2_B19EnvA_15P_BCpooled_day5_Final_RVg_Concatenated	Pseudotyped_Concatenated	365	4	1460	1.771982e-04	0.3039233
170330_pSPBN_GFP_v9_v2_B19EnvA_15P_BCpooled_day5_Final_RVg_Concatenated	Pseudotyped_Concatenated	366	7	2562	3.109464e-04	0.3042342
170330_pSPBN_GFP_v9_v2_B19EnvA_15P_BCpooled_day5_Final_RVg_Concatenated	Pseudotyped_Concatenated	367	3	1101	1.336269e-04	0.3043679
170330_pSPBN_GFP_v9_v2_B19EnvA_15P_BCpooled_day5_Final_RVg_Concatenated	Pseudotyped_Concatenated	368	5	1840	2.233183e-04	0.3045912
170330_pSPBN_GFP_v9_v2_B19EnvA_15P_BCpooled_day5_Final_RVg_Concatenated	Pseudotyped_Concatenated	369	7	2583	3.134951e-04	0.3049047
170330_pSPBN_GFP_v9_v2_B19EnvA_15P_BCpooled_day5_Final_RVg_Concatenated	Pseudotyped_Concatenated	370	4	1480	1.796256e-04	0.3050843
170330_pSPBN_GFP_v9_v2_B19EnvA_15P_BCpooled_day5_Final_RVg_Concatenated	Pseudotyped_Concatenated	371	2	742	9.005552e-05	0.3051744
170330_pSPBN_GFP_v9_v2_B19EnvA_15P_BCpooled_day5_Final_RVg_Concatenated	Pseudotyped_Concatenated	372	2	744	9.029825e-05	0.3052647
170330_pSPBN_GFP_v9_v2_B19EnvA_15P_BCpooled_day5_Final_RVg_Concatenated	Pseudotyped_Concatenated	373	1	373	4.527050e-05	0.3053099
170330_pSPBN_GFP_v9_v2_B19EnvA_15P_BCpooled_day5_Final_RVg_Concatenated	Pseudotyped_Concatenated	374	9	3366	4.085268e-04	0.3057185
170330_pSPBN_GFP_v9_v2_B19EnvA_15P_BCpooled_day5_Final_RVg_Concatenated	Pseudotyped_Concatenated	375	6	2250	2.730794e-04	0.3059915
170330_pSPBN_GFP_v9_v2_B19EnvA_15P_BCpooled_day5_Final_RVg_Concatenated	Pseudotyped_Concatenated	376	4	1504	1.825384e-04	0.3061741
170330_pSPBN_GFP_v9_v2_B19EnvA_15P_BCpooled_day5_Final_RVg_Concatenated	Pseudotyped_Concatenated	377	5	1885	2.287798e-04	0.3064029
170330_pSPBN_GFP_v9_v2_B19EnvA_15P_BCpooled_day5_Final_RVg_Concatenated	Pseudotyped_Concatenated	378	4	1512	1.835094e-04	0.3065864
170330_pSPBN_GFP_v9_v2_B19EnvA_15P_BCpooled_day5_Final_RVg_Concatenated	Pseudotyped_Concatenated	379	7	2653	3.219910e-04	0.3069084
170330_pSPBN_GFP_v9_v2_B19EnvA_15P_BCpooled_day5_Final_RVg_Concatenated	Pseudotyped_Concatenated	380	4	1520	1.844803e-04	0.3070928
170330_pSPBN_GFP_v9_v2_B19EnvA_15P_BCpooled_day5_Final_RVg_Concatenated	Pseudotyped_Concatenated	381	3	1143	1.387243e-04	0.3072316
170330_pSPBN_GFP_v9_v2_B19EnvA_15P_BCpooled_day5_Final_RVg_Concatenated	Pseudotyped_Concatenated	382	6	2292	2.781769e-04	0.3075097
170330_pSPBN_GFP_v9_v2_B19EnvA_15P_BCpooled_day5_Final_RVg_Concatenated	Pseudotyped_Concatenated	383	1	383	4.648418e-05	0.3075562
170330_pSPBN_GFP_v9_v2_B19EnvA_15P_BCpooled_day5_Final_RVg_Concatenated	Pseudotyped_Concatenated	384	2	768	9.321110e-05	0.3076494
170330_pSPBN_GFP_v9_v2_B19EnvA_15P_BCpooled_day5_Final_RVg_Concatenated	Pseudotyped_Concatenated	385	12	4620	5.607230e-04	0.3082102
170330_pSPBN_GFP_v9_v2_B19EnvA_15P_BCpooled_day5_Final_RVg_Concatenated	Pseudotyped_Concatenated	386	4	1544	1.873932e-04	0.3083975
170330_pSPBN_GFP_v9_v2_B19EnvA_15P_BCpooled_day5_Final_RVg_Concatenated	Pseudotyped_Concatenated	387	3	1161	1.409090e-04	0.3085385
170330_pSPBN_GFP_v9_v2_B19EnvA_15P_BCpooled_day5_Final_RVg_Concatenated	Pseudotyped_Concatenated	388	4	1552	1.883641e-04	0.3087268
170330_pSPBN_GFP_v9_v2_B19EnvA_15P_BCpooled_day5_Final_RVg_Concatenated	Pseudotyped_Concatenated	389	4	1556	1.888496e-04	0.3089157
170330_pSPBN_GFP_v9_v2_B19EnvA_15P_BCpooled_day5_Final_RVg_Concatenated	Pseudotyped_Concatenated	390	6	2340	2.840026e-04	0.3091997
170330_pSPBN_GFP_v9_v2_B19EnvA_15P_BCpooled_day5_Final_RVg_Concatenated	Pseudotyped_Concatenated	391	5	1955	2.372757e-04	0.3094369
170330_pSPBN_GFP_v9_v2_B19EnvA_15P_BCpooled_day5_Final_RVg_Concatenated	Pseudotyped_Concatenated	392	4	1568	1.903060e-04	0.3096273
170330_pSPBN_GFP_v9_v2_B19EnvA_15P_BCpooled_day5_Final_RVg_Concatenated	Pseudotyped_Concatenated	393	3	1179	1.430936e-04	0.3097703
170330_pSPBN_GFP_v9_v2_B19EnvA_15P_BCpooled_day5_Final_RVg_Concatenated	Pseudotyped_Concatenated	394	7	2758	3.347347e-04	0.3101051
170330_pSPBN_GFP_v9_v2_B19EnvA_15P_BCpooled_day5_Final_RVg_Concatenated	Pseudotyped_Concatenated	395	7	2765	3.355842e-04	0.3104407
170330_pSPBN_GFP_v9_v2_B19EnvA_15P_BCpooled_day5_Final_RVg_Concatenated	Pseudotyped_Concatenated	396	9	3564	4.325578e-04	0.3108732
170330_pSPBN_GFP_v9_v2_B19EnvA_15P_BCpooled_day5_Final_RVg_Concatenated	Pseudotyped_Concatenated	397	4	1588	1.927334e-04	0.3110660
170330_pSPBN_GFP_v9_v2_B19EnvA_15P_BCpooled_day5_Final_RVg_Concatenated	Pseudotyped_Concatenated	398	3	1194	1.449141e-04	0.3112109
170330_pSPBN_GFP_v9_v2_B19EnvA_15P_BCpooled_day5_Final_RVg_Concatenated	Pseudotyped_Concatenated	399	5	1995	2.421304e-04	0.3114530
170330_pSPBN_GFP_v9_v2_B19EnvA_15P_BCpooled_day5_Final_RVg_Concatenated	Pseudotyped_Concatenated	400	2	800	9.709490e-05	0.3115501
170330_pSPBN_GFP_v9_v2_B19EnvA_15P_BCpooled_day5_Final_RVg_Concatenated	Pseudotyped_Concatenated	401	5	2005	2.433441e-04	0.3117934
170330_pSPBN_GFP_v9_v2_B19EnvA_15P_BCpooled_day5_Final_RVg_Concatenated	Pseudotyped_Concatenated	402	5	2010	2.439509e-04	0.3120374
170330_pSPBN_GFP_v9_v2_B19EnvA_15P_BCpooled_day5_Final_RVg_Concatenated	Pseudotyped_Concatenated	403	5	2015	2.445578e-04	0.3122819
170330_pSPBN_GFP_v9_v2_B19EnvA_15P_BCpooled_day5_Final_RVg_Concatenated	Pseudotyped_Concatenated	404	4	1616	1.961317e-04	0.3124781
170330_pSPBN_GFP_v9_v2_B19EnvA_15P_BCpooled_day5_Final_RVg_Concatenated	Pseudotyped_Concatenated	405	8	3240	3.932343e-04	0.3128713
170330_pSPBN_GFP_v9_v2_B19EnvA_15P_BCpooled_day5_Final_RVg_Concatenated	Pseudotyped_Concatenated	406	4	1624	1.971026e-04	0.3130684
170330_pSPBN_GFP_v9_v2_B19EnvA_15P_BCpooled_day5_Final_RVg_Concatenated	Pseudotyped_Concatenated	407	4	1628	1.975881e-04	0.3132660
170330_pSPBN_GFP_v9_v2_B19EnvA_15P_BCpooled_day5_Final_RVg_Concatenated	Pseudotyped_Concatenated	408	1	408	4.951840e-05	0.3133155
170330_pSPBN_GFP_v9_v2_B19EnvA_15P_BCpooled_day5_Final_RVg_Concatenated	Pseudotyped_Concatenated	409	4	1636	1.985591e-04	0.3135141
170330_pSPBN_GFP_v9_v2_B19EnvA_15P_BCpooled_day5_Final_RVg_Concatenated	Pseudotyped_Concatenated	410	8	3280	3.980891e-04	0.3139122
170330_pSPBN_GFP_v9_v2_B19EnvA_15P_BCpooled_day5_Final_RVg_Concatenated	Pseudotyped_Concatenated	411	3	1233	1.496475e-04	0.3140618
170330_pSPBN_GFP_v9_v2_B19EnvA_15P_BCpooled_day5_Final_RVg_Concatenated	Pseudotyped_Concatenated	412	2	824	1.000077e-04	0.3141618
170330_pSPBN_GFP_v9_v2_B19EnvA_15P_BCpooled_day5_Final_RVg_Concatenated	Pseudotyped_Concatenated	413	1	413	5.012524e-05	0.3142119
170330_pSPBN_GFP_v9_v2_B19EnvA_15P_BCpooled_day5_Final_RVg_Concatenated	Pseudotyped_Concatenated	414	5	2070	2.512330e-04	0.3144632
170330_pSPBN_GFP_v9_v2_B19EnvA_15P_BCpooled_day5_Final_RVg_Concatenated	Pseudotyped_Concatenated	415	5	2075	2.518399e-04	0.3147150
170330_pSPBN_GFP_v9_v2_B19EnvA_15P_BCpooled_day5_Final_RVg_Concatenated	Pseudotyped_Concatenated	416	5	2080	2.524467e-04	0.3149675
170330_pSPBN_GFP_v9_v2_B19EnvA_15P_BCpooled_day5_Final_RVg_Concatenated	Pseudotyped_Concatenated	417	5	2085	2.530536e-04	0.3152205
170330_pSPBN_GFP_v9_v2_B19EnvA_15P_BCpooled_day5_Final_RVg_Concatenated	Pseudotyped_Concatenated	418	3	1254	1.521963e-04	0.3153727
170330_pSPBN_GFP_v9_v2_B19EnvA_15P_BCpooled_day5_Final_RVg_Concatenated	Pseudotyped_Concatenated	419	4	1676	2.034138e-04	0.3155761
170330_pSPBN_GFP_v9_v2_B19EnvA_15P_BCpooled_day5_Final_RVg_Concatenated	Pseudotyped_Concatenated	420	3	1260	1.529245e-04	0.3157291
170330_pSPBN_GFP_v9_v2_B19EnvA_15P_BCpooled_day5_Final_RVg_Concatenated	Pseudotyped_Concatenated	421	2	842	1.021924e-04	0.3158313
170330_pSPBN_GFP_v9_v2_B19EnvA_15P_BCpooled_day5_Final_RVg_Concatenated	Pseudotyped_Concatenated	422	10	4220	5.121756e-04	0.3163434
170330_pSPBN_GFP_v9_v2_B19EnvA_15P_BCpooled_day5_Final_RVg_Concatenated	Pseudotyped_Concatenated	423	5	2115	2.566946e-04	0.3166001
170330_pSPBN_GFP_v9_v2_B19EnvA_15P_BCpooled_day5_Final_RVg_Concatenated	Pseudotyped_Concatenated	424	1	424	5.146030e-05	0.3166516
170330_pSPBN_GFP_v9_v2_B19EnvA_15P_BCpooled_day5_Final_RVg_Concatenated	Pseudotyped_Concatenated	425	2	850	1.031633e-04	0.3167547
170330_pSPBN_GFP_v9_v2_B19EnvA_15P_BCpooled_day5_Final_RVg_Concatenated	Pseudotyped_Concatenated	426	6	2556	3.102182e-04	0.3170650
170330_pSPBN_GFP_v9_v2_B19EnvA_15P_BCpooled_day5_Final_RVg_Concatenated	Pseudotyped_Concatenated	427	3	1281	1.554732e-04	0.3172204
170330_pSPBN_GFP_v9_v2_B19EnvA_15P_BCpooled_day5_Final_RVg_Concatenated	Pseudotyped_Concatenated	428	5	2140	2.597288e-04	0.3174802
170330_pSPBN_GFP_v9_v2_B19EnvA_15P_BCpooled_day5_Final_RVg_Concatenated	Pseudotyped_Concatenated	429	4	1716	2.082686e-04	0.3176884
170330_pSPBN_GFP_v9_v2_B19EnvA_15P_BCpooled_day5_Final_RVg_Concatenated	Pseudotyped_Concatenated	430	3	1290	1.565655e-04	0.3178450
170330_pSPBN_GFP_v9_v2_B19EnvA_15P_BCpooled_day5_Final_RVg_Concatenated	Pseudotyped_Concatenated	431	5	2155	2.615494e-04	0.3181065
170330_pSPBN_GFP_v9_v2_B19EnvA_15P_BCpooled_day5_Final_RVg_Concatenated	Pseudotyped_Concatenated	432	4	1728	2.097250e-04	0.3183163
170330_pSPBN_GFP_v9_v2_B19EnvA_15P_BCpooled_day5_Final_RVg_Concatenated	Pseudotyped_Concatenated	433	4	1732	2.102105e-04	0.3185265
170330_pSPBN_GFP_v9_v2_B19EnvA_15P_BCpooled_day5_Final_RVg_Concatenated	Pseudotyped_Concatenated	434	5	2170	2.633699e-04	0.3187899
170330_pSPBN_GFP_v9_v2_B19EnvA_15P_BCpooled_day5_Final_RVg_Concatenated	Pseudotyped_Concatenated	435	5	2175	2.639767e-04	0.3190538
170330_pSPBN_GFP_v9_v2_B19EnvA_15P_BCpooled_day5_Final_RVg_Concatenated	Pseudotyped_Concatenated	436	5	2180	2.645836e-04	0.3193184
170330_pSPBN_GFP_v9_v2_B19EnvA_15P_BCpooled_day5_Final_RVg_Concatenated	Pseudotyped_Concatenated	437	7	3059	3.712666e-04	0.3196897
170330_pSPBN_GFP_v9_v2_B19EnvA_15P_BCpooled_day5_Final_RVg_Concatenated	Pseudotyped_Concatenated	438	8	3504	4.252756e-04	0.3201150
170330_pSPBN_GFP_v9_v2_B19EnvA_15P_BCpooled_day5_Final_RVg_Concatenated	Pseudotyped_Concatenated	440	2	880	1.068044e-04	0.3202218
170330_pSPBN_GFP_v9_v2_B19EnvA_15P_BCpooled_day5_Final_RVg_Concatenated	Pseudotyped_Concatenated	441	7	3087	3.746649e-04	0.3205964
170330_pSPBN_GFP_v9_v2_B19EnvA_15P_BCpooled_day5_Final_RVg_Concatenated	Pseudotyped_Concatenated	442	3	1326	1.609348e-04	0.3207574
170330_pSPBN_GFP_v9_v2_B19EnvA_15P_BCpooled_day5_Final_RVg_Concatenated	Pseudotyped_Concatenated	443	2	886	1.075326e-04	0.3208649
170330_pSPBN_GFP_v9_v2_B19EnvA_15P_BCpooled_day5_Final_RVg_Concatenated	Pseudotyped_Concatenated	444	2	888	1.077753e-04	0.3209727
170330_pSPBN_GFP_v9_v2_B19EnvA_15P_BCpooled_day5_Final_RVg_Concatenated	Pseudotyped_Concatenated	445	6	2670	3.240542e-04	0.3212967
170330_pSPBN_GFP_v9_v2_B19EnvA_15P_BCpooled_day5_Final_RVg_Concatenated	Pseudotyped_Concatenated	446	1	446	5.413040e-05	0.3213509
170330_pSPBN_GFP_v9_v2_B19EnvA_15P_BCpooled_day5_Final_RVg_Concatenated	Pseudotyped_Concatenated	447	5	2235	2.712589e-04	0.3216221
170330_pSPBN_GFP_v9_v2_B19EnvA_15P_BCpooled_day5_Final_RVg_Concatenated	Pseudotyped_Concatenated	448	5	2240	2.718657e-04	0.3218940
170330_pSPBN_GFP_v9_v2_B19EnvA_15P_BCpooled_day5_Final_RVg_Concatenated	Pseudotyped_Concatenated	449	4	1796	2.179780e-04	0.3221120
170330_pSPBN_GFP_v9_v2_B19EnvA_15P_BCpooled_day5_Final_RVg_Concatenated	Pseudotyped_Concatenated	450	4	1800	2.184635e-04	0.3223304
170330_pSPBN_GFP_v9_v2_B19EnvA_15P_BCpooled_day5_Final_RVg_Concatenated	Pseudotyped_Concatenated	451	4	1804	2.189490e-04	0.3225494
170330_pSPBN_GFP_v9_v2_B19EnvA_15P_BCpooled_day5_Final_RVg_Concatenated	Pseudotyped_Concatenated	452	3	1356	1.645758e-04	0.3227139
170330_pSPBN_GFP_v9_v2_B19EnvA_15P_BCpooled_day5_Final_RVg_Concatenated	Pseudotyped_Concatenated	453	5	2265	2.748999e-04	0.3229888
170330_pSPBN_GFP_v9_v2_B19EnvA_15P_BCpooled_day5_Final_RVg_Concatenated	Pseudotyped_Concatenated	454	1	454	5.510135e-05	0.3230439
170330_pSPBN_GFP_v9_v2_B19EnvA_15P_BCpooled_day5_Final_RVg_Concatenated	Pseudotyped_Concatenated	455	4	1820	2.208909e-04	0.3232648
170330_pSPBN_GFP_v9_v2_B19EnvA_15P_BCpooled_day5_Final_RVg_Concatenated	Pseudotyped_Concatenated	456	3	1368	1.660323e-04	0.3234309
170330_pSPBN_GFP_v9_v2_B19EnvA_15P_BCpooled_day5_Final_RVg_Concatenated	Pseudotyped_Concatenated	457	3	1371	1.663964e-04	0.3235973
170330_pSPBN_GFP_v9_v2_B19EnvA_15P_BCpooled_day5_Final_RVg_Concatenated	Pseudotyped_Concatenated	458	7	3206	3.891078e-04	0.3239864
170330_pSPBN_GFP_v9_v2_B19EnvA_15P_BCpooled_day5_Final_RVg_Concatenated	Pseudotyped_Concatenated	459	2	918	1.114164e-04	0.3240978
170330_pSPBN_GFP_v9_v2_B19EnvA_15P_BCpooled_day5_Final_RVg_Concatenated	Pseudotyped_Concatenated	460	7	3220	3.908070e-04	0.3244886
170330_pSPBN_GFP_v9_v2_B19EnvA_15P_BCpooled_day5_Final_RVg_Concatenated	Pseudotyped_Concatenated	461	7	3227	3.916565e-04	0.3248803
170330_pSPBN_GFP_v9_v2_B19EnvA_15P_BCpooled_day5_Final_RVg_Concatenated	Pseudotyped_Concatenated	462	7	3234	3.925061e-04	0.3252728
170330_pSPBN_GFP_v9_v2_B19EnvA_15P_BCpooled_day5_Final_RVg_Concatenated	Pseudotyped_Concatenated	463	7	3241	3.933557e-04	0.3256661
170330_pSPBN_GFP_v9_v2_B19EnvA_15P_BCpooled_day5_Final_RVg_Concatenated	Pseudotyped_Concatenated	464	1	464	5.631504e-05	0.3257224
170330_pSPBN_GFP_v9_v2_B19EnvA_15P_BCpooled_day5_Final_RVg_Concatenated	Pseudotyped_Concatenated	465	4	1860	2.257456e-04	0.3259482
170330_pSPBN_GFP_v9_v2_B19EnvA_15P_BCpooled_day5_Final_RVg_Concatenated	Pseudotyped_Concatenated	466	5	2330	2.827889e-04	0.3262310
170330_pSPBN_GFP_v9_v2_B19EnvA_15P_BCpooled_day5_Final_RVg_Concatenated	Pseudotyped_Concatenated	467	4	1868	2.267166e-04	0.3264577
170330_pSPBN_GFP_v9_v2_B19EnvA_15P_BCpooled_day5_Final_RVg_Concatenated	Pseudotyped_Concatenated	468	3	1404	1.704015e-04	0.3266281
170330_pSPBN_GFP_v9_v2_B19EnvA_15P_BCpooled_day5_Final_RVg_Concatenated	Pseudotyped_Concatenated	469	6	2814	3.415313e-04	0.3269696
170330_pSPBN_GFP_v9_v2_B19EnvA_15P_BCpooled_day5_Final_RVg_Concatenated	Pseudotyped_Concatenated	470	4	1880	2.281730e-04	0.3271978
170330_pSPBN_GFP_v9_v2_B19EnvA_15P_BCpooled_day5_Final_RVg_Concatenated	Pseudotyped_Concatenated	471	2	942	1.143292e-04	0.3273121
170330_pSPBN_GFP_v9_v2_B19EnvA_15P_BCpooled_day5_Final_RVg_Concatenated	Pseudotyped_Concatenated	472	2	944	1.145720e-04	0.3274267
170330_pSPBN_GFP_v9_v2_B19EnvA_15P_BCpooled_day5_Final_RVg_Concatenated	Pseudotyped_Concatenated	473	7	3311	4.018515e-04	0.3278285
170330_pSPBN_GFP_v9_v2_B19EnvA_15P_BCpooled_day5_Final_RVg_Concatenated	Pseudotyped_Concatenated	474	5	2370	2.876436e-04	0.3281162
170330_pSPBN_GFP_v9_v2_B19EnvA_15P_BCpooled_day5_Final_RVg_Concatenated	Pseudotyped_Concatenated	475	1	475	5.765009e-05	0.3281738
170330_pSPBN_GFP_v9_v2_B19EnvA_15P_BCpooled_day5_Final_RVg_Concatenated	Pseudotyped_Concatenated	476	1	476	5.777146e-05	0.3282316
170330_pSPBN_GFP_v9_v2_B19EnvA_15P_BCpooled_day5_Final_RVg_Concatenated	Pseudotyped_Concatenated	477	2	954	1.157857e-04	0.3283474
170330_pSPBN_GFP_v9_v2_B19EnvA_15P_BCpooled_day5_Final_RVg_Concatenated	Pseudotyped_Concatenated	478	2	956	1.160284e-04	0.3284634
170330_pSPBN_GFP_v9_v2_B19EnvA_15P_BCpooled_day5_Final_RVg_Concatenated	Pseudotyped_Concatenated	479	1	479	5.813557e-05	0.3285216
170330_pSPBN_GFP_v9_v2_B19EnvA_15P_BCpooled_day5_Final_RVg_Concatenated	Pseudotyped_Concatenated	480	6	2880	3.495416e-04	0.3288711
170330_pSPBN_GFP_v9_v2_B19EnvA_15P_BCpooled_day5_Final_RVg_Concatenated	Pseudotyped_Concatenated	481	8	3848	4.670265e-04	0.3293381
170330_pSPBN_GFP_v9_v2_B19EnvA_15P_BCpooled_day5_Final_RVg_Concatenated	Pseudotyped_Concatenated	482	4	1928	2.339987e-04	0.3295721
170330_pSPBN_GFP_v9_v2_B19EnvA_15P_BCpooled_day5_Final_RVg_Concatenated	Pseudotyped_Concatenated	483	2	966	1.172421e-04	0.3296894
170330_pSPBN_GFP_v9_v2_B19EnvA_15P_BCpooled_day5_Final_RVg_Concatenated	Pseudotyped_Concatenated	484	4	1936	2.349696e-04	0.3299243
170330_pSPBN_GFP_v9_v2_B19EnvA_15P_BCpooled_day5_Final_RVg_Concatenated	Pseudotyped_Concatenated	485	2	970	1.177276e-04	0.3300421
170330_pSPBN_GFP_v9_v2_B19EnvA_15P_BCpooled_day5_Final_RVg_Concatenated	Pseudotyped_Concatenated	486	5	2430	2.949257e-04	0.3303370
170330_pSPBN_GFP_v9_v2_B19EnvA_15P_BCpooled_day5_Final_RVg_Concatenated	Pseudotyped_Concatenated	487	8	3896	4.728521e-04	0.3308098
170330_pSPBN_GFP_v9_v2_B19EnvA_15P_BCpooled_day5_Final_RVg_Concatenated	Pseudotyped_Concatenated	488	1	488	5.922789e-05	0.3308691
170330_pSPBN_GFP_v9_v2_B19EnvA_15P_BCpooled_day5_Final_RVg_Concatenated	Pseudotyped_Concatenated	489	6	2934	3.560955e-04	0.3312252
170330_pSPBN_GFP_v9_v2_B19EnvA_15P_BCpooled_day5_Final_RVg_Concatenated	Pseudotyped_Concatenated	490	1	490	5.947062e-05	0.3312846
170330_pSPBN_GFP_v9_v2_B19EnvA_15P_BCpooled_day5_Final_RVg_Concatenated	Pseudotyped_Concatenated	491	2	982	1.191840e-04	0.3314038
170330_pSPBN_GFP_v9_v2_B19EnvA_15P_BCpooled_day5_Final_RVg_Concatenated	Pseudotyped_Concatenated	492	3	1476	1.791401e-04	0.3315830
170330_pSPBN_GFP_v9_v2_B19EnvA_15P_BCpooled_day5_Final_RVg_Concatenated	Pseudotyped_Concatenated	493	4	1972	2.393389e-04	0.3318223
170330_pSPBN_GFP_v9_v2_B19EnvA_15P_BCpooled_day5_Final_RVg_Concatenated	Pseudotyped_Concatenated	494	2	988	1.199122e-04	0.3319422
170330_pSPBN_GFP_v9_v2_B19EnvA_15P_BCpooled_day5_Final_RVg_Concatenated	Pseudotyped_Concatenated	495	3	1485	1.802324e-04	0.3321224
170330_pSPBN_GFP_v9_v2_B19EnvA_15P_BCpooled_day5_Final_RVg_Concatenated	Pseudotyped_Concatenated	496	1	496	6.019884e-05	0.3321826
170330_pSPBN_GFP_v9_v2_B19EnvA_15P_BCpooled_day5_Final_RVg_Concatenated	Pseudotyped_Concatenated	497	8	3976	4.825616e-04	0.3326652
170330_pSPBN_GFP_v9_v2_B19EnvA_15P_BCpooled_day5_Final_RVg_Concatenated	Pseudotyped_Concatenated	498	1	498	6.044157e-05	0.3327256
170330_pSPBN_GFP_v9_v2_B19EnvA_15P_BCpooled_day5_Final_RVg_Concatenated	Pseudotyped_Concatenated	499	2	998	1.211259e-04	0.3328468
170330_pSPBN_GFP_v9_v2_B19EnvA_15P_BCpooled_day5_Final_RVg_Concatenated	Pseudotyped_Concatenated	500	6	3000	3.641059e-04	0.3332109
170330_pSPBN_GFP_v9_v2_B19EnvA_15P_BCpooled_day5_Final_RVg_Concatenated	Pseudotyped_Concatenated	501	2	1002	1.216114e-04	0.3333325
170330_pSPBN_GFP_v9_v2_B19EnvA_15P_BCpooled_day5_Final_RVg_Concatenated	Pseudotyped_Concatenated	502	2	1004	1.218541e-04	0.3334543
170330_pSPBN_GFP_v9_v2_B19EnvA_15P_BCpooled_day5_Final_RVg_Concatenated	Pseudotyped_Concatenated	503	3	1509	1.831452e-04	0.3336375
170330_pSPBN_GFP_v9_v2_B19EnvA_15P_BCpooled_day5_Final_RVg_Concatenated	Pseudotyped_Concatenated	504	1	504	6.116978e-05	0.3336987
170330_pSPBN_GFP_v9_v2_B19EnvA_15P_BCpooled_day5_Final_RVg_Concatenated	Pseudotyped_Concatenated	505	3	1515	1.838735e-04	0.3338825
170330_pSPBN_GFP_v9_v2_B19EnvA_15P_BCpooled_day5_Final_RVg_Concatenated	Pseudotyped_Concatenated	506	4	2024	2.456501e-04	0.3341282
170330_pSPBN_GFP_v9_v2_B19EnvA_15P_BCpooled_day5_Final_RVg_Concatenated	Pseudotyped_Concatenated	507	4	2028	2.461356e-04	0.3343743
170330_pSPBN_GFP_v9_v2_B19EnvA_15P_BCpooled_day5_Final_RVg_Concatenated	Pseudotyped_Concatenated	508	3	1524	1.849658e-04	0.3345593
170330_pSPBN_GFP_v9_v2_B19EnvA_15P_BCpooled_day5_Final_RVg_Concatenated	Pseudotyped_Concatenated	509	4	2036	2.471065e-04	0.3348064
170330_pSPBN_GFP_v9_v2_B19EnvA_15P_BCpooled_day5_Final_RVg_Concatenated	Pseudotyped_Concatenated	510	2	1020	1.237960e-04	0.3349302
170330_pSPBN_GFP_v9_v2_B19EnvA_15P_BCpooled_day5_Final_RVg_Concatenated	Pseudotyped_Concatenated	511	2	1022	1.240387e-04	0.3350542
170330_pSPBN_GFP_v9_v2_B19EnvA_15P_BCpooled_day5_Final_RVg_Concatenated	Pseudotyped_Concatenated	512	1	512	6.214073e-05	0.3351164
170330_pSPBN_GFP_v9_v2_B19EnvA_15P_BCpooled_day5_Final_RVg_Concatenated	Pseudotyped_Concatenated	513	5	2565	3.113105e-04	0.3354277
170330_pSPBN_GFP_v9_v2_B19EnvA_15P_BCpooled_day5_Final_RVg_Concatenated	Pseudotyped_Concatenated	514	5	2570	3.119174e-04	0.3357396
170330_pSPBN_GFP_v9_v2_B19EnvA_15P_BCpooled_day5_Final_RVg_Concatenated	Pseudotyped_Concatenated	515	4	2060	2.500194e-04	0.3359896
170330_pSPBN_GFP_v9_v2_B19EnvA_15P_BCpooled_day5_Final_RVg_Concatenated	Pseudotyped_Concatenated	516	5	2580	3.131310e-04	0.3363027
170330_pSPBN_GFP_v9_v2_B19EnvA_15P_BCpooled_day5_Final_RVg_Concatenated	Pseudotyped_Concatenated	517	3	1551	1.882427e-04	0.3364910
170330_pSPBN_GFP_v9_v2_B19EnvA_15P_BCpooled_day5_Final_RVg_Concatenated	Pseudotyped_Concatenated	518	1	518	6.286895e-05	0.3365538
170330_pSPBN_GFP_v9_v2_B19EnvA_15P_BCpooled_day5_Final_RVg_Concatenated	Pseudotyped_Concatenated	519	7	3633	4.409322e-04	0.3369948
170330_pSPBN_GFP_v9_v2_B19EnvA_15P_BCpooled_day5_Final_RVg_Concatenated	Pseudotyped_Concatenated	520	1	520	6.311168e-05	0.3370579
170330_pSPBN_GFP_v9_v2_B19EnvA_15P_BCpooled_day5_Final_RVg_Concatenated	Pseudotyped_Concatenated	521	4	2084	2.529322e-04	0.3373108
170330_pSPBN_GFP_v9_v2_B19EnvA_15P_BCpooled_day5_Final_RVg_Concatenated	Pseudotyped_Concatenated	522	3	1566	1.900633e-04	0.3375009
170330_pSPBN_GFP_v9_v2_B19EnvA_15P_BCpooled_day5_Final_RVg_Concatenated	Pseudotyped_Concatenated	523	2	1046	1.269516e-04	0.3376278
170330_pSPBN_GFP_v9_v2_B19EnvA_15P_BCpooled_day5_Final_RVg_Concatenated	Pseudotyped_Concatenated	524	4	2096	2.543886e-04	0.3378822
170330_pSPBN_GFP_v9_v2_B19EnvA_15P_BCpooled_day5_Final_RVg_Concatenated	Pseudotyped_Concatenated	525	2	1050	1.274371e-04	0.3380097
170330_pSPBN_GFP_v9_v2_B19EnvA_15P_BCpooled_day5_Final_RVg_Concatenated	Pseudotyped_Concatenated	526	3	1578	1.915197e-04	0.3382012
170330_pSPBN_GFP_v9_v2_B19EnvA_15P_BCpooled_day5_Final_RVg_Concatenated	Pseudotyped_Concatenated	527	3	1581	1.918838e-04	0.3383931
170330_pSPBN_GFP_v9_v2_B19EnvA_15P_BCpooled_day5_Final_RVg_Concatenated	Pseudotyped_Concatenated	528	1	528	6.408263e-05	0.3384572
170330_pSPBN_GFP_v9_v2_B19EnvA_15P_BCpooled_day5_Final_RVg_Concatenated	Pseudotyped_Concatenated	529	5	2645	3.210200e-04	0.3387782
170330_pSPBN_GFP_v9_v2_B19EnvA_15P_BCpooled_day5_Final_RVg_Concatenated	Pseudotyped_Concatenated	531	3	1593	1.933402e-04	0.3389715
170330_pSPBN_GFP_v9_v2_B19EnvA_15P_BCpooled_day5_Final_RVg_Concatenated	Pseudotyped_Concatenated	532	5	2660	3.228405e-04	0.3392944
170330_pSPBN_GFP_v9_v2_B19EnvA_15P_BCpooled_day5_Final_RVg_Concatenated	Pseudotyped_Concatenated	533	3	1599	1.940684e-04	0.3394884
170330_pSPBN_GFP_v9_v2_B19EnvA_15P_BCpooled_day5_Final_RVg_Concatenated	Pseudotyped_Concatenated	534	2	1068	1.296217e-04	0.3396180
170330_pSPBN_GFP_v9_v2_B19EnvA_15P_BCpooled_day5_Final_RVg_Concatenated	Pseudotyped_Concatenated	535	1	535	6.493221e-05	0.3396830
170330_pSPBN_GFP_v9_v2_B19EnvA_15P_BCpooled_day5_Final_RVg_Concatenated	Pseudotyped_Concatenated	536	5	2680	3.252679e-04	0.3400082
170330_pSPBN_GFP_v9_v2_B19EnvA_15P_BCpooled_day5_Final_RVg_Concatenated	Pseudotyped_Concatenated	537	1	537	6.517495e-05	0.3400734
170330_pSPBN_GFP_v9_v2_B19EnvA_15P_BCpooled_day5_Final_RVg_Concatenated	Pseudotyped_Concatenated	538	2	1076	1.305926e-04	0.3402040
170330_pSPBN_GFP_v9_v2_B19EnvA_15P_BCpooled_day5_Final_RVg_Concatenated	Pseudotyped_Concatenated	539	1	539	6.541769e-05	0.3402694
170330_pSPBN_GFP_v9_v2_B19EnvA_15P_BCpooled_day5_Final_RVg_Concatenated	Pseudotyped_Concatenated	541	3	1623	1.969813e-04	0.3404664
170330_pSPBN_GFP_v9_v2_B19EnvA_15P_BCpooled_day5_Final_RVg_Concatenated	Pseudotyped_Concatenated	543	2	1086	1.318063e-04	0.3405982
170330_pSPBN_GFP_v9_v2_B19EnvA_15P_BCpooled_day5_Final_RVg_Concatenated	Pseudotyped_Concatenated	544	1	544	6.602453e-05	0.3406642
170330_pSPBN_GFP_v9_v2_B19EnvA_15P_BCpooled_day5_Final_RVg_Concatenated	Pseudotyped_Concatenated	545	2	1090	1.322918e-04	0.3407965
170330_pSPBN_GFP_v9_v2_B19EnvA_15P_BCpooled_day5_Final_RVg_Concatenated	Pseudotyped_Concatenated	546	2	1092	1.325345e-04	0.3409291
170330_pSPBN_GFP_v9_v2_B19EnvA_15P_BCpooled_day5_Final_RVg_Concatenated	Pseudotyped_Concatenated	547	2	1094	1.327773e-04	0.3410618
170330_pSPBN_GFP_v9_v2_B19EnvA_15P_BCpooled_day5_Final_RVg_Concatenated	Pseudotyped_Concatenated	548	1	548	6.651000e-05	0.3411284
170330_pSPBN_GFP_v9_v2_B19EnvA_15P_BCpooled_day5_Final_RVg_Concatenated	Pseudotyped_Concatenated	549	8	4392	5.330510e-04	0.3416614
170330_pSPBN_GFP_v9_v2_B19EnvA_15P_BCpooled_day5_Final_RVg_Concatenated	Pseudotyped_Concatenated	550	6	3300	4.005164e-04	0.3420619
170330_pSPBN_GFP_v9_v2_B19EnvA_15P_BCpooled_day5_Final_RVg_Concatenated	Pseudotyped_Concatenated	553	8	4424	5.369348e-04	0.3425989
170330_pSPBN_GFP_v9_v2_B19EnvA_15P_BCpooled_day5_Final_RVg_Concatenated	Pseudotyped_Concatenated	554	2	1108	1.344764e-04	0.3427333
170330_pSPBN_GFP_v9_v2_B19EnvA_15P_BCpooled_day5_Final_RVg_Concatenated	Pseudotyped_Concatenated	555	2	1110	1.347192e-04	0.3428681
170330_pSPBN_GFP_v9_v2_B19EnvA_15P_BCpooled_day5_Final_RVg_Concatenated	Pseudotyped_Concatenated	556	5	2780	3.374048e-04	0.3432055
170330_pSPBN_GFP_v9_v2_B19EnvA_15P_BCpooled_day5_Final_RVg_Concatenated	Pseudotyped_Concatenated	557	3	1671	2.028070e-04	0.3434083
170330_pSPBN_GFP_v9_v2_B19EnvA_15P_BCpooled_day5_Final_RVg_Concatenated	Pseudotyped_Concatenated	558	4	2232	2.708948e-04	0.3436792
170330_pSPBN_GFP_v9_v2_B19EnvA_15P_BCpooled_day5_Final_RVg_Concatenated	Pseudotyped_Concatenated	559	1	559	6.784506e-05	0.3437470
170330_pSPBN_GFP_v9_v2_B19EnvA_15P_BCpooled_day5_Final_RVg_Concatenated	Pseudotyped_Concatenated	560	4	2240	2.718657e-04	0.3440189
170330_pSPBN_GFP_v9_v2_B19EnvA_15P_BCpooled_day5_Final_RVg_Concatenated	Pseudotyped_Concatenated	561	4	2244	2.723512e-04	0.3442912
170330_pSPBN_GFP_v9_v2_B19EnvA_15P_BCpooled_day5_Final_RVg_Concatenated	Pseudotyped_Concatenated	562	6	3372	4.092550e-04	0.3447005
170330_pSPBN_GFP_v9_v2_B19EnvA_15P_BCpooled_day5_Final_RVg_Concatenated	Pseudotyped_Concatenated	563	1	563	6.833053e-05	0.3447688
170330_pSPBN_GFP_v9_v2_B19EnvA_15P_BCpooled_day5_Final_RVg_Concatenated	Pseudotyped_Concatenated	564	4	2256	2.738076e-04	0.3450426
170330_pSPBN_GFP_v9_v2_B19EnvA_15P_BCpooled_day5_Final_RVg_Concatenated	Pseudotyped_Concatenated	565	1	565	6.857327e-05	0.3451112
170330_pSPBN_GFP_v9_v2_B19EnvA_15P_BCpooled_day5_Final_RVg_Concatenated	Pseudotyped_Concatenated	566	2	1132	1.373893e-04	0.3452486
170330_pSPBN_GFP_v9_v2_B19EnvA_15P_BCpooled_day5_Final_RVg_Concatenated	Pseudotyped_Concatenated	567	1	567	6.881601e-05	0.3453174
170330_pSPBN_GFP_v9_v2_B19EnvA_15P_BCpooled_day5_Final_RVg_Concatenated	Pseudotyped_Concatenated	568	9	5112	6.204364e-04	0.3459378
170330_pSPBN_GFP_v9_v2_B19EnvA_15P_BCpooled_day5_Final_RVg_Concatenated	Pseudotyped_Concatenated	569	1	569	6.905875e-05	0.3460069
170330_pSPBN_GFP_v9_v2_B19EnvA_15P_BCpooled_day5_Final_RVg_Concatenated	Pseudotyped_Concatenated	570	1	570	6.918011e-05	0.3460761
170330_pSPBN_GFP_v9_v2_B19EnvA_15P_BCpooled_day5_Final_RVg_Concatenated	Pseudotyped_Concatenated	571	2	1142	1.386030e-04	0.3462147
170330_pSPBN_GFP_v9_v2_B19EnvA_15P_BCpooled_day5_Final_RVg_Concatenated	Pseudotyped_Concatenated	572	3	1716	2.082686e-04	0.3464229
170330_pSPBN_GFP_v9_v2_B19EnvA_15P_BCpooled_day5_Final_RVg_Concatenated	Pseudotyped_Concatenated	573	4	2292	2.781769e-04	0.3467011
170330_pSPBN_GFP_v9_v2_B19EnvA_15P_BCpooled_day5_Final_RVg_Concatenated	Pseudotyped_Concatenated	574	2	1148	1.393312e-04	0.3468404
170330_pSPBN_GFP_v9_v2_B19EnvA_15P_BCpooled_day5_Final_RVg_Concatenated	Pseudotyped_Concatenated	575	5	2875	3.489348e-04	0.3471894
170330_pSPBN_GFP_v9_v2_B19EnvA_15P_BCpooled_day5_Final_RVg_Concatenated	Pseudotyped_Concatenated	576	1	576	6.990833e-05	0.3472593
170330_pSPBN_GFP_v9_v2_B19EnvA_15P_BCpooled_day5_Final_RVg_Concatenated	Pseudotyped_Concatenated	577	6	3462	4.201782e-04	0.3476795
170330_pSPBN_GFP_v9_v2_B19EnvA_15P_BCpooled_day5_Final_RVg_Concatenated	Pseudotyped_Concatenated	578	5	2890	3.507553e-04	0.3480302
170330_pSPBN_GFP_v9_v2_B19EnvA_15P_BCpooled_day5_Final_RVg_Concatenated	Pseudotyped_Concatenated	579	2	1158	1.405449e-04	0.3481708
170330_pSPBN_GFP_v9_v2_B19EnvA_15P_BCpooled_day5_Final_RVg_Concatenated	Pseudotyped_Concatenated	580	2	1160	1.407876e-04	0.3483116
170330_pSPBN_GFP_v9_v2_B19EnvA_15P_BCpooled_day5_Final_RVg_Concatenated	Pseudotyped_Concatenated	581	1	581	7.051517e-05	0.3483821
170330_pSPBN_GFP_v9_v2_B19EnvA_15P_BCpooled_day5_Final_RVg_Concatenated	Pseudotyped_Concatenated	582	2	1164	1.412731e-04	0.3485233
170330_pSPBN_GFP_v9_v2_B19EnvA_15P_BCpooled_day5_Final_RVg_Concatenated	Pseudotyped_Concatenated	583	3	1749	2.122737e-04	0.3487356
170330_pSPBN_GFP_v9_v2_B19EnvA_15P_BCpooled_day5_Final_RVg_Concatenated	Pseudotyped_Concatenated	584	3	1752	2.126378e-04	0.3489483
170330_pSPBN_GFP_v9_v2_B19EnvA_15P_BCpooled_day5_Final_RVg_Concatenated	Pseudotyped_Concatenated	585	3	1755	2.130019e-04	0.3491613
170330_pSPBN_GFP_v9_v2_B19EnvA_15P_BCpooled_day5_Final_RVg_Concatenated	Pseudotyped_Concatenated	586	3	1758	2.133660e-04	0.3493746
170330_pSPBN_GFP_v9_v2_B19EnvA_15P_BCpooled_day5_Final_RVg_Concatenated	Pseudotyped_Concatenated	587	3	1761	2.137301e-04	0.3495884
170330_pSPBN_GFP_v9_v2_B19EnvA_15P_BCpooled_day5_Final_RVg_Concatenated	Pseudotyped_Concatenated	588	2	1176	1.427295e-04	0.3497311
170330_pSPBN_GFP_v9_v2_B19EnvA_15P_BCpooled_day5_Final_RVg_Concatenated	Pseudotyped_Concatenated	589	1	589	7.148612e-05	0.3498026
170330_pSPBN_GFP_v9_v2_B19EnvA_15P_BCpooled_day5_Final_RVg_Concatenated	Pseudotyped_Concatenated	590	3	1770	2.148225e-04	0.3500174
170330_pSPBN_GFP_v9_v2_B19EnvA_15P_BCpooled_day5_Final_RVg_Concatenated	Pseudotyped_Concatenated	591	3	1773	2.151866e-04	0.3502326
170330_pSPBN_GFP_v9_v2_B19EnvA_15P_BCpooled_day5_Final_RVg_Concatenated	Pseudotyped_Concatenated	592	2	1184	1.437004e-04	0.3503763
170330_pSPBN_GFP_v9_v2_B19EnvA_15P_BCpooled_day5_Final_RVg_Concatenated	Pseudotyped_Concatenated	593	4	2372	2.878864e-04	0.3506642
170330_pSPBN_GFP_v9_v2_B19EnvA_15P_BCpooled_day5_Final_RVg_Concatenated	Pseudotyped_Concatenated	595	3	1785	2.166430e-04	0.3508808
170330_pSPBN_GFP_v9_v2_B19EnvA_15P_BCpooled_day5_Final_RVg_Concatenated	Pseudotyped_Concatenated	596	8	4768	5.786856e-04	0.3514595
170330_pSPBN_GFP_v9_v2_B19EnvA_15P_BCpooled_day5_Final_RVg_Concatenated	Pseudotyped_Concatenated	597	1	597	7.245707e-05	0.3515320
170330_pSPBN_GFP_v9_v2_B19EnvA_15P_BCpooled_day5_Final_RVg_Concatenated	Pseudotyped_Concatenated	598	3	1794	2.177353e-04	0.3517497
170330_pSPBN_GFP_v9_v2_B19EnvA_15P_BCpooled_day5_Final_RVg_Concatenated	Pseudotyped_Concatenated	599	4	2396	2.907992e-04	0.3520405
170330_pSPBN_GFP_v9_v2_B19EnvA_15P_BCpooled_day5_Final_RVg_Concatenated	Pseudotyped_Concatenated	600	2	1200	1.456423e-04	0.3521861
170330_pSPBN_GFP_v9_v2_B19EnvA_15P_BCpooled_day5_Final_RVg_Concatenated	Pseudotyped_Concatenated	601	1	601	7.294254e-05	0.3522591
170330_pSPBN_GFP_v9_v2_B19EnvA_15P_BCpooled_day5_Final_RVg_Concatenated	Pseudotyped_Concatenated	602	3	1806	2.191917e-04	0.3524783
170330_pSPBN_GFP_v9_v2_B19EnvA_15P_BCpooled_day5_Final_RVg_Concatenated	Pseudotyped_Concatenated	603	1	603	7.318528e-05	0.3525514
170330_pSPBN_GFP_v9_v2_B19EnvA_15P_BCpooled_day5_Final_RVg_Concatenated	Pseudotyped_Concatenated	604	1	604	7.330665e-05	0.3526248
170330_pSPBN_GFP_v9_v2_B19EnvA_15P_BCpooled_day5_Final_RVg_Concatenated	Pseudotyped_Concatenated	605	1	605	7.342802e-05	0.3526982
170330_pSPBN_GFP_v9_v2_B19EnvA_15P_BCpooled_day5_Final_RVg_Concatenated	Pseudotyped_Concatenated	607	3	1821	2.210123e-04	0.3529192
170330_pSPBN_GFP_v9_v2_B19EnvA_15P_BCpooled_day5_Final_RVg_Concatenated	Pseudotyped_Concatenated	608	4	2432	2.951685e-04	0.3532144
170330_pSPBN_GFP_v9_v2_B19EnvA_15P_BCpooled_day5_Final_RVg_Concatenated	Pseudotyped_Concatenated	609	1	609	7.391349e-05	0.3532883
170330_pSPBN_GFP_v9_v2_B19EnvA_15P_BCpooled_day5_Final_RVg_Concatenated	Pseudotyped_Concatenated	610	2	1220	1.480697e-04	0.3534363
170330_pSPBN_GFP_v9_v2_B19EnvA_15P_BCpooled_day5_Final_RVg_Concatenated	Pseudotyped_Concatenated	612	2	1224	1.485552e-04	0.3535849
170330_pSPBN_GFP_v9_v2_B19EnvA_15P_BCpooled_day5_Final_RVg_Concatenated	Pseudotyped_Concatenated	614	1	614	7.452033e-05	0.3536594
170330_pSPBN_GFP_v9_v2_B19EnvA_15P_BCpooled_day5_Final_RVg_Concatenated	Pseudotyped_Concatenated	615	2	1230	1.492834e-04	0.3538087
170330_pSPBN_GFP_v9_v2_B19EnvA_15P_BCpooled_day5_Final_RVg_Concatenated	Pseudotyped_Concatenated	616	2	1232	1.495261e-04	0.3539582
170330_pSPBN_GFP_v9_v2_B19EnvA_15P_BCpooled_day5_Final_RVg_Concatenated	Pseudotyped_Concatenated	617	1	617	7.488444e-05	0.3540331
170330_pSPBN_GFP_v9_v2_B19EnvA_15P_BCpooled_day5_Final_RVg_Concatenated	Pseudotyped_Concatenated	618	3	1854	2.250174e-04	0.3542581
170330_pSPBN_GFP_v9_v2_B19EnvA_15P_BCpooled_day5_Final_RVg_Concatenated	Pseudotyped_Concatenated	619	1	619	7.512718e-05	0.3543333
170330_pSPBN_GFP_v9_v2_B19EnvA_15P_BCpooled_day5_Final_RVg_Concatenated	Pseudotyped_Concatenated	620	3	1860	2.257456e-04	0.3545590
170330_pSPBN_GFP_v9_v2_B19EnvA_15P_BCpooled_day5_Final_RVg_Concatenated	Pseudotyped_Concatenated	621	4	2484	3.014797e-04	0.3548605
170330_pSPBN_GFP_v9_v2_B19EnvA_15P_BCpooled_day5_Final_RVg_Concatenated	Pseudotyped_Concatenated	622	2	1244	1.509826e-04	0.3550115
170330_pSPBN_GFP_v9_v2_B19EnvA_15P_BCpooled_day5_Final_RVg_Concatenated	Pseudotyped_Concatenated	623	3	1869	2.268380e-04	0.3552383
170330_pSPBN_GFP_v9_v2_B19EnvA_15P_BCpooled_day5_Final_RVg_Concatenated	Pseudotyped_Concatenated	624	1	624	7.573402e-05	0.3553140
170330_pSPBN_GFP_v9_v2_B19EnvA_15P_BCpooled_day5_Final_RVg_Concatenated	Pseudotyped_Concatenated	625	4	2500	3.034216e-04	0.3556175
170330_pSPBN_GFP_v9_v2_B19EnvA_15P_BCpooled_day5_Final_RVg_Concatenated	Pseudotyped_Concatenated	626	4	2504	3.039070e-04	0.3559214
170330_pSPBN_GFP_v9_v2_B19EnvA_15P_BCpooled_day5_Final_RVg_Concatenated	Pseudotyped_Concatenated	627	2	1254	1.521963e-04	0.3560736
170330_pSPBN_GFP_v9_v2_B19EnvA_15P_BCpooled_day5_Final_RVg_Concatenated	Pseudotyped_Concatenated	629	4	2516	3.053634e-04	0.3563789
170330_pSPBN_GFP_v9_v2_B19EnvA_15P_BCpooled_day5_Final_RVg_Concatenated	Pseudotyped_Concatenated	630	2	1260	1.529245e-04	0.3565319
170330_pSPBN_GFP_v9_v2_B19EnvA_15P_BCpooled_day5_Final_RVg_Concatenated	Pseudotyped_Concatenated	631	4	2524	3.063344e-04	0.3568382
170330_pSPBN_GFP_v9_v2_B19EnvA_15P_BCpooled_day5_Final_RVg_Concatenated	Pseudotyped_Concatenated	632	1	632	7.670497e-05	0.3569149
170330_pSPBN_GFP_v9_v2_B19EnvA_15P_BCpooled_day5_Final_RVg_Concatenated	Pseudotyped_Concatenated	633	3	1899	2.304790e-04	0.3571454
170330_pSPBN_GFP_v9_v2_B19EnvA_15P_BCpooled_day5_Final_RVg_Concatenated	Pseudotyped_Concatenated	634	3	1902	2.308431e-04	0.3573762
170330_pSPBN_GFP_v9_v2_B19EnvA_15P_BCpooled_day5_Final_RVg_Concatenated	Pseudotyped_Concatenated	635	6	3810	4.624144e-04	0.3578386
170330_pSPBN_GFP_v9_v2_B19EnvA_15P_BCpooled_day5_Final_RVg_Concatenated	Pseudotyped_Concatenated	636	1	636	7.719044e-05	0.3579158
170330_pSPBN_GFP_v9_v2_B19EnvA_15P_BCpooled_day5_Final_RVg_Concatenated	Pseudotyped_Concatenated	637	3	1911	2.319354e-04	0.3581478
170330_pSPBN_GFP_v9_v2_B19EnvA_15P_BCpooled_day5_Final_RVg_Concatenated	Pseudotyped_Concatenated	639	1	639	7.755455e-05	0.3582253
170330_pSPBN_GFP_v9_v2_B19EnvA_15P_BCpooled_day5_Final_RVg_Concatenated	Pseudotyped_Concatenated	640	1	640	7.767592e-05	0.3583030
170330_pSPBN_GFP_v9_v2_B19EnvA_15P_BCpooled_day5_Final_RVg_Concatenated	Pseudotyped_Concatenated	642	5	3210	3.895933e-04	0.3586926
170330_pSPBN_GFP_v9_v2_B19EnvA_15P_BCpooled_day5_Final_RVg_Concatenated	Pseudotyped_Concatenated	643	1	643	7.804002e-05	0.3587706
170330_pSPBN_GFP_v9_v2_B19EnvA_15P_BCpooled_day5_Final_RVg_Concatenated	Pseudotyped_Concatenated	644	2	1288	1.563228e-04	0.3589269
170330_pSPBN_GFP_v9_v2_B19EnvA_15P_BCpooled_day5_Final_RVg_Concatenated	Pseudotyped_Concatenated	646	5	3230	3.920206e-04	0.3593190
170330_pSPBN_GFP_v9_v2_B19EnvA_15P_BCpooled_day5_Final_RVg_Concatenated	Pseudotyped_Concatenated	647	4	2588	3.141020e-04	0.3596331
170330_pSPBN_GFP_v9_v2_B19EnvA_15P_BCpooled_day5_Final_RVg_Concatenated	Pseudotyped_Concatenated	648	2	1296	1.572937e-04	0.3597904
170330_pSPBN_GFP_v9_v2_B19EnvA_15P_BCpooled_day5_Final_RVg_Concatenated	Pseudotyped_Concatenated	649	4	2596	3.150729e-04	0.3601054
170330_pSPBN_GFP_v9_v2_B19EnvA_15P_BCpooled_day5_Final_RVg_Concatenated	Pseudotyped_Concatenated	650	1	650	7.888960e-05	0.3601843
170330_pSPBN_GFP_v9_v2_B19EnvA_15P_BCpooled_day5_Final_RVg_Concatenated	Pseudotyped_Concatenated	651	4	2604	3.160439e-04	0.3605004
170330_pSPBN_GFP_v9_v2_B19EnvA_15P_BCpooled_day5_Final_RVg_Concatenated	Pseudotyped_Concatenated	652	2	1304	1.582647e-04	0.3606586
170330_pSPBN_GFP_v9_v2_B19EnvA_15P_BCpooled_day5_Final_RVg_Concatenated	Pseudotyped_Concatenated	653	3	1959	2.377611e-04	0.3608964
170330_pSPBN_GFP_v9_v2_B19EnvA_15P_BCpooled_day5_Final_RVg_Concatenated	Pseudotyped_Concatenated	656	2	1312	1.592356e-04	0.3610556
170330_pSPBN_GFP_v9_v2_B19EnvA_15P_BCpooled_day5_Final_RVg_Concatenated	Pseudotyped_Concatenated	660	2	1320	1.602066e-04	0.3612158
170330_pSPBN_GFP_v9_v2_B19EnvA_15P_BCpooled_day5_Final_RVg_Concatenated	Pseudotyped_Concatenated	661	3	1983	2.406740e-04	0.3614565
170330_pSPBN_GFP_v9_v2_B19EnvA_15P_BCpooled_day5_Final_RVg_Concatenated	Pseudotyped_Concatenated	663	3	1989	2.414022e-04	0.3616979
170330_pSPBN_GFP_v9_v2_B19EnvA_15P_BCpooled_day5_Final_RVg_Concatenated	Pseudotyped_Concatenated	664	1	664	8.058876e-05	0.3617785
170330_pSPBN_GFP_v9_v2_B19EnvA_15P_BCpooled_day5_Final_RVg_Concatenated	Pseudotyped_Concatenated	665	4	2660	3.228405e-04	0.3621013
170330_pSPBN_GFP_v9_v2_B19EnvA_15P_BCpooled_day5_Final_RVg_Concatenated	Pseudotyped_Concatenated	666	1	666	8.083150e-05	0.3621822
170330_pSPBN_GFP_v9_v2_B19EnvA_15P_BCpooled_day5_Final_RVg_Concatenated	Pseudotyped_Concatenated	667	2	1334	1.619057e-04	0.3623441
170330_pSPBN_GFP_v9_v2_B19EnvA_15P_BCpooled_day5_Final_RVg_Concatenated	Pseudotyped_Concatenated	668	2	1336	1.621485e-04	0.3625062
170330_pSPBN_GFP_v9_v2_B19EnvA_15P_BCpooled_day5_Final_RVg_Concatenated	Pseudotyped_Concatenated	669	4	2676	3.247824e-04	0.3628310
170330_pSPBN_GFP_v9_v2_B19EnvA_15P_BCpooled_day5_Final_RVg_Concatenated	Pseudotyped_Concatenated	671	2	1342	1.628767e-04	0.3629939
170330_pSPBN_GFP_v9_v2_B19EnvA_15P_BCpooled_day5_Final_RVg_Concatenated	Pseudotyped_Concatenated	672	1	672	8.155971e-05	0.3630754
170330_pSPBN_GFP_v9_v2_B19EnvA_15P_BCpooled_day5_Final_RVg_Concatenated	Pseudotyped_Concatenated	673	3	2019	2.450432e-04	0.3633205
170330_pSPBN_GFP_v9_v2_B19EnvA_15P_BCpooled_day5_Final_RVg_Concatenated	Pseudotyped_Concatenated	674	5	3370	4.090123e-04	0.3637295
170330_pSPBN_GFP_v9_v2_B19EnvA_15P_BCpooled_day5_Final_RVg_Concatenated	Pseudotyped_Concatenated	675	3	2025	2.457715e-04	0.3639753
170330_pSPBN_GFP_v9_v2_B19EnvA_15P_BCpooled_day5_Final_RVg_Concatenated	Pseudotyped_Concatenated	676	7	4732	5.743163e-04	0.3645496
170330_pSPBN_GFP_v9_v2_B19EnvA_15P_BCpooled_day5_Final_RVg_Concatenated	Pseudotyped_Concatenated	677	1	677	8.216656e-05	0.3646318
170330_pSPBN_GFP_v9_v2_B19EnvA_15P_BCpooled_day5_Final_RVg_Concatenated	Pseudotyped_Concatenated	678	1	678	8.228792e-05	0.3647140
170330_pSPBN_GFP_v9_v2_B19EnvA_15P_BCpooled_day5_Final_RVg_Concatenated	Pseudotyped_Concatenated	679	3	2037	2.472279e-04	0.3649613
170330_pSPBN_GFP_v9_v2_B19EnvA_15P_BCpooled_day5_Final_RVg_Concatenated	Pseudotyped_Concatenated	680	6	4080	4.951840e-04	0.3654565
170330_pSPBN_GFP_v9_v2_B19EnvA_15P_BCpooled_day5_Final_RVg_Concatenated	Pseudotyped_Concatenated	681	3	2043	2.479561e-04	0.3657044
170330_pSPBN_GFP_v9_v2_B19EnvA_15P_BCpooled_day5_Final_RVg_Concatenated	Pseudotyped_Concatenated	682	1	682	8.277340e-05	0.3657872
170330_pSPBN_GFP_v9_v2_B19EnvA_15P_BCpooled_day5_Final_RVg_Concatenated	Pseudotyped_Concatenated	683	1	683	8.289477e-05	0.3658701
170330_pSPBN_GFP_v9_v2_B19EnvA_15P_BCpooled_day5_Final_RVg_Concatenated	Pseudotyped_Concatenated	684	4	2736	3.320645e-04	0.3662021
170330_pSPBN_GFP_v9_v2_B19EnvA_15P_BCpooled_day5_Final_RVg_Concatenated	Pseudotyped_Concatenated	685	1	685	8.313751e-05	0.3662853
170330_pSPBN_GFP_v9_v2_B19EnvA_15P_BCpooled_day5_Final_RVg_Concatenated	Pseudotyped_Concatenated	686	5	3430	4.162944e-04	0.3667016
170330_pSPBN_GFP_v9_v2_B19EnvA_15P_BCpooled_day5_Final_RVg_Concatenated	Pseudotyped_Concatenated	688	2	1376	1.670032e-04	0.3668686
170330_pSPBN_GFP_v9_v2_B19EnvA_15P_BCpooled_day5_Final_RVg_Concatenated	Pseudotyped_Concatenated	689	4	2756	3.344919e-04	0.3672031
170330_pSPBN_GFP_v9_v2_B19EnvA_15P_BCpooled_day5_Final_RVg_Concatenated	Pseudotyped_Concatenated	690	1	690	8.374435e-05	0.3672868
170330_pSPBN_GFP_v9_v2_B19EnvA_15P_BCpooled_day5_Final_RVg_Concatenated	Pseudotyped_Concatenated	691	1	691	8.386572e-05	0.3673707
170330_pSPBN_GFP_v9_v2_B19EnvA_15P_BCpooled_day5_Final_RVg_Concatenated	Pseudotyped_Concatenated	692	4	2768	3.359483e-04	0.3677066
170330_pSPBN_GFP_v9_v2_B19EnvA_15P_BCpooled_day5_Final_RVg_Concatenated	Pseudotyped_Concatenated	693	7	4851	5.887592e-04	0.3682954
170330_pSPBN_GFP_v9_v2_B19EnvA_15P_BCpooled_day5_Final_RVg_Concatenated	Pseudotyped_Concatenated	694	2	1388	1.684596e-04	0.3684638
170330_pSPBN_GFP_v9_v2_B19EnvA_15P_BCpooled_day5_Final_RVg_Concatenated	Pseudotyped_Concatenated	695	2	1390	1.687024e-04	0.3686325
170330_pSPBN_GFP_v9_v2_B19EnvA_15P_BCpooled_day5_Final_RVg_Concatenated	Pseudotyped_Concatenated	696	3	2088	2.534177e-04	0.3688860
170330_pSPBN_GFP_v9_v2_B19EnvA_15P_BCpooled_day5_Final_RVg_Concatenated	Pseudotyped_Concatenated	697	2	1394	1.691879e-04	0.3690552
170330_pSPBN_GFP_v9_v2_B19EnvA_15P_BCpooled_day5_Final_RVg_Concatenated	Pseudotyped_Concatenated	699	1	699	8.483667e-05	0.3691400
170330_pSPBN_GFP_v9_v2_B19EnvA_15P_BCpooled_day5_Final_RVg_Concatenated	Pseudotyped_Concatenated	700	1	700	8.495803e-05	0.3692249
170330_pSPBN_GFP_v9_v2_B19EnvA_15P_BCpooled_day5_Final_RVg_Concatenated	Pseudotyped_Concatenated	701	1	701	8.507940e-05	0.3693100
170330_pSPBN_GFP_v9_v2_B19EnvA_15P_BCpooled_day5_Final_RVg_Concatenated	Pseudotyped_Concatenated	702	1	702	8.520077e-05	0.3693952
170330_pSPBN_GFP_v9_v2_B19EnvA_15P_BCpooled_day5_Final_RVg_Concatenated	Pseudotyped_Concatenated	703	1	703	8.532214e-05	0.3694805
170330_pSPBN_GFP_v9_v2_B19EnvA_15P_BCpooled_day5_Final_RVg_Concatenated	Pseudotyped_Concatenated	704	2	1408	1.708870e-04	0.3696514
170330_pSPBN_GFP_v9_v2_B19EnvA_15P_BCpooled_day5_Final_RVg_Concatenated	Pseudotyped_Concatenated	705	4	2820	3.422595e-04	0.3699937
170330_pSPBN_GFP_v9_v2_B19EnvA_15P_BCpooled_day5_Final_RVg_Concatenated	Pseudotyped_Concatenated	706	4	2824	3.427450e-04	0.3703364
170330_pSPBN_GFP_v9_v2_B19EnvA_15P_BCpooled_day5_Final_RVg_Concatenated	Pseudotyped_Concatenated	707	1	707	8.580761e-05	0.3704222
170330_pSPBN_GFP_v9_v2_B19EnvA_15P_BCpooled_day5_Final_RVg_Concatenated	Pseudotyped_Concatenated	708	1	708	8.592898e-05	0.3705082
170330_pSPBN_GFP_v9_v2_B19EnvA_15P_BCpooled_day5_Final_RVg_Concatenated	Pseudotyped_Concatenated	709	1	709	8.605035e-05	0.3705942
170330_pSPBN_GFP_v9_v2_B19EnvA_15P_BCpooled_day5_Final_RVg_Concatenated	Pseudotyped_Concatenated	710	6	4260	5.170303e-04	0.3711113
170330_pSPBN_GFP_v9_v2_B19EnvA_15P_BCpooled_day5_Final_RVg_Concatenated	Pseudotyped_Concatenated	711	4	2844	3.451724e-04	0.3714564
170330_pSPBN_GFP_v9_v2_B19EnvA_15P_BCpooled_day5_Final_RVg_Concatenated	Pseudotyped_Concatenated	712	1	712	8.641446e-05	0.3715428
170330_pSPBN_GFP_v9_v2_B19EnvA_15P_BCpooled_day5_Final_RVg_Concatenated	Pseudotyped_Concatenated	713	1	713	8.653583e-05	0.3716294
170330_pSPBN_GFP_v9_v2_B19EnvA_15P_BCpooled_day5_Final_RVg_Concatenated	Pseudotyped_Concatenated	714	1	714	8.665720e-05	0.3717160
170330_pSPBN_GFP_v9_v2_B19EnvA_15P_BCpooled_day5_Final_RVg_Concatenated	Pseudotyped_Concatenated	715	1	715	8.677856e-05	0.3718028
170330_pSPBN_GFP_v9_v2_B19EnvA_15P_BCpooled_day5_Final_RVg_Concatenated	Pseudotyped_Concatenated	716	3	2148	2.606998e-04	0.3720635
170330_pSPBN_GFP_v9_v2_B19EnvA_15P_BCpooled_day5_Final_RVg_Concatenated	Pseudotyped_Concatenated	718	5	3590	4.357133e-04	0.3724992
170330_pSPBN_GFP_v9_v2_B19EnvA_15P_BCpooled_day5_Final_RVg_Concatenated	Pseudotyped_Concatenated	719	1	719	8.726404e-05	0.3725865
170330_pSPBN_GFP_v9_v2_B19EnvA_15P_BCpooled_day5_Final_RVg_Concatenated	Pseudotyped_Concatenated	720	1	720	8.738541e-05	0.3726739
170330_pSPBN_GFP_v9_v2_B19EnvA_15P_BCpooled_day5_Final_RVg_Concatenated	Pseudotyped_Concatenated	722	4	2888	3.505126e-04	0.3730244
170330_pSPBN_GFP_v9_v2_B19EnvA_15P_BCpooled_day5_Final_RVg_Concatenated	Pseudotyped_Concatenated	723	2	1446	1.754990e-04	0.3731999
170330_pSPBN_GFP_v9_v2_B19EnvA_15P_BCpooled_day5_Final_RVg_Concatenated	Pseudotyped_Concatenated	727	1	727	8.823499e-05	0.3732881
170330_pSPBN_GFP_v9_v2_B19EnvA_15P_BCpooled_day5_Final_RVg_Concatenated	Pseudotyped_Concatenated	728	1	728	8.835636e-05	0.3733765
170330_pSPBN_GFP_v9_v2_B19EnvA_15P_BCpooled_day5_Final_RVg_Concatenated	Pseudotyped_Concatenated	730	1	730	8.859909e-05	0.3734651
170330_pSPBN_GFP_v9_v2_B19EnvA_15P_BCpooled_day5_Final_RVg_Concatenated	Pseudotyped_Concatenated	731	2	1462	1.774409e-04	0.3736425
170330_pSPBN_GFP_v9_v2_B19EnvA_15P_BCpooled_day5_Final_RVg_Concatenated	Pseudotyped_Concatenated	732	4	2928	3.553673e-04	0.3739979
170330_pSPBN_GFP_v9_v2_B19EnvA_15P_BCpooled_day5_Final_RVg_Concatenated	Pseudotyped_Concatenated	733	1	733	8.896320e-05	0.3740869
170330_pSPBN_GFP_v9_v2_B19EnvA_15P_BCpooled_day5_Final_RVg_Concatenated	Pseudotyped_Concatenated	734	2	1468	1.781691e-04	0.3742650
170330_pSPBN_GFP_v9_v2_B19EnvA_15P_BCpooled_day5_Final_RVg_Concatenated	Pseudotyped_Concatenated	735	2	1470	1.784119e-04	0.3744434
170330_pSPBN_GFP_v9_v2_B19EnvA_15P_BCpooled_day5_Final_RVg_Concatenated	Pseudotyped_Concatenated	737	1	737	8.944867e-05	0.3745329
170330_pSPBN_GFP_v9_v2_B19EnvA_15P_BCpooled_day5_Final_RVg_Concatenated	Pseudotyped_Concatenated	738	1	738	8.957004e-05	0.3746225
170330_pSPBN_GFP_v9_v2_B19EnvA_15P_BCpooled_day5_Final_RVg_Concatenated	Pseudotyped_Concatenated	739	1	739	8.969141e-05	0.3747121
170330_pSPBN_GFP_v9_v2_B19EnvA_15P_BCpooled_day5_Final_RVg_Concatenated	Pseudotyped_Concatenated	740	2	1480	1.796256e-04	0.3748918
170330_pSPBN_GFP_v9_v2_B19EnvA_15P_BCpooled_day5_Final_RVg_Concatenated	Pseudotyped_Concatenated	742	2	1484	1.801110e-04	0.3750719
170330_pSPBN_GFP_v9_v2_B19EnvA_15P_BCpooled_day5_Final_RVg_Concatenated	Pseudotyped_Concatenated	743	2	1486	1.803538e-04	0.3752522
170330_pSPBN_GFP_v9_v2_B19EnvA_15P_BCpooled_day5_Final_RVg_Concatenated	Pseudotyped_Concatenated	746	3	2238	2.716230e-04	0.3755239
170330_pSPBN_GFP_v9_v2_B19EnvA_15P_BCpooled_day5_Final_RVg_Concatenated	Pseudotyped_Concatenated	748	3	2244	2.723512e-04	0.3757962
170330_pSPBN_GFP_v9_v2_B19EnvA_15P_BCpooled_day5_Final_RVg_Concatenated	Pseudotyped_Concatenated	749	2	1498	1.818102e-04	0.3759780
170330_pSPBN_GFP_v9_v2_B19EnvA_15P_BCpooled_day5_Final_RVg_Concatenated	Pseudotyped_Concatenated	750	2	1500	1.820529e-04	0.3761601
170330_pSPBN_GFP_v9_v2_B19EnvA_15P_BCpooled_day5_Final_RVg_Concatenated	Pseudotyped_Concatenated	751	1	751	9.114783e-05	0.3762512
170330_pSPBN_GFP_v9_v2_B19EnvA_15P_BCpooled_day5_Final_RVg_Concatenated	Pseudotyped_Concatenated	752	1	752	9.126920e-05	0.3763425
170330_pSPBN_GFP_v9_v2_B19EnvA_15P_BCpooled_day5_Final_RVg_Concatenated	Pseudotyped_Concatenated	753	2	1506	1.827811e-04	0.3765253
170330_pSPBN_GFP_v9_v2_B19EnvA_15P_BCpooled_day5_Final_RVg_Concatenated	Pseudotyped_Concatenated	754	1	754	9.151194e-05	0.3766168
170330_pSPBN_GFP_v9_v2_B19EnvA_15P_BCpooled_day5_Final_RVg_Concatenated	Pseudotyped_Concatenated	755	1	755	9.163331e-05	0.3767084
170330_pSPBN_GFP_v9_v2_B19EnvA_15P_BCpooled_day5_Final_RVg_Concatenated	Pseudotyped_Concatenated	757	2	1514	1.837521e-04	0.3768922
170330_pSPBN_GFP_v9_v2_B19EnvA_15P_BCpooled_day5_Final_RVg_Concatenated	Pseudotyped_Concatenated	758	1	758	9.199741e-05	0.3769842
170330_pSPBN_GFP_v9_v2_B19EnvA_15P_BCpooled_day5_Final_RVg_Concatenated	Pseudotyped_Concatenated	759	1	759	9.211878e-05	0.3770763
170330_pSPBN_GFP_v9_v2_B19EnvA_15P_BCpooled_day5_Final_RVg_Concatenated	Pseudotyped_Concatenated	760	2	1520	1.844803e-04	0.3772608
170330_pSPBN_GFP_v9_v2_B19EnvA_15P_BCpooled_day5_Final_RVg_Concatenated	Pseudotyped_Concatenated	761	2	1522	1.847230e-04	0.3774455
170330_pSPBN_GFP_v9_v2_B19EnvA_15P_BCpooled_day5_Final_RVg_Concatenated	Pseudotyped_Concatenated	762	2	1524	1.849658e-04	0.3776305
170330_pSPBN_GFP_v9_v2_B19EnvA_15P_BCpooled_day5_Final_RVg_Concatenated	Pseudotyped_Concatenated	763	3	2289	2.778128e-04	0.3779083
170330_pSPBN_GFP_v9_v2_B19EnvA_15P_BCpooled_day5_Final_RVg_Concatenated	Pseudotyped_Concatenated	764	4	3056	3.709025e-04	0.3782792
170330_pSPBN_GFP_v9_v2_B19EnvA_15P_BCpooled_day5_Final_RVg_Concatenated	Pseudotyped_Concatenated	765	1	765	9.284699e-05	0.3783720
170330_pSPBN_GFP_v9_v2_B19EnvA_15P_BCpooled_day5_Final_RVg_Concatenated	Pseudotyped_Concatenated	767	2	1534	1.861795e-04	0.3785582
170330_pSPBN_GFP_v9_v2_B19EnvA_15P_BCpooled_day5_Final_RVg_Concatenated	Pseudotyped_Concatenated	768	4	3072	3.728444e-04	0.3789310
170330_pSPBN_GFP_v9_v2_B19EnvA_15P_BCpooled_day5_Final_RVg_Concatenated	Pseudotyped_Concatenated	772	1	772	9.369658e-05	0.3790247
170330_pSPBN_GFP_v9_v2_B19EnvA_15P_BCpooled_day5_Final_RVg_Concatenated	Pseudotyped_Concatenated	773	2	1546	1.876359e-04	0.3792124
170330_pSPBN_GFP_v9_v2_B19EnvA_15P_BCpooled_day5_Final_RVg_Concatenated	Pseudotyped_Concatenated	774	1	774	9.393931e-05	0.3793063
170330_pSPBN_GFP_v9_v2_B19EnvA_15P_BCpooled_day5_Final_RVg_Concatenated	Pseudotyped_Concatenated	775	3	2325	2.821820e-04	0.3795885
170330_pSPBN_GFP_v9_v2_B19EnvA_15P_BCpooled_day5_Final_RVg_Concatenated	Pseudotyped_Concatenated	777	2	1554	1.886068e-04	0.3797771
170330_pSPBN_GFP_v9_v2_B19EnvA_15P_BCpooled_day5_Final_RVg_Concatenated	Pseudotyped_Concatenated	778	1	778	9.442479e-05	0.3798715
170330_pSPBN_GFP_v9_v2_B19EnvA_15P_BCpooled_day5_Final_RVg_Concatenated	Pseudotyped_Concatenated	780	4	3120	3.786701e-04	0.3802502
170330_pSPBN_GFP_v9_v2_B19EnvA_15P_BCpooled_day5_Final_RVg_Concatenated	Pseudotyped_Concatenated	782	2	1564	1.898205e-04	0.3804400
170330_pSPBN_GFP_v9_v2_B19EnvA_15P_BCpooled_day5_Final_RVg_Concatenated	Pseudotyped_Concatenated	783	1	783	9.503163e-05	0.3805350
170330_pSPBN_GFP_v9_v2_B19EnvA_15P_BCpooled_day5_Final_RVg_Concatenated	Pseudotyped_Concatenated	785	2	1570	1.905487e-04	0.3807256
170330_pSPBN_GFP_v9_v2_B19EnvA_15P_BCpooled_day5_Final_RVg_Concatenated	Pseudotyped_Concatenated	787	3	2361	2.865513e-04	0.3810121
170330_pSPBN_GFP_v9_v2_B19EnvA_15P_BCpooled_day5_Final_RVg_Concatenated	Pseudotyped_Concatenated	789	1	789	9.575984e-05	0.3811079
170330_pSPBN_GFP_v9_v2_B19EnvA_15P_BCpooled_day5_Final_RVg_Concatenated	Pseudotyped_Concatenated	790	1	790	9.588121e-05	0.3812038
170330_pSPBN_GFP_v9_v2_B19EnvA_15P_BCpooled_day5_Final_RVg_Concatenated	Pseudotyped_Concatenated	791	1	791	9.600258e-05	0.3812998
170330_pSPBN_GFP_v9_v2_B19EnvA_15P_BCpooled_day5_Final_RVg_Concatenated	Pseudotyped_Concatenated	792	3	2376	2.883718e-04	0.3815882
170330_pSPBN_GFP_v9_v2_B19EnvA_15P_BCpooled_day5_Final_RVg_Concatenated	Pseudotyped_Concatenated	793	2	1586	1.924906e-04	0.3817807
170330_pSPBN_GFP_v9_v2_B19EnvA_15P_BCpooled_day5_Final_RVg_Concatenated	Pseudotyped_Concatenated	795	1	795	9.648805e-05	0.3818771
170330_pSPBN_GFP_v9_v2_B19EnvA_15P_BCpooled_day5_Final_RVg_Concatenated	Pseudotyped_Concatenated	796	4	3184	3.864377e-04	0.3822636
170330_pSPBN_GFP_v9_v2_B19EnvA_15P_BCpooled_day5_Final_RVg_Concatenated	Pseudotyped_Concatenated	797	2	1594	1.934616e-04	0.3824570
170330_pSPBN_GFP_v9_v2_B19EnvA_15P_BCpooled_day5_Final_RVg_Concatenated	Pseudotyped_Concatenated	798	1	798	9.685216e-05	0.3825539
170330_pSPBN_GFP_v9_v2_B19EnvA_15P_BCpooled_day5_Final_RVg_Concatenated	Pseudotyped_Concatenated	800	1	800	9.709490e-05	0.3826510
170330_pSPBN_GFP_v9_v2_B19EnvA_15P_BCpooled_day5_Final_RVg_Concatenated	Pseudotyped_Concatenated	801	2	1602	1.944325e-04	0.3828454
170330_pSPBN_GFP_v9_v2_B19EnvA_15P_BCpooled_day5_Final_RVg_Concatenated	Pseudotyped_Concatenated	802	1	802	9.733763e-05	0.3829428
170330_pSPBN_GFP_v9_v2_B19EnvA_15P_BCpooled_day5_Final_RVg_Concatenated	Pseudotyped_Concatenated	803	3	2409	2.923770e-04	0.3832351
170330_pSPBN_GFP_v9_v2_B19EnvA_15P_BCpooled_day5_Final_RVg_Concatenated	Pseudotyped_Concatenated	804	1	804	9.758037e-05	0.3833327
170330_pSPBN_GFP_v9_v2_B19EnvA_15P_BCpooled_day5_Final_RVg_Concatenated	Pseudotyped_Concatenated	805	1	805	9.770174e-05	0.3834304
170330_pSPBN_GFP_v9_v2_B19EnvA_15P_BCpooled_day5_Final_RVg_Concatenated	Pseudotyped_Concatenated	808	1	808	9.806585e-05	0.3835285
170330_pSPBN_GFP_v9_v2_B19EnvA_15P_BCpooled_day5_Final_RVg_Concatenated	Pseudotyped_Concatenated	810	2	1620	1.966172e-04	0.3837251
170330_pSPBN_GFP_v9_v2_B19EnvA_15P_BCpooled_day5_Final_RVg_Concatenated	Pseudotyped_Concatenated	811	2	1622	1.968599e-04	0.3839220
170330_pSPBN_GFP_v9_v2_B19EnvA_15P_BCpooled_day5_Final_RVg_Concatenated	Pseudotyped_Concatenated	812	1	812	9.855132e-05	0.3840205
170330_pSPBN_GFP_v9_v2_B19EnvA_15P_BCpooled_day5_Final_RVg_Concatenated	Pseudotyped_Concatenated	813	1	813	9.867269e-05	0.3841192
170330_pSPBN_GFP_v9_v2_B19EnvA_15P_BCpooled_day5_Final_RVg_Concatenated	Pseudotyped_Concatenated	814	2	1628	1.975881e-04	0.3843168
170330_pSPBN_GFP_v9_v2_B19EnvA_15P_BCpooled_day5_Final_RVg_Concatenated	Pseudotyped_Concatenated	816	1	816	9.903679e-05	0.3844158
170330_pSPBN_GFP_v9_v2_B19EnvA_15P_BCpooled_day5_Final_RVg_Concatenated	Pseudotyped_Concatenated	817	1	817	9.915816e-05	0.3845150
170330_pSPBN_GFP_v9_v2_B19EnvA_15P_BCpooled_day5_Final_RVg_Concatenated	Pseudotyped_Concatenated	818	2	1636	1.985591e-04	0.3847135
170330_pSPBN_GFP_v9_v2_B19EnvA_15P_BCpooled_day5_Final_RVg_Concatenated	Pseudotyped_Concatenated	819	3	2457	2.982027e-04	0.3850117
170330_pSPBN_GFP_v9_v2_B19EnvA_15P_BCpooled_day5_Final_RVg_Concatenated	Pseudotyped_Concatenated	820	1	820	9.952227e-05	0.3851113
170330_pSPBN_GFP_v9_v2_B19EnvA_15P_BCpooled_day5_Final_RVg_Concatenated	Pseudotyped_Concatenated	821	1	821	9.964364e-05	0.3852109
170330_pSPBN_GFP_v9_v2_B19EnvA_15P_BCpooled_day5_Final_RVg_Concatenated	Pseudotyped_Concatenated	822	2	1644	1.995300e-04	0.3854104
170330_pSPBN_GFP_v9_v2_B19EnvA_15P_BCpooled_day5_Final_RVg_Concatenated	Pseudotyped_Concatenated	823	4	3292	3.995455e-04	0.3858100
170330_pSPBN_GFP_v9_v2_B19EnvA_15P_BCpooled_day5_Final_RVg_Concatenated	Pseudotyped_Concatenated	824	3	2472	3.000232e-04	0.3861100
170330_pSPBN_GFP_v9_v2_B19EnvA_15P_BCpooled_day5_Final_RVg_Concatenated	Pseudotyped_Concatenated	825	1	825	1.001291e-04	0.3862101
170330_pSPBN_GFP_v9_v2_B19EnvA_15P_BCpooled_day5_Final_RVg_Concatenated	Pseudotyped_Concatenated	826	1	826	1.002505e-04	0.3863104
170330_pSPBN_GFP_v9_v2_B19EnvA_15P_BCpooled_day5_Final_RVg_Concatenated	Pseudotyped_Concatenated	829	2	1658	2.012292e-04	0.3865116
170330_pSPBN_GFP_v9_v2_B19EnvA_15P_BCpooled_day5_Final_RVg_Concatenated	Pseudotyped_Concatenated	830	1	830	1.007360e-04	0.3866123
170330_pSPBN_GFP_v9_v2_B19EnvA_15P_BCpooled_day5_Final_RVg_Concatenated	Pseudotyped_Concatenated	831	1	831	1.008573e-04	0.3867132
170330_pSPBN_GFP_v9_v2_B19EnvA_15P_BCpooled_day5_Final_RVg_Concatenated	Pseudotyped_Concatenated	832	1	832	1.009787e-04	0.3868142
170330_pSPBN_GFP_v9_v2_B19EnvA_15P_BCpooled_day5_Final_RVg_Concatenated	Pseudotyped_Concatenated	833	2	1666	2.022001e-04	0.3870164
170330_pSPBN_GFP_v9_v2_B19EnvA_15P_BCpooled_day5_Final_RVg_Concatenated	Pseudotyped_Concatenated	834	1	834	1.012214e-04	0.3871176
170330_pSPBN_GFP_v9_v2_B19EnvA_15P_BCpooled_day5_Final_RVg_Concatenated	Pseudotyped_Concatenated	835	1	835	1.013428e-04	0.3872189
170330_pSPBN_GFP_v9_v2_B19EnvA_15P_BCpooled_day5_Final_RVg_Concatenated	Pseudotyped_Concatenated	836	2	1672	2.029283e-04	0.3874219
170330_pSPBN_GFP_v9_v2_B19EnvA_15P_BCpooled_day5_Final_RVg_Concatenated	Pseudotyped_Concatenated	839	2	1678	2.036565e-04	0.3876255
170330_pSPBN_GFP_v9_v2_B19EnvA_15P_BCpooled_day5_Final_RVg_Concatenated	Pseudotyped_Concatenated	840	2	1680	2.038993e-04	0.3878294
170330_pSPBN_GFP_v9_v2_B19EnvA_15P_BCpooled_day5_Final_RVg_Concatenated	Pseudotyped_Concatenated	841	2	1682	2.041420e-04	0.3880336
170330_pSPBN_GFP_v9_v2_B19EnvA_15P_BCpooled_day5_Final_RVg_Concatenated	Pseudotyped_Concatenated	843	2	1686	2.046275e-04	0.3882382
170330_pSPBN_GFP_v9_v2_B19EnvA_15P_BCpooled_day5_Final_RVg_Concatenated	Pseudotyped_Concatenated	844	1	844	1.024351e-04	0.3883406
170330_pSPBN_GFP_v9_v2_B19EnvA_15P_BCpooled_day5_Final_RVg_Concatenated	Pseudotyped_Concatenated	845	4	3380	4.102259e-04	0.3887509
170330_pSPBN_GFP_v9_v2_B19EnvA_15P_BCpooled_day5_Final_RVg_Concatenated	Pseudotyped_Concatenated	846	1	846	1.026779e-04	0.3888535
170330_pSPBN_GFP_v9_v2_B19EnvA_15P_BCpooled_day5_Final_RVg_Concatenated	Pseudotyped_Concatenated	848	2	1696	2.058412e-04	0.3890594
170330_pSPBN_GFP_v9_v2_B19EnvA_15P_BCpooled_day5_Final_RVg_Concatenated	Pseudotyped_Concatenated	849	1	849	1.030420e-04	0.3891624
170330_pSPBN_GFP_v9_v2_B19EnvA_15P_BCpooled_day5_Final_RVg_Concatenated	Pseudotyped_Concatenated	850	2	1700	2.063267e-04	0.3893687
170330_pSPBN_GFP_v9_v2_B19EnvA_15P_BCpooled_day5_Final_RVg_Concatenated	Pseudotyped_Concatenated	851	1	851	1.032847e-04	0.3894720
170330_pSPBN_GFP_v9_v2_B19EnvA_15P_BCpooled_day5_Final_RVg_Concatenated	Pseudotyped_Concatenated	854	1	854	1.036488e-04	0.3895757
170330_pSPBN_GFP_v9_v2_B19EnvA_15P_BCpooled_day5_Final_RVg_Concatenated	Pseudotyped_Concatenated	855	1	855	1.037702e-04	0.3896794
170330_pSPBN_GFP_v9_v2_B19EnvA_15P_BCpooled_day5_Final_RVg_Concatenated	Pseudotyped_Concatenated	856	3	2568	3.116746e-04	0.3899911
170330_pSPBN_GFP_v9_v2_B19EnvA_15P_BCpooled_day5_Final_RVg_Concatenated	Pseudotyped_Concatenated	857	1	857	1.040129e-04	0.3900951
170330_pSPBN_GFP_v9_v2_B19EnvA_15P_BCpooled_day5_Final_RVg_Concatenated	Pseudotyped_Concatenated	858	3	2574	3.124028e-04	0.3904075
170330_pSPBN_GFP_v9_v2_B19EnvA_15P_BCpooled_day5_Final_RVg_Concatenated	Pseudotyped_Concatenated	859	1	859	1.042556e-04	0.3905118
170330_pSPBN_GFP_v9_v2_B19EnvA_15P_BCpooled_day5_Final_RVg_Concatenated	Pseudotyped_Concatenated	860	4	3440	4.175081e-04	0.3909293
170330_pSPBN_GFP_v9_v2_B19EnvA_15P_BCpooled_day5_Final_RVg_Concatenated	Pseudotyped_Concatenated	862	2	1724	2.092395e-04	0.3911385
170330_pSPBN_GFP_v9_v2_B19EnvA_15P_BCpooled_day5_Final_RVg_Concatenated	Pseudotyped_Concatenated	863	1	863	1.047411e-04	0.3912433
170330_pSPBN_GFP_v9_v2_B19EnvA_15P_BCpooled_day5_Final_RVg_Concatenated	Pseudotyped_Concatenated	864	2	1728	2.097250e-04	0.3914530
170330_pSPBN_GFP_v9_v2_B19EnvA_15P_BCpooled_day5_Final_RVg_Concatenated	Pseudotyped_Concatenated	865	2	1730	2.099677e-04	0.3916630
170330_pSPBN_GFP_v9_v2_B19EnvA_15P_BCpooled_day5_Final_RVg_Concatenated	Pseudotyped_Concatenated	866	1	866	1.051052e-04	0.3917681
170330_pSPBN_GFP_v9_v2_B19EnvA_15P_BCpooled_day5_Final_RVg_Concatenated	Pseudotyped_Concatenated	867	2	1734	2.104532e-04	0.3919785
170330_pSPBN_GFP_v9_v2_B19EnvA_15P_BCpooled_day5_Final_RVg_Concatenated	Pseudotyped_Concatenated	868	2	1736	2.106959e-04	0.3921892
170330_pSPBN_GFP_v9_v2_B19EnvA_15P_BCpooled_day5_Final_RVg_Concatenated	Pseudotyped_Concatenated	871	1	871	1.057121e-04	0.3922949
170330_pSPBN_GFP_v9_v2_B19EnvA_15P_BCpooled_day5_Final_RVg_Concatenated	Pseudotyped_Concatenated	872	1	872	1.058334e-04	0.3924008
170330_pSPBN_GFP_v9_v2_B19EnvA_15P_BCpooled_day5_Final_RVg_Concatenated	Pseudotyped_Concatenated	873	1	873	1.059548e-04	0.3925067
170330_pSPBN_GFP_v9_v2_B19EnvA_15P_BCpooled_day5_Final_RVg_Concatenated	Pseudotyped_Concatenated	874	1	874	1.060762e-04	0.3926128
170330_pSPBN_GFP_v9_v2_B19EnvA_15P_BCpooled_day5_Final_RVg_Concatenated	Pseudotyped_Concatenated	875	3	2625	3.185926e-04	0.3929314
170330_pSPBN_GFP_v9_v2_B19EnvA_15P_BCpooled_day5_Final_RVg_Concatenated	Pseudotyped_Concatenated	876	2	1752	2.126378e-04	0.3931440
170330_pSPBN_GFP_v9_v2_B19EnvA_15P_BCpooled_day5_Final_RVg_Concatenated	Pseudotyped_Concatenated	877	1	877	1.064403e-04	0.3932505
170330_pSPBN_GFP_v9_v2_B19EnvA_15P_BCpooled_day5_Final_RVg_Concatenated	Pseudotyped_Concatenated	880	1	880	1.068044e-04	0.3933573
170330_pSPBN_GFP_v9_v2_B19EnvA_15P_BCpooled_day5_Final_RVg_Concatenated	Pseudotyped_Concatenated	881	1	881	1.069258e-04	0.3934642
170330_pSPBN_GFP_v9_v2_B19EnvA_15P_BCpooled_day5_Final_RVg_Concatenated	Pseudotyped_Concatenated	882	1	882	1.070471e-04	0.3935712
170330_pSPBN_GFP_v9_v2_B19EnvA_15P_BCpooled_day5_Final_RVg_Concatenated	Pseudotyped_Concatenated	883	4	3532	4.286740e-04	0.3939999
170330_pSPBN_GFP_v9_v2_B19EnvA_15P_BCpooled_day5_Final_RVg_Concatenated	Pseudotyped_Concatenated	884	1	884	1.072899e-04	0.3941072
170330_pSPBN_GFP_v9_v2_B19EnvA_15P_BCpooled_day5_Final_RVg_Concatenated	Pseudotyped_Concatenated	885	5	4425	5.370561e-04	0.3946443
170330_pSPBN_GFP_v9_v2_B19EnvA_15P_BCpooled_day5_Final_RVg_Concatenated	Pseudotyped_Concatenated	886	2	1772	2.150652e-04	0.3948593
170330_pSPBN_GFP_v9_v2_B19EnvA_15P_BCpooled_day5_Final_RVg_Concatenated	Pseudotyped_Concatenated	887	2	1774	2.153079e-04	0.3950746
170330_pSPBN_GFP_v9_v2_B19EnvA_15P_BCpooled_day5_Final_RVg_Concatenated	Pseudotyped_Concatenated	888	1	888	1.077753e-04	0.3951824
170330_pSPBN_GFP_v9_v2_B19EnvA_15P_BCpooled_day5_Final_RVg_Concatenated	Pseudotyped_Concatenated	891	4	3564	4.325578e-04	0.3956150
170330_pSPBN_GFP_v9_v2_B19EnvA_15P_BCpooled_day5_Final_RVg_Concatenated	Pseudotyped_Concatenated	892	2	1784	2.165216e-04	0.3958315
170330_pSPBN_GFP_v9_v2_B19EnvA_15P_BCpooled_day5_Final_RVg_Concatenated	Pseudotyped_Concatenated	893	1	893	1.083822e-04	0.3959399
170330_pSPBN_GFP_v9_v2_B19EnvA_15P_BCpooled_day5_Final_RVg_Concatenated	Pseudotyped_Concatenated	895	1	895	1.086249e-04	0.3960485
170330_pSPBN_GFP_v9_v2_B19EnvA_15P_BCpooled_day5_Final_RVg_Concatenated	Pseudotyped_Concatenated	896	3	2688	3.262389e-04	0.3963747
170330_pSPBN_GFP_v9_v2_B19EnvA_15P_BCpooled_day5_Final_RVg_Concatenated	Pseudotyped_Concatenated	897	1	897	1.088677e-04	0.3964836
170330_pSPBN_GFP_v9_v2_B19EnvA_15P_BCpooled_day5_Final_RVg_Concatenated	Pseudotyped_Concatenated	901	1	901	1.093531e-04	0.3965930
170330_pSPBN_GFP_v9_v2_B19EnvA_15P_BCpooled_day5_Final_RVg_Concatenated	Pseudotyped_Concatenated	902	3	2706	3.284235e-04	0.3969214
170330_pSPBN_GFP_v9_v2_B19EnvA_15P_BCpooled_day5_Final_RVg_Concatenated	Pseudotyped_Concatenated	903	4	3612	4.383835e-04	0.3973598
170330_pSPBN_GFP_v9_v2_B19EnvA_15P_BCpooled_day5_Final_RVg_Concatenated	Pseudotyped_Concatenated	905	1	905	1.098386e-04	0.3974696
170330_pSPBN_GFP_v9_v2_B19EnvA_15P_BCpooled_day5_Final_RVg_Concatenated	Pseudotyped_Concatenated	906	1	906	1.099600e-04	0.3975796
170330_pSPBN_GFP_v9_v2_B19EnvA_15P_BCpooled_day5_Final_RVg_Concatenated	Pseudotyped_Concatenated	907	2	1814	2.201627e-04	0.3977997
170330_pSPBN_GFP_v9_v2_B19EnvA_15P_BCpooled_day5_Final_RVg_Concatenated	Pseudotyped_Concatenated	908	1	908	1.102027e-04	0.3979099
170330_pSPBN_GFP_v9_v2_B19EnvA_15P_BCpooled_day5_Final_RVg_Concatenated	Pseudotyped_Concatenated	909	2	1818	2.206482e-04	0.3981306
170330_pSPBN_GFP_v9_v2_B19EnvA_15P_BCpooled_day5_Final_RVg_Concatenated	Pseudotyped_Concatenated	910	2	1820	2.208909e-04	0.3983515
170330_pSPBN_GFP_v9_v2_B19EnvA_15P_BCpooled_day5_Final_RVg_Concatenated	Pseudotyped_Concatenated	911	1	911	1.105668e-04	0.3984620
170330_pSPBN_GFP_v9_v2_B19EnvA_15P_BCpooled_day5_Final_RVg_Concatenated	Pseudotyped_Concatenated	912	2	1824	2.213764e-04	0.3986834
170330_pSPBN_GFP_v9_v2_B19EnvA_15P_BCpooled_day5_Final_RVg_Concatenated	Pseudotyped_Concatenated	913	2	1826	2.216191e-04	0.3989050
170330_pSPBN_GFP_v9_v2_B19EnvA_15P_BCpooled_day5_Final_RVg_Concatenated	Pseudotyped_Concatenated	914	1	914	1.109309e-04	0.3990160
170330_pSPBN_GFP_v9_v2_B19EnvA_15P_BCpooled_day5_Final_RVg_Concatenated	Pseudotyped_Concatenated	915	3	2745	3.331569e-04	0.3993491
170330_pSPBN_GFP_v9_v2_B19EnvA_15P_BCpooled_day5_Final_RVg_Concatenated	Pseudotyped_Concatenated	917	2	1834	2.225901e-04	0.3995717
170330_pSPBN_GFP_v9_v2_B19EnvA_15P_BCpooled_day5_Final_RVg_Concatenated	Pseudotyped_Concatenated	918	1	918	1.114164e-04	0.3996831
170330_pSPBN_GFP_v9_v2_B19EnvA_15P_BCpooled_day5_Final_RVg_Concatenated	Pseudotyped_Concatenated	919	1	919	1.115378e-04	0.3997947
170330_pSPBN_GFP_v9_v2_B19EnvA_15P_BCpooled_day5_Final_RVg_Concatenated	Pseudotyped_Concatenated	921	2	1842	2.235610e-04	0.4000182
170330_pSPBN_GFP_v9_v2_B19EnvA_15P_BCpooled_day5_Final_RVg_Concatenated	Pseudotyped_Concatenated	922	2	1844	2.238037e-04	0.4002420
170330_pSPBN_GFP_v9_v2_B19EnvA_15P_BCpooled_day5_Final_RVg_Concatenated	Pseudotyped_Concatenated	923	1	923	1.120232e-04	0.4003541
170330_pSPBN_GFP_v9_v2_B19EnvA_15P_BCpooled_day5_Final_RVg_Concatenated	Pseudotyped_Concatenated	926	4	3704	4.495494e-04	0.4008036
170330_pSPBN_GFP_v9_v2_B19EnvA_15P_BCpooled_day5_Final_RVg_Concatenated	Pseudotyped_Concatenated	927	1	927	1.125087e-04	0.4009161
170330_pSPBN_GFP_v9_v2_B19EnvA_15P_BCpooled_day5_Final_RVg_Concatenated	Pseudotyped_Concatenated	928	2	1856	2.252602e-04	0.4011414
170330_pSPBN_GFP_v9_v2_B19EnvA_15P_BCpooled_day5_Final_RVg_Concatenated	Pseudotyped_Concatenated	929	1	929	1.127514e-04	0.4012541
170330_pSPBN_GFP_v9_v2_B19EnvA_15P_BCpooled_day5_Final_RVg_Concatenated	Pseudotyped_Concatenated	930	3	2790	3.386185e-04	0.4015927
170330_pSPBN_GFP_v9_v2_B19EnvA_15P_BCpooled_day5_Final_RVg_Concatenated	Pseudotyped_Concatenated	931	4	3724	4.519767e-04	0.4020447
170330_pSPBN_GFP_v9_v2_B19EnvA_15P_BCpooled_day5_Final_RVg_Concatenated	Pseudotyped_Concatenated	933	1	933	1.132369e-04	0.4021580
170330_pSPBN_GFP_v9_v2_B19EnvA_15P_BCpooled_day5_Final_RVg_Concatenated	Pseudotyped_Concatenated	934	2	1868	2.267166e-04	0.4023847
170330_pSPBN_GFP_v9_v2_B19EnvA_15P_BCpooled_day5_Final_RVg_Concatenated	Pseudotyped_Concatenated	937	1	937	1.137224e-04	0.4024984
170330_pSPBN_GFP_v9_v2_B19EnvA_15P_BCpooled_day5_Final_RVg_Concatenated	Pseudotyped_Concatenated	938	1	938	1.138438e-04	0.4026122
170330_pSPBN_GFP_v9_v2_B19EnvA_15P_BCpooled_day5_Final_RVg_Concatenated	Pseudotyped_Concatenated	939	1	939	1.139651e-04	0.4027262
170330_pSPBN_GFP_v9_v2_B19EnvA_15P_BCpooled_day5_Final_RVg_Concatenated	Pseudotyped_Concatenated	940	1	940	1.140865e-04	0.4028403
170330_pSPBN_GFP_v9_v2_B19EnvA_15P_BCpooled_day5_Final_RVg_Concatenated	Pseudotyped_Concatenated	941	2	1882	2.284157e-04	0.4030687
170330_pSPBN_GFP_v9_v2_B19EnvA_15P_BCpooled_day5_Final_RVg_Concatenated	Pseudotyped_Concatenated	942	1	942	1.143292e-04	0.4031830
170330_pSPBN_GFP_v9_v2_B19EnvA_15P_BCpooled_day5_Final_RVg_Concatenated	Pseudotyped_Concatenated	944	1	944	1.145720e-04	0.4032976
170330_pSPBN_GFP_v9_v2_B19EnvA_15P_BCpooled_day5_Final_RVg_Concatenated	Pseudotyped_Concatenated	945	1	945	1.146933e-04	0.4034123
170330_pSPBN_GFP_v9_v2_B19EnvA_15P_BCpooled_day5_Final_RVg_Concatenated	Pseudotyped_Concatenated	947	2	1894	2.298722e-04	0.4036422
170330_pSPBN_GFP_v9_v2_B19EnvA_15P_BCpooled_day5_Final_RVg_Concatenated	Pseudotyped_Concatenated	949	1	949	1.151788e-04	0.4037574
170330_pSPBN_GFP_v9_v2_B19EnvA_15P_BCpooled_day5_Final_RVg_Concatenated	Pseudotyped_Concatenated	950	2	1900	2.306004e-04	0.4039880
170330_pSPBN_GFP_v9_v2_B19EnvA_15P_BCpooled_day5_Final_RVg_Concatenated	Pseudotyped_Concatenated	951	1	951	1.154216e-04	0.4041034
170330_pSPBN_GFP_v9_v2_B19EnvA_15P_BCpooled_day5_Final_RVg_Concatenated	Pseudotyped_Concatenated	952	2	1904	2.310859e-04	0.4043345
170330_pSPBN_GFP_v9_v2_B19EnvA_15P_BCpooled_day5_Final_RVg_Concatenated	Pseudotyped_Concatenated	953	2	1906	2.313286e-04	0.4045658
170330_pSPBN_GFP_v9_v2_B19EnvA_15P_BCpooled_day5_Final_RVg_Concatenated	Pseudotyped_Concatenated	955	1	955	1.159070e-04	0.4046817
170330_pSPBN_GFP_v9_v2_B19EnvA_15P_BCpooled_day5_Final_RVg_Concatenated	Pseudotyped_Concatenated	956	1	956	1.160284e-04	0.4047977
170330_pSPBN_GFP_v9_v2_B19EnvA_15P_BCpooled_day5_Final_RVg_Concatenated	Pseudotyped_Concatenated	957	2	1914	2.322995e-04	0.4050300
170330_pSPBN_GFP_v9_v2_B19EnvA_15P_BCpooled_day5_Final_RVg_Concatenated	Pseudotyped_Concatenated	958	2	1916	2.325423e-04	0.4052626
170330_pSPBN_GFP_v9_v2_B19EnvA_15P_BCpooled_day5_Final_RVg_Concatenated	Pseudotyped_Concatenated	959	2	1918	2.327850e-04	0.4054954
170330_pSPBN_GFP_v9_v2_B19EnvA_15P_BCpooled_day5_Final_RVg_Concatenated	Pseudotyped_Concatenated	960	1	960	1.165139e-04	0.4056119
170330_pSPBN_GFP_v9_v2_B19EnvA_15P_BCpooled_day5_Final_RVg_Concatenated	Pseudotyped_Concatenated	961	3	2883	3.499057e-04	0.4059618
170330_pSPBN_GFP_v9_v2_B19EnvA_15P_BCpooled_day5_Final_RVg_Concatenated	Pseudotyped_Concatenated	962	2	1924	2.335132e-04	0.4061953
170330_pSPBN_GFP_v9_v2_B19EnvA_15P_BCpooled_day5_Final_RVg_Concatenated	Pseudotyped_Concatenated	964	3	2892	3.509981e-04	0.4065463
170330_pSPBN_GFP_v9_v2_B19EnvA_15P_BCpooled_day5_Final_RVg_Concatenated	Pseudotyped_Concatenated	965	1	965	1.171207e-04	0.4066634
170330_pSPBN_GFP_v9_v2_B19EnvA_15P_BCpooled_day5_Final_RVg_Concatenated	Pseudotyped_Concatenated	966	3	2898	3.517263e-04	0.4070151
170330_pSPBN_GFP_v9_v2_B19EnvA_15P_BCpooled_day5_Final_RVg_Concatenated	Pseudotyped_Concatenated	967	1	967	1.173635e-04	0.4071325
170330_pSPBN_GFP_v9_v2_B19EnvA_15P_BCpooled_day5_Final_RVg_Concatenated	Pseudotyped_Concatenated	968	2	1936	2.349696e-04	0.4073675
170330_pSPBN_GFP_v9_v2_B19EnvA_15P_BCpooled_day5_Final_RVg_Concatenated	Pseudotyped_Concatenated	969	2	1938	2.352124e-04	0.4076027
170330_pSPBN_GFP_v9_v2_B19EnvA_15P_BCpooled_day5_Final_RVg_Concatenated	Pseudotyped_Concatenated	970	1	970	1.177276e-04	0.4077204
170330_pSPBN_GFP_v9_v2_B19EnvA_15P_BCpooled_day5_Final_RVg_Concatenated	Pseudotyped_Concatenated	972	3	2916	3.539109e-04	0.4080743
170330_pSPBN_GFP_v9_v2_B19EnvA_15P_BCpooled_day5_Final_RVg_Concatenated	Pseudotyped_Concatenated	973	2	1946	2.361833e-04	0.4083105
170330_pSPBN_GFP_v9_v2_B19EnvA_15P_BCpooled_day5_Final_RVg_Concatenated	Pseudotyped_Concatenated	974	2	1948	2.364261e-04	0.4085469
170330_pSPBN_GFP_v9_v2_B19EnvA_15P_BCpooled_day5_Final_RVg_Concatenated	Pseudotyped_Concatenated	975	1	975	1.183344e-04	0.4086653
170330_pSPBN_GFP_v9_v2_B19EnvA_15P_BCpooled_day5_Final_RVg_Concatenated	Pseudotyped_Concatenated	976	2	1952	2.369115e-04	0.4089022
170330_pSPBN_GFP_v9_v2_B19EnvA_15P_BCpooled_day5_Final_RVg_Concatenated	Pseudotyped_Concatenated	977	2	1954	2.371543e-04	0.4091393
170330_pSPBN_GFP_v9_v2_B19EnvA_15P_BCpooled_day5_Final_RVg_Concatenated	Pseudotyped_Concatenated	978	2	1956	2.373970e-04	0.4093767
170330_pSPBN_GFP_v9_v2_B19EnvA_15P_BCpooled_day5_Final_RVg_Concatenated	Pseudotyped_Concatenated	979	2	1958	2.376398e-04	0.4096144
170330_pSPBN_GFP_v9_v2_B19EnvA_15P_BCpooled_day5_Final_RVg_Concatenated	Pseudotyped_Concatenated	980	1	980	1.189412e-04	0.4097333
170330_pSPBN_GFP_v9_v2_B19EnvA_15P_BCpooled_day5_Final_RVg_Concatenated	Pseudotyped_Concatenated	981	3	2943	3.571879e-04	0.4100905
170330_pSPBN_GFP_v9_v2_B19EnvA_15P_BCpooled_day5_Final_RVg_Concatenated	Pseudotyped_Concatenated	982	2	1964	2.383680e-04	0.4103289
170330_pSPBN_GFP_v9_v2_B19EnvA_15P_BCpooled_day5_Final_RVg_Concatenated	Pseudotyped_Concatenated	986	1	986	1.196695e-04	0.4104485
170330_pSPBN_GFP_v9_v2_B19EnvA_15P_BCpooled_day5_Final_RVg_Concatenated	Pseudotyped_Concatenated	987	1	987	1.197908e-04	0.4105683
170330_pSPBN_GFP_v9_v2_B19EnvA_15P_BCpooled_day5_Final_RVg_Concatenated	Pseudotyped_Concatenated	990	1	990	1.201549e-04	0.4106885
170330_pSPBN_GFP_v9_v2_B19EnvA_15P_BCpooled_day5_Final_RVg_Concatenated	Pseudotyped_Concatenated	991	1	991	1.202763e-04	0.4108087
170330_pSPBN_GFP_v9_v2_B19EnvA_15P_BCpooled_day5_Final_RVg_Concatenated	Pseudotyped_Concatenated	993	2	1986	2.410381e-04	0.4110498
170330_pSPBN_GFP_v9_v2_B19EnvA_15P_BCpooled_day5_Final_RVg_Concatenated	Pseudotyped_Concatenated	994	3	2982	3.619212e-04	0.4114117
170330_pSPBN_GFP_v9_v2_B19EnvA_15P_BCpooled_day5_Final_RVg_Concatenated	Pseudotyped_Concatenated	995	1	995	1.207618e-04	0.4115325
170330_pSPBN_GFP_v9_v2_B19EnvA_15P_BCpooled_day5_Final_RVg_Concatenated	Pseudotyped_Concatenated	997	1	997	1.210045e-04	0.4116535
170330_pSPBN_GFP_v9_v2_B19EnvA_15P_BCpooled_day5_Final_RVg_Concatenated	Pseudotyped_Concatenated	998	1	998	1.211259e-04	0.4117746
170330_pSPBN_GFP_v9_v2_B19EnvA_15P_BCpooled_day5_Final_RVg_Concatenated	Pseudotyped_Concatenated	999	1	999	1.212473e-04	0.4118958
170330_pSPBN_GFP_v9_v2_B19EnvA_15P_BCpooled_day5_Final_RVg_Concatenated	Pseudotyped_Concatenated	1001	2	2002	2.429800e-04	0.4121388
170330_pSPBN_GFP_v9_v2_B19EnvA_15P_BCpooled_day5_Final_RVg_Concatenated	Pseudotyped_Concatenated	1002	1	1002	1.216114e-04	0.4122604
170330_pSPBN_GFP_v9_v2_B19EnvA_15P_BCpooled_day5_Final_RVg_Concatenated	Pseudotyped_Concatenated	1003	3	3009	3.651982e-04	0.4126256
170330_pSPBN_GFP_v9_v2_B19EnvA_15P_BCpooled_day5_Final_RVg_Concatenated	Pseudotyped_Concatenated	1004	1	1004	1.218541e-04	0.4127475
170330_pSPBN_GFP_v9_v2_B19EnvA_15P_BCpooled_day5_Final_RVg_Concatenated	Pseudotyped_Concatenated	1006	1	1006	1.220968e-04	0.4128696
170330_pSPBN_GFP_v9_v2_B19EnvA_15P_BCpooled_day5_Final_RVg_Concatenated	Pseudotyped_Concatenated	1007	1	1007	1.222182e-04	0.4129918
170330_pSPBN_GFP_v9_v2_B19EnvA_15P_BCpooled_day5_Final_RVg_Concatenated	Pseudotyped_Concatenated	1009	1	1009	1.224609e-04	0.4131143
170330_pSPBN_GFP_v9_v2_B19EnvA_15P_BCpooled_day5_Final_RVg_Concatenated	Pseudotyped_Concatenated	1010	1	1010	1.225823e-04	0.4132369
170330_pSPBN_GFP_v9_v2_B19EnvA_15P_BCpooled_day5_Final_RVg_Concatenated	Pseudotyped_Concatenated	1012	1	1012	1.228250e-04	0.4133597
170330_pSPBN_GFP_v9_v2_B19EnvA_15P_BCpooled_day5_Final_RVg_Concatenated	Pseudotyped_Concatenated	1015	1	1015	1.231891e-04	0.4134829
170330_pSPBN_GFP_v9_v2_B19EnvA_15P_BCpooled_day5_Final_RVg_Concatenated	Pseudotyped_Concatenated	1016	1	1016	1.233105e-04	0.4136062
170330_pSPBN_GFP_v9_v2_B19EnvA_15P_BCpooled_day5_Final_RVg_Concatenated	Pseudotyped_Concatenated	1017	2	2034	2.468638e-04	0.4138530
170330_pSPBN_GFP_v9_v2_B19EnvA_15P_BCpooled_day5_Final_RVg_Concatenated	Pseudotyped_Concatenated	1020	1	1020	1.237960e-04	0.4139768
170330_pSPBN_GFP_v9_v2_B19EnvA_15P_BCpooled_day5_Final_RVg_Concatenated	Pseudotyped_Concatenated	1023	1	1023	1.241601e-04	0.4141010
170330_pSPBN_GFP_v9_v2_B19EnvA_15P_BCpooled_day5_Final_RVg_Concatenated	Pseudotyped_Concatenated	1025	1	1025	1.244028e-04	0.4142254
170330_pSPBN_GFP_v9_v2_B19EnvA_15P_BCpooled_day5_Final_RVg_Concatenated	Pseudotyped_Concatenated	1028	1	1028	1.247669e-04	0.4143502
170330_pSPBN_GFP_v9_v2_B19EnvA_15P_BCpooled_day5_Final_RVg_Concatenated	Pseudotyped_Concatenated	1029	1	1029	1.248883e-04	0.4144751
170330_pSPBN_GFP_v9_v2_B19EnvA_15P_BCpooled_day5_Final_RVg_Concatenated	Pseudotyped_Concatenated	1032	2	2064	2.505048e-04	0.4147256
170330_pSPBN_GFP_v9_v2_B19EnvA_15P_BCpooled_day5_Final_RVg_Concatenated	Pseudotyped_Concatenated	1033	1	1033	1.253738e-04	0.4148509
170330_pSPBN_GFP_v9_v2_B19EnvA_15P_BCpooled_day5_Final_RVg_Concatenated	Pseudotyped_Concatenated	1035	2	2070	2.512330e-04	0.4151022
170330_pSPBN_GFP_v9_v2_B19EnvA_15P_BCpooled_day5_Final_RVg_Concatenated	Pseudotyped_Concatenated	1036	2	2072	2.514758e-04	0.4153536
170330_pSPBN_GFP_v9_v2_B19EnvA_15P_BCpooled_day5_Final_RVg_Concatenated	Pseudotyped_Concatenated	1038	1	1038	1.259806e-04	0.4154796
170330_pSPBN_GFP_v9_v2_B19EnvA_15P_BCpooled_day5_Final_RVg_Concatenated	Pseudotyped_Concatenated	1039	1	1039	1.261020e-04	0.4156057
170330_pSPBN_GFP_v9_v2_B19EnvA_15P_BCpooled_day5_Final_RVg_Concatenated	Pseudotyped_Concatenated	1041	1	1041	1.263447e-04	0.4157321
170330_pSPBN_GFP_v9_v2_B19EnvA_15P_BCpooled_day5_Final_RVg_Concatenated	Pseudotyped_Concatenated	1043	1	1043	1.265875e-04	0.4158587
170330_pSPBN_GFP_v9_v2_B19EnvA_15P_BCpooled_day5_Final_RVg_Concatenated	Pseudotyped_Concatenated	1045	1	1045	1.268302e-04	0.4159855
170330_pSPBN_GFP_v9_v2_B19EnvA_15P_BCpooled_day5_Final_RVg_Concatenated	Pseudotyped_Concatenated	1046	1	1046	1.269516e-04	0.4161124
170330_pSPBN_GFP_v9_v2_B19EnvA_15P_BCpooled_day5_Final_RVg_Concatenated	Pseudotyped_Concatenated	1047	1	1047	1.270729e-04	0.4162395
170330_pSPBN_GFP_v9_v2_B19EnvA_15P_BCpooled_day5_Final_RVg_Concatenated	Pseudotyped_Concatenated	1049	2	2098	2.546314e-04	0.4164941
170330_pSPBN_GFP_v9_v2_B19EnvA_15P_BCpooled_day5_Final_RVg_Concatenated	Pseudotyped_Concatenated	1050	1	1050	1.274371e-04	0.4166216
170330_pSPBN_GFP_v9_v2_B19EnvA_15P_BCpooled_day5_Final_RVg_Concatenated	Pseudotyped_Concatenated	1054	4	4216	5.116901e-04	0.4171333
170330_pSPBN_GFP_v9_v2_B19EnvA_15P_BCpooled_day5_Final_RVg_Concatenated	Pseudotyped_Concatenated	1055	2	2110	2.560878e-04	0.4173894
170330_pSPBN_GFP_v9_v2_B19EnvA_15P_BCpooled_day5_Final_RVg_Concatenated	Pseudotyped_Concatenated	1056	3	3168	3.844958e-04	0.4177739
170330_pSPBN_GFP_v9_v2_B19EnvA_15P_BCpooled_day5_Final_RVg_Concatenated	Pseudotyped_Concatenated	1057	1	1057	1.282866e-04	0.4179021
170330_pSPBN_GFP_v9_v2_B19EnvA_15P_BCpooled_day5_Final_RVg_Concatenated	Pseudotyped_Concatenated	1059	1	1059	1.285294e-04	0.4180307
170330_pSPBN_GFP_v9_v2_B19EnvA_15P_BCpooled_day5_Final_RVg_Concatenated	Pseudotyped_Concatenated	1060	2	2120	2.573015e-04	0.4182880
170330_pSPBN_GFP_v9_v2_B19EnvA_15P_BCpooled_day5_Final_RVg_Concatenated	Pseudotyped_Concatenated	1061	3	3183	3.863163e-04	0.4186743
170330_pSPBN_GFP_v9_v2_B19EnvA_15P_BCpooled_day5_Final_RVg_Concatenated	Pseudotyped_Concatenated	1065	1	1065	1.292576e-04	0.4188035
170330_pSPBN_GFP_v9_v2_B19EnvA_15P_BCpooled_day5_Final_RVg_Concatenated	Pseudotyped_Concatenated	1067	1	1067	1.295003e-04	0.4189330
170330_pSPBN_GFP_v9_v2_B19EnvA_15P_BCpooled_day5_Final_RVg_Concatenated	Pseudotyped_Concatenated	1068	3	3204	3.888651e-04	0.4193219
170330_pSPBN_GFP_v9_v2_B19EnvA_15P_BCpooled_day5_Final_RVg_Concatenated	Pseudotyped_Concatenated	1069	1	1069	1.297431e-04	0.4194517
170330_pSPBN_GFP_v9_v2_B19EnvA_15P_BCpooled_day5_Final_RVg_Concatenated	Pseudotyped_Concatenated	1071	1	1071	1.299858e-04	0.4195816
170330_pSPBN_GFP_v9_v2_B19EnvA_15P_BCpooled_day5_Final_RVg_Concatenated	Pseudotyped_Concatenated	1072	1	1072	1.301072e-04	0.4197117
170330_pSPBN_GFP_v9_v2_B19EnvA_15P_BCpooled_day5_Final_RVg_Concatenated	Pseudotyped_Concatenated	1073	2	2146	2.604571e-04	0.4199722
170330_pSPBN_GFP_v9_v2_B19EnvA_15P_BCpooled_day5_Final_RVg_Concatenated	Pseudotyped_Concatenated	1074	1	1074	1.303499e-04	0.4201026
170330_pSPBN_GFP_v9_v2_B19EnvA_15P_BCpooled_day5_Final_RVg_Concatenated	Pseudotyped_Concatenated	1075	2	2150	2.609425e-04	0.4203635
170330_pSPBN_GFP_v9_v2_B19EnvA_15P_BCpooled_day5_Final_RVg_Concatenated	Pseudotyped_Concatenated	1076	1	1076	1.305926e-04	0.4204941
170330_pSPBN_GFP_v9_v2_B19EnvA_15P_BCpooled_day5_Final_RVg_Concatenated	Pseudotyped_Concatenated	1077	2	2154	2.614280e-04	0.4207555
170330_pSPBN_GFP_v9_v2_B19EnvA_15P_BCpooled_day5_Final_RVg_Concatenated	Pseudotyped_Concatenated	1078	2	2156	2.616707e-04	0.4210172
170330_pSPBN_GFP_v9_v2_B19EnvA_15P_BCpooled_day5_Final_RVg_Concatenated	Pseudotyped_Concatenated	1080	1	1080	1.310781e-04	0.4211483
170330_pSPBN_GFP_v9_v2_B19EnvA_15P_BCpooled_day5_Final_RVg_Concatenated	Pseudotyped_Concatenated	1081	1	1081	1.311995e-04	0.4212795
170330_pSPBN_GFP_v9_v2_B19EnvA_15P_BCpooled_day5_Final_RVg_Concatenated	Pseudotyped_Concatenated	1082	2	2164	2.626417e-04	0.4215421
170330_pSPBN_GFP_v9_v2_B19EnvA_15P_BCpooled_day5_Final_RVg_Concatenated	Pseudotyped_Concatenated	1083	1	1083	1.314422e-04	0.4216735
170330_pSPBN_GFP_v9_v2_B19EnvA_15P_BCpooled_day5_Final_RVg_Concatenated	Pseudotyped_Concatenated	1084	1	1084	1.315636e-04	0.4218051
170330_pSPBN_GFP_v9_v2_B19EnvA_15P_BCpooled_day5_Final_RVg_Concatenated	Pseudotyped_Concatenated	1085	1	1085	1.316850e-04	0.4219368
170330_pSPBN_GFP_v9_v2_B19EnvA_15P_BCpooled_day5_Final_RVg_Concatenated	Pseudotyped_Concatenated	1086	2	2172	2.636126e-04	0.4222004
170330_pSPBN_GFP_v9_v2_B19EnvA_15P_BCpooled_day5_Final_RVg_Concatenated	Pseudotyped_Concatenated	1088	1	1088	1.320491e-04	0.4223325
170330_pSPBN_GFP_v9_v2_B19EnvA_15P_BCpooled_day5_Final_RVg_Concatenated	Pseudotyped_Concatenated	1089	1	1089	1.321704e-04	0.4224646
170330_pSPBN_GFP_v9_v2_B19EnvA_15P_BCpooled_day5_Final_RVg_Concatenated	Pseudotyped_Concatenated	1090	1	1090	1.322918e-04	0.4225969
170330_pSPBN_GFP_v9_v2_B19EnvA_15P_BCpooled_day5_Final_RVg_Concatenated	Pseudotyped_Concatenated	1093	1	1093	1.326559e-04	0.4227296
170330_pSPBN_GFP_v9_v2_B19EnvA_15P_BCpooled_day5_Final_RVg_Concatenated	Pseudotyped_Concatenated	1095	4	4380	5.315946e-04	0.4232612
170330_pSPBN_GFP_v9_v2_B19EnvA_15P_BCpooled_day5_Final_RVg_Concatenated	Pseudotyped_Concatenated	1096	1	1096	1.330200e-04	0.4233942
170330_pSPBN_GFP_v9_v2_B19EnvA_15P_BCpooled_day5_Final_RVg_Concatenated	Pseudotyped_Concatenated	1097	2	2194	2.662828e-04	0.4236605
170330_pSPBN_GFP_v9_v2_B19EnvA_15P_BCpooled_day5_Final_RVg_Concatenated	Pseudotyped_Concatenated	1098	1	1098	1.332627e-04	0.4237937
170330_pSPBN_GFP_v9_v2_B19EnvA_15P_BCpooled_day5_Final_RVg_Concatenated	Pseudotyped_Concatenated	1099	1	1099	1.333841e-04	0.4239271
170330_pSPBN_GFP_v9_v2_B19EnvA_15P_BCpooled_day5_Final_RVg_Concatenated	Pseudotyped_Concatenated	1100	1	1100	1.335055e-04	0.4240606
170330_pSPBN_GFP_v9_v2_B19EnvA_15P_BCpooled_day5_Final_RVg_Concatenated	Pseudotyped_Concatenated	1102	1	1102	1.337482e-04	0.4241944
170330_pSPBN_GFP_v9_v2_B19EnvA_15P_BCpooled_day5_Final_RVg_Concatenated	Pseudotyped_Concatenated	1103	1	1103	1.338696e-04	0.4243282
170330_pSPBN_GFP_v9_v2_B19EnvA_15P_BCpooled_day5_Final_RVg_Concatenated	Pseudotyped_Concatenated	1104	1	1104	1.339910e-04	0.4244622
170330_pSPBN_GFP_v9_v2_B19EnvA_15P_BCpooled_day5_Final_RVg_Concatenated	Pseudotyped_Concatenated	1107	1	1107	1.343551e-04	0.4245966
170330_pSPBN_GFP_v9_v2_B19EnvA_15P_BCpooled_day5_Final_RVg_Concatenated	Pseudotyped_Concatenated	1110	1	1110	1.347192e-04	0.4247313
170330_pSPBN_GFP_v9_v2_B19EnvA_15P_BCpooled_day5_Final_RVg_Concatenated	Pseudotyped_Concatenated	1111	1	1111	1.348405e-04	0.4248661
170330_pSPBN_GFP_v9_v2_B19EnvA_15P_BCpooled_day5_Final_RVg_Concatenated	Pseudotyped_Concatenated	1112	1	1112	1.349619e-04	0.4250011
170330_pSPBN_GFP_v9_v2_B19EnvA_15P_BCpooled_day5_Final_RVg_Concatenated	Pseudotyped_Concatenated	1113	1	1113	1.350833e-04	0.4251362
170330_pSPBN_GFP_v9_v2_B19EnvA_15P_BCpooled_day5_Final_RVg_Concatenated	Pseudotyped_Concatenated	1114	1	1114	1.352046e-04	0.4252714
170330_pSPBN_GFP_v9_v2_B19EnvA_15P_BCpooled_day5_Final_RVg_Concatenated	Pseudotyped_Concatenated	1115	1	1115	1.353260e-04	0.4254067
170330_pSPBN_GFP_v9_v2_B19EnvA_15P_BCpooled_day5_Final_RVg_Concatenated	Pseudotyped_Concatenated	1116	1	1116	1.354474e-04	0.4255422
170330_pSPBN_GFP_v9_v2_B19EnvA_15P_BCpooled_day5_Final_RVg_Concatenated	Pseudotyped_Concatenated	1118	1	1118	1.356901e-04	0.4256779
170330_pSPBN_GFP_v9_v2_B19EnvA_15P_BCpooled_day5_Final_RVg_Concatenated	Pseudotyped_Concatenated	1119	1	1119	1.358115e-04	0.4258137
170330_pSPBN_GFP_v9_v2_B19EnvA_15P_BCpooled_day5_Final_RVg_Concatenated	Pseudotyped_Concatenated	1120	1	1120	1.359329e-04	0.4259496
170330_pSPBN_GFP_v9_v2_B19EnvA_15P_BCpooled_day5_Final_RVg_Concatenated	Pseudotyped_Concatenated	1122	1	1122	1.361756e-04	0.4260858
170330_pSPBN_GFP_v9_v2_B19EnvA_15P_BCpooled_day5_Final_RVg_Concatenated	Pseudotyped_Concatenated	1123	1	1123	1.362970e-04	0.4262221
170330_pSPBN_GFP_v9_v2_B19EnvA_15P_BCpooled_day5_Final_RVg_Concatenated	Pseudotyped_Concatenated	1124	1	1124	1.364183e-04	0.4263585
170330_pSPBN_GFP_v9_v2_B19EnvA_15P_BCpooled_day5_Final_RVg_Concatenated	Pseudotyped_Concatenated	1127	2	2254	2.735649e-04	0.4266321
170330_pSPBN_GFP_v9_v2_B19EnvA_15P_BCpooled_day5_Final_RVg_Concatenated	Pseudotyped_Concatenated	1128	1	1128	1.369038e-04	0.4267690
170330_pSPBN_GFP_v9_v2_B19EnvA_15P_BCpooled_day5_Final_RVg_Concatenated	Pseudotyped_Concatenated	1129	1	1129	1.370252e-04	0.4269060
170330_pSPBN_GFP_v9_v2_B19EnvA_15P_BCpooled_day5_Final_RVg_Concatenated	Pseudotyped_Concatenated	1130	1	1130	1.371465e-04	0.4270431
170330_pSPBN_GFP_v9_v2_B19EnvA_15P_BCpooled_day5_Final_RVg_Concatenated	Pseudotyped_Concatenated	1132	1	1132	1.373893e-04	0.4271805
170330_pSPBN_GFP_v9_v2_B19EnvA_15P_BCpooled_day5_Final_RVg_Concatenated	Pseudotyped_Concatenated	1133	1	1133	1.375106e-04	0.4273180
170330_pSPBN_GFP_v9_v2_B19EnvA_15P_BCpooled_day5_Final_RVg_Concatenated	Pseudotyped_Concatenated	1135	2	2270	2.755068e-04	0.4275935
170330_pSPBN_GFP_v9_v2_B19EnvA_15P_BCpooled_day5_Final_RVg_Concatenated	Pseudotyped_Concatenated	1136	3	3408	4.136243e-04	0.4280072
170330_pSPBN_GFP_v9_v2_B19EnvA_15P_BCpooled_day5_Final_RVg_Concatenated	Pseudotyped_Concatenated	1138	1	1138	1.381175e-04	0.4281453
170330_pSPBN_GFP_v9_v2_B19EnvA_15P_BCpooled_day5_Final_RVg_Concatenated	Pseudotyped_Concatenated	1139	2	2278	2.764777e-04	0.4284218
170330_pSPBN_GFP_v9_v2_B19EnvA_15P_BCpooled_day5_Final_RVg_Concatenated	Pseudotyped_Concatenated	1140	1	1140	1.383602e-04	0.4285601
170330_pSPBN_GFP_v9_v2_B19EnvA_15P_BCpooled_day5_Final_RVg_Concatenated	Pseudotyped_Concatenated	1141	2	2282	2.769632e-04	0.4288371
170330_pSPBN_GFP_v9_v2_B19EnvA_15P_BCpooled_day5_Final_RVg_Concatenated	Pseudotyped_Concatenated	1143	2	2286	2.774487e-04	0.4291145
170330_pSPBN_GFP_v9_v2_B19EnvA_15P_BCpooled_day5_Final_RVg_Concatenated	Pseudotyped_Concatenated	1145	2	2290	2.779341e-04	0.4293925
170330_pSPBN_GFP_v9_v2_B19EnvA_15P_BCpooled_day5_Final_RVg_Concatenated	Pseudotyped_Concatenated	1146	2	2292	2.781769e-04	0.4296706
170330_pSPBN_GFP_v9_v2_B19EnvA_15P_BCpooled_day5_Final_RVg_Concatenated	Pseudotyped_Concatenated	1148	1	1148	1.393312e-04	0.4298100
170330_pSPBN_GFP_v9_v2_B19EnvA_15P_BCpooled_day5_Final_RVg_Concatenated	Pseudotyped_Concatenated	1150	1	1150	1.395739e-04	0.4299496
170330_pSPBN_GFP_v9_v2_B19EnvA_15P_BCpooled_day5_Final_RVg_Concatenated	Pseudotyped_Concatenated	1152	2	2304	2.796333e-04	0.4302292
170330_pSPBN_GFP_v9_v2_B19EnvA_15P_BCpooled_day5_Final_RVg_Concatenated	Pseudotyped_Concatenated	1154	2	2308	2.801188e-04	0.4305093
170330_pSPBN_GFP_v9_v2_B19EnvA_15P_BCpooled_day5_Final_RVg_Concatenated	Pseudotyped_Concatenated	1156	2	2312	2.806043e-04	0.4307899
170330_pSPBN_GFP_v9_v2_B19EnvA_15P_BCpooled_day5_Final_RVg_Concatenated	Pseudotyped_Concatenated	1161	1	1161	1.409090e-04	0.4309308
170330_pSPBN_GFP_v9_v2_B19EnvA_15P_BCpooled_day5_Final_RVg_Concatenated	Pseudotyped_Concatenated	1162	1	1162	1.410303e-04	0.4310718
170330_pSPBN_GFP_v9_v2_B19EnvA_15P_BCpooled_day5_Final_RVg_Concatenated	Pseudotyped_Concatenated	1165	2	2330	2.827889e-04	0.4313546
170330_pSPBN_GFP_v9_v2_B19EnvA_15P_BCpooled_day5_Final_RVg_Concatenated	Pseudotyped_Concatenated	1166	1	1166	1.415158e-04	0.4314962
170330_pSPBN_GFP_v9_v2_B19EnvA_15P_BCpooled_day5_Final_RVg_Concatenated	Pseudotyped_Concatenated	1167	2	2334	2.832744e-04	0.4317794
170330_pSPBN_GFP_v9_v2_B19EnvA_15P_BCpooled_day5_Final_RVg_Concatenated	Pseudotyped_Concatenated	1169	1	1169	1.418799e-04	0.4319213
170330_pSPBN_GFP_v9_v2_B19EnvA_15P_BCpooled_day5_Final_RVg_Concatenated	Pseudotyped_Concatenated	1170	2	2340	2.840026e-04	0.4322053
170330_pSPBN_GFP_v9_v2_B19EnvA_15P_BCpooled_day5_Final_RVg_Concatenated	Pseudotyped_Concatenated	1171	1	1171	1.421227e-04	0.4323474
170330_pSPBN_GFP_v9_v2_B19EnvA_15P_BCpooled_day5_Final_RVg_Concatenated	Pseudotyped_Concatenated	1172	4	4688	5.689761e-04	0.4329164
170330_pSPBN_GFP_v9_v2_B19EnvA_15P_BCpooled_day5_Final_RVg_Concatenated	Pseudotyped_Concatenated	1173	1	1173	1.423654e-04	0.4330588
170330_pSPBN_GFP_v9_v2_B19EnvA_15P_BCpooled_day5_Final_RVg_Concatenated	Pseudotyped_Concatenated	1175	1	1175	1.426081e-04	0.4332014
170330_pSPBN_GFP_v9_v2_B19EnvA_15P_BCpooled_day5_Final_RVg_Concatenated	Pseudotyped_Concatenated	1176	1	1176	1.427295e-04	0.4333441
170330_pSPBN_GFP_v9_v2_B19EnvA_15P_BCpooled_day5_Final_RVg_Concatenated	Pseudotyped_Concatenated	1178	2	2356	2.859445e-04	0.4336301
170330_pSPBN_GFP_v9_v2_B19EnvA_15P_BCpooled_day5_Final_RVg_Concatenated	Pseudotyped_Concatenated	1179	1	1179	1.430936e-04	0.4337731
170330_pSPBN_GFP_v9_v2_B19EnvA_15P_BCpooled_day5_Final_RVg_Concatenated	Pseudotyped_Concatenated	1181	1	1181	1.433363e-04	0.4339165
170330_pSPBN_GFP_v9_v2_B19EnvA_15P_BCpooled_day5_Final_RVg_Concatenated	Pseudotyped_Concatenated	1183	1	1183	1.435791e-04	0.4340601
170330_pSPBN_GFP_v9_v2_B19EnvA_15P_BCpooled_day5_Final_RVg_Concatenated	Pseudotyped_Concatenated	1184	1	1184	1.437004e-04	0.4342038
170330_pSPBN_GFP_v9_v2_B19EnvA_15P_BCpooled_day5_Final_RVg_Concatenated	Pseudotyped_Concatenated	1186	1	1186	1.439432e-04	0.4343477
170330_pSPBN_GFP_v9_v2_B19EnvA_15P_BCpooled_day5_Final_RVg_Concatenated	Pseudotyped_Concatenated	1187	2	2374	2.881291e-04	0.4346358
170330_pSPBN_GFP_v9_v2_B19EnvA_15P_BCpooled_day5_Final_RVg_Concatenated	Pseudotyped_Concatenated	1188	3	3564	4.325578e-04	0.4350684
170330_pSPBN_GFP_v9_v2_B19EnvA_15P_BCpooled_day5_Final_RVg_Concatenated	Pseudotyped_Concatenated	1192	1	1192	1.446714e-04	0.4352131
170330_pSPBN_GFP_v9_v2_B19EnvA_15P_BCpooled_day5_Final_RVg_Concatenated	Pseudotyped_Concatenated	1195	2	2390	2.900710e-04	0.4355031
170330_pSPBN_GFP_v9_v2_B19EnvA_15P_BCpooled_day5_Final_RVg_Concatenated	Pseudotyped_Concatenated	1196	2	2392	2.903137e-04	0.4357935
170330_pSPBN_GFP_v9_v2_B19EnvA_15P_BCpooled_day5_Final_RVg_Concatenated	Pseudotyped_Concatenated	1198	3	3594	4.361988e-04	0.4362296
170330_pSPBN_GFP_v9_v2_B19EnvA_15P_BCpooled_day5_Final_RVg_Concatenated	Pseudotyped_Concatenated	1200	3	3600	4.369270e-04	0.4366666
170330_pSPBN_GFP_v9_v2_B19EnvA_15P_BCpooled_day5_Final_RVg_Concatenated	Pseudotyped_Concatenated	1202	1	1202	1.458851e-04	0.4368125
170330_pSPBN_GFP_v9_v2_B19EnvA_15P_BCpooled_day5_Final_RVg_Concatenated	Pseudotyped_Concatenated	1203	1	1203	1.460065e-04	0.4369585
170330_pSPBN_GFP_v9_v2_B19EnvA_15P_BCpooled_day5_Final_RVg_Concatenated	Pseudotyped_Concatenated	1204	3	3612	4.383835e-04	0.4373969
170330_pSPBN_GFP_v9_v2_B19EnvA_15P_BCpooled_day5_Final_RVg_Concatenated	Pseudotyped_Concatenated	1205	2	2410	2.924984e-04	0.4376894
170330_pSPBN_GFP_v9_v2_B19EnvA_15P_BCpooled_day5_Final_RVg_Concatenated	Pseudotyped_Concatenated	1207	1	1207	1.464919e-04	0.4378358
170330_pSPBN_GFP_v9_v2_B19EnvA_15P_BCpooled_day5_Final_RVg_Concatenated	Pseudotyped_Concatenated	1208	1	1208	1.466133e-04	0.4379825
170330_pSPBN_GFP_v9_v2_B19EnvA_15P_BCpooled_day5_Final_RVg_Concatenated	Pseudotyped_Concatenated	1209	1	1209	1.467347e-04	0.4381292
170330_pSPBN_GFP_v9_v2_B19EnvA_15P_BCpooled_day5_Final_RVg_Concatenated	Pseudotyped_Concatenated	1211	1	1211	1.469774e-04	0.4382762
170330_pSPBN_GFP_v9_v2_B19EnvA_15P_BCpooled_day5_Final_RVg_Concatenated	Pseudotyped_Concatenated	1212	1	1212	1.470988e-04	0.4384233
170330_pSPBN_GFP_v9_v2_B19EnvA_15P_BCpooled_day5_Final_RVg_Concatenated	Pseudotyped_Concatenated	1213	1	1213	1.472201e-04	0.4385705
170330_pSPBN_GFP_v9_v2_B19EnvA_15P_BCpooled_day5_Final_RVg_Concatenated	Pseudotyped_Concatenated	1214	1	1214	1.473415e-04	0.4387178
170330_pSPBN_GFP_v9_v2_B19EnvA_15P_BCpooled_day5_Final_RVg_Concatenated	Pseudotyped_Concatenated	1215	2	2430	2.949257e-04	0.4390128
170330_pSPBN_GFP_v9_v2_B19EnvA_15P_BCpooled_day5_Final_RVg_Concatenated	Pseudotyped_Concatenated	1217	1	1217	1.477056e-04	0.4391605
170330_pSPBN_GFP_v9_v2_B19EnvA_15P_BCpooled_day5_Final_RVg_Concatenated	Pseudotyped_Concatenated	1219	2	2438	2.958967e-04	0.4394564
170330_pSPBN_GFP_v9_v2_B19EnvA_15P_BCpooled_day5_Final_RVg_Concatenated	Pseudotyped_Concatenated	1220	2	2440	2.961394e-04	0.4397525
170330_pSPBN_GFP_v9_v2_B19EnvA_15P_BCpooled_day5_Final_RVg_Concatenated	Pseudotyped_Concatenated	1221	1	1221	1.481911e-04	0.4399007
170330_pSPBN_GFP_v9_v2_B19EnvA_15P_BCpooled_day5_Final_RVg_Concatenated	Pseudotyped_Concatenated	1222	1	1222	1.483125e-04	0.4400490
170330_pSPBN_GFP_v9_v2_B19EnvA_15P_BCpooled_day5_Final_RVg_Concatenated	Pseudotyped_Concatenated	1223	1	1223	1.484338e-04	0.4401974
170330_pSPBN_GFP_v9_v2_B19EnvA_15P_BCpooled_day5_Final_RVg_Concatenated	Pseudotyped_Concatenated	1224	2	2448	2.971104e-04	0.4404945
170330_pSPBN_GFP_v9_v2_B19EnvA_15P_BCpooled_day5_Final_RVg_Concatenated	Pseudotyped_Concatenated	1225	1	1225	1.486766e-04	0.4406432
170330_pSPBN_GFP_v9_v2_B19EnvA_15P_BCpooled_day5_Final_RVg_Concatenated	Pseudotyped_Concatenated	1228	1	1228	1.490407e-04	0.4407923
170330_pSPBN_GFP_v9_v2_B19EnvA_15P_BCpooled_day5_Final_RVg_Concatenated	Pseudotyped_Concatenated	1230	1	1230	1.492834e-04	0.4409415
170330_pSPBN_GFP_v9_v2_B19EnvA_15P_BCpooled_day5_Final_RVg_Concatenated	Pseudotyped_Concatenated	1231	2	2462	2.988095e-04	0.4412404
170330_pSPBN_GFP_v9_v2_B19EnvA_15P_BCpooled_day5_Final_RVg_Concatenated	Pseudotyped_Concatenated	1232	1	1232	1.495261e-04	0.4413899
170330_pSPBN_GFP_v9_v2_B19EnvA_15P_BCpooled_day5_Final_RVg_Concatenated	Pseudotyped_Concatenated	1237	2	2474	3.002660e-04	0.4416901
170330_pSPBN_GFP_v9_v2_B19EnvA_15P_BCpooled_day5_Final_RVg_Concatenated	Pseudotyped_Concatenated	1238	2	2476	3.005087e-04	0.4419907
170330_pSPBN_GFP_v9_v2_B19EnvA_15P_BCpooled_day5_Final_RVg_Concatenated	Pseudotyped_Concatenated	1239	3	3717	4.511272e-04	0.4424418
170330_pSPBN_GFP_v9_v2_B19EnvA_15P_BCpooled_day5_Final_RVg_Concatenated	Pseudotyped_Concatenated	1240	2	2480	3.009942e-04	0.4427428
170330_pSPBN_GFP_v9_v2_B19EnvA_15P_BCpooled_day5_Final_RVg_Concatenated	Pseudotyped_Concatenated	1241	1	1241	1.506185e-04	0.4428934
170330_pSPBN_GFP_v9_v2_B19EnvA_15P_BCpooled_day5_Final_RVg_Concatenated	Pseudotyped_Concatenated	1244	1	1244	1.509826e-04	0.4430444
170330_pSPBN_GFP_v9_v2_B19EnvA_15P_BCpooled_day5_Final_RVg_Concatenated	Pseudotyped_Concatenated	1247	2	2494	3.026933e-04	0.4433471
170330_pSPBN_GFP_v9_v2_B19EnvA_15P_BCpooled_day5_Final_RVg_Concatenated	Pseudotyped_Concatenated	1249	1	1249	1.515894e-04	0.4434987
170330_pSPBN_GFP_v9_v2_B19EnvA_15P_BCpooled_day5_Final_RVg_Concatenated	Pseudotyped_Concatenated	1250	1	1250	1.517108e-04	0.4436504
170330_pSPBN_GFP_v9_v2_B19EnvA_15P_BCpooled_day5_Final_RVg_Concatenated	Pseudotyped_Concatenated	1252	3	3756	4.558605e-04	0.4441062
170330_pSPBN_GFP_v9_v2_B19EnvA_15P_BCpooled_day5_Final_RVg_Concatenated	Pseudotyped_Concatenated	1254	1	1254	1.521963e-04	0.4442584
170330_pSPBN_GFP_v9_v2_B19EnvA_15P_BCpooled_day5_Final_RVg_Concatenated	Pseudotyped_Concatenated	1255	1	1255	1.523176e-04	0.4444107
170330_pSPBN_GFP_v9_v2_B19EnvA_15P_BCpooled_day5_Final_RVg_Concatenated	Pseudotyped_Concatenated	1256	1	1256	1.524390e-04	0.4445632
170330_pSPBN_GFP_v9_v2_B19EnvA_15P_BCpooled_day5_Final_RVg_Concatenated	Pseudotyped_Concatenated	1257	1	1257	1.525604e-04	0.4447157
170330_pSPBN_GFP_v9_v2_B19EnvA_15P_BCpooled_day5_Final_RVg_Concatenated	Pseudotyped_Concatenated	1262	1	1262	1.531672e-04	0.4448689
170330_pSPBN_GFP_v9_v2_B19EnvA_15P_BCpooled_day5_Final_RVg_Concatenated	Pseudotyped_Concatenated	1264	2	2528	3.068199e-04	0.4451757
170330_pSPBN_GFP_v9_v2_B19EnvA_15P_BCpooled_day5_Final_RVg_Concatenated	Pseudotyped_Concatenated	1265	2	2530	3.070626e-04	0.4454828
170330_pSPBN_GFP_v9_v2_B19EnvA_15P_BCpooled_day5_Final_RVg_Concatenated	Pseudotyped_Concatenated	1268	1	1268	1.538954e-04	0.4456367
170330_pSPBN_GFP_v9_v2_B19EnvA_15P_BCpooled_day5_Final_RVg_Concatenated	Pseudotyped_Concatenated	1269	1	1269	1.540168e-04	0.4457907
170330_pSPBN_GFP_v9_v2_B19EnvA_15P_BCpooled_day5_Final_RVg_Concatenated	Pseudotyped_Concatenated	1270	1	1270	1.541381e-04	0.4459448
170330_pSPBN_GFP_v9_v2_B19EnvA_15P_BCpooled_day5_Final_RVg_Concatenated	Pseudotyped_Concatenated	1273	3	3819	4.635068e-04	0.4464084
170330_pSPBN_GFP_v9_v2_B19EnvA_15P_BCpooled_day5_Final_RVg_Concatenated	Pseudotyped_Concatenated	1277	1	1277	1.549877e-04	0.4465633
170330_pSPBN_GFP_v9_v2_B19EnvA_15P_BCpooled_day5_Final_RVg_Concatenated	Pseudotyped_Concatenated	1281	1	1281	1.554732e-04	0.4467188
170330_pSPBN_GFP_v9_v2_B19EnvA_15P_BCpooled_day5_Final_RVg_Concatenated	Pseudotyped_Concatenated	1282	1	1282	1.555946e-04	0.4468744
170330_pSPBN_GFP_v9_v2_B19EnvA_15P_BCpooled_day5_Final_RVg_Concatenated	Pseudotyped_Concatenated	1283	2	2566	3.114319e-04	0.4471858
170330_pSPBN_GFP_v9_v2_B19EnvA_15P_BCpooled_day5_Final_RVg_Concatenated	Pseudotyped_Concatenated	1284	1	1284	1.558373e-04	0.4473417
170330_pSPBN_GFP_v9_v2_B19EnvA_15P_BCpooled_day5_Final_RVg_Concatenated	Pseudotyped_Concatenated	1285	3	3855	4.678760e-04	0.4478096
170330_pSPBN_GFP_v9_v2_B19EnvA_15P_BCpooled_day5_Final_RVg_Concatenated	Pseudotyped_Concatenated	1286	1	1286	1.560800e-04	0.4479656
170330_pSPBN_GFP_v9_v2_B19EnvA_15P_BCpooled_day5_Final_RVg_Concatenated	Pseudotyped_Concatenated	1288	1	1288	1.563228e-04	0.4481220
170330_pSPBN_GFP_v9_v2_B19EnvA_15P_BCpooled_day5_Final_RVg_Concatenated	Pseudotyped_Concatenated	1289	1	1289	1.564442e-04	0.4482784
170330_pSPBN_GFP_v9_v2_B19EnvA_15P_BCpooled_day5_Final_RVg_Concatenated	Pseudotyped_Concatenated	1290	1	1290	1.565655e-04	0.4484350
170330_pSPBN_GFP_v9_v2_B19EnvA_15P_BCpooled_day5_Final_RVg_Concatenated	Pseudotyped_Concatenated	1295	2	2590	3.143447e-04	0.4487493
170330_pSPBN_GFP_v9_v2_B19EnvA_15P_BCpooled_day5_Final_RVg_Concatenated	Pseudotyped_Concatenated	1296	2	2592	3.145875e-04	0.4490639
170330_pSPBN_GFP_v9_v2_B19EnvA_15P_BCpooled_day5_Final_RVg_Concatenated	Pseudotyped_Concatenated	1299	2	2598	3.153157e-04	0.4493792
170330_pSPBN_GFP_v9_v2_B19EnvA_15P_BCpooled_day5_Final_RVg_Concatenated	Pseudotyped_Concatenated	1300	1	1300	1.577792e-04	0.4495370
170330_pSPBN_GFP_v9_v2_B19EnvA_15P_BCpooled_day5_Final_RVg_Concatenated	Pseudotyped_Concatenated	1302	1	1302	1.580219e-04	0.4496950
170330_pSPBN_GFP_v9_v2_B19EnvA_15P_BCpooled_day5_Final_RVg_Concatenated	Pseudotyped_Concatenated	1304	2	2608	3.165294e-04	0.4500115
170330_pSPBN_GFP_v9_v2_B19EnvA_15P_BCpooled_day5_Final_RVg_Concatenated	Pseudotyped_Concatenated	1306	1	1306	1.585074e-04	0.4501700
170330_pSPBN_GFP_v9_v2_B19EnvA_15P_BCpooled_day5_Final_RVg_Concatenated	Pseudotyped_Concatenated	1308	1	1308	1.587502e-04	0.4503288
170330_pSPBN_GFP_v9_v2_B19EnvA_15P_BCpooled_day5_Final_RVg_Concatenated	Pseudotyped_Concatenated	1309	1	1309	1.588715e-04	0.4504877
170330_pSPBN_GFP_v9_v2_B19EnvA_15P_BCpooled_day5_Final_RVg_Concatenated	Pseudotyped_Concatenated	1312	3	3936	4.777069e-04	0.4509654
170330_pSPBN_GFP_v9_v2_B19EnvA_15P_BCpooled_day5_Final_RVg_Concatenated	Pseudotyped_Concatenated	1314	1	1314	1.594784e-04	0.4511249
170330_pSPBN_GFP_v9_v2_B19EnvA_15P_BCpooled_day5_Final_RVg_Concatenated	Pseudotyped_Concatenated	1317	1	1317	1.598425e-04	0.4512847
170330_pSPBN_GFP_v9_v2_B19EnvA_15P_BCpooled_day5_Final_RVg_Concatenated	Pseudotyped_Concatenated	1319	1	1319	1.600852e-04	0.4514448
170330_pSPBN_GFP_v9_v2_B19EnvA_15P_BCpooled_day5_Final_RVg_Concatenated	Pseudotyped_Concatenated	1320	1	1320	1.602066e-04	0.4516050
170330_pSPBN_GFP_v9_v2_B19EnvA_15P_BCpooled_day5_Final_RVg_Concatenated	Pseudotyped_Concatenated	1321	1	1321	1.603279e-04	0.4517653
170330_pSPBN_GFP_v9_v2_B19EnvA_15P_BCpooled_day5_Final_RVg_Concatenated	Pseudotyped_Concatenated	1323	2	2646	3.211414e-04	0.4520865
170330_pSPBN_GFP_v9_v2_B19EnvA_15P_BCpooled_day5_Final_RVg_Concatenated	Pseudotyped_Concatenated	1328	1	1328	1.611775e-04	0.4522476
170330_pSPBN_GFP_v9_v2_B19EnvA_15P_BCpooled_day5_Final_RVg_Concatenated	Pseudotyped_Concatenated	1330	1	1330	1.614203e-04	0.4524091
170330_pSPBN_GFP_v9_v2_B19EnvA_15P_BCpooled_day5_Final_RVg_Concatenated	Pseudotyped_Concatenated	1333	1	1333	1.617844e-04	0.4525708
170330_pSPBN_GFP_v9_v2_B19EnvA_15P_BCpooled_day5_Final_RVg_Concatenated	Pseudotyped_Concatenated	1334	1	1334	1.619057e-04	0.4527327
170330_pSPBN_GFP_v9_v2_B19EnvA_15P_BCpooled_day5_Final_RVg_Concatenated	Pseudotyped_Concatenated	1336	1	1336	1.621485e-04	0.4528949
170330_pSPBN_GFP_v9_v2_B19EnvA_15P_BCpooled_day5_Final_RVg_Concatenated	Pseudotyped_Concatenated	1340	2	2680	3.252679e-04	0.4532202
170330_pSPBN_GFP_v9_v2_B19EnvA_15P_BCpooled_day5_Final_RVg_Concatenated	Pseudotyped_Concatenated	1341	1	1341	1.627553e-04	0.4533829
170330_pSPBN_GFP_v9_v2_B19EnvA_15P_BCpooled_day5_Final_RVg_Concatenated	Pseudotyped_Concatenated	1342	2	2684	3.257534e-04	0.4537087
170330_pSPBN_GFP_v9_v2_B19EnvA_15P_BCpooled_day5_Final_RVg_Concatenated	Pseudotyped_Concatenated	1344	2	2688	3.262389e-04	0.4540349
170330_pSPBN_GFP_v9_v2_B19EnvA_15P_BCpooled_day5_Final_RVg_Concatenated	Pseudotyped_Concatenated	1345	1	1345	1.632408e-04	0.4541982
170330_pSPBN_GFP_v9_v2_B19EnvA_15P_BCpooled_day5_Final_RVg_Concatenated	Pseudotyped_Concatenated	1347	1	1347	1.634835e-04	0.4543616
170330_pSPBN_GFP_v9_v2_B19EnvA_15P_BCpooled_day5_Final_RVg_Concatenated	Pseudotyped_Concatenated	1348	1	1348	1.636049e-04	0.4545252
170330_pSPBN_GFP_v9_v2_B19EnvA_15P_BCpooled_day5_Final_RVg_Concatenated	Pseudotyped_Concatenated	1352	1	1352	1.640904e-04	0.4546893
170330_pSPBN_GFP_v9_v2_B19EnvA_15P_BCpooled_day5_Final_RVg_Concatenated	Pseudotyped_Concatenated	1353	2	2706	3.284235e-04	0.4550178
170330_pSPBN_GFP_v9_v2_B19EnvA_15P_BCpooled_day5_Final_RVg_Concatenated	Pseudotyped_Concatenated	1354	1	1354	1.643331e-04	0.4551821
170330_pSPBN_GFP_v9_v2_B19EnvA_15P_BCpooled_day5_Final_RVg_Concatenated	Pseudotyped_Concatenated	1357	1	1357	1.646972e-04	0.4553468
170330_pSPBN_GFP_v9_v2_B19EnvA_15P_BCpooled_day5_Final_RVg_Concatenated	Pseudotyped_Concatenated	1358	1	1358	1.648186e-04	0.4555116
170330_pSPBN_GFP_v9_v2_B19EnvA_15P_BCpooled_day5_Final_RVg_Concatenated	Pseudotyped_Concatenated	1362	2	2724	3.306081e-04	0.4558422
170330_pSPBN_GFP_v9_v2_B19EnvA_15P_BCpooled_day5_Final_RVg_Concatenated	Pseudotyped_Concatenated	1364	1	1364	1.655468e-04	0.4560078
170330_pSPBN_GFP_v9_v2_B19EnvA_15P_BCpooled_day5_Final_RVg_Concatenated	Pseudotyped_Concatenated	1365	1	1365	1.656682e-04	0.4561734
170330_pSPBN_GFP_v9_v2_B19EnvA_15P_BCpooled_day5_Final_RVg_Concatenated	Pseudotyped_Concatenated	1367	1	1367	1.659109e-04	0.4563393
170330_pSPBN_GFP_v9_v2_B19EnvA_15P_BCpooled_day5_Final_RVg_Concatenated	Pseudotyped_Concatenated	1370	1	1370	1.662750e-04	0.4565056
170330_pSPBN_GFP_v9_v2_B19EnvA_15P_BCpooled_day5_Final_RVg_Concatenated	Pseudotyped_Concatenated	1376	1	1376	1.670032e-04	0.4566726
170330_pSPBN_GFP_v9_v2_B19EnvA_15P_BCpooled_day5_Final_RVg_Concatenated	Pseudotyped_Concatenated	1377	1	1377	1.671246e-04	0.4568397
170330_pSPBN_GFP_v9_v2_B19EnvA_15P_BCpooled_day5_Final_RVg_Concatenated	Pseudotyped_Concatenated	1378	1	1378	1.672460e-04	0.4570070
170330_pSPBN_GFP_v9_v2_B19EnvA_15P_BCpooled_day5_Final_RVg_Concatenated	Pseudotyped_Concatenated	1379	1	1379	1.673673e-04	0.4571744
170330_pSPBN_GFP_v9_v2_B19EnvA_15P_BCpooled_day5_Final_RVg_Concatenated	Pseudotyped_Concatenated	1380	1	1380	1.674887e-04	0.4573418
170330_pSPBN_GFP_v9_v2_B19EnvA_15P_BCpooled_day5_Final_RVg_Concatenated	Pseudotyped_Concatenated	1381	3	4143	5.028302e-04	0.4578447
170330_pSPBN_GFP_v9_v2_B19EnvA_15P_BCpooled_day5_Final_RVg_Concatenated	Pseudotyped_Concatenated	1383	1	1383	1.678528e-04	0.4580125
170330_pSPBN_GFP_v9_v2_B19EnvA_15P_BCpooled_day5_Final_RVg_Concatenated	Pseudotyped_Concatenated	1386	1	1386	1.682169e-04	0.4581807
170330_pSPBN_GFP_v9_v2_B19EnvA_15P_BCpooled_day5_Final_RVg_Concatenated	Pseudotyped_Concatenated	1387	2	2774	3.366766e-04	0.4585174
170330_pSPBN_GFP_v9_v2_B19EnvA_15P_BCpooled_day5_Final_RVg_Concatenated	Pseudotyped_Concatenated	1391	2	2782	3.376475e-04	0.4588551
170330_pSPBN_GFP_v9_v2_B19EnvA_15P_BCpooled_day5_Final_RVg_Concatenated	Pseudotyped_Concatenated	1395	1	1395	1.693092e-04	0.4590244
170330_pSPBN_GFP_v9_v2_B19EnvA_15P_BCpooled_day5_Final_RVg_Concatenated	Pseudotyped_Concatenated	1396	4	5584	6.777224e-04	0.4597021
170330_pSPBN_GFP_v9_v2_B19EnvA_15P_BCpooled_day5_Final_RVg_Concatenated	Pseudotyped_Concatenated	1399	2	2798	3.395894e-04	0.4600417
170330_pSPBN_GFP_v9_v2_B19EnvA_15P_BCpooled_day5_Final_RVg_Concatenated	Pseudotyped_Concatenated	1400	1	1400	1.699161e-04	0.4602116
170330_pSPBN_GFP_v9_v2_B19EnvA_15P_BCpooled_day5_Final_RVg_Concatenated	Pseudotyped_Concatenated	1402	1	1402	1.701588e-04	0.4603818
170330_pSPBN_GFP_v9_v2_B19EnvA_15P_BCpooled_day5_Final_RVg_Concatenated	Pseudotyped_Concatenated	1408	1	1408	1.708870e-04	0.4605526
170330_pSPBN_GFP_v9_v2_B19EnvA_15P_BCpooled_day5_Final_RVg_Concatenated	Pseudotyped_Concatenated	1410	1	1410	1.711298e-04	0.4607238
170330_pSPBN_GFP_v9_v2_B19EnvA_15P_BCpooled_day5_Final_RVg_Concatenated	Pseudotyped_Concatenated	1412	2	2824	3.427450e-04	0.4610665
170330_pSPBN_GFP_v9_v2_B19EnvA_15P_BCpooled_day5_Final_RVg_Concatenated	Pseudotyped_Concatenated	1413	2	2826	3.429877e-04	0.4614095
170330_pSPBN_GFP_v9_v2_B19EnvA_15P_BCpooled_day5_Final_RVg_Concatenated	Pseudotyped_Concatenated	1414	1	1414	1.716152e-04	0.4615811
170330_pSPBN_GFP_v9_v2_B19EnvA_15P_BCpooled_day5_Final_RVg_Concatenated	Pseudotyped_Concatenated	1415	1	1415	1.717366e-04	0.4617529
170330_pSPBN_GFP_v9_v2_B19EnvA_15P_BCpooled_day5_Final_RVg_Concatenated	Pseudotyped_Concatenated	1416	1	1416	1.718580e-04	0.4619247
170330_pSPBN_GFP_v9_v2_B19EnvA_15P_BCpooled_day5_Final_RVg_Concatenated	Pseudotyped_Concatenated	1417	2	2834	3.439587e-04	0.4622687
170330_pSPBN_GFP_v9_v2_B19EnvA_15P_BCpooled_day5_Final_RVg_Concatenated	Pseudotyped_Concatenated	1418	1	1418	1.721007e-04	0.4624408
170330_pSPBN_GFP_v9_v2_B19EnvA_15P_BCpooled_day5_Final_RVg_Concatenated	Pseudotyped_Concatenated	1420	1	1420	1.723434e-04	0.4626131
170330_pSPBN_GFP_v9_v2_B19EnvA_15P_BCpooled_day5_Final_RVg_Concatenated	Pseudotyped_Concatenated	1423	1	1423	1.727075e-04	0.4627858
170330_pSPBN_GFP_v9_v2_B19EnvA_15P_BCpooled_day5_Final_RVg_Concatenated	Pseudotyped_Concatenated	1426	1	1426	1.730717e-04	0.4629589
170330_pSPBN_GFP_v9_v2_B19EnvA_15P_BCpooled_day5_Final_RVg_Concatenated	Pseudotyped_Concatenated	1430	1	1430	1.735571e-04	0.4631325
170330_pSPBN_GFP_v9_v2_B19EnvA_15P_BCpooled_day5_Final_RVg_Concatenated	Pseudotyped_Concatenated	1431	1	1431	1.736785e-04	0.4633061
170330_pSPBN_GFP_v9_v2_B19EnvA_15P_BCpooled_day5_Final_RVg_Concatenated	Pseudotyped_Concatenated	1441	1	1441	1.748922e-04	0.4634810
170330_pSPBN_GFP_v9_v2_B19EnvA_15P_BCpooled_day5_Final_RVg_Concatenated	Pseudotyped_Concatenated	1443	2	2886	3.502698e-04	0.4638313
170330_pSPBN_GFP_v9_v2_B19EnvA_15P_BCpooled_day5_Final_RVg_Concatenated	Pseudotyped_Concatenated	1444	2	2888	3.505126e-04	0.4641818
170330_pSPBN_GFP_v9_v2_B19EnvA_15P_BCpooled_day5_Final_RVg_Concatenated	Pseudotyped_Concatenated	1448	1	1448	1.757418e-04	0.4643576
170330_pSPBN_GFP_v9_v2_B19EnvA_15P_BCpooled_day5_Final_RVg_Concatenated	Pseudotyped_Concatenated	1450	2	2900	3.519690e-04	0.4647095
170330_pSPBN_GFP_v9_v2_B19EnvA_15P_BCpooled_day5_Final_RVg_Concatenated	Pseudotyped_Concatenated	1452	1	1452	1.762272e-04	0.4648858
170330_pSPBN_GFP_v9_v2_B19EnvA_15P_BCpooled_day5_Final_RVg_Concatenated	Pseudotyped_Concatenated	1455	1	1455	1.765913e-04	0.4650623
170330_pSPBN_GFP_v9_v2_B19EnvA_15P_BCpooled_day5_Final_RVg_Concatenated	Pseudotyped_Concatenated	1456	1	1456	1.767127e-04	0.4652391
170330_pSPBN_GFP_v9_v2_B19EnvA_15P_BCpooled_day5_Final_RVg_Concatenated	Pseudotyped_Concatenated	1457	1	1457	1.768341e-04	0.4654159
170330_pSPBN_GFP_v9_v2_B19EnvA_15P_BCpooled_day5_Final_RVg_Concatenated	Pseudotyped_Concatenated	1458	2	2916	3.539109e-04	0.4657698
170330_pSPBN_GFP_v9_v2_B19EnvA_15P_BCpooled_day5_Final_RVg_Concatenated	Pseudotyped_Concatenated	1461	1	1461	1.773196e-04	0.4659471
170330_pSPBN_GFP_v9_v2_B19EnvA_15P_BCpooled_day5_Final_RVg_Concatenated	Pseudotyped_Concatenated	1462	1	1462	1.774409e-04	0.4661246
170330_pSPBN_GFP_v9_v2_B19EnvA_15P_BCpooled_day5_Final_RVg_Concatenated	Pseudotyped_Concatenated	1464	1	1464	1.776837e-04	0.4663022
170330_pSPBN_GFP_v9_v2_B19EnvA_15P_BCpooled_day5_Final_RVg_Concatenated	Pseudotyped_Concatenated	1466	2	2932	3.558528e-04	0.4666581
170330_pSPBN_GFP_v9_v2_B19EnvA_15P_BCpooled_day5_Final_RVg_Concatenated	Pseudotyped_Concatenated	1467	1	1467	1.780478e-04	0.4668361
170330_pSPBN_GFP_v9_v2_B19EnvA_15P_BCpooled_day5_Final_RVg_Concatenated	Pseudotyped_Concatenated	1468	1	1468	1.781691e-04	0.4670143
170330_pSPBN_GFP_v9_v2_B19EnvA_15P_BCpooled_day5_Final_RVg_Concatenated	Pseudotyped_Concatenated	1470	1	1470	1.784119e-04	0.4671927
170330_pSPBN_GFP_v9_v2_B19EnvA_15P_BCpooled_day5_Final_RVg_Concatenated	Pseudotyped_Concatenated	1472	2	2944	3.573092e-04	0.4675500
170330_pSPBN_GFP_v9_v2_B19EnvA_15P_BCpooled_day5_Final_RVg_Concatenated	Pseudotyped_Concatenated	1476	1	1476	1.791401e-04	0.4677292
170330_pSPBN_GFP_v9_v2_B19EnvA_15P_BCpooled_day5_Final_RVg_Concatenated	Pseudotyped_Concatenated	1477	1	1477	1.792615e-04	0.4679084
170330_pSPBN_GFP_v9_v2_B19EnvA_15P_BCpooled_day5_Final_RVg_Concatenated	Pseudotyped_Concatenated	1478	1	1478	1.793828e-04	0.4680878
170330_pSPBN_GFP_v9_v2_B19EnvA_15P_BCpooled_day5_Final_RVg_Concatenated	Pseudotyped_Concatenated	1481	1	1481	1.797469e-04	0.4682676
170330_pSPBN_GFP_v9_v2_B19EnvA_15P_BCpooled_day5_Final_RVg_Concatenated	Pseudotyped_Concatenated	1484	1	1484	1.801110e-04	0.4684477
170330_pSPBN_GFP_v9_v2_B19EnvA_15P_BCpooled_day5_Final_RVg_Concatenated	Pseudotyped_Concatenated	1485	2	2970	3.604648e-04	0.4688081
170330_pSPBN_GFP_v9_v2_B19EnvA_15P_BCpooled_day5_Final_RVg_Concatenated	Pseudotyped_Concatenated	1486	1	1486	1.803538e-04	0.4689885
170330_pSPBN_GFP_v9_v2_B19EnvA_15P_BCpooled_day5_Final_RVg_Concatenated	Pseudotyped_Concatenated	1487	1	1487	1.804751e-04	0.4691690
170330_pSPBN_GFP_v9_v2_B19EnvA_15P_BCpooled_day5_Final_RVg_Concatenated	Pseudotyped_Concatenated	1490	1	1490	1.808392e-04	0.4693498
170330_pSPBN_GFP_v9_v2_B19EnvA_15P_BCpooled_day5_Final_RVg_Concatenated	Pseudotyped_Concatenated	1492	1	1492	1.810820e-04	0.4695309
170330_pSPBN_GFP_v9_v2_B19EnvA_15P_BCpooled_day5_Final_RVg_Concatenated	Pseudotyped_Concatenated	1493	1	1493	1.812034e-04	0.4697121
170330_pSPBN_GFP_v9_v2_B19EnvA_15P_BCpooled_day5_Final_RVg_Concatenated	Pseudotyped_Concatenated	1495	1	1495	1.814461e-04	0.4698935
170330_pSPBN_GFP_v9_v2_B19EnvA_15P_BCpooled_day5_Final_RVg_Concatenated	Pseudotyped_Concatenated	1496	2	2992	3.631349e-04	0.4702567
170330_pSPBN_GFP_v9_v2_B19EnvA_15P_BCpooled_day5_Final_RVg_Concatenated	Pseudotyped_Concatenated	1500	5	7500	9.102647e-04	0.4711669
170330_pSPBN_GFP_v9_v2_B19EnvA_15P_BCpooled_day5_Final_RVg_Concatenated	Pseudotyped_Concatenated	1503	1	1503	1.824170e-04	0.4713494
170330_pSPBN_GFP_v9_v2_B19EnvA_15P_BCpooled_day5_Final_RVg_Concatenated	Pseudotyped_Concatenated	1504	2	3008	3.650768e-04	0.4717144
170330_pSPBN_GFP_v9_v2_B19EnvA_15P_BCpooled_day5_Final_RVg_Concatenated	Pseudotyped_Concatenated	1505	4	6020	7.306391e-04	0.4724451
170330_pSPBN_GFP_v9_v2_B19EnvA_15P_BCpooled_day5_Final_RVg_Concatenated	Pseudotyped_Concatenated	1513	1	1513	1.836307e-04	0.4726287
170330_pSPBN_GFP_v9_v2_B19EnvA_15P_BCpooled_day5_Final_RVg_Concatenated	Pseudotyped_Concatenated	1514	1	1514	1.837521e-04	0.4728125
170330_pSPBN_GFP_v9_v2_B19EnvA_15P_BCpooled_day5_Final_RVg_Concatenated	Pseudotyped_Concatenated	1518	1	1518	1.842376e-04	0.4729967
170330_pSPBN_GFP_v9_v2_B19EnvA_15P_BCpooled_day5_Final_RVg_Concatenated	Pseudotyped_Concatenated	1519	1	1519	1.843589e-04	0.4731811
170330_pSPBN_GFP_v9_v2_B19EnvA_15P_BCpooled_day5_Final_RVg_Concatenated	Pseudotyped_Concatenated	1521	2	3042	3.692033e-04	0.4735503
170330_pSPBN_GFP_v9_v2_B19EnvA_15P_BCpooled_day5_Final_RVg_Concatenated	Pseudotyped_Concatenated	1522	1	1522	1.847230e-04	0.4737350
170330_pSPBN_GFP_v9_v2_B19EnvA_15P_BCpooled_day5_Final_RVg_Concatenated	Pseudotyped_Concatenated	1525	2	3050	3.701743e-04	0.4741052
170330_pSPBN_GFP_v9_v2_B19EnvA_15P_BCpooled_day5_Final_RVg_Concatenated	Pseudotyped_Concatenated	1526	1	1526	1.852085e-04	0.4742904
170330_pSPBN_GFP_v9_v2_B19EnvA_15P_BCpooled_day5_Final_RVg_Concatenated	Pseudotyped_Concatenated	1527	3	4581	5.559897e-04	0.4748464
170330_pSPBN_GFP_v9_v2_B19EnvA_15P_BCpooled_day5_Final_RVg_Concatenated	Pseudotyped_Concatenated	1528	1	1528	1.854513e-04	0.4750318
170330_pSPBN_GFP_v9_v2_B19EnvA_15P_BCpooled_day5_Final_RVg_Concatenated	Pseudotyped_Concatenated	1530	1	1530	1.856940e-04	0.4752175
170330_pSPBN_GFP_v9_v2_B19EnvA_15P_BCpooled_day5_Final_RVg_Concatenated	Pseudotyped_Concatenated	1531	1	1531	1.858154e-04	0.4754033
170330_pSPBN_GFP_v9_v2_B19EnvA_15P_BCpooled_day5_Final_RVg_Concatenated	Pseudotyped_Concatenated	1532	1	1532	1.859367e-04	0.4755893
170330_pSPBN_GFP_v9_v2_B19EnvA_15P_BCpooled_day5_Final_RVg_Concatenated	Pseudotyped_Concatenated	1535	1	1535	1.863008e-04	0.4757756
170330_pSPBN_GFP_v9_v2_B19EnvA_15P_BCpooled_day5_Final_RVg_Concatenated	Pseudotyped_Concatenated	1536	1	1536	1.864222e-04	0.4759620
170330_pSPBN_GFP_v9_v2_B19EnvA_15P_BCpooled_day5_Final_RVg_Concatenated	Pseudotyped_Concatenated	1543	1	1543	1.872718e-04	0.4761492
170330_pSPBN_GFP_v9_v2_B19EnvA_15P_BCpooled_day5_Final_RVg_Concatenated	Pseudotyped_Concatenated	1548	1	1548	1.878786e-04	0.4763371
170330_pSPBN_GFP_v9_v2_B19EnvA_15P_BCpooled_day5_Final_RVg_Concatenated	Pseudotyped_Concatenated	1549	1	1549	1.880000e-04	0.4765251
170330_pSPBN_GFP_v9_v2_B19EnvA_15P_BCpooled_day5_Final_RVg_Concatenated	Pseudotyped_Concatenated	1551	1	1551	1.882427e-04	0.4767134
170330_pSPBN_GFP_v9_v2_B19EnvA_15P_BCpooled_day5_Final_RVg_Concatenated	Pseudotyped_Concatenated	1552	2	3104	3.767282e-04	0.4770901
170330_pSPBN_GFP_v9_v2_B19EnvA_15P_BCpooled_day5_Final_RVg_Concatenated	Pseudotyped_Concatenated	1557	1	1557	1.889709e-04	0.4772791
170330_pSPBN_GFP_v9_v2_B19EnvA_15P_BCpooled_day5_Final_RVg_Concatenated	Pseudotyped_Concatenated	1558	2	3116	3.781846e-04	0.4776573
170330_pSPBN_GFP_v9_v2_B19EnvA_15P_BCpooled_day5_Final_RVg_Concatenated	Pseudotyped_Concatenated	1560	1	1560	1.893350e-04	0.4778466
170330_pSPBN_GFP_v9_v2_B19EnvA_15P_BCpooled_day5_Final_RVg_Concatenated	Pseudotyped_Concatenated	1562	1	1562	1.895778e-04	0.4780362
170330_pSPBN_GFP_v9_v2_B19EnvA_15P_BCpooled_day5_Final_RVg_Concatenated	Pseudotyped_Concatenated	1563	1	1563	1.896992e-04	0.4782259
170330_pSPBN_GFP_v9_v2_B19EnvA_15P_BCpooled_day5_Final_RVg_Concatenated	Pseudotyped_Concatenated	1564	1	1564	1.898205e-04	0.4784157
170330_pSPBN_GFP_v9_v2_B19EnvA_15P_BCpooled_day5_Final_RVg_Concatenated	Pseudotyped_Concatenated	1570	1	1570	1.905487e-04	0.4786062
170330_pSPBN_GFP_v9_v2_B19EnvA_15P_BCpooled_day5_Final_RVg_Concatenated	Pseudotyped_Concatenated	1571	3	4713	5.720103e-04	0.4791782
170330_pSPBN_GFP_v9_v2_B19EnvA_15P_BCpooled_day5_Final_RVg_Concatenated	Pseudotyped_Concatenated	1572	1	1572	1.907915e-04	0.4793690
170330_pSPBN_GFP_v9_v2_B19EnvA_15P_BCpooled_day5_Final_RVg_Concatenated	Pseudotyped_Concatenated	1575	1	1575	1.911556e-04	0.4795602
170330_pSPBN_GFP_v9_v2_B19EnvA_15P_BCpooled_day5_Final_RVg_Concatenated	Pseudotyped_Concatenated	1576	2	3152	3.825539e-04	0.4799427
170330_pSPBN_GFP_v9_v2_B19EnvA_15P_BCpooled_day5_Final_RVg_Concatenated	Pseudotyped_Concatenated	1581	2	3162	3.837676e-04	0.4803265
170330_pSPBN_GFP_v9_v2_B19EnvA_15P_BCpooled_day5_Final_RVg_Concatenated	Pseudotyped_Concatenated	1582	1	1582	1.920052e-04	0.4805185
170330_pSPBN_GFP_v9_v2_B19EnvA_15P_BCpooled_day5_Final_RVg_Concatenated	Pseudotyped_Concatenated	1588	1	1588	1.927334e-04	0.4807112
170330_pSPBN_GFP_v9_v2_B19EnvA_15P_BCpooled_day5_Final_RVg_Concatenated	Pseudotyped_Concatenated	1590	1	1590	1.929761e-04	0.4809042
170330_pSPBN_GFP_v9_v2_B19EnvA_15P_BCpooled_day5_Final_RVg_Concatenated	Pseudotyped_Concatenated	1592	1	1592	1.932188e-04	0.4810974
170330_pSPBN_GFP_v9_v2_B19EnvA_15P_BCpooled_day5_Final_RVg_Concatenated	Pseudotyped_Concatenated	1597	1	1597	1.938257e-04	0.4812913
170330_pSPBN_GFP_v9_v2_B19EnvA_15P_BCpooled_day5_Final_RVg_Concatenated	Pseudotyped_Concatenated	1600	1	1600	1.941898e-04	0.4814855
170330_pSPBN_GFP_v9_v2_B19EnvA_15P_BCpooled_day5_Final_RVg_Concatenated	Pseudotyped_Concatenated	1601	1	1601	1.943112e-04	0.4816798
170330_pSPBN_GFP_v9_v2_B19EnvA_15P_BCpooled_day5_Final_RVg_Concatenated	Pseudotyped_Concatenated	1603	1	1603	1.945539e-04	0.4818743
170330_pSPBN_GFP_v9_v2_B19EnvA_15P_BCpooled_day5_Final_RVg_Concatenated	Pseudotyped_Concatenated	1605	1	1605	1.947966e-04	0.4820691
170330_pSPBN_GFP_v9_v2_B19EnvA_15P_BCpooled_day5_Final_RVg_Concatenated	Pseudotyped_Concatenated	1606	2	3212	3.898360e-04	0.4824590
170330_pSPBN_GFP_v9_v2_B19EnvA_15P_BCpooled_day5_Final_RVg_Concatenated	Pseudotyped_Concatenated	1609	1	1609	1.952821e-04	0.4826542
170330_pSPBN_GFP_v9_v2_B19EnvA_15P_BCpooled_day5_Final_RVg_Concatenated	Pseudotyped_Concatenated	1611	1	1611	1.955248e-04	0.4828498
170330_pSPBN_GFP_v9_v2_B19EnvA_15P_BCpooled_day5_Final_RVg_Concatenated	Pseudotyped_Concatenated	1615	1	1615	1.960103e-04	0.4830458
170330_pSPBN_GFP_v9_v2_B19EnvA_15P_BCpooled_day5_Final_RVg_Concatenated	Pseudotyped_Concatenated	1621	1	1621	1.967385e-04	0.4832425
170330_pSPBN_GFP_v9_v2_B19EnvA_15P_BCpooled_day5_Final_RVg_Concatenated	Pseudotyped_Concatenated	1622	1	1622	1.968599e-04	0.4834394
170330_pSPBN_GFP_v9_v2_B19EnvA_15P_BCpooled_day5_Final_RVg_Concatenated	Pseudotyped_Concatenated	1623	1	1623	1.969813e-04	0.4836364
170330_pSPBN_GFP_v9_v2_B19EnvA_15P_BCpooled_day5_Final_RVg_Concatenated	Pseudotyped_Concatenated	1626	1	1626	1.973454e-04	0.4838337
170330_pSPBN_GFP_v9_v2_B19EnvA_15P_BCpooled_day5_Final_RVg_Concatenated	Pseudotyped_Concatenated	1627	2	3254	3.949335e-04	0.4842286
170330_pSPBN_GFP_v9_v2_B19EnvA_15P_BCpooled_day5_Final_RVg_Concatenated	Pseudotyped_Concatenated	1629	1	1629	1.977095e-04	0.4844263
170330_pSPBN_GFP_v9_v2_B19EnvA_15P_BCpooled_day5_Final_RVg_Concatenated	Pseudotyped_Concatenated	1632	1	1632	1.980736e-04	0.4846244
170330_pSPBN_GFP_v9_v2_B19EnvA_15P_BCpooled_day5_Final_RVg_Concatenated	Pseudotyped_Concatenated	1636	3	4908	5.956772e-04	0.4852201
170330_pSPBN_GFP_v9_v2_B19EnvA_15P_BCpooled_day5_Final_RVg_Concatenated	Pseudotyped_Concatenated	1637	1	1637	1.986804e-04	0.4854188
170330_pSPBN_GFP_v9_v2_B19EnvA_15P_BCpooled_day5_Final_RVg_Concatenated	Pseudotyped_Concatenated	1639	1	1639	1.989232e-04	0.4856177
170330_pSPBN_GFP_v9_v2_B19EnvA_15P_BCpooled_day5_Final_RVg_Concatenated	Pseudotyped_Concatenated	1640	1	1640	1.990445e-04	0.4858167
170330_pSPBN_GFP_v9_v2_B19EnvA_15P_BCpooled_day5_Final_RVg_Concatenated	Pseudotyped_Concatenated	1642	1	1642	1.992873e-04	0.4860160
170330_pSPBN_GFP_v9_v2_B19EnvA_15P_BCpooled_day5_Final_RVg_Concatenated	Pseudotyped_Concatenated	1643	1	1643	1.994086e-04	0.4862154
170330_pSPBN_GFP_v9_v2_B19EnvA_15P_BCpooled_day5_Final_RVg_Concatenated	Pseudotyped_Concatenated	1644	1	1644	1.995300e-04	0.4864150
170330_pSPBN_GFP_v9_v2_B19EnvA_15P_BCpooled_day5_Final_RVg_Concatenated	Pseudotyped_Concatenated	1646	2	3292	3.995455e-04	0.4868145
170330_pSPBN_GFP_v9_v2_B19EnvA_15P_BCpooled_day5_Final_RVg_Concatenated	Pseudotyped_Concatenated	1654	2	3308	4.014874e-04	0.4872160
170330_pSPBN_GFP_v9_v2_B19EnvA_15P_BCpooled_day5_Final_RVg_Concatenated	Pseudotyped_Concatenated	1656	1	1656	2.009864e-04	0.4874170
170330_pSPBN_GFP_v9_v2_B19EnvA_15P_BCpooled_day5_Final_RVg_Concatenated	Pseudotyped_Concatenated	1657	1	1657	2.011078e-04	0.4876181
170330_pSPBN_GFP_v9_v2_B19EnvA_15P_BCpooled_day5_Final_RVg_Concatenated	Pseudotyped_Concatenated	1659	3	4977	6.040516e-04	0.4882221
170330_pSPBN_GFP_v9_v2_B19EnvA_15P_BCpooled_day5_Final_RVg_Concatenated	Pseudotyped_Concatenated	1663	1	1663	2.018360e-04	0.4884240
170330_pSPBN_GFP_v9_v2_B19EnvA_15P_BCpooled_day5_Final_RVg_Concatenated	Pseudotyped_Concatenated	1668	1	1668	2.024429e-04	0.4886264
170330_pSPBN_GFP_v9_v2_B19EnvA_15P_BCpooled_day5_Final_RVg_Concatenated	Pseudotyped_Concatenated	1671	1	1671	2.028070e-04	0.4888292
170330_pSPBN_GFP_v9_v2_B19EnvA_15P_BCpooled_day5_Final_RVg_Concatenated	Pseudotyped_Concatenated	1672	1	1672	2.029283e-04	0.4890322
170330_pSPBN_GFP_v9_v2_B19EnvA_15P_BCpooled_day5_Final_RVg_Concatenated	Pseudotyped_Concatenated	1680	1	1680	2.038993e-04	0.4892361
170330_pSPBN_GFP_v9_v2_B19EnvA_15P_BCpooled_day5_Final_RVg_Concatenated	Pseudotyped_Concatenated	1688	1	1688	2.048702e-04	0.4894409
170330_pSPBN_GFP_v9_v2_B19EnvA_15P_BCpooled_day5_Final_RVg_Concatenated	Pseudotyped_Concatenated	1690	1	1690	2.051130e-04	0.4896460
170330_pSPBN_GFP_v9_v2_B19EnvA_15P_BCpooled_day5_Final_RVg_Concatenated	Pseudotyped_Concatenated	1692	1	1692	2.053557e-04	0.4898514
170330_pSPBN_GFP_v9_v2_B19EnvA_15P_BCpooled_day5_Final_RVg_Concatenated	Pseudotyped_Concatenated	1696	2	3392	4.116824e-04	0.4902631
170330_pSPBN_GFP_v9_v2_B19EnvA_15P_BCpooled_day5_Final_RVg_Concatenated	Pseudotyped_Concatenated	1697	1	1697	2.059625e-04	0.4904690
170330_pSPBN_GFP_v9_v2_B19EnvA_15P_BCpooled_day5_Final_RVg_Concatenated	Pseudotyped_Concatenated	1706	1	1706	2.070549e-04	0.4906761
170330_pSPBN_GFP_v9_v2_B19EnvA_15P_BCpooled_day5_Final_RVg_Concatenated	Pseudotyped_Concatenated	1708	1	1708	2.072976e-04	0.4908834
170330_pSPBN_GFP_v9_v2_B19EnvA_15P_BCpooled_day5_Final_RVg_Concatenated	Pseudotyped_Concatenated	1710	1	1710	2.075403e-04	0.4910909
170330_pSPBN_GFP_v9_v2_B19EnvA_15P_BCpooled_day5_Final_RVg_Concatenated	Pseudotyped_Concatenated	1711	1	1711	2.076617e-04	0.4912986
170330_pSPBN_GFP_v9_v2_B19EnvA_15P_BCpooled_day5_Final_RVg_Concatenated	Pseudotyped_Concatenated	1715	1	1715	2.081472e-04	0.4915067
170330_pSPBN_GFP_v9_v2_B19EnvA_15P_BCpooled_day5_Final_RVg_Concatenated	Pseudotyped_Concatenated	1718	1	1718	2.085113e-04	0.4917153
170330_pSPBN_GFP_v9_v2_B19EnvA_15P_BCpooled_day5_Final_RVg_Concatenated	Pseudotyped_Concatenated	1720	1	1720	2.087540e-04	0.4919240
170330_pSPBN_GFP_v9_v2_B19EnvA_15P_BCpooled_day5_Final_RVg_Concatenated	Pseudotyped_Concatenated	1721	1	1721	2.088754e-04	0.4921329
170330_pSPBN_GFP_v9_v2_B19EnvA_15P_BCpooled_day5_Final_RVg_Concatenated	Pseudotyped_Concatenated	1723	1	1723	2.091181e-04	0.4923420
170330_pSPBN_GFP_v9_v2_B19EnvA_15P_BCpooled_day5_Final_RVg_Concatenated	Pseudotyped_Concatenated	1726	1	1726	2.094822e-04	0.4925515
170330_pSPBN_GFP_v9_v2_B19EnvA_15P_BCpooled_day5_Final_RVg_Concatenated	Pseudotyped_Concatenated	1733	1	1733	2.103318e-04	0.4927618
170330_pSPBN_GFP_v9_v2_B19EnvA_15P_BCpooled_day5_Final_RVg_Concatenated	Pseudotyped_Concatenated	1740	1	1740	2.111814e-04	0.4929730
170330_pSPBN_GFP_v9_v2_B19EnvA_15P_BCpooled_day5_Final_RVg_Concatenated	Pseudotyped_Concatenated	1742	1	1742	2.114241e-04	0.4931844
170330_pSPBN_GFP_v9_v2_B19EnvA_15P_BCpooled_day5_Final_RVg_Concatenated	Pseudotyped_Concatenated	1743	1	1743	2.115455e-04	0.4933960
170330_pSPBN_GFP_v9_v2_B19EnvA_15P_BCpooled_day5_Final_RVg_Concatenated	Pseudotyped_Concatenated	1746	1	1746	2.119096e-04	0.4936079
170330_pSPBN_GFP_v9_v2_B19EnvA_15P_BCpooled_day5_Final_RVg_Concatenated	Pseudotyped_Concatenated	1747	1	1747	2.120310e-04	0.4938199
170330_pSPBN_GFP_v9_v2_B19EnvA_15P_BCpooled_day5_Final_RVg_Concatenated	Pseudotyped_Concatenated	1751	1	1751	2.125165e-04	0.4940324
170330_pSPBN_GFP_v9_v2_B19EnvA_15P_BCpooled_day5_Final_RVg_Concatenated	Pseudotyped_Concatenated	1756	2	3512	4.262466e-04	0.4944587
170330_pSPBN_GFP_v9_v2_B19EnvA_15P_BCpooled_day5_Final_RVg_Concatenated	Pseudotyped_Concatenated	1757	1	1757	2.132447e-04	0.4946719
170330_pSPBN_GFP_v9_v2_B19EnvA_15P_BCpooled_day5_Final_RVg_Concatenated	Pseudotyped_Concatenated	1758	1	1758	2.133660e-04	0.4948853
170330_pSPBN_GFP_v9_v2_B19EnvA_15P_BCpooled_day5_Final_RVg_Concatenated	Pseudotyped_Concatenated	1761	1	1761	2.137301e-04	0.4950990
170330_pSPBN_GFP_v9_v2_B19EnvA_15P_BCpooled_day5_Final_RVg_Concatenated	Pseudotyped_Concatenated	1764	1	1764	2.140942e-04	0.4953131
170330_pSPBN_GFP_v9_v2_B19EnvA_15P_BCpooled_day5_Final_RVg_Concatenated	Pseudotyped_Concatenated	1766	1	1766	2.143370e-04	0.4955274
170330_pSPBN_GFP_v9_v2_B19EnvA_15P_BCpooled_day5_Final_RVg_Concatenated	Pseudotyped_Concatenated	1767	1	1767	2.144584e-04	0.4957419
170330_pSPBN_GFP_v9_v2_B19EnvA_15P_BCpooled_day5_Final_RVg_Concatenated	Pseudotyped_Concatenated	1771	1	1771	2.149438e-04	0.4959568
170330_pSPBN_GFP_v9_v2_B19EnvA_15P_BCpooled_day5_Final_RVg_Concatenated	Pseudotyped_Concatenated	1778	1	1778	2.157934e-04	0.4961726
170330_pSPBN_GFP_v9_v2_B19EnvA_15P_BCpooled_day5_Final_RVg_Concatenated	Pseudotyped_Concatenated	1780	1	1780	2.160361e-04	0.4963887
170330_pSPBN_GFP_v9_v2_B19EnvA_15P_BCpooled_day5_Final_RVg_Concatenated	Pseudotyped_Concatenated	1785	1	1785	2.166430e-04	0.4966053
170330_pSPBN_GFP_v9_v2_B19EnvA_15P_BCpooled_day5_Final_RVg_Concatenated	Pseudotyped_Concatenated	1786	1	1786	2.167644e-04	0.4968221
170330_pSPBN_GFP_v9_v2_B19EnvA_15P_BCpooled_day5_Final_RVg_Concatenated	Pseudotyped_Concatenated	1789	1	1789	2.171285e-04	0.4970392
170330_pSPBN_GFP_v9_v2_B19EnvA_15P_BCpooled_day5_Final_RVg_Concatenated	Pseudotyped_Concatenated	1791	1	1791	2.173712e-04	0.4972566
170330_pSPBN_GFP_v9_v2_B19EnvA_15P_BCpooled_day5_Final_RVg_Concatenated	Pseudotyped_Concatenated	1792	1	1792	2.174926e-04	0.4974741
170330_pSPBN_GFP_v9_v2_B19EnvA_15P_BCpooled_day5_Final_RVg_Concatenated	Pseudotyped_Concatenated	1796	1	1796	2.179780e-04	0.4976921
170330_pSPBN_GFP_v9_v2_B19EnvA_15P_BCpooled_day5_Final_RVg_Concatenated	Pseudotyped_Concatenated	1799	1	1799	2.183421e-04	0.4979104
170330_pSPBN_GFP_v9_v2_B19EnvA_15P_BCpooled_day5_Final_RVg_Concatenated	Pseudotyped_Concatenated	1801	1	1801	2.185849e-04	0.4981290
170330_pSPBN_GFP_v9_v2_B19EnvA_15P_BCpooled_day5_Final_RVg_Concatenated	Pseudotyped_Concatenated	1803	1	1803	2.188276e-04	0.4983478
170330_pSPBN_GFP_v9_v2_B19EnvA_15P_BCpooled_day5_Final_RVg_Concatenated	Pseudotyped_Concatenated	1811	1	1811	2.197986e-04	0.4985676
170330_pSPBN_GFP_v9_v2_B19EnvA_15P_BCpooled_day5_Final_RVg_Concatenated	Pseudotyped_Concatenated	1813	1	1813	2.200413e-04	0.4987876
170330_pSPBN_GFP_v9_v2_B19EnvA_15P_BCpooled_day5_Final_RVg_Concatenated	Pseudotyped_Concatenated	1817	1	1817	2.205268e-04	0.4990082
170330_pSPBN_GFP_v9_v2_B19EnvA_15P_BCpooled_day5_Final_RVg_Concatenated	Pseudotyped_Concatenated	1818	2	3636	4.412963e-04	0.4994495
170330_pSPBN_GFP_v9_v2_B19EnvA_15P_BCpooled_day5_Final_RVg_Concatenated	Pseudotyped_Concatenated	1820	2	3640	4.417818e-04	0.4998913
170330_pSPBN_GFP_v9_v2_B19EnvA_15P_BCpooled_day5_Final_RVg_Concatenated	Pseudotyped_Concatenated	1823	1	1823	2.212550e-04	0.5001125
170330_pSPBN_GFP_v9_v2_B19EnvA_15P_BCpooled_day5_Final_RVg_Concatenated	Pseudotyped_Concatenated	1828	2	3656	4.437237e-04	0.5005562
170330_pSPBN_GFP_v9_v2_B19EnvA_15P_BCpooled_day5_Final_RVg_Concatenated	Pseudotyped_Concatenated	1833	1	1833	2.224687e-04	0.5007787
170330_pSPBN_GFP_v9_v2_B19EnvA_15P_BCpooled_day5_Final_RVg_Concatenated	Pseudotyped_Concatenated	1834	1	1834	2.225901e-04	0.5010013
170330_pSPBN_GFP_v9_v2_B19EnvA_15P_BCpooled_day5_Final_RVg_Concatenated	Pseudotyped_Concatenated	1836	2	3672	4.456656e-04	0.5014470
170330_pSPBN_GFP_v9_v2_B19EnvA_15P_BCpooled_day5_Final_RVg_Concatenated	Pseudotyped_Concatenated	1840	1	1840	2.233183e-04	0.5016703
170330_pSPBN_GFP_v9_v2_B19EnvA_15P_BCpooled_day5_Final_RVg_Concatenated	Pseudotyped_Concatenated	1843	1	1843	2.236824e-04	0.5018940
170330_pSPBN_GFP_v9_v2_B19EnvA_15P_BCpooled_day5_Final_RVg_Concatenated	Pseudotyped_Concatenated	1848	1	1848	2.242892e-04	0.5021182
170330_pSPBN_GFP_v9_v2_B19EnvA_15P_BCpooled_day5_Final_RVg_Concatenated	Pseudotyped_Concatenated	1850	1	1850	2.245319e-04	0.5023428
170330_pSPBN_GFP_v9_v2_B19EnvA_15P_BCpooled_day5_Final_RVg_Concatenated	Pseudotyped_Concatenated	1853	1	1853	2.248961e-04	0.5025677
170330_pSPBN_GFP_v9_v2_B19EnvA_15P_BCpooled_day5_Final_RVg_Concatenated	Pseudotyped_Concatenated	1856	1	1856	2.252602e-04	0.5027929
170330_pSPBN_GFP_v9_v2_B19EnvA_15P_BCpooled_day5_Final_RVg_Concatenated	Pseudotyped_Concatenated	1857	1	1857	2.253815e-04	0.5030183
170330_pSPBN_GFP_v9_v2_B19EnvA_15P_BCpooled_day5_Final_RVg_Concatenated	Pseudotyped_Concatenated	1858	1	1858	2.255029e-04	0.5032438
170330_pSPBN_GFP_v9_v2_B19EnvA_15P_BCpooled_day5_Final_RVg_Concatenated	Pseudotyped_Concatenated	1874	1	1874	2.274448e-04	0.5034713
170330_pSPBN_GFP_v9_v2_B19EnvA_15P_BCpooled_day5_Final_RVg_Concatenated	Pseudotyped_Concatenated	1876	1	1876	2.276875e-04	0.5036990
170330_pSPBN_GFP_v9_v2_B19EnvA_15P_BCpooled_day5_Final_RVg_Concatenated	Pseudotyped_Concatenated	1877	1	1877	2.278089e-04	0.5039268
170330_pSPBN_GFP_v9_v2_B19EnvA_15P_BCpooled_day5_Final_RVg_Concatenated	Pseudotyped_Concatenated	1881	1	1881	2.282944e-04	0.5041551
170330_pSPBN_GFP_v9_v2_B19EnvA_15P_BCpooled_day5_Final_RVg_Concatenated	Pseudotyped_Concatenated	1884	1	1884	2.286585e-04	0.5043837
170330_pSPBN_GFP_v9_v2_B19EnvA_15P_BCpooled_day5_Final_RVg_Concatenated	Pseudotyped_Concatenated	1888	1	1888	2.291440e-04	0.5046129
170330_pSPBN_GFP_v9_v2_B19EnvA_15P_BCpooled_day5_Final_RVg_Concatenated	Pseudotyped_Concatenated	1891	2	3782	4.590161e-04	0.5050719
170330_pSPBN_GFP_v9_v2_B19EnvA_15P_BCpooled_day5_Final_RVg_Concatenated	Pseudotyped_Concatenated	1895	1	1895	2.299935e-04	0.5053019
170330_pSPBN_GFP_v9_v2_B19EnvA_15P_BCpooled_day5_Final_RVg_Concatenated	Pseudotyped_Concatenated	1912	1	1912	2.320568e-04	0.5055339
170330_pSPBN_GFP_v9_v2_B19EnvA_15P_BCpooled_day5_Final_RVg_Concatenated	Pseudotyped_Concatenated	1914	1	1914	2.322995e-04	0.5057662
170330_pSPBN_GFP_v9_v2_B19EnvA_15P_BCpooled_day5_Final_RVg_Concatenated	Pseudotyped_Concatenated	1917	1	1917	2.326636e-04	0.5059989
170330_pSPBN_GFP_v9_v2_B19EnvA_15P_BCpooled_day5_Final_RVg_Concatenated	Pseudotyped_Concatenated	1919	1	1919	2.329064e-04	0.5062318
170330_pSPBN_GFP_v9_v2_B19EnvA_15P_BCpooled_day5_Final_RVg_Concatenated	Pseudotyped_Concatenated	1921	2	3842	4.662982e-04	0.5066981
170330_pSPBN_GFP_v9_v2_B19EnvA_15P_BCpooled_day5_Final_RVg_Concatenated	Pseudotyped_Concatenated	1925	2	3850	4.672692e-04	0.5071654
170330_pSPBN_GFP_v9_v2_B19EnvA_15P_BCpooled_day5_Final_RVg_Concatenated	Pseudotyped_Concatenated	1930	1	1930	2.342414e-04	0.5073996
170330_pSPBN_GFP_v9_v2_B19EnvA_15P_BCpooled_day5_Final_RVg_Concatenated	Pseudotyped_Concatenated	1932	1	1932	2.344842e-04	0.5076341
170330_pSPBN_GFP_v9_v2_B19EnvA_15P_BCpooled_day5_Final_RVg_Concatenated	Pseudotyped_Concatenated	1933	1	1933	2.346055e-04	0.5078687
170330_pSPBN_GFP_v9_v2_B19EnvA_15P_BCpooled_day5_Final_RVg_Concatenated	Pseudotyped_Concatenated	1938	1	1938	2.352124e-04	0.5081039
170330_pSPBN_GFP_v9_v2_B19EnvA_15P_BCpooled_day5_Final_RVg_Concatenated	Pseudotyped_Concatenated	1939	1	1939	2.353338e-04	0.5083392
170330_pSPBN_GFP_v9_v2_B19EnvA_15P_BCpooled_day5_Final_RVg_Concatenated	Pseudotyped_Concatenated	1944	1	1944	2.359406e-04	0.5085752
170330_pSPBN_GFP_v9_v2_B19EnvA_15P_BCpooled_day5_Final_RVg_Concatenated	Pseudotyped_Concatenated	1946	1	1946	2.361833e-04	0.5088114
170330_pSPBN_GFP_v9_v2_B19EnvA_15P_BCpooled_day5_Final_RVg_Concatenated	Pseudotyped_Concatenated	1947	1	1947	2.363047e-04	0.5090477
170330_pSPBN_GFP_v9_v2_B19EnvA_15P_BCpooled_day5_Final_RVg_Concatenated	Pseudotyped_Concatenated	1952	1	1952	2.369115e-04	0.5092846
170330_pSPBN_GFP_v9_v2_B19EnvA_15P_BCpooled_day5_Final_RVg_Concatenated	Pseudotyped_Concatenated	1953	2	3906	4.740658e-04	0.5097586
170330_pSPBN_GFP_v9_v2_B19EnvA_15P_BCpooled_day5_Final_RVg_Concatenated	Pseudotyped_Concatenated	1954	1	1954	2.371543e-04	0.5099958
170330_pSPBN_GFP_v9_v2_B19EnvA_15P_BCpooled_day5_Final_RVg_Concatenated	Pseudotyped_Concatenated	1957	1	1957	2.375184e-04	0.5102333
170330_pSPBN_GFP_v9_v2_B19EnvA_15P_BCpooled_day5_Final_RVg_Concatenated	Pseudotyped_Concatenated	1959	1	1959	2.377611e-04	0.5104711
170330_pSPBN_GFP_v9_v2_B19EnvA_15P_BCpooled_day5_Final_RVg_Concatenated	Pseudotyped_Concatenated	1960	2	3920	4.757650e-04	0.5109468
170330_pSPBN_GFP_v9_v2_B19EnvA_15P_BCpooled_day5_Final_RVg_Concatenated	Pseudotyped_Concatenated	1961	1	1961	2.380039e-04	0.5111848
170330_pSPBN_GFP_v9_v2_B19EnvA_15P_BCpooled_day5_Final_RVg_Concatenated	Pseudotyped_Concatenated	1964	1	1964	2.383680e-04	0.5114232
170330_pSPBN_GFP_v9_v2_B19EnvA_15P_BCpooled_day5_Final_RVg_Concatenated	Pseudotyped_Concatenated	1971	1	1971	2.392176e-04	0.5116624
170330_pSPBN_GFP_v9_v2_B19EnvA_15P_BCpooled_day5_Final_RVg_Concatenated	Pseudotyped_Concatenated	1973	1	1973	2.394603e-04	0.5119019
170330_pSPBN_GFP_v9_v2_B19EnvA_15P_BCpooled_day5_Final_RVg_Concatenated	Pseudotyped_Concatenated	1974	1	1974	2.395817e-04	0.5121415
170330_pSPBN_GFP_v9_v2_B19EnvA_15P_BCpooled_day5_Final_RVg_Concatenated	Pseudotyped_Concatenated	1978	1	1978	2.400671e-04	0.5123815
170330_pSPBN_GFP_v9_v2_B19EnvA_15P_BCpooled_day5_Final_RVg_Concatenated	Pseudotyped_Concatenated	1980	1	1980	2.403099e-04	0.5126219
170330_pSPBN_GFP_v9_v2_B19EnvA_15P_BCpooled_day5_Final_RVg_Concatenated	Pseudotyped_Concatenated	1982	1	1982	2.405526e-04	0.5128624
170330_pSPBN_GFP_v9_v2_B19EnvA_15P_BCpooled_day5_Final_RVg_Concatenated	Pseudotyped_Concatenated	1987	2	3974	4.823189e-04	0.5133447
170330_pSPBN_GFP_v9_v2_B19EnvA_15P_BCpooled_day5_Final_RVg_Concatenated	Pseudotyped_Concatenated	1990	1	1990	2.415236e-04	0.5135862
170330_pSPBN_GFP_v9_v2_B19EnvA_15P_BCpooled_day5_Final_RVg_Concatenated	Pseudotyped_Concatenated	1994	1	1994	2.420090e-04	0.5138283
170330_pSPBN_GFP_v9_v2_B19EnvA_15P_BCpooled_day5_Final_RVg_Concatenated	Pseudotyped_Concatenated	1998	1	1998	2.424945e-04	0.5140707
170330_pSPBN_GFP_v9_v2_B19EnvA_15P_BCpooled_day5_Final_RVg_Concatenated	Pseudotyped_Concatenated	2002	1	2002	2.429800e-04	0.5143137
170330_pSPBN_GFP_v9_v2_B19EnvA_15P_BCpooled_day5_Final_RVg_Concatenated	Pseudotyped_Concatenated	2003	1	2003	2.431013e-04	0.5145568
170330_pSPBN_GFP_v9_v2_B19EnvA_15P_BCpooled_day5_Final_RVg_Concatenated	Pseudotyped_Concatenated	2004	1	2004	2.432227e-04	0.5148001
170330_pSPBN_GFP_v9_v2_B19EnvA_15P_BCpooled_day5_Final_RVg_Concatenated	Pseudotyped_Concatenated	2014	1	2014	2.444364e-04	0.5150445
170330_pSPBN_GFP_v9_v2_B19EnvA_15P_BCpooled_day5_Final_RVg_Concatenated	Pseudotyped_Concatenated	2016	2	4032	4.893583e-04	0.5155338
170330_pSPBN_GFP_v9_v2_B19EnvA_15P_BCpooled_day5_Final_RVg_Concatenated	Pseudotyped_Concatenated	2018	1	2018	2.449219e-04	0.5157788
170330_pSPBN_GFP_v9_v2_B19EnvA_15P_BCpooled_day5_Final_RVg_Concatenated	Pseudotyped_Concatenated	2020	1	2020	2.451646e-04	0.5160239
170330_pSPBN_GFP_v9_v2_B19EnvA_15P_BCpooled_day5_Final_RVg_Concatenated	Pseudotyped_Concatenated	2022	1	2022	2.454074e-04	0.5162693
170330_pSPBN_GFP_v9_v2_B19EnvA_15P_BCpooled_day5_Final_RVg_Concatenated	Pseudotyped_Concatenated	2024	1	2024	2.456501e-04	0.5165150
170330_pSPBN_GFP_v9_v2_B19EnvA_15P_BCpooled_day5_Final_RVg_Concatenated	Pseudotyped_Concatenated	2027	1	2027	2.460142e-04	0.5167610
170330_pSPBN_GFP_v9_v2_B19EnvA_15P_BCpooled_day5_Final_RVg_Concatenated	Pseudotyped_Concatenated	2028	2	4056	4.922711e-04	0.5172533
170330_pSPBN_GFP_v9_v2_B19EnvA_15P_BCpooled_day5_Final_RVg_Concatenated	Pseudotyped_Concatenated	2030	1	2030	2.463783e-04	0.5174997
170330_pSPBN_GFP_v9_v2_B19EnvA_15P_BCpooled_day5_Final_RVg_Concatenated	Pseudotyped_Concatenated	2031	2	4062	4.929993e-04	0.5179927
170330_pSPBN_GFP_v9_v2_B19EnvA_15P_BCpooled_day5_Final_RVg_Concatenated	Pseudotyped_Concatenated	2037	1	2037	2.472279e-04	0.5182399
170330_pSPBN_GFP_v9_v2_B19EnvA_15P_BCpooled_day5_Final_RVg_Concatenated	Pseudotyped_Concatenated	2039	1	2039	2.474706e-04	0.5184874
170330_pSPBN_GFP_v9_v2_B19EnvA_15P_BCpooled_day5_Final_RVg_Concatenated	Pseudotyped_Concatenated	2044	2	4088	4.961549e-04	0.5189835
170330_pSPBN_GFP_v9_v2_B19EnvA_15P_BCpooled_day5_Final_RVg_Concatenated	Pseudotyped_Concatenated	2047	1	2047	2.484416e-04	0.5192320
170330_pSPBN_GFP_v9_v2_B19EnvA_15P_BCpooled_day5_Final_RVg_Concatenated	Pseudotyped_Concatenated	2049	1	2049	2.486843e-04	0.5194806
170330_pSPBN_GFP_v9_v2_B19EnvA_15P_BCpooled_day5_Final_RVg_Concatenated	Pseudotyped_Concatenated	2051	1	2051	2.489270e-04	0.5197296
170330_pSPBN_GFP_v9_v2_B19EnvA_15P_BCpooled_day5_Final_RVg_Concatenated	Pseudotyped_Concatenated	2053	1	2053	2.491698e-04	0.5199787
170330_pSPBN_GFP_v9_v2_B19EnvA_15P_BCpooled_day5_Final_RVg_Concatenated	Pseudotyped_Concatenated	2054	1	2054	2.492911e-04	0.5202280
170330_pSPBN_GFP_v9_v2_B19EnvA_15P_BCpooled_day5_Final_RVg_Concatenated	Pseudotyped_Concatenated	2056	1	2056	2.495339e-04	0.5204776
170330_pSPBN_GFP_v9_v2_B19EnvA_15P_BCpooled_day5_Final_RVg_Concatenated	Pseudotyped_Concatenated	2060	2	4120	5.000387e-04	0.5209776
170330_pSPBN_GFP_v9_v2_B19EnvA_15P_BCpooled_day5_Final_RVg_Concatenated	Pseudotyped_Concatenated	2061	2	4122	5.002815e-04	0.5214779
170330_pSPBN_GFP_v9_v2_B19EnvA_15P_BCpooled_day5_Final_RVg_Concatenated	Pseudotyped_Concatenated	2063	2	4126	5.007669e-04	0.5219786
170330_pSPBN_GFP_v9_v2_B19EnvA_15P_BCpooled_day5_Final_RVg_Concatenated	Pseudotyped_Concatenated	2064	1	2064	2.505048e-04	0.5222291
170330_pSPBN_GFP_v9_v2_B19EnvA_15P_BCpooled_day5_Final_RVg_Concatenated	Pseudotyped_Concatenated	2066	1	2066	2.507476e-04	0.5224799
170330_pSPBN_GFP_v9_v2_B19EnvA_15P_BCpooled_day5_Final_RVg_Concatenated	Pseudotyped_Concatenated	2070	1	2070	2.512330e-04	0.5227311
170330_pSPBN_GFP_v9_v2_B19EnvA_15P_BCpooled_day5_Final_RVg_Concatenated	Pseudotyped_Concatenated	2080	1	2080	2.524467e-04	0.5229836
170330_pSPBN_GFP_v9_v2_B19EnvA_15P_BCpooled_day5_Final_RVg_Concatenated	Pseudotyped_Concatenated	2081	1	2081	2.525681e-04	0.5232361
170330_pSPBN_GFP_v9_v2_B19EnvA_15P_BCpooled_day5_Final_RVg_Concatenated	Pseudotyped_Concatenated	2088	1	2088	2.534177e-04	0.5234896
170330_pSPBN_GFP_v9_v2_B19EnvA_15P_BCpooled_day5_Final_RVg_Concatenated	Pseudotyped_Concatenated	2098	1	2098	2.546314e-04	0.5237442
170330_pSPBN_GFP_v9_v2_B19EnvA_15P_BCpooled_day5_Final_RVg_Concatenated	Pseudotyped_Concatenated	2102	1	2102	2.551168e-04	0.5239993
170330_pSPBN_GFP_v9_v2_B19EnvA_15P_BCpooled_day5_Final_RVg_Concatenated	Pseudotyped_Concatenated	2106	1	2106	2.556023e-04	0.5242549
170330_pSPBN_GFP_v9_v2_B19EnvA_15P_BCpooled_day5_Final_RVg_Concatenated	Pseudotyped_Concatenated	2108	1	2108	2.558451e-04	0.5245108
170330_pSPBN_GFP_v9_v2_B19EnvA_15P_BCpooled_day5_Final_RVg_Concatenated	Pseudotyped_Concatenated	2109	1	2109	2.559664e-04	0.5247667
170330_pSPBN_GFP_v9_v2_B19EnvA_15P_BCpooled_day5_Final_RVg_Concatenated	Pseudotyped_Concatenated	2114	1	2114	2.565733e-04	0.5250233
170330_pSPBN_GFP_v9_v2_B19EnvA_15P_BCpooled_day5_Final_RVg_Concatenated	Pseudotyped_Concatenated	2118	1	2118	2.570587e-04	0.5252804
170330_pSPBN_GFP_v9_v2_B19EnvA_15P_BCpooled_day5_Final_RVg_Concatenated	Pseudotyped_Concatenated	2119	2	4238	5.143602e-04	0.5257947
170330_pSPBN_GFP_v9_v2_B19EnvA_15P_BCpooled_day5_Final_RVg_Concatenated	Pseudotyped_Concatenated	2120	2	4240	5.146030e-04	0.5263093
170330_pSPBN_GFP_v9_v2_B19EnvA_15P_BCpooled_day5_Final_RVg_Concatenated	Pseudotyped_Concatenated	2122	1	2122	2.575442e-04	0.5265669
170330_pSPBN_GFP_v9_v2_B19EnvA_15P_BCpooled_day5_Final_RVg_Concatenated	Pseudotyped_Concatenated	2125	1	2125	2.579083e-04	0.5268248
170330_pSPBN_GFP_v9_v2_B19EnvA_15P_BCpooled_day5_Final_RVg_Concatenated	Pseudotyped_Concatenated	2130	1	2130	2.585152e-04	0.5270833
170330_pSPBN_GFP_v9_v2_B19EnvA_15P_BCpooled_day5_Final_RVg_Concatenated	Pseudotyped_Concatenated	2135	1	2135	2.591220e-04	0.5273424
170330_pSPBN_GFP_v9_v2_B19EnvA_15P_BCpooled_day5_Final_RVg_Concatenated	Pseudotyped_Concatenated	2141	1	2141	2.598502e-04	0.5276023
170330_pSPBN_GFP_v9_v2_B19EnvA_15P_BCpooled_day5_Final_RVg_Concatenated	Pseudotyped_Concatenated	2143	1	2143	2.600930e-04	0.5278624
170330_pSPBN_GFP_v9_v2_B19EnvA_15P_BCpooled_day5_Final_RVg_Concatenated	Pseudotyped_Concatenated	2146	1	2146	2.604571e-04	0.5281228
170330_pSPBN_GFP_v9_v2_B19EnvA_15P_BCpooled_day5_Final_RVg_Concatenated	Pseudotyped_Concatenated	2148	1	2148	2.606998e-04	0.5283835
170330_pSPBN_GFP_v9_v2_B19EnvA_15P_BCpooled_day5_Final_RVg_Concatenated	Pseudotyped_Concatenated	2151	1	2151	2.610639e-04	0.5286446
170330_pSPBN_GFP_v9_v2_B19EnvA_15P_BCpooled_day5_Final_RVg_Concatenated	Pseudotyped_Concatenated	2153	1	2153	2.613066e-04	0.5289059
170330_pSPBN_GFP_v9_v2_B19EnvA_15P_BCpooled_day5_Final_RVg_Concatenated	Pseudotyped_Concatenated	2154	1	2154	2.614280e-04	0.5291673
170330_pSPBN_GFP_v9_v2_B19EnvA_15P_BCpooled_day5_Final_RVg_Concatenated	Pseudotyped_Concatenated	2156	2	4312	5.233415e-04	0.5296906
170330_pSPBN_GFP_v9_v2_B19EnvA_15P_BCpooled_day5_Final_RVg_Concatenated	Pseudotyped_Concatenated	2157	1	2157	2.617921e-04	0.5299524
170330_pSPBN_GFP_v9_v2_B19EnvA_15P_BCpooled_day5_Final_RVg_Concatenated	Pseudotyped_Concatenated	2158	1	2158	2.619135e-04	0.5302144
170330_pSPBN_GFP_v9_v2_B19EnvA_15P_BCpooled_day5_Final_RVg_Concatenated	Pseudotyped_Concatenated	2161	1	2161	2.622776e-04	0.5304766
170330_pSPBN_GFP_v9_v2_B19EnvA_15P_BCpooled_day5_Final_RVg_Concatenated	Pseudotyped_Concatenated	2162	1	2162	2.623990e-04	0.5307390
170330_pSPBN_GFP_v9_v2_B19EnvA_15P_BCpooled_day5_Final_RVg_Concatenated	Pseudotyped_Concatenated	2178	1	2178	2.643409e-04	0.5310034
170330_pSPBN_GFP_v9_v2_B19EnvA_15P_BCpooled_day5_Final_RVg_Concatenated	Pseudotyped_Concatenated	2183	1	2183	2.649477e-04	0.5312683
170330_pSPBN_GFP_v9_v2_B19EnvA_15P_BCpooled_day5_Final_RVg_Concatenated	Pseudotyped_Concatenated	2186	1	2186	2.653118e-04	0.5315336
170330_pSPBN_GFP_v9_v2_B19EnvA_15P_BCpooled_day5_Final_RVg_Concatenated	Pseudotyped_Concatenated	2190	1	2190	2.657973e-04	0.5317994
170330_pSPBN_GFP_v9_v2_B19EnvA_15P_BCpooled_day5_Final_RVg_Concatenated	Pseudotyped_Concatenated	2192	1	2192	2.660400e-04	0.5320655
170330_pSPBN_GFP_v9_v2_B19EnvA_15P_BCpooled_day5_Final_RVg_Concatenated	Pseudotyped_Concatenated	2194	1	2194	2.662828e-04	0.5323318
170330_pSPBN_GFP_v9_v2_B19EnvA_15P_BCpooled_day5_Final_RVg_Concatenated	Pseudotyped_Concatenated	2195	2	4390	5.328082e-04	0.5328646
170330_pSPBN_GFP_v9_v2_B19EnvA_15P_BCpooled_day5_Final_RVg_Concatenated	Pseudotyped_Concatenated	2196	1	2196	2.665255e-04	0.5331311
170330_pSPBN_GFP_v9_v2_B19EnvA_15P_BCpooled_day5_Final_RVg_Concatenated	Pseudotyped_Concatenated	2200	1	2200	2.670110e-04	0.5333981
170330_pSPBN_GFP_v9_v2_B19EnvA_15P_BCpooled_day5_Final_RVg_Concatenated	Pseudotyped_Concatenated	2201	1	2201	2.671323e-04	0.5336652
170330_pSPBN_GFP_v9_v2_B19EnvA_15P_BCpooled_day5_Final_RVg_Concatenated	Pseudotyped_Concatenated	2206	1	2206	2.677392e-04	0.5339330
170330_pSPBN_GFP_v9_v2_B19EnvA_15P_BCpooled_day5_Final_RVg_Concatenated	Pseudotyped_Concatenated	2209	1	2209	2.681033e-04	0.5342011
170330_pSPBN_GFP_v9_v2_B19EnvA_15P_BCpooled_day5_Final_RVg_Concatenated	Pseudotyped_Concatenated	2210	1	2210	2.682247e-04	0.5344693
170330_pSPBN_GFP_v9_v2_B19EnvA_15P_BCpooled_day5_Final_RVg_Concatenated	Pseudotyped_Concatenated	2211	2	4422	5.366920e-04	0.5350060
170330_pSPBN_GFP_v9_v2_B19EnvA_15P_BCpooled_day5_Final_RVg_Concatenated	Pseudotyped_Concatenated	2221	1	2221	2.695597e-04	0.5352755
170330_pSPBN_GFP_v9_v2_B19EnvA_15P_BCpooled_day5_Final_RVg_Concatenated	Pseudotyped_Concatenated	2222	2	4444	5.393621e-04	0.5358149
170330_pSPBN_GFP_v9_v2_B19EnvA_15P_BCpooled_day5_Final_RVg_Concatenated	Pseudotyped_Concatenated	2225	1	2225	2.700452e-04	0.5360850
170330_pSPBN_GFP_v9_v2_B19EnvA_15P_BCpooled_day5_Final_RVg_Concatenated	Pseudotyped_Concatenated	2228	2	4456	5.408186e-04	0.5366258
170330_pSPBN_GFP_v9_v2_B19EnvA_15P_BCpooled_day5_Final_RVg_Concatenated	Pseudotyped_Concatenated	2245	2	4490	5.449451e-04	0.5371707
170330_pSPBN_GFP_v9_v2_B19EnvA_15P_BCpooled_day5_Final_RVg_Concatenated	Pseudotyped_Concatenated	2248	1	2248	2.728367e-04	0.5374436
170330_pSPBN_GFP_v9_v2_B19EnvA_15P_BCpooled_day5_Final_RVg_Concatenated	Pseudotyped_Concatenated	2258	1	2258	2.740503e-04	0.5377176
170330_pSPBN_GFP_v9_v2_B19EnvA_15P_BCpooled_day5_Final_RVg_Concatenated	Pseudotyped_Concatenated	2266	1	2266	2.750213e-04	0.5379926
170330_pSPBN_GFP_v9_v2_B19EnvA_15P_BCpooled_day5_Final_RVg_Concatenated	Pseudotyped_Concatenated	2269	1	2269	2.753854e-04	0.5382680
170330_pSPBN_GFP_v9_v2_B19EnvA_15P_BCpooled_day5_Final_RVg_Concatenated	Pseudotyped_Concatenated	2270	1	2270	2.755068e-04	0.5385435
170330_pSPBN_GFP_v9_v2_B19EnvA_15P_BCpooled_day5_Final_RVg_Concatenated	Pseudotyped_Concatenated	2278	1	2278	2.764777e-04	0.5388200
170330_pSPBN_GFP_v9_v2_B19EnvA_15P_BCpooled_day5_Final_RVg_Concatenated	Pseudotyped_Concatenated	2283	1	2283	2.770846e-04	0.5390971
170330_pSPBN_GFP_v9_v2_B19EnvA_15P_BCpooled_day5_Final_RVg_Concatenated	Pseudotyped_Concatenated	2286	1	2286	2.774487e-04	0.5393745
170330_pSPBN_GFP_v9_v2_B19EnvA_15P_BCpooled_day5_Final_RVg_Concatenated	Pseudotyped_Concatenated	2294	2	4588	5.568392e-04	0.5399314
170330_pSPBN_GFP_v9_v2_B19EnvA_15P_BCpooled_day5_Final_RVg_Concatenated	Pseudotyped_Concatenated	2296	1	2296	2.786624e-04	0.5402100
170330_pSPBN_GFP_v9_v2_B19EnvA_15P_BCpooled_day5_Final_RVg_Concatenated	Pseudotyped_Concatenated	2313	1	2313	2.807256e-04	0.5404908
170330_pSPBN_GFP_v9_v2_B19EnvA_15P_BCpooled_day5_Final_RVg_Concatenated	Pseudotyped_Concatenated	2314	1	2314	2.808470e-04	0.5407716
170330_pSPBN_GFP_v9_v2_B19EnvA_15P_BCpooled_day5_Final_RVg_Concatenated	Pseudotyped_Concatenated	2319	2	4638	5.629077e-04	0.5413345
170330_pSPBN_GFP_v9_v2_B19EnvA_15P_BCpooled_day5_Final_RVg_Concatenated	Pseudotyped_Concatenated	2327	1	2327	2.824248e-04	0.5416169
170330_pSPBN_GFP_v9_v2_B19EnvA_15P_BCpooled_day5_Final_RVg_Concatenated	Pseudotyped_Concatenated	2331	1	2331	2.829103e-04	0.5418998
170330_pSPBN_GFP_v9_v2_B19EnvA_15P_BCpooled_day5_Final_RVg_Concatenated	Pseudotyped_Concatenated	2335	1	2335	2.833957e-04	0.5421832
170330_pSPBN_GFP_v9_v2_B19EnvA_15P_BCpooled_day5_Final_RVg_Concatenated	Pseudotyped_Concatenated	2346	2	4692	5.694616e-04	0.5427527
170330_pSPBN_GFP_v9_v2_B19EnvA_15P_BCpooled_day5_Final_RVg_Concatenated	Pseudotyped_Concatenated	2347	1	2347	2.848522e-04	0.5430376
170330_pSPBN_GFP_v9_v2_B19EnvA_15P_BCpooled_day5_Final_RVg_Concatenated	Pseudotyped_Concatenated	2353	1	2353	2.855804e-04	0.5433231
170330_pSPBN_GFP_v9_v2_B19EnvA_15P_BCpooled_day5_Final_RVg_Concatenated	Pseudotyped_Concatenated	2358	1	2358	2.861872e-04	0.5436093
170330_pSPBN_GFP_v9_v2_B19EnvA_15P_BCpooled_day5_Final_RVg_Concatenated	Pseudotyped_Concatenated	2360	2	4720	5.728599e-04	0.5441822
170330_pSPBN_GFP_v9_v2_B19EnvA_15P_BCpooled_day5_Final_RVg_Concatenated	Pseudotyped_Concatenated	2361	1	2361	2.865513e-04	0.5444687
170330_pSPBN_GFP_v9_v2_B19EnvA_15P_BCpooled_day5_Final_RVg_Concatenated	Pseudotyped_Concatenated	2366	1	2366	2.871582e-04	0.5447559
170330_pSPBN_GFP_v9_v2_B19EnvA_15P_BCpooled_day5_Final_RVg_Concatenated	Pseudotyped_Concatenated	2367	1	2367	2.872795e-04	0.5450432
170330_pSPBN_GFP_v9_v2_B19EnvA_15P_BCpooled_day5_Final_RVg_Concatenated	Pseudotyped_Concatenated	2372	1	2372	2.878864e-04	0.5453311
170330_pSPBN_GFP_v9_v2_B19EnvA_15P_BCpooled_day5_Final_RVg_Concatenated	Pseudotyped_Concatenated	2376	1	2376	2.883718e-04	0.5456194
170330_pSPBN_GFP_v9_v2_B19EnvA_15P_BCpooled_day5_Final_RVg_Concatenated	Pseudotyped_Concatenated	2377	1	2377	2.884932e-04	0.5459079
170330_pSPBN_GFP_v9_v2_B19EnvA_15P_BCpooled_day5_Final_RVg_Concatenated	Pseudotyped_Concatenated	2379	1	2379	2.887359e-04	0.5461967
170330_pSPBN_GFP_v9_v2_B19EnvA_15P_BCpooled_day5_Final_RVg_Concatenated	Pseudotyped_Concatenated	2380	1	2380	2.888573e-04	0.5464855
170330_pSPBN_GFP_v9_v2_B19EnvA_15P_BCpooled_day5_Final_RVg_Concatenated	Pseudotyped_Concatenated	2389	1	2389	2.899496e-04	0.5467755
170330_pSPBN_GFP_v9_v2_B19EnvA_15P_BCpooled_day5_Final_RVg_Concatenated	Pseudotyped_Concatenated	2400	1	2400	2.912847e-04	0.5470668
170330_pSPBN_GFP_v9_v2_B19EnvA_15P_BCpooled_day5_Final_RVg_Concatenated	Pseudotyped_Concatenated	2401	1	2401	2.914061e-04	0.5473582
170330_pSPBN_GFP_v9_v2_B19EnvA_15P_BCpooled_day5_Final_RVg_Concatenated	Pseudotyped_Concatenated	2407	1	2407	2.921343e-04	0.5476503
170330_pSPBN_GFP_v9_v2_B19EnvA_15P_BCpooled_day5_Final_RVg_Concatenated	Pseudotyped_Concatenated	2410	1	2410	2.924984e-04	0.5479428
170330_pSPBN_GFP_v9_v2_B19EnvA_15P_BCpooled_day5_Final_RVg_Concatenated	Pseudotyped_Concatenated	2412	1	2412	2.927411e-04	0.5482355
170330_pSPBN_GFP_v9_v2_B19EnvA_15P_BCpooled_day5_Final_RVg_Concatenated	Pseudotyped_Concatenated	2418	1	2418	2.934693e-04	0.5485290
170330_pSPBN_GFP_v9_v2_B19EnvA_15P_BCpooled_day5_Final_RVg_Concatenated	Pseudotyped_Concatenated	2424	1	2424	2.941975e-04	0.5488232
170330_pSPBN_GFP_v9_v2_B19EnvA_15P_BCpooled_day5_Final_RVg_Concatenated	Pseudotyped_Concatenated	2438	1	2438	2.958967e-04	0.5491191
170330_pSPBN_GFP_v9_v2_B19EnvA_15P_BCpooled_day5_Final_RVg_Concatenated	Pseudotyped_Concatenated	2441	1	2441	2.962608e-04	0.5494154
170330_pSPBN_GFP_v9_v2_B19EnvA_15P_BCpooled_day5_Final_RVg_Concatenated	Pseudotyped_Concatenated	2442	1	2442	2.963822e-04	0.5497117
170330_pSPBN_GFP_v9_v2_B19EnvA_15P_BCpooled_day5_Final_RVg_Concatenated	Pseudotyped_Concatenated	2454	1	2454	2.978386e-04	0.5500096
170330_pSPBN_GFP_v9_v2_B19EnvA_15P_BCpooled_day5_Final_RVg_Concatenated	Pseudotyped_Concatenated	2456	1	2456	2.980813e-04	0.5503077
170330_pSPBN_GFP_v9_v2_B19EnvA_15P_BCpooled_day5_Final_RVg_Concatenated	Pseudotyped_Concatenated	2458	1	2458	2.983241e-04	0.5506060
170330_pSPBN_GFP_v9_v2_B19EnvA_15P_BCpooled_day5_Final_RVg_Concatenated	Pseudotyped_Concatenated	2463	1	2463	2.989309e-04	0.5509049
170330_pSPBN_GFP_v9_v2_B19EnvA_15P_BCpooled_day5_Final_RVg_Concatenated	Pseudotyped_Concatenated	2465	1	2465	2.991736e-04	0.5512041
170330_pSPBN_GFP_v9_v2_B19EnvA_15P_BCpooled_day5_Final_RVg_Concatenated	Pseudotyped_Concatenated	2489	1	2489	3.020865e-04	0.5515062
170330_pSPBN_GFP_v9_v2_B19EnvA_15P_BCpooled_day5_Final_RVg_Concatenated	Pseudotyped_Concatenated	2493	1	2493	3.025720e-04	0.5518087
170330_pSPBN_GFP_v9_v2_B19EnvA_15P_BCpooled_day5_Final_RVg_Concatenated	Pseudotyped_Concatenated	2494	1	2494	3.026933e-04	0.5521114
170330_pSPBN_GFP_v9_v2_B19EnvA_15P_BCpooled_day5_Final_RVg_Concatenated	Pseudotyped_Concatenated	2499	1	2499	3.033002e-04	0.5524147
170330_pSPBN_GFP_v9_v2_B19EnvA_15P_BCpooled_day5_Final_RVg_Concatenated	Pseudotyped_Concatenated	2506	1	2506	3.041498e-04	0.5527189
170330_pSPBN_GFP_v9_v2_B19EnvA_15P_BCpooled_day5_Final_RVg_Concatenated	Pseudotyped_Concatenated	2515	1	2515	3.052421e-04	0.5530241
170330_pSPBN_GFP_v9_v2_B19EnvA_15P_BCpooled_day5_Final_RVg_Concatenated	Pseudotyped_Concatenated	2518	1	2518	3.056062e-04	0.5533297
170330_pSPBN_GFP_v9_v2_B19EnvA_15P_BCpooled_day5_Final_RVg_Concatenated	Pseudotyped_Concatenated	2521	1	2521	3.059703e-04	0.5536357
170330_pSPBN_GFP_v9_v2_B19EnvA_15P_BCpooled_day5_Final_RVg_Concatenated	Pseudotyped_Concatenated	2525	1	2525	3.064558e-04	0.5539422
170330_pSPBN_GFP_v9_v2_B19EnvA_15P_BCpooled_day5_Final_RVg_Concatenated	Pseudotyped_Concatenated	2526	1	2526	3.065771e-04	0.5542487
170330_pSPBN_GFP_v9_v2_B19EnvA_15P_BCpooled_day5_Final_RVg_Concatenated	Pseudotyped_Concatenated	2537	1	2537	3.079122e-04	0.5545567
170330_pSPBN_GFP_v9_v2_B19EnvA_15P_BCpooled_day5_Final_RVg_Concatenated	Pseudotyped_Concatenated	2541	1	2541	3.083977e-04	0.5548650
170330_pSPBN_GFP_v9_v2_B19EnvA_15P_BCpooled_day5_Final_RVg_Concatenated	Pseudotyped_Concatenated	2546	1	2546	3.090045e-04	0.5551741
170330_pSPBN_GFP_v9_v2_B19EnvA_15P_BCpooled_day5_Final_RVg_Concatenated	Pseudotyped_Concatenated	2550	1	2550	3.094900e-04	0.5554835
170330_pSPBN_GFP_v9_v2_B19EnvA_15P_BCpooled_day5_Final_RVg_Concatenated	Pseudotyped_Concatenated	2553	1	2553	3.098541e-04	0.5557934
170330_pSPBN_GFP_v9_v2_B19EnvA_15P_BCpooled_day5_Final_RVg_Concatenated	Pseudotyped_Concatenated	2559	1	2559	3.105823e-04	0.5561040
170330_pSPBN_GFP_v9_v2_B19EnvA_15P_BCpooled_day5_Final_RVg_Concatenated	Pseudotyped_Concatenated	2562	1	2562	3.109464e-04	0.5564149
170330_pSPBN_GFP_v9_v2_B19EnvA_15P_BCpooled_day5_Final_RVg_Concatenated	Pseudotyped_Concatenated	2590	2	5180	6.286895e-04	0.5570436
170330_pSPBN_GFP_v9_v2_B19EnvA_15P_BCpooled_day5_Final_RVg_Concatenated	Pseudotyped_Concatenated	2593	1	2593	3.147088e-04	0.5573583
170330_pSPBN_GFP_v9_v2_B19EnvA_15P_BCpooled_day5_Final_RVg_Concatenated	Pseudotyped_Concatenated	2596	1	2596	3.150729e-04	0.5576734
170330_pSPBN_GFP_v9_v2_B19EnvA_15P_BCpooled_day5_Final_RVg_Concatenated	Pseudotyped_Concatenated	2598	1	2598	3.153157e-04	0.5579887
170330_pSPBN_GFP_v9_v2_B19EnvA_15P_BCpooled_day5_Final_RVg_Concatenated	Pseudotyped_Concatenated	2599	1	2599	3.154370e-04	0.5583042
170330_pSPBN_GFP_v9_v2_B19EnvA_15P_BCpooled_day5_Final_RVg_Concatenated	Pseudotyped_Concatenated	2606	1	2606	3.162866e-04	0.5586204
170330_pSPBN_GFP_v9_v2_B19EnvA_15P_BCpooled_day5_Final_RVg_Concatenated	Pseudotyped_Concatenated	2607	1	2607	3.164080e-04	0.5589368
170330_pSPBN_GFP_v9_v2_B19EnvA_15P_BCpooled_day5_Final_RVg_Concatenated	Pseudotyped_Concatenated	2611	2	5222	6.337869e-04	0.5595706
170330_pSPBN_GFP_v9_v2_B19EnvA_15P_BCpooled_day5_Final_RVg_Concatenated	Pseudotyped_Concatenated	2614	1	2614	3.172576e-04	0.5598879
170330_pSPBN_GFP_v9_v2_B19EnvA_15P_BCpooled_day5_Final_RVg_Concatenated	Pseudotyped_Concatenated	2626	1	2626	3.187140e-04	0.5602066
170330_pSPBN_GFP_v9_v2_B19EnvA_15P_BCpooled_day5_Final_RVg_Concatenated	Pseudotyped_Concatenated	2630	1	2630	3.191995e-04	0.5605258
170330_pSPBN_GFP_v9_v2_B19EnvA_15P_BCpooled_day5_Final_RVg_Concatenated	Pseudotyped_Concatenated	2638	1	2638	3.201704e-04	0.5608460
170330_pSPBN_GFP_v9_v2_B19EnvA_15P_BCpooled_day5_Final_RVg_Concatenated	Pseudotyped_Concatenated	2644	2	5288	6.417973e-04	0.5614878
170330_pSPBN_GFP_v9_v2_B19EnvA_15P_BCpooled_day5_Final_RVg_Concatenated	Pseudotyped_Concatenated	2665	1	2665	3.234474e-04	0.5618112
170330_pSPBN_GFP_v9_v2_B19EnvA_15P_BCpooled_day5_Final_RVg_Concatenated	Pseudotyped_Concatenated	2674	1	2674	3.245397e-04	0.5621358
170330_pSPBN_GFP_v9_v2_B19EnvA_15P_BCpooled_day5_Final_RVg_Concatenated	Pseudotyped_Concatenated	2676	1	2676	3.247824e-04	0.5624605
170330_pSPBN_GFP_v9_v2_B19EnvA_15P_BCpooled_day5_Final_RVg_Concatenated	Pseudotyped_Concatenated	2677	1	2677	3.249038e-04	0.5627854
170330_pSPBN_GFP_v9_v2_B19EnvA_15P_BCpooled_day5_Final_RVg_Concatenated	Pseudotyped_Concatenated	2678	1	2678	3.250252e-04	0.5631105
170330_pSPBN_GFP_v9_v2_B19EnvA_15P_BCpooled_day5_Final_RVg_Concatenated	Pseudotyped_Concatenated	2683	1	2683	3.256320e-04	0.5634361
170330_pSPBN_GFP_v9_v2_B19EnvA_15P_BCpooled_day5_Final_RVg_Concatenated	Pseudotyped_Concatenated	2692	1	2692	3.267243e-04	0.5637628
170330_pSPBN_GFP_v9_v2_B19EnvA_15P_BCpooled_day5_Final_RVg_Concatenated	Pseudotyped_Concatenated	2697	1	2697	3.273312e-04	0.5640902
170330_pSPBN_GFP_v9_v2_B19EnvA_15P_BCpooled_day5_Final_RVg_Concatenated	Pseudotyped_Concatenated	2707	1	2707	3.285449e-04	0.5644187
170330_pSPBN_GFP_v9_v2_B19EnvA_15P_BCpooled_day5_Final_RVg_Concatenated	Pseudotyped_Concatenated	2717	1	2717	3.297585e-04	0.5647485
170330_pSPBN_GFP_v9_v2_B19EnvA_15P_BCpooled_day5_Final_RVg_Concatenated	Pseudotyped_Concatenated	2723	1	2723	3.304868e-04	0.5650789
170330_pSPBN_GFP_v9_v2_B19EnvA_15P_BCpooled_day5_Final_RVg_Concatenated	Pseudotyped_Concatenated	2733	1	2733	3.317004e-04	0.5654106
170330_pSPBN_GFP_v9_v2_B19EnvA_15P_BCpooled_day5_Final_RVg_Concatenated	Pseudotyped_Concatenated	2740	1	2740	3.325500e-04	0.5657432
170330_pSPBN_GFP_v9_v2_B19EnvA_15P_BCpooled_day5_Final_RVg_Concatenated	Pseudotyped_Concatenated	2751	1	2751	3.338851e-04	0.5660771
170330_pSPBN_GFP_v9_v2_B19EnvA_15P_BCpooled_day5_Final_RVg_Concatenated	Pseudotyped_Concatenated	2772	1	2772	3.364338e-04	0.5664135
170330_pSPBN_GFP_v9_v2_B19EnvA_15P_BCpooled_day5_Final_RVg_Concatenated	Pseudotyped_Concatenated	2775	1	2775	3.367979e-04	0.5667503
170330_pSPBN_GFP_v9_v2_B19EnvA_15P_BCpooled_day5_Final_RVg_Concatenated	Pseudotyped_Concatenated	2777	1	2777	3.370407e-04	0.5670874
170330_pSPBN_GFP_v9_v2_B19EnvA_15P_BCpooled_day5_Final_RVg_Concatenated	Pseudotyped_Concatenated	2795	1	2795	3.392253e-04	0.5674266
170330_pSPBN_GFP_v9_v2_B19EnvA_15P_BCpooled_day5_Final_RVg_Concatenated	Pseudotyped_Concatenated	2797	1	2797	3.394680e-04	0.5677660
170330_pSPBN_GFP_v9_v2_B19EnvA_15P_BCpooled_day5_Final_RVg_Concatenated	Pseudotyped_Concatenated	2809	1	2809	3.409245e-04	0.5681070
170330_pSPBN_GFP_v9_v2_B19EnvA_15P_BCpooled_day5_Final_RVg_Concatenated	Pseudotyped_Concatenated	2810	1	2810	3.410458e-04	0.5684480
170330_pSPBN_GFP_v9_v2_B19EnvA_15P_BCpooled_day5_Final_RVg_Concatenated	Pseudotyped_Concatenated	2812	1	2812	3.412886e-04	0.5687893
170330_pSPBN_GFP_v9_v2_B19EnvA_15P_BCpooled_day5_Final_RVg_Concatenated	Pseudotyped_Concatenated	2814	1	2814	3.415313e-04	0.5691308
170330_pSPBN_GFP_v9_v2_B19EnvA_15P_BCpooled_day5_Final_RVg_Concatenated	Pseudotyped_Concatenated	2816	1	2816	3.417740e-04	0.5694726
170330_pSPBN_GFP_v9_v2_B19EnvA_15P_BCpooled_day5_Final_RVg_Concatenated	Pseudotyped_Concatenated	2821	1	2821	3.423809e-04	0.5698150
170330_pSPBN_GFP_v9_v2_B19EnvA_15P_BCpooled_day5_Final_RVg_Concatenated	Pseudotyped_Concatenated	2832	1	2832	3.437159e-04	0.5701587
170330_pSPBN_GFP_v9_v2_B19EnvA_15P_BCpooled_day5_Final_RVg_Concatenated	Pseudotyped_Concatenated	2839	1	2839	3.445655e-04	0.5705033
170330_pSPBN_GFP_v9_v2_B19EnvA_15P_BCpooled_day5_Final_RVg_Concatenated	Pseudotyped_Concatenated	2845	1	2845	3.452937e-04	0.5708486
170330_pSPBN_GFP_v9_v2_B19EnvA_15P_BCpooled_day5_Final_RVg_Concatenated	Pseudotyped_Concatenated	2847	1	2847	3.455365e-04	0.5711941
170330_pSPBN_GFP_v9_v2_B19EnvA_15P_BCpooled_day5_Final_RVg_Concatenated	Pseudotyped_Concatenated	2850	1	2850	3.459006e-04	0.5715400
170330_pSPBN_GFP_v9_v2_B19EnvA_15P_BCpooled_day5_Final_RVg_Concatenated	Pseudotyped_Concatenated	2853	1	2853	3.462647e-04	0.5718863
170330_pSPBN_GFP_v9_v2_B19EnvA_15P_BCpooled_day5_Final_RVg_Concatenated	Pseudotyped_Concatenated	2854	1	2854	3.463860e-04	0.5722327
170330_pSPBN_GFP_v9_v2_B19EnvA_15P_BCpooled_day5_Final_RVg_Concatenated	Pseudotyped_Concatenated	2868	1	2868	3.480852e-04	0.5725807
170330_pSPBN_GFP_v9_v2_B19EnvA_15P_BCpooled_day5_Final_RVg_Concatenated	Pseudotyped_Concatenated	2871	1	2871	3.484493e-04	0.5729292
170330_pSPBN_GFP_v9_v2_B19EnvA_15P_BCpooled_day5_Final_RVg_Concatenated	Pseudotyped_Concatenated	2874	1	2874	3.488134e-04	0.5732780
170330_pSPBN_GFP_v9_v2_B19EnvA_15P_BCpooled_day5_Final_RVg_Concatenated	Pseudotyped_Concatenated	2898	1	2898	3.517263e-04	0.5736297
170330_pSPBN_GFP_v9_v2_B19EnvA_15P_BCpooled_day5_Final_RVg_Concatenated	Pseudotyped_Concatenated	2904	1	2904	3.524545e-04	0.5739822
170330_pSPBN_GFP_v9_v2_B19EnvA_15P_BCpooled_day5_Final_RVg_Concatenated	Pseudotyped_Concatenated	2910	1	2910	3.531827e-04	0.5743354
170330_pSPBN_GFP_v9_v2_B19EnvA_15P_BCpooled_day5_Final_RVg_Concatenated	Pseudotyped_Concatenated	2917	1	2917	3.540323e-04	0.5746894
170330_pSPBN_GFP_v9_v2_B19EnvA_15P_BCpooled_day5_Final_RVg_Concatenated	Pseudotyped_Concatenated	2918	1	2918	3.541536e-04	0.5750436
170330_pSPBN_GFP_v9_v2_B19EnvA_15P_BCpooled_day5_Final_RVg_Concatenated	Pseudotyped_Concatenated	2926	1	2926	3.551246e-04	0.5753987
170330_pSPBN_GFP_v9_v2_B19EnvA_15P_BCpooled_day5_Final_RVg_Concatenated	Pseudotyped_Concatenated	2933	2	5866	7.119483e-04	0.5761106
170330_pSPBN_GFP_v9_v2_B19EnvA_15P_BCpooled_day5_Final_RVg_Concatenated	Pseudotyped_Concatenated	2935	1	2935	3.562169e-04	0.5764668
170330_pSPBN_GFP_v9_v2_B19EnvA_15P_BCpooled_day5_Final_RVg_Concatenated	Pseudotyped_Concatenated	2937	1	2937	3.564596e-04	0.5768233
170330_pSPBN_GFP_v9_v2_B19EnvA_15P_BCpooled_day5_Final_RVg_Concatenated	Pseudotyped_Concatenated	2942	1	2942	3.570665e-04	0.5771804
170330_pSPBN_GFP_v9_v2_B19EnvA_15P_BCpooled_day5_Final_RVg_Concatenated	Pseudotyped_Concatenated	2963	1	2963	3.596152e-04	0.5775400
170330_pSPBN_GFP_v9_v2_B19EnvA_15P_BCpooled_day5_Final_RVg_Concatenated	Pseudotyped_Concatenated	2966	1	2966	3.599793e-04	0.5779000
170330_pSPBN_GFP_v9_v2_B19EnvA_15P_BCpooled_day5_Final_RVg_Concatenated	Pseudotyped_Concatenated	2972	1	2972	3.607075e-04	0.5782607
170330_pSPBN_GFP_v9_v2_B19EnvA_15P_BCpooled_day5_Final_RVg_Concatenated	Pseudotyped_Concatenated	2975	1	2975	3.610716e-04	0.5786217
170330_pSPBN_GFP_v9_v2_B19EnvA_15P_BCpooled_day5_Final_RVg_Concatenated	Pseudotyped_Concatenated	2980	2	5960	7.233570e-04	0.5793451
170330_pSPBN_GFP_v9_v2_B19EnvA_15P_BCpooled_day5_Final_RVg_Concatenated	Pseudotyped_Concatenated	3000	1	3000	3.641059e-04	0.5797092
170330_pSPBN_GFP_v9_v2_B19EnvA_15P_BCpooled_day5_Final_RVg_Concatenated	Pseudotyped_Concatenated	3014	1	3014	3.658050e-04	0.5800750
170330_pSPBN_GFP_v9_v2_B19EnvA_15P_BCpooled_day5_Final_RVg_Concatenated	Pseudotyped_Concatenated	3017	1	3017	3.661691e-04	0.5804412
170330_pSPBN_GFP_v9_v2_B19EnvA_15P_BCpooled_day5_Final_RVg_Concatenated	Pseudotyped_Concatenated	3035	2	6070	7.367075e-04	0.5811779
170330_pSPBN_GFP_v9_v2_B19EnvA_15P_BCpooled_day5_Final_RVg_Concatenated	Pseudotyped_Concatenated	3048	1	3048	3.699316e-04	0.5815478
170330_pSPBN_GFP_v9_v2_B19EnvA_15P_BCpooled_day5_Final_RVg_Concatenated	Pseudotyped_Concatenated	3080	1	3080	3.738154e-04	0.5819216
170330_pSPBN_GFP_v9_v2_B19EnvA_15P_BCpooled_day5_Final_RVg_Concatenated	Pseudotyped_Concatenated	3087	1	3087	3.746649e-04	0.5822963
170330_pSPBN_GFP_v9_v2_B19EnvA_15P_BCpooled_day5_Final_RVg_Concatenated	Pseudotyped_Concatenated	3104	1	3104	3.767282e-04	0.5826730
170330_pSPBN_GFP_v9_v2_B19EnvA_15P_BCpooled_day5_Final_RVg_Concatenated	Pseudotyped_Concatenated	3117	2	6234	7.566120e-04	0.5834296
170330_pSPBN_GFP_v9_v2_B19EnvA_15P_BCpooled_day5_Final_RVg_Concatenated	Pseudotyped_Concatenated	3127	1	3127	3.795197e-04	0.5838092
170330_pSPBN_GFP_v9_v2_B19EnvA_15P_BCpooled_day5_Final_RVg_Concatenated	Pseudotyped_Concatenated	3133	1	3133	3.802479e-04	0.5841894
170330_pSPBN_GFP_v9_v2_B19EnvA_15P_BCpooled_day5_Final_RVg_Concatenated	Pseudotyped_Concatenated	3136	1	3136	3.806120e-04	0.5845700
170330_pSPBN_GFP_v9_v2_B19EnvA_15P_BCpooled_day5_Final_RVg_Concatenated	Pseudotyped_Concatenated	3139	1	3139	3.809761e-04	0.5849510
170330_pSPBN_GFP_v9_v2_B19EnvA_15P_BCpooled_day5_Final_RVg_Concatenated	Pseudotyped_Concatenated	3141	1	3141	3.812188e-04	0.5853322
170330_pSPBN_GFP_v9_v2_B19EnvA_15P_BCpooled_day5_Final_RVg_Concatenated	Pseudotyped_Concatenated	3150	1	3150	3.823112e-04	0.5857145
170330_pSPBN_GFP_v9_v2_B19EnvA_15P_BCpooled_day5_Final_RVg_Concatenated	Pseudotyped_Concatenated	3157	1	3157	3.831607e-04	0.5860977
170330_pSPBN_GFP_v9_v2_B19EnvA_15P_BCpooled_day5_Final_RVg_Concatenated	Pseudotyped_Concatenated	3160	1	3160	3.835248e-04	0.5864812
170330_pSPBN_GFP_v9_v2_B19EnvA_15P_BCpooled_day5_Final_RVg_Concatenated	Pseudotyped_Concatenated	3161	2	6322	7.672924e-04	0.5872485
170330_pSPBN_GFP_v9_v2_B19EnvA_15P_BCpooled_day5_Final_RVg_Concatenated	Pseudotyped_Concatenated	3164	1	3164	3.840103e-04	0.5876325
170330_pSPBN_GFP_v9_v2_B19EnvA_15P_BCpooled_day5_Final_RVg_Concatenated	Pseudotyped_Concatenated	3171	1	3171	3.848599e-04	0.5880174
170330_pSPBN_GFP_v9_v2_B19EnvA_15P_BCpooled_day5_Final_RVg_Concatenated	Pseudotyped_Concatenated	3191	2	6382	7.745745e-04	0.5887919
170330_pSPBN_GFP_v9_v2_B19EnvA_15P_BCpooled_day5_Final_RVg_Concatenated	Pseudotyped_Concatenated	3196	1	3196	3.878941e-04	0.5891798
170330_pSPBN_GFP_v9_v2_B19EnvA_15P_BCpooled_day5_Final_RVg_Concatenated	Pseudotyped_Concatenated	3198	1	3198	3.881368e-04	0.5895680
170330_pSPBN_GFP_v9_v2_B19EnvA_15P_BCpooled_day5_Final_RVg_Concatenated	Pseudotyped_Concatenated	3207	1	3207	3.892292e-04	0.5899572
170330_pSPBN_GFP_v9_v2_B19EnvA_15P_BCpooled_day5_Final_RVg_Concatenated	Pseudotyped_Concatenated	3210	1	3210	3.895933e-04	0.5903468
170330_pSPBN_GFP_v9_v2_B19EnvA_15P_BCpooled_day5_Final_RVg_Concatenated	Pseudotyped_Concatenated	3252	1	3252	3.946908e-04	0.5907415
170330_pSPBN_GFP_v9_v2_B19EnvA_15P_BCpooled_day5_Final_RVg_Concatenated	Pseudotyped_Concatenated	3253	1	3253	3.948121e-04	0.5911363
170330_pSPBN_GFP_v9_v2_B19EnvA_15P_BCpooled_day5_Final_RVg_Concatenated	Pseudotyped_Concatenated	3260	1	3260	3.956617e-04	0.5915320
170330_pSPBN_GFP_v9_v2_B19EnvA_15P_BCpooled_day5_Final_RVg_Concatenated	Pseudotyped_Concatenated	3268	1	3268	3.966327e-04	0.5919286
170330_pSPBN_GFP_v9_v2_B19EnvA_15P_BCpooled_day5_Final_RVg_Concatenated	Pseudotyped_Concatenated	3279	1	3279	3.979677e-04	0.5923266
170330_pSPBN_GFP_v9_v2_B19EnvA_15P_BCpooled_day5_Final_RVg_Concatenated	Pseudotyped_Concatenated	3290	1	3290	3.993028e-04	0.5927259
170330_pSPBN_GFP_v9_v2_B19EnvA_15P_BCpooled_day5_Final_RVg_Concatenated	Pseudotyped_Concatenated	3305	1	3305	4.011233e-04	0.5931270
170330_pSPBN_GFP_v9_v2_B19EnvA_15P_BCpooled_day5_Final_RVg_Concatenated	Pseudotyped_Concatenated	3313	1	3313	4.020942e-04	0.5935291
170330_pSPBN_GFP_v9_v2_B19EnvA_15P_BCpooled_day5_Final_RVg_Concatenated	Pseudotyped_Concatenated	3326	1	3326	4.036720e-04	0.5939328
170330_pSPBN_GFP_v9_v2_B19EnvA_15P_BCpooled_day5_Final_RVg_Concatenated	Pseudotyped_Concatenated	3327	2	6654	8.075868e-04	0.5947403
170330_pSPBN_GFP_v9_v2_B19EnvA_15P_BCpooled_day5_Final_RVg_Concatenated	Pseudotyped_Concatenated	3333	1	3333	4.045216e-04	0.5951449
170330_pSPBN_GFP_v9_v2_B19EnvA_15P_BCpooled_day5_Final_RVg_Concatenated	Pseudotyped_Concatenated	3337	1	3337	4.050071e-04	0.5955499
170330_pSPBN_GFP_v9_v2_B19EnvA_15P_BCpooled_day5_Final_RVg_Concatenated	Pseudotyped_Concatenated	3338	1	3338	4.051285e-04	0.5959550
170330_pSPBN_GFP_v9_v2_B19EnvA_15P_BCpooled_day5_Final_RVg_Concatenated	Pseudotyped_Concatenated	3347	1	3347	4.062208e-04	0.5963612
170330_pSPBN_GFP_v9_v2_B19EnvA_15P_BCpooled_day5_Final_RVg_Concatenated	Pseudotyped_Concatenated	3378	1	3378	4.099832e-04	0.5967712
170330_pSPBN_GFP_v9_v2_B19EnvA_15P_BCpooled_day5_Final_RVg_Concatenated	Pseudotyped_Concatenated	3382	1	3382	4.104687e-04	0.5971817
170330_pSPBN_GFP_v9_v2_B19EnvA_15P_BCpooled_day5_Final_RVg_Concatenated	Pseudotyped_Concatenated	3385	1	3385	4.108328e-04	0.5975925
170330_pSPBN_GFP_v9_v2_B19EnvA_15P_BCpooled_day5_Final_RVg_Concatenated	Pseudotyped_Concatenated	3402	1	3402	4.128960e-04	0.5980054
170330_pSPBN_GFP_v9_v2_B19EnvA_15P_BCpooled_day5_Final_RVg_Concatenated	Pseudotyped_Concatenated	3405	1	3405	4.132602e-04	0.5984187
170330_pSPBN_GFP_v9_v2_B19EnvA_15P_BCpooled_day5_Final_RVg_Concatenated	Pseudotyped_Concatenated	3410	1	3410	4.138670e-04	0.5988325
170330_pSPBN_GFP_v9_v2_B19EnvA_15P_BCpooled_day5_Final_RVg_Concatenated	Pseudotyped_Concatenated	3425	1	3425	4.156875e-04	0.5992482
170330_pSPBN_GFP_v9_v2_B19EnvA_15P_BCpooled_day5_Final_RVg_Concatenated	Pseudotyped_Concatenated	3431	1	3431	4.164157e-04	0.5996646
170330_pSPBN_GFP_v9_v2_B19EnvA_15P_BCpooled_day5_Final_RVg_Concatenated	Pseudotyped_Concatenated	3445	1	3445	4.181149e-04	0.6000827
170330_pSPBN_GFP_v9_v2_B19EnvA_15P_BCpooled_day5_Final_RVg_Concatenated	Pseudotyped_Concatenated	3448	1	3448	4.184790e-04	0.6005012
170330_pSPBN_GFP_v9_v2_B19EnvA_15P_BCpooled_day5_Final_RVg_Concatenated	Pseudotyped_Concatenated	3453	1	3453	4.190858e-04	0.6009203
170330_pSPBN_GFP_v9_v2_B19EnvA_15P_BCpooled_day5_Final_RVg_Concatenated	Pseudotyped_Concatenated	3457	1	3457	4.195713e-04	0.6013399
170330_pSPBN_GFP_v9_v2_B19EnvA_15P_BCpooled_day5_Final_RVg_Concatenated	Pseudotyped_Concatenated	3459	1	3459	4.198141e-04	0.6017597
170330_pSPBN_GFP_v9_v2_B19EnvA_15P_BCpooled_day5_Final_RVg_Concatenated	Pseudotyped_Concatenated	3467	1	3467	4.207850e-04	0.6021805
170330_pSPBN_GFP_v9_v2_B19EnvA_15P_BCpooled_day5_Final_RVg_Concatenated	Pseudotyped_Concatenated	3474	1	3474	4.216346e-04	0.6026021
170330_pSPBN_GFP_v9_v2_B19EnvA_15P_BCpooled_day5_Final_RVg_Concatenated	Pseudotyped_Concatenated	3483	1	3483	4.227269e-04	0.6030248
170330_pSPBN_GFP_v9_v2_B19EnvA_15P_BCpooled_day5_Final_RVg_Concatenated	Pseudotyped_Concatenated	3519	1	3519	4.270962e-04	0.6034519
170330_pSPBN_GFP_v9_v2_B19EnvA_15P_BCpooled_day5_Final_RVg_Concatenated	Pseudotyped_Concatenated	3523	1	3523	4.275817e-04	0.6038795
170330_pSPBN_GFP_v9_v2_B19EnvA_15P_BCpooled_day5_Final_RVg_Concatenated	Pseudotyped_Concatenated	3538	2	7076	8.588044e-04	0.6047383
170330_pSPBN_GFP_v9_v2_B19EnvA_15P_BCpooled_day5_Final_RVg_Concatenated	Pseudotyped_Concatenated	3541	1	3541	4.297663e-04	0.6051681
170330_pSPBN_GFP_v9_v2_B19EnvA_15P_BCpooled_day5_Final_RVg_Concatenated	Pseudotyped_Concatenated	3549	1	3549	4.307372e-04	0.6055988
170330_pSPBN_GFP_v9_v2_B19EnvA_15P_BCpooled_day5_Final_RVg_Concatenated	Pseudotyped_Concatenated	3551	1	3551	4.309800e-04	0.6060298
170330_pSPBN_GFP_v9_v2_B19EnvA_15P_BCpooled_day5_Final_RVg_Concatenated	Pseudotyped_Concatenated	3554	1	3554	4.313441e-04	0.6064612
170330_pSPBN_GFP_v9_v2_B19EnvA_15P_BCpooled_day5_Final_RVg_Concatenated	Pseudotyped_Concatenated	3558	1	3558	4.318296e-04	0.6068930
170330_pSPBN_GFP_v9_v2_B19EnvA_15P_BCpooled_day5_Final_RVg_Concatenated	Pseudotyped_Concatenated	3583	1	3583	4.348638e-04	0.6073278
170330_pSPBN_GFP_v9_v2_B19EnvA_15P_BCpooled_day5_Final_RVg_Concatenated	Pseudotyped_Concatenated	3585	1	3585	4.351065e-04	0.6077630
170330_pSPBN_GFP_v9_v2_B19EnvA_15P_BCpooled_day5_Final_RVg_Concatenated	Pseudotyped_Concatenated	3591	1	3591	4.358347e-04	0.6081988
170330_pSPBN_GFP_v9_v2_B19EnvA_15P_BCpooled_day5_Final_RVg_Concatenated	Pseudotyped_Concatenated	3597	1	3597	4.365629e-04	0.6086354
170330_pSPBN_GFP_v9_v2_B19EnvA_15P_BCpooled_day5_Final_RVg_Concatenated	Pseudotyped_Concatenated	3601	1	3601	4.370484e-04	0.6090724
170330_pSPBN_GFP_v9_v2_B19EnvA_15P_BCpooled_day5_Final_RVg_Concatenated	Pseudotyped_Concatenated	3613	1	3613	4.385048e-04	0.6095109
170330_pSPBN_GFP_v9_v2_B19EnvA_15P_BCpooled_day5_Final_RVg_Concatenated	Pseudotyped_Concatenated	3628	1	3628	4.403254e-04	0.6099512
170330_pSPBN_GFP_v9_v2_B19EnvA_15P_BCpooled_day5_Final_RVg_Concatenated	Pseudotyped_Concatenated	3636	1	3636	4.412963e-04	0.6103925
170330_pSPBN_GFP_v9_v2_B19EnvA_15P_BCpooled_day5_Final_RVg_Concatenated	Pseudotyped_Concatenated	3668	1	3668	4.451801e-04	0.6108377
170330_pSPBN_GFP_v9_v2_B19EnvA_15P_BCpooled_day5_Final_RVg_Concatenated	Pseudotyped_Concatenated	3683	1	3683	4.470006e-04	0.6112847
170330_pSPBN_GFP_v9_v2_B19EnvA_15P_BCpooled_day5_Final_RVg_Concatenated	Pseudotyped_Concatenated	3685	1	3685	4.472434e-04	0.6117320
170330_pSPBN_GFP_v9_v2_B19EnvA_15P_BCpooled_day5_Final_RVg_Concatenated	Pseudotyped_Concatenated	3689	1	3689	4.477288e-04	0.6121797
170330_pSPBN_GFP_v9_v2_B19EnvA_15P_BCpooled_day5_Final_RVg_Concatenated	Pseudotyped_Concatenated	3690	1	3690	4.478502e-04	0.6126275
170330_pSPBN_GFP_v9_v2_B19EnvA_15P_BCpooled_day5_Final_RVg_Concatenated	Pseudotyped_Concatenated	3719	1	3719	4.513699e-04	0.6130789
170330_pSPBN_GFP_v9_v2_B19EnvA_15P_BCpooled_day5_Final_RVg_Concatenated	Pseudotyped_Concatenated	3735	1	3735	4.533118e-04	0.6135322
170330_pSPBN_GFP_v9_v2_B19EnvA_15P_BCpooled_day5_Final_RVg_Concatenated	Pseudotyped_Concatenated	3736	1	3736	4.534332e-04	0.6139856
170330_pSPBN_GFP_v9_v2_B19EnvA_15P_BCpooled_day5_Final_RVg_Concatenated	Pseudotyped_Concatenated	3747	1	3747	4.547682e-04	0.6144404
170330_pSPBN_GFP_v9_v2_B19EnvA_15P_BCpooled_day5_Final_RVg_Concatenated	Pseudotyped_Concatenated	3750	1	3750	4.551323e-04	0.6148955
170330_pSPBN_GFP_v9_v2_B19EnvA_15P_BCpooled_day5_Final_RVg_Concatenated	Pseudotyped_Concatenated	3754	1	3754	4.556178e-04	0.6153512
170330_pSPBN_GFP_v9_v2_B19EnvA_15P_BCpooled_day5_Final_RVg_Concatenated	Pseudotyped_Concatenated	3761	1	3761	4.564674e-04	0.6158076
170330_pSPBN_GFP_v9_v2_B19EnvA_15P_BCpooled_day5_Final_RVg_Concatenated	Pseudotyped_Concatenated	3773	1	3773	4.579238e-04	0.6162656
170330_pSPBN_GFP_v9_v2_B19EnvA_15P_BCpooled_day5_Final_RVg_Concatenated	Pseudotyped_Concatenated	3774	1	3774	4.580452e-04	0.6167236
170330_pSPBN_GFP_v9_v2_B19EnvA_15P_BCpooled_day5_Final_RVg_Concatenated	Pseudotyped_Concatenated	3784	1	3784	4.592589e-04	0.6171829
170330_pSPBN_GFP_v9_v2_B19EnvA_15P_BCpooled_day5_Final_RVg_Concatenated	Pseudotyped_Concatenated	3798	1	3798	4.609580e-04	0.6176438
170330_pSPBN_GFP_v9_v2_B19EnvA_15P_BCpooled_day5_Final_RVg_Concatenated	Pseudotyped_Concatenated	3803	1	3803	4.615649e-04	0.6181054
170330_pSPBN_GFP_v9_v2_B19EnvA_15P_BCpooled_day5_Final_RVg_Concatenated	Pseudotyped_Concatenated	3806	1	3806	4.619290e-04	0.6185673
170330_pSPBN_GFP_v9_v2_B19EnvA_15P_BCpooled_day5_Final_RVg_Concatenated	Pseudotyped_Concatenated	3811	1	3811	4.625358e-04	0.6190298
170330_pSPBN_GFP_v9_v2_B19EnvA_15P_BCpooled_day5_Final_RVg_Concatenated	Pseudotyped_Concatenated	3812	1	3812	4.626572e-04	0.6194925
170330_pSPBN_GFP_v9_v2_B19EnvA_15P_BCpooled_day5_Final_RVg_Concatenated	Pseudotyped_Concatenated	3813	1	3813	4.627786e-04	0.6199553
170330_pSPBN_GFP_v9_v2_B19EnvA_15P_BCpooled_day5_Final_RVg_Concatenated	Pseudotyped_Concatenated	3831	1	3831	4.649632e-04	0.6204202
170330_pSPBN_GFP_v9_v2_B19EnvA_15P_BCpooled_day5_Final_RVg_Concatenated	Pseudotyped_Concatenated	3835	1	3835	4.654487e-04	0.6208857
170330_pSPBN_GFP_v9_v2_B19EnvA_15P_BCpooled_day5_Final_RVg_Concatenated	Pseudotyped_Concatenated	3840	1	3840	4.660555e-04	0.6213518
170330_pSPBN_GFP_v9_v2_B19EnvA_15P_BCpooled_day5_Final_RVg_Concatenated	Pseudotyped_Concatenated	3844	1	3844	4.665410e-04	0.6218183
170330_pSPBN_GFP_v9_v2_B19EnvA_15P_BCpooled_day5_Final_RVg_Concatenated	Pseudotyped_Concatenated	3869	1	3869	4.695752e-04	0.6222879
170330_pSPBN_GFP_v9_v2_B19EnvA_15P_BCpooled_day5_Final_RVg_Concatenated	Pseudotyped_Concatenated	3888	1	3888	4.718812e-04	0.6227597
170330_pSPBN_GFP_v9_v2_B19EnvA_15P_BCpooled_day5_Final_RVg_Concatenated	Pseudotyped_Concatenated	3894	1	3894	4.726094e-04	0.6232324
170330_pSPBN_GFP_v9_v2_B19EnvA_15P_BCpooled_day5_Final_RVg_Concatenated	Pseudotyped_Concatenated	3897	1	3897	4.729735e-04	0.6237053
170330_pSPBN_GFP_v9_v2_B19EnvA_15P_BCpooled_day5_Final_RVg_Concatenated	Pseudotyped_Concatenated	3904	1	3904	4.738231e-04	0.6241792
170330_pSPBN_GFP_v9_v2_B19EnvA_15P_BCpooled_day5_Final_RVg_Concatenated	Pseudotyped_Concatenated	3907	1	3907	4.741872e-04	0.6246533
170330_pSPBN_GFP_v9_v2_B19EnvA_15P_BCpooled_day5_Final_RVg_Concatenated	Pseudotyped_Concatenated	3909	1	3909	4.744299e-04	0.6251278
170330_pSPBN_GFP_v9_v2_B19EnvA_15P_BCpooled_day5_Final_RVg_Concatenated	Pseudotyped_Concatenated	3916	1	3916	4.752795e-04	0.6256031
170330_pSPBN_GFP_v9_v2_B19EnvA_15P_BCpooled_day5_Final_RVg_Concatenated	Pseudotyped_Concatenated	3921	1	3921	4.758864e-04	0.6260789
170330_pSPBN_GFP_v9_v2_B19EnvA_15P_BCpooled_day5_Final_RVg_Concatenated	Pseudotyped_Concatenated	3946	1	3946	4.789206e-04	0.6265579
170330_pSPBN_GFP_v9_v2_B19EnvA_15P_BCpooled_day5_Final_RVg_Concatenated	Pseudotyped_Concatenated	3968	1	3968	4.815907e-04	0.6270394
170330_pSPBN_GFP_v9_v2_B19EnvA_15P_BCpooled_day5_Final_RVg_Concatenated	Pseudotyped_Concatenated	3976	1	3976	4.825616e-04	0.6275220
170330_pSPBN_GFP_v9_v2_B19EnvA_15P_BCpooled_day5_Final_RVg_Concatenated	Pseudotyped_Concatenated	4016	1	4016	4.874164e-04	0.6280094
170330_pSPBN_GFP_v9_v2_B19EnvA_15P_BCpooled_day5_Final_RVg_Concatenated	Pseudotyped_Concatenated	4027	1	4027	4.887514e-04	0.6284982
170330_pSPBN_GFP_v9_v2_B19EnvA_15P_BCpooled_day5_Final_RVg_Concatenated	Pseudotyped_Concatenated	4067	1	4067	4.936062e-04	0.6289918
170330_pSPBN_GFP_v9_v2_B19EnvA_15P_BCpooled_day5_Final_RVg_Concatenated	Pseudotyped_Concatenated	4070	2	8140	9.879406e-04	0.6299797
170330_pSPBN_GFP_v9_v2_B19EnvA_15P_BCpooled_day5_Final_RVg_Concatenated	Pseudotyped_Concatenated	4077	1	4077	4.948199e-04	0.6304745
170330_pSPBN_GFP_v9_v2_B19EnvA_15P_BCpooled_day5_Final_RVg_Concatenated	Pseudotyped_Concatenated	4078	1	4078	4.949412e-04	0.6309695
170330_pSPBN_GFP_v9_v2_B19EnvA_15P_BCpooled_day5_Final_RVg_Concatenated	Pseudotyped_Concatenated	4082	1	4082	4.954267e-04	0.6314649
170330_pSPBN_GFP_v9_v2_B19EnvA_15P_BCpooled_day5_Final_RVg_Concatenated	Pseudotyped_Concatenated	4102	2	8204	9.957082e-04	0.6324606
170330_pSPBN_GFP_v9_v2_B19EnvA_15P_BCpooled_day5_Final_RVg_Concatenated	Pseudotyped_Concatenated	4103	1	4103	4.979755e-04	0.6329586
170330_pSPBN_GFP_v9_v2_B19EnvA_15P_BCpooled_day5_Final_RVg_Concatenated	Pseudotyped_Concatenated	4104	1	4104	4.980968e-04	0.6334567
170330_pSPBN_GFP_v9_v2_B19EnvA_15P_BCpooled_day5_Final_RVg_Concatenated	Pseudotyped_Concatenated	4105	1	4105	4.982182e-04	0.6339549
170330_pSPBN_GFP_v9_v2_B19EnvA_15P_BCpooled_day5_Final_RVg_Concatenated	Pseudotyped_Concatenated	4135	1	4135	5.018592e-04	0.6344568
170330_pSPBN_GFP_v9_v2_B19EnvA_15P_BCpooled_day5_Final_RVg_Concatenated	Pseudotyped_Concatenated	4138	1	4138	5.022234e-04	0.6349590
170330_pSPBN_GFP_v9_v2_B19EnvA_15P_BCpooled_day5_Final_RVg_Concatenated	Pseudotyped_Concatenated	4149	1	4149	5.035584e-04	0.6354626
170330_pSPBN_GFP_v9_v2_B19EnvA_15P_BCpooled_day5_Final_RVg_Concatenated	Pseudotyped_Concatenated	4154	1	4154	5.041652e-04	0.6359667
170330_pSPBN_GFP_v9_v2_B19EnvA_15P_BCpooled_day5_Final_RVg_Concatenated	Pseudotyped_Concatenated	4167	1	4167	5.057430e-04	0.6364725
170330_pSPBN_GFP_v9_v2_B19EnvA_15P_BCpooled_day5_Final_RVg_Concatenated	Pseudotyped_Concatenated	4195	1	4195	5.091414e-04	0.6369816
170330_pSPBN_GFP_v9_v2_B19EnvA_15P_BCpooled_day5_Final_RVg_Concatenated	Pseudotyped_Concatenated	4201	1	4201	5.098696e-04	0.6374915
170330_pSPBN_GFP_v9_v2_B19EnvA_15P_BCpooled_day5_Final_RVg_Concatenated	Pseudotyped_Concatenated	4203	1	4203	5.101123e-04	0.6380016
170330_pSPBN_GFP_v9_v2_B19EnvA_15P_BCpooled_day5_Final_RVg_Concatenated	Pseudotyped_Concatenated	4215	1	4215	5.115687e-04	0.6385132
170330_pSPBN_GFP_v9_v2_B19EnvA_15P_BCpooled_day5_Final_RVg_Concatenated	Pseudotyped_Concatenated	4216	1	4216	5.116901e-04	0.6390248
170330_pSPBN_GFP_v9_v2_B19EnvA_15P_BCpooled_day5_Final_RVg_Concatenated	Pseudotyped_Concatenated	4223	1	4223	5.125397e-04	0.6395374
170330_pSPBN_GFP_v9_v2_B19EnvA_15P_BCpooled_day5_Final_RVg_Concatenated	Pseudotyped_Concatenated	4225	1	4225	5.127824e-04	0.6400502
170330_pSPBN_GFP_v9_v2_B19EnvA_15P_BCpooled_day5_Final_RVg_Concatenated	Pseudotyped_Concatenated	4243	1	4243	5.149671e-04	0.6405651
170330_pSPBN_GFP_v9_v2_B19EnvA_15P_BCpooled_day5_Final_RVg_Concatenated	Pseudotyped_Concatenated	4249	1	4249	5.156953e-04	0.6410808
170330_pSPBN_GFP_v9_v2_B19EnvA_15P_BCpooled_day5_Final_RVg_Concatenated	Pseudotyped_Concatenated	4277	1	4277	5.190936e-04	0.6415999
170330_pSPBN_GFP_v9_v2_B19EnvA_15P_BCpooled_day5_Final_RVg_Concatenated	Pseudotyped_Concatenated	4295	1	4295	5.212782e-04	0.6421212
170330_pSPBN_GFP_v9_v2_B19EnvA_15P_BCpooled_day5_Final_RVg_Concatenated	Pseudotyped_Concatenated	4299	1	4299	5.217637e-04	0.6426430
170330_pSPBN_GFP_v9_v2_B19EnvA_15P_BCpooled_day5_Final_RVg_Concatenated	Pseudotyped_Concatenated	4319	1	4319	5.241911e-04	0.6431672
170330_pSPBN_GFP_v9_v2_B19EnvA_15P_BCpooled_day5_Final_RVg_Concatenated	Pseudotyped_Concatenated	4328	1	4328	5.252834e-04	0.6436924
170330_pSPBN_GFP_v9_v2_B19EnvA_15P_BCpooled_day5_Final_RVg_Concatenated	Pseudotyped_Concatenated	4339	1	4339	5.266184e-04	0.6442191
170330_pSPBN_GFP_v9_v2_B19EnvA_15P_BCpooled_day5_Final_RVg_Concatenated	Pseudotyped_Concatenated	4348	1	4348	5.277108e-04	0.6447468
170330_pSPBN_GFP_v9_v2_B19EnvA_15P_BCpooled_day5_Final_RVg_Concatenated	Pseudotyped_Concatenated	4353	1	4353	5.283176e-04	0.6452751
170330_pSPBN_GFP_v9_v2_B19EnvA_15P_BCpooled_day5_Final_RVg_Concatenated	Pseudotyped_Concatenated	4375	1	4375	5.309877e-04	0.6458061
170330_pSPBN_GFP_v9_v2_B19EnvA_15P_BCpooled_day5_Final_RVg_Concatenated	Pseudotyped_Concatenated	4414	1	4414	5.357211e-04	0.6463418
170330_pSPBN_GFP_v9_v2_B19EnvA_15P_BCpooled_day5_Final_RVg_Concatenated	Pseudotyped_Concatenated	4420	1	4420	5.364493e-04	0.6468782
170330_pSPBN_GFP_v9_v2_B19EnvA_15P_BCpooled_day5_Final_RVg_Concatenated	Pseudotyped_Concatenated	4424	1	4424	5.369348e-04	0.6474152
170330_pSPBN_GFP_v9_v2_B19EnvA_15P_BCpooled_day5_Final_RVg_Concatenated	Pseudotyped_Concatenated	4435	1	4435	5.382698e-04	0.6479534
170330_pSPBN_GFP_v9_v2_B19EnvA_15P_BCpooled_day5_Final_RVg_Concatenated	Pseudotyped_Concatenated	4439	1	4439	5.387553e-04	0.6484922
170330_pSPBN_GFP_v9_v2_B19EnvA_15P_BCpooled_day5_Final_RVg_Concatenated	Pseudotyped_Concatenated	4493	1	4493	5.453092e-04	0.6490375
170330_pSPBN_GFP_v9_v2_B19EnvA_15P_BCpooled_day5_Final_RVg_Concatenated	Pseudotyped_Concatenated	4543	1	4543	5.513776e-04	0.6495889
170330_pSPBN_GFP_v9_v2_B19EnvA_15P_BCpooled_day5_Final_RVg_Concatenated	Pseudotyped_Concatenated	4545	1	4545	5.516204e-04	0.6501405
170330_pSPBN_GFP_v9_v2_B19EnvA_15P_BCpooled_day5_Final_RVg_Concatenated	Pseudotyped_Concatenated	4550	1	4550	5.522272e-04	0.6506927
170330_pSPBN_GFP_v9_v2_B19EnvA_15P_BCpooled_day5_Final_RVg_Concatenated	Pseudotyped_Concatenated	4557	1	4557	5.530768e-04	0.6512458
170330_pSPBN_GFP_v9_v2_B19EnvA_15P_BCpooled_day5_Final_RVg_Concatenated	Pseudotyped_Concatenated	4592	1	4592	5.573247e-04	0.6518031
170330_pSPBN_GFP_v9_v2_B19EnvA_15P_BCpooled_day5_Final_RVg_Concatenated	Pseudotyped_Concatenated	4600	1	4600	5.582957e-04	0.6523614
170330_pSPBN_GFP_v9_v2_B19EnvA_15P_BCpooled_day5_Final_RVg_Concatenated	Pseudotyped_Concatenated	4611	1	4611	5.596307e-04	0.6529211
170330_pSPBN_GFP_v9_v2_B19EnvA_15P_BCpooled_day5_Final_RVg_Concatenated	Pseudotyped_Concatenated	4623	1	4623	5.610871e-04	0.6534822
170330_pSPBN_GFP_v9_v2_B19EnvA_15P_BCpooled_day5_Final_RVg_Concatenated	Pseudotyped_Concatenated	4631	1	4631	5.620581e-04	0.6540442
170330_pSPBN_GFP_v9_v2_B19EnvA_15P_BCpooled_day5_Final_RVg_Concatenated	Pseudotyped_Concatenated	4636	1	4636	5.626649e-04	0.6546069
170330_pSPBN_GFP_v9_v2_B19EnvA_15P_BCpooled_day5_Final_RVg_Concatenated	Pseudotyped_Concatenated	4640	1	4640	5.631504e-04	0.6551700
170330_pSPBN_GFP_v9_v2_B19EnvA_15P_BCpooled_day5_Final_RVg_Concatenated	Pseudotyped_Concatenated	4643	1	4643	5.635145e-04	0.6557335
170330_pSPBN_GFP_v9_v2_B19EnvA_15P_BCpooled_day5_Final_RVg_Concatenated	Pseudotyped_Concatenated	4670	1	4670	5.667915e-04	0.6563003
170330_pSPBN_GFP_v9_v2_B19EnvA_15P_BCpooled_day5_Final_RVg_Concatenated	Pseudotyped_Concatenated	4681	1	4681	5.681265e-04	0.6568685
170330_pSPBN_GFP_v9_v2_B19EnvA_15P_BCpooled_day5_Final_RVg_Concatenated	Pseudotyped_Concatenated	4706	1	4706	5.711607e-04	0.6574396
170330_pSPBN_GFP_v9_v2_B19EnvA_15P_BCpooled_day5_Final_RVg_Concatenated	Pseudotyped_Concatenated	4710	1	4710	5.716462e-04	0.6580113
170330_pSPBN_GFP_v9_v2_B19EnvA_15P_BCpooled_day5_Final_RVg_Concatenated	Pseudotyped_Concatenated	4754	1	4754	5.769864e-04	0.6585882
170330_pSPBN_GFP_v9_v2_B19EnvA_15P_BCpooled_day5_Final_RVg_Concatenated	Pseudotyped_Concatenated	4764	1	4764	5.782001e-04	0.6591665
170330_pSPBN_GFP_v9_v2_B19EnvA_15P_BCpooled_day5_Final_RVg_Concatenated	Pseudotyped_Concatenated	4795	1	4795	5.819625e-04	0.6597484
170330_pSPBN_GFP_v9_v2_B19EnvA_15P_BCpooled_day5_Final_RVg_Concatenated	Pseudotyped_Concatenated	4806	1	4806	5.832976e-04	0.6603317
170330_pSPBN_GFP_v9_v2_B19EnvA_15P_BCpooled_day5_Final_RVg_Concatenated	Pseudotyped_Concatenated	4875	1	4875	5.916720e-04	0.6609234
170330_pSPBN_GFP_v9_v2_B19EnvA_15P_BCpooled_day5_Final_RVg_Concatenated	Pseudotyped_Concatenated	4907	1	4907	5.955558e-04	0.6615189
170330_pSPBN_GFP_v9_v2_B19EnvA_15P_BCpooled_day5_Final_RVg_Concatenated	Pseudotyped_Concatenated	4962	1	4962	6.022311e-04	0.6621212
170330_pSPBN_GFP_v9_v2_B19EnvA_15P_BCpooled_day5_Final_RVg_Concatenated	Pseudotyped_Concatenated	4995	1	4995	6.062363e-04	0.6627274
170330_pSPBN_GFP_v9_v2_B19EnvA_15P_BCpooled_day5_Final_RVg_Concatenated	Pseudotyped_Concatenated	5014	1	5014	6.085423e-04	0.6633359
170330_pSPBN_GFP_v9_v2_B19EnvA_15P_BCpooled_day5_Final_RVg_Concatenated	Pseudotyped_Concatenated	5044	1	5044	6.121833e-04	0.6639481
170330_pSPBN_GFP_v9_v2_B19EnvA_15P_BCpooled_day5_Final_RVg_Concatenated	Pseudotyped_Concatenated	5063	1	5063	6.144893e-04	0.6645626
170330_pSPBN_GFP_v9_v2_B19EnvA_15P_BCpooled_day5_Final_RVg_Concatenated	Pseudotyped_Concatenated	5077	1	5077	6.161885e-04	0.6651788
170330_pSPBN_GFP_v9_v2_B19EnvA_15P_BCpooled_day5_Final_RVg_Concatenated	Pseudotyped_Concatenated	5092	1	5092	6.180090e-04	0.6657968
170330_pSPBN_GFP_v9_v2_B19EnvA_15P_BCpooled_day5_Final_RVg_Concatenated	Pseudotyped_Concatenated	5121	1	5121	6.215287e-04	0.6664183
170330_pSPBN_GFP_v9_v2_B19EnvA_15P_BCpooled_day5_Final_RVg_Concatenated	Pseudotyped_Concatenated	5147	1	5147	6.246843e-04	0.6670430
170330_pSPBN_GFP_v9_v2_B19EnvA_15P_BCpooled_day5_Final_RVg_Concatenated	Pseudotyped_Concatenated	5238	1	5238	6.357288e-04	0.6676788
170330_pSPBN_GFP_v9_v2_B19EnvA_15P_BCpooled_day5_Final_RVg_Concatenated	Pseudotyped_Concatenated	5256	1	5256	6.379135e-04	0.6683167
170330_pSPBN_GFP_v9_v2_B19EnvA_15P_BCpooled_day5_Final_RVg_Concatenated	Pseudotyped_Concatenated	5263	1	5263	6.387630e-04	0.6689554
170330_pSPBN_GFP_v9_v2_B19EnvA_15P_BCpooled_day5_Final_RVg_Concatenated	Pseudotyped_Concatenated	5273	1	5273	6.399767e-04	0.6695954
170330_pSPBN_GFP_v9_v2_B19EnvA_15P_BCpooled_day5_Final_RVg_Concatenated	Pseudotyped_Concatenated	5291	1	5291	6.421614e-04	0.6702376
170330_pSPBN_GFP_v9_v2_B19EnvA_15P_BCpooled_day5_Final_RVg_Concatenated	Pseudotyped_Concatenated	5295	2	10590	1.285294e-03	0.6715229
170330_pSPBN_GFP_v9_v2_B19EnvA_15P_BCpooled_day5_Final_RVg_Concatenated	Pseudotyped_Concatenated	5299	1	5299	6.431323e-04	0.6721660
170330_pSPBN_GFP_v9_v2_B19EnvA_15P_BCpooled_day5_Final_RVg_Concatenated	Pseudotyped_Concatenated	5312	1	5312	6.447101e-04	0.6728107
170330_pSPBN_GFP_v9_v2_B19EnvA_15P_BCpooled_day5_Final_RVg_Concatenated	Pseudotyped_Concatenated	5326	1	5326	6.464093e-04	0.6734571
170330_pSPBN_GFP_v9_v2_B19EnvA_15P_BCpooled_day5_Final_RVg_Concatenated	Pseudotyped_Concatenated	5375	1	5375	6.523563e-04	0.6741095
170330_pSPBN_GFP_v9_v2_B19EnvA_15P_BCpooled_day5_Final_RVg_Concatenated	Pseudotyped_Concatenated	5376	1	5376	6.524777e-04	0.6747620
170330_pSPBN_GFP_v9_v2_B19EnvA_15P_BCpooled_day5_Final_RVg_Concatenated	Pseudotyped_Concatenated	5380	1	5380	6.529632e-04	0.6754149
170330_pSPBN_GFP_v9_v2_B19EnvA_15P_BCpooled_day5_Final_RVg_Concatenated	Pseudotyped_Concatenated	5427	1	5427	6.586675e-04	0.6760736
170330_pSPBN_GFP_v9_v2_B19EnvA_15P_BCpooled_day5_Final_RVg_Concatenated	Pseudotyped_Concatenated	5460	1	5460	6.626727e-04	0.6767363
170330_pSPBN_GFP_v9_v2_B19EnvA_15P_BCpooled_day5_Final_RVg_Concatenated	Pseudotyped_Concatenated	5479	1	5479	6.649787e-04	0.6774012
170330_pSPBN_GFP_v9_v2_B19EnvA_15P_BCpooled_day5_Final_RVg_Concatenated	Pseudotyped_Concatenated	5514	1	5514	6.692266e-04	0.6780705
170330_pSPBN_GFP_v9_v2_B19EnvA_15P_BCpooled_day5_Final_RVg_Concatenated	Pseudotyped_Concatenated	5534	1	5534	6.716539e-04	0.6787421
170330_pSPBN_GFP_v9_v2_B19EnvA_15P_BCpooled_day5_Final_RVg_Concatenated	Pseudotyped_Concatenated	5540	1	5540	6.723822e-04	0.6794145
170330_pSPBN_GFP_v9_v2_B19EnvA_15P_BCpooled_day5_Final_RVg_Concatenated	Pseudotyped_Concatenated	5544	1	5544	6.728676e-04	0.6800874
170330_pSPBN_GFP_v9_v2_B19EnvA_15P_BCpooled_day5_Final_RVg_Concatenated	Pseudotyped_Concatenated	5549	1	5549	6.734745e-04	0.6807608
170330_pSPBN_GFP_v9_v2_B19EnvA_15P_BCpooled_day5_Final_RVg_Concatenated	Pseudotyped_Concatenated	5553	1	5553	6.739599e-04	0.6814348
170330_pSPBN_GFP_v9_v2_B19EnvA_15P_BCpooled_day5_Final_RVg_Concatenated	Pseudotyped_Concatenated	5572	1	5572	6.762660e-04	0.6821111
170330_pSPBN_GFP_v9_v2_B19EnvA_15P_BCpooled_day5_Final_RVg_Concatenated	Pseudotyped_Concatenated	5586	1	5586	6.779651e-04	0.6827890
170330_pSPBN_GFP_v9_v2_B19EnvA_15P_BCpooled_day5_Final_RVg_Concatenated	Pseudotyped_Concatenated	5600	1	5600	6.796643e-04	0.6834687
170330_pSPBN_GFP_v9_v2_B19EnvA_15P_BCpooled_day5_Final_RVg_Concatenated	Pseudotyped_Concatenated	5605	1	5605	6.802711e-04	0.6841490
170330_pSPBN_GFP_v9_v2_B19EnvA_15P_BCpooled_day5_Final_RVg_Concatenated	Pseudotyped_Concatenated	5608	1	5608	6.806352e-04	0.6848296
170330_pSPBN_GFP_v9_v2_B19EnvA_15P_BCpooled_day5_Final_RVg_Concatenated	Pseudotyped_Concatenated	5622	1	5622	6.823344e-04	0.6855119
170330_pSPBN_GFP_v9_v2_B19EnvA_15P_BCpooled_day5_Final_RVg_Concatenated	Pseudotyped_Concatenated	5651	1	5651	6.858541e-04	0.6861978
170330_pSPBN_GFP_v9_v2_B19EnvA_15P_BCpooled_day5_Final_RVg_Concatenated	Pseudotyped_Concatenated	5656	1	5656	6.864609e-04	0.6868843
170330_pSPBN_GFP_v9_v2_B19EnvA_15P_BCpooled_day5_Final_RVg_Concatenated	Pseudotyped_Concatenated	5657	2	11314	1.373165e-03	0.6882574
170330_pSPBN_GFP_v9_v2_B19EnvA_15P_BCpooled_day5_Final_RVg_Concatenated	Pseudotyped_Concatenated	5664	1	5664	6.874319e-04	0.6889448
170330_pSPBN_GFP_v9_v2_B19EnvA_15P_BCpooled_day5_Final_RVg_Concatenated	Pseudotyped_Concatenated	5665	2	11330	1.375106e-03	0.6903200
170330_pSPBN_GFP_v9_v2_B19EnvA_15P_BCpooled_day5_Final_RVg_Concatenated	Pseudotyped_Concatenated	5683	1	5683	6.897379e-04	0.6910097
170330_pSPBN_GFP_v9_v2_B19EnvA_15P_BCpooled_day5_Final_RVg_Concatenated	Pseudotyped_Concatenated	5698	1	5698	6.915584e-04	0.6917013
170330_pSPBN_GFP_v9_v2_B19EnvA_15P_BCpooled_day5_Final_RVg_Concatenated	Pseudotyped_Concatenated	5703	1	5703	6.921652e-04	0.6923934
170330_pSPBN_GFP_v9_v2_B19EnvA_15P_BCpooled_day5_Final_RVg_Concatenated	Pseudotyped_Concatenated	5725	1	5725	6.948354e-04	0.6930883
170330_pSPBN_GFP_v9_v2_B19EnvA_15P_BCpooled_day5_Final_RVg_Concatenated	Pseudotyped_Concatenated	5749	1	5749	6.977482e-04	0.6937860
170330_pSPBN_GFP_v9_v2_B19EnvA_15P_BCpooled_day5_Final_RVg_Concatenated	Pseudotyped_Concatenated	5758	1	5758	6.988405e-04	0.6944848
170330_pSPBN_GFP_v9_v2_B19EnvA_15P_BCpooled_day5_Final_RVg_Concatenated	Pseudotyped_Concatenated	5774	1	5774	7.007824e-04	0.6951856
170330_pSPBN_GFP_v9_v2_B19EnvA_15P_BCpooled_day5_Final_RVg_Concatenated	Pseudotyped_Concatenated	5802	1	5802	7.041807e-04	0.6958898
170330_pSPBN_GFP_v9_v2_B19EnvA_15P_BCpooled_day5_Final_RVg_Concatenated	Pseudotyped_Concatenated	5875	1	5875	7.130406e-04	0.6966028
170330_pSPBN_GFP_v9_v2_B19EnvA_15P_BCpooled_day5_Final_RVg_Concatenated	Pseudotyped_Concatenated	5898	1	5898	7.158321e-04	0.6973187
170330_pSPBN_GFP_v9_v2_B19EnvA_15P_BCpooled_day5_Final_RVg_Concatenated	Pseudotyped_Concatenated	5911	1	5911	7.174099e-04	0.6980361
170330_pSPBN_GFP_v9_v2_B19EnvA_15P_BCpooled_day5_Final_RVg_Concatenated	Pseudotyped_Concatenated	5928	1	5928	7.194732e-04	0.6987556
170330_pSPBN_GFP_v9_v2_B19EnvA_15P_BCpooled_day5_Final_RVg_Concatenated	Pseudotyped_Concatenated	5945	1	5945	7.215364e-04	0.6994771
170330_pSPBN_GFP_v9_v2_B19EnvA_15P_BCpooled_day5_Final_RVg_Concatenated	Pseudotyped_Concatenated	5981	1	5981	7.259057e-04	0.7002030
170330_pSPBN_GFP_v9_v2_B19EnvA_15P_BCpooled_day5_Final_RVg_Concatenated	Pseudotyped_Concatenated	6077	1	6077	7.375571e-04	0.7009406
170330_pSPBN_GFP_v9_v2_B19EnvA_15P_BCpooled_day5_Final_RVg_Concatenated	Pseudotyped_Concatenated	6079	1	6079	7.377998e-04	0.7016784
170330_pSPBN_GFP_v9_v2_B19EnvA_15P_BCpooled_day5_Final_RVg_Concatenated	Pseudotyped_Concatenated	6162	1	6162	7.478734e-04	0.7024262
170330_pSPBN_GFP_v9_v2_B19EnvA_15P_BCpooled_day5_Final_RVg_Concatenated	Pseudotyped_Concatenated	6217	1	6217	7.545487e-04	0.7031808
170330_pSPBN_GFP_v9_v2_B19EnvA_15P_BCpooled_day5_Final_RVg_Concatenated	Pseudotyped_Concatenated	6223	1	6223	7.552769e-04	0.7039361
170330_pSPBN_GFP_v9_v2_B19EnvA_15P_BCpooled_day5_Final_RVg_Concatenated	Pseudotyped_Concatenated	6228	1	6228	7.558838e-04	0.7046919
170330_pSPBN_GFP_v9_v2_B19EnvA_15P_BCpooled_day5_Final_RVg_Concatenated	Pseudotyped_Concatenated	6275	1	6275	7.615881e-04	0.7054535
170330_pSPBN_GFP_v9_v2_B19EnvA_15P_BCpooled_day5_Final_RVg_Concatenated	Pseudotyped_Concatenated	6349	1	6349	7.705694e-04	0.7062241
170330_pSPBN_GFP_v9_v2_B19EnvA_15P_BCpooled_day5_Final_RVg_Concatenated	Pseudotyped_Concatenated	6371	1	6371	7.732395e-04	0.7069973
170330_pSPBN_GFP_v9_v2_B19EnvA_15P_BCpooled_day5_Final_RVg_Concatenated	Pseudotyped_Concatenated	6483	1	6483	7.868328e-04	0.7077842
170330_pSPBN_GFP_v9_v2_B19EnvA_15P_BCpooled_day5_Final_RVg_Concatenated	Pseudotyped_Concatenated	6485	1	6485	7.870755e-04	0.7085712
170330_pSPBN_GFP_v9_v2_B19EnvA_15P_BCpooled_day5_Final_RVg_Concatenated	Pseudotyped_Concatenated	6499	1	6499	7.887747e-04	0.7093600
170330_pSPBN_GFP_v9_v2_B19EnvA_15P_BCpooled_day5_Final_RVg_Concatenated	Pseudotyped_Concatenated	6503	1	6503	7.892601e-04	0.7101493
170330_pSPBN_GFP_v9_v2_B19EnvA_15P_BCpooled_day5_Final_RVg_Concatenated	Pseudotyped_Concatenated	6504	1	6504	7.893815e-04	0.7109387
170330_pSPBN_GFP_v9_v2_B19EnvA_15P_BCpooled_day5_Final_RVg_Concatenated	Pseudotyped_Concatenated	6539	1	6539	7.936294e-04	0.7117323
170330_pSPBN_GFP_v9_v2_B19EnvA_15P_BCpooled_day5_Final_RVg_Concatenated	Pseudotyped_Concatenated	6561	1	6561	7.962995e-04	0.7125286
170330_pSPBN_GFP_v9_v2_B19EnvA_15P_BCpooled_day5_Final_RVg_Concatenated	Pseudotyped_Concatenated	6576	1	6576	7.981200e-04	0.7133267
170330_pSPBN_GFP_v9_v2_B19EnvA_15P_BCpooled_day5_Final_RVg_Concatenated	Pseudotyped_Concatenated	6619	1	6619	8.033389e-04	0.7141301
170330_pSPBN_GFP_v9_v2_B19EnvA_15P_BCpooled_day5_Final_RVg_Concatenated	Pseudotyped_Concatenated	6673	1	6673	8.098928e-04	0.7149399
170330_pSPBN_GFP_v9_v2_B19EnvA_15P_BCpooled_day5_Final_RVg_Concatenated	Pseudotyped_Concatenated	6710	1	6710	8.143834e-04	0.7157543
170330_pSPBN_GFP_v9_v2_B19EnvA_15P_BCpooled_day5_Final_RVg_Concatenated	Pseudotyped_Concatenated	6711	1	6711	8.145048e-04	0.7165688
170330_pSPBN_GFP_v9_v2_B19EnvA_15P_BCpooled_day5_Final_RVg_Concatenated	Pseudotyped_Concatenated	6764	1	6764	8.209373e-04	0.7173898
170330_pSPBN_GFP_v9_v2_B19EnvA_15P_BCpooled_day5_Final_RVg_Concatenated	Pseudotyped_Concatenated	6768	1	6768	8.214228e-04	0.7182112
170330_pSPBN_GFP_v9_v2_B19EnvA_15P_BCpooled_day5_Final_RVg_Concatenated	Pseudotyped_Concatenated	6796	1	6796	8.248211e-04	0.7190360
170330_pSPBN_GFP_v9_v2_B19EnvA_15P_BCpooled_day5_Final_RVg_Concatenated	Pseudotyped_Concatenated	6814	1	6814	8.270058e-04	0.7198630
170330_pSPBN_GFP_v9_v2_B19EnvA_15P_BCpooled_day5_Final_RVg_Concatenated	Pseudotyped_Concatenated	6861	1	6861	8.327101e-04	0.7206957
170330_pSPBN_GFP_v9_v2_B19EnvA_15P_BCpooled_day5_Final_RVg_Concatenated	Pseudotyped_Concatenated	6870	1	6870	8.338024e-04	0.7215295
170330_pSPBN_GFP_v9_v2_B19EnvA_15P_BCpooled_day5_Final_RVg_Concatenated	Pseudotyped_Concatenated	6874	1	6874	8.342879e-04	0.7223638
170330_pSPBN_GFP_v9_v2_B19EnvA_15P_BCpooled_day5_Final_RVg_Concatenated	Pseudotyped_Concatenated	6878	1	6878	8.347734e-04	0.7231986
170330_pSPBN_GFP_v9_v2_B19EnvA_15P_BCpooled_day5_Final_RVg_Concatenated	Pseudotyped_Concatenated	6907	1	6907	8.382931e-04	0.7240369
170330_pSPBN_GFP_v9_v2_B19EnvA_15P_BCpooled_day5_Final_RVg_Concatenated	Pseudotyped_Concatenated	6910	1	6910	8.386572e-04	0.7248755
170330_pSPBN_GFP_v9_v2_B19EnvA_15P_BCpooled_day5_Final_RVg_Concatenated	Pseudotyped_Concatenated	6915	1	6915	8.392640e-04	0.7257148
170330_pSPBN_GFP_v9_v2_B19EnvA_15P_BCpooled_day5_Final_RVg_Concatenated	Pseudotyped_Concatenated	6977	1	6977	8.467889e-04	0.7265616
170330_pSPBN_GFP_v9_v2_B19EnvA_15P_BCpooled_day5_Final_RVg_Concatenated	Pseudotyped_Concatenated	6987	1	6987	8.480026e-04	0.7274096
170330_pSPBN_GFP_v9_v2_B19EnvA_15P_BCpooled_day5_Final_RVg_Concatenated	Pseudotyped_Concatenated	6996	1	6996	8.490949e-04	0.7282587
170330_pSPBN_GFP_v9_v2_B19EnvA_15P_BCpooled_day5_Final_RVg_Concatenated	Pseudotyped_Concatenated	7005	1	7005	8.501872e-04	0.7291089
170330_pSPBN_GFP_v9_v2_B19EnvA_15P_BCpooled_day5_Final_RVg_Concatenated	Pseudotyped_Concatenated	7019	1	7019	8.518863e-04	0.7299608
170330_pSPBN_GFP_v9_v2_B19EnvA_15P_BCpooled_day5_Final_RVg_Concatenated	Pseudotyped_Concatenated	7023	1	7023	8.523718e-04	0.7308131
170330_pSPBN_GFP_v9_v2_B19EnvA_15P_BCpooled_day5_Final_RVg_Concatenated	Pseudotyped_Concatenated	7029	1	7029	8.531000e-04	0.7316662
170330_pSPBN_GFP_v9_v2_B19EnvA_15P_BCpooled_day5_Final_RVg_Concatenated	Pseudotyped_Concatenated	7081	1	7081	8.594112e-04	0.7325256
170330_pSPBN_GFP_v9_v2_B19EnvA_15P_BCpooled_day5_Final_RVg_Concatenated	Pseudotyped_Concatenated	7094	1	7094	8.609890e-04	0.7333866
170330_pSPBN_GFP_v9_v2_B19EnvA_15P_BCpooled_day5_Final_RVg_Concatenated	Pseudotyped_Concatenated	7116	1	7116	8.636591e-04	0.7342503
170330_pSPBN_GFP_v9_v2_B19EnvA_15P_BCpooled_day5_Final_RVg_Concatenated	Pseudotyped_Concatenated	7129	1	7129	8.652369e-04	0.7351155
170330_pSPBN_GFP_v9_v2_B19EnvA_15P_BCpooled_day5_Final_RVg_Concatenated	Pseudotyped_Concatenated	7156	1	7156	8.685138e-04	0.7359840
170330_pSPBN_GFP_v9_v2_B19EnvA_15P_BCpooled_day5_Final_RVg_Concatenated	Pseudotyped_Concatenated	7183	1	7183	8.717908e-04	0.7368558
170330_pSPBN_GFP_v9_v2_B19EnvA_15P_BCpooled_day5_Final_RVg_Concatenated	Pseudotyped_Concatenated	7227	1	7227	8.771310e-04	0.7377330
170330_pSPBN_GFP_v9_v2_B19EnvA_15P_BCpooled_day5_Final_RVg_Concatenated	Pseudotyped_Concatenated	7250	1	7250	8.799225e-04	0.7386129
170330_pSPBN_GFP_v9_v2_B19EnvA_15P_BCpooled_day5_Final_RVg_Concatenated	Pseudotyped_Concatenated	7320	1	7320	8.884183e-04	0.7395013
170330_pSPBN_GFP_v9_v2_B19EnvA_15P_BCpooled_day5_Final_RVg_Concatenated	Pseudotyped_Concatenated	7334	1	7334	8.901175e-04	0.7403914
170330_pSPBN_GFP_v9_v2_B19EnvA_15P_BCpooled_day5_Final_RVg_Concatenated	Pseudotyped_Concatenated	7337	1	7337	8.904816e-04	0.7412819
170330_pSPBN_GFP_v9_v2_B19EnvA_15P_BCpooled_day5_Final_RVg_Concatenated	Pseudotyped_Concatenated	7353	1	7353	8.924235e-04	0.7421743
170330_pSPBN_GFP_v9_v2_B19EnvA_15P_BCpooled_day5_Final_RVg_Concatenated	Pseudotyped_Concatenated	7421	1	7421	9.006765e-04	0.7430750
170330_pSPBN_GFP_v9_v2_B19EnvA_15P_BCpooled_day5_Final_RVg_Concatenated	Pseudotyped_Concatenated	7428	1	7428	9.015261e-04	0.7439765
170330_pSPBN_GFP_v9_v2_B19EnvA_15P_BCpooled_day5_Final_RVg_Concatenated	Pseudotyped_Concatenated	7442	1	7442	9.032253e-04	0.7448798
170330_pSPBN_GFP_v9_v2_B19EnvA_15P_BCpooled_day5_Final_RVg_Concatenated	Pseudotyped_Concatenated	7566	1	7566	9.182750e-04	0.7457980
170330_pSPBN_GFP_v9_v2_B19EnvA_15P_BCpooled_day5_Final_RVg_Concatenated	Pseudotyped_Concatenated	7601	1	7601	9.225229e-04	0.7467206
170330_pSPBN_GFP_v9_v2_B19EnvA_15P_BCpooled_day5_Final_RVg_Concatenated	Pseudotyped_Concatenated	7630	1	7630	9.260426e-04	0.7476466
170330_pSPBN_GFP_v9_v2_B19EnvA_15P_BCpooled_day5_Final_RVg_Concatenated	Pseudotyped_Concatenated	7692	1	7692	9.335674e-04	0.7485802
170330_pSPBN_GFP_v9_v2_B19EnvA_15P_BCpooled_day5_Final_RVg_Concatenated	Pseudotyped_Concatenated	7696	1	7696	9.340529e-04	0.7495142
170330_pSPBN_GFP_v9_v2_B19EnvA_15P_BCpooled_day5_Final_RVg_Concatenated	Pseudotyped_Concatenated	7708	1	7708	9.355093e-04	0.7504497
170330_pSPBN_GFP_v9_v2_B19EnvA_15P_BCpooled_day5_Final_RVg_Concatenated	Pseudotyped_Concatenated	7734	1	7734	9.386649e-04	0.7513884
170330_pSPBN_GFP_v9_v2_B19EnvA_15P_BCpooled_day5_Final_RVg_Concatenated	Pseudotyped_Concatenated	7742	1	7742	9.396359e-04	0.7523280
170330_pSPBN_GFP_v9_v2_B19EnvA_15P_BCpooled_day5_Final_RVg_Concatenated	Pseudotyped_Concatenated	7774	1	7774	9.435197e-04	0.7532716
170330_pSPBN_GFP_v9_v2_B19EnvA_15P_BCpooled_day5_Final_RVg_Concatenated	Pseudotyped_Concatenated	7865	1	7865	9.545642e-04	0.7542261
170330_pSPBN_GFP_v9_v2_B19EnvA_15P_BCpooled_day5_Final_RVg_Concatenated	Pseudotyped_Concatenated	8148	1	8148	9.889115e-04	0.7552150
170330_pSPBN_GFP_v9_v2_B19EnvA_15P_BCpooled_day5_Final_RVg_Concatenated	Pseudotyped_Concatenated	8180	1	8180	9.927953e-04	0.7562078
170330_pSPBN_GFP_v9_v2_B19EnvA_15P_BCpooled_day5_Final_RVg_Concatenated	Pseudotyped_Concatenated	8208	1	8208	9.961936e-04	0.7572040
170330_pSPBN_GFP_v9_v2_B19EnvA_15P_BCpooled_day5_Final_RVg_Concatenated	Pseudotyped_Concatenated	8240	1	8240	1.000077e-03	0.7582041
170330_pSPBN_GFP_v9_v2_B19EnvA_15P_BCpooled_day5_Final_RVg_Concatenated	Pseudotyped_Concatenated	8246	1	8246	1.000806e-03	0.7592049
170330_pSPBN_GFP_v9_v2_B19EnvA_15P_BCpooled_day5_Final_RVg_Concatenated	Pseudotyped_Concatenated	8250	1	8250	1.001291e-03	0.7602062
170330_pSPBN_GFP_v9_v2_B19EnvA_15P_BCpooled_day5_Final_RVg_Concatenated	Pseudotyped_Concatenated	8298	1	8298	1.007117e-03	0.7612133
170330_pSPBN_GFP_v9_v2_B19EnvA_15P_BCpooled_day5_Final_RVg_Concatenated	Pseudotyped_Concatenated	8313	1	8313	1.008937e-03	0.7622222
170330_pSPBN_GFP_v9_v2_B19EnvA_15P_BCpooled_day5_Final_RVg_Concatenated	Pseudotyped_Concatenated	8336	1	8336	1.011729e-03	0.7632340
170330_pSPBN_GFP_v9_v2_B19EnvA_15P_BCpooled_day5_Final_RVg_Concatenated	Pseudotyped_Concatenated	8398	1	8398	1.019254e-03	0.7642532
170330_pSPBN_GFP_v9_v2_B19EnvA_15P_BCpooled_day5_Final_RVg_Concatenated	Pseudotyped_Concatenated	8406	1	8406	1.020225e-03	0.7652735
170330_pSPBN_GFP_v9_v2_B19EnvA_15P_BCpooled_day5_Final_RVg_Concatenated	Pseudotyped_Concatenated	8447	1	8447	1.025201e-03	0.7662987
170330_pSPBN_GFP_v9_v2_B19EnvA_15P_BCpooled_day5_Final_RVg_Concatenated	Pseudotyped_Concatenated	8474	1	8474	1.028478e-03	0.7673271
170330_pSPBN_GFP_v9_v2_B19EnvA_15P_BCpooled_day5_Final_RVg_Concatenated	Pseudotyped_Concatenated	8480	1	8480	1.029206e-03	0.7683563
170330_pSPBN_GFP_v9_v2_B19EnvA_15P_BCpooled_day5_Final_RVg_Concatenated	Pseudotyped_Concatenated	8576	1	8576	1.040857e-03	0.7693972
170330_pSPBN_GFP_v9_v2_B19EnvA_15P_BCpooled_day5_Final_RVg_Concatenated	Pseudotyped_Concatenated	8589	1	8589	1.042435e-03	0.7704396
170330_pSPBN_GFP_v9_v2_B19EnvA_15P_BCpooled_day5_Final_RVg_Concatenated	Pseudotyped_Concatenated	8591	1	8591	1.042678e-03	0.7714823
170330_pSPBN_GFP_v9_v2_B19EnvA_15P_BCpooled_day5_Final_RVg_Concatenated	Pseudotyped_Concatenated	8633	1	8633	1.047775e-03	0.7725301
170330_pSPBN_GFP_v9_v2_B19EnvA_15P_BCpooled_day5_Final_RVg_Concatenated	Pseudotyped_Concatenated	8655	1	8655	1.050445e-03	0.7735805
170330_pSPBN_GFP_v9_v2_B19EnvA_15P_BCpooled_day5_Final_RVg_Concatenated	Pseudotyped_Concatenated	8685	1	8685	1.054086e-03	0.7746346
170330_pSPBN_GFP_v9_v2_B19EnvA_15P_BCpooled_day5_Final_RVg_Concatenated	Pseudotyped_Concatenated	8777	1	8777	1.065252e-03	0.7756999
170330_pSPBN_GFP_v9_v2_B19EnvA_15P_BCpooled_day5_Final_RVg_Concatenated	Pseudotyped_Concatenated	8841	1	8841	1.073020e-03	0.7767729
170330_pSPBN_GFP_v9_v2_B19EnvA_15P_BCpooled_day5_Final_RVg_Concatenated	Pseudotyped_Concatenated	8853	1	8853	1.074476e-03	0.7778474
170330_pSPBN_GFP_v9_v2_B19EnvA_15P_BCpooled_day5_Final_RVg_Concatenated	Pseudotyped_Concatenated	8977	1	8977	1.089526e-03	0.7789369
170330_pSPBN_GFP_v9_v2_B19EnvA_15P_BCpooled_day5_Final_RVg_Concatenated	Pseudotyped_Concatenated	9065	1	9065	1.100207e-03	0.7800371
170330_pSPBN_GFP_v9_v2_B19EnvA_15P_BCpooled_day5_Final_RVg_Concatenated	Pseudotyped_Concatenated	9095	1	9095	1.103848e-03	0.7811409
170330_pSPBN_GFP_v9_v2_B19EnvA_15P_BCpooled_day5_Final_RVg_Concatenated	Pseudotyped_Concatenated	9109	1	9109	1.105547e-03	0.7822465
170330_pSPBN_GFP_v9_v2_B19EnvA_15P_BCpooled_day5_Final_RVg_Concatenated	Pseudotyped_Concatenated	9198	1	9198	1.116349e-03	0.7833628
170330_pSPBN_GFP_v9_v2_B19EnvA_15P_BCpooled_day5_Final_RVg_Concatenated	Pseudotyped_Concatenated	9247	1	9247	1.122296e-03	0.7844851
170330_pSPBN_GFP_v9_v2_B19EnvA_15P_BCpooled_day5_Final_RVg_Concatenated	Pseudotyped_Concatenated	9252	1	9252	1.122902e-03	0.7856080
170330_pSPBN_GFP_v9_v2_B19EnvA_15P_BCpooled_day5_Final_RVg_Concatenated	Pseudotyped_Concatenated	9383	1	9383	1.138802e-03	0.7867468
170330_pSPBN_GFP_v9_v2_B19EnvA_15P_BCpooled_day5_Final_RVg_Concatenated	Pseudotyped_Concatenated	9481	1	9481	1.150696e-03	0.7878975
170330_pSPBN_GFP_v9_v2_B19EnvA_15P_BCpooled_day5_Final_RVg_Concatenated	Pseudotyped_Concatenated	9595	1	9595	1.164532e-03	0.7890621
170330_pSPBN_GFP_v9_v2_B19EnvA_15P_BCpooled_day5_Final_RVg_Concatenated	Pseudotyped_Concatenated	9731	1	9731	1.181038e-03	0.7902431
170330_pSPBN_GFP_v9_v2_B19EnvA_15P_BCpooled_day5_Final_RVg_Concatenated	Pseudotyped_Concatenated	9733	1	9733	1.181281e-03	0.7914244
170330_pSPBN_GFP_v9_v2_B19EnvA_15P_BCpooled_day5_Final_RVg_Concatenated	Pseudotyped_Concatenated	9735	1	9735	1.181524e-03	0.7926059
170330_pSPBN_GFP_v9_v2_B19EnvA_15P_BCpooled_day5_Final_RVg_Concatenated	Pseudotyped_Concatenated	9758	1	9758	1.184315e-03	0.7937902
170330_pSPBN_GFP_v9_v2_B19EnvA_15P_BCpooled_day5_Final_RVg_Concatenated	Pseudotyped_Concatenated	9810	2	19620	2.381252e-03	0.7961715
170330_pSPBN_GFP_v9_v2_B19EnvA_15P_BCpooled_day5_Final_RVg_Concatenated	Pseudotyped_Concatenated	9838	1	9838	1.194024e-03	0.7973655
170330_pSPBN_GFP_v9_v2_B19EnvA_15P_BCpooled_day5_Final_RVg_Concatenated	Pseudotyped_Concatenated	9923	1	9923	1.204341e-03	0.7985698
170330_pSPBN_GFP_v9_v2_B19EnvA_15P_BCpooled_day5_Final_RVg_Concatenated	Pseudotyped_Concatenated	10159	1	10159	1.232984e-03	0.7998028
170330_pSPBN_GFP_v9_v2_B19EnvA_15P_BCpooled_day5_Final_RVg_Concatenated	Pseudotyped_Concatenated	10262	1	10262	1.245485e-03	0.8010483
170330_pSPBN_GFP_v9_v2_B19EnvA_15P_BCpooled_day5_Final_RVg_Concatenated	Pseudotyped_Concatenated	10439	1	10439	1.266967e-03	0.8023153
170330_pSPBN_GFP_v9_v2_B19EnvA_15P_BCpooled_day5_Final_RVg_Concatenated	Pseudotyped_Concatenated	10445	1	10445	1.267695e-03	0.8035830
170330_pSPBN_GFP_v9_v2_B19EnvA_15P_BCpooled_day5_Final_RVg_Concatenated	Pseudotyped_Concatenated	10467	1	10467	1.270365e-03	0.8048533
170330_pSPBN_GFP_v9_v2_B19EnvA_15P_BCpooled_day5_Final_RVg_Concatenated	Pseudotyped_Concatenated	10510	1	10510	1.275584e-03	0.8061289
170330_pSPBN_GFP_v9_v2_B19EnvA_15P_BCpooled_day5_Final_RVg_Concatenated	Pseudotyped_Concatenated	10544	1	10544	1.279711e-03	0.8074086
170330_pSPBN_GFP_v9_v2_B19EnvA_15P_BCpooled_day5_Final_RVg_Concatenated	Pseudotyped_Concatenated	10559	1	10559	1.281531e-03	0.8086902
170330_pSPBN_GFP_v9_v2_B19EnvA_15P_BCpooled_day5_Final_RVg_Concatenated	Pseudotyped_Concatenated	10644	1	10644	1.291848e-03	0.8099820
170330_pSPBN_GFP_v9_v2_B19EnvA_15P_BCpooled_day5_Final_RVg_Concatenated	Pseudotyped_Concatenated	10830	1	10830	1.314422e-03	0.8112964
170330_pSPBN_GFP_v9_v2_B19EnvA_15P_BCpooled_day5_Final_RVg_Concatenated	Pseudotyped_Concatenated	10855	1	10855	1.317456e-03	0.8126139
170330_pSPBN_GFP_v9_v2_B19EnvA_15P_BCpooled_day5_Final_RVg_Concatenated	Pseudotyped_Concatenated	10858	1	10858	1.317820e-03	0.8139317
170330_pSPBN_GFP_v9_v2_B19EnvA_15P_BCpooled_day5_Final_RVg_Concatenated	Pseudotyped_Concatenated	10948	2	21896	2.657487e-03	0.8165892
170330_pSPBN_GFP_v9_v2_B19EnvA_15P_BCpooled_day5_Final_RVg_Concatenated	Pseudotyped_Concatenated	10974	1	10974	1.331899e-03	0.8179211
170330_pSPBN_GFP_v9_v2_B19EnvA_15P_BCpooled_day5_Final_RVg_Concatenated	Pseudotyped_Concatenated	11032	1	11032	1.338939e-03	0.8192600
170330_pSPBN_GFP_v9_v2_B19EnvA_15P_BCpooled_day5_Final_RVg_Concatenated	Pseudotyped_Concatenated	11074	1	11074	1.344036e-03	0.8206041
170330_pSPBN_GFP_v9_v2_B19EnvA_15P_BCpooled_day5_Final_RVg_Concatenated	Pseudotyped_Concatenated	11151	2	22302	2.706763e-03	0.8233108
170330_pSPBN_GFP_v9_v2_B19EnvA_15P_BCpooled_day5_Final_RVg_Concatenated	Pseudotyped_Concatenated	11159	1	11159	1.354352e-03	0.8246652
170330_pSPBN_GFP_v9_v2_B19EnvA_15P_BCpooled_day5_Final_RVg_Concatenated	Pseudotyped_Concatenated	11366	1	11366	1.379476e-03	0.8260447
170330_pSPBN_GFP_v9_v2_B19EnvA_15P_BCpooled_day5_Final_RVg_Concatenated	Pseudotyped_Concatenated	11404	1	11404	1.384088e-03	0.8274287
170330_pSPBN_GFP_v9_v2_B19EnvA_15P_BCpooled_day5_Final_RVg_Concatenated	Pseudotyped_Concatenated	11436	1	11436	1.387972e-03	0.8288167
170330_pSPBN_GFP_v9_v2_B19EnvA_15P_BCpooled_day5_Final_RVg_Concatenated	Pseudotyped_Concatenated	11538	1	11538	1.400351e-03	0.8302171
170330_pSPBN_GFP_v9_v2_B19EnvA_15P_BCpooled_day5_Final_RVg_Concatenated	Pseudotyped_Concatenated	11592	1	11592	1.406905e-03	0.8316240
170330_pSPBN_GFP_v9_v2_B19EnvA_15P_BCpooled_day5_Final_RVg_Concatenated	Pseudotyped_Concatenated	11818	1	11818	1.434334e-03	0.8330583
170330_pSPBN_GFP_v9_v2_B19EnvA_15P_BCpooled_day5_Final_RVg_Concatenated	Pseudotyped_Concatenated	11855	1	11855	1.438825e-03	0.8344971
170330_pSPBN_GFP_v9_v2_B19EnvA_15P_BCpooled_day5_Final_RVg_Concatenated	Pseudotyped_Concatenated	11887	1	11887	1.442709e-03	0.8359398
170330_pSPBN_GFP_v9_v2_B19EnvA_15P_BCpooled_day5_Final_RVg_Concatenated	Pseudotyped_Concatenated	12140	1	12140	1.473415e-03	0.8374133
170330_pSPBN_GFP_v9_v2_B19EnvA_15P_BCpooled_day5_Final_RVg_Concatenated	Pseudotyped_Concatenated	12161	1	12161	1.475964e-03	0.8388892
170330_pSPBN_GFP_v9_v2_B19EnvA_15P_BCpooled_day5_Final_RVg_Concatenated	Pseudotyped_Concatenated	12400	1	12400	1.504971e-03	0.8403942
170330_pSPBN_GFP_v9_v2_B19EnvA_15P_BCpooled_day5_Final_RVg_Concatenated	Pseudotyped_Concatenated	12601	1	12601	1.529366e-03	0.8419236
170330_pSPBN_GFP_v9_v2_B19EnvA_15P_BCpooled_day5_Final_RVg_Concatenated	Pseudotyped_Concatenated	12723	1	12723	1.544173e-03	0.8434677
170330_pSPBN_GFP_v9_v2_B19EnvA_15P_BCpooled_day5_Final_RVg_Concatenated	Pseudotyped_Concatenated	12758	1	12758	1.548421e-03	0.8450162
170330_pSPBN_GFP_v9_v2_B19EnvA_15P_BCpooled_day5_Final_RVg_Concatenated	Pseudotyped_Concatenated	12898	1	12898	1.565412e-03	0.8465816
170330_pSPBN_GFP_v9_v2_B19EnvA_15P_BCpooled_day5_Final_RVg_Concatenated	Pseudotyped_Concatenated	12948	1	12948	1.571481e-03	0.8481530
170330_pSPBN_GFP_v9_v2_B19EnvA_15P_BCpooled_day5_Final_RVg_Concatenated	Pseudotyped_Concatenated	13133	1	13133	1.593934e-03	0.8497470
170330_pSPBN_GFP_v9_v2_B19EnvA_15P_BCpooled_day5_Final_RVg_Concatenated	Pseudotyped_Concatenated	13141	1	13141	1.594905e-03	0.8513419
170330_pSPBN_GFP_v9_v2_B19EnvA_15P_BCpooled_day5_Final_RVg_Concatenated	Pseudotyped_Concatenated	13579	1	13579	1.648064e-03	0.8529900
170330_pSPBN_GFP_v9_v2_B19EnvA_15P_BCpooled_day5_Final_RVg_Concatenated	Pseudotyped_Concatenated	13679	1	13679	1.660201e-03	0.8546502
170330_pSPBN_GFP_v9_v2_B19EnvA_15P_BCpooled_day5_Final_RVg_Concatenated	Pseudotyped_Concatenated	13701	1	13701	1.662871e-03	0.8563130
170330_pSPBN_GFP_v9_v2_B19EnvA_15P_BCpooled_day5_Final_RVg_Concatenated	Pseudotyped_Concatenated	13836	1	13836	1.679256e-03	0.8579923
170330_pSPBN_GFP_v9_v2_B19EnvA_15P_BCpooled_day5_Final_RVg_Concatenated	Pseudotyped_Concatenated	14091	1	14091	1.710205e-03	0.8597025
170330_pSPBN_GFP_v9_v2_B19EnvA_15P_BCpooled_day5_Final_RVg_Concatenated	Pseudotyped_Concatenated	14320	1	14320	1.737999e-03	0.8614405
170330_pSPBN_GFP_v9_v2_B19EnvA_15P_BCpooled_day5_Final_RVg_Concatenated	Pseudotyped_Concatenated	14480	1	14480	1.757418e-03	0.8631979
170330_pSPBN_GFP_v9_v2_B19EnvA_15P_BCpooled_day5_Final_RVg_Concatenated	Pseudotyped_Concatenated	14641	1	14641	1.776958e-03	0.8649749
170330_pSPBN_GFP_v9_v2_B19EnvA_15P_BCpooled_day5_Final_RVg_Concatenated	Pseudotyped_Concatenated	14739	1	14739	1.788852e-03	0.8667637
170330_pSPBN_GFP_v9_v2_B19EnvA_15P_BCpooled_day5_Final_RVg_Concatenated	Pseudotyped_Concatenated	15256	1	15256	1.851600e-03	0.8686153
170330_pSPBN_GFP_v9_v2_B19EnvA_15P_BCpooled_day5_Final_RVg_Concatenated	Pseudotyped_Concatenated	15680	1	15680	1.903060e-03	0.8705184
170330_pSPBN_GFP_v9_v2_B19EnvA_15P_BCpooled_day5_Final_RVg_Concatenated	Pseudotyped_Concatenated	15712	1	15712	1.906944e-03	0.8724253
170330_pSPBN_GFP_v9_v2_B19EnvA_15P_BCpooled_day5_Final_RVg_Concatenated	Pseudotyped_Concatenated	15826	1	15826	1.920780e-03	0.8743461
170330_pSPBN_GFP_v9_v2_B19EnvA_15P_BCpooled_day5_Final_RVg_Concatenated	Pseudotyped_Concatenated	15831	1	15831	1.921387e-03	0.8762675
170330_pSPBN_GFP_v9_v2_B19EnvA_15P_BCpooled_day5_Final_RVg_Concatenated	Pseudotyped_Concatenated	15953	1	15953	1.936194e-03	0.8782037
170330_pSPBN_GFP_v9_v2_B19EnvA_15P_BCpooled_day5_Final_RVg_Concatenated	Pseudotyped_Concatenated	16222	1	16222	1.968842e-03	0.8801725
170330_pSPBN_GFP_v9_v2_B19EnvA_15P_BCpooled_day5_Final_RVg_Concatenated	Pseudotyped_Concatenated	16786	1	16786	2.037294e-03	0.8822098
170330_pSPBN_GFP_v9_v2_B19EnvA_15P_BCpooled_day5_Final_RVg_Concatenated	Pseudotyped_Concatenated	16853	1	16853	2.045425e-03	0.8842552
170330_pSPBN_GFP_v9_v2_B19EnvA_15P_BCpooled_day5_Final_RVg_Concatenated	Pseudotyped_Concatenated	17064	1	17064	2.071034e-03	0.8863263
170330_pSPBN_GFP_v9_v2_B19EnvA_15P_BCpooled_day5_Final_RVg_Concatenated	Pseudotyped_Concatenated	17378	1	17378	2.109144e-03	0.8884354
170330_pSPBN_GFP_v9_v2_B19EnvA_15P_BCpooled_day5_Final_RVg_Concatenated	Pseudotyped_Concatenated	17797	1	17797	2.159997e-03	0.8905954
170330_pSPBN_GFP_v9_v2_B19EnvA_15P_BCpooled_day5_Final_RVg_Concatenated	Pseudotyped_Concatenated	17874	1	17874	2.169343e-03	0.8927648
170330_pSPBN_GFP_v9_v2_B19EnvA_15P_BCpooled_day5_Final_RVg_Concatenated	Pseudotyped_Concatenated	18352	1	18352	2.227357e-03	0.8949921
170330_pSPBN_GFP_v9_v2_B19EnvA_15P_BCpooled_day5_Final_RVg_Concatenated	Pseudotyped_Concatenated	18760	1	18760	2.276875e-03	0.8972690
170330_pSPBN_GFP_v9_v2_B19EnvA_15P_BCpooled_day5_Final_RVg_Concatenated	Pseudotyped_Concatenated	18795	1	18795	2.281123e-03	0.8995501
170330_pSPBN_GFP_v9_v2_B19EnvA_15P_BCpooled_day5_Final_RVg_Concatenated	Pseudotyped_Concatenated	18872	1	18872	2.290469e-03	0.9018406
170330_pSPBN_GFP_v9_v2_B19EnvA_15P_BCpooled_day5_Final_RVg_Concatenated	Pseudotyped_Concatenated	19765	1	19765	2.398851e-03	0.9042394
170330_pSPBN_GFP_v9_v2_B19EnvA_15P_BCpooled_day5_Final_RVg_Concatenated	Pseudotyped_Concatenated	20417	1	20417	2.477983e-03	0.9067174
170330_pSPBN_GFP_v9_v2_B19EnvA_15P_BCpooled_day5_Final_RVg_Concatenated	Pseudotyped_Concatenated	20503	1	20503	2.488421e-03	0.9092058
170330_pSPBN_GFP_v9_v2_B19EnvA_15P_BCpooled_day5_Final_RVg_Concatenated	Pseudotyped_Concatenated	20998	1	20998	2.548498e-03	0.9117543
170330_pSPBN_GFP_v9_v2_B19EnvA_15P_BCpooled_day5_Final_RVg_Concatenated	Pseudotyped_Concatenated	21001	1	21001	2.548862e-03	0.9143032
170330_pSPBN_GFP_v9_v2_B19EnvA_15P_BCpooled_day5_Final_RVg_Concatenated	Pseudotyped_Concatenated	21046	1	21046	2.554324e-03	0.9168575
170330_pSPBN_GFP_v9_v2_B19EnvA_15P_BCpooled_day5_Final_RVg_Concatenated	Pseudotyped_Concatenated	21449	1	21449	2.603236e-03	0.9194608
170330_pSPBN_GFP_v9_v2_B19EnvA_15P_BCpooled_day5_Final_RVg_Concatenated	Pseudotyped_Concatenated	23419	1	23419	2.842332e-03	0.9223031
170330_pSPBN_GFP_v9_v2_B19EnvA_15P_BCpooled_day5_Final_RVg_Concatenated	Pseudotyped_Concatenated	23669	1	23669	2.872674e-03	0.9251758
170330_pSPBN_GFP_v9_v2_B19EnvA_15P_BCpooled_day5_Final_RVg_Concatenated	Pseudotyped_Concatenated	24073	1	24073	2.921707e-03	0.9280975
170330_pSPBN_GFP_v9_v2_B19EnvA_15P_BCpooled_day5_Final_RVg_Concatenated	Pseudotyped_Concatenated	24934	1	24934	3.026205e-03	0.9311237
170330_pSPBN_GFP_v9_v2_B19EnvA_15P_BCpooled_day5_Final_RVg_Concatenated	Pseudotyped_Concatenated	25095	1	25095	3.045746e-03	0.9341694
170330_pSPBN_GFP_v9_v2_B19EnvA_15P_BCpooled_day5_Final_RVg_Concatenated	Pseudotyped_Concatenated	27634	1	27634	3.353900e-03	0.9375233
170330_pSPBN_GFP_v9_v2_B19EnvA_15P_BCpooled_day5_Final_RVg_Concatenated	Pseudotyped_Concatenated	27746	1	27746	3.367494e-03	0.9408908
170330_pSPBN_GFP_v9_v2_B19EnvA_15P_BCpooled_day5_Final_RVg_Concatenated	Pseudotyped_Concatenated	27873	1	27873	3.382908e-03	0.9442737
170330_pSPBN_GFP_v9_v2_B19EnvA_15P_BCpooled_day5_Final_RVg_Concatenated	Pseudotyped_Concatenated	28965	1	28965	3.515442e-03	0.9477892
170330_pSPBN_GFP_v9_v2_B19EnvA_15P_BCpooled_day5_Final_RVg_Concatenated	Pseudotyped_Concatenated	31680	1	31680	3.844958e-03	0.9516341
170330_pSPBN_GFP_v9_v2_B19EnvA_15P_BCpooled_day5_Final_RVg_Concatenated	Pseudotyped_Concatenated	32426	1	32426	3.935499e-03	0.9555696
170330_pSPBN_GFP_v9_v2_B19EnvA_15P_BCpooled_day5_Final_RVg_Concatenated	Pseudotyped_Concatenated	32584	1	32584	3.954675e-03	0.9595243
170330_pSPBN_GFP_v9_v2_B19EnvA_15P_BCpooled_day5_Final_RVg_Concatenated	Pseudotyped_Concatenated	33807	1	33807	4.103109e-03	0.9636274
170330_pSPBN_GFP_v9_v2_B19EnvA_15P_BCpooled_day5_Final_RVg_Concatenated	Pseudotyped_Concatenated	33940	1	33940	4.119251e-03	0.9677467
170330_pSPBN_GFP_v9_v2_B19EnvA_15P_BCpooled_day5_Final_RVg_Concatenated	Pseudotyped_Concatenated	37200	1	37200	4.514913e-03	0.9722616
170330_pSPBN_GFP_v9_v2_B19EnvA_15P_BCpooled_day5_Final_RVg_Concatenated	Pseudotyped_Concatenated	38478	1	38478	4.670022e-03	0.9769316
170330_pSPBN_GFP_v9_v2_B19EnvA_15P_BCpooled_day5_Final_RVg_Concatenated	Pseudotyped_Concatenated	57649	1	57649	6.996780e-03	0.9839284
170330_pSPBN_GFP_v9_v2_B19EnvA_15P_BCpooled_day5_Final_RVg_Concatenated	Pseudotyped_Concatenated	58453	1	58453	7.094360e-03	0.9910227
170330_pSPBN_GFP_v9_v2_B19EnvA_15P_BCpooled_day5_Final_RVg_Concatenated	Pseudotyped_Concatenated	73967	1	73967	8.977273e-03	1.0000000
SyntheticLibraries_10	SyntheticLibraries_10	0	0	0	0.000000e+00	0.0000000
SyntheticLibraries_10	SyntheticLibraries_10	1	1373123	1373123	1.666493e-01	0.1666493
SyntheticLibraries_10	SyntheticLibraries_10	2	46424	92848	1.126851e-02	0.1779178
SyntheticLibraries_10	SyntheticLibraries_10	3	22359	67077	8.140809e-03	0.1860586
SyntheticLibraries_10	SyntheticLibraries_10	4	14325	57300	6.954222e-03	0.1930128
SyntheticLibraries_10	SyntheticLibraries_10	5	10266	51330	6.229672e-03	0.1992425
SyntheticLibraries_10	SyntheticLibraries_10	6	7740	46440	5.636197e-03	0.2048787
SyntheticLibraries_10	SyntheticLibraries_10	7	6053	42371	5.142362e-03	0.2100210
SyntheticLibraries_10	SyntheticLibraries_10	8	4834	38672	4.693432e-03	0.2147145
SyntheticLibraries_10	SyntheticLibraries_10	9	4258	38322	4.650954e-03	0.2193654
SyntheticLibraries_10	SyntheticLibraries_10	10	3612	36120	4.383708e-03	0.2237491
SyntheticLibraries_10	SyntheticLibraries_10	11	3248	35728	4.336133e-03	0.2280853
SyntheticLibraries_10	SyntheticLibraries_10	12	2727	32724	3.971552e-03	0.2320568
SyntheticLibraries_10	SyntheticLibraries_10	13	2525	32825	3.983810e-03	0.2360406
SyntheticLibraries_10	SyntheticLibraries_10	14	2232	31248	3.792418e-03	0.2398330
SyntheticLibraries_10	SyntheticLibraries_10	15	2091	31365	3.806617e-03	0.2436396
SyntheticLibraries_10	SyntheticLibraries_10	16	1881	30096	3.652605e-03	0.2472923
SyntheticLibraries_10	SyntheticLibraries_10	17	1689	28713	3.484757e-03	0.2507770
SyntheticLibraries_10	SyntheticLibraries_10	18	1552	27936	3.390456e-03	0.2541675
SyntheticLibraries_10	SyntheticLibraries_10	19	1445	27455	3.332080e-03	0.2574995
[truncated: 5,498 more rows]
