# Supplementary material for: Ascertaining cells’ synaptic connections and RNA expression simultaneously with barcoded rabies virus libraries
Source: Nat Commun. 2022 Nov 16;13:6993. doi: 10.1038/s41467-022-34334-1 (PMC9668842; doi:10.1038/s41467-022-34334-1)
Supplement: Supplementary file 6 — Source Data [file 41467_2022_34334_MOESM6_ESM.zip › saunders_source_data/SI_Figure_8d.csv]

CBC	AAV_INTERGENIC	TCB_rec	experiment	starter_summary2
SCC07_1e2_C_L1_GATCATGGTATGCAAA	95	8	SCC07_1e2_C	called_presynaptic
SCC07_1e2_C_L1_ACTGCAACATCCTTCG	143	5	SCC07_1e2_C	called_presynaptic
SCC07_1e2_C_L1_CTCAGAACATAGATGA	55	4	SCC07_1e2_C	called_presynaptic
SCC07_1e2_C_L1_GGGCTCATCAACTTTC	648	15	SCC07_1e2_C	called_presynaptic
SCC07_1e2_C_L1_TAACCAGGTCTCTCAC	29	4	SCC07_1e2_C	called_presynaptic
SCC07_1e2_C_L1_TCCCACACAGCATGCC	24	2	SCC07_1e2_C	called_presynaptic
SCC07_1e2_C_L1_CTCAACCGTCCTCAGG	291	6	SCC07_1e2_C	called_presynaptic
SCC07_1e2_C_L1_TCACTATTCCACCCTA	13	2	SCC07_1e2_C	called_presynaptic
SCC07_1e2_C_L1_CACGTGGGTGCCCAGT	51	6	SCC07_1e2_C	called_presynaptic
SCC07_1e2_C_L1_GAGTTTGCAGCCCACA	255	25	SCC07_1e2_C	called_presynaptic
SCC07_1e2_C_L1_AAAGTCCTCGCAACAT	19	1	SCC07_1e2_C	called_presynaptic
SCC07_1e2_C_L1_GTTACGACATTCCTAT	7	2	SCC07_1e2_C	called_presynaptic
SCC07_1e2_C_L1_CTGGTCTTCCTATTGT	9	3	SCC07_1e2_C	called_presynaptic
SCC07_1e2_C_L1_TCTACATCATGTGCCG	117	9	SCC07_1e2_C	called_presynaptic
SCC07_1e2_C_L1_CCCTTAGAGGTCGTCC	47	7	SCC07_1e2_C	called_presynaptic
SCC07_1e2_C_L1_AATTCCTAGGTTCCAT	17	1	SCC07_1e2_C	called_presynaptic
SCC07_1e2_C_L1_TACAACGTCTCTCAAT	82	2	SCC07_1e2_C	called_presynaptic
SCC07_1e2_C_L1_GCCTGTTGTAGACTGG	36	4	SCC07_1e2_C	called_presynaptic
SCC07_1e2_C_L1_TAGGTTGCAGGTACGA	120	8	SCC07_1e2_C	called_presynaptic
SCC07_1e2_C_L1_AACCTTTAGGGATGTC	13	1	SCC07_1e2_C	called_presynaptic
SCC07_1e2_C_L1_CTCTCGAGTCAACCTA	56	5	SCC07_1e2_C	called_presynaptic
SCC07_1e2_C_L1_CTATAGGAGAAGTCCG	15	6	SCC07_1e2_C	called_presynaptic
SCC07_1e2_C_L1_ATCCCTGCACATAACC	32	0	SCC07_1e2_C	called_presynaptic
SCC07_1e2_C_L1_GACCTTCAGTGGTGGT	89	5	SCC07_1e2_C	called_presynaptic
SCC07_1e2_C_L1_CCACGTTAGTTTCTTC	12	10	SCC07_1e2_C	called_presynaptic
SCC07_1e2_C_L1_CCTAAGAAGACCGTTT	176	8	SCC07_1e2_C	called_presynaptic
SCC07_1e2_C_L1_GCAGCTGTCTCGCTTG	28	5	SCC07_1e2_C	called_presynaptic
SCC07_1e2_C_L1_GTATTGGAGTAATCCC	21	0	SCC07_1e2_C	called_presynaptic
SCC07_1e2_C_L1_AAAGGGCCAATTGCAC	34	40	SCC07_1e2_C	called_starter
SCC07_1e2_C_L1_GGAGATGAGTACTGTC	36	3	SCC07_1e2_C	called_presynaptic
SCC07_1e2_C_L1_GTGTCCTAGTGGGAAA	22	1	SCC07_1e2_C	called_presynaptic
SCC07_1e2_C_L1_CCATCACTCTGGGTCG	274	7	SCC07_1e2_C	called_presynaptic
SCC07_1e2_C_L1_CGGAACCCACTGGATT	22	4	SCC07_1e2_C	called_presynaptic
SCC07_1e2_C_L1_TCTAACTTCGCGCTGA	169	2	SCC07_1e2_C	called_presynaptic
SCC07_1e2_C_L1_TCTAACTCACAGTATC	2	1	SCC07_1e2_C	called_presynaptic
SCC07_1e2_C_L1_GTTGAACGTGGCTACC	123	7	SCC07_1e2_C	called_presynaptic
SCC07_1e2_C_L1_CATGCCTTCAAGCGTT	19	8	SCC07_1e2_C	called_presynaptic
SCC07_1e2_C_L1_CTCAGAAAGAGGTCAC	156	9	SCC07_1e2_C	called_presynaptic
SCC07_1e2_C_L1_GGCGTCACAACACGAG	11	3	SCC07_1e2_C	called_presynaptic
SCC07_1e2_C_L1_ACGTCCTAGGCAGCTA	87	2	SCC07_1e2_C	called_presynaptic
SCC07_1e2_C_L1_ACTATCTGTCTGATAC	88	35	SCC07_1e2_C	called_starter
SCC07_1e2_C_L1_GGCTTGGAGAGTCACG	26	1	SCC07_1e2_C	called_presynaptic
SCC07_1e2_C_L1_TTCTAGTGTCATCAGT	13	3	SCC07_1e2_C	called_presynaptic
SCC07_1e2_C_L1_ATCGGCGCACTACCCT	167	7	SCC07_1e2_C	called_presynaptic
SCC07_1e2_C_L1_ACTCTCGGTCTCGGAC	27	3	SCC07_1e2_C	called_presynaptic
SCC07_1e2_C_L1_TCGGGACAGTAAATGC	32	3	SCC07_1e2_C	called_presynaptic
SCC07_1e2_C_L1_TCCGAAAAGTGTACAA	236	5	SCC07_1e2_C	called_presynaptic
SCC07_1e2_C_L1_TCTTAGTTCGGCTATA	9	2	SCC07_1e2_C	called_presynaptic
SCC07_1e2_C_L1_ATGACCAGTTTGCAGT	13	14	SCC07_1e2_C	called_presynaptic
SCC07_1e2_C_L1_TTTCACACAAGTCGTT	29	2	SCC07_1e2_C	called_presynaptic
SCC07_1e2_C_L1_GCAGCTGGTCCGGTGT	45	2	SCC07_1e2_C	called_presynaptic
SCC07_1e2_C_L1_ATAGACCCACTGGAAG	9	2	SCC07_1e2_C	called_presynaptic
SCC07_1e2_C_L1_CCGTTCACAGAGTGAC	49	2	SCC07_1e2_C	called_presynaptic
SCC07_1e2_C_L1_GACTCAACAGCGGTCT	124	7	SCC07_1e2_C	called_presynaptic
SCC07_1e2_C_L1_TGCTCGTAGATTCGCT	2	3	SCC07_1e2_C	called_presynaptic
SCC07_1e2_C_L1_TTAGGGTAGCGCACAA	209	117	SCC07_1e2_C	called_starter
SCC07_1e2_C_L1_TAGCACACATGCACTA	1	0	SCC07_1e2_C	called_presynaptic
SCC07_1e2_C_L1_GTCTCACCATTGGATC	44	1	SCC07_1e2_C	called_presynaptic
SCC07_1e2_C_L1_TATTGCTAGAAGTCCG	3	2	SCC07_1e2_C	called_presynaptic
SCC07_1e2_C_L1_CTGAATGCAGTTAGGG	28	5	SCC07_1e2_C	called_presynaptic
SCC07_1e2_C_L1_TTGGTTTCAACGCCCA	220	6	SCC07_1e2_C	called_presynaptic
SCC07_1e2_C_L1_GGAGGTAGTCTGCGCA	11	1	SCC07_1e2_C	called_presynaptic
SCC07_1e2_C_L1_AGACACTTCTTGAACG	16	0	SCC07_1e2_C	called_presynaptic
SCC07_1e2_C_L1_AGCCAATAGAGCTGCA	51	7	SCC07_1e2_C	called_presynaptic
SCC07_1e2_C_L1_GTTTACTGTACGTGAG	143	3	SCC07_1e2_C	called_presynaptic
SCC07_1e2_C_L1_TTCAGGACAACAGCCC	12	4	SCC07_1e2_C	called_presynaptic
SCC07_1e2_C_L1_CTCACTGGTCTATGAC	7	1	SCC07_1e2_C	called_presynaptic
SCC07_1e2_C_L1_CTGCCTACAAACTAAG	50	3	SCC07_1e2_C	called_presynaptic
SCC07_1e2_C_L1_GATCACAAGAGCCTGA	52	5	SCC07_1e2_C	called_presynaptic
SCC07_1e2_C_L1_ACTACGATCACGGGAA	60	1	SCC07_1e2_C	called_presynaptic
SCC07_1e2_C_L1_CAGCACGCATTGACCA	4	0	SCC07_1e2_C	called_presynaptic
SCC07_1e2_C_L1_CAAGACTGTTCCTACC	18	3	SCC07_1e2_C	called_presynaptic
SCC07_1e2_C_L1_TACAACGCACCGTGCA	15	2	SCC07_1e2_C	called_presynaptic
SCC07_1e2_C_L1_CATAAGCTCCATTGGA	56	3	SCC07_1e2_C	called_presynaptic
SCC07_1e2_C_L1_TGATTCTAGGTAGTCG	2578	20	SCC07_1e2_C	called_presynaptic
SCC07_1e2_C_L1_TGAATCGTCACTCTTA	66	4	SCC07_1e2_C	called_presynaptic
SCC07_1e2_C_L1_ACATGCACACAGAAGC	20	0	SCC07_1e2_C	called_presynaptic
SCC07_1e2_C_L1_CATGAGTTCAAGCTGT	35	4	SCC07_1e2_C	called_presynaptic
SCC07_1e2_C_L1_GTCTACCCAAACACCT	532	332	SCC07_1e2_C	called_starter
SCC07_1e2_C_L1_GATTTCTGTGTGTGTT	5	3	SCC07_1e2_C	called_presynaptic
SCC07_1e2_C_L1_CACAGATCACTCTGCT	69	45	SCC07_1e2_C	called_starter
SCC07_1e2_C_L1_CCTAACCAGTGGTGGT	200	5	SCC07_1e2_C	called_presynaptic
SCC07_1e2_C_L1_CCTCACAGTACGGTTT	17	4	SCC07_1e2_C	called_presynaptic
SCC07_1e2_C_L1_GACGCTGAGAGTCTTC	10	11	SCC07_1e2_C	called_presynaptic
SCC07_1e2_C_L1_GAGTCATGTATAGCTC	12	2	SCC07_1e2_C	called_presynaptic
SCC07_1e2_C_L1_CATGCCTGTCTAGGTT	2	3	SCC07_1e2_C	called_presynaptic
SCC07_1e2_C_L1_GCACGTGTCACTTCTA	8	2	SCC07_1e2_C	called_presynaptic
SCC07_1e2_C_L1_TTTAGTCCACCGCTAG	46	10	SCC07_1e2_C	called_presynaptic
SCC07_1e2_C_L1_GTACAGTTCCGCTTAC	9	3	SCC07_1e2_C	called_presynaptic
SCC07_1e2_C_L1_GCCATTCGTCGTACTA	26	2	SCC07_1e2_C	called_presynaptic
SCC07_1e2_C_L1_AACAACCAGGTGTGAC	24	1	SCC07_1e2_C	called_presynaptic
SCC07_1e2_C_L1_GTTGTCCAGAACAAGG	7	0	SCC07_1e2_C	called_presynaptic
SCC07_1e2_C_L1_CATTGTTGTAGGGTAC	31	17	SCC07_1e2_C	called_presynaptic
SCC07_1e2_C_L1_GTAGAAAAGCAGGCTA	186	2	SCC07_1e2_C	called_presynaptic
SCC07_1e2_C_L1_CGCAGGTAGGGACAGG	19	2	SCC07_1e2_C	called_presynaptic
SCC07_1e2_C_L1_CGGAGAATCTTACACT	15	1	SCC07_1e2_C	called_presynaptic
SCC07_1e2_C_L1_TACGTCCAGAGTGTGC	2	3	SCC07_1e2_C	called_presynaptic
SCC07_1e2_C_L1_AAAGGATAGCACTAGG	69	3	SCC07_1e2_C	called_presynaptic
SCC07_1e2_C_L1_GGTTGTAGTCGACGCT	2	2	SCC07_1e2_C	called_presynaptic
SCC07_1e2_C_L1_GATGATCAGACTACCT	144	0	SCC07_1e2_C	called_presynaptic
SCC07_1e2_C_L1_GGATGTTTCGTCAACA	53	1	SCC07_1e2_C	called_presynaptic
SCC07_1e2_C_L1_GTTGTGAGTATGTGTC	27	3	SCC07_1e2_C	called_presynaptic
SCC07_1e2_C_L1_AACAGGGAGAGTAACT	13	2	SCC07_1e2_C	called_presynaptic
SCC07_1e2_C_L1_CAGCAGCCAGTTAGGG	0	2	SCC07_1e2_C	called_presynaptic
SCC07_1e2_C_L1_TCAATTCTCGCCGATG	48	0	SCC07_1e2_C	called_presynaptic
SCC07_1e2_C_L1_CACACAATCAGCAATC	59	3	SCC07_1e2_C	called_presynaptic
SCC07_1e2_C_L1_AACGGGAGTTCAAAGA	186	3	SCC07_1e2_C	called_presynaptic
SCC07_1e2_C_L1_AACCTTTCATGTGTCA	5	2	SCC07_1e2_C	called_presynaptic
SCC07_1e2_C_L1_AGTGCCGCAGTTCACA	65	2	SCC07_1e2_C	called_presynaptic
SCC07_1e2_C_L1_TGAACGTTCCATGCAA	50	1	SCC07_1e2_C	called_presynaptic
SCC07_1e2_C_L1_CTCATCGGTGATTGGG	9	3	SCC07_1e2_C	called_presynaptic
SCC07_1e2_C_L1_GATGAGGTCTTCTCAA	64	1	SCC07_1e2_C	called_presynaptic
SCC07_1e2_C_L1_TCTTTGAGTAGGTACG	80	13	SCC07_1e2_C	called_presynaptic
SCC07_1e2_C_L1_CGGGACTTCATTCGGA	75	5	SCC07_1e2_C	called_presynaptic
SCC07_1e2_C_L1_ATCCCTGCATTACTCT	2	3	SCC07_1e2_C	called_presynaptic
SCC07_1e2_C_L1_TCATGTTCAAAGCAAT	6	1	SCC07_1e2_C	called_presynaptic
SCC07_1e2_C_L1_TTGTGTTGTACTTCCC	3	1	SCC07_1e2_C	called_presynaptic
SCC07_1e2_C_L1_GAAGTAAAGACGCCAA	45	4	SCC07_1e2_C	called_presynaptic
SCC07_1e2_C_L1_CTCCTTTAGATGGCAC	25	1	SCC07_1e2_C	called_presynaptic
SCC07_1e2_C_L1_TCGACGGTCGTTCTAT	28	2	SCC07_1e2_C	called_presynaptic
SCC07_1e2_C_L1_TTAATCCTCGAAACAA	9	1	SCC07_1e2_C	called_presynaptic
SCC07_1e2_C_L1_CTGATCCAGGGCAATC	24	1	SCC07_1e2_C	called_presynaptic
SCC07_1e2_C_L1_TAACCAGTCAAACCTG	33	4	SCC07_1e2_C	called_presynaptic
SCC07_1e2_C_L1_TACCTGCGTCGTTGGC	37	9	SCC07_1e2_C	called_presynaptic
SCC07_1e2_C_L1_AACCCAACAAGGAGTC	19	2	SCC07_1e2_C	called_presynaptic
SCC07_1e2_C_L1_GTCGTTCGTGGCTACC	10	5	SCC07_1e2_C	called_presynaptic
SCC07_1e2_C_L1_TTACCATTCTAGCCTC	21	3	SCC07_1e2_C	called_presynaptic
SCC07_1e2_C_L1_CGTAATGGTCGGAAAC	40	1	SCC07_1e2_C	called_presynaptic
SCC07_1e2_C_L1_AGGTCTAAGACAAGCC	13	0	SCC07_1e2_C	called_presynaptic
SCC07_1e2_C_L1_GCTGAATGTTGGCTAT	58	4	SCC07_1e2_C	called_presynaptic
SCC07_1e2_C_L1_TGAGGGACACCCATAA	47	0	SCC07_1e2_C	called_presynaptic
SCC07_1e2_C_L1_TTTACTGAGGCATCTT	40	5	SCC07_1e2_C	called_presynaptic
SCC07_1e2_C_L1_TTAGTCTCAAGTGATA	89	23	SCC07_1e2_C	called_presynaptic
SCC07_1e2_C_L1_GTAAGTCGTAATCAAG	51	4	SCC07_1e2_C	called_presynaptic
SCC07_1e2_C_L1_ACTCCCACACCCAATA	1	0	SCC07_1e2_C	called_presynaptic
SCC07_1e2_C_L1_TCAAGACCACAAGCCC	80	0	SCC07_1e2_C	called_presynaptic
SCC07_1e2_C_L1_TCACGCTCAACAGTGG	78	4	SCC07_1e2_C	called_presynaptic
SCC07_1e2_C_L1_AGTGCCGGTCTTACAG	100	2	SCC07_1e2_C	called_presynaptic
SCC07_1e2_C_L1_TCGGGTGAGTTCTACG	116	3	SCC07_1e2_C	called_presynaptic
SCC07_1e2_C_L1_ATTCGTTGTGTGCTTA	27	5	SCC07_1e2_C	called_presynaptic
SCC07_1e2_C_L1_GAACACTGTCGGAAAC	26	1	SCC07_1e2_C	called_presynaptic
SCC07_1e2_C_L1_AGCTTCCTCCAAACCA	101	0	SCC07_1e2_C	called_presynaptic
SCC07_1e2_C_L1_TGTTTGTTCCGTTGAA	21	1	SCC07_1e2_C	called_presynaptic
SCC07_1e2_C_L1_GCTTTCGTCAAGCCCG	9	1	SCC07_1e2_C	called_presynaptic
SCC07_1e2_C_L1_TGGATGTAGTTGCGAG	2	1	SCC07_1e2_C	called_presynaptic
SCC07_1e2_C_L1_CATAGACGTTACCTGA	4	3	SCC07_1e2_C	called_presynaptic
SCC07_1e2_C_L1_GCATCTCGTCAAGGCA	2	2	SCC07_1e2_C	called_presynaptic
SCC07_1e2_C_L1_TACCGGGTCCGAGATT	7	0	SCC07_1e2_C	called_presynaptic
SCC07_1e2_C_L1_TATTCCAGTGCGCTCA	35	3	SCC07_1e2_C	called_presynaptic
SCC07_1e2_C_L1_GGAGAACTCGGCCTTT	30	0	SCC07_1e2_C	called_presynaptic
SCC07_1e2_C_L1_GTTATGGAGAACCGCA	17	1	SCC07_1e2_C	called_presynaptic
SCC07_1e2_C_L1_CGGGTGTTCCCTTGTG	10	0	SCC07_1e2_C	called_presynaptic
SCC07_1e2_C_L1_AGTCACACACCAGCGT	13	3	SCC07_1e2_C	called_presynaptic
SCC07_1e2_C_L1_TTGCTGCGTGTGTGGA	12	4	SCC07_1e2_C	called_presynaptic
SCC07_1e2_C_L1_TCACTCGGTGGATCAG	2	2	SCC07_1e2_C	called_presynaptic
SCC07_1e2_C_L1_GAATCGTCACAAGTGG	82	0	SCC07_1e2_C	called_presynaptic
SCC07_1e2_C_L1_GTCCACTTCGATTGAC	13	4	SCC07_1e2_C	called_presynaptic
SCC07_1e2_C_L1_TCCATGCTCGAGATGG	39	7	SCC07_1e2_C	called_presynaptic
SCC07_1e2_C_L1_GTACAACGTCCCTAAA	99	1	SCC07_1e2_C	called_presynaptic
SCC07_1e2_C_L1_TCATTTGTCAACTGGT	12	0	SCC07_1e2_C	called_presynaptic
SCC07_1e2_C_L1_AGTTCCCAGCGCCATC	1	0	SCC07_1e2_C	called_presynaptic
SCC07_1e2_C_L1_GGTGATTCATATACCG	6	0	SCC07_1e2_C	called_presynaptic
SCC07_1e2_C_L1_GTAATCGTCTCGGTCT	11	3	SCC07_1e2_C	called_presynaptic
SCC07_1e2_C_L1_TGGAGAGGTCAGGCAA	21	3	SCC07_1e2_C	called_presynaptic
SCC07_1e2_C_L1_CCCTCTCTCTCTAGGA	11	2	SCC07_1e2_C	called_presynaptic
SCC07_1e2_C_L1_TTCCACGTCATTTGTC	50	37	SCC07_1e2_C	called_starter
SCC07_1e2_C_L1_TCATGGAAGCTGGAGT	46	3	SCC07_1e2_C	called_presynaptic
SCC07_1e2_C_L1_CATACTTTCGATTTCT	69	7	SCC07_1e2_C	called_presynaptic
SCC07_1e2_C_L1_TTGATGGAGCAATAAC	191	3	SCC07_1e2_C	called_presynaptic
SCC07_1e2_C_L1_GACATCAAGCTGGCCT	123	2	SCC07_1e2_C	called_presynaptic
SCC07_1e2_C_L1_ACGTTCCAGACGTCGA	4	0	SCC07_1e2_C	called_presynaptic
SCC07_1e2_C_L1_GTGAGTTGTTTGACAC	20	0	SCC07_1e2_C	called_presynaptic
SCC07_1e2_C_L1_GGTGATTTCGAATGCT	3	1	SCC07_1e2_C	called_presynaptic
SCC07_1e2_C_L1_GGTGTTATCATAGAGA	41	5	SCC07_1e2_C	called_presynaptic
SCC07_1e2_C_L1_GTCTAGAGTACAGCGA	77	4	SCC07_1e2_C	called_presynaptic
SCC07_1e2_C_L1_GGGTTATAGACCAACG	2	2	SCC07_1e2_C	called_presynaptic
SCC07_1e2_C_L1_ACTATGGAGATACATG	17	1	SCC07_1e2_C	called_presynaptic
SCC07_1e2_C_L1_TACTTGTGTATAATGG	40	1	SCC07_1e2_C	called_presynaptic
SCC07_1e2_C_L1_TAAGTCGTCCAAATGC	11	2	SCC07_1e2_C	called_presynaptic
SCC07_1e2_C_L1_CGTGAATCAGAGGACT	3	0	SCC07_1e2_C	called_presynaptic
SCC07_1e2_C_L1_GTGCTTCCATACCAGT	6	1	SCC07_1e2_C	called_presynaptic
SCC07_1e2_C_L1_GAACGTTGTACAAACA	14	3	SCC07_1e2_C	called_presynaptic
SCC07_1e2_C_L1_GATGACTTCTGTACAG	84	27	SCC07_1e2_C	called_presynaptic
SCC07_1e2_C_L1_GTGCTGGAGGTCTGGA	9	2	SCC07_1e2_C	called_presynaptic
SCC07_1e2_C_L1_CACTTCGTCAGCATTG	14	3	SCC07_1e2_C	called_presynaptic
SCC07_1e2_C_L1_ATGCCTCCAGCTGAAG	8	3	SCC07_1e2_C	called_presynaptic
SCC07_1e2_C_L1_CCTTCAGTCGCGATCG	6	2	SCC07_1e2_C	called_presynaptic
SCC07_1e2_C_L1_CCTCAACTCGCGTTTC	9	2	SCC07_1e2_C	called_presynaptic
SCC07_1e2_C_L1_CGGGACTCAACGTAAA	111	2	SCC07_1e2_C	called_presynaptic
SCC07_1e2_C_L1_AATGGCTGTACGCTTA	4	0	SCC07_1e2_C	called_presynaptic
SCC07_1e2_C_L1_TTGTGTTTCCAAACCA	86	3	SCC07_1e2_C	called_presynaptic
SCC07_1e2_C_L1_GAGACTTCAAGACTGG	66	2	SCC07_1e2_C	called_presynaptic
SCC07_1e2_C_L1_AACTTCTCAGCTACTA	40	1	SCC07_1e2_C	called_presynaptic
SCC07_1e2_C_L1_AGATAGACAGGCGTTC	57	3	SCC07_1e2_C	called_presynaptic
SCC07_1e2_C_L1_CCTCAGTGTGACTAAA	5	2	SCC07_1e2_C	called_presynaptic
SCC07_1e2_C_L1_TTCCACGCACACGTGC	86	0	SCC07_1e2_C	called_presynaptic
SCC07_1e2_C_L1_TCCTTTCTCTTCCAGC	29	0	SCC07_1e2_C	called_presynaptic
SCC07_1e2_C_L1_GGCACGTCAGTCGCAC	2	2	SCC07_1e2_C	called_presynaptic
SCC07_1e2_C_L1_CGACAGCGTGAATATG	8	2	SCC07_1e2_C	called_presynaptic
SCC07_1e2_C_L1_CCTCTAGCACAAGCCC	0	0	SCC07_1e2_C	called_presynaptic
SCC07_1e2_C_L1_AACCTGAGTACGATGG	10	2	SCC07_1e2_C	called_presynaptic
SCC07_1e2_C_L1_ACTCTCGGTATACGGG	4	1	SCC07_1e2_C	called_presynaptic
SCC07_1e2_C_L1_ACGATGTGTGCCCAGT	19	2	SCC07_1e2_C	called_presynaptic
SCC07_1e2_C_L1_CTACAGACATGTCTAG	10	2	SCC07_1e2_C	called_presynaptic
SCC07_1e2_C_L1_GGGTCACTCGACATAC	109	3	SCC07_1e2_C	called_presynaptic
SCC07_1e2_C_L1_AAACCCATCACGGGAA	7	1	SCC07_1e2_C	called_presynaptic
SCC07_1e2_C_L1_GGTTAACGTCACTTCC	1	3	SCC07_1e2_C	called_presynaptic
SCC07_1e2_C_L1_AGTACCAGTAGGGTAC	9	5	SCC07_1e2_C	called_presynaptic
SCC07_1e2_C_L1_GTATTTCGTTTCGCTC	52	2	SCC07_1e2_C	called_presynaptic
SCC07_1e2_C_L1_GACTTCCAGAGTCAAT	4	1	SCC07_1e2_C	called_presynaptic
SCC07_1e2_C_L1_ACTTCGCAGCTGGCTC	25	3	SCC07_1e2_C	called_presynaptic
SCC07_1e2_C_L1_TATTGCTAGTCTTCGA	0	2	SCC07_1e2_C	called_presynaptic
SCC07_1e2_C_L1_TATTGGGTCTAACGGT	135	7	SCC07_1e2_C	called_presynaptic
SCC07_1e2_C_L1_TACATTCTCCTTCTGG	28	4	SCC07_1e2_C	called_presynaptic
SCC07_1e2_C_L1_TTCTAGTCAAATCGTC	25	5	SCC07_1e2_C	called_presynaptic
SCC07_1e2_C_L1_GTCAGCGAGAGTCAAT	3	1	SCC07_1e2_C	called_presynaptic
SCC07_1e2_C_L1_GAAGCGACATAGGCGA	29	1	SCC07_1e2_C	called_presynaptic
SCC07_1e2_C_L1_CCAAGCGCAGACCCGT	15	2	SCC07_1e2_C	called_presynaptic
SCC07_1e2_C_L1_AGAGAATCATTGAAGA	2	1	SCC07_1e2_C	called_presynaptic
SCC07_1e2_C_L1_ACACGCGCATTGGGAG	26	2	SCC07_1e2_C	called_presynaptic
SCC07_1e2_C_L1_TCCAGAACATTCTCTA	22	2	SCC07_1e2_C	called_presynaptic
SCC07_1e2_C_L1_AAGTGAATCTAAGGAA	104	4	SCC07_1e2_C	called_presynaptic
SCC07_1e2_C_L1_CCTCACATCATGACAC	52	37	SCC07_1e2_C	called_starter
SCC07_1e2_C_L1_AGATGCTAGGATGCGT	5	3	SCC07_1e2_C	called_presynaptic
SCC07_1e2_C_L1_TGCAGATCACGGATCC	225	7	SCC07_1e2_C	called_presynaptic
SCC07_1e2_C_L1_TCCTCTTGTCGATTTG	7	0	SCC07_1e2_C	called_presynaptic
SCC07_1e2_C_L1_ATCCATTGTTCAGCGC	1	1	SCC07_1e2_C	called_presynaptic
SCC07_1e2_C_L1_CGCCAGAGTGGCTTGC	15	0	SCC07_1e2_C	called_presynaptic
SCC07_1e2_C_L1_TTGCATTCAGTGAGCA	3	3	SCC07_1e2_C	called_presynaptic
SCC07_1e2_C_L1_AACTTCTAGCTTACGT	3	0	SCC07_1e2_C	called_presynaptic
SCC07_1e2_C_L1_ATCCCTGCATGCCGAC	19	4	SCC07_1e2_C	called_presynaptic
SCC07_1e2_C_L1_ACATCCCGTCCTACAA	5	3	SCC07_1e2_C	called_presynaptic
SCC07_1e2_C_L1_GGAGGTATCCTTCACG	13	4	SCC07_1e2_C	called_presynaptic
SCC07_1e2_C_L1_CTCCCAAGTACTGCCG	9	0	SCC07_1e2_C	called_presynaptic
SCC07_1e2_C_L1_ACACGCGAGCCAAGTG	2	2	SCC07_1e2_C	called_presynaptic
SCC07_1e2_C_L1_TCCGGGACAATCCAGT	1	2	SCC07_1e2_C	called_presynaptic
SCC07_1e2_C_L1_AGCGCTGGTTAGGAGC	63	1	SCC07_1e2_C	called_presynaptic
SCC07_1e2_C_L1_TCCACGTAGGCTCTAT	52	2	SCC07_1e2_C	called_presynaptic
SCC07_1e2_C_L1_TGTTTGTTCGTAATGC	62	2	SCC07_1e2_C	called_presynaptic
SCC07_1e2_C_L1_CTGGACGTCCCGATCT	45	2	SCC07_1e2_C	called_presynaptic
SCC07_1e2_C_L1_TGGATGTCAGTGAGCA	9	1	SCC07_1e2_C	called_presynaptic
SCC07_1e2_C_L1_ATATCCTGTATGGAGC	29	2	SCC07_1e2_C	called_presynaptic
SCC07_1e2_C_L1_GTTATGGTCCTCGATC	4	1	SCC07_1e2_C	called_presynaptic
SCC07_1e2_C_L1_AGTGATCTCGCGAAGA	52	1	SCC07_1e2_C	called_presynaptic
SCC07_1e2_C_L1_AGTCAACTCATAGGCT	53	2	SCC07_1e2_C	called_presynaptic
SCC07_1e2_C_L1_GCAACATTCAAGCTGT	2	6	SCC07_1e2_C	called_presynaptic
SCC07_1e2_C_L1_TTGATGGAGTGGCCTC	57	1	SCC07_1e2_C	called_presynaptic
SCC07_1e2_C_L1_GTAGATCAGTCGCCAC	8	0	SCC07_1e2_C	called_presynaptic
SCC07_1e2_C_L1_TCAGGTATCAATCTCT	66	4	SCC07_1e2_C	called_presynaptic
SCC07_1e2_C_L1_TCGCACTGTGGTTCTA	0	0	SCC07_1e2_C	called_presynaptic
SCC07_1e2_C_L1_GTAGATCTCGGTAGGA	10	1	SCC07_1e2_C	called_presynaptic
SCC07_1e2_C_L1_CGCCATTGTAAGCTCT	14	0	SCC07_1e2_C	called_presynaptic
SCC07_1e2_C_L1_TGGATCAGTAACGATA	50	2	SCC07_1e2_C	called_presynaptic
SCC07_1e2_C_L1_GTGGGAATCTTTCCAA	2	4	SCC07_1e2_C	called_presynaptic
SCC07_1e2_C_L1_CTACATTAGGCAGGGA	2	2	SCC07_1e2_C	called_presynaptic
SCC07_1e2_C_L1_GCACATAGTGAGTAAT	1	1	SCC07_1e2_C	called_presynaptic
SCC07_1e2_C_L1_CCGCAAGGTTGCAAGG	62	4	SCC07_1e2_C	called_presynaptic
SCC07_1e2_C_L1_TTTCATGAGACCAAGC	10	2	SCC07_1e2_C	called_presynaptic
SCC07_1e2_C_L1_GCAGCTGGTTGATGTC	12	3	SCC07_1e2_C	called_presynaptic
SCC07_1e2_C_L1_GTCTTTATCACCATCC	24	1	SCC07_1e2_C	called_presynaptic
SCC07_1e2_C_L1_CGAAGGAAGCGTCAAG	2	0	SCC07_1e2_C	called_presynaptic
SCC07_1e2_C_L1_TGCGACGCAGAGATGC	54	5	SCC07_1e2_C	called_presynaptic
SCC07_1e2_C_L1_TTACGTTTCCGCATAA	4	2	SCC07_1e2_C	called_presynaptic
SCC07_1e2_C_L1_ATGCGATCATTGCCTC	1	2	SCC07_1e2_C	called_presynaptic
SCC07_1e2_C_L1_TGAGGAGGTTCGTTCC	12	1	SCC07_1e2_C	called_presynaptic
SCC07_1e2_C_L1_TGTTCATTCGGCTGTG	30	2	SCC07_1e2_C	called_presynaptic
SCC07_1e2_C_L1_ACCACAAAGAGCTGAC	35	1	SCC07_1e2_C	called_presynaptic
SCC07_1e2_C_L1_CCGGTAGGTCTGCCTT	5	2	SCC07_1e2_C	called_presynaptic
SCC07_1e2_C_L1_GATCAGTAGTATGATG	23	8	SCC07_1e2_C	called_presynaptic
SCC07_1e2_C_L1_GGGAAGTTCCGATGCG	78	2	SCC07_1e2_C	called_presynaptic
SCC07_1e2_C_L1_CTGCGAGGTTACACAC	7	2	SCC07_1e2_C	called_presynaptic
SCC07_1e2_C_L1_GTCCTCAGTTGACTAC	5	0	SCC07_1e2_C	called_presynaptic
SCC07_1e2_C_L1_TAGGGTTCAGGTTCCG	34	2	SCC07_1e2_C	called_presynaptic
SCC07_1e2_C_L1_GTGGAAGCAAGATGTA	528	7	SCC07_1e2_C	called_presynaptic
SCC07_1e2_C_L1_CAATGACAGTATAGAC	5	1	SCC07_1e2_C	called_presynaptic
SCC07_1e2_C_L1_CGCCATTAGCATTTCG	43	2	SCC07_1e2_C	called_presynaptic
SCC07_1e2_C_L1_TTGGGCGAGGCCCAAA	179	2	SCC07_1e2_C	called_presynaptic
SCC07_1e2_C_L1_CAGATTGTCACCATAG	2	2	SCC07_1e2_C	called_presynaptic
SCC07_1e2_C_L1_TCAGCAACAGCTACTA	3	0	SCC07_1e2_C	called_presynaptic
SCC07_1e2_C_L1_GTAACACGTCTCGGAC	3	3	SCC07_1e2_C	called_presynaptic
SCC07_1e2_C_L1_AGGACGACAATAGGGC	3	1	SCC07_1e2_C	called_presynaptic
SCC07_1e2_C_L1_ACTTATCCAACCTAAC	8	3	SCC07_1e2_C	called_presynaptic
SCC07_1e2_C_L1_CGGAGAATCCAGCCTT	37	3	SCC07_1e2_C	called_presynaptic
SCC07_1e2_C_L1_ACGTACACAGGGTTGA	4	2	SCC07_1e2_C	called_presynaptic
SCC07_1e2_C_L1_TGATCTTTCCTCAGGG	16	1	SCC07_1e2_C	called_presynaptic
SCC07_1e2_C_L1_GAGCCTGTCCGTAATG	8	1	SCC07_1e2_C	called_presynaptic
SCC07_1e2_C_L1_GATAGCTGTTAAGGAT	1	3	SCC07_1e2_C	called_presynaptic
SCC07_1e2_C_L1_TCCTAATAGATGCTTC	19	0	SCC07_1e2_C	called_presynaptic
SCC07_1e2_C_L1_CCTCAACGTCGTAATC	31	2	SCC07_1e2_C	called_presynaptic
SCC07_1e2_C_L1_CCTCTCCAGTCGAAGC	8	1	SCC07_1e2_C	called_presynaptic
SCC07_1e2_C_L1_TCATCATAGAACTCCT	31	2	SCC07_1e2_C	called_presynaptic
SCC07_1e2_C_L1_CTACATTCATCTCAAG	15	1	SCC07_1e2_C	called_presynaptic
SCC07_1e2_C_L1_CCAATTTCAGTCGCTG	6	0	SCC07_1e2_C	called_presynaptic
SCC07_1e2_C_L1_AGACCCGTCGAGAATA	12	2	SCC07_1e2_C	called_presynaptic
SCC07_1e2_C_L1_GGAAGTGTCGCCGAGT	136	4	SCC07_1e2_C	called_presynaptic
SCC07_1e2_C_L1_CCGATCTCACTTGAGT	43	7	SCC07_1e2_C	called_presynaptic
SCC07_1e2_C_L1_GGGTAGAAGAAGCGCT	4	4	SCC07_1e2_C	called_presynaptic
SCC07_1e2_C_L1_AGAACCTAGCATCGAG	3	2	SCC07_1e2_C	called_presynaptic
SCC07_1e2_C_L1_AGAGAATCAGGGTTGA	23	4	SCC07_1e2_C	called_presynaptic
SCC07_1e2_C_L1_CATACAGCACGTCGGT	12	10	SCC07_1e2_C	called_presynaptic
SCC07_1e2_C_L1_GGTGGCTTCTATCGTT	15	5	SCC07_1e2_C	called_presynaptic
SCC07_1e2_C_L1_ACGTAACAGCATCAGG	31	4	SCC07_1e2_C	called_presynaptic
SCC07_1e2_C_L1_TTTATGCGTTCTAACG	5	4	SCC07_1e2_C	called_presynaptic
SCC07_1e2_C_L1_GATCCCTGTGTTTCTT	21	1	SCC07_1e2_C	called_presynaptic
SCC07_1e2_C_L1_TGGAACTGTTGGGTTT	32	4	SCC07_1e2_C	called_presynaptic
SCC07_1e2_C_L1_GTGGCGTTCCATGATG	583	6	SCC07_1e2_C	called_presynaptic
SCC07_1e2_C_L1_GTAAGTCTCTCCGAGG	0	0	SCC07_1e2_C	called_presynaptic
SCC07_1e2_C_L1_GCCAGCAAGACATGCG	0	2	SCC07_1e2_C	called_presynaptic
SCC07_1e2_C_L1_CCATCACAGGGACACT	0	0	SCC07_1e2_C	called_presynaptic
SCC07_1e2_C_L1_TGACCCTCAAGCCATT	15	2	SCC07_1e2_C	called_presynaptic
SCC07_1e2_C_L1_GTGCTGGTCGGTCTAA	28	0	SCC07_1e2_C	called_presynaptic
SCC07_1e2_C_L1_AACAACCAGCCTTTGA	6	1	SCC07_1e2_C	called_presynaptic
SCC07_1e2_C_L1_CTTACCGAGGTAAGAG	2	0	SCC07_1e2_C	called_presynaptic
SCC07_1e2_C_L1_ACTTTGTGTGGACCAA	1	0	SCC07_1e2_C	called_presynaptic
SCC07_1e2_C_L1_AAGGTAACAGATCACT	2	1	SCC07_1e2_C	called_presynaptic
SCC07_1e2_C_L1_ATTCTACAGGGTTAGC	245	1	SCC07_1e2_C	called_presynaptic
SCC07_1e2_C_L1_GCCATGGTCCGAACGC	1	0	SCC07_1e2_C	called_presynaptic
SCC07_1e2_C_L1_GTAGTACCATCGCTCT	3	2	SCC07_1e2_C	called_presynaptic
SCC07_1e2_C_L1_CTCCGATTCTTTACAC	6	3	SCC07_1e2_C	called_presynaptic
SCC07_1e2_C_L1_CTCTCAGCATTCACCC	23	4	SCC07_1e2_C	called_presynaptic
SCC07_1e2_C_L1_CCTACGTCAATGCTCA	18	0	SCC07_1e2_C	called_presynaptic
SCC07_1e2_C_L1_TAACGACTCAGTGTTG	8	1	SCC07_1e2_C	called_presynaptic
SCC07_1e2_C_L1_ACCCAAAGTCGCACGT	1	2	SCC07_1e2_C	called_presynaptic
SCC07_1e2_C_L1_TCAGCAACAAGCGATG	35	0	SCC07_1e2_C	called_presynaptic
SCC07_1e2_C_L1_AGGTGTTAGTCAGCGA	13	1	SCC07_1e2_C	called_presynaptic
SCC07_1e2_C_L1_TCGCAGGGTCTAGATC	7	3	SCC07_1e2_C	called_presynaptic
SCC07_1e2_C_L1_TCATTACTCCGTTGAA	3	1	SCC07_1e2_C	called_presynaptic
SCC07_1e2_C_L1_CCGCAAGCAGATCCTA	2	0	SCC07_1e2_C	called_presynaptic
SCC07_1e2_C_L1_TCGAACAGTGGGACAT	4	0	SCC07_1e2_C	called_presynaptic
SCC07_1e2_C_L1_CTTCCTTTCTCATTGT	101	120	SCC07_1e2_C	called_starter
SCC07_1e2_C_L1_ACTCCCAAGACCTGGA	24	1	SCC07_1e2_C	called_presynaptic
SCC07_1e2_C_L1_GATTCGAGTGGCTGCT	377	7	SCC07_1e2_C	called_presynaptic
SCC07_1e2_C_L1_ATCACGATCCGCTGTT	1	3	SCC07_1e2_C	called_presynaptic
SCC07_1e2_C_L1_CCTCCAATCCTAGCCT	315	9	SCC07_1e2_C	called_presynaptic
SCC07_1e2_C_L1_TATCGCCGTAAGCAAT	33	1	SCC07_1e2_C	called_presynaptic
SCC07_1e2_C_L1_CAGCAGCAGGATACCG	7	0	SCC07_1e2_C	called_presynaptic
SCC07_1e2_C_L1_GCGGAAACACCTTCGT	28	1	SCC07_1e2_C	called_presynaptic
SCC07_1e2_C_L1_ACACCAAGTGATACTC	10	2	SCC07_1e2_C	called_presynaptic
SCC07_1e2_C_L1_ACACAGTAGCATCAAA	16	0	SCC07_1e2_C	called_presynaptic
SCC07_1e2_C_L1_CTCTCGAAGGAATCGC	9	1	SCC07_1e2_C	called_presynaptic
SCC07_1e2_C_L1_CTGGACGAGTAACGAT	15	1	SCC07_1e2_C	called_presynaptic
SCC07_1e2_C_L1_TAACTTCTCAGACCGC	18	1	SCC07_1e2_C	called_presynaptic
SCC07_1e2_C_L1_ACATCGAGTTCGGGTC	10	1	SCC07_1e2_C	called_presynaptic
SCC07_1e2_C_L1_TCCTCGACACAACATC	2	1	SCC07_1e2_C	called_presynaptic
SCC07_1e2_C_L1_TCTATACCAATCTAGC	6	0	SCC07_1e2_C	called_presynaptic
SCC07_1e2_C_L1_TGTGCGGTCCATTGTT	3	4	SCC07_1e2_C	called_presynaptic
SCC07_1e2_C_L1_AAGTTCGTCGACGAGA	4	0	SCC07_1e2_C	called_presynaptic
SCC07_1e2_C_L1_CTACAGAAGCCGATAG	0	2	SCC07_1e2_C	called_presynaptic
SCC07_1e2_C_L1_CTCCTCCAGTTCGCAT	0	1	SCC07_1e2_C	called_presynaptic
SCC07_1e2_C_L1_GTGAGTTGTCGTGGAA	5	0	SCC07_1e2_C	called_presynaptic
SCC07_1e2_C_L1_GCAGCCATCGTAGAGG	6	2	SCC07_1e2_C	called_presynaptic
SCC07_1e2_C_L1_AGGGCTCCAGGCACAA	10	2	SCC07_1e2_C	called_presynaptic
SCC07_1e2_C_L1_GGGACTCTCTCCGTGT	18	7	SCC07_1e2_C	called_presynaptic
SCC07_1e2_C_L1_CATGAGTCACCCAACG	1	1	SCC07_1e2_C	called_presynaptic
SCC07_1e2_C_L1_TCTCAGCTCGTTGTGA	1	2	SCC07_1e2_C	called_presynaptic
SCC07_1e2_C_L1_ACTATCTTCGCAGATT	154	2	SCC07_1e2_C	called_presynaptic
SCC07_1e2_C_L1_GTGAGTTCAAGAAACT	27	1	SCC07_1e2_C	called_presynaptic
SCC07_1e2_C_L1_AGCTACATCTGCCCTA	22	3	SCC07_1e2_C	called_presynaptic
SCC07_1e2_C_L1_GTGCTGGTCGCTGTCT	13	1	SCC07_1e2_C	called_presynaptic
SCC07_1e2_C_L1_TGTTCTATCGTCAACA	20	0	SCC07_1e2_C	called_presynaptic
SCC07_1e2_C_L1_ATCGTCCCAAGGTACG	2	2	SCC07_1e2_C	called_presynaptic
SCC07_1e2_C_L1_CAGCACGGTATCGGTT	1	2	SCC07_1e2_C	called_presynaptic
SCC07_1e2_C_L1_TGCAGGCTCCCAACTC	22	21	SCC07_1e2_C	called_starter
SCC07_1e2_C_L1_GATAGAACAAGATGTA	28	1	SCC07_1e2_C	called_presynaptic
SCC07_1e2_C_L1_TCAGTTTAGTTGCGCC	8	1	SCC07_1e2_C	called_presynaptic
SCC07_1e2_C_L1_TCATCCGTCCCTCTCC	6	3	SCC07_1e2_C	called_presynaptic
SCC07_1e2_C_L1_CGCGTGACACTGGCCA	16	1	SCC07_1e2_C	called_presynaptic
SCC07_1e2_C_L1_ATCCCTGCACGGGCTT	55	3	SCC07_1e2_C	called_presynaptic
SCC07_1e2_C_L1_CGCCAGATCAGCTAGT	628	17	SCC07_1e2_C	called_presynaptic
SCC07_1e2_C_L1_CTCCACATCTCTCGCA	1	1	SCC07_1e2_C	called_presynaptic
SCC07_1e2_C_L1_TTTCACACAACCAACT	8	0	SCC07_1e2_C	called_presynaptic
SCC07_1e2_C_L1_TGTTACTCACAAGCAG	0	1	SCC07_1e2_C	called_presynaptic
SCC07_1e2_C_L1_AGAAGTAAGTTGGCTT	15	3	SCC07_1e2_C	called_presynaptic
SCC07_1e2_C_L1_CTGCTCACACTTTATC	10	1	SCC07_1e2_C	called_presynaptic
SCC07_1e2_C_L1_ATCGGATTCTGTCCGT	14	0	SCC07_1e2_C	called_presynaptic
SCC07_1e2_C_L1_TGGGATTTCACTCGAA	23	15	SCC07_1e2_C	called_presynaptic
SCC07_1e2_C_L1_AGTCTCCTCATGAGAA	0	1	SCC07_1e2_C	called_presynaptic
SCC07_1e2_C_L1_CATCCGTAGGATTTGA	5	0	SCC07_1e2_C	called_presynaptic
SCC07_1e2_C_L1_AAGACAATCAGTGTCA	2	1	SCC07_1e2_C	called_presynaptic
SCC07_1e2_C_L1_CTTGATTTCTTTCTAG	7	4	SCC07_1e2_C	called_presynaptic
SCC07_1e2_C_L1_AATTTCCTCCTTGACC	3	1	SCC07_1e2_C	called_presynaptic
SCC07_1e2_C_L1_ACATTTCTCGTGTCAA	17	1	SCC07_1e2_C	called_presynaptic
SCC07_1e2_C_L1_CCGAACGTCTAGCAAC	5	0	SCC07_1e2_C	called_presynaptic
SCC07_1e2_C_L1_ACAGCCGGTATTTCCT	7	1	SCC07_1e2_C	called_presynaptic
SCC07_1e2_C_L1_TAATTCCTCCAATCTT	3	2	SCC07_1e2_C	called_presynaptic
SCC07_1e2_C_L1_AATGGAAAGCTGAGCA	1	0	SCC07_1e2_C	called_presynaptic
SCC07_1e2_C_L1_ATTGGGTTCTCAACCC	77	6	SCC07_1e2_C	called_presynaptic
SCC07_1e2_C_L1_TACCGAATCGGTAACT	781	763	SCC07_1e2_C	called_starter
SCC07_1e2_C_L1_GAAGCCCGTGGGACAT	8	0	SCC07_1e2_C	called_presynaptic
SCC07_1e2_C_L1_GAGACTTTCATGCCAA	7	0	SCC07_1e2_C	called_presynaptic
SCC07_1e2_C_L1_GGGAGTAGTTGAGAGC	1	4	SCC07_1e2_C	called_presynaptic
SCC07_1e2_C_L1_GAGATGGGTTCTGACA	6	2	SCC07_1e2_C	called_presynaptic
SCC07_1e2_C_L1_CGTTAGACACCCTTGT	13	1	SCC07_1e2_C	called_presynaptic
SCC07_1e2_C_L1_TCGGTCTGTCGCTGCA	61	1	SCC07_1e2_C	called_presynaptic
SCC07_1e2_C_L1_TGAACGTAGTGCAGCA	1	1	SCC07_1e2_C	called_presynaptic
SCC07_1e2_C_L1_CTAAGTGCACTCACTC	4	3	SCC07_1e2_C	called_presynaptic
SCC07_1e2_C_L1_TTTGACTCACGAAGAC	80	1	SCC07_1e2_C	called_presynaptic
SCC07_1e2_C_L1_CAGGGCTCAGTCTCTC	19	5	SCC07_1e2_C	called_presynaptic
SCC07_1e2_C_L1_TAACCAGAGCGTGTCC	22	1	SCC07_1e2_C	called_presynaptic
SCC07_1e2_C_L1_CGTCAAAAGCGATGCA	22	1	SCC07_1e2_C	called_presynaptic
SCC07_1e2_C_L1_TCTATACGTAGCTTGT	43	10	SCC07_1e2_C	called_presynaptic
SCC07_1e2_C_L1_CACTGAATCCGGTAAT	23	2	SCC07_1e2_C	called_presynaptic
SCC07_1e2_C_L1_CATACAGCAAACTCTG	1	0	SCC07_1e2_C	called_presynaptic
SCC07_1e2_C_L1_CGCATGGAGGATTTGA	481	9	SCC07_1e2_C	called_presynaptic
SCC07_1e2_C_L1_GGCTTGGTCACTGCTC	1	4	SCC07_1e2_C	called_presynaptic
SCC07_1e2_C_L1_CAGGCCATCAGTGTGT	160	7	SCC07_1e2_C	called_presynaptic
SCC07_1e2_C_L1_GGCTGTGCAAGTCATC	9	0	SCC07_1e2_C	called_presynaptic
SCC07_1e2_C_L1_TTGTGGATCTCCAAGA	16	2	SCC07_1e2_C	called_presynaptic
SCC07_1e2_C_L1_ACAGAAAAGATAGGGA	16	1	SCC07_1e2_C	called_presynaptic
SCC07_1e2_C_L1_TTACCATCAAGCTACT	23	3	SCC07_1e2_C	called_presynaptic
SCC07_1e2_C_L1_GTCATCCAGTGCCAGA	12	1	SCC07_1e2_C	called_presynaptic
SCC07_1e2_C_L1_GTCTCACTCCACTGGG	56	3	SCC07_1e2_C	called_presynaptic
SCC07_1e2_C_L1_AGGCTGCAGGCTCACC	3	2	SCC07_1e2_C	called_presynaptic
SCC07_1e2_C_L1_ATGGGTTAGTTAGTGA	76	1	SCC07_1e2_C	called_presynaptic
SCC07_1e2_C_L1_ATTACCTTCCATCTAT	15	1	SCC07_1e2_C	called_presynaptic
SCC07_1e2_C_L1_TACCCGTAGCCTAACT	3	2	SCC07_1e2_C	called_presynaptic
SCC07_1e2_C_L1_CGTTCTGTCTTTGATC	7	2	SCC07_1e2_C	called_presynaptic
SCC07_1e2_C_L1_TTTGATCAGGTCCTGC	13	2	SCC07_1e2_C	called_presynaptic
SCC07_1e2_C_L1_AGGGTCCTCGATAACC	10	0	SCC07_1e2_C	called_presynaptic
SCC07_1e2_C_L1_CAAAGAAGTAGGTCAG	17	4	SCC07_1e2_C	called_presynaptic
SCC07_1e2_C_L1_TTCATGTTCGAGTCCG	12	1	SCC07_1e2_C	called_presynaptic
SCC07_1e2_C_L1_CAGGTATTCAGCCTTC	0	0	SCC07_1e2_C	called_presynaptic
SCC07_1e2_C_L1_GAGACCCTCAGCATTG	8	0	SCC07_1e2_C	called_presynaptic
SCC07_1e2_C_L1_TGCAGGCGTCAGCTTA	11	1	SCC07_1e2_C	called_presynaptic
SCC07_1e2_C_L1_TTCGGTCAGCCTATTG	1337	30	SCC07_1e2_C	called_presynaptic
SCC07_1e2_C_L1_GATTCTTCAGAGGCAT	28	1	SCC07_1e2_C	called_presynaptic
SCC07_1e2_C_L1_CAGCACGCATTGACAC	6	0	SCC07_1e2_C	called_presynaptic
SCC07_1e2_C_L1_ATTATCCAGGCCTTGC	0	3	SCC07_1e2_C	called_presynaptic
SCC07_1e2_C_L1_CAACAGTCAGCTACCG	16	1	SCC07_1e2_C	called_presynaptic
SCC07_1e2_C_L1_AGCTCAATCCATTTAC	35	1	SCC07_1e2_C	called_presynaptic
SCC07_1e2_C_L1_TCCTTCTTCTCTCGCA	19	1	SCC07_1e2_C	called_presynaptic
SCC07_1e2_C_L1_ATACTTCTCAACACGT	12	4	SCC07_1e2_C	called_presynaptic
SCC07_1e2_C_L1_CTGAGGCTCGCTTAAG	75	60	SCC07_1e2_C	called_starter
SCC07_1e2_C_L1_GGTGTCGGTCCATAGT	12	0	SCC07_1e2_C	called_presynaptic
SCC07_1e2_C_L1_ATCACAGCAATGCTCA	118	1	SCC07_1e2_C	called_presynaptic
SCC07_1e2_C_L1_TAGGAGGGTACAGCGA	1	5	SCC07_1e2_C	called_presynaptic
SCC07_1e2_C_L1_GTGTGATGTGAAAGTT	5	2	SCC07_1e2_C	called_presynaptic
SCC07_1e2_C_L1_GTGTAACCAGAGCTAG	9	3	SCC07_1e2_C	called_presynaptic
SCC07_1e2_C_L1_AACACACCAGTTTCAG	6	0	SCC07_1e2_C	called_presynaptic
SCC07_1e2_C_L1_GATCATGGTGGCACTC	1	0	SCC07_1e2_C	called_presynaptic
SCC07_1e2_C_L1_TTTGGAGAGGTGATAT	2	4	SCC07_1e2_C	called_presynaptic
SCC07_1e2_C_L1_TCCTAATCAAGCGCTC	41	2	SCC07_1e2_C	called_presynaptic
SCC07_1e2_C_L1_CCGGGTACAAATGCTC	2	0	SCC07_1e2_C	called_presynaptic
SCC07_1e2_C_L1_AAAGAACTCGGAGTAG	6	3	SCC07_1e2_C	called_presynaptic
SCC07_1e2_C_L1_GAGTTTGCAGGAGACT	5	4	SCC07_1e2_C	called_presynaptic
SCC07_1e2_C_L1_ATTCGTTGTCTGTCAA	15	1	SCC07_1e2_C	called_presynaptic
SCC07_1e2_C_L1_AAGATAGTCTGAACGT	2	0	SCC07_1e2_C	called_presynaptic
SCC07_1e2_C_L1_TCGCTTGCAAAGACTA	11	2	SCC07_1e2_C	called_presynaptic
SCC07_1e2_C_L1_CTCGAGGAGAGCATTA	1	1	SCC07_1e2_C	called_presynaptic
SCC07_1e2_C_L1_TCATGCCTCGTCTAAG	151	3	SCC07_1e2_C	called_presynaptic
SCC07_1e2_C_L1_GATTCTTTCACTAGCA	13	2	SCC07_1e2_C	called_presynaptic
SCC07_1e2_C_L1_CGATGGCTCCCGTGAG	0	3	SCC07_1e2_C	called_presynaptic
SCC07_1e2_C_L1_CGTTGGGTCATACGGT	44	2	SCC07_1e2_C	called_presynaptic
SCC07_1e2_C_L1_CAACAGTGTACCCGAC	70	65	SCC07_1e2_C	called_starter
SCC07_1e2_C_L1_GTAATGCCAACCACGC	4	0	SCC07_1e2_C	called_presynaptic
SCC07_1e2_C_L1_GAATAGAGTAGACACG	4	0	SCC07_1e2_C	called_presynaptic
SCC07_1e2_C_L1_CATTGAGAGAGGTTAT	19	16	SCC07_1e2_C	called_starter
SCC07_1e2_C_L1_TGTGCGGAGTGTTGTC	72	4	SCC07_1e2_C	called_presynaptic
SCC07_1e2_C_L1_AGAACAAAGGAGAGTA	179	0	SCC07_1e2_C	called_presynaptic
SCC07_1e2_C_L1_TAGGGTTCAGGTTTAC	133	5	SCC07_1e2_C	called_presynaptic
SCC07_1e2_C_L1_ACCAAACCAGCATTGT	0	1	SCC07_1e2_C	called_presynaptic
SCC07_1e2_C_L1_ACGTTCCCAAGACCGA	1	0	SCC07_1e2_C	called_presynaptic
SCC07_1e2_C_L1_AGCGTATCAATGGGTG	2	1	SCC07_1e2_C	called_presynaptic
SCC07_1e2_C_L1_TGCAGGCAGACTGTTC	29	2	SCC07_1e2_C	called_presynaptic
SCC07_1e2_C_L1_CCATAAGCAATTCACG	8	1	SCC07_1e2_C	called_presynaptic
SCC07_1e2_C_L1_TTGGGTAAGTAATACG	14	1	SCC07_1e2_C	called_presynaptic
SCC07_1e2_C_L1_CGTCAAAGTCGCACGT	0	2	SCC07_1e2_C	called_presynaptic
SCC07_1e2_C_L1_GACGTTAGTCTAACTG	12	2	SCC07_1e2_C	called_presynaptic
SCC07_1e2_C_L1_ACATTTCAGTCGTTAC	10	4	SCC07_1e2_C	called_presynaptic
SCC07_1e2_C_L1_GACCAATTCAGTGGGA	1	2	SCC07_1e2_C	called_presynaptic
SCC07_1e2_C_L1_AGGTTGTGTCGGTACC	11	0	SCC07_1e2_C	called_presynaptic
SCC07_1e2_C_L1_TACTGCCGTGCATACT	9	1	SCC07_1e2_C	called_presynaptic
SCC07_1e2_C_L1_GTGGAGACACCGCTGA	4	3	SCC07_1e2_C	called_presynaptic
SCC07_1e2_C_L1_TGGCGTGCATAGACTC	14	1	SCC07_1e2_C	called_presynaptic
SCC07_1e2_C_L1_CTCACTGAGACGATAT	11	14	SCC07_1e2_C	called_presynaptic
SCC07_1e2_C_L1_TGCTTCGTCAACTTTC	14	0	SCC07_1e2_C	called_presynaptic
SCC07_1e2_C_L1_TCACTATTCGTAGGAG	14	2	SCC07_1e2_C	called_presynaptic
SCC07_1e2_C_L1_TCCTCTTTCCTACGGG	24	1	SCC07_1e2_C	called_presynaptic
SCC07_1e2_C_L1_TACGGGCTCGGAATGG	9	1	SCC07_1e2_C	called_presynaptic
SCC07_1e2_C_L1_CTTGATTAGGCGCTCT	4	1	SCC07_1e2_C	called_presynaptic
SCC07_1e2_C_L1_TTTCGATTCTAGTTCT	10	2	SCC07_1e2_C	called_presynaptic
SCC07_1e2_C_L1_CTCAGTCCAAGTGACG	53	5	SCC07_1e2_C	called_presynaptic
SCC07_1e2_C_L1_CCGGGTATCGAGTTGT	35	5	SCC07_1e2_C	called_presynaptic
SCC07_1e2_C_L1_AGAAGCGAGAGGGTAA	66	2	SCC07_1e2_C	called_presynaptic
SCC07_1e2_C_L1_GTTTACTTCATTGCCC	129	1	SCC07_1e2_C	called_presynaptic
SCC07_1e2_C_L1_TAGTGCACACCGGAAA	16	2	SCC07_1e2_C	called_presynaptic
SCC07_1e2_C_L1_CCATAAGTCTCATAGG	2	0	SCC07_1e2_C	called_presynaptic
SCC07_1e2_C_L1_TGATGCATCTACGCGG	1	0	SCC07_1e2_C	called_presynaptic
SCC07_1e2_C_L1_ATCGTCCTCATCGCCT	2	1	SCC07_1e2_C	called_presynaptic
SCC07_1e2_C_L1_TGATTCTTCAGGTAAA	0	1	SCC07_1e2_C	called_presynaptic
SCC07_1e2_C_L1_GGGTAGAGTTTGGCTA	14	2	SCC07_1e2_C	called_presynaptic
SCC07_1e2_C_L1_CGCATGGCACAAATCC	9	1	SCC07_1e2_C	called_presynaptic
SCC07_1e2_C_L1_TAGGTACAGAGTGGCT	4	1	SCC07_1e2_C	called_presynaptic
SCC07_1e2_C_L1_AGACACTCAATAGGGC	28	0	SCC07_1e2_C	called_presynaptic
SCC07_1e2_C_L1_ATTCCCGTCTTAGCTT	3	3	SCC07_1e2_C	called_presynaptic
SCC07_1e2_C_L1_CTCCTCCTCGAGTCCG	9	5	SCC07_1e2_C	called_presynaptic
SCC07_1e2_C_L1_TCGAAGTGTACTGAGG	5	3	SCC07_1e2_C	called_presynaptic
SCC07_1e2_C_L1_CGTAGTAGTGCAACAG	50	8	SCC07_1e2_C	called_presynaptic
SCC07_1e2_C_L1_ACGTAGTGTACTGAGG	7	3	SCC07_1e2_C	called_presynaptic
SCC07_1e2_C_L1_CTCCACAGTGTTGACT	0	0	SCC07_1e2_C	called_presynaptic
SCC07_1e2_C_L1_ACTATCTCATAATCCG	23	5	SCC07_1e2_C	called_presynaptic
SCC07_1e2_C_L1_ATGACCAGTCCGTACG	0	2	SCC07_1e2_C	called_presynaptic
SCC07_1e2_C_L1_ATTTACCTCCATTTCA	1	1	SCC07_1e2_C	called_presynaptic
SCC07_1e2_C_L1_AATTCCTGTCAACGCC	30	3	SCC07_1e2_C	called_presynaptic
SCC07_1e2_C_L1_GTTCCGTCAGACAAAT	21	2	SCC07_1e2_C	called_presynaptic
SCC07_1e2_C_L1_GTCAGCGAGCATCCCG	14	2	SCC07_1e2_C	called_presynaptic
SCC07_1e2_C_L1_TAGACTGAGCCAAGGT	2	0	SCC07_1e2_C	called_presynaptic
SCC07_1e2_C_L1_CTCAACCCAAGCGGAT	1	0	SCC07_1e2_C	called_presynaptic
SCC07_1e2_C_L1_GGGATCCTCTGAATGC	39	8	SCC07_1e2_C	called_presynaptic
SCC07_1e2_C_L1_CTTCCTTAGAGACAAG	9	1	SCC07_1e2_C	called_presynaptic
SCC07_1e2_C_L1_CGCAGGTTCGCTAAAC	12	1	SCC07_1e2_C	called_presynaptic
SCC07_1e2_C_L1_AGTGTTGCACCGGTCA	83	3	SCC07_1e2_C	called_presynaptic
SCC07_1e2_C_L1_ACGGAAGGTCTAACTG	19	9	SCC07_1e2_C	called_presynaptic
SCC07_1e2_C_L1_ATCCTATGTATAGGAT	5	3	SCC07_1e2_C	called_presynaptic
SCC07_1e2_C_L1_ACCAACACAACGCCCA	3	1	SCC07_1e2_C	called_presynaptic
SCC07_1e2_C_L1_ACATGCATCAAGAGGC	15	3	SCC07_1e2_C	called_presynaptic
SCC07_1e2_C_L1_TTGCATTTCTCCGCAT	15	4	SCC07_1e2_C	called_presynaptic
SCC07_1e2_C_L1_TTCTAGTGTTCTGAGT	35	4	SCC07_1e2_C	called_presynaptic
SCC07_1e2_C_L1_ACGATCATCTCACCCA	0	0	SCC07_1e2_C	called_presynaptic
SCC07_1e2_C_L1_ATGACCAAGTATGGAT	62	4	SCC07_1e2_C	called_presynaptic
SCC07_1e2_C_L1_GGGAAGTAGTGGTTGG	33	3	SCC07_1e2_C	called_presynaptic
SCC07_1e2_C_L1_TGGAGGAGTTAAACCC	0	0	SCC07_1e2_C	called_presynaptic
SCC07_1e2_C_L1_GCGTGCAGTTAAGGAT	70	1	SCC07_1e2_C	called_presynaptic
SCC07_1e2_C_L1_AGAAATGTCTACGCAA	10	3	SCC07_1e2_C	called_presynaptic
SCC07_1e2_C_L1_GGATCTAGTTGAGTCT	17	2	SCC07_1e2_C	called_presynaptic
SCC07_1e2_C_L1_TTCTTGAAGACGTCGA	14	1	SCC07_1e2_C	called_presynaptic
SCC07_1e2_C_L1_AGTTCCCCAATACAGA	1	0	SCC07_1e2_C	called_presynaptic
SCC07_1e2_C_L1_ATTTCACCAATATCCG	3	0	SCC07_1e2_C	called_presynaptic
SCC07_1e2_C_L1_TTGACCCCAATACGAA	4	0	SCC07_1e2_C	called_presynaptic
SCC07_1e2_C_L1_TTTCCTCGTTAGGGAC	4	2	SCC07_1e2_C	called_presynaptic
SCC07_1e2_C_L1_TCTATACCATGACAGG	27	0	SCC07_1e2_C	called_presynaptic
SCC07_1e2_C_L1_AGCTCAACACTTTAGG	13	6	SCC07_1e2_C	called_presynaptic
SCC07_1e2_C_L1_AAGAACAAGCATTGTC	2	2	SCC07_1e2_C	called_presynaptic
SCC07_1e2_C_L1_CTTCAATAGTGCCGAA	2	0	SCC07_1e2_C	called_presynaptic
SCC07_1e2_C_L1_GGATCTACACGGCGTT	17	2	SCC07_1e2_C	called_presynaptic
SCC07_1e2_C_L1_TATTGGGAGCAGGCTA	2	0	SCC07_1e2_C	called_presynaptic
SCC07_1e2_C_L1_TGCACGGCAGGTCTCG	0	1	SCC07_1e2_C	called_presynaptic
SCC07_1e2_C_L1_TGCAGATCATAACGGG	17	1	SCC07_1e2_C	called_presynaptic
SCC07_1e2_C_L1_AAGGAATAGCCATTGT	28	4	SCC07_1e2_C	called_presynaptic
SCC07_1e2_C_L1_TTCCACGTCACGGGAA	2	0	SCC07_1e2_C	called_presynaptic
SCC07_1e2_C_L1_TTTACCACAGGTGGAT	2	2	SCC07_1e2_C	called_presynaptic
SCC07_1e2_C_L1_GAGTCATCACACGTGC	130	15	SCC07_1e2_C	called_presynaptic
SCC07_1e2_C_L1_AGAGCCCAGCGCCTAC	3	0	SCC07_1e2_C	called_presynaptic
SCC07_1e2_C_L1_CATCAAGGTTCTTAGG	128	2	SCC07_1e2_C	called_presynaptic
SCC07_1e2_C_L1_GAGACCCCATAACGGG	4	0	SCC07_1e2_C	called_presynaptic
SCC07_1e2_C_L1_AGGAGGTTCCTCTCTT	8	5	SCC07_1e2_C	called_presynaptic
SCC07_1e2_C_L1_AGTAGCTGTCGCTTGG	1	3	SCC07_1e2_C	called_presynaptic
SCC07_1e2_C_L1_CCGGACATCAGGAAAT	5	0	SCC07_1e2_C	called_presynaptic
SCC07_1e2_C_L1_GATGATCCATCCAACA	367	28	SCC07_1e2_C	called_presynaptic
SCC07_1e2_C_L1_CTACATTGTAAGCTCT	16	1	SCC07_1e2_C	called_presynaptic
SCC07_1e2_C_L1_GGGCTACCATTGACTG	29	2	SCC07_1e2_C	called_presynaptic
SCC07_1e2_C_L1_TCATTCAAGAGTCACG	1	2	SCC07_1e2_C	called_presynaptic
SCC07_1e2_C_L1_TGCACGGAGCTCCCTT	34	2	SCC07_1e2_C	called_presynaptic
SCC07_1e2_C_L1_TTCCAATGTTCCTACC	31	1	SCC07_1e2_C	called_presynaptic
SCC07_1e2_C_L1_AAATGGAAGACGTCCC	4	0	SCC07_1e2_C	called_presynaptic
SCC07_1e2_C_L1_AGTTCCCAGACGCCCT	0	2	SCC07_1e2_C	called_presynaptic
SCC07_1e2_C_L1_TGTTCCGCACATATGC	0	0	SCC07_1e2_C	called_presynaptic
SCC07_1e2_C_L1_GAGTGTTGTACTCCCT	2	0	SCC07_1e2_C	called_presynaptic
SCC07_1e2_C_L1_CGATGCGGTCTCGCGA	0	0	SCC07_1e2_C	called_presynaptic
SCC07_1e2_C_L1_TAACTTCTCGCTGCGA	0	2	SCC07_1e2_C	called_presynaptic
SCC07_1e2_C_L1_ACTATCTAGTCTGGAG	18	7	SCC07_1e2_C	called_presynaptic
SCC07_1e2_C_L1_AATGACCCACTTGGGC	221	2	SCC07_1e2_C	called_presynaptic
SCC07_1e2_C_L1_TCGACCTTCGCTACGG	12	0	SCC07_1e2_C	called_presynaptic
SCC07_1e2_C_L1_CAAGACTAGATGCGAC	54	2	SCC07_1e2_C	called_presynaptic
SCC07_1e2_C_L1_GACCCTTTCGAACCAT	28	1	SCC07_1e2_C	called_presynaptic
SCC07_1e2_C_L1_AGCGTATCAGGCTATT	1	3	SCC07_1e2_C	called_presynaptic
SCC07_1e2_C_L1_TTCACCGGTAGCGCCT	2	2	SCC07_1e2_C	called_presynaptic
SCC07_1e2_C_L1_CTTTCGGCACTCCTTG	48	2	SCC07_1e2_C	called_presynaptic
SCC07_1e2_C_L1_TATCGCCTCTGGCCTT	44	2	SCC07_1e2_C	called_presynaptic
SCC07_1e2_C_L1_AAGCGTTGTTTCGTAG	1	2	SCC07_1e2_C	called_presynaptic
SCC07_1e2_C_L1_CCATCACCATCGATGT	0	0	SCC07_1e2_C	called_presynaptic
SCC07_1e2_C_L1_TGCTTGCCAGAAACCG	16	1	SCC07_1e2_C	called_presynaptic
SCC07_1e2_C_L1_AGATAGACACGGCACT	29	0	SCC07_1e2_C	called_presynaptic
SCC07_1e2_C_L1_AGAGCAGAGATACCAA	14	1	SCC07_1e2_C	called_presynaptic
SCC07_1e2_C_L1_CCCGAAGTCATAGCAC	4	1	SCC07_1e2_C	called_presynaptic
SCC07_1e2_C_L1_GAAGGGTAGTCCCTAA	54	0	SCC07_1e2_C	called_presynaptic
SCC07_1e2_C_L1_TGAGGGAGTACTGCGC	91	2	SCC07_1e2_C	called_presynaptic
SCC07_1e2_C_L1_AAGATAGAGCGGACAT	1	0	SCC07_1e2_C	called_presynaptic
SCC07_1e2_C_L1_CCAAGCGCATCCGCGA	0	1	SCC07_1e2_C	called_presynaptic
SCC07_1e2_C_L1_GAGATGGCACAGCATT	70	2	SCC07_1e2_C	called_presynaptic
SCC07_1e2_C_L1_CACTGTCTCTTAGGAC	2	1	SCC07_1e2_C	called_presynaptic
SCC07_1e2_C_L1_GTGAGTTAGAACAAGG	1	0	SCC07_1e2_C	called_presynaptic
SCC07_1e2_C_L1_TTCCTTCCAAGCGCAA	14	2	SCC07_1e2_C	called_presynaptic
SCC07_1e2_C_L1_GATAGAAAGTACGAGC	9	0	SCC07_1e2_C	called_presynaptic
SCC07_1e2_C_L1_GGGAGTAAGTTTGCTG	11	1	SCC07_1e2_C	called_presynaptic
SCC07_1e2_C_L1_TTCCAATCAGTGCGCT	32	13	SCC07_1e2_C	called_presynaptic
SCC07_1e2_C_L1_TTCACGCTCCGTTTCG	27	1	SCC07_1e2_C	called_presynaptic
SCC07_1e2_C_L1_ACTGCAATCAAGAATG	1	0	SCC07_1e2_C	called_presynaptic
SCC07_1e2_C_L1_CCCGAAGTCATCGCTC	3	2	SCC07_1e2_C	called_presynaptic
SCC07_1e2_C_L1_ATGAGGGGTAGTAAGT	26	2	SCC07_1e2_C	called_presynaptic
SCC07_1e2_C_L1_GTTGTGAAGCACCCAC	9	1	SCC07_1e2_C	called_presynaptic
SCC07_1e2_C_L1_AAGACTCCATTCACCC	6	1	SCC07_1e2_C	called_presynaptic
SCC07_1e2_C_L1_TTGTTGTGTCCTATAG	7	3	SCC07_1e2_C	called_presynaptic
SCC07_1e2_C_L1_ATGCATGAGACATCCT	46	4	SCC07_1e2_C	called_presynaptic
SCC07_1e2_C_L1_CTGTACCCAAGAGTGC	34	36	SCC07_1e2_C	called_starter
SCC07_1e2_C_L1_CATCCACAGCGCCGTT	46	1	SCC07_1e2_C	called_presynaptic
SCC07_1e2_C_L1_GGTGAAGGTGTCCGGT	9	1	SCC07_1e2_C	called_presynaptic
SCC07_1e2_C_L1_AACAGGGTCCACATAG	18	2	SCC07_1e2_C	called_presynaptic
SCC07_1e2_C_L1_TAGTGCACAATGGCAG	14	0	SCC07_1e2_C	called_presynaptic
SCC07_1e2_C_L1_GGAGATGAGCCTCTGG	15	0	SCC07_1e2_C	called_presynaptic
SCC07_1e2_C_L1_TTTGATCAGTTCATGC	23	0	SCC07_1e2_C	called_presynaptic
SCC07_1e2_C_L1_CATGGATTCACTACTT	18	3	SCC07_1e2_C	called_presynaptic
SCC07_1e2_C_L1_CAACGATCACAAGTGG	0	1	SCC07_1e2_C	called_presynaptic
SCC07_1e2_C_L1_GGATCTAGTGACTAAA	2	1	SCC07_1e2_C	called_presynaptic
SCC07_1e2_C_L1_AACCCAATCCCAAGCG	4	0	SCC07_1e2_C	called_presynaptic
SCC07_1e2_C_L1_AGGAGGTCATAGGAGC	2	3	SCC07_1e2_C	called_presynaptic
SCC07_1e2_C_L1_GAGTGAGAGCGCTGAA	152	2	SCC07_1e2_C	called_presynaptic
SCC07_1e2_C_L1_CAGGCCACACACGCCA	12	1	SCC07_1e2_C	called_presynaptic
SCC07_1e2_C_L1_ACTGTGACAGTAGAGC	29	2	SCC07_1e2_C	called_presynaptic
SCC07_1e2_C_L1_TTCCGTGTCTCTCAAT	47	0	SCC07_1e2_C	called_presynaptic
SCC07_1e2_C_L1_TCAGGTATCTCTAAGG	17	1	SCC07_1e2_C	called_presynaptic
SCC07_1e2_C_L1_TGGAGGATCGGTTGTA	36	1	SCC07_1e2_C	called_presynaptic
SCC07_1e2_C_L1_GGGATCCCACTAGGCC	17	1	SCC07_1e2_C	called_presynaptic
SCC07_1e2_C_L1_CAACAGTTCATAGGCT	38	2	SCC07_1e2_C	called_presynaptic
SCC07_1e2_C_L1_ACCCTCATCCCGAGGT	92	2	SCC07_1e2_C	called_presynaptic
SCC07_1e2_C_L1_TCTTAGTCAAATGAGT	21	1	SCC07_1e2_C	called_presynaptic
SCC07_1e2_C_L1_GTTGTCCCAAGACAAT	0	1	SCC07_1e2_C	called_presynaptic
SCC07_1e2_C_L1_AATTCCTTCCCGAATA	143	6	SCC07_1e2_C	called_presynaptic
SCC07_1e2_C_L1_TCGTGCTAGAGCCGAT	108	6	SCC07_1e2_C	called_presynaptic
SCC07_1e2_C_L1_TGCTCGTTCGACCCAG	127	14	SCC07_1e2_C	called_presynaptic
SCC07_1e2_C_L1_AAGACAAGTCCACATA	20	2	SCC07_1e2_C	called_presynaptic
SCC07_1e2_C_L1_TGAGCGCCAGTCGTTA	3	1	SCC07_1e2_C	called_presynaptic
SCC07_1e2_C_L1_GCTGAATCAGGTTTAC	1	1	SCC07_1e2_C	called_presynaptic
SCC07_1e2_C_L1_GCGTTTCCACCCAATA	14	0	SCC07_1e2_C	called_presynaptic
SCC07_1e2_C_L1_GTTCGCTAGTACCATC	215	5	SCC07_1e2_C	called_presynaptic
SCC07_1e2_C_L1_CTAGGTACATCTCCCA	1	2	SCC07_1e2_C	called_presynaptic
SCC07_1e2_C_L1_ACTTCCGTCTAGAACC	5	0	SCC07_1e2_C	called_presynaptic
SCC07_1e2_C_L1_TGTTTGTCAGGAATCG	108	2	SCC07_1e2_C	called_presynaptic
SCC07_1e2_C_L1_TCAATTCGTGCTGATT	19	1	SCC07_1e2_C	called_presynaptic
SCC07_1e2_C_L1_TCACTATCAACATCGT	79	1	SCC07_1e2_C	called_presynaptic
SCC07_1e2_C_L1_AGGTGTTCAGAACGCA	2	0	SCC07_1e2_C	called_presynaptic
SCC07_1e2_C_L1_CTCCATGGTGCCCAGT	1	0	SCC07_1e2_C	called_presynaptic
SCC07_1e2_C_L1_GAGTTGTGTATAGCTC	3	1	SCC07_1e2_C	called_presynaptic
SCC07_1e2_C_L1_TTGGGTAAGGCACTAG	29	0	SCC07_1e2_C	called_presynaptic
SCC07_1e2_C_L1_GGAATCTTCACTGGGC	0	1	SCC07_1e2_C	called_presynaptic
SCC07_1e2_C_L1_AGACTCATCTGCGAGC	113	2	SCC07_1e2_C	called_presynaptic
SCC07_1e2_C_L1_ATTCACTCATAACCCA	8	1	SCC07_1e2_C	called_presynaptic
SCC07_1e2_C_L1_TCCGGGAGTATAGGGC	31	0	SCC07_1e2_C	called_presynaptic
SCC07_1e2_C_L1_TCTCCGAGTCGACTTA	81	0	SCC07_1e2_C	called_presynaptic
SCC07_1e2_C_L1_ACGATCATCACGAACT	0	0	SCC07_1e2_C	called_presynaptic
SCC07_1e2_C_L1_ATCGTAGAGTCACTGT	4	1	SCC07_1e2_C	called_presynaptic
SCC07_1e2_C_L1_TCCAGAATCGACTCCT	15	0	SCC07_1e2_C	called_presynaptic
SCC07_1e2_C_L1_AGTGACTTCCGCTGTT	98	1	SCC07_1e2_C	called_presynaptic
SCC07_1e2_C_L1_CACTTCGGTGGCATCC	1	0	SCC07_1e2_C	called_presynaptic
SCC07_1e2_C_L1_CAGTTAGCAACACACT	26	2	SCC07_1e2_C	called_presynaptic
SCC07_1e2_C_L1_CCTCATGTCGAGTCCG	3	3	SCC07_1e2_C	called_presynaptic
SCC07_1e2_C_L1_ATTCGTTTCTGATGGT	176	48	SCC07_1e2_C	called_starter
SCC07_1e2_C_L1_GCCATGGAGTATCTGC	3	1	SCC07_1e2_C	called_presynaptic
SCC07_1e2_C_L1_GAGTTGTAGAAATTCG	0	3	SCC07_1e2_C	called_presynaptic
SCC07_1e2_C_L1_ACTATCTCAGTAGGAC	3	2	SCC07_1e2_C	called_presynaptic
SCC07_1e2_C_L1_CATAGACTCCCGAGTG	16	1	SCC07_1e2_C	called_presynaptic
SCC07_1e2_C_L1_GGTAATCGTGTTGCCG	6	0	SCC07_1e2_C	called_presynaptic
SCC07_1e2_C_L1_TACGGTAAGGCACTCC	32	13	SCC07_1e2_C	called_presynaptic
SCC07_1e2_C_L1_GCGGAAAGTTTCGGCG	8	3	SCC07_1e2_C	called_presynaptic
SCC07_1e2_C_L1_TTTCATGCACTGGCGT	19	2	SCC07_1e2_C	called_presynaptic
SCC07_1e2_C_L1_AGTTAGCAGAAGCTCG	38	5	SCC07_1e2_C	called_presynaptic
SCC07_1e2_C_L1_CAGATCAGTATGTGTC	8	1	SCC07_1e2_C	called_presynaptic
SCC07_1e2_C_L1_CTATCCGCAGATACTC	0	1	SCC07_1e2_C	called_presynaptic
SCC07_1e2_C_L1_AAGCGTTCACGCACCA	21	0	SCC07_1e2_C	called_presynaptic
SCC07_1e2_C_L1_TGTAGACAGATTCGCT	46	2	SCC07_1e2_C	called_presynaptic
SCC07_1e2_C_L1_ATTCCTACAGACCTGC	1	4	SCC07_1e2_C	called_presynaptic
SCC07_1e2_C_L1_TCAGCCTCACACTTAG	37	1	SCC07_1e2_C	called_presynaptic
SCC07_1e2_C_L1_GTGTTAGAGACTCGAG	17	1	SCC07_1e2_C	called_presynaptic
SCC07_1e2_C_L1_TCAGGGCTCCGTGGCA	45	2	SCC07_1e2_C	called_presynaptic
SCC07_1e2_C_L1_CAGATACGTAAGCGGT	22	1	SCC07_1e2_C	called_presynaptic
SCC07_1e2_C_L1_GATGGAGAGTAACCGG	14	0	SCC07_1e2_C	called_presynaptic
SCC07_1e2_C_L1_CGGGTGTTCTCTATAC	2	2	SCC07_1e2_C	called_presynaptic
SCC07_1e2_C_L1_GAATCACCACAGTGTT	58	1	SCC07_1e2_C	called_presynaptic
SCC07_1e2_C_L1_GCCAGCAAGTATGGCG	60	45	SCC07_1e2_C	called_starter
SCC07_1e2_C_L1_TCGAAGTGTCTAACGT	0	1	SCC07_1e2_C	called_presynaptic
SCC07_1e2_C_L1_TGACGCGAGGATACGC	5	0	SCC07_1e2_C	called_presynaptic
SCC07_1e2_C_L1_GCCGATGGTATGTCCA	14	3	SCC07_1e2_C	called_presynaptic
SCC07_1e2_C_L1_ATGGGAGTCATGGTAC	5	3	SCC07_1e2_C	called_presynaptic
SCC07_1e2_C_L1_ATTCCCGCAATTGGTC	4	4	SCC07_1e2_C	called_presynaptic
SCC07_1e2_C_L1_GCATCTCAGTCAGCGA	56	2	SCC07_1e2_C	called_presynaptic
SCC07_1e2_C_L1_TACCCGTTCCCTCGAT	37	2	SCC07_1e2_C	called_presynaptic
SCC07_1e2_C_L1_CATGCAAAGGCTTAAA	65	16	SCC07_1e2_C	called_presynaptic
SCC07_1e2_C_L1_CGAATTGGTAGTTAGA	2	0	SCC07_1e2_C	called_presynaptic
SCC07_1e2_C_L1_AAGACTCCAGCATGCC	1	3	SCC07_1e2_C	called_presynaptic
SCC07_1e2_C_L1_TCATGCCCAGTCCGTG	199	8	SCC07_1e2_C	called_presynaptic
SCC07_1e2_C_L1_GCATTAGTCACTTGTT	5	2	SCC07_1e2_C	called_presynaptic
SCC07_1e2_C_L1_ACCACAATCGTCTACC	110	1	SCC07_1e2_C	called_presynaptic
SCC07_1e2_C_L1_AAACGCTCAGGTCTCG	10	1	SCC07_1e2_C	called_presynaptic
SCC07_1e2_C_L1_AAAGAACGTTCGAACT	7	2	SCC07_1e2_C	called_presynaptic
SCC07_1e2_C_L1_TTCTTGATCATCGACA	4	1	SCC07_1e2_C	called_presynaptic
SCC07_1e2_C_L1_ATCGCCTTCGGAAGGT	227	4	SCC07_1e2_C	called_presynaptic
SCC07_1e2_C_L1_GTTGCGGTCCACTTCG	0	1	SCC07_1e2_C	called_presynaptic
SCC07_1e2_C_L1_GATGGAGTCTTACGGA	23	0	SCC07_1e2_C	called_presynaptic
SCC07_1e2_C_L1_TCGCTTGTCTAGTGTG	12	2	SCC07_1e2_C	called_presynaptic
SCC07_1e2_C_L1_ACTTTCATCCTGATAG	7	1	SCC07_1e2_C	called_presynaptic
SCC07_1e2_C_L1_CATCGGGGTCACTACA	6	2	SCC07_1e2_C	called_presynaptic
SCC07_1e2_C_L1_TGCGACGCACGGTCTG	2	0	SCC07_1e2_C	called_presynaptic
SCC07_1e2_C_L1_GGGCTCACAGGTCCCA	1	0	SCC07_1e2_C	called_presynaptic
SCC07_1e2_C_L1_TATCGCCTCTATTCGT	19	6	SCC07_1e2_C	called_presynaptic
SCC07_1e2_C_L1_CACGAATAGCACACCC	3	1	SCC07_1e2_C	called_presynaptic
SCC07_1e2_C_L1_GTCGTTCTCCACTAGA	39	0	SCC07_1e2_C	called_presynaptic
SCC07_1e2_C_L1_GACATCATCGAGCCAC	0	1	SCC07_1e2_C	called_presynaptic
SCC07_1e2_C_L1_GAAATGAAGTGACACG	32	0	SCC07_1e2_C	called_presynaptic
SCC07_1e2_C_L1_TAAGTCGCAGCATGCC	9	4	SCC07_1e2_C	called_presynaptic
SCC07_1e2_C_L1_ATCGTCCCAGCTGTAT	39	1	SCC07_1e2_C	called_presynaptic
SCC07_1e2_C_L1_CGGGCATGTACCCGAC	0	2	SCC07_1e2_C	called_presynaptic
SCC07_1e2_C_L1_ATTCTACCATACTTTC	0	0	SCC07_1e2_C	called_presynaptic
SCC07_1e2_C_L1_CGTGATATCTCGAGTA	39	3	SCC07_1e2_C	called_presynaptic
SCC07_1e2_C_L1_TCAAGTGTCCCGTAAA	6	0	SCC07_1e2_C	called_presynaptic
SCC07_1e2_C_L1_AACAACCGTTCGAACT	23	0	SCC07_1e2_C	called_presynaptic
SCC07_1e2_C_L1_GTAGCTAGTATGGGAC	16	2	SCC07_1e2_C	called_presynaptic
SCC07_1e2_C_L1_GACCCAGTCATTTGGG	30	2	SCC07_1e2_C	called_presynaptic
SCC07_1e2_C_L1_GTAGGTTTCTTCACGC	2	2	SCC07_1e2_C	called_presynaptic
SCC07_1e2_C_L1_GGAATGGGTACTCGCG	785	13	SCC07_1e2_C	called_presynaptic
SCC07_1e2_C_L1_GGTTCTCCAAGTTCGT	5	4	SCC07_1e2_C	called_presynaptic
SCC07_1e2_C_L1_TGACGCGAGTGAGTTA	5	1	SCC07_1e2_C	called_presynaptic
SCC07_1e2_C_L1_TTCTTCCAGCCGCACT	113	1	SCC07_1e2_C	called_presynaptic
SCC07_1e2_C_L1_GAGGGTAGTGCTTATG	7	1	SCC07_1e2_C	called_presynaptic
SCC07_1e2_C_L1_CGAGTTAAGAGGGTCT	9	1	SCC07_1e2_C	called_presynaptic
SCC07_1e2_C_L1_TCATTTGGTGACTAAA	1	0	SCC07_1e2_C	called_presynaptic
SCC07_1e2_C_L1_CTACCCACAATTGCCA	20	1	SCC07_1e2_C	called_presynaptic
SCC07_1e2_C_L1_AACCAACCAGACGATG	3	1	SCC07_1e2_C	called_presynaptic
SCC07_1e2_C_L1_ATACTTCGTCCAGGTC	20	1	SCC07_1e2_C	called_presynaptic
SCC07_1e2_C_L1_GACTCTCCAAGTGCTT	3	1	SCC07_1e2_C	called_presynaptic
SCC07_1e2_C_L1_TAGGTTGTCACTTCTA	3	2	SCC07_1e2_C	called_presynaptic
SCC07_1e2_C_L1_CACATGACATGTGTCA	4	1	SCC07_1e2_C	called_presynaptic
SCC07_1e2_C_L1_CTGTAGATCTTAAGGC	3	2	SCC07_1e2_C	called_presynaptic
SCC07_1e2_C_L1_TCCCACACAGATTAAG	0	1	SCC07_1e2_C	called_presynaptic
SCC07_1e2_C_L1_TGATCAGAGAGTTGCG	13	2	SCC07_1e2_C	called_presynaptic
SCC07_1e2_C_L1_GCATCGGCACGGCCAT	1	1	SCC07_1e2_C	called_presynaptic
SCC07_1e2_C_L1_TATACCTTCTGAATCG	2	0	SCC07_1e2_C	called_presynaptic
SCC07_1e2_C_L1_GTTACGAAGTGAGTTA	14	2	SCC07_1e2_C	called_presynaptic
SCC07_1e2_C_L1_TCTCTGGAGACTTGTC	10	0	SCC07_1e2_C	called_presynaptic
SCC07_1e2_C_L1_CACTGGGCATATCGGT	4	1	SCC07_1e2_C	called_presynaptic
SCC07_1e2_C_L1_CAGCAGCCAACCCTAA	23	1	SCC07_1e2_C	called_presynaptic
SCC07_1e2_C_L1_CATGCAACAGTTGTCA	2	1	SCC07_1e2_C	called_presynaptic
SCC07_1e2_C_L1_AGATCCAGTAGAATAC	8	3	SCC07_1e2_C	called_presynaptic
SCC07_1e2_C_L1_GCTACCTTCTGGGCAC	7	3	SCC07_1e2_C	called_presynaptic
SCC07_1e2_C_L1_AAAGTCCTCCCAATAG	2	0	SCC07_1e2_C	called_presynaptic
SCC07_1e2_C_L1_GGTGAAGAGGTGCAGT	15	3	SCC07_1e2_C	called_presynaptic
SCC07_1e2_C_L1_GGTCACGCATTGACTG	1	0	SCC07_1e2_C	called_presynaptic
SCC07_1e2_C_L1_TTGAACGGTCATCAGT	85	0	SCC07_1e2_C	called_presynaptic
SCC07_1e2_C_L1_CCGGTGATCTGGGATT	5	2	SCC07_1e2_C	called_presynaptic
SCC07_1e2_C_L1_GATCCCTAGTGCCTCG	98	11	SCC07_1e2_C	called_presynaptic
SCC07_1e2_C_L1_ATCATTCTCTTCCACG	0	2	SCC07_1e2_C	called_presynaptic
SCC07_1e2_C_L1_CCACACTAGCTAAATG	30	1	SCC07_1e2_C	called_presynaptic
SCC07_1e2_C_L1_TGTTGGAAGTTGAAGT	6	0	SCC07_1e2_C	called_presynaptic
SCC07_1e2_C_L1_CTAACCCTCAACGTGT	0	0	SCC07_1e2_C	called_presynaptic
SCC07_1e2_C_L1_TAGATCGAGGAATGTT	106	0	SCC07_1e2_C	called_presynaptic
SCC07_1e2_C_L1_TAATTCCGTTCGGTCG	16	0	SCC07_1e2_C	called_presynaptic
SCC07_1e2_C_L1_GCCAGCACATCGTGCG	1	1	SCC07_1e2_C	called_presynaptic
SCC07_1e2_C_L1_AAAGGGCCAGGTCTCG	18	0	SCC07_1e2_C	called_presynaptic
SCC07_1e2_C_L1_GGCACGTTCTTCACAT	12	1	SCC07_1e2_C	called_presynaptic
SCC07_1e2_C_L1_GCTGGGTGTTCTCGTC	4	1	SCC07_1e2_C	called_presynaptic
SCC07_1e2_C_L1_CTAACCCCAAGGTTGG	3	1	SCC07_1e2_C	called_presynaptic
SCC07_1e2_C_L1_CTTCTCTTCTTACTGT	41	3	SCC07_1e2_C	called_presynaptic
SCC07_1e2_C_L1_GGTGTCGTCTTCGATT	9	3	SCC07_1e2_C	called_presynaptic
SCC07_1e2_C_L1_ATGGATCAGTCCCGAC	150	2	SCC07_1e2_C	called_presynaptic
SCC07_1e2_C_L1_GTTGTGACAAATGCTC	5	2	SCC07_1e2_C	called_presynaptic
SCC07_1e2_C_L1_TGAGGAGTCGCCTCTA	2	3	SCC07_1e2_C	called_presynaptic
SCC07_1e2_C_L1_AACGGGAGTCGTACAT	12	3	SCC07_1e2_C	called_presynaptic
SCC07_1e2_C_L1_TTTCACACACACTGGC	5	1	SCC07_1e2_C	called_presynaptic
SCC07_1e2_C_L1_TTGAACGGTCCCACGA	5	2	SCC07_1e2_C	called_presynaptic
SCC07_1e2_C_L1_CTGTGGGCACATATGC	10	0	SCC07_1e2_C	called_presynaptic
SCC07_1e2_C_L1_CTATCCGGTCCGCAGT	25	3	SCC07_1e2_C	called_presynaptic
SCC07_1e2_C_L1_ACCCTCAAGGTGAGAA	3	3	SCC07_1e2_C	called_presynaptic
SCC07_1e2_C_L1_AATCGACAGCCGGAAT	10	3	SCC07_1e2_C	called_presynaptic
SCC07_1e2_C_L1_GAGTGAGTCATGAGGG	0	2	SCC07_1e2_C	called_presynaptic
SCC07_1e2_C_L1_TTTCACAGTTCGGTAT	2	2	SCC07_1e2_C	called_presynaptic
SCC07_1e2_C_L1_GTCATCCAGAGTGGCT	0	1	SCC07_1e2_C	called_presynaptic
SCC07_1e2_C_L1_AACCCAAGTGAACTAA	11	1	SCC07_1e2_C	called_presynaptic
SCC07_1e2_C_L1_TTGAACGTCCTAAGTG	37	1	SCC07_1e2_C	called_presynaptic
SCC07_1e2_C_L1_ATCACAGGTCGAACGA	0	1	SCC07_1e2_C	called_presynaptic
SCC07_1e2_C_L1_ACAGGGAAGTTGTAGA	3	1	SCC07_1e2_C	called_presynaptic
SCC07_1e2_C_L1_TTGGGATCACTCATAG	0	0	SCC07_1e2_C	called_presynaptic
SCC07_1e2_C_L1_GGTGTCGCACAGTCAT	5	1	SCC07_1e2_C	called_presynaptic
SCC07_1e2_C_L1_TGGATGTGTTTAGTCG	11	2	SCC07_1e2_C	called_presynaptic
SCC07_1e2_C_L1_GCCATTCCACCCTGTT	1	1	SCC07_1e2_C	called_presynaptic
SCC07_1e2_C_L1_TCCTCGACATGGCCCA	2	2	SCC07_1e2_C	called_presynaptic
SCC07_1e2_C_L1_TCTCCGAGTCCGAAAG	19	1	SCC07_1e2_C	called_presynaptic
SCC07_1e2_C_L1_TCATCCGCAACACGTT	2	1	SCC07_1e2_C	called_presynaptic
SCC07_1e2_C_L1_ATTCCATTCCTGTTAT	0	0	SCC07_1e2_C	called_presynaptic
SCC07_1e2_C_L1_TCCCATGAGAGAGCAA	8	1	SCC07_1e2_C	called_presynaptic
SCC07_1e2_C_L1_GTTCGCTCAATCAAGA	3	0	SCC07_1e2_C	called_presynaptic
SCC07_1e2_C_L1_TGGCGTGTCTCGTGAA	35	0	SCC07_1e2_C	called_presynaptic
SCC07_1e2_C_L1_ATCCCTGCATAGGTAA	9	0	SCC07_1e2_C	called_presynaptic
SCC07_1e2_C_L1_TCTCTGGTCCCTTGTG	13	0	SCC07_1e2_C	called_presynaptic
SCC07_1e2_C_L1_GTGATGTCAAATCGGG	2	1	SCC07_1e2_C	called_presynaptic
SCC07_1e2_C_L1_ACTTATCTCTAAACGC	12	0	SCC07_1e2_C	called_presynaptic
SCC07_1e2_C_L1_TCGGATACAGAAATTG	4	0	SCC07_1e2_C	called_presynaptic
SCC07_1e2_C_L1_AACCAACAGATACAGT	64	0	SCC07_1e2_C	called_presynaptic
SCC07_1e2_C_L1_CATCCACTCCCATTTA	10	1	SCC07_1e2_C	called_presynaptic
SCC07_1e2_C_L1_TGATGCAGTGAATATG	2	1	SCC07_1e2_C	called_presynaptic
SCC07_1e2_C_L1_GCGATCGCAACTGCCG	14	2	SCC07_1e2_C	called_presynaptic
SCC07_1e2_C_L1_AAGACTCAGTCACGAG	5	0	SCC07_1e2_C	called_presynaptic
SCC07_1e2_C_L1_GTCACGGCATGTCGTA	1	0	SCC07_1e2_C	called_presynaptic
SCC07_1e2_C_L1_TACCTCGAGCAATAAC	7	0	SCC07_1e2_C	called_presynaptic
SCC07_1e2_C_L1_TAAGCACAGATGGGCT	30	6	SCC07_1e2_C	called_presynaptic
SCC07_1e2_C_L1_ACGATCATCAGGAGAC	38	0	SCC07_1e2_C	called_presynaptic
SCC07_1e2_C_L1_CTGCATCTCGCCCAGA	14	1	SCC07_1e2_C	called_presynaptic
SCC07_1e2_C_L1_TTTCCTCTCAGGACGA	63	0	SCC07_1e2_C	called_presynaptic
SCC07_1e2_C_L1_TTCCGGTTCACAGAGG	0	1	SCC07_1e2_C	called_presynaptic
SCC07_1e2_C_L1_ATCGCCTCATGCCGAC	64	1	SCC07_1e2_C	called_presynaptic
SCC07_1e2_C_L1_GCGATCGCAAGCCCAC	90	3	SCC07_1e2_C	called_presynaptic
SCC07_1e2_C_L1_CGTTGGGCACAGTGAG	1	2	SCC07_1e2_C	called_presynaptic
SCC07_1e2_C_L1_TTACAGGGTACCACGC	14	1	SCC07_1e2_C	called_presynaptic
SCC07_1e2_C_L1_GAAGCCCGTCTCTCAC	50	5	SCC07_1e2_C	called_presynaptic
SCC07_1e2_C_L1_TCTGCCACATCACCAA	0	0	SCC07_1e2_C	called_presynaptic
SCC07_1e2_C_L1_TTCCACGCAGCGTTGC	56	1	SCC07_1e2_C	called_presynaptic
SCC07_1e2_C_L1_AAAGTCCTCATCGCAA	32	1	SCC07_1e2_C	called_presynaptic
SCC07_1e2_C_L1_CACTGAACAACACGTT	0	1	SCC07_1e2_C	called_presynaptic
SCC07_1e2_C_L1_AAACGAAGTTTCGATG	2	1	SCC07_1e2_C	called_presynaptic
SCC07_1e2_C_L1_TACCGGGAGTCGAGGT	19	1	SCC07_1e2_C	called_presynaptic
SCC07_1e2_C_L1_TAACTTCTCGCTAGCG	1	2	SCC07_1e2_C	called_presynaptic
SCC07_1e2_C_L1_ATCGTAGCACGGAAGT	4	0	SCC07_1e2_C	called_presynaptic
SCC07_1e2_C_L1_CACAGATCAGAGGACT	17	4	SCC07_1e2_C	called_presynaptic
SCC07_1e2_C_L1_AGTTCCCCACAAGTTC	63	1	SCC07_1e2_C	called_presynaptic
SCC07_1e2_C_L1_TGTTCATCAGAAACCG	5	0	SCC07_1e2_C	called_presynaptic
SCC07_1e2_C_L1_TGTGAGTTCACCGGGT	3	2	SCC07_1e2_C	called_presynaptic
SCC07_1e2_C_L1_AATCACGCAAGGACAC	22	2	SCC07_1e2_C	called_presynaptic
SCC07_1e2_C_L1_CCGGTAGTCTCGAACA	2	1	SCC07_1e2_C	called_presynaptic
SCC07_1e2_C_L1_GATTTCTCACCCTATC	3	1	SCC07_1e2_C	called_presynaptic
SCC07_1e2_C_L1_TACGCTCGTCAAACGG	1	2	SCC07_1e2_C	called_presynaptic
SCC07_1e2_C_L1_TGATGCAAGTCACACT	30	0	SCC07_1e2_C	called_presynaptic
SCC07_1e2_C_L1_ATTTACCGTGGTGATG	7	0	SCC07_1e2_C	called_presynaptic
SCC07_1e2_C_L1_GATGAGGCAGAAGCTG	27	1	SCC07_1e2_C	called_presynaptic
SCC07_1e2_C_L1_AAGATAGAGTGTTCCA	14	7	SCC07_1e2_C	called_presynaptic
SCC07_1e2_C_L1_AGGGCCTTCGCCACTT	1	0	SCC07_1e2_C	called_presynaptic
SCC07_1e2_C_L1_ATCCACCCAAGAGGTC	6	0	SCC07_1e2_C	called_presynaptic
SCC07_1e2_C_L1_GCTTTCGGTTACGGAG	1	1	SCC07_1e2_C	called_presynaptic
SCC07_1e2_C_L1_TCCAGAATCCCGAGTG	44	1	SCC07_1e2_C	called_presynaptic
SCC07_1e2_C_L1_TTCCACGCACGCCAGT	1	0	SCC07_1e2_C	called_presynaptic
SCC07_1e2_C_L1_TTTACTGGTCCTGTTC	28	1	SCC07_1e2_C	called_presynaptic
SCC07_1e2_C_L1_TTGACCCTCAGCGGAA	14	0	SCC07_1e2_C	called_presynaptic
SCC07_1e2_C_L1_CGTGTCTTCGCAGTCG	53	2	SCC07_1e2_C	called_presynaptic
SCC07_1e2_C_L1_ATCCCTGGTGGCTGAA	17	1	SCC07_1e2_C	called_presynaptic
SCC07_1e2_C_L1_GTGTGGCTCAGTGTGT	35	13	SCC07_1e2_C	called_presynaptic
SCC07_1e2_C_L1_ACAGGGATCATTTCGT	32	1	SCC07_1e2_C	called_presynaptic
SCC07_1e2_C_L1_AGTACCACACGAAGAC	49	0	SCC07_1e2_C	called_presynaptic
SCC07_1e2_C_L1_ATAGGCTCAAAGCAAT	10	1	SCC07_1e2_C	called_presynaptic
SCC07_1e2_C_L1_ACGTCCTCACTCCGAG	2	0	SCC07_1e2_C	called_presynaptic
SCC07_1e2_C_L1_TGTCCTGGTACAGCGA	5	2	SCC07_1e2_C	called_presynaptic
SCC07_1e2_C_L1_ACGTAACAGCCATTTG	9	2	SCC07_1e2_C	called_presynaptic
SCC07_1e2_C_L1_GCCTGTTTCGTGTTCC	83	1	SCC07_1e2_C	called_presynaptic
SCC07_1e2_C_L1_GTGGTTATCTGCATAG	8	0	SCC07_1e2_C	called_presynaptic
SCC07_1e2_C_L1_ACGGTTATCGAACACT	171	4	SCC07_1e2_C	called_presynaptic
SCC07_1e2_C_L1_AGGTGTTCATGGCCCA	40	0	SCC07_1e2_C	called_presynaptic
SCC07_1e2_C_L1_CATCAAGCAGTTAGGG	6	0	SCC07_1e2_C	called_presynaptic
SCC07_1e2_C_L1_ATGTCTTCACGTTCGG	2	1	SCC07_1e2_C	called_presynaptic
SCC07_1e2_C_L1_AGTCTCCGTTTCGCTC	79	3	SCC07_1e2_C	called_presynaptic
SCC07_1e2_C_L1_CACAGATAGGCTTTCA	7	5	SCC07_1e2_C	called_presynaptic
SCC07_1e2_C_L1_AGTTCGACACGGTGAA	0	0	SCC07_1e2_C	called_presynaptic
SCC07_1e2_C_L1_TGTACAGTCGGCGATC	20	1	SCC07_1e2_C	called_presynaptic
SCC07_1e2_C_L1_AGCGTATGTCCATCTC	58	3	SCC07_1e2_C	called_presynaptic
SCC07_1e2_C_L1_AAGCGAGCAATCGCCG	1	2	SCC07_1e2_C	called_presynaptic
SCC07_1e2_C_L1_TGAGGTTCACAGCGCT	66	2	SCC07_1e2_C	called_presynaptic
SCC07_1e2_C_L1_CCTCACACATGTGTCA	12	1	SCC07_1e2_C	called_presynaptic
SCC07_1e2_C_L1_TGGTTAGAGGCATCGA	4	1	SCC07_1e2_C	called_presynaptic
SCC07_1e2_C_L1_TCTCCGATCGTTGCCT	332	4	SCC07_1e2_C	called_presynaptic
SCC07_1e2_C_L1_GAAGCGAGTTATGTCG	8	2	SCC07_1e2_C	called_presynaptic
SCC07_1e2_C_L1_AGAACCTTCGTAACCA	22	1	SCC07_1e2_C	called_presynaptic
SCC07_1e2_C_L1_TGATGCAGTCGCGTCA	9	4	SCC07_1e2_C	called_presynaptic
SCC07_1e2_C_L1_TGTCCTGTCTGCATAG	37	3	SCC07_1e2_C	called_presynaptic
SCC07_1e2_C_L1_ATCCGTCCAGCCGTCA	40	1	SCC07_1e2_C	called_presynaptic
SCC07_1e2_C_L1_AGTCAACCATTGTACG	33	0	SCC07_1e2_C	called_presynaptic
SCC07_1e2_C_L1_CATACCCAGGGTCAAC	1	2	SCC07_1e2_C	called_presynaptic
SCC07_1e2_C_L1_ACCATTTCACGACTAT	10	1	SCC07_1e2_C	called_presynaptic
SCC07_1e2_C_L1_TCATGTTTCGGACCAC	2	1	SCC07_1e2_C	called_presynaptic
SCC07_1e2_C_L1_ACGGTTAGTTCTCAGA	71	2	SCC07_1e2_C	called_presynaptic
SCC07_1e2_C_L1_ATCCACCTCACTGTTT	3	1	SCC07_1e2_C	called_presynaptic
SCC07_1e2_C_L1_TGATGCATCCTCAGAA	36	3	SCC07_1e2_C	called_presynaptic
SCC07_1e2_C_L1_GCACGTGCAGGATTCT	55	2	SCC07_1e2_C	called_presynaptic
SCC07_1e2_C_L1_GATCACATCCTCGATC	31	5	SCC07_1e2_C	called_presynaptic
SCC07_1e2_C_L1_TCACAAGCACGTACAT	1	0	SCC07_1e2_C	called_presynaptic
SCC07_1e2_C_L1_ACCCTCATCATGCAGT	0	0	SCC07_1e2_C	called_presynaptic
SCC07_1e2_C_L1_AGCGCTGGTTCGTTCC	1	2	SCC07_1e2_C	called_presynaptic
SCC07_1e2_C_L1_GTGCAGCTCCATTTGT	31	1	SCC07_1e2_C	called_presynaptic
SCC07_1e2_C_L1_TTGGATGGTCGCATGC	9	7	SCC07_1e2_C	called_presynaptic
SCC07_1e2_C_L1_TACGGGCCATCAACCA	1	0	SCC07_1e2_C	called_presynaptic
SCC07_1e2_C_L1_TGATGCAGTTGGCCGT	7	3	SCC07_1e2_C	called_presynaptic
SCC07_1e2_C_L1_ATTCCATGTACGGGAT	64	1	SCC07_1e2_C	called_presynaptic
SCC07_1e2_C_L1_ATTCCCGTCGGACCAC	1	0	SCC07_1e2_C	called_presynaptic
SCC07_1e2_C_L1_ATTCCATAGCGGACAT	0	0	SCC07_1e2_C	called_presynaptic
SCC07_1e2_C_L1_TCCTCTTCAACCAACT	5	0	SCC07_1e2_C	called_presynaptic
SCC07_1e2_C_L1_ATCACTTGTTGCCTAA	2	3	SCC07_1e2_C	called_presynaptic
SCC07_1e2_C_L1_ATTTACCGTTTCTATC	103	1	SCC07_1e2_C	called_presynaptic
SCC07_1e2_C_L1_TGGGAGATCGGCTTCT	3	3	SCC07_1e2_C	called_presynaptic
SCC07_1e2_C_L1_AGGATAAAGAGCCCAA	5	1	SCC07_1e2_C	called_presynaptic
SCC07_1e2_C_L1_ATTCCATTCGTACCTC	6	0	SCC07_1e2_C	called_presynaptic
SCC07_1e2_C_L1_AACCTGAAGAAGCTGC	33	0	SCC07_1e2_C	called_presynaptic
SCC07_1e2_C_L1_AGTCTCCGTGAGATTA	0	0	SCC07_1e2_C	called_presynaptic
SCC07_1e2_C_L1_TTCCACGCATCTAGAC	12	0	SCC07_1e2_C	called_presynaptic
SCC07_1e2_C_L1_CCTACGTAGAATCGCG	12	1	SCC07_1e2_C	called_presynaptic
SCC07_1e2_C_L1_CACAACACACGGCACT	8	0	SCC07_1e2_C	called_presynaptic
SCC07_1e2_C_L1_TCCGGGATCCTTCACG	11	0	SCC07_1e2_C	called_presynaptic
SCC07_1e2_C_L1_TTCCTTCAGACCAAAT	1	2	SCC07_1e2_C	called_presynaptic
SCC07_1e2_C_L1_AAAGTGAAGTTCCAGT	18	3	SCC07_1e2_C	called_presynaptic
SCC07_1e2_C_L1_TGTGTGATCCAATCCC	40	3	SCC07_1e2_C	called_presynaptic
SCC07_1e2_C_L1_CGTAATGGTCGTACAT	0	0	SCC07_1e2_C	called_presynaptic
SCC07_1e2_C_L1_CCTTTGGGTCCGTTTC	0	1	SCC07_1e2_C	called_presynaptic
SCC07_1e2_C_L1_AAGACTCTCCTACCAC	1	1	SCC07_1e2_C	called_presynaptic
SCC07_1e2_C_L1_CATACCCCAAGTTTGC	0	5	SCC07_1e2_C	called_presynaptic
SCC07_1e2_C_L1_CCACAAATCAGTCATG	70	5	SCC07_1e2_C	called_presynaptic
SCC07_1e2_C_L1_CACACAATCCGTTTCG	19	1	SCC07_1e2_C	called_presynaptic
SCC07_1e2_C_L1_TGTGGCGCAACCCTAA	9	1	SCC07_1e2_C	called_presynaptic
SCC07_1e2_C_L1_TCAGGTAGTACCGCGT	725	33	SCC07_1e2_C	called_presynaptic
SCC07_1e2_C_L1_TGTTTGTCAAGCGAGT	3	0	SCC07_1e2_C	called_presynaptic
SCC07_1e2_C_L1_ATGGGTTGTGCTATTG	34	2	SCC07_1e2_C	called_presynaptic
SCC07_1e2_C_L1_ATATCCTCACCTGAAT	11	1	SCC07_1e2_C	called_presynaptic
SCC07_1e2_C_L1_AGCCACGTCAGCACCG	4	0	SCC07_1e2_C	called_presynaptic
SCC07_1e2_C_L1_ACTCTCGTCAGGTAAA	14	3	SCC07_1e2_C	called_presynaptic
SCC07_1e2_C_L1_TCACATTGTCACTAGT	3	0	SCC07_1e2_C	called_presynaptic
SCC07_1e2_C_L1_TTCATTGCATGGAATA	30	2	SCC07_1e2_C	called_presynaptic
SCC07_1e2_C_L1_TCAGGGCTCGGTGCAC	21	1	SCC07_1e2_C	called_presynaptic
SCC07_1e2_C_L1_CATTCATAGATAACAC	1	0	SCC07_1e2_C	called_presynaptic
SCC07_1e2_C_L1_GAAGGGTGTTGCATTG	21	1	SCC07_1e2_C	called_presynaptic
SCC07_1e2_C_L1_GTCCACTAGGTAGGCT	0	1	SCC07_1e2_C	called_presynaptic
SCC07_1e2_C_L1_GATTGGTTCGCGCCAA	13	1	SCC07_1e2_C	called_presynaptic
SCC07_1e2_C_L1_AGGTAGGGTACGACAG	1	3	SCC07_1e2_C	called_presynaptic
SCC07_1e2_C_L1_TTTACCACAGGTCAAG	24	2	SCC07_1e2_C	called_presynaptic
SCC07_1e2_C_L1_AACCTGATCCGTGTGG	22	3	SCC07_1e2_C	called_presynaptic
SCC07_1e2_C_L1_GAAGAATCAGTCAGCC	34	0	SCC07_1e2_C	called_presynaptic
SCC07_1e2_C_L1_AGACACTAGACTAGAT	24	1	SCC07_1e2_C	called_presynaptic
SCC07_1e2_C_L1_GTCACTCCAGACACCC	10	4	SCC07_1e2_C	called_presynaptic
SCC07_1e2_C_L1_TACCGGGTCTACCAGA	0	0	SCC07_1e2_C	called_presynaptic
SCC07_1e2_C_L1_AAGCCATCACTGAATC	66	0	SCC07_1e2_C	called_presynaptic
SCC07_1e2_C_L1_ACTTTCACAGGAACCA	11	6	SCC07_1e2_C	called_presynaptic
SCC07_1e2_C_L1_TGTTACTTCATGAGGG	12	2	SCC07_1e2_C	called_presynaptic
SCC07_1e2_C_L1_AACGGGAAGCACTAGG	55	3	SCC07_1e2_C	called_presynaptic
SCC07_1e2_C_L1_CGTGCTTGTTACGTAC	0	2	SCC07_1e2_C	called_presynaptic
SCC07_1e2_C_L1_TCTTGCGGTATCACCA	16	2	SCC07_1e2_C	called_presynaptic
SCC07_1e2_C_L1_TAACTTCTCTTAGTTC	29	1	SCC07_1e2_C	called_presynaptic
SCC07_1e2_C_L1_AGGTGTTCACAAATCC	11	2	SCC07_1e2_C	called_presynaptic
SCC07_1e2_C_L1_GACTCAATCTCGGTCT	0	3	SCC07_1e2_C	called_presynaptic
SCC07_1e2_C_L1_TTACCATAGGCTATCT	3	0	SCC07_1e2_C	called_presynaptic
SCC07_1e2_C_L1_AGTCATGTCCCTCGAT	1	1	SCC07_1e2_C	called_presynaptic
SCC07_1e2_C_L1_CCGGTAGCAAATGAAC	29	2	SCC07_1e2_C	called_presynaptic
SCC07_1e2_C_L1_TGACGCGCATGCTGCG	5	0	SCC07_1e2_C	called_presynaptic
SCC07_1e2_C_L1_CCTGCATGTTGGTAGG	11	1	SCC07_1e2_C	called_presynaptic
SCC07_1e2_C_L1_CAACGATCATGATCTG	2	0	SCC07_1e2_C	called_presynaptic
SCC07_1e2_C_L1_CTGGACGAGATGAACT	5	1	SCC07_1e2_C	called_presynaptic
SCC07_1e2_C_L1_GGGTATTGTATTCCGA	4	2	SCC07_1e2_C	called_presynaptic
SCC07_1e2_C_L1_AAGCGTTTCAGCACCG	1	3	SCC07_1e2_C	called_presynaptic
SCC07_1e2_C_L1_GACACGCCAAAGCTAA	18	1	SCC07_1e2_C	called_presynaptic
SCC07_1e2_C_L1_CTCTCGATCCACTAGA	0	1	SCC07_1e2_C	called_presynaptic
SCC07_1e2_C_L1_CCTGCATAGGTAAGTT	8	2	SCC07_1e2_C	called_presynaptic
SCC07_1e2_C_L1_TTCCGTGTCTTGCAGA	18	3	SCC07_1e2_C	called_presynaptic
SCC07_1e2_C_L1_TGTAACGGTGTCCCTT	38	2	SCC07_1e2_C	called_presynaptic
SCC07_1e2_C_L1_ACGGAAGAGGATTTCC	42	3	SCC07_1e2_C	called_presynaptic
SCC07_1e2_C_L1_TCGATTTCATTGAGGG	25	1	SCC07_1e2_C	called_presynaptic
SCC07_1e2_C_L1_GCAACCGCACGGAAGT	58	2	SCC07_1e2_C	called_presynaptic
SCC07_1e2_C_L1_TGGAGGAAGTAAGACT	1	1	SCC07_1e2_C	called_presynaptic
SCC07_1e2_C_L1_CGTTCTGTCATTGCCC	1	4	SCC07_1e2_C	called_presynaptic
SCC07_1e2_C_L1_TGCGGGTGTCCGGACT	42	3	SCC07_1e2_C	called_presynaptic
SCC07_1e2_C_L1_GTTAGTGGTGAGATTA	2	1	SCC07_1e2_C	called_presynaptic
SCC07_1e2_C_L1_CTGCCATCAGTTACCA	74	3	SCC07_1e2_C	called_presynaptic
SCC07_1e2_C_L1_ACTATTCTCCTATGGA	22	3	SCC07_1e2_C	called_presynaptic
SCC07_1e2_C_L1_TGTAACGCAAGGGCAT	5	2	SCC07_1e2_C	called_presynaptic
SCC07_1e2_C_L1_GGGCTACAGTCTCCTC	0	1	SCC07_1e2_C	called_presynaptic
SCC07_1e2_C_L1_TAAGTCGCAAAGCTCT	12	1	SCC07_1e2_C	called_presynaptic
SCC07_1e2_C_L1_GCACTAAAGCACACAG	3	1	SCC07_1e2_C	called_presynaptic
SCC07_1e2_C_L1_TAACCAGCACGTCATA	8	1	SCC07_1e2_C	called_presynaptic
SCC07_1e2_C_L1_TACCCGTGTGACAACG	60	0	SCC07_1e2_C	called_presynaptic
SCC07_1e2_C_L1_CGGGCATCAGATCATC	0	1	SCC07_1e2_C	called_presynaptic
SCC07_1e2_C_L1_AGAGCCCAGTGGTCAG	12	3	SCC07_1e2_C	called_presynaptic
SCC07_1e2_C_L1_AACAGGGGTGGACTAG	71	46	SCC07_1e2_C	called_starter
SCC07_1e2_C_L1_TCTCCGATCTACTGAG	1	0	SCC07_1e2_C	called_presynaptic
SCC07_1e2_C_L1_GACGTTAAGTGCTAGG	2	1	SCC07_1e2_C	called_presynaptic
SCC07_1e2_C_L1_TGGAGGAGTAGCCAGA	0	1	SCC07_1e2_C	called_presynaptic
SCC07_1e2_C_L1_ATCGCCTAGTGCAGGT	6	1	SCC07_1e2_C	called_presynaptic
SCC07_1e2_C_L1_GTAACACAGCTAGTTC	17	0	SCC07_1e2_C	called_presynaptic
SCC07_1e2_C_L1_CACGAATCAGCAGATG	0	0	SCC07_1e2_C	called_presynaptic
SCC07_1e2_C_L1_ACTATTCAGCATGCAG	2	2	SCC07_1e2_C	called_presynaptic
SCC07_1e2_C_L1_ACAGAAACAGACGCTC	18	1	SCC07_1e2_C	called_presynaptic
SCC07_1e2_C_L1_GCCCAGACAGGCGAAT	0	1	SCC07_1e2_C	called_presynaptic
SCC07_1e2_C_L1_TGCTCGTAGACGCAGT	3	0	SCC07_1e2_C	called_presynaptic
SCC07_1e2_C_L1_CATACAGTCGACCATA	42	0	SCC07_1e2_C	called_presynaptic
SCC07_1e2_C_L1_TCGTCCAAGAACCCGA	0	1	SCC07_1e2_C	called_presynaptic
SCC07_1e2_C_L1_TGTGGCGTCGGCTTGG	7	1	SCC07_1e2_C	called_presynaptic
SCC07_1e2_C_L1_GGACGTCAGCGTTCCG	1	1	SCC07_1e2_C	called_presynaptic
SCC07_1e2_C_L1_GTCTCACTCCTAAACG	0	0	SCC07_1e2_C	called_presynaptic
SCC07_1e2_C_L1_GGGACTCGTTACCCTC	76	2	SCC07_1e2_C	called_presynaptic
SCC07_1e2_C_L1_AGCGATTGTACGACTT	31	25	SCC07_1e2_C	called_starter
SCC07_1e2_C_L1_ACAACCAGTTCCAGGC	51	1	SCC07_1e2_C	called_presynaptic
SCC07_1e2_C_L1_ATGCCTCAGTTACGGG	7	1	SCC07_1e2_C	called_presynaptic
SCC07_1e2_C_L1_TCCCATGCAAGAAACT	0	0	SCC07_1e2_C	called_presynaptic
SCC07_1e2_C_L1_CTCTCGAAGCTCTGTA	0	0	SCC07_1e2_C	called_presynaptic
SCC07_1e2_C_L1_AAACGAACAGCTGGTC	24	0	SCC07_1e2_C	called_presynaptic
SCC07_1e2_C_L1_ACATGCAAGTGGCCTC	159	11	SCC07_1e2_C	called_presynaptic
SCC07_1e2_C_L1_AATCACGGTGTACAGG	24	0	SCC07_1e2_C	called_presynaptic
SCC07_1e2_C_L1_TGTCCACCACAAAGTA	9	0	SCC07_1e2_C	called_presynaptic
SCC07_1e2_C_L1_TCCTCCCTCATTGAGC	380	66	SCC07_1e2_C	called_presynaptic
SCC07_1e2_C_L1_CCCTCTCCAGATACCT	3	1	SCC07_1e2_C	called_presynaptic
SCC07_1e2_C_L1_CTCTCAGAGCTTTCTT	6	3	SCC07_1e2_C	called_presynaptic
SCC07_1e2_C_L1_GAAGAATGTACTGTTG	9	0	SCC07_1e2_C	called_presynaptic
SCC07_1e2_C_L1_AGACAGGAGGCCCAAA	11	0	SCC07_1e2_C	called_presynaptic
SCC07_1e2_C_L1_CCCAACTGTGCGAGTA	1	0	SCC07_1e2_C	called_presynaptic
SCC07_1e2_C_L1_ATTCATCAGGATTCCT	1	2	SCC07_1e2_C	called_presynaptic
SCC07_1e2_C_L1_CGTGTCTGTCTCGGAC	11	1	SCC07_1e2_C	called_presynaptic
SCC07_1e2_C_L1_GTAATGCCAGCGTATT	78	16	SCC07_1e2_C	called_presynaptic
SCC07_1e2_C_L1_GGTGGCTAGACGCTCC	24	1	SCC07_1e2_C	called_presynaptic
SCC07_1e2_C_L1_AGACCATTCGAAGGAC	177	0	SCC07_1e2_C	called_presynaptic
SCC07_1e2_C_L1_GGGCTACCAGCAGTCC	224	4	SCC07_1e2_C	called_presynaptic
SCC07_1e2_C_L1_GTCTTTACAACAGCTT	0	3	SCC07_1e2_C	called_presynaptic
SCC07_1e2_C_L1_TCAGTCCGTTCTCGTC	17	0	SCC07_1e2_C	called_presynaptic
SCC07_1e2_C_L1_TCAATCTTCTTGGAAC	6	0	SCC07_1e2_C	called_presynaptic
SCC07_1e2_C_L1_AACGAAAAGCGCAATG	38	9	SCC07_1e2_C	called_presynaptic
SCC07_1e2_C_L1_GGTAACTCAACGGGTA	0	0	SCC07_1e2_C	called_presynaptic
SCC07_1e2_C_L1_TTTCACAGTGTTCCAA	277	3	SCC07_1e2_C	called_presynaptic
SCC07_1e2_C_L1_AGAACCTGTAACCAGG	0	0	SCC07_1e2_C	called_presynaptic
SCC07_1e2_C_L1_CTACCTGTCCTTGGAA	0	3	SCC07_1e2_C	called_presynaptic
SCC07_1e2_C_L1_TCGCTTGAGGAACTCG	5	1	SCC07_1e2_C	called_presynaptic
SCC07_1e2_C_L1_ACCCTCAAGACTCTAC	4	0	SCC07_1e2_C	called_presynaptic
SCC07_1e2_C_L1_ATGACCATCGTGGGAA	6	0	SCC07_1e2_C	called_presynaptic
SCC07_1e2_C_L1_CTGTCGTTCTTCTTCC	3	1	SCC07_1e2_C	called_presynaptic
SCC07_1e2_C_L1_GTACAACGTGTCTTAG	1	3	SCC07_1e2_C	called_presynaptic
SCC07_1e2_C_L1_CCTCAACAGTTCACTG	4	0	SCC07_1e2_C	called_presynaptic
SCC07_1e2_C_L1_CCCTTAGCAGCCTATA	12	9	SCC07_1e2_C	called_presynaptic
SCC07_1e2_C_L1_GTCTGTCGTCCTTAAG	4	1	SCC07_1e2_C	called_presynaptic
SCC07_1e2_C_L1_CCACTTGCATGTCTAG	8	2	SCC07_1e2_C	called_presynaptic
SCC07_1e2_C_L1_GGGTGTCCATATCGGT	4	2	SCC07_1e2_C	called_presynaptic
SCC07_1e2_C_L1_ACTCTCGCAAGCGAAC	646	14	SCC07_1e2_C	called_presynaptic
SCC07_1e2_C_L1_AGCGATTAGTCAATCC	0	0	SCC07_1e2_C	called_presynaptic
SCC07_1e2_C_L1_ACCACAATCGAGTCCG	36	0	SCC07_1e2_C	called_presynaptic
SCC07_1e2_C_L1_TAGGTTGTCGGCACTG	17	2	SCC07_1e2_C	called_presynaptic
SCC07_1e2_C_L1_GTCACTCAGTCTTCCC	0	0	SCC07_1e2_C	called_presynaptic
SCC07_1e2_C_L1_TAGGTTGTCACTGTTT	0	1	SCC07_1e2_C	called_presynaptic
SCC07_1e2_C_L1_TCCTAATAGGTCCTGC	4	0	SCC07_1e2_C	called_presynaptic
SCC07_1e2_C_L1_ACTTTCATCTGCTTAT	9	0	SCC07_1e2_C	called_presynaptic
SCC07_1e2_C_L1_TCATACTAGGGCATGT	49	1	SCC07_1e2_C	called_presynaptic
SCC07_1e2_C_L1_GCGTTTCCAGGTGGAT	0	0	SCC07_1e2_C	called_presynaptic
SCC07_1e2_C_L1_GCCCGAAGTATGTCAC	81	0	SCC07_1e2_C	called_presynaptic
SCC07_1e2_C_L1_GAGCCTGGTAAGACCG	7	0	SCC07_1e2_C	called_presynaptic
SCC07_1e2_C_L1_TGCAGGCCAACACAAA	6	0	SCC07_1e2_C	called_presynaptic
SCC07_1e2_C_L1_CATTCATCAGAGGTAC	2	0	SCC07_1e2_C	called_presynaptic
SCC07_1e2_C_L1_ACGTAGTAGAAGCGCT	3	1	SCC07_1e2_C	called_presynaptic
SCC07_1e2_C_L1_GCAACCGGTTCTCTAT	12	0	SCC07_1e2_C	called_presynaptic
SCC07_1e2_C_L1_GTCTACCAGTCCCAGC	30	2	SCC07_1e2_C	called_presynaptic
SCC07_1e2_C_L1_ATGTCTTCACCTTCCA	0	0	SCC07_1e2_C	called_presynaptic
SCC07_1e2_C_L1_ATTCTTGTCCGCGAGT	5	1	SCC07_1e2_C	called_presynaptic
SCC07_1e2_C_L1_CTACTATAGCCATTTG	3	2	SCC07_1e2_C	called_presynaptic
SCC07_1e2_C_L1_CTGTCGTAGTTTCAGC	19	0	SCC07_1e2_C	called_presynaptic
SCC07_1e2_C_L1_AGTCACAAGGAGAATG	0	1	SCC07_1e2_C	called_presynaptic
SCC07_1e2_C_L1_TGTCCTGCAAACACCT	25	0	SCC07_1e2_C	called_presynaptic
SCC07_1e2_C_L1_TGGTTAGGTTCGCGTG	5	0	SCC07_1e2_C	called_presynaptic
SCC07_1e2_C_L1_TGTAACGGTTAAACAG	19	0	SCC07_1e2_C	called_presynaptic
SCC07_1e2_C_L1_GACAGCCGTTCGGACC	0	0	SCC07_1e2_C	called_presynaptic
SCC07_1e2_C_L1_TCTTTGAAGCATCCCG	1	2	SCC07_1e2_C	called_presynaptic
SCC07_1e2_C_L1_TATTCCACAGAGAGGG	9	1	SCC07_1e2_C	called_presynaptic
SCC07_1e2_C_L1_GGTTGTATCGAAACAA	47	0	SCC07_1e2_C	called_presynaptic
SCC07_1e2_C_L1_CATGGTAAGGGAGGCA	9	1	SCC07_1e2_C	called_presynaptic
SCC07_1e2_C_L1_TCGGGTGAGGGCTGAT	19	1	SCC07_1e2_C	called_presynaptic
SCC07_1e2_C_L1_CTGGACGGTGATTCTG	11	2	SCC07_1e2_C	called_presynaptic
SCC07_1e2_C_L1_TCAGCCTCAGCGTGCT	7	0	SCC07_1e2_C	called_presynaptic
SCC07_1e2_C_L1_CTGTCGTGTGTCTTAG	35	1	SCC07_1e2_C	called_presynaptic
SCC07_1e2_C_L1_TGTTCTAGTGCCTTTC	14	3	SCC07_1e2_C	called_presynaptic
SCC07_1e2_C_L1_AGGAAATAGCACTCCG	103	3	SCC07_1e2_C	called_presynaptic
SCC07_1e2_C_L1_GACCCAGCAAATCGTC	2	0	SCC07_1e2_C	called_presynaptic
SCC07_1e2_C_L1_GCGTTTCCAGAATGTA	17	0	SCC07_1e2_C	called_presynaptic
SCC07_1e2_C_L1_GGGACAAGTGCATGTT	9	2	SCC07_1e2_C	called_presynaptic
SCC07_1e2_C_L1_CTTCTAAAGAATTCAG	29	2	SCC07_1e2_C	called_presynaptic
SCC07_1e2_C_L1_GTCACGGCACATATGC	4	2	SCC07_1e2_C	called_presynaptic
SCC07_1e2_C_L1_TTCTTCCAGCACACAG	0	0	SCC07_1e2_C	called_presynaptic
SCC07_1e2_C_L1_TGCGATAGTGTCCTAA	2	1	SCC07_1e2_C	called_presynaptic
SCC07_1e2_C_L1_TGAGGAGCATAGGAGC	0	1	SCC07_1e2_C	called_presynaptic
SCC07_1e2_C_L1_GCAACATGTTTAGTCG	34	0	SCC07_1e2_C	called_presynaptic
SCC07_1e2_C_L1_CTAACCCGTCCCGGTA	4	1	SCC07_1e2_C	called_presynaptic
SCC07_1e2_C_L1_ACGATCAAGGGTGAGG	426	2	SCC07_1e2_C	called_presynaptic
SCC07_1e2_C_L1_CTCATGCTCCCAGTGG	0	0	SCC07_1e2_C	called_presynaptic
SCC07_1e2_C_L1_CCCTCAAGTCACGACC	364	12	SCC07_1e2_C	called_presynaptic
SCC07_1e2_C_L1_TGCATGATCCTAAACG	1	0	SCC07_1e2_C	called_presynaptic
SCC07_1e2_C_L1_GGAAGTGTCACCCTCA	15	0	SCC07_1e2_C	called_presynaptic
SCC07_1e2_C_L1_TCACTATAGGGAGTGG	5	3	SCC07_1e2_C	called_presynaptic
SCC07_1e2_C_L1_CTTCAATTCTTAAGGC	7	0	SCC07_1e2_C	called_presynaptic
SCC07_1e2_C_L1_AAACGAAGTTGGCTAT	9	0	SCC07_1e2_C	called_presynaptic
SCC07_1e2_C_L1_TCATGGAGTCACTTAG	10	1	SCC07_1e2_C	called_presynaptic
SCC07_1e2_C_L1_TCGCTCACAGGGAATC	13	13	SCC07_1e2_C	called_starter
SCC07_1e2_C_L1_CACAGGCGTTGTTGTG	2	1	SCC07_1e2_C	called_presynaptic
SCC07_1e2_C_L1_TTCCTCTTCGTCAGAT	0	1	SCC07_1e2_C	called_presynaptic
SCC07_1e2_C_L1_CAGATCAAGTAAACAC	6	1	SCC07_1e2_C	called_presynaptic
SCC07_1e2_C_L1_ATCGGCGAGGTAGGCT	3	0	SCC07_1e2_C	called_presynaptic
SCC07_1e2_C_L1_GAAGTAATCGGAGTAG	20	0	SCC07_1e2_C	called_presynaptic
SCC07_1e2_C_L1_CGGACACGTTACGTAC	0	2	SCC07_1e2_C	called_presynaptic
SCC07_1e2_C_L1_ACTTCCGTCACCTCGT	0	1	SCC07_1e2_C	called_presynaptic
SCC07_1e2_C_L1_AGCGCCATCAGGGATG	0	0	SCC07_1e2_C	called_presynaptic
SCC07_1e2_C_L1_TCGCAGGCACATATGC	8	1	SCC07_1e2_C	called_presynaptic
SCC07_1e2_C_L1_AAGCATCCAGCCGTCA	10	0	SCC07_1e2_C	called_presynaptic
SCC07_1e2_C_L1_TGCCGAGCACTACGGC	4	0	SCC07_1e2_C	called_presynaptic
SCC07_1e2_C_L1_ACGTTCCTCGCATAGT	2	3	SCC07_1e2_C	called_presynaptic
SCC07_1e2_C_L1_AAAGGATGTGATGGCA	2	2	SCC07_1e2_C	called_presynaptic
SCC07_1e2_C_L1_CAGGTATGTGTGACCC	5	1	SCC07_1e2_C	called_presynaptic
SCC07_1e2_C_L1_AGCGTATTCTGCACCT	7	2	SCC07_1e2_C	called_presynaptic
SCC07_1e2_C_L1_GATTCTTAGGCCATAG	1	4	SCC07_1e2_C	called_presynaptic
SCC07_1e2_C_L1_GTGCTTCGTAGCGAGT	6	2	SCC07_1e2_C	called_presynaptic
SCC07_1e2_C_L1_GACCGTGCATCGATGT	22	1	SCC07_1e2_C	called_presynaptic
SCC07_1e2_C_L1_GCAGCTGCAAAGTGTA	22	2	SCC07_1e2_C	called_presynaptic
SCC07_1e2_C_L1_TATTGGGGTCGTCTCT	30	0	SCC07_1e2_C	called_presynaptic
SCC07_1e2_C_L1_TAGGGTTTCATCACTT	10	0	SCC07_1e2_C	called_presynaptic
SCC07_1e2_C_L1_TGGGCTGTCTCGACCT	9	1	SCC07_1e2_C	called_presynaptic
SCC07_1e2_C_L1_TGTGATGGTAACCCTA	6	0	SCC07_1e2_C	called_presynaptic
SCC07_1e2_C_L1_ATTGTTCTCTGGACTA	3	3	SCC07_1e2_C	called_presynaptic
SCC07_1e2_C_L1_AGGCTGCTCGGTGCAC	29	1	SCC07_1e2_C	called_presynaptic
SCC07_1e2_C_L1_CATACAGTCGTGGCTG	16	1	SCC07_1e2_C	called_presynaptic
SCC07_1e2_C_L1_ATACCTTTCTTGAGCA	7	0	SCC07_1e2_C	called_presynaptic
SCC07_1e2_C_L1_GTCGTAACATTGCTGA	1	2	SCC07_1e2_C	called_presynaptic
SCC07_1e2_C_L1_GTAGGAGTCTGCCTCA	13	1	SCC07_1e2_C	called_presynaptic
SCC07_1e2_C_L1_CCGATGGTCACAGTGT	13	1	SCC07_1e2_C	called_presynaptic
SCC07_1e2_C_L1_CTCAATTTCATCTGTT	1	0	SCC07_1e2_C	called_presynaptic
SCC07_1e2_C_L1_AGTCTCCCAAGGTCTT	2	3	SCC07_1e2_C	called_presynaptic
SCC07_1e2_C_L1_AAGACTCAGTGCCCGT	2	0	SCC07_1e2_C	called_presynaptic
SCC07_1e2_C_L1_ATTCCTATCATGAGGG	33	0	SCC07_1e2_C	called_presynaptic
SCC07_1e2_C_L1_GTGCTGGGTGCAATAA	2	2	SCC07_1e2_C	called_presynaptic
SCC07_1e2_C_L1_CTCCATGTCTACTCAT	2	1	SCC07_1e2_C	called_presynaptic
SCC07_1e2_C_L1_TTTATGCAGACTCCGC	1	1	SCC07_1e2_C	called_presynaptic
SCC07_1e2_C_L1_TGATTCTTCTTAGTTC	0	1	SCC07_1e2_C	called_presynaptic
SCC07_1e2_C_L1_GACACGCAGATTGAGT	0	1	SCC07_1e2_C	called_presynaptic
SCC07_1e2_C_L1_TTCTGTAAGCGGGTTA	1	2	SCC07_1e2_C	called_presynaptic
SCC07_1e2_C_L1_GTTGTCCAGATTGGGC	21	5	SCC07_1e2_C	called_presynaptic
SCC07_1e2_C_L1_TCAGCAATCCATTTAC	0	0	SCC07_1e2_C	called_presynaptic
SCC07_1e2_C_L1_GTCCACTTCCATAAGC	4	1	SCC07_1e2_C	called_presynaptic
SCC07_1e2_C_L1_GATAGCTCATGACGTT	19	2	SCC07_1e2_C	called_presynaptic
SCC07_1e2_C_L1_CACGGGTAGACCATAA	28	2	SCC07_1e2_C	called_presynaptic
SCC07_1e2_C_L1_ATCAGGTTCATCGCCT	33	2	SCC07_1e2_C	called_presynaptic
SCC07_1e2_C_L1_GATTTCTGTCGCGGTT	28	1	SCC07_1e2_C	called_presynaptic
SCC07_1e2_C_L1_ACTTTGTTCTAGGAAA	2	0	SCC07_1e2_C	called_presynaptic
SCC07_1e2_C_L1_AATGACCGTGGTAACG	12	1	SCC07_1e2_C	called_presynaptic
SCC07_1e2_C_L1_AGAACAACAGGACTTT	4	0	SCC07_1e2_C	called_presynaptic
SCC07_1e2_C_L1_TGCTCCATCAGGAAGC	9	2	SCC07_1e2_C	called_presynaptic
SCC07_1e2_C_L1_GTTACCCTCAGCTGAT	0	2	SCC07_1e2_C	called_presynaptic
SCC07_1e2_C_L1_ATCACAGGTCCACTCT	38	5	SCC07_1e2_C	called_presynaptic
SCC07_1e2_C_L1_GTTAGACAGCTAAGTA	10	0	SCC07_1e2_C	called_presynaptic
SCC07_1e2_C_L1_CCGCAAGCATCATGAC	1	0	SCC07_1e2_C	called_presynaptic
SCC07_1e2_C_L1_CCTCCTCGTCAAGGCA	110	6	SCC07_1e2_C	called_presynaptic
SCC07_1e2_C_L1_ATTTCACCAGGGAATC	90	2	SCC07_1e2_C	called_presynaptic
SCC07_1e2_C_L1_ACTGTGAGTCGAATGG	1	1	SCC07_1e2_C	called_presynaptic
SCC07_1e2_C_L1_TCAGTCCGTACTTCCC	0	1	SCC07_1e2_C	called_presynaptic
SCC07_1e2_C_L1_CGGCAGTCACCTCGTT	10	1	SCC07_1e2_C	called_presynaptic
SCC07_1e2_C_L1_CCAAGCGGTTTAGAGA	15	2	SCC07_1e2_C	called_presynaptic
SCC07_1e2_C_L1_CGTGATACACATACTG	0	0	SCC07_1e2_C	called_presynaptic
SCC07_1e2_C_L1_CAGCGTGCAAGGTTGG	43	2	SCC07_1e2_C	called_presynaptic
SCC07_1e2_C_L1_GGTCTGGCAGCCGTTG	11	1	SCC07_1e2_C	called_presynaptic
SCC07_1e2_C_L1_CTCTCGAAGAATCGCG	32	29	SCC07_1e2_C	called_starter
SCC07_1e2_C_L1_TACGTCCAGATCCTAC	1	0	SCC07_1e2_C	called_presynaptic
SCC07_1e2_C_L1_CCGGACATCATTCACT	13	2	SCC07_1e2_C	called_presynaptic
SCC07_1e2_C_L1_GCCATGGAGTTGTACC	18	0	SCC07_1e2_C	called_presynaptic
SCC07_1e2_C_L1_CGGGTCAGTTATGGTC	65	32	SCC07_1e2_C	called_starter
SCC07_1e2_C_L1_TCCGGGAGTCCTCAGG	3	2	SCC07_1e2_C	called_presynaptic
SCC07_1e2_C_L1_TAGACCAGTCCGTTTC	1	2	SCC07_1e2_C	called_presynaptic
SCC07_1e2_C_L1_CTGCTCAAGCGAGGAG	16	1	SCC07_1e2_C	called_presynaptic
SCC07_1e2_C_L1_ATTCTACTCTTTCAGT	0	3	SCC07_1e2_C	called_presynaptic
SCC07_1e2_C_L1_CTGCATCGTTACACTG	6	4	SCC07_1e2_C	called_presynaptic
SCC07_1e2_C_L1_CCAATTTTCCTACACC	0	0	SCC07_1e2_C	called_presynaptic
SCC07_1e2_C_L1_GGTGGCTGTCACGCTG	6	0	SCC07_1e2_C	called_presynaptic
SCC07_1e2_C_L1_TGAATGCAGCCATATC	3	2	SCC07_1e2_C	called_presynaptic
SCC07_1e2_C_L1_AGTGTTGCAGCAGTAG	0	0	SCC07_1e2_C	called_presynaptic
SCC07_1e2_C_L1_AGAAGCGGTCCACTTC	6	0	SCC07_1e2_C	called_presynaptic
SCC07_1e2_C_L1_GAGATGGTCCATCGTC	32	1	SCC07_1e2_C	called_presynaptic
SCC07_1e2_C_L1_AAATGGAAGGGCCCTT	65	0	SCC07_1e2_C	called_presynaptic
SCC07_1e2_C_L1_TGCATCCTCACAATGC	4	0	SCC07_1e2_C	called_presynaptic
SCC07_1e2_C_L1_TATCGCCCAACCACAT	3	1	SCC07_1e2_C	called_presynaptic
SCC07_1e2_C_L1_GTTAGTGTCGATAACC	0	0	SCC07_1e2_C	called_presynaptic
SCC07_1e2_C_L1_TGATTTCTCGTGAGAG	36	0	SCC07_1e2_C	called_presynaptic
SCC07_1e2_C_L1_ATGCGATCACTGATTG	3	3	SCC07_1e2_C	called_presynaptic
SCC07_1e2_C_L1_ATGCCTCTCCACGTGG	0	3	SCC07_1e2_C	called_presynaptic
SCC07_1e2_C_L1_AGTACCACACAAATGA	11	0	SCC07_1e2_C	called_presynaptic
SCC07_1e2_C_L1_GACATCATCTGGCCGA	0	4	SCC07_1e2_C	called_presynaptic
SCC07_1e2_C_L1_TAGGGTTCAATCCTTT	0	2	SCC07_1e2_C	called_presynaptic
SCC07_1e2_C_L1_AGTCTCCGTACGACTT	17	3	SCC07_1e2_C	called_presynaptic
SCC07_1e2_C_L1_AAACGAAGTACGTAGG	3	2	SCC07_1e2_C	called_presynaptic
SCC07_1e2_C_L1_TACTTCAGTCACTCGG	40	3	SCC07_1e2_C	called_presynaptic
SCC07_1e2_C_L1_CCTTCAGGTGGAAATT	1	0	SCC07_1e2_C	called_presynaptic
SCC07_1e2_C_L1_GGATCTAAGCGTCAAG	5	0	SCC07_1e2_C	called_presynaptic
SCC07_1e2_C_L1_GGAAGTGGTGAGTTGG	23	0	SCC07_1e2_C	called_presynaptic
SCC07_1e2_C_L1_GTTACCCCAACCGACC	0	0	SCC07_1e2_C	called_presynaptic
SCC07_1e2_C_L1_TGGGATTTCCACTAGA	0	0	SCC07_1e2_C	called_presynaptic
SCC07_1e2_C_L1_TCTCACGAGGCCTGCT	2	0	SCC07_1e2_C	called_presynaptic
SCC07_1e2_C_L1_GCGTGCACAGTTGTCA	1	2	SCC07_1e2_C	called_presynaptic
SCC07_1e2_C_L1_CGCATGGGTTCGGTCG	12	2	SCC07_1e2_C	called_presynaptic
SCC07_1e2_C_L1_AACCAACTCTGAATCG	1	0	SCC07_1e2_C	called_presynaptic
SCC07_1e2_C_L1_GCATGATGTGCGTGCT	4	0	SCC07_1e2_C	called_presynaptic
SCC07_1e2_C_L1_TGGTTAGAGTCAAGCG	0	0	SCC07_1e2_C	called_presynaptic
SCC07_1e2_C_L1_TGTAGACTCCCACAGG	27	0	SCC07_1e2_C	called_presynaptic
SCC07_1e2_C_L1_ACAGGGACATCGATGT	22	2	SCC07_1e2_C	called_presynaptic
SCC07_1e2_C_L1_GGCTTTCTCGCCCAGA	4	2	SCC07_1e2_C	called_presynaptic
SCC07_1e2_C_L1_GGGTATTAGACCATGG	21	2	SCC07_1e2_C	called_presynaptic
SCC07_1e2_C_L1_GTGCGTGTCCGTCACT	96	42	SCC07_1e2_C	called_starter
SCC07_1e2_C_L1_TGTCCACTCCAAGGGA	0	3	SCC07_1e2_C	called_presynaptic
SCC07_1e2_C_L1_AGGGTTTGTTCCTACC	2	0	SCC07_1e2_C	called_presynaptic
SCC07_1e2_C_L1_CCACGTTTCCCTCTAG	1	0	SCC07_1e2_C	called_presynaptic
SCC07_1e2_C_L1_TCACTATAGCTCAGAG	3	1	SCC07_1e2_C	called_presynaptic
SCC07_1e2_C_L1_CGTAGTAAGTTGGCTT	21	4	SCC07_1e2_C	called_presynaptic
SCC07_1e2_C_L1_TCATTTGCAGTGCCTG	29	0	SCC07_1e2_C	called_presynaptic
SCC07_1e2_C_L1_TTCTAACAGTGCCAGA	25	1	SCC07_1e2_C	called_presynaptic
SCC07_1e2_C_L1_TTGAACGAGTAGCATA	26	4	SCC07_1e2_C	called_presynaptic
SCC07_1e2_C_L1_ATTCAGGGTTCTCCCA	3	1	SCC07_1e2_C	called_presynaptic
SCC07_1e2_C_L1_CTTCCGAAGGGATCTG	6	2	SCC07_1e2_C	called_presynaptic
SCC07_1e2_C_L1_GTCGTAACATGAGGGT	18	1	SCC07_1e2_C	called_presynaptic
SCC07_1e2_C_L1_GGGACCTTCGTCGCTT	0	1	SCC07_1e2_C	called_presynaptic
SCC07_1e2_C_L1_TGCTTCGTCGTTCTGC	9	3	SCC07_1e2_C	called_presynaptic
SCC07_1e2_C_L1_AATCACGCAAGAGGTC	1	1	SCC07_1e2_C	called_presynaptic
SCC07_1e2_C_L1_GATGCTATCTCCGCAT	3	0	SCC07_1e2_C	called_presynaptic
SCC07_1e2_C_L1_CATCGGGGTTGCTAGT	16	4	SCC07_1e2_C	called_presynaptic
SCC07_1e2_C_L1_AAGCGTTCATCGTTCC	12	0	SCC07_1e2_C	called_presynaptic
SCC07_1e2_C_L1_TCACAAGTCTTACCGC	1	0	SCC07_1e2_C	called_presynaptic
SCC07_1e2_C_L1_GTCGTTCGTCACGCTG	115	4	SCC07_1e2_C	called_presynaptic
SCC07_1e2_C_L1_ACGTACAGTGGATCAG	1	0	SCC07_1e2_C	called_presynaptic
SCC07_1e2_C_L1_TACGTCCTCTGCGGGT	0	0	SCC07_1e2_C	called_presynaptic
SCC07_1e2_C_L1_GATGGAGTCTGGTGCG	1	1	SCC07_1e2_C	called_presynaptic
SCC07_1e2_C_L1_GACCGTGCAACACAAA	10	0	SCC07_1e2_C	called_presynaptic
SCC07_1e2_C_L1_CTAAGTGTCGGAACTT	20	3	SCC07_1e2_C	called_presynaptic
SCC07_1e2_C_L1_CATACTTAGTAGAGTT	17	0	SCC07_1e2_C	called_presynaptic
SCC07_1e2_C_L1_GCCAGGTCAACTCATG	3	3	SCC07_1e2_C	called_presynaptic
SCC07_1e2_C_L1_GTTAGACCAGTCAGCC	2	0	SCC07_1e2_C	called_presynaptic
SCC07_1e2_C_L1_GAAGCGATCACTGGGC	37	0	SCC07_1e2_C	called_presynaptic
SCC07_1e2_C_L1_GCCAGCATCACGTAGT	2	1	SCC07_1e2_C	called_presynaptic
SCC07_1e2_C_L1_GCGATCGCACTTTATC	2	0	SCC07_1e2_C	called_presynaptic
SCC07_1e2_C_L1_GGATCTAAGGACGCTA	2	1	SCC07_1e2_C	called_presynaptic
SCC07_1e2_C_L1_GTACAGTAGTAAACGT	0	0	SCC07_1e2_C	called_presynaptic
SCC07_1e2_C_L1_CTTCGGTCAGCCCAGT	20	4	SCC07_1e2_C	called_presynaptic
SCC07_1e2_C_L1_TAAGCCAAGGGACTGT	18	2	SCC07_1e2_C	called_presynaptic
SCC07_1e2_C_L1_TTTGGAGAGATAACGT	31	6	SCC07_1e2_C	called_presynaptic
SCC07_1e2_C_L1_GCAGCTGCAGAAATCA	2	0	SCC07_1e2_C	called_presynaptic
SCC07_1e2_C_L1_GAATAGAAGGTTCATC	20	2	SCC07_1e2_C	called_presynaptic
SCC07_1e2_C_L1_GACACGCGTCACCGAC	1	0	SCC07_1e2_C	called_presynaptic
SCC07_1e2_C_L1_ATCGGATAGCTTAGTC	3	2	SCC07_1e2_C	called_presynaptic
SCC07_1e2_C_L1_GTGTGGCGTACTTGTG	0	2	SCC07_1e2_C	called_presynaptic
SCC07_1e2_C_L1_CATCAAGAGGAGCAAA	7	1	SCC07_1e2_C	called_presynaptic
SCC07_1e2_C_L1_TGGATCACACGTCATA	1	1	SCC07_1e2_C	called_presynaptic
SCC07_1e2_C_L1_AGCTACATCACTTATC	4	1	SCC07_1e2_C	called_presynaptic
SCC07_1e2_C_L1_AGAAATGAGTTTGTCG	2	1	SCC07_1e2_C	called_presynaptic
SCC07_1e2_C_L1_GACAGCCAGAGCCCAA	2	0	SCC07_1e2_C	called_presynaptic
SCC07_1e2_C_L1_AACAAGACAGAGAATT	17	1	SCC07_1e2_C	called_presynaptic
SCC07_1e2_C_L1_AACACACCATCCGTTC	0	0	SCC07_1e2_C	called_presynaptic
SCC07_1e2_C_L1_GATGATCTCATAAGGA	6	4	SCC07_1e2_C	called_presynaptic
SCC07_1e2_C_L1_GTGTTCCAGCTGACAG	2	0	SCC07_1e2_C	called_presynaptic
SCC07_1e2_C_L1_ACATCGATCGTAGCCG	6	0	SCC07_1e2_C	called_presynaptic
SCC07_1e2_C_L1_TCCACGTAGGTAGACC	2	0	SCC07_1e2_C	called_presynaptic
SCC07_1e2_C_L1_GGTGATTCAGGCGTTC	0	2	SCC07_1e2_C	called_presynaptic
SCC07_1e2_C_L1_CCGTGAGCAACCGTAT	28	2	SCC07_1e2_C	called_presynaptic
SCC07_1e2_C_L1_TCGCACTTCACCTCGT	6	0	SCC07_1e2_C	called_presynaptic
SCC07_1e2_C_L1_TGTTACTCAATGCTCA	1	2	SCC07_1e2_C	called_presynaptic
SCC07_1e2_C_L1_ATCACAGCAAACTGCT	0	0	SCC07_1e2_C	called_presynaptic
SCC07_1e2_C_L1_TCAAGCACAACTTGCA	2	0	SCC07_1e2_C	called_presynaptic
SCC07_1e2_C_L1_CTCCATGTCATTCCTA	0	0	SCC07_1e2_C	called_presynaptic
SCC07_1e2_C_L1_TCTTGCGGTTCTGACA	0	0	SCC07_1e2_C	called_presynaptic
SCC07_1e2_C_L1_ATCGATGGTGACACGA	1	1	SCC07_1e2_C	called_presynaptic
SCC07_1e2_C_L1_TCTGTCGTCTGGGTCG	1	2	SCC07_1e2_C	called_presynaptic
SCC07_1e2_C_L1_TCCACGTCAAATAGCA	2	0	SCC07_1e2_C	called_presynaptic
SCC07_1e2_C_L1_TCGCTTGTCAGTGCGC	12	0	SCC07_1e2_C	called_presynaptic
SCC07_1e2_C_L1_CTAGGTATCTTGGTGA	4	1	SCC07_1e2_C	called_presynaptic
SCC07_1e2_C_L1_CATTGTTGTATGCTAC	25	5	SCC07_1e2_C	called_presynaptic
SCC07_1e2_C_L1_CGTAAGTCAATGCTCA	8	2	SCC07_1e2_C	called_presynaptic
SCC07_1e2_C_L1_CTTCCGAGTGATACCT	2	0	SCC07_1e2_C	called_presynaptic
SCC07_1e2_C_L1_GTCTTTACAACTCATG	5	2	SCC07_1e2_C	called_presynaptic
SCC07_1e2_C_L1_CGTCCATCAATTTCTC	8	3	SCC07_1e2_C	called_presynaptic
SCC07_1e2_C_L1_TTCCTAACACCCATAA	6	0	SCC07_1e2_C	called_presynaptic
SCC07_1e2_C_L1_GCACGTGTCAGCAATC	27	0	SCC07_1e2_C	called_presynaptic
SCC07_1e2_C_L1_TACACCCCAAGAGCTG	15	0	SCC07_1e2_C	called_presynaptic
SCC07_1e2_C_L1_AAGCGTTCACTCAGAT	45	0	SCC07_1e2_C	called_presynaptic
SCC07_1e2_C_L1_CGAAGGACAGGCGTTC	1	1	SCC07_1e2_C	called_presynaptic
SCC07_1e2_C_L1_TCAATCTGTACGCTTA	1	3	SCC07_1e2_C	called_presynaptic
SCC07_1e2_C_L1_GACCCAGAGCGCCATC	11	2	SCC07_1e2_C	called_presynaptic
SCC07_1e2_C_L1_TGGATCAGTAGACTGG	30	1	SCC07_1e2_C	called_presynaptic
SCC07_1e2_C_L1_ACCTACCAGTCCCAAT	5	2	SCC07_1e2_C	called_presynaptic
SCC07_1e2_C_L1_GAAGCCCGTTTGGAAA	3	1	SCC07_1e2_C	called_presynaptic
SCC07_1e2_C_L1_TGCAGATGTGTTATCG	51	2	SCC07_1e2_C	called_presynaptic
SCC07_1e2_C_L1_ACGGTTAGTCTTCTAT	22	0	SCC07_1e2_C	called_presynaptic
SCC07_1e2_C_L1_TGCAGTACAGATAAAC	27	3	SCC07_1e2_C	called_presynaptic
SCC07_1e2_C_L1_AACCACAAGCTAAGTA	0	0	SCC07_1e2_C	called_presynaptic
SCC07_1e2_C_L1_CATAGACGTGACTAAA	11	1	SCC07_1e2_C	called_presynaptic
SCC07_1e2_C_L1_GGCAGTCTCCAGTGCG	0	2	SCC07_1e2_C	called_presynaptic
SCC07_1e2_C_L1_GACGTTATCGCATTAG	1	2	SCC07_1e2_C	called_presynaptic
SCC07_1e2_C_L1_AGTCACAAGGCCTGCT	2	1	SCC07_1e2_C	called_presynaptic
SCC07_1e2_C_L1_TCCGTGTCATTGCTTT	1	1	SCC07_1e2_C	called_presynaptic
SCC07_1e2_C_L1_CCACGTTAGTCTGGAG	0	1	SCC07_1e2_C	called_presynaptic
SCC07_1e2_C_L1_TTTGTTGTCCGTAGTA	1	1	SCC07_1e2_C	called_presynaptic
SCC07_1e2_C_L1_AGATCCACACGACCTG	11	2	SCC07_1e2_C	called_presynaptic
SCC07_1e2_C_L1_AAAGGTATCTGCCTCA	3	0	SCC07_1e2_C	called_presynaptic
SCC07_1e2_C_L1_TGAACGTCACGCTTAA	10	0	SCC07_1e2_C	called_presynaptic
SCC07_1e2_C_L1_ATAGGCTTCCACTAGA	6	2	SCC07_1e2_C	called_presynaptic
SCC07_1e2_C_L1_TCTGCCACAGGTTCGC	9	1	SCC07_1e2_C	called_presynaptic
SCC07_1e2_C_L1_GAGATGGTCCCGAGTG	7	0	SCC07_1e2_C	called_presynaptic
SCC07_1e2_C_L1_GCGATCGTCCACCTCA	1	0	SCC07_1e2_C	called_presynaptic
SCC07_1e2_C_L1_GATTGGTGTAACTTCG	4	0	SCC07_1e2_C	called_presynaptic
SCC07_1e2_C_L1_CACAACAGTCAGTCCG	1	0	SCC07_1e2_C	called_presynaptic
SCC07_1e2_C_L1_GTCGAATGTAACACCT	61	5	SCC07_1e2_C	called_presynaptic
SCC07_1e2_C_L1_ATCCACCGTGACGTCC	0	0	SCC07_1e2_C	called_presynaptic
SCC07_1e2_C_L1_GAATCACCACCCATAA	2	1	SCC07_1e2_C	called_presynaptic
SCC07_1e2_C_L1_GACTCAATCCTGTAAG	1	1	SCC07_1e2_C	called_presynaptic
SCC07_1e2_C_L1_CTCGAGGCATAGAATG	20	0	SCC07_1e2_C	called_presynaptic
SCC07_1e2_C_L1_AGTACCAGTGCCCGTA	0	1	SCC07_1e2_C	called_presynaptic
SCC07_1e2_C_L1_CACTGTCTCGGTATGT	0	1	SCC07_1e2_C	called_presynaptic
SCC07_1e2_C_L1_TCATACTAGATTGGGC	14	2	SCC07_1e2_C	called_presynaptic
SCC07_1e2_C_L1_CTAGACACAGTAGATA	7	1	SCC07_1e2_C	called_presynaptic
SCC07_1e2_C_L1_TCATGCCAGCCTATCA	2	0	SCC07_1e2_C	called_presynaptic
SCC07_1e2_C_L1_GACTTCCCACTGTCCT	3	1	SCC07_1e2_C	called_presynaptic
SCC07_1e2_C_L1_AGGATCTAGATGTAGT	6	0	SCC07_1e2_C	called_presynaptic
SCC07_1e2_C_L1_CTGAGGCTCCTAACAG	3	2	SCC07_1e2_C	called_presynaptic
SCC07_1e2_C_L1_TGAACGTAGGTTATAG	7	0	SCC07_1e2_C	called_presynaptic
SCC07_1e2_C_L1_GAGCTGCAGAGCAGAA	267	6	SCC07_1e2_C	called_presynaptic
SCC07_1e2_C_L1_GGGTGTCTCTACGGTA	1	0	SCC07_1e2_C	called_presynaptic
SCC07_1e2_C_L1_TGAGCGCTCGGTAGAG	2	2	SCC07_1e2_C	called_presynaptic
SCC07_1e2_C_L1_TCACACCAGGACGGAG	12	0	SCC07_1e2_C	called_presynaptic
SCC07_1e2_C_L1_TCTCAGCTCATCCTGC	1	0	SCC07_1e2_C	called_presynaptic
SCC07_1e2_C_L1_ATTCATCTCCTGGGTG	8	1	SCC07_1e2_C	called_presynaptic
SCC07_1e2_C_L1_CTGTCGTGTGAACCGA	2	0	SCC07_1e2_C	called_presynaptic
SCC07_1e2_C_L1_TTGGATGAGCTCCGAC	13	0	SCC07_1e2_C	called_presynaptic
SCC07_1e2_C_L1_GCTCAAAGTGCCCTTT	2	0	SCC07_1e2_C	called_presynaptic
SCC07_1e2_C_L1_ACTGTCCAGACGAAGA	1	0	SCC07_1e2_C	called_presynaptic
SCC07_1e2_C_L1_TGCTCCAGTAGAGACC	33	0	SCC07_1e2_C	called_presynaptic
SCC07_1e2_C_L1_GCGATCGTCCAACCAA	6	1	SCC07_1e2_C	called_presynaptic
SCC07_1e2_C_L1_TATTGGGAGTGCGCTC	5	0	SCC07_1e2_C	called_presynaptic
SCC07_1e2_C_L1_ACATCCCGTCGGTAAG	31	0	SCC07_1e2_C	called_presynaptic
SCC07_1e2_C_L1_CACTAAGAGCATACTC	1	0	SCC07_1e2_C	called_presynaptic
SCC07_1e2_C_L1_GTCTAGATCTCCGAAA	1	1	SCC07_1e2_C	called_presynaptic
SCC07_1e2_C_L1_CTGCCATGTTTCCATT	12	3	SCC07_1e2_C	called_presynaptic
SCC07_1e2_C_L1_TAGATCGTCCCAAGCG	1	1	SCC07_1e2_C	called_presynaptic
SCC07_1e2_C_L1_AGTGATCTCCGTGGTG	0	0	SCC07_1e2_C	called_presynaptic
SCC07_1e2_C_L1_CAACGGCAGTGCAGGT	10	1	SCC07_1e2_C	called_presynaptic
SCC07_1e2_C_L1_TTGAGTGGTGGACAGT	12	0	SCC07_1e2_C	called_presynaptic
SCC07_1e2_C_L1_TGCATCCAGGGAGGAC	25	0	SCC07_1e2_C	called_presynaptic
SCC07_1e2_C_L1_CTCCTCCGTATGCAAA	4	2	SCC07_1e2_C	called_presynaptic
SCC07_1e2_C_L1_ACCTGTCAGAACCCGA	13	0	SCC07_1e2_C	called_presynaptic
SCC07_1e2_C_L1_CTTCCTTGTCAATGGG	12	1	SCC07_1e2_C	called_presynaptic
SCC07_1e2_C_L1_CGTTGGGGTGGATACG	5	1	SCC07_1e2_C	called_presynaptic
SCC07_1e2_C_L1_CCACGTTCACGACGCT	2	0	SCC07_1e2_C	called_presynaptic
SCC07_1e2_C_L1_TAGTGCATCGCTTGCT	152	12	SCC07_1e2_C	called_presynaptic
SCC07_1e2_C_L1_GTGTTCCGTTGCTAGT	5	0	SCC07_1e2_C	called_presynaptic
SCC07_1e2_C_L1_GGGCCATCACTCCGAG	2	2	SCC07_1e2_C	called_presynaptic
SCC07_1e2_C_L1_TGCGGCATCTGGGAGA	18	1	SCC07_1e2_C	called_presynaptic
SCC07_1e2_C_L1_CCCTGATGTAGCTGAG	6	1	SCC07_1e2_C	called_presynaptic
SCC07_1e2_C_L1_CATCCACAGCATCTTG	2	1	SCC07_1e2_C	called_presynaptic
SCC07_1e2_C_L1_TCCTCCCGTGGAGGTT	3	0	SCC07_1e2_C	called_presynaptic
SCC07_1e2_C_L1_TCCTGCAGTTCAGTAC	0	0	SCC07_1e2_C	called_presynaptic
SCC07_1e2_C_L1_AGAGAGCAGCATGCAG	0	1	SCC07_1e2_C	called_presynaptic
SCC07_1e2_C_L1_TTGCCTGAGTTGGGAC	0	0	SCC07_1e2_C	called_presynaptic
SCC07_1e2_C_L1_CGGGCATAGATGCTAA	5	1	SCC07_1e2_C	called_presynaptic
SCC07_1e2_C_L1_GTAACACAGTCGTCTA	23	1	SCC07_1e2_C	called_presynaptic
SCC07_1e2_C_L1_AACCATGAGTCTGTAC	1	1	SCC07_1e2_C	called_presynaptic
SCC07_1e2_C_L1_GAGACCCAGGCTCACC	0	0	SCC07_1e2_C	called_presynaptic
SCC07_1e2_C_L1_TCACGGGGTATACCTG	1	1	SCC07_1e2_C	called_presynaptic
SCC07_1e2_C_L1_TTCCTAAAGACATAAC	0	0	SCC07_1e2_C	called_presynaptic
SCC07_1e2_C_L1_TGAATGCTCGTTCTAT	53	2	SCC07_1e2_C	called_presynaptic
SCC07_1e2_C_L1_CATCCGTAGTGGATAT	0	1	SCC07_1e2_C	called_presynaptic
SCC07_1e2_C_L1_TATCCTACACAGAGAC	15	3	SCC07_1e2_C	called_presynaptic
SCC07_1e2_C_L1_CTAGACAAGGAGTATT	17	3	SCC07_1e2_C	called_presynaptic
SCC07_1e2_C_L1_GGTGTCGAGTCCCAAT	3	0	SCC07_1e2_C	called_presynaptic
SCC07_1e2_C_L1_GTACAGTCATCATTTC	24	1	SCC07_1e2_C	called_presynaptic
SCC07_1e2_C_L1_TGGATGTCATGTAACC	2	0	SCC07_1e2_C	called_presynaptic
SCC07_1e2_C_L1_GCTCAAAGTCACATTG	1	0	SCC07_1e2_C	called_presynaptic
SCC07_1e2_C_L1_CATGCTCAGAGGGTAA	16	0	SCC07_1e2_C	called_presynaptic
SCC07_1e2_C_L1_TCAATTCAGTGGCGAT	3	2	SCC07_1e2_C	called_presynaptic
SCC07_1e2_C_L1_AAGTCGTTCAGGAACG	1	3	SCC07_1e2_C	called_presynaptic
SCC07_1e2_C_L1_GAAGGACCATCCGAGC	48	4	SCC07_1e2_C	called_presynaptic
SCC07_1e2_C_L1_CATAAGCCACTGGACC	4	0	SCC07_1e2_C	called_presynaptic
SCC07_1e2_C_L1_TATCAGGGTAAGACCG	12	2	SCC07_1e2_C	called_presynaptic
SCC07_1e2_C_L1_TCCGAAAGTGGTCTAT	4	2	SCC07_1e2_C	called_presynaptic
SCC07_1e2_C_L1_ACATTTCTCTTGGGCG	0	1	SCC07_1e2_C	called_presynaptic
SCC07_1e2_C_L1_TATTGCTCAGGTGACA	8	2	SCC07_1e2_C	called_presynaptic
SCC07_1e2_C_L1_TGTCCACCATAGAATG	1	0	SCC07_1e2_C	called_presynaptic
SCC07_1e2_C_L1_AGTACTGCAAGAATGT	1	0	SCC07_1e2_C	called_presynaptic
SCC07_1e2_C_L1_GCTGAATTCGAAGAAT	0	0	SCC07_1e2_C	called_presynaptic
SCC07_1e2_C_L1_ATCACTTGTCCCGGTA	50	3	SCC07_1e2_C	called_presynaptic
SCC07_1e2_C_L1_TACAACGGTTGGCCTG	1	0	SCC07_1e2_C	called_presynaptic
SCC07_1e2_C_L1_GGAATCTTCGGTAGGA	0	1	SCC07_1e2_C	called_presynaptic
SCC07_1e2_C_L1_GATTGGTAGAGTTCGG	5	1	SCC07_1e2_C	called_presynaptic
SCC07_1e2_C_L1_TGGAGGAGTTGTCTAG	5	1	SCC07_1e2_C	called_presynaptic
SCC07_1e2_C_L1_AGGGCCTAGCCAGACA	1	0	SCC07_1e2_C	called_presynaptic
SCC07_1e2_C_L1_TCAATTCCAGGACAGT	2	1	SCC07_1e2_C	called_presynaptic
SCC07_1e2_C_L1_TCCTCGATCCACAAGT	7	3	SCC07_1e2_C	called_presynaptic
SCC07_1e2_C_L1_CGAGTTATCGTGGACC	3	0	SCC07_1e2_C	called_presynaptic
SCC07_1e2_C_L1_AGTTCCCTCTCCAAGA	11	2	SCC07_1e2_C	called_presynaptic
SCC07_1e2_C_L1_CCGGACACAAGGTACG	2	2	SCC07_1e2_C	called_presynaptic
SCC07_1e2_C_L1_GAAGGGTGTACGCTTA	82	3	SCC07_1e2_C	called_presynaptic
SCC07_1e2_C_L1_TCCTCCCTCCCTCTAG	16	2	SCC07_1e2_C	called_presynaptic
SCC07_1e2_C_L1_TTCTAGTCACTAACCA	1	0	SCC07_1e2_C	called_presynaptic
SCC07_1e2_C_L1_TTATTGCAGGCATCGA	4	0	SCC07_1e2_C	called_presynaptic
SCC07_1e2_C_L1_GCAACATAGATGCGAC	338	15	SCC07_1e2_C	called_presynaptic
SCC07_1e2_C_L1_TGACGCGGTCTACATG	1	0	SCC07_1e2_C	called_presynaptic
SCC07_1e2_C_L1_AGACCCGAGATTCGCT	4	1	SCC07_1e2_C	called_presynaptic
SCC07_1e2_C_L1_CGAGTTATCAGTCATG	3	0	SCC07_1e2_C	called_presynaptic
SCC07_1e2_C_L1_AGCATCACAGGCCCTA	0	1	SCC07_1e2_C	called_presynaptic
SCC07_1e2_C_L1_TGCTGAAGTGCATCTA	5	3	SCC07_1e2_C	called_presynaptic
SCC07_1e2_C_L1_CTCCTCCAGTCTTCCC	4	0	SCC07_1e2_C	called_presynaptic
SCC07_1e2_C_L1_CCGGACAGTGTTAACC	0	0	SCC07_1e2_C	called_presynaptic
SCC07_1e2_C_L1_CTCCCAATCCGTTTCG	262	60	SCC07_1e2_C	called_starter
SCC07_1e2_C_L1_TACTGCCTCATTTCCA	0	3	SCC07_1e2_C	called_presynaptic
SCC07_1e2_C_L1_GATGACTGTCGCACAC	0	0	SCC07_1e2_C	called_presynaptic
SCC07_1e2_C_L1_CGTAAGTTCATTTACC	1	0	SCC07_1e2_C	called_presynaptic
SCC07_1e2_C_L1_GTAACCACAAGAATAC	2	0	SCC07_1e2_C	called_presynaptic
SCC07_1e2_C_L1_TTTGGAGTCGACGCTG	0	0	SCC07_1e2_C	called_presynaptic
SCC07_1e2_C_L1_AGAACAACAATTCTCT	1	0	SCC07_1e2_C	called_presynaptic
SCC07_1e2_C_L1_ATTCGTTAGACGCATG	5	0	SCC07_1e2_C	called_presynaptic
SCC07_1e2_C_L1_TGGGTTACAATTCTTC	24	0	SCC07_1e2_C	called_presynaptic
SCC07_1e2_C_L1_GTGTTCCAGCCTCTGG	2	0	SCC07_1e2_C	called_presynaptic
SCC07_1e2_C_L1_TGATGCACACTACTTT	0	0	SCC07_1e2_C	called_presynaptic
SCC07_1e2_C_L1_AACTTCTGTTGTCTAG	19	2	SCC07_1e2_C	called_presynaptic
SCC07_1e2_C_L1_CCCATTGGTCGGAACA	1	0	SCC07_1e2_C	called_presynaptic
SCC07_1e2_C_L1_AATGAAGTCCCGAATA	0	0	SCC07_1e2_C	called_presynaptic
SCC07_1e2_C_L1_GGAGCAACAAACGAGC	0	0	SCC07_1e2_C	called_presynaptic
SCC07_1e2_C_L1_GCTCAAAAGATTGAGT	0	1	SCC07_1e2_C	called_presynaptic
SCC07_1e2_C_L1_CTTGAGATCAAGTAAG	4	2	SCC07_1e2_C	called_presynaptic
SCC07_1e2_C_L1_CGCCAGAGTCGAAACG	6	0	SCC07_1e2_C	called_presynaptic
SCC07_1e2_C_L1_AAACGCTGTTCCATTT	1	0	SCC07_1e2_C	called_presynaptic
SCC07_1e2_C_L1_GATCATGAGTCTGGTT	1	1	SCC07_1e2_C	called_presynaptic
SCC07_1e2_C_L1_ATTATCCAGCACCGAA	54	17	SCC07_1e2_C	called_presynaptic
SCC07_1e2_C_L1_TCATTGTGTCCACACG	72	5	SCC07_1e2_C	called_presynaptic
SCC07_1e2_C_L1_ATCACAGAGGATCATA	0	0	SCC07_1e2_C	called_presynaptic
SCC07_1e2_C_L1_TTTCGATAGACGTCGA	0	0	SCC07_1e2_C	called_presynaptic
SCC07_1e2_C_L1_CCCATTGTCGACGACC	0	0	SCC07_1e2_C	called_presynaptic
SCC07_1e2_C_L1_ATCGGATGTTGCTCCT	11	2	SCC07_1e2_C	called_presynaptic
SCC07_1e2_C_L1_CGGCAGTTCATCCCGT	2	1	SCC07_1e2_C	called_presynaptic
SCC07_1e2_C_L1_AGGGTTTCAATCGCCG	3	0	SCC07_1e2_C	called_presynaptic
SCC07_1e2_C_L1_TCCATGCCAATAGGAT	9	0	SCC07_1e2_C	called_presynaptic
SCC07_1e2_C_L1_GAGTCTAAGGGATGTC	0	0	SCC07_1e2_C	called_presynaptic
SCC07_1e2_C_L1_CCTCATGAGCTGTCCG	1	0	SCC07_1e2_C	called_presynaptic
SCC07_1e2_C_L1_AGATCGTCAAAGGCTG	0	1	SCC07_1e2_C	called_presynaptic
SCC07_1e2_C_L1_CAGTTAGGTACGCTAT	3	0	SCC07_1e2_C	called_presynaptic
SCC07_1e2_C_L1_CTGTGGGAGCTCGTGC	13	4	SCC07_1e2_C	called_presynaptic
SCC07_1e2_C_L1_CAGCCAGCAAGTATAG	4	0	SCC07_1e2_C	called_presynaptic
SCC07_1e2_C_L1_TACGGTAGTTCTCAGA	2	0	SCC07_1e2_C	called_presynaptic
SCC07_1e2_C_L1_CAGTTAGGTAGAGCTG	4	1	SCC07_1e2_C	called_presynaptic
SCC07_1e2_C_L1_ACGTCCTTCGCTACAA	0	2	SCC07_1e2_C	called_presynaptic
SCC07_1e2_C_L1_CCGGACAGTGAGCCAA	2	0	SCC07_1e2_C	called_presynaptic
SCC07_1e2_C_L1_AAACGCTGTTACGATC	1	0	SCC07_1e2_C	called_presynaptic
SCC07_1e2_C_L1_ATCCCTGCATCACAGT	0	1	SCC07_1e2_C	called_presynaptic
SCC07_1e2_C_L1_TTCTGTACATAACTCG	1	0	SCC07_1e2_C	called_presynaptic
SCC07_1e2_C_L1_ACTACGAGTCATCCCT	0	0	SCC07_1e2_C	called_presynaptic
SCC07_1e2_C_L1_ACGTAGTAGCTAAACA	1	1	SCC07_1e2_C	called_presynaptic
SCC07_1e2_C_L1_CGTTGGGTCTCATAGG	33	2	SCC07_1e2_C	called_presynaptic
SCC07_1e2_C_L1_CAAGAGGCACTACGGC	48	1	SCC07_1e2_C	called_presynaptic
SCC07_1e2_C_L1_ATTCCCGAGGGATGTC	4	3	SCC07_1e2_C	called_presynaptic
SCC07_1e2_C_L1_GAGCTGCGTCACGACC	1	3	SCC07_1e2_C	called_presynaptic
SCC07_1e2_C_L1_ATGTCCCTCAGGAGAC	1	0	SCC07_1e2_C	called_presynaptic
SCC07_1e2_C_L1_CAGTTCCCACGCGTCA	3	0	SCC07_1e2_C	called_presynaptic
SCC07_1e2_C_L1_TCGACCTTCTAAGCCA	42	7	SCC07_1e2_C	called_presynaptic
SCC07_1e2_C_L1_TGCTTCGTCACTTCTA	1	1	SCC07_1e2_C	called_presynaptic
SCC07_1e2_C_L1_CTCAAGACATACAGGG	1	0	SCC07_1e2_C	called_presynaptic
SCC07_1e2_C_L1_ATACCTTGTCGCTCGA	341	13	SCC07_1e2_C	called_presynaptic
SCC07_1e2_C_L1_AAACGAAAGAGAGCCT	2	1	SCC07_1e2_C	called_presynaptic
SCC07_1e2_C_L1_AGACCATCACTTGAGT	0	2	SCC07_1e2_C	called_presynaptic
SCC07_1e2_C_L1_TACCGGGGTCGGTGTC	2	0	SCC07_1e2_C	called_presynaptic
SCC07_1e2_C_L1_AAAGAACTCATTCGTT	15	0	SCC07_1e2_C	called_presynaptic
SCC07_1e2_C_L1_GTATTTCAGCGTCGAA	0	0	SCC07_1e2_C	called_presynaptic
SCC07_1e2_C_L1_AAGGAATTCCTCTCGA	12	2	SCC07_1e2_C	called_presynaptic
SCC07_1e2_C_L1_TTGGTTTTCGAGAGCA	0	2	SCC07_1e2_C	called_presynaptic
SCC07_1e2_C_L1_CATGCAAAGGTGCTAG	6	0	SCC07_1e2_C	called_presynaptic
SCC07_1e2_C_L1_GGAGGTATCATGCATG	13	4	SCC07_1e2_C	called_presynaptic
SCC07_1e2_C_L1_GTGATGTAGCTACTAC	23	1	SCC07_1e2_C	called_presynaptic
SCC07_1e2_C_L1_ACCAAACGTCTACTGA	37	6	SCC07_1e2_C	called_presynaptic
SCC07_1e2_C_L1_TGGGTTAGTGAAAGTT	0	2	SCC07_1e2_C	called_presynaptic
SCC07_1e2_C_L1_CAGATTGTCACGATCA	1	0	SCC07_1e2_C	called_presynaptic
SCC07_1e2_C_L1_TTGGGTATCAGAGCGA	3	1	SCC07_1e2_C	called_presynaptic
SCC07_1e2_C_L1_GCGAGAATCCCATACC	3	1	SCC07_1e2_C	called_presynaptic
SCC07_1e2_C_L1_CTCAGAAAGGGCAGAG	9	1	SCC07_1e2_C	called_presynaptic
SCC07_1e2_C_L1_GGGACAAAGGTACAAT	0	1	SCC07_1e2_C	called_presynaptic
SCC07_1e2_C_L1_GTGCTGGTCGATGCTA	0	5	SCC07_1e2_C	called_presynaptic
SCC07_1e2_C_L1_ACATTTCGTAGCTGTT	0	3	SCC07_1e2_C	called_presynaptic
SCC07_1e2_C_L1_GGGTGTCTCGCCGATG	4	2	SCC07_1e2_C	called_presynaptic
SCC07_1e2_C_L1_GGTAACTGTCATTGCA	1	3	SCC07_1e2_C	called_presynaptic
SCC07_1e2_C_L1_AGCTACATCCTCTTTC	15	0	SCC07_1e2_C	called_presynaptic
SCC07_1e2_C_L1_TCGTCCAAGTACCCTA	7	0	SCC07_1e2_C	called_presynaptic
SCC07_1e2_C_L1_CTAGACAAGCAGCCTC	0	0	SCC07_1e2_C	called_presynaptic
SCC07_1e2_C_L1_AAGCATCTCCAAATGC	422	24	SCC07_1e2_C	called_presynaptic
SCC07_1e2_C_L1_TGATCTTAGCCAAGTG	11	1	SCC07_1e2_C	called_presynaptic
SCC07_1e2_C_L1_AAACGCTCAAGGGTCA	0	0	SCC07_1e2_C	called_presynaptic
SCC07_1e2_C_L1_TCTACATAGCATGATA	5	0	SCC07_1e2_C	called_presynaptic
SCC07_1e2_C_L1_TGTTGGACATAATCCG	3	0	SCC07_1e2_C	called_presynaptic
SCC07_1e2_C_L1_TCGCACTAGACGCTCC	0	1	SCC07_1e2_C	called_presynaptic
SCC07_1e2_C_L1_TTTGACTAGATAGGGA	32	1	SCC07_1e2_C	called_presynaptic
SCC07_1e2_C_L1_ATGATCGAGGCATCGA	0	1	SCC07_1e2_C	called_presynaptic
SCC07_1e2_C_L1_GTGAGCCGTCAGCTTA	19	2	SCC07_1e2_C	called_presynaptic
SCC07_1e2_C_L1_ATCGTGACACACGGAA	2	0	SCC07_1e2_C	called_presynaptic
SCC07_1e2_C_L1_AGTGCCGCATCCTCAC	5	0	SCC07_1e2_C	called_presynaptic
SCC07_1e2_C_L1_TTCCGGTCATTGGCAT	24	1	SCC07_1e2_C	called_presynaptic
SCC07_1e2_C_L1_GCTGAATAGTCCCAAT	0	0	SCC07_1e2_C	called_presynaptic
SCC07_1e2_C_L1_CCGGACACAAGCGATG	6	1	SCC07_1e2_C	called_presynaptic
SCC07_1e2_C_L1_GCCATGGAGTTCCGGC	21	1	SCC07_1e2_C	called_presynaptic
SCC07_1e2_C_L1_TCGTCCAAGCACCGAA	0	0	SCC07_1e2_C	called_presynaptic
SCC07_1e2_C_L1_TGCTTGCCACCGTGGT	0	1	SCC07_1e2_C	called_presynaptic
SCC07_1e2_C_L1_ATCCACCCATATGCGT	0	0	SCC07_1e2_C	called_presynaptic
SCC07_1e2_C_L1_TCTCACGTCTTGGATG	20	0	SCC07_1e2_C	called_presynaptic
SCC07_1e2_C_L1_GGTTGTACAGAGGAAA	61	1	SCC07_1e2_C	called_presynaptic
SCC07_1e2_C_L1_CTTGAGAAGGCTCACC	0	0	SCC07_1e2_C	called_presynaptic
SCC07_1e2_C_L1_GACTATGCACAGTCAT	0	4	SCC07_1e2_C	called_presynaptic
SCC07_1e2_C_L1_CGATCGGCATATCTCT	2	2	SCC07_1e2_C	called_presynaptic
SCC07_1e2_C_L1_CCGGTAGGTGTCTTAG	2	0	SCC07_1e2_C	called_presynaptic
SCC07_1e2_C_L1_TTCTTCCGTCTGATCA	14	2	SCC07_1e2_C	called_presynaptic
SCC07_1e2_C_L1_CTGCCTACACCGTGGT	2	0	SCC07_1e2_C	called_presynaptic
SCC07_1e2_C_L1_TGGTTAGGTAGGACTG	11	1	SCC07_1e2_C	called_presynaptic
SCC07_1e2_C_L1_GAATCACGTATGGAAT	0	0	SCC07_1e2_C	called_presynaptic
SCC07_1e2_C_L1_CTGTCGTAGAACTGAT	1	0	SCC07_1e2_C	called_presynaptic
SCC07_1e2_C_L1_GCTGGGTTCCAAGAGG	11	3	SCC07_1e2_C	called_presynaptic
SCC07_1e2_C_L1_AAACGCTAGAAACCAT	2	0	SCC07_1e2_C	called_presynaptic
SCC07_1e2_C_L1_TCGTGGGTCCGACATA	3	1	SCC07_1e2_C	called_presynaptic
SCC07_1e2_C_L1_TGCAGATGTATCGCTA	1	1	SCC07_1e2_C	called_presynaptic
SCC07_1e2_C_L1_CTGCCATAGCCACAAG	0	0	SCC07_1e2_C	called_presynaptic
SCC07_1e2_C_L1_ATCATTCCAGTTCACA	0	0	SCC07_1e2_C	called_presynaptic
SCC07_1e2_C_L1_TGATTCTTCGCTACGG	0	0	SCC07_1e2_C	called_presynaptic
SCC07_1e2_C_L1_ATGCATGTCACCGCTT	0	0	SCC07_1e2_C	called_presynaptic
SCC07_1e2_C_L1_CTCAGGGAGCACTAAA	1	1	SCC07_1e2_C	called_presynaptic
SCC07_1e2_C_L1_GAAGGGTCAGAACTTC	2	0	SCC07_1e2_C	called_presynaptic
SCC07_1e2_C_L1_CAGTGCGGTAACAGGC	2	0	SCC07_1e2_C	called_presynaptic
SCC07_1e2_C_L1_TGTAGACCAGGATGAC	11	2	SCC07_1e2_C	called_presynaptic
SCC07_1e2_C_L1_CTCCTTTTCCCATTTA	2	2	SCC07_1e2_C	called_presynaptic
SCC07_1e2_C_L1_GGAGGATTCGTTCTGC	0	0	SCC07_1e2_C	called_presynaptic
SCC07_1e2_C_L1_GGTTAACAGCGCCGTT	25	1	SCC07_1e2_C	called_presynaptic
SCC07_1e2_C_L1_CCTCCAAGTCTCTCCA	1	1	SCC07_1e2_C	called_presynaptic
SCC07_1e2_C_L1_CATCGTCAGCGACCCT	3	1	SCC07_1e2_C	called_presynaptic
SCC07_1e2_C_L1_AATGCCACAGTATACC	35	0	SCC07_1e2_C	called_presynaptic
SCC07_1e2_C_L1_TTGACCCAGAAGTCAT	0	0	SCC07_1e2_C	called_presynaptic
SCC07_1e2_C_L1_GCACTAAAGAAGAACG	1	0	SCC07_1e2_C	called_presynaptic
SCC07_1e2_C_L1_CTTTCAAAGCTTTCCC	1	1	SCC07_1e2_C	called_presynaptic
SCC07_1e2_C_L1_GAGAAATGTCTAGTGT	55	1	SCC07_1e2_C	called_presynaptic
SCC07_1e2_C_L1_CTGGTCTCATCCAATG	1	1	SCC07_1e2_C	called_presynaptic
SCC07_1e2_C_L1_AAATGGATCCATCAGA	1	1	SCC07_1e2_C	called_presynaptic
SCC07_1e2_C_L1_GTCATCCAGTAGGCCA	95	2	SCC07_1e2_C	called_presynaptic
SCC07_1e2_C_L1_CAACAGTCAGTTGTCA	0	3	SCC07_1e2_C	called_presynaptic
SCC07_1e2_C_L1_CTGCATCAGAAACACT	0	0	SCC07_1e2_C	called_presynaptic
SCC07_1e2_C_L1_TGCAGGCCACATACTG	0	0	SCC07_1e2_C	called_presynaptic
SCC07_1e2_C_L1_CCGCAAGTCTCATGCC	0	1	SCC07_1e2_C	called_presynaptic
SCC07_1e2_C_L1_GAATAGAGTGCTCTTC	0	0	SCC07_1e2_C	called_presynaptic
SCC07_1e2_C_L1_CATACCCCAGGACAGT	1	0	SCC07_1e2_C	called_presynaptic
SCC07_1e2_C_L1_ATCCCTGCAGACTGCC	0	1	SCC07_1e2_C	called_presynaptic
SCC07_1e2_C_L1_TGACGCGTCCCGTGTT	7	1	SCC07_1e2_C	called_presynaptic
SCC07_1e2_C_L1_CCACCATTCCTAAGTG	0	0	SCC07_1e2_C	called_presynaptic
SCC07_1e2_C_L1_GAAGGACGTAGCTTTG	13	1	SCC07_1e2_C	called_presynaptic
SCC07_1e2_C_L1_CCGTAGGAGAGGTGCT	0	2	SCC07_1e2_C	called_presynaptic
SCC07_1e2_C_L1_GTCATGAGTGCGCTCA	7	1	SCC07_1e2_C	called_presynaptic
SCC07_1e2_C_L1_ACTTCCGTCGTGGTAT	0	1	SCC07_1e2_C	called_presynaptic
SCC07_1e2_C_L1_TATCTGTTCGCAATGT	2	1	SCC07_1e2_C	called_presynaptic
SCC07_1e2_C_L1_AACACACAGACGGATC	0	0	SCC07_1e2_C	called_presynaptic
SCC07_1e2_C_L1_TTAGGCAGTGCGTTTA	10	1	SCC07_1e2_C	called_presynaptic
SCC07_1e2_C_L1_TTTGATCAGATGCAGC	0	0	SCC07_1e2_C	called_presynaptic
SCC07_1e2_C_L1_AATCACGCAAGTATAG	0	0	SCC07_1e2_C	called_presynaptic
SCC07_1e2_C_L1_AGGAGGTGTTGACTAC	8	0	SCC07_1e2_C	called_presynaptic
SCC07_1e2_C_L1_ACATCGAAGCTATCCA	4	1	SCC07_1e2_C	called_presynaptic
SCC07_1e2_C_L1_CCACGTTGTTGTTTGG	3	2	SCC07_1e2_C	called_presynaptic
SCC07_1e2_C_L1_CTATCCGGTGAGTAAT	2	1	SCC07_1e2_C	called_presynaptic
SCC07_1e2_C_L1_AGAACCTCAAACGTGG	1	1	SCC07_1e2_C	called_presynaptic
SCC07_1e2_C_L1_CTTAGGAGTTAACCTG	1	1	SCC07_1e2_C	called_presynaptic
SCC07_1e2_C_L1_CCTCAGTGTGTAGTGG	13	0	SCC07_1e2_C	called_presynaptic
SCC07_1e2_C_L1_CCGAACGAGTAGTGCG	13	2	SCC07_1e2_C	called_presynaptic
SCC07_1e2_C_L1_ATTCTACGTAAGTTAG	6	1	SCC07_1e2_C	called_presynaptic
SCC07_1e2_C_L1_TCTATACTCGCAGATT	0	1	SCC07_1e2_C	called_presynaptic
SCC07_1e2_C_L1_TGTTCTACAACTCCAA	18	2	SCC07_1e2_C	called_presynaptic
SCC07_1e2_C_L1_CGAATTGAGAATGTTG	72	2	SCC07_1e2_C	called_presynaptic
SCC07_1e2_C_L1_TTGAACGAGAGAGCCT	4	0	SCC07_1e2_C	called_presynaptic
SCC07_1e2_C_L1_AAATGGAAGGGTCAAC	7	0	SCC07_1e2_C	called_presynaptic
SCC07_1e2_C_L1_CACAACACAGTAGTTC	1	1	SCC07_1e2_C	called_presynaptic
SCC07_1e2_C_L1_AAAGTCCTCCGTGTCT	9	1	SCC07_1e2_C	called_presynaptic
SCC07_1e2_C_L1_GGCGTCAAGGAGCTGT	2	1	SCC07_1e2_C	called_presynaptic
SCC07_1e2_C_L1_GGTTAACGTTGTGTTG	7	2	SCC07_1e2_C	called_presynaptic
SCC07_1e2_C_L1_CTACGGGTCGCTAAAC	3	1	SCC07_1e2_C	called_presynaptic
SCC07_1e2_C_L1_ATCCACCAGCGAGAAA	0	1	SCC07_1e2_C	called_presynaptic
SCC07_1e2_C_L1_CTGGACGTCGGACTTA	2	1	SCC07_1e2_C	called_presynaptic
SCC07_1e2_C_L1_ACACTGATCGTGACTA	0	0	SCC07_1e2_C	called_presynaptic
SCC07_1e2_C_L1_GAAGGGTGTGTCCAAT	0	4	SCC07_1e2_C	called_presynaptic
SCC07_1e2_C_L1_CAGAGCCTCATACGGT	12	1	SCC07_1e2_C	called_presynaptic
SCC07_1e2_C_L1_TGCGGCACACACGTGC	2	1	SCC07_1e2_C	called_presynaptic
SCC07_1e2_C_L1_CTTCAATCACACCTTC	5	1	SCC07_1e2_C	called_presynaptic
SCC07_1e2_C_L1_TGGATGTCACTCAAGT	0	0	SCC07_1e2_C	called_presynaptic
SCC07_1e2_C_L1_TGTGCGGAGTATGGCG	1	6	SCC07_1e2_C	called_presynaptic
SCC07_1e2_C_L1_TGAGTCATCAAGAGTA	0	0	SCC07_1e2_C	called_presynaptic
SCC07_1e2_C_L1_GCCCGAAGTCCATAGT	7	0	SCC07_1e2_C	called_presynaptic
SCC07_1e2_C_L1_GTCCCATCACCGGTCA	35	0	SCC07_1e2_C	called_presynaptic
SCC07_1e2_C_L1_AGAAGCGGTCGGTAAG	3	2	SCC07_1e2_C	called_presynaptic
SCC07_1e2_C_L1_TTCATGTTCCTGCTAC	12	2	SCC07_1e2_C	called_presynaptic
SCC07_1e2_C_L1_GACCGTGGTAGTCGTT	1	2	SCC07_1e2_C	called_presynaptic
SCC07_1e2_C_L1_TCAGTCCTCATGCCAA	1	3	SCC07_1e2_C	called_presynaptic
SCC07_1e2_C_L1_ACCTGAACAAGAGTTA	2	0	SCC07_1e2_C	called_presynaptic
SCC07_1e2_C_L1_ATGATCGGTAGCGAGT	0	2	SCC07_1e2_C	called_presynaptic
SCC07_1e2_C_L1_CGTTGGGGTTTCGTGA	0	2	SCC07_1e2_C	called_presynaptic
SCC07_1e2_C_L1_ACTATGGGTGGACTGA	1	3	SCC07_1e2_C	called_presynaptic
SCC07_1e2_C_L1_TCATGGAAGTCACGAG	0	2	SCC07_1e2_C	called_presynaptic
SCC07_1e2_C_L1_GTTGAACCAGGCACTC	0	0	SCC07_1e2_C	called_presynaptic
SCC07_1e2_C_L1_CCGGGTAAGGTTCAGG	1	0	SCC07_1e2_C	called_presynaptic
SCC07_1e2_C_L1_CGCAGGTCAACTTGGT	0	1	SCC07_1e2_C	called_presynaptic
SCC07_1e2_C_L1_AGGCCACAGTCACAGG	1	1	SCC07_1e2_C	called_presynaptic
SCC07_1e2_C_L1_GGTTAACCATTGACTG	3	1	SCC07_1e2_C	called_presynaptic
SCC07_1e2_C_L1_GGTAACTCACAGAAGC	6	0	SCC07_1e2_C	called_presynaptic
SCC07_1e2_C_L1_GGTCTGGAGATACTGA	3	0	SCC07_1e2_C	called_presynaptic
SCC07_1e2_C_L1_AAGTACCAGGCGATAC	0	2	SCC07_1e2_C	called_presynaptic
SCC07_1e2_C_L1_ACTTAGGCAAGACTGG	1	0	SCC07_1e2_C	called_presynaptic
SCC07_1e2_C_L1_GTGCTGGGTACGACTT	1	2	SCC07_1e2_C	called_presynaptic
SCC07_1e2_C_L1_AAGACAATCTTGGAAC	17	2	SCC07_1e2_C	called_presynaptic
SCC07_1e2_C_L1_TCATTTGTCCGACAGC	9	0	SCC07_1e2_C	called_presynaptic
SCC07_1e2_C_L1_ACACCAAGTATTCCTT	3	1	SCC07_1e2_C	called_presynaptic
SCC07_1e2_C_L1_TGCCGAGAGATTGTGA	4	2	SCC07_1e2_C	called_presynaptic
SCC07_1e2_C_L1_CCGAACGGTATGACAA	19	0	SCC07_1e2_C	called_presynaptic
SCC07_1e2_C_L1_GACTGATTCGAGCCAC	1	0	SCC07_1e2_C	called_presynaptic
SCC07_1e2_C_L1_TCGTGCTTCCCTGGTT	6	1	SCC07_1e2_C	called_presynaptic
SCC07_1e2_C_L1_CCGGGTAGTTTGAAAG	0	1	SCC07_1e2_C	called_presynaptic
SCC07_1e2_C_L1_TGCGATAGTCTTCAAG	13	0	SCC07_1e2_C	called_presynaptic
SCC07_1e2_C_L1_GCAGCCAAGCCTAGGA	13	1	SCC07_1e2_C	called_presynaptic
SCC07_1e2_C_L1_TTCCTAACACCGTGGT	13	1	SCC07_1e2_C	called_presynaptic
SCC07_1e2_C_L1_GACGCTGCATCCTTGC	1	1	SCC07_1e2_C	called_presynaptic
SCC07_1e2_C_L1_TGGTAGTAGACTCCGC	0	0	SCC07_1e2_C	called_presynaptic
SCC07_1e2_C_L1_TATCCTACACTGAATC	0	1	SCC07_1e2_C	called_presynaptic
SCC07_1e2_C_L1_TAGACTGGTAGGCAAC	10	0	SCC07_1e2_C	called_presynaptic
SCC07_1e2_C_L1_CCTCTCCTCGTTAGTG	0	1	SCC07_1e2_C	called_presynaptic
SCC07_1e2_C_L1_CTCTGGTTCTGGTTGA	6	3	SCC07_1e2_C	called_presynaptic
SCC07_1e2_C_L1_CAACCTCTCCGCCTAT	1065	40	SCC07_1e2_C	called_presynaptic
SCC07_1e2_C_L1_CATACAGAGCAAATCA	0	0	SCC07_1e2_C	called_presynaptic
SCC07_1e2_C_L1_ACACCAAAGCTGCCTG	4	2	SCC07_1e2_C	called_presynaptic
SCC07_1e2_C_L1_CAACGGCGTTTCGACA	0	0	SCC07_1e2_C	called_presynaptic
SCC07_1e2_C_L1_GACGTTAAGTTCCAGT	0	0	SCC07_1e2_C	called_presynaptic
SCC07_1e2_C_L1_TATCCTACATTAGGCT	3	0	SCC07_1e2_C	called_presynaptic
SCC07_1e2_C_L1_GATCAGTCAAGCACCC	2	0	SCC07_1e2_C	called_presynaptic
SCC07_1e2_C_L1_GTCGAATAGATGAAGG	1	1	SCC07_1e2_C	called_presynaptic
SCC07_1e2_C_L1_CCTCATGAGTTTAGGA	0	1	SCC07_1e2_C	called_presynaptic
SCC07_1e2_C_L1_AACAGGGTCGTCCTTG	1	0	SCC07_1e2_C	called_presynaptic
SCC07_1e2_C_L1_TCTATACGTGACGCCT	1	0	SCC07_1e2_C	called_presynaptic
SCC07_1e2_C_L1_ACTATCTCAAGCACCC	0	1	SCC07_1e2_C	called_presynaptic
SCC07_1e2_C_L1_CTTCGGTCAAGGTACG	1	1	SCC07_1e2_C	called_presynaptic
SCC07_1e2_C_L1_ACGATCATCTTGATTC	1	0	SCC07_1e2_C	called_presynaptic
SCC07_1e2_C_L1_AGGATAACAGGCTATT	0	0	SCC07_1e2_C	called_presynaptic
SCC07_1e2_C_L1_TCGACGGCAGTGGCTC	2	1	SCC07_1e2_C	called_presynaptic
SCC07_1e2_C_L1_TAATCTCCATCGAAGG	3	0	SCC07_1e2_C	called_presynaptic
SCC07_1e2_C_L1_ACTGATGTCGACGAGA	3	0	SCC07_1e2_C	called_presynaptic
SCC07_1e2_C_L1_AGGCATTAGGTCGCCT	20	1	SCC07_1e2_C	called_presynaptic
SCC07_1e2_C_L1_ATCGTAGTCGGTTCAA	6	1	SCC07_1e2_C	called_presynaptic
SCC07_1e2_C_L1_GCCCGAAGTTTCGTGA	3	2	SCC07_1e2_C	called_presynaptic
SCC07_1e2_C_L1_TCATGTTCAACTCGAT	8	1	SCC07_1e2_C	called_presynaptic
SCC07_1e2_C_L1_TCACTATAGACGAGCT	1	0	SCC07_1e2_C	called_presynaptic
SCC07_1e2_C_L1_AAGAACAGTATCACCA	58	0	SCC07_1e2_C	called_presynaptic
SCC07_1e2_C_L1_CAGGCCAGTCTGTCAA	1	1	SCC07_1e2_C	called_presynaptic
SCC07_1e2_C_L1_CTAGACACAAGGCCTC	5	3	SCC07_1e2_C	called_presynaptic
SCC07_1e2_C_L1_AAGCCATTCAGGAAAT	10	0	SCC07_1e2_C	called_presynaptic
SCC07_1e2_C_L1_TTCATGTTCCTTCACG	0	1	SCC07_1e2_C	called_presynaptic
SCC07_1e2_C_L1_AGAGAGCCAGAATCGG	1	0	SCC07_1e2_C	called_presynaptic
SCC07_1e2_C_L1_TCTAACTCATGGGTTT	2	4	SCC07_1e2_C	called_presynaptic
SCC07_1e2_C_L1_ATCTCTAAGGCATTTC	9	2	SCC07_1e2_C	called_presynaptic
SCC07_1e2_C_L1_ATGAGGGGTTACGATC	1	0	SCC07_1e2_C	called_presynaptic
SCC07_1e2_C_L1_ATCCGTCTCGATTTCT	1	0	SCC07_1e2_C	called_presynaptic
SCC07_1e2_C_L1_GAAGGACAGATAACGT	5	1	SCC07_1e2_C	called_presynaptic
SCC07_1e2_C_L1_TGACTCCCAGCACCCA	0	1	SCC07_1e2_C	called_presynaptic
SCC07_1e2_C_L1_TTCGGTCTCATTTGGG	1	0	SCC07_1e2_C	called_presynaptic
SCC07_1e2_C_L1_CGCGTGACACTTTATC	1	1	SCC07_1e2_C	called_presynaptic
SCC07_1e2_C_L1_AATGGAAGTTGCGGCT	1	0	SCC07_1e2_C	called_presynaptic
SCC07_1e2_C_L1_TCGTGGGTCGCTTGCT	0	3	SCC07_1e2_C	called_presynaptic
SCC07_1e2_C_L1_TCGACCTCACATAGCT	10	1	SCC07_1e2_C	called_presynaptic
SCC07_1e2_C_L1_TTTCCTCGTACCCAGC	0	0	SCC07_1e2_C	called_presynaptic
SCC07_1e2_C_L1_TTCCACGGTGAGTTGG	0	1	SCC07_1e2_C	called_presynaptic
SCC07_1e2_C_L1_GGGTGAAAGACATACA	0	0	SCC07_1e2_C	called_presynaptic
SCC07_1e2_C_L1_ACACCAATCAGTGGGA	9	1	SCC07_1e2_C	called_presynaptic
SCC07_1e2_C_L1_AGCGCCATCCGCACTT	0	0	SCC07_1e2_C	called_presynaptic
SCC07_1e2_C_L1_ACTGCAATCAGGACAG	0	1	SCC07_1e2_C	called_presynaptic
SCC07_1e2_C_L1_TCACACCAGTCCCAAT	27	22	SCC07_1e2_C	called_starter
SCC07_1e2_C_L1_GATGCTAGTGCTCTCT	0	3	SCC07_1e2_C	called_presynaptic
SCC07_1e2_C_L1_CATTGAGAGTGTACAA	2	0	SCC07_1e2_C	called_presynaptic
SCC07_1e2_C_L1_TCAAGCAGTCCACAGC	0	0	SCC07_1e2_C	called_presynaptic
SCC07_1e2_C_L1_GCATCTCGTACCAGAG	2	0	SCC07_1e2_C	called_presynaptic
SCC07_1e2_C_L1_CAGCAGCCAGCTGTGC	0	0	SCC07_1e2_C	called_presynaptic
SCC07_1e2_C_L1_AGGGTTTTCAGCTGAT	0	1	SCC07_1e2_C	called_presynaptic
SCC07_1e2_C_L1_TAGGTTGCATACCATG	3	1	SCC07_1e2_C	called_presynaptic
SCC07_1e2_C_L1_CTCCACAAGAGTTCGG	2	2	SCC07_1e2_C	called_presynaptic
SCC07_1e2_C_L1_AACAGGGAGGACAGCT	1	0	SCC07_1e2_C	called_presynaptic
SCC07_1e2_C_L1_ATCGTCCCAAACTGCT	2	0	SCC07_1e2_C	called_presynaptic
SCC07_1e2_C_L1_CTTTCGGAGTTAGTAG	5	1	SCC07_1e2_C	called_presynaptic
SCC07_1e2_C_L1_TAAGCGTCAAGGCTTT	0	0	SCC07_1e2_C	called_presynaptic
SCC07_1e2_C_L1_GCTTCACGTTAGGAGC	0	0	SCC07_1e2_C	called_presynaptic
SCC07_1e2_C_L1_CATTCATTCCATCAGA	1	0	SCC07_1e2_C	called_presynaptic
SCC07_1e2_C_L1_AGGCCACTCCCGAATA	0	0	SCC07_1e2_C	called_presynaptic
SCC07_1e2_C_L1_TGTTGGATCACTTGGA	2	0	SCC07_1e2_C	called_presynaptic
SCC07_1e2_C_L1_AGTCAACGTTAGGGTG	0	1	SCC07_1e2_C	called_presynaptic
SCC07_1e2_C_L1_TATACCTCAAATTGGA	3	3	SCC07_1e2_C	called_presynaptic
SCC07_1e2_C_L1_GAGTTTGCAATTCACG	2	2	SCC07_1e2_C	called_presynaptic
SCC07_1e2_C_L1_GCGTGCAAGAAACCCG	0	2	SCC07_1e2_C	called_presynaptic
SCC07_1e2_C_L1_ATGAGTCAGAACAGGA	38	0	SCC07_1e2_C	called_presynaptic
SCC07_1e2_C_L1_ATCCCTGTCCGTGTAA	32	2	SCC07_1e2_C	called_presynaptic
SCC07_1e2_C_L1_ATGTCCCTCATCCTGC	0	1	SCC07_1e2_C	called_presynaptic
SCC07_1e2_C_L1_CAGATTGTCTCTATAC	0	0	SCC07_1e2_C	called_presynaptic
SCC07_1e2_C_L1_CAATCGAGTCCTTAAG	2	2	SCC07_1e2_C	called_presynaptic
SCC07_1e2_C_L1_ATTATCCCACAGTACT	0	0	SCC07_1e2_C	called_presynaptic
SCC07_1e2_C_L1_CCCTAACGTCGTTCAA	0	1	SCC07_1e2_C	called_presynaptic
SCC07_1e2_C_L1_GGGTCACTCCACGTCT	1	0	SCC07_1e2_C	called_presynaptic
SCC07_1e2_C_L1_CGCGTGAGTATGGAGC	0	0	SCC07_1e2_C	called_presynaptic
SCC07_1e2_C_L1_CAAAGAAAGACTCGAG	0	1	SCC07_1e2_C	called_presynaptic
SCC07_1e2_C_L1_TACCTCGTCTGTAAGC	2	2	SCC07_1e2_C	called_presynaptic
SCC07_1e2_C_L1_GGAAGTGCACTCCTGT	0	0	SCC07_1e2_C	called_presynaptic
SCC07_1e2_C_L1_AACCTGATCTGCCCTA	15	1	SCC07_1e2_C	called_presynaptic
SCC07_1e2_C_L1_GGGCTCATCGCAGTTA	0	0	SCC07_1e2_C	called_presynaptic
SCC07_1e2_C_L1_AGTTAGCTCACTTTGT	2	1	SCC07_1e2_C	called_presynaptic
SCC07_1e2_C_L1_GGGATGAGTGGACAGT	1	0	SCC07_1e2_C	called_presynaptic
SCC07_1e2_C_L1_TCGGATACAAGGTTGG	10	1	SCC07_1e2_C	called_presynaptic
SCC07_1e2_C_L1_TGTTCTATCGCTAATG	1	2	SCC07_1e2_C	called_presynaptic
SCC07_1e2_C_L1_ACTTCGCTCTACAGGT	0	2	SCC07_1e2_C	called_presynaptic
SCC07_1e2_C_L1_GTGCGTGTCAAGTGGG	0	1	SCC07_1e2_C	called_presynaptic
SCC07_1e2_C_L1_TTGAACGCACTGCGTG	2	2	SCC07_1e2_C	called_presynaptic
SCC07_1e2_C_L1_AACGGGAAGGAACATT	0	0	SCC07_1e2_C	called_presynaptic
SCC07_1e2_C_L1_AAGAACAGTAACAGGC	8	1	SCC07_1e2_C	called_presynaptic
SCC07_1e2_C_L1_CATACTTAGCGATGAC	8	1	SCC07_1e2_C	called_presynaptic
SCC07_1e2_C_L1_TCTTTGATCCGGTAAT	3	0	SCC07_1e2_C	called_presynaptic
SCC07_1e2_C_L1_GGTAACTGTAGCTGTT	1	0	SCC07_1e2_C	called_presynaptic
SCC07_1e2_C_L1_TCGTGCTAGCGCTGAA	1	1	SCC07_1e2_C	called_presynaptic
SCC07_1e2_C_L1_AAGACTCAGCCAAGGT	0	0	SCC07_1e2_C	called_presynaptic
SCC07_1e2_C_L1_GGAGAACGTCCTATAG	2	2	SCC07_1e2_C	called_presynaptic
SCC07_1e2_C_L1_TTGTGTTTCCATCTGC	0	0	SCC07_1e2_C	called_presynaptic
SCC07_1e2_C_L1_TACTGCCTCATGGCCG	1	0	SCC07_1e2_C	called_presynaptic
SCC07_1e2_C_L1_TCGGGTGCATTCTTCA	1	0	SCC07_1e2_C	called_presynaptic
SCC07_1e2_C_L1_ATACCGAGTCGATGCC	1	0	SCC07_1e2_C	called_presynaptic
SCC07_1e2_C_L1_CTGTACCTCACACCCT	8	1	SCC07_1e2_C	called_presynaptic
SCC07_1e2_C_L1_GTTCCGTTCACCCATC	1	0	SCC07_1e2_C	called_presynaptic
SCC07_1e2_C_L1_ACTTATCCATAGTCGT	2	1	SCC07_1e2_C	called_presynaptic
SCC07_1e2_C_L1_CTGGCAGTCAATGTCG	0	0	SCC07_1e2_C	called_presynaptic
SCC07_1e2_C_L1_ACTTCCGAGCACGTCC	0	2	SCC07_1e2_C	called_presynaptic
SCC07_1e2_C_L1_CAACGGCGTCGTCGGT	45	5	SCC07_1e2_C	called_presynaptic
SCC07_1e2_C_L1_CATGCGGCAAGAGCTG	12	2	SCC07_1e2_C	called_presynaptic
SCC07_1e2_C_L1_CTGTATTGTCTGATAC	1	0	SCC07_1e2_C	called_presynaptic
SCC07_1e2_C_L1_GAGTTACAGTACTCGT	0	1	SCC07_1e2_C	called_presynaptic
SCC07_1e2_C_L1_ACTGTCCTCACAACCA	3	0	SCC07_1e2_C	called_presynaptic
SCC07_1e2_C_L1_GTAGTACGTCGTACTA	1	2	SCC07_1e2_C	called_presynaptic
SCC07_1e2_C_L1_AGAGCCCGTGACTGTT	0	0	SCC07_1e2_C	called_presynaptic
SCC07_1e2_C_L1_TTCTAACGTAGGGAGG	1	0	SCC07_1e2_C	called_presynaptic
SCC07_1e2_C_L1_GGAATGGAGTCCTACA	1	1	SCC07_1e2_C	called_presynaptic
SCC07_1e2_C_L1_AACCTGAGTCTGTTAG	4	0	SCC07_1e2_C	called_presynaptic
SCC07_1e2_C_L1_TCCGATCTCAAGGAGC	5	1	SCC07_1e2_C	called_presynaptic
SCC07_1e2_C_L1_ATCGGATTCTTCCCGA	5	0	SCC07_1e2_C	called_presynaptic
SCC07_1e2_C_L1_CGGAGAAGTTCGGTAT	0	1	SCC07_1e2_C	called_presynaptic
SCC07_1e2_C_L1_ATCACGACATCACCAA	3	1	SCC07_1e2_C	called_presynaptic
SCC07_1e2_C_L1_GAACACTGTATGTCCA	1	2	SCC07_1e2_C	called_presynaptic
SCC07_1e2_C_L1_TTGAACGTCTTCTTCC	0	0	SCC07_1e2_C	called_presynaptic
SCC07_1e2_C_L1_GGAATGGTCCTTCTAA	3	0	SCC07_1e2_C	called_presynaptic
SCC07_1e2_C_L1_ACCTACCAGCCATTCA	7	2	SCC07_1e2_C	called_presynaptic
SCC07_1e2_C_L1_TGTAACGTCCCTATTA	3	3	SCC07_1e2_C	called_presynaptic
SCC07_1e2_C_L1_GACTGATGTTTACACG	2	0	SCC07_1e2_C	called_presynaptic
SCC07_1e2_C_L1_AGGGCCTAGAGGTCAC	0	0	SCC07_1e2_C	called_presynaptic
SCC07_1e2_C_L1_GCATCGGCATTAGGCT	1	0	SCC07_1e2_C	called_presynaptic
SCC07_1e2_C_L1_AGAGCCCAGGCGAACT	4	0	SCC07_1e2_C	called_presynaptic
SCC07_1e2_C_L1_TCGACGGTCTGCTTTA	5	0	SCC07_1e2_C	called_presynaptic
SCC07_1e2_C_L1_ATCGTAGTCAGAGTGG	3	2	SCC07_1e2_C	called_presynaptic
SCC07_1e2_C_L1_AATAGAGCAGTCGGTC	0	1	SCC07_1e2_C	called_presynaptic
SCC07_1e2_C_L1_TTGAGTGTCTACACAG	3	1	SCC07_1e2_C	called_presynaptic
SCC07_1e2_C_L1_CATCGCTTCCGCACGA	29	1	SCC07_1e2_C	called_presynaptic
SCC07_1e2_C_L1_ACGGTTACATGTCGTA	35	0	SCC07_1e2_C	called_presynaptic
SCC07_1e2_C_L1_TGCGATAAGACTCAAA	6	0	SCC07_1e2_C	called_presynaptic
SCC07_1e2_C_L1_CCTTTGGCAACAGCTT	2	0	SCC07_1e2_C	called_presynaptic
SCC07_1e2_C_L1_CCGTTCACATGTCGTA	0	0	SCC07_1e2_C	called_presynaptic
SCC07_1e2_C_L1_AATAGAGGTTATTCTC	0	3	SCC07_1e2_C	called_presynaptic
SCC07_1e2_C_L1_AGAAGCGGTTGAGGAC	1	0	SCC07_1e2_C	called_presynaptic
SCC07_1e2_C_L1_TTCTAGTCAATTCTCT	4	1	SCC07_1e2_C	called_presynaptic
SCC07_1e2_C_L1_GTCTGTCAGGAACGAA	48	22	SCC07_1e2_C	called_starter
SCC07_1e2_C_L1_CGCCATTCAAAGTATG	0	0	SCC07_1e2_C	called_presynaptic
SCC07_1e2_C_L1_GTTAGTGAGAGTCGAC	38	0	SCC07_1e2_C	called_presynaptic
SCC07_1e2_C_L1_CCCAACTCAACCCTAA	6	0	SCC07_1e2_C	called_presynaptic
SCC07_1e2_C_L1_GAGTGTTGTTGGGTTT	1	1	SCC07_1e2_C	called_presynaptic
SCC07_1e2_C_L1_GTGAGGAAGATTGATG	0	1	SCC07_1e2_C	called_presynaptic
SCC07_1e2_C_L1_CGTAATGTCCACACAA	15	0	SCC07_1e2_C	called_presynaptic
SCC07_1e2_C_L1_TAGGAGGAGTAGGAAG	0	0	SCC07_1e2_C	called_presynaptic
SCC07_1e2_C_L1_ACCACAATCGAGCACC	3	1	SCC07_1e2_C	called_presynaptic
SCC07_1e2_C_L1_TCGGTCTTCACTACGA	0	3	SCC07_1e2_C	called_presynaptic
SCC07_1e2_C_L1_CGACAGCAGTCAATCC	1	0	SCC07_1e2_C	called_presynaptic
SCC07_1e2_C_L1_TCAAGACCACGTAGTT	0	0	SCC07_1e2_C	called_presynaptic
SCC07_1e2_C_L1_TATCTGTAGAGCGACT	0	1	SCC07_1e2_C	called_presynaptic
SCC07_1e2_C_L1_ACTTCCGCATCTCCCA	1	0	SCC07_1e2_C	called_presynaptic
SCC07_1e2_C_L1_GGGACTCTCTCTGCCA	1	2	SCC07_1e2_C	called_presynaptic
SCC07_1e2_C_L1_GATTGGTAGCGGTAGT	1	1	SCC07_1e2_C	called_presynaptic
SCC07_1e2_C_L1_GCCATGGAGTCAGGGT	0	1	SCC07_1e2_C	called_presynaptic
SCC07_1e2_C_L1_TGATTTCAGACCATTC	0	2	SCC07_1e2_C	called_presynaptic
SCC07_1e2_C_L1_AGGATCTCAATCAGCT	0	0	SCC07_1e2_C	called_presynaptic
SCC07_1e2_C_L1_AGTCTCCAGCCAAGGT	0	0	SCC07_1e2_C	called_presynaptic
SCC07_1e2_C_L1_TTACAGGCATTGCTTT	0	0	SCC07_1e2_C	called_presynaptic
SCC07_1e2_C_L1_GAGATGGTCGGCATAT	2	0	SCC07_1e2_C	called_presynaptic
SCC07_1e2_C_L1_TGAGGAGTCTGGAGAG	3	2	SCC07_1e2_C	called_presynaptic
SCC07_1e2_C_L1_TATCCTAGTGTAGTGG	1	0	SCC07_1e2_C	called_presynaptic
SCC07_1e2_C_L1_AGCGCTGAGAAGGGAT	0	1	SCC07_1e2_C	called_presynaptic
SCC07_1e2_C_L1_CTCTCAGAGGTAGTAT	23	1	SCC07_1e2_C	called_presynaptic
SCC07_1e2_C_L1_AGGTGTTGTTGACTGT	5	0	SCC07_1e2_C	called_presynaptic
SCC07_1e2_C_L1_ACCTGTCCATGACTCA	0	0	SCC07_1e2_C	called_presynaptic
SCC07_1e2_C_L1_GGAGGATGTGTTACTG	1	2	SCC07_1e2_C	called_presynaptic
SCC07_1e2_C_L1_TTAGGCACAGTTAAAG	0	0	SCC07_1e2_C	called_presynaptic
SCC07_1e2_C_L1_GATGATCAGTCATGAA	0	0	SCC07_1e2_C	called_presynaptic
SCC07_1e2_C_L1_ATCCATTAGCGACTGA	1	1	SCC07_1e2_C	called_presynaptic
SCC07_1e2_C_L1_TTTCGATTCGATGGAG	1	0	SCC07_1e2_C	called_presynaptic
SCC07_1e2_C_L1_ATCACTTGTCCGTACG	33	0	SCC07_1e2_C	called_presynaptic
SCC07_1e2_C_L1_TGGGCTGGTCCTATAG	0	0	SCC07_1e2_C	called_presynaptic
SCC07_1e2_C_L1_TTACGTTAGAGATCGC	0	1	SCC07_1e2_C	called_presynaptic
SCC07_1e2_C_L1_CACAGGCCAATCCTAG	1	0	SCC07_1e2_C	called_presynaptic
SCC07_1e2_C_L1_ACCTACCGTGTCTCCT	0	0	SCC07_1e2_C	called_presynaptic
SCC07_1e2_C_L1_ATCACTTCAGTAGTGG	0	0	SCC07_1e2_C	called_presynaptic
SCC07_1e2_C_L1_TCGTCCAGTTCAGCGC	20	0	SCC07_1e2_C	called_presynaptic
SCC07_1e2_C_L1_TACACCCTCTTGCAGA	0	0	SCC07_1e2_C	called_presynaptic
SCC07_1e2_C_L1_TCCGAAAGTGGGAGAG	1	0	SCC07_1e2_C	called_presynaptic
SCC07_1e2_C_L1_GTTTGGATCACTGTCC	23	0	SCC07_1e2_C	called_presynaptic
SCC07_1e2_C_L1_GGCTTTCGTCTCTCTG	1	0	SCC07_1e2_C	called_presynaptic
SCC07_1e2_C_L1_GAGGCCTTCACGGGAA	3	4	SCC07_1e2_C	called_presynaptic
SCC07_1e2_C_L1_CTGCATCTCTGGCCTT	0	1	SCC07_1e2_C	called_presynaptic
SCC07_1e2_C_L1_GTCATGATCCGCGGAT	1	1	SCC07_1e2_C	called_presynaptic
SCC07_1e2_C_L1_CATCCACTCTAGACCA	0	0	SCC07_1e2_C	called_presynaptic
SCC07_1e2_C_L1_CCAAGCGTCCAGTGTA	4	0	SCC07_1e2_C	called_presynaptic
SCC07_1e2_C_L1_CCTCTAGCACGTAACT	1	0	SCC07_1e2_C	called_presynaptic
SCC07_1e2_C_L1_CAACGATGTACCACGC	0	0	SCC07_1e2_C	called_presynaptic
SCC07_1e2_C_L1_ACTGTCCTCTTCACGC	16	9	SCC07_1e2_C	called_presynaptic
SCC07_1e2_C_L1_AGCTACAAGGGTACAC	17	0	SCC07_1e2_C	called_presynaptic
SCC07_1e2_C_L1_TCTGTCGAGTCTCCTC	0	0	SCC07_1e2_C	called_presynaptic
SCC07_1e2_C_L1_ATCATTCGTTAAACCC	10	0	SCC07_1e2_C	called_presynaptic
SCC07_1e2_C_L1_GGGTATTAGTAGGATT	1	1	SCC07_1e2_C	called_presynaptic
SCC07_1e2_C_L1_ATTGGGTTCCCGGTAG	4	0	SCC07_1e2_C	called_presynaptic
SCC07_1e2_C_L1_TTTAGTCAGATCGACG	0	2	SCC07_1e2_C	called_presynaptic
SCC07_1e2_C_L1_GGCTTTCGTACGTTCA	0	0	SCC07_1e2_C	called_presynaptic
SCC07_1e2_C_L1_TCCAGAAGTCCTTAAG	1	2	SCC07_1e2_C	called_presynaptic
SCC07_1e2_C_L1_GATGCTACAAGCGAGT	0	0	SCC07_1e2_C	called_presynaptic
SCC07_1e2_C_L1_ATTCACTGTAGTCGTT	8	0	SCC07_1e2_C	called_presynaptic
SCC07_1e2_C_L1_TGCACGGCACCGGAAA	1	0	SCC07_1e2_C	called_presynaptic
SCC07_1e2_C_L1_ACATCGATCACACGAT	1	0	SCC07_1e2_C	called_presynaptic
SCC07_1e2_C_L1_GCACGGTTCTGCACCT	0	0	SCC07_1e2_C	called_presynaptic
SCC07_1e2_C_L1_CTACCTGCAGCATACT	0	0	SCC07_1e2_C	called_presynaptic
SCC07_1e2_C_L1_AACGAAAGTCTTCGAA	3	0	SCC07_1e2_C	called_presynaptic
SCC07_1e2_C_L1_TGACGCGAGAGCCGTA	0	0	SCC07_1e2_C	called_presynaptic
SCC07_1e2_C_L1_TCAGCCTTCCAAGCAT	0	0	SCC07_1e2_C	called_presynaptic
SCC07_1e2_C_L1_CTCAGTCCAGAGAGGG	2	1	SCC07_1e2_C	called_presynaptic
SCC07_1e2_C_L1_TCTCAGCTCCACGTAA	0	1	SCC07_1e2_C	called_presynaptic
SCC07_1e2_C_L1_TTACAGGCATCCGGCA	1	0	SCC07_1e2_C	called_presynaptic
SCC07_1e2_C_L1_CTCCTCCGTTATGTGC	5	0	SCC07_1e2_C	called_presynaptic
SCC07_1e2_C_L1_AGAGCAGTCTCTCGCA	0	1	SCC07_1e2_C	called_presynaptic
SCC07_1e2_C_L1_TTAGGCATCGTCCTTG	0	2	SCC07_1e2_C	called_presynaptic
SCC07_1e2_C_L1_TGATGGTTCATTCTTG	5	4	SCC07_1e2_C	called_presynaptic
SCC07_1e2_C_L1_TCACGCTAGGATATAC	0	1	SCC07_1e2_C	called_presynaptic
SCC07_1e2_C_L1_CAATACGCATCCTGTC	20	0	SCC07_1e2_C	called_presynaptic
SCC07_1e2_C_L1_TCATCATTCGCCTTTG	3	1	SCC07_1e2_C	called_presynaptic
SCC07_1e2_C_L1_GATCAGTAGAGCAGTC	2	2	SCC07_1e2_C	called_presynaptic
SCC07_1e2_C_L1_GTAACACCATGGTGGA	12	4	SCC07_1e2_C	called_presynaptic
SCC07_1e2_C_L1_AGGGTCCGTGCACATT	35	13	SCC07_1e2_C	called_presynaptic
SCC07_1e2_C_L1_CGCCAGAGTTATGGTC	6	0	SCC07_1e2_C	called_presynaptic
SCC07_1e2_C_L1_AAGCCATAGTGCACAG	1	0	SCC07_1e2_C	called_presynaptic
SCC07_1e2_C_L1_TGCAGGCTCGTTGTGA	1	0	SCC07_1e2_C	called_presynaptic
SCC07_1e2_C_L1_TCTCAGCTCGGAATTC	4	1	SCC07_1e2_C	called_presynaptic
SCC07_1e2_C_L1_TTGGGATGTGCATACT	4	0	SCC07_1e2_C	called_presynaptic
SCC07_1e2_C_L1_ACCAAACTCACGGGCT	0	0	SCC07_1e2_C	called_presynaptic
SCC07_1e2_C_L1_GCCATTCTCGCCAGTG	0	0	SCC07_1e2_C	called_presynaptic
SCC07_1e2_C_L1_ATTTCACGTTCGGACC	0	0	SCC07_1e2_C	called_presynaptic
SCC07_1e2_C_L1_ACCCAAATCACGATAC	8	1	SCC07_1e2_C	called_presynaptic
SCC07_1e2_C_L1_CAACAGTTCAGTGTGT	0	0	SCC07_1e2_C	called_presynaptic
SCC07_1e2_C_L1_CACGAATCAACGTAAA	0	0	SCC07_1e2_C	called_presynaptic
SCC07_1e2_C_L1_TTTGACTTCACATCAG	1	1	SCC07_1e2_C	called_presynaptic
SCC07_1e2_C_L1_AAGTACCCAAGTTGGG	29	1	SCC07_1e2_C	called_presynaptic
SCC07_1e2_C_L1_CATTGCCCAACTCATG	1	0	SCC07_1e2_C	called_presynaptic
SCC07_1e2_C_L1_GGATGTTGTCAACCAT	8	0	SCC07_1e2_C	called_presynaptic
SCC07_1e2_C_L1_GTTCGCTTCAGTGATC	20	0	SCC07_1e2_C	called_presynaptic
SCC07_1e2_C_L1_TTCCAATCAAGGTCAG	1	0	SCC07_1e2_C	called_presynaptic
SCC07_1e2_C_L1_TTGGATGTCCTTCAGC	2	2	SCC07_1e2_C	called_presynaptic
SCC07_1e2_C_L1_GGGACAAAGGATGGCT	2	0	SCC07_1e2_C	called_presynaptic
SCC07_1e2_C_L1_AGGAGGTAGCTTAAGA	1	1	SCC07_1e2_C	called_presynaptic
SCC07_1e2_C_L1_CTTCTCTCAGTTCTAG	0	0	SCC07_1e2_C	called_presynaptic
SCC07_1e2_C_L1_ATGAGTCTCATCTATC	0	0	SCC07_1e2_C	called_presynaptic
SCC07_1e2_C_L1_GTAGGAGCACTCATAG	2	1	SCC07_1e2_C	called_presynaptic
SCC07_1e2_C_L1_TCTTCCTAGGTAAAGG	38	0	SCC07_1e2_C	called_presynaptic
SCC07_1e2_C_L1_AGGTTGTTCAGACCGC	0	0	SCC07_1e2_C	called_presynaptic
SCC07_1e2_C_L1_GCCTGTTAGCTAAATG	0	1	SCC07_1e2_C	called_presynaptic
SCC07_1e2_C_L1_GTCAGCGGTCATCCCT	11	0	SCC07_1e2_C	called_presynaptic
SCC07_1e2_C_L1_AGTAACCAGGATTTAG	0	0	SCC07_1e2_C	called_presynaptic
SCC07_1e2_C_L1_TTTCAGTTCTGGGCCA	8	1	SCC07_1e2_C	called_presynaptic
SCC07_1e2_C_L1_CCGAACGAGGACATCG	0	0	SCC07_1e2_C	called_presynaptic
SCC07_1e2_C_L1_AACAACCAGTTCTACG	9	0	SCC07_1e2_C	called_presynaptic
SCC07_1e2_C_L1_GTCAGCGTCGACGCTG	6	1	SCC07_1e2_C	called_presynaptic
SCC07_1e2_C_L1_TTAGTCTCACTTGGGC	3	1	SCC07_1e2_C	called_presynaptic
SCC07_1e2_C_L1_TCTTAGTCACAAAGTA	2	0	SCC07_1e2_C	called_presynaptic
SCC07_1e2_C_L1_TCAGGTACAAGTGATA	56	2	SCC07_1e2_C	called_presynaptic
SCC07_1e2_C_L1_GACATCAGTGGATGAC	0	0	SCC07_1e2_C	called_presynaptic
SCC07_1e2_C_L1_TCCTGCATCTTCGTAT	2	1	SCC07_1e2_C	called_presynaptic
SCC07_1e2_C_L1_GACCCTTAGTCACTAC	5	1	SCC07_1e2_C	called_presynaptic
SCC07_1e2_C_L1_CCTCACACACGCGCAT	1	1	SCC07_1e2_C	called_presynaptic
SCC07_1e2_C_L1_TTCACGCAGGTGCAGT	1	3	SCC07_1e2_C	called_presynaptic
SCC07_1e2_C_L1_GCAACCGCATGACAGG	6	0	SCC07_1e2_C	called_presynaptic
SCC07_1e2_C_L1_TGTCCACCACTAACCA	7	2	SCC07_1e2_C	called_presynaptic
SCC07_1e2_C_L1_GAGTCTACACATGGTT	1	0	SCC07_1e2_C	called_presynaptic
SCC07_1e2_C_L1_ACCCTCACACCGTGGT	4	0	SCC07_1e2_C	called_presynaptic
SCC07_1e2_C_L1_CTGTATTAGAGAACCC	28	1	SCC07_1e2_C	called_presynaptic
SCC07_1e2_C_L1_ACACGCGGTACATTGC	1	0	SCC07_1e2_C	called_presynaptic
SCC07_1e2_C_L1_TCATCCGAGCTCCCTT	1	1	SCC07_1e2_C	called_presynaptic
SCC07_1e2_C_L1_GTGAGGATCTTTGCGC	6	3	SCC07_1e2_C	called_presynaptic
SCC07_1e2_C_L1_CATCCACGTCATTGCA	4	0	SCC07_1e2_C	called_presynaptic
SCC07_1e2_C_L1_CCACGAGCAGCCTATA	3	0	SCC07_1e2_C	called_presynaptic
SCC07_1e2_C_L1_TGGAGGAAGGTCGCCT	2	0	SCC07_1e2_C	called_presynaptic
SCC07_1e2_C_L1_GAGGCCTTCTGAGCAT	2	1	SCC07_1e2_C	called_presynaptic
SCC07_1e2_C_L1_ACACCAAGTTACAGCT	1	0	SCC07_1e2_C	called_presynaptic
SCC07_1e2_C_L1_TCAGTCCGTTTCACAG	0	0	SCC07_1e2_C	called_presynaptic
SCC07_1e2_C_L1_GGCTGTGAGGCTGGAT	2	0	SCC07_1e2_C	called_presynaptic
SCC07_1e2_C_L1_CATTGTTGTACGATGG	0	2	SCC07_1e2_C	called_presynaptic
SCC07_1e2_C_L1_ACTATTCTCCAACACA	2	0	SCC07_1e2_C	called_presynaptic
SCC07_1e2_C_L1_GACTTCCGTGGAGGTT	1	1	SCC07_1e2_C	called_presynaptic
SCC07_1e2_C_L1_CCTCAACTCGCCGAGT	1	3	SCC07_1e2_C	called_presynaptic
SCC07_1e2_C_L1_AAAGAACCACAGAGCA	0	0	SCC07_1e2_C	called_presynaptic
SCC07_1e2_C_L1_CTGATCCGTTGGGCCT	3	2	SCC07_1e2_C	called_presynaptic
SCC07_1e2_C_L1_GCAGGCTAGTAGTGCG	8	0	SCC07_1e2_C	called_presynaptic
SCC07_1e2_C_L1_CACCAAATCCCTCGAT	9	0	SCC07_1e2_C	called_presynaptic
SCC07_1e2_C_L1_ACAAAGATCGTTCCTG	1	1	SCC07_1e2_C	called_presynaptic
SCC07_1e2_C_L1_GATTCTTTCCGACGGT	0	0	SCC07_1e2_C	called_presynaptic
SCC07_1e2_C_L1_TTGGGCGAGTTAGTAG	39	4	SCC07_1e2_C	called_presynaptic
SCC07_1e2_C_L1_AGCCAATTCCTCACTG	1	0	SCC07_1e2_C	called_presynaptic
SCC07_1e2_C_L1_CCTCATGAGACCATTC	1	0	SCC07_1e2_C	called_presynaptic
SCC07_1e2_C_L1_TGTGATGGTGGCACTC	0	0	SCC07_1e2_C	called_presynaptic
SCC07_1e2_C_L1_AGCCACGCACCAACAT	0	0	SCC07_1e2_C	called_presynaptic
SCC07_1e2_C_L1_GATGGAGTCGCTAAAC	0	1	SCC07_1e2_C	called_presynaptic
SCC07_1e2_C_L1_CACGGGTTCGCTGATA	0	0	SCC07_1e2_C	called_presynaptic
SCC07_1e2_C_L1_TCATGTTGTTCCAAAC	1	0	SCC07_1e2_C	called_presynaptic
SCC07_1e2_C_L1_ATCGGCGTCTCATTAC	28	2	SCC07_1e2_C	called_presynaptic
SCC07_1e2_C_L1_TGAATGCCAGGTCAAG	0	1	SCC07_1e2_C	called_presynaptic
SCC07_1e2_C_L1_GTCCCATTCATTTCCA	0	1	SCC07_1e2_C	called_presynaptic
SCC07_1e2_C_L1_GACCCAGGTCAACCTA	1	0	SCC07_1e2_C	called_presynaptic
SCC07_1e2_C_L1_CCAATTTCATTAGGCT	1	3	SCC07_1e2_C	called_presynaptic
SCC07_1e2_C_L1_AGCCAATAGAACGTGC	0	0	SCC07_1e2_C	called_presynaptic
SCC07_1e2_C_L1_AAGTCGTTCAAACCTG	0	0	SCC07_1e2_C	called_presynaptic
SCC07_1e2_C_L1_ACTTATCTCGTAGTGT	0	0	SCC07_1e2_C	called_presynaptic
SCC07_1e2_C_L1_TGGATCAGTTGCATTG	0	0	SCC07_1e2_C	called_presynaptic
SCC07_1e2_C_L1_CCCTCTCTCAGGGATG	0	0	SCC07_1e2_C	called_presynaptic
SCC07_1e2_C_L1_GAGTTTGAGTCAGGGT	35	11	SCC07_1e2_C	called_presynaptic
SCC07_1e2_C_L1_ATGAGTCAGTCTGGTT	0	0	SCC07_1e2_C	called_presynaptic
SCC07_1e2_C_L1_GATGAGGAGAGTGTGC	0	0	SCC07_1e2_C	called_presynaptic
SCC07_1e2_C_L1_CTGGTCTTCCATATGG	16	6	SCC07_1e2_C	called_presynaptic
SCC07_1e2_C_L1_GACTGATTCGCCTAGG	18	2	SCC07_1e2_C	called_presynaptic
SCC07_1e2_C_L1_GTCACGGTCGTGCACG	7	0	SCC07_1e2_C	called_presynaptic
SCC07_1e2_C_L1_GGGACCTCATGAATCC	1	0	SCC07_1e2_C	called_presynaptic
SCC07_1e2_C_L1_CAGATTGCAGGTCCGT	1	0	SCC07_1e2_C	called_presynaptic
SCC07_1e2_C_L1_CGAAGTTAGATTGATG	1	1	SCC07_1e2_C	called_presynaptic
SCC07_1e2_C_L1_TATCCTACATCCTATT	1	0	SCC07_1e2_C	called_presynaptic
SCC07_1e2_C_L1_GAGCCTGTCCCAGCGA	0	1	SCC07_1e2_C	called_presynaptic
SCC07_1e2_C_L1_CTGCGAGGTTCCAGGC	1	0	SCC07_1e2_C	called_presynaptic
SCC07_1e2_C_L1_TAAGCACAGTGCGTCC	1	2	SCC07_1e2_C	called_presynaptic
SCC07_1e2_C_L1_GTATTGGAGTGGCCTC	0	0	SCC07_1e2_C	called_presynaptic
SCC07_1e2_C_L1_TGAGGGAGTCCACTCT	0	0	SCC07_1e2_C	called_presynaptic
SCC07_1e2_C_L1_CTGTAGACATGACAAA	2	0	SCC07_1e2_C	called_presynaptic
SCC07_1e2_C_L1_GTAGATCAGTCATGGG	0	1	SCC07_1e2_C	called_presynaptic
SCC07_1e2_C_L1_CCATCACTCCTTATCA	0	0	SCC07_1e2_C	called_presynaptic
SCC07_1e2_C_L1_GATCATGCACGCGCTA	1	0	SCC07_1e2_C	called_presynaptic
SCC07_1e2_C_L1_GTAGCTACAAACCATC	3	0	SCC07_1e2_C	called_presynaptic
SCC07_1e2_C_L1_TTGCTGCAGAGTACCG	2	2	SCC07_1e2_C	called_presynaptic
SCC07_1e2_C_L1_CATAGACGTGAGAACC	0	0	SCC07_1e2_C	called_presynaptic
SCC07_1e2_C_L1_CCCTCAATCCGTGCGA	1	3	SCC07_1e2_C	called_presynaptic
SCC07_1e2_C_L1_TAATTCCGTCGGTACC	2	1	SCC07_1e2_C	called_presynaptic
SCC07_1e2_C_L1_CAGCAATAGGTTCAGG	0	2	SCC07_1e2_C	called_presynaptic
SCC07_1e2_C_L1_TGAATGCAGTCACGAG	24	3	SCC07_1e2_C	called_presynaptic
SCC07_1e2_C_L1_CTGCCATGTGAGCAGT	2	0	SCC07_1e2_C	called_presynaptic
SCC07_1e2_C_L1_GGTGATTGTCTCCTGT	34	1	SCC07_1e2_C	called_presynaptic
SCC07_1e2_C_L1_GGTGTTAGTGAATATG	1	0	SCC07_1e2_C	called_presynaptic
SCC07_1e2_C_L1_GTGCTGGGTCGTACTA	1	1	SCC07_1e2_C	called_presynaptic
SCC07_1e2_C_L1_CGTCAAAAGTAGGATT	25	2	SCC07_1e2_C	called_presynaptic
SCC07_1e2_C_L1_GCGGAAACAGGTATGG	1	0	SCC07_1e2_C	called_presynaptic
SCC07_1e2_C_L1_TAATCTCAGTTTGCTG	13	0	SCC07_1e2_C	called_presynaptic
SCC07_1e2_C_L1_AGTCTCCTCACACCCT	1	1	SCC07_1e2_C	called_presynaptic
SCC07_1e2_C_L1_CATCGTCAGTGGAATT	0	0	SCC07_1e2_C	called_presynaptic
SCC07_1e2_C_L1_TATTGGGTCTTAGTTC	0	2	SCC07_1e2_C	called_presynaptic
SCC07_1e2_C_L1_TCGCTTGGTTTCGATG	0	4	SCC07_1e2_C	called_presynaptic
SCC07_1e2_C_L1_GTTGCTCGTTGAGAGC	5	0	SCC07_1e2_C	called_presynaptic
SCC07_1e2_C_L1_CTGTCGTTCCTTCACG	3	2	SCC07_1e2_C	called_presynaptic
SCC07_1e2_C_L1_CCTGCATAGTACGTCT	57	6	SCC07_1e2_C	called_presynaptic
SCC07_1e2_C_L1_TCCTTCTTCCATTCAT	2	2	SCC07_1e2_C	called_presynaptic
SCC07_1e2_C_L1_TGCAGGCTCGGTTCAA	0	0	SCC07_1e2_C	called_presynaptic
SCC07_1e2_C_L1_GAAGTAATCAGTCCGG	0	2	SCC07_1e2_C	called_presynaptic
SCC07_1e2_C_L1_TAGGTACGTACCTAGT	1	2	SCC07_1e2_C	called_presynaptic
SCC07_1e2_C_L1_TACACCCCAGCATCTA	1	0	SCC07_1e2_C	called_presynaptic
SCC07_1e2_C_L1_TTGTGGACACTAGGTT	7	1	SCC07_1e2_C	called_presynaptic
SCC07_1e2_C_L1_CTCCCTCCAAGTCCAT	0	0	SCC07_1e2_C	called_presynaptic
SCC07_1e2_C_L1_GATCACACATCGCTAA	0	0	SCC07_1e2_C	called_presynaptic
SCC07_1e2_C_L1_GACCCTTCAGGTGTTT	0	1	SCC07_1e2_C	called_presynaptic
SCC07_1e2_C_L1_CTCTGGTCAAGCGCAA	0	0	SCC07_1e2_C	called_presynaptic
SCC07_1e2_C_L1_AGTGTTGTCGCTGACG	2	0	SCC07_1e2_C	called_presynaptic
SCC07_1e2_C_L1_ACTATGGAGTAGGATT	12	1	SCC07_1e2_C	called_presynaptic
SCC07_1e2_C_L1_GACAGCCCAACTGCCG	0	0	SCC07_1e2_C	called_presynaptic
SCC07_1e2_C_L1_TTAGTCTAGCCTGTGC	2	1	SCC07_1e2_C	called_presynaptic
SCC07_1e2_C_L1_TAACGACGTCCTTAAG	1	0	SCC07_1e2_C	called_presynaptic
SCC07_1e2_C_L1_TTGACCCCAAGTATAG	2	0	SCC07_1e2_C	called_presynaptic
SCC07_1e2_C_L1_TGTTACTGTAACGGTG	1	0	SCC07_1e2_C	called_presynaptic
SCC07_1e2_C_L1_GGAGCAAAGGTGCCAA	2	1	SCC07_1e2_C	called_presynaptic
SCC07_1e2_C_L1_TTGAGTGCAAGTGGGT	0	1	SCC07_1e2_C	called_presynaptic
SCC07_1e2_C_L1_AGGCATTTCAATCGGT	0	0	SCC07_1e2_C	called_presynaptic
SCC07_1e2_C_L1_CCTCATGGTAGTTAGA	0	0	SCC07_1e2_C	called_presynaptic
SCC07_1e2_C_L1_GTTAGACCAGGTTCAT	78	14	SCC07_1e2_C	called_presynaptic
SCC07_1e2_C_L1_GAGACTTGTTGCGAAG	0	2	SCC07_1e2_C	called_presynaptic
SCC07_1e2_C_L1_ATATCCTCACGAAGAC	1	0	SCC07_1e2_C	called_presynaptic
SCC07_1e2_C_L1_GCTACCTCATATCGGT	2	2	SCC07_1e2_C	called_presynaptic
SCC07_1e2_C_L1_CCTAACCGTCTCGGAC	0	1	SCC07_1e2_C	called_presynaptic
SCC07_1e2_C_L1_GAACGTTCAAATCCCA	19	1	SCC07_1e2_C	called_presynaptic
SCC07_1e2_C_L1_TTCCTAACATCGGTTA	0	0	SCC07_1e2_C	called_presynaptic
SCC07_1e2_C_L1_CGATCGGTCGTGGCTG	44	6	SCC07_1e2_C	called_presynaptic
SCC07_1e2_C_L1_GGTGTTACAACACTAC	0	0	SCC07_1e2_C	called_presynaptic
SCC07_1e2_C_L1_AACGGGAAGGGATGTC	0	1	SCC07_1e2_C	called_presynaptic
SCC07_1e2_C_L1_GTCTGTCAGGGTACGT	2	1	SCC07_1e2_C	called_presynaptic
SCC07_1e2_C_L1_GTTGTGACAAGAGTTA	4	0	SCC07_1e2_C	called_presynaptic
SCC07_1e2_C_L1_ACTTCCGGTTAGTCGT	8	2	SCC07_1e2_C	called_presynaptic
SCC07_1e2_C_L1_CCCAACTCACTGGACC	0	1	SCC07_1e2_C	called_presynaptic
SCC07_1e2_C_L1_GGGTCTGCAACCGATT	0	2	SCC07_1e2_C	called_presynaptic
SCC07_1e2_C_L1_CCGGACATCTCCTGAC	0	1	SCC07_1e2_C	called_presynaptic
SCC07_1e2_C_L1_AGTGACTAGGGTAATT	0	0	SCC07_1e2_C	called_presynaptic
SCC07_1e2_C_L1_CCACCATTCGTAATGC	2	0	SCC07_1e2_C	called_presynaptic
SCC07_1e2_C_L1_GTCCTCATCCAGTACA	0	1	SCC07_1e2_C	called_presynaptic
SCC07_1e2_C_L1_TCTAACTCATCGTTCC	1	1	SCC07_1e2_C	called_presynaptic
SCC07_1e2_C_L1_TGCGGCAAGGTTGTTC	6	1	SCC07_1e2_C	called_presynaptic
SCC07_1e2_C_L1_ATGGATCGTTGAATCC	0	0	SCC07_1e2_C	called_presynaptic
SCC07_1e2_C_L1_TTCCTCTTCATGTCAG	1	2	SCC07_1e2_C	called_presynaptic
SCC07_1e2_C_L1_CGATGCGGTCAACATC	20	1	SCC07_1e2_C	called_presynaptic
SCC07_1e2_C_L1_CCGAACGAGAACAGGA	1	0	SCC07_1e2_C	called_presynaptic
SCC07_1e2_C_L1_GAGATGGGTGATCATC	1	0	SCC07_1e2_C	called_presynaptic
SCC07_1e2_C_L1_GATGATCTCGTGGACC	1	0	SCC07_1e2_C	called_presynaptic
SCC07_1e2_C_L1_ACCTACCCAACTGAAA	0	0	SCC07_1e2_C	called_presynaptic
SCC07_1e2_C_L1_TCAAGTGTCCGTTGGG	0	2	SCC07_1e2_C	called_presynaptic
SCC07_1e2_C_L1_CACCAAAAGGTGCAGT	0	2	SCC07_1e2_C	called_presynaptic
SCC07_1e2_C_L1_GACTCAATCGTGGGAA	1	1	SCC07_1e2_C	called_presynaptic
SCC07_1e2_C_L1_TCGGGCATCTCGCGTT	1	1	SCC07_1e2_C	called_presynaptic
SCC07_1e2_C_L1_GTCACGGCAGCGTAGA	1	0	SCC07_1e2_C	called_presynaptic
SCC07_1e2_C_L1_TAGTGCAGTGTGAGCA	18	2	SCC07_1e2_C	called_presynaptic
SCC07_1e2_C_L1_TACAGGTAGTCTGCAT	0	1	SCC07_1e2_C	called_presynaptic
SCC07_1e2_C_L1_TGAGGGAGTAGAATGT	0	0	SCC07_1e2_C	called_presynaptic
[truncated: 19,780 more rows]
