# Supplementary material for: Ascertaining cells’ synaptic connections and RNA expression simultaneously with barcoded rabies virus libraries
Source: Nat Commun. 2022 Nov 16;13:6993. doi: 10.1038/s41467-022-34334-1 (PMC9668842; doi:10.1038/s41467-022-34334-1)
Supplement: Supplementary file 6 — Source Data [file 41467_2022_34334_MOESM6_ESM.zip › saunders_source_data/Figure_5a.csv]

CBC	condition	pseudotime	pseudo_tile_10	lig_umap_x_aligned	lig_umap_y_aligned
SCC08_1e2_A_L2_GTGCTTCTCAACTACG	rv	2.515599e+01	4	-5.266107e+00	3.544717e+00
SCC07_noAAV_control_B_L4_AAGACAATCGTCTCAC	control	1.355000e+01	3	-2.267568e-01	4.107382e+00
SCC07_1e2_B_L3_CTCATGCCATCCTTGC	rv	3.226791e+01	6	-8.897125e+00	2.225066e-01
SCC07_noAAV_control_A_L4_CTGCAGGGTCCGTTTC	control	1.445696e+01	3	-1.802828e+00	4.457378e+00
SCC07_AAV_control_A_L1_GTCATCCCAAACTCGT	control	3.633413e+01	6	-8.479783e+00	-3.129015e-01
SCC08_noAAV_control_A_L4_GAAGAATCATGAGATA	control	5.668433e+01	8	-8.845715e+00	-5.873838e+00
SCC08_noAAV_control_B_L3_GGAGCAACATTGTAGC	control	2.660726e+01	5	-3.785083e+00	3.202868e+00
SCC07_1e2_C_L1_TTGAGTGCAAGTGGGT	rv	3.697459e+01	6	-8.745587e+00	1.352431e+00
SCC08_noAAV_control_A_L3_AACCACATCAAGGTGG	control	8.051832e+00	2	1.722829e+00	4.541531e+00
SCC07_AAV_control_B_L2_AGAACCTTCAGTAGGG	control	2.327435e+01	4	-4.046865e+00	3.585894e+00
SCC08_1e2_B_L3_AAGAACACAAAGTGTA	rv	6.396738e+01	10	-1.054144e+01	-4.946346e+00
SCC08_1e2_B_L3_GGGATCCCATGCGGTC	rv	6.496663e+01	10	-9.451094e+00	-5.421585e+00
SCC08_noAAV_control_A_L1_GGTGATTTCCCATTCG	control	3.866757e+01	7	-9.404768e+00	-1.002172e+00
SCC08_1e2_B_L3_TCCCAGTCATTAGGCT	rv	1.909764e+01	4	-6.375415e+00	2.007081e+00
SCC07_noAAV_control_A_L3_CATAGACGTATGGTTC	control	3.703297e+01	6	-8.879633e+00	3.958212e-02
SCC06_noAAV_control_B_L4_TTATTGCAGAGCCATG	control	6.921260e+00	2	3.789750e+00	4.907098e+00
SCC08_noAAV_control_B_L2_GCTTTCGGTACGACAG	control	5.668158e+01	8	-9.370306e+00	-5.257745e+00
SCC08_1e2_A_L3_ACATCGAAGCGTCTGC	rv	6.540749e+01	10	-1.025830e+01	-5.737358e+00
SCC08_noAAV_control_B_L1_TCATCATAGGAAAGGT	control	1.353373e+01	3	-7.327017e-01	5.090151e+00
SCC08_AAV_control_A_L2_CAGGCCATCCCTGGTT	control	4.581685e+01	7	-8.933623e+00	-2.260398e+00
SCC08_noAAV_control_B_L5_GAACACTTCCCTTCCC	control	1.444760e+01	3	-7.157305e-01	4.410996e+00
SCC07_noAAV_control_B_L5_CGAGAAGCAGAAATCA	control	5.874689e+01	9	-9.245842e+00	-5.000721e+00
SCC08_1e2_B_L2_TGTCCACAGTCCCAAT	rv	6.722957e+01	10	-9.424699e+00	-4.638277e+00
SCC07_AAV_control_B_L2_GATTGGTGTCGAGTTT	control	1.907632e+01	4	-2.144010e+00	4.194503e+00
SCC07_AAV_control_A_L1_AAGTTCGGTGAGCAGT	control	4.544989e+01	7	-8.789971e+00	-3.021509e+00
SCC07_AAV_control_B_L2_AATCGACTCCTTCTGG	control	1.132236e-02	1	6.770900e+00	3.133725e+00
SCC08_noAAV_control_B_L3_GGGTAGATCATGTCTT	control	2.227386e+00	1	6.512948e+00	3.873058e+00
SCC07_noAAV_control_A_L1_GTGAGGAAGAGTTCGG	control	2.660725e+01	4	-5.211945e+00	3.433912e+00
SCC08_noAAV_control_A_L3_TAAGCCAAGCCATTGT	control	3.866757e+01	7	-9.251966e+00	-9.130983e-01
SCC06_noAAV_control_B_L4_GAAGCCCAGCAGCGAT	control	1.292179e+01	2	-2.453894e+00	3.477780e+00
SCC08_noAAV_control_A_L1_CTCCCTCCAGTTGAAA	control	4.246310e+00	1	5.930964e+00	4.165208e+00
SCC08_AAV_control_B_L2_TCACATTCAGAACTTC	control	4.987377e+01	8	-8.522602e+00	-5.140931e+00
SCC07_1e2_B_L1_GTCTACCGTAGAATGT	rv	6.197824e+01	10	-9.963184e+00	-5.711721e+00
SCC08_1e3_D_GACGTTATCGGCACTG	rv	4.582351e+01	7	-9.168033e+00	-2.949381e-01
SCC08_1e2_A_L3_AGGGCTCGTCCAAATC	rv	7.462748e+00	2	3.972867e+00	4.950729e+00
SCC07_noAAV_control_B_L5_GCTTTCGCATCGTTCC	control	4.823618e+01	8	-8.415893e+00	-3.298487e+00
SCC08_AAV_control_A_L2_CAGCAGCTCTGTTGGA	control	1.876204e+01	3	-5.454985e-01	4.127452e+00
SCC08_1e2_B_L1_GAGAGGTCACGCGCAT	rv	1.912326e+01	4	3.351635e-02	5.091627e+00
SCC07_noAAV_control_B_L4_CTGTAGATCTACGGTA	control	1.268509e+01	2	3.673223e-01	5.140080e+00
SCC07_AAV_control_A_L1_GACATCAAGCAGGCTA	control	4.484376e+01	7	-9.180223e+00	-1.440949e+00
SCC08_noAAV_control_A_L2_ATGTCTTTCCGCAACG	control	3.780188e+01	7	-9.131771e+00	-3.510403e-01
SCC07_noAAV_control_A_L1_CCTTCAGCACACGTGC	control	3.048605e+01	5	-3.537284e+00	2.908929e+00
SCC07_AAV_control_A_L2_CATTTCAAGGTCTGGA	control	3.334120e+01	6	-8.953294e+00	1.031539e-01
SCC08_noAAV_control_B_L4_AGAAGTACAGCGTTTA	control	1.590700e+01	3	-1.345538e+00	5.151919e+00
SCC08_noAAV_control_B_L5_CATTGAGAGTAGGAAG	control	1.683451e+01	3	-2.124496e+00	4.483817e+00
SCC08_1e2_B_L1_GAAGAATCACGACGCT	rv	6.403522e+01	10	-1.029355e+01	-4.832639e+00
SCC07_1e3_E_GCAACCGAGCCTAGGA	rv	5.271120e+01	8	-8.740065e+00	-5.453946e+00
SCC07_1e2_C_L2_CCCGGAATCCCGAGAC	rv	1.103815e+01	2	1.500470e+00	5.094326e+00
SCC08_noAAV_control_A_L3_TGGTTAGAGAGGGTCT	control	2.952537e+01	5	-4.360473e+00	3.361247e+00
SCC08_noAAV_control_A_L2_GGCTGTGCATCGGATT	control	2.227385e+00	1	6.202547e+00	4.259492e+00
SCC07_noAAV_control_B_L5_TTCACGCGTTCGAAGG	control	2.583772e+01	4	-5.097683e+00	3.349514e+00
SCC08_1e3_E_AGCGCCAGTTGCTCGG	rv	6.185739e+01	10	-9.956650e+00	-6.036047e+00
SCC08_noAAV_control_B_L3_ACAGGGATCGTCAACA	control	1.699664e+01	3	-1.449932e+00	4.860551e+00
SCC07_noAAV_control_A_L1_CAACCAAAGACCATTC	control	4.429931e+01	7	-9.530307e+00	-1.472931e+00
SCC08_noAAV_control_B_L1_AAAGAACAGAGGTATT	control	5.675963e+01	8	-9.019095e+00	-4.415358e+00
SCC08_noAAV_control_B_L4_GAGCTGCCACATATGC	control	1.157558e+01	2	7.434313e-01	4.692101e+00
SCC07_noAAV_control_B_L5_ATTTCTGGTCACAATC	control	1.717254e+00	1	5.958382e+00	3.246425e+00
SCC07_AAV_control_A_L2_CTTCCGACACGGCTAC	control	5.812392e+01	9	-8.487455e+00	-6.053991e+00
SCC07_noAAV_control_B_L5_GTTACAGAGATTGATG	control	4.262310e+01	7	-8.951846e+00	-8.838453e-01
SCC08_AAV_control_B_L1_CCTTCAGAGACGCAGT	control	3.699862e+01	6	-8.290133e+00	4.106286e-01
SCC07_1e3_B_ACCATTTTCGCTACAA	rv	5.916703e+01	9	-8.831795e+00	-4.109236e+00
SCC08_noAAV_control_A_L2_CTATCCGAGTCAATCC	control	4.721198e+01	7	-9.639691e+00	-4.109235e+00
SCC07_AAV_control_B_L1_CCGCAAGCAGACCAGA	control	3.857567e+00	1	5.566450e+00	4.785576e+00
SCC06_noAAV_control_A_L1_CCGTTCACATTGTGCA	control	6.750390e+00	2	3.734721e+00	4.982309e+00
SCC08_AAV_control_A_L1_CATGAGTTCCCTTGGT	control	5.732709e+01	9	-9.171592e+00	-6.226520e+00
SCC07_1e3_E_CTGATCCCACCAAAGG	rv	5.286108e+01	8	-8.769714e+00	-5.539778e+00
SCC07_noAAV_control_A_L1_AGAACAACATCCTTCG	control	3.836844e+01	7	-9.453396e+00	-6.682530e-01
SCC07_AAV_control_A_L2_CTCCCTCAGCGAACTG	control	1.699664e+01	3	-7.061289e-01	4.971416e+00
SCC07_1e3_F_CAGATCAAGGGTACGT	rv	5.407674e+01	8	-8.844145e+00	-5.290198e+00
SCC06_noAAV_control_B_L3_AATGGAAAGATGGTCG	control	1.469663e+01	3	-1.330079e+00	4.341709e+00
SCC07_noAAV_control_B_L5_TGGCGTGTCGTGTGAT	control	2.030023e+00	1	6.096621e+00	2.864800e+00
SCC07_noAAV_control_A_L2_CTATAGGGTACCGTGC	control	2.892862e+01	5	-5.609484e+00	3.320349e+00
SCC08_noAAV_control_A_L2_TGGTAGTAGGTACAGC	control	3.006979e+00	1	5.551781e+00	4.484822e+00
SCC07_noAAV_control_B_L4_ACATCCCTCCTTATGT	control	3.064746e+01	5	-8.669840e+00	5.752040e-01
SCC08_1e2_A_L2_GATCATGAGCATGCAG	rv	6.396738e+01	10	-1.060014e+01	-4.521881e+00
SCC08_1e2_A_L3_ACAGCCGGTCGTTATG	rv	5.869629e+01	9	-8.494567e+00	-3.346384e+00
SCC08_noAAV_control_B_L5_TCCGGGAGTTTCACAG	control	3.078868e+01	5	-6.964996e+00	2.012841e+00
SCC07_noAAV_control_A_L4_AAGATAGGTAGAGGAA	control	4.049563e+01	7	-8.786595e+00	-4.069848e-01
SCC08_1e3_A_CGGAATTAGGACAGTC	rv	6.485100e+01	10	-9.470643e+00	-5.214210e+00
SCC08_noAAV_control_B_L3_ACCCTTGTCTGTCTCG	control	2.953801e+01	5	-4.868035e+00	3.301598e+00
SCC07_AAV_control_B_L2_TTGCGTCTCGGACCAC	control	6.531388e+01	10	-8.969487e+00	-5.178942e+00
SCC06_1e3_A_GTGTGGCCATGGACAG	rv	1.306404e+01	2	-1.600387e-01	4.975465e+00
SCC07_1e3_B_CTTGAGATCATAGACC	rv	6.089419e+01	9	-9.846635e+00	-5.036491e+00
SCC08_noAAV_control_B_L1_TTAGGCATCATGCCGG	control	1.157557e+01	2	1.365445e+00	4.671683e+00
SCC07_noAAV_control_B_L4_AAGTGAACACCAAAGG	control	4.889905e+01	8	-8.414783e+00	-3.467108e+00
SCC08_noAAV_control_B_L1_ATTCACTGTCTCGGAC	control	4.429931e+01	7	-9.130469e+00	-1.459522e+00
SCC08_1e2_A_L2_ACTTCGCTCCGTGTAA	rv	6.501757e+01	10	-9.247845e+00	-4.349402e+00
SCC08_noAAV_control_A_L3_GGTAGAGTCAAGAGGC	control	1.471983e+01	3	-1.266079e+00	4.253905e+00
SCC08_noAAV_control_A_L1_ATTACCTAGTCGAGGT	control	2.153005e+01	4	-5.141635e+00	3.107510e+00
SCC08_AAV_control_A_L2_TTCGCTGTCTTACCAT	control	1.399497e+01	3	-5.356495e-01	4.848450e+00
SCC07_noAAV_control_B_L5_AACCCAACACCCAATA	control	2.030023e+00	1	6.926728e+00	3.247066e+00
SCC07_AAV_control_A_L2_TCGAACACAATGAACA	control	6.497222e+01	10	-9.800960e+00	-5.749702e+00
SCC06_noAAV_control_B_L3_GCTGCAGTCATGGATC	control	1.427127e+01	3	-8.201863e-01	4.427803e+00
SCC08_1e2_B_L1_GGTAATCCACGTAACT	rv	6.540749e+01	10	-9.508024e+00	-5.084854e+00
SCC08_noAAV_control_B_L3_TTCGGTCGTCTTGCGG	control	2.694044e+01	5	-3.802799e+00	2.816674e+00
SCC07_1e3_B_GGTCACGTCTTACCAT	rv	6.485099e+01	10	-1.023075e+01	-4.282403e+00
SCC07_1e2_C_L3_TCATATCCAATGGGTG	rv	2.713476e+01	5	-5.106340e+00	3.342482e+00
SCC07_AAV_control_A_L2_ATGATCGGTGCTAGCC	control	1.415883e+01	3	1.089235e+00	5.000677e+00
SCC08_noAAV_control_B_L1_TCCAGAACATGGACAG	control	2.660726e+01	5	-5.288902e+00	2.985090e+00
SCC08_noAAV_control_B_L5_GTAATGCCAGTTAAAG	control	1.423425e+01	3	-5.361503e-01	5.289372e+00
SCC07_1e2_B_L2_CTCCTTTAGGATCACG	rv	6.722957e+01	10	-1.004925e+01	-5.129980e+00
SCC06_noAAV_control_A_L3_TTACGTTAGAGTCTTC	control	2.719672e+00	1	5.393415e+00	4.345024e+00
SCC08_1e2_A_L3_ACTACGACATCCGTGG	rv	4.558101e+01	7	-8.715594e+00	-2.600252e+00
SCC08_noAAV_control_A_L3_GCACGGTGTGGTAATA	control	1.213260e+01	2	-4.768190e-01	4.692884e+00
SCC08_noAAV_control_B_L4_TACCGGGGTATTGACC	control	5.668158e+01	8	-8.773210e+00	-5.023417e+00
SCC08_1e2_A_L2_CGTGCTTCAAATCAAG	rv	6.243434e+01	10	-9.324867e+00	-4.324852e+00
SCC07_noAAV_control_A_L3_CCAAGCGTCCCAAGTA	control	4.482113e+00	1	4.293300e+00	4.911293e+00
SCC08_1e3_C_GCCAACGCAGATTAAG	rv	2.660726e+01	5	-1.872250e+00	4.670403e+00
SCC08_noAAV_control_B_L1_CAATGACAGAATCTAG	control	4.721198e+01	7	-8.617923e+00	-3.389374e+00
SCC08_noAAV_control_B_L4_TAGCACATCGACGCTG	control	3.048605e+01	5	-3.744913e+00	2.871848e+00
SCC08_noAAV_control_A_L1_GCATGATCAGAGTGAC	control	5.869629e+01	9	-9.488506e+00	-4.052025e+00
SCC08_noAAV_control_B_L1_CAGCGTGGTCGGCACT	control	2.670272e+01	5	-6.583242e+00	2.117817e+00
SCC07_1e2_B_L2_GTCCACTTCGTGGACC	rv	6.118977e+01	10	-9.978347e+00	-6.209131e+00
SCC07_AAV_control_B_L1_GTCACTCGTTAAGCAA	control	2.030022e+00	1	7.158586e+00	2.746076e+00
SCC08_noAAV_control_B_L5_TCAGGTAAGTAGGTTA	control	3.719409e+01	6	-8.978430e+00	1.129862e-01
SCC07_noAAV_control_A_L2_TCGACCTTCGAGCACC	control	4.256578e+00	1	4.583969e+00	4.820491e+00
SCC08_noAAV_control_B_L3_GTCGCGAGTCGATGCC	control	5.937667e+01	9	-9.847821e+00	-5.868571e+00
SCC08_1e2_A_L3_CCGGTAGAGAGCATAT	rv	2.713476e+01	5	-8.359489e+00	1.729513e+00
SCC07_noAAV_control_B_L3_GTTACCCCATTCACCC	control	2.660725e+01	4	-4.442088e+00	3.294674e+00
SCC08_noAAV_control_B_L4_AGTACCAGTTCGGCCA	control	2.880976e+01	5	-5.985845e+00	2.493301e+00
SCC07_noAAV_control_A_L1_TGCAGATCAGAGGCTA	control	3.475560e+01	6	-8.534289e+00	5.295109e-01
SCC08_noAAV_control_B_L3_GTGGAAGGTATGCGGA	control	3.268273e-06	1	4.735735e+00	3.214993e+00
SCC07_1e2_C_L1_ATCGGATAGCGAACTG	rv	1.915635e+01	4	1.220555e-01	4.792871e+00
SCC08_noAAV_control_A_L4_TTCGCTGGTCACAGTT	control	3.474608e+01	6	-8.814320e+00	1.878260e-01
SCC06_noAAV_control_B_L2_CACGTTCAGCTCGAAG	control	1.482474e+01	3	-5.650548e-01	3.985067e+00
SCC07_1e2_C_L2_CCGAACGAGGTCGCCT	rv	2.719627e+01	5	-5.900842e+00	2.663942e+00
SCC08_AAV_control_A_L2_ACAACCATCGATGGAG	control	4.097271e+01	7	-8.592546e+00	-8.033062e-01
SCC08_1e2_B_L1_CACAGATTCTTCGATT	rv	4.286503e+01	7	-7.787336e+00	9.763076e-01
SCC08_noAAV_control_B_L5_CGAGTTAAGGACAACC	control	1.325031e-02	1	6.130706e+00	3.342698e+00
SCC07_AAV_control_A_L2_TTCCTTCGTTATAGCC	control	1.353373e+01	3	-3.031729e-01	4.624216e+00
SCC07_noAAV_control_B_L4_TGTCCACGTCTTGCTC	control	3.168856e+01	6	-5.465189e+00	2.189560e+00
SCC07_AAV_control_A_L1_TTAGTCTAGTATGCAA	control	1.587858e+01	3	-1.492772e+00	4.720503e+00
SCC07_AAV_control_B_L1_AACCACACATTGTACG	control	5.969553e+00	2	3.932954e+00	4.816783e+00
SCC07_noAAV_control_A_L4_TGGTAGTTCACATTGG	control	2.660725e+01	4	-2.691515e+00	3.835451e+00
SCC08_1e2_B_L3_GTCACTCAGTACGAGC	rv	6.572962e+01	10	-1.043129e+01	-4.926767e+00
SCC08_noAAV_control_A_L1_ACGGTTAGTATGTCTG	control	5.859509e+01	9	-9.492776e+00	-5.945739e+00
SCC08_noAAV_control_B_L1_ATGGTTGCATGACACT	control	2.660726e+01	5	-4.154187e+00	3.691244e+00
SCC07_1e2_C_L2_GCTTTCGGTTTACCAG	rv	5.937667e+01	9	-9.890038e+00	-6.244075e+00
SCC08_noAAV_control_A_L3_CCTTGTGGTTGTTTGG	control	1.157557e+01	2	-7.381253e-01	5.540095e+00
SCC07_AAV_control_A_L1_GGGACTCAGACGGAAA	control	1.332926e+01	3	8.399094e-01	4.649737e+00
SCC08_noAAV_control_A_L2_GATCCCTAGAAGCTCG	control	5.656748e+01	8	-8.829636e+00	-4.025367e+00
SCC07_1e2_B_L4_CGGGACTCACTACGGC	rv	1.157558e+01	2	1.338634e+00	4.602572e+00
SCC07_noAAV_control_B_L5_GCAACATCACGCACCA	control	5.630867e-01	1	5.506938e+00	4.298244e+00
SCC07_1e2_B_L3_AACGAAATCAATGCAC	rv	6.347330e+01	10	-1.021753e+01	-5.406229e+00
SCC08_noAAV_control_B_L1_CCTCTCCTCCTTGAAG	control	4.846546e+01	8	-8.412790e+00	-4.507515e+00
SCC08_noAAV_control_B_L1_TTGGGTAAGGACAGCT	control	4.122525e+01	7	-8.626459e+00	-4.609550e-01
SCC08_AAV_control_A_L2_CCGCAAGGTCACTTCC	control	1.446246e-02	1	5.754869e+00	3.186801e+00
SCC07_noAAV_control_B_L4_ATGGTTGTCCACTTTA	control	5.461200e+01	8	-8.805738e+00	-5.606350e+00
SCC07_1e3_A_GAGGGATAGGGACACT	rv	5.391356e+01	8	-9.404823e+00	-5.056256e+00
SCC08_noAAV_control_B_L3_GGATCTATCCCGAAAT	control	2.585356e+01	4	-6.180170e+00	2.694502e+00
SCC08_AAV_control_B_L1_GGTGATTAGATTCGCT	control	8.034073e+00	2	3.680955e+00	4.021631e+00
SCC07_AAV_control_A_L2_GCTACCTTCTCTCGAC	control	4.721198e+01	7	-8.889721e+00	-3.290122e+00
SCC08_noAAV_control_B_L5_TCACAAGTCATCGTAG	control	4.246312e+00	1	5.924357e+00	3.983748e+00
SCC08_AAV_control_A_L2_CGGTCAGTCCCTTTGG	control	5.812392e+01	9	-9.679818e+00	-5.903221e+00
SCC07_noAAV_control_A_L3_TCTATCATCTAACGCA	control	4.823584e+01	8	-8.875951e+00	-4.355057e+00
SCC07_1e3_B_GAAGGACAGGATTTGA	rv	4.418222e-06	1	6.705437e+00	2.611089e+00
SCC07_AAV_control_A_L1_GCTACAAGTTGGACCC	control	3.734121e+01	6	-8.416848e+00	2.518075e-01
SCC07_noAAV_control_A_L1_CTTTCAAGTGGACAGT	control	5.720893e+01	9	-9.737064e+00	-5.784126e+00
SCC07_1e3_F_TCCTCCCAGTTGTAGA	rv	5.288250e+01	8	-8.514769e+00	-5.453146e+00
SCC07_noAAV_control_A_L3_GACGCTGCAGACAAGC	control	1.471983e+01	3	-1.271356e+00	3.733943e+00
SCC08_noAAV_control_A_L1_CAATGACGTTGCCAAT	control	5.489003e+01	8	-8.223577e+00	-5.559475e+00
SCC07_1e3_A_GAGACTTCAGCAGTGA	rv	5.139086e+01	8	-9.216558e+00	-4.262260e+00
SCC07_1e2_C_L1_ATCACAGGTCCACTCT	rv	5.912456e+01	9	-9.958403e+00	-4.778753e+00
SCC07_1e3_D_GTTGCTCTCACCTGTC	rv	5.916703e+01	9	-1.007636e+01	-5.094078e+00
SCC08_1e2_B_L3_GATCAGTGTCCACTCT	rv	4.544990e+01	7	-8.458872e+00	-7.597907e-01
SCC07_noAAV_control_B_L3_TGGGCTGGTTGCTAGT	control	3.073180e+01	5	-7.598323e+00	1.653480e+00
SCC08_noAAV_control_B_L4_ACCAACACATTGACTG	control	5.916703e+01	9	-8.990560e+00	-6.302610e+00
SCC07_noAAV_control_B_L4_AAGACAAAGTGAGTTA	control	5.656748e+01	8	-9.376032e+00	-4.584446e+00
SCC08_1e2_A_L2_GCTTTCGAGAGAACCC	rv	5.837660e+01	9	-8.930246e+00	-3.437176e+00
SCC07_1e2_C_L2_GGAGGATTCAGGGTAG	rv	3.715280e+01	6	-8.503313e+00	1.783236e+00
SCC08_noAAV_control_B_L2_TCCCAGTTCGTGGACC	control	1.209723e-04	1	5.823196e+00	3.297749e+00
SCC07_noAAV_control_A_L1_TCACATTAGGTTCACT	control	5.110621e+01	8	-8.023326e+00	-5.258753e+00
SCC08_1e2_B_L3_GTATTTCAGTGTACAA	rv	6.749444e+01	10	-1.035556e+01	-4.104375e+00
SCC07_noAAV_control_B_L4_TGCAGATCACGCTGCA	control	2.948662e+01	5	-6.353544e+00	2.438963e+00
SCC07_noAAV_control_B_L5_CGTGTCTAGATGGTCG	control	8.034072e+00	2	2.460268e+00	-1.502027e-01
SCC08_1e2_B_L1_GGTGGCTAGCAACAGC	rv	6.422177e+01	10	-1.001477e+01	-6.386132e+00
SCC07_1e2_B_L2_GTAGAAACATACTGAC	rv	5.869629e+01	9	-1.023343e+01	-4.741462e+00
SCC08_noAAV_control_B_L1_TCCGAAATCGGCTGGT	control	2.829287e+01	5	-4.275002e+00	2.777454e+00
SCC08_AAV_control_B_L1_CATGCAATCCCTCTCC	control	1.683451e+01	3	-1.085117e+00	3.503198e+00
SCC07_1e2_C_L3_TTTCCTCCATGCGTGC	rv	4.602525e+01	7	-8.982167e+00	-9.174993e-01
SCC08_noAAV_control_B_L1_CATCGCTTCACCATCC	control	2.952537e+01	5	-4.671125e+00	3.562231e+00
SCC07_AAV_control_B_L2_AACCATGAGTGGTGAC	control	2.881292e+01	5	-8.275921e+00	1.121793e+00
SCC07_noAAV_control_B_L5_CTCCACAGTAACCCGC	control	4.246309e+00	1	5.499980e+00	4.551468e+00
SCC07_1e2_B_L3_GTAGATCTCACACCCT	rv	6.485099e+01	10	-9.275476e+00	-3.749777e+00
SCC08_1e2_A_L3_TTGTTCAAGTAGGATT	rv	3.697459e+01	6	-8.240918e+00	1.195069e+00
SCC07_1e2_C_L4_CACAACATCCCTAGGG	rv	2.693724e+01	5	-4.087188e+00	3.685273e+00
SCC07_AAV_control_B_L1_CAGCCAGGTACCGTGC	control	1.935055e+00	1	7.051373e+00	2.955297e+00
SCC07_1e2_B_L4_TTTAGTCAGGTGGCTA	rv	6.722957e+01	10	-1.018548e+01	-4.502295e+00
SCC08_AAV_control_B_L2_TGTGTGAGTCCTGTTC	control	1.152927e+01	2	3.482486e-01	5.080542e+00
SCC08_noAAV_control_A_L4_CCACGAGTCAAGGAGC	control	2.451205e-06	1	6.033150e+00	3.166470e+00
SCC08_noAAV_control_B_L5_GTGGAGACATCGCCTT	control	5.028060e+01	8	-8.222914e+00	-5.386186e+00
SCC07_1e2_B_L4_AACCATGCAGCTGTAT	rv	5.828736e+01	9	-9.343591e+00	-5.743362e+00
SCC08_1e2_A_L3_TACGGGCTCTCCCATG	rv	4.544990e+01	7	-8.566246e+00	-1.205841e+00
SCC07_1e3_A_CAGGTATGTTGCGTAT	rv	4.586444e+01	7	-9.608227e+00	-6.865870e-01
SCC07_1e3_F_ATGGGAGGTGGCACTC	rv	5.231252e+01	8	-8.262720e+00	-5.360050e+00
SCC07_AAV_control_B_L2_TCTACATTCGGTTGTA	control	1.313912e+01	2	2.321144e+00	5.189014e+00
SCC07_1e3_A_CGGAGAACACATACTG	rv	5.585509e+01	8	-9.142855e+00	-1.600475e+00
SCC07_AAV_control_A_L2_CTCAGAAAGCGTTGTT	control	1.864596e+01	3	-1.063915e+00	4.204842e+00
SCC08_1e3_F_L2_CGTAGTATCGTAACTG	rv	6.433930e+01	10	-1.020430e+01	-4.015487e+00
SCC07_1e3_E_CGGCAGTCAGACCTAT	rv	5.127820e+01	8	-8.476932e+00	-4.456601e+00
SCC08_noAAV_control_B_L3_AGGTCATTCTATGCCC	control	5.741552e+01	9	-9.323043e+00	-6.362428e+00
SCC07_noAAV_control_B_L4_GTTCGCTAGATGTTAG	control	1.111986e+01	2	5.685749e-01	5.089372e+00
SCC06_noAAV_control_A_L4_CCGATCTTCTCAACGA	control	1.418265e+01	3	-5.117527e-01	3.588787e+00
SCC08_noAAV_control_B_L5_GGGATGAGTCTGTAGT	control	4.846547e+01	8	-8.423817e+00	-3.147798e+00
SCC07_1e2_C_L4_CTGCTCAAGATCGGTG	rv	6.265940e+01	10	-8.948578e+00	-4.976070e+00
SCC07_noAAV_control_B_L5_GACTCTCCAGCGGTCT	control	2.660725e+01	4	-4.296439e+00	3.553415e+00
SCC06_noAAV_control_A_L3_TCATCCGGTTGGTGTT	control	1.552373e+01	3	4.719951e-01	5.223392e+00
SCC08_noAAV_control_A_L4_GAGTCATGTAACTAAG	control	4.388759e+01	7	-8.598601e+00	-1.425507e+00
SCC08_1e2_B_L3_AACTTCTCAAGACCGA	rv	1.776422e+01	3	-5.600368e-01	4.800459e+00
SCC07_noAAV_control_A_L2_TCCTCCCCATAGCACT	control	3.044185e+01	5	-6.857753e+00	2.037146e+00
SCC07_1e3_B_CCGCAAGGTCTCAGGC	rv	2.227386e+00	1	5.683231e+00	4.603004e+00
SCC08_noAAV_control_A_L1_GAACGTTGTTCTTGCC	control	5.848577e+01	9	-9.188234e+00	-5.989668e+00
SCC08_AAV_control_A_L2_CGCATGGCAACAGCCC	control	2.715782e+01	5	-6.791883e+00	2.082794e+00
SCC07_1e3_D_CACTGTCGTGTGTTTG	rv	3.697459e+01	6	-8.564736e+00	1.160293e+00
SCC07_1e3_E_ACAAGCTGTGAGTTTC	rv	1.683451e+01	3	-6.920879e-01	3.623150e+00
SCC07_AAV_control_B_L1_CGAGTTAAGTATGGCG	control	4.681663e+01	7	-8.825336e+00	-2.619272e+00
SCC07_noAAV_control_B_L4_TGTTCTAAGTGATGGC	control	3.234255e+01	6	-8.191417e+00	1.152898e+00
SCC06_noAAV_control_A_L3_TCCACCAGTACTGCCG	control	1.425465e+01	3	-1.098896e+00	4.581268e+00
SCC08_noAAV_control_B_L1_TTGCTGCTCCTGTAGA	control	3.329694e+01	6	-8.293937e+00	7.713764e-01
SCC07_noAAV_control_B_L3_ATACCGAAGTGGACGT	control	5.701312e+01	9	-9.360784e+00	-4.686169e+00
SCC07_1e2_B_L3_TACGGTAGTGGAAATT	rv	6.722957e+01	10	-1.019590e+01	-4.827778e+00
SCC08_1e2_B_L1_AGATCGTGTCACATTG	rv	1.905758e+01	4	-9.320943e-01	5.110126e+00
SCC08_noAAV_control_B_L2_GCGGAAATCGAGTGGA	control	1.138954e+01	2	-1.961131e+00	8.070454e+00
SCC08_noAAV_control_B_L1_TTACGTTCAAGCGAAC	control	2.030024e+00	1	7.229976e+00	2.720847e+00
SCC07_1e2_B_L2_GGTGTCGGTCCTCCAT	rv	2.898203e+00	1	5.906387e+00	3.958212e+00
SCC07_noAAV_control_A_L3_AACCATGTCCTTATGT	control	6.938919e+00	2	3.774725e+00	4.440156e+00
SCC08_noAAV_control_B_L4_GTGTCCTGTGCTTATG	control	1.164934e+01	2	9.351938e-01	4.421774e+00
SCC08_AAV_control_B_L1_CCGGTGACAGGAAGTC	control	4.544989e+01	7	-8.608378e+00	-2.800474e+00
SCC08_1e2_B_L2_ACTCCCAGTACTGCCG	rv	2.327294e+01	4	-4.217976e+00	3.716868e+00
SCC07_noAAV_control_A_L1_TCATCCGAGCTGCCTG	control	2.660725e+01	4	-3.005829e+00	3.254836e+00
SCC08_noAAV_control_A_L2_TGATGGTAGGTCGTCC	control	1.074135e+01	2	1.834980e-01	4.787356e+00
SCC07_AAV_control_A_L1_TTGGGTAAGTATGAGT	control	4.721198e+01	7	-8.535868e+00	-4.387893e+00
SCC08_1e2_B_L2_TTAGGGTAGACCAGAC	rv	6.500032e+01	10	-9.659848e+00	-5.825224e+00
SCC08_1e2_B_L3_AGAAATGGTACAGAGC	rv	6.748744e+01	10	-9.250049e+00	-4.294886e+00
SCC07_noAAV_control_A_L3_TGATTTCCACTGTTCC	control	5.493483e+01	8	-8.118374e+00	-5.352740e+00
SCC08_AAV_control_B_L2_TGCGATATCTTCTCAA	control	2.227385e+00	1	5.686798e+00	4.192561e+00
SCC07_1e3_E_CGCAGGTAGATGTAGT	rv	3.697459e+01	6	-9.511962e+00	-1.999404e-01
SCC08_1e2_B_L3_CCAAGCGGTACTGGGA	rv	4.367148e+01	7	-8.558606e+00	-5.052117e-01
SCC08_1e3_A_CTGCGAGAGCTGACTT	rv	4.104102e+01	7	-9.433521e+00	-2.705454e-01
SCC07_noAAV_control_A_L3_GTCATCCAGCGTCTCG	control	3.610668e+01	6	-8.530492e+00	4.274572e-01
SCC08_noAAV_control_B_L3_GAAGCCCAGTTGCTCA	control	4.429931e+01	7	-8.990642e+00	-1.573344e+00
SCC07_1e3_A_CATGCGGCAGCGACAA	rv	5.591331e+01	8	-8.324441e+00	-4.364589e+00
SCC07_1e2_B_L2_TGTCCACGTGGAAATT	rv	5.937667e+01	9	-9.022526e+00	-4.729757e+00
SCC07_noAAV_control_A_L1_GGGAAGTCAGTCTCTC	control	4.695064e+01	7	-8.722575e+00	-3.035271e+00
SCC07_noAAV_control_B_L4_AAACCCAGTAATCAAG	control	1.113024e+01	2	-1.511764e-01	4.498298e+00
SCC07_noAAV_control_A_L3_TCTTGCGCATAGAATG	control	3.048605e+01	5	-5.399876e+00	2.775905e+00
SCC07_AAV_control_B_L1_TTTCCTCGTAAGATCA	control	2.227384e+00	1	5.725588e+00	3.007012e+00
SCC07_1e2_B_L4_TCATTTGTCAATCCGA	rv	6.015063e+01	9	-9.099069e+00	-4.042739e+00
SCC08_noAAV_control_B_L3_AGGCATTCAAGTGGGT	control	5.671941e+01	8	-8.456064e+00	-4.421792e+00
SCC06_noAAV_control_A_L3_CAACCTCGTCTCCTGT	control	1.115895e+01	2	-4.818939e-01	5.437303e+00
SCC08_noAAV_control_A_L4_GTAGCTAAGTAGGTTA	control	1.155167e+01	2	6.552734e-01	4.814990e+00
SCC07_noAAV_control_B_L4_ATTCCCGCAAACTAGA	control	3.059559e+01	5	-4.329967e+00	2.435375e+00
SCC07_1e3_B_CTGTCGTGTGGCTGCT	rv	3.715653e+01	6	-8.609859e+00	1.240092e+00
SCC08_noAAV_control_A_L3_TAAGCGTGTAGGAGGG	control	2.420943e-06	1	7.224554e+00	2.227720e+00
SCC07_1e3_A_GTGTGGCGTCTGCATA	rv	5.510637e+01	8	-8.534473e+00	-4.920921e+00
SCC08_noAAV_control_B_L2_CTATAGGGTGGAATGC	control	5.869629e+01	9	-9.096798e+00	-3.547282e+00
SCC08_noAAV_control_B_L3_AGCTACAAGCGTACAG	control	4.246311e+00	1	5.764288e+00	3.871414e+00
SCC06_noAAV_control_A_L4_CGGAACCAGCACGATG	control	1.474879e+01	3	-3.169681e-01	4.761108e+00
SCC07_noAAV_control_A_L1_ACTTTGTAGGTAGCCA	control	5.681612e+01	8	-8.954149e+00	-5.210593e+00
SCC08_AAV_control_A_L1_GGGACCTGTCTACGTA	control	4.429931e+01	7	-9.135786e+00	-1.833050e+00
SCC08_AAV_control_B_L1_ACGATGTAGGATACAT	control	1.726955e+01	3	-2.702831e-01	3.931098e+00
SCC08_noAAV_control_B_L3_CGATGGCAGATCACCT	control	2.757646e+01	5	-7.230054e+00	1.869800e+00
SCC07_AAV_control_B_L1_CAGTTAGGTCCTTTGC	control	4.172378e+00	1	5.754626e+00	4.506931e+00
SCC08_1e2_A_L2_GATTCTTTCACTCGAA	rv	1.273704e+01	2	3.945129e-01	4.842628e+00
SCC06_noAAV_control_A_L3_AACAGGGCACAAAGCG	control	6.849782e+00	2	3.351814e+00	5.012601e+00
SCC07_1e2_B_L3_TTGTTCAAGGCTTCCG	rv	6.088340e+01	9	-1.002962e+01	-6.354695e+00
SCC08_1e2_B_L2_TGAGGGAAGGAGTACC	rv	6.243434e+01	10	-1.026748e+01	-4.563672e+00
SCC08_noAAV_control_B_L5_CGTGAATGTACTGACT	control	5.064472e+01	8	-8.390822e+00	-5.865423e+00
SCC08_1e2_A_L3_GGGAGTACATAGTCGT	rv	2.479505e+01	4	-5.456748e+00	2.885002e+00
SCC08_1e2_B_L1_AGCGCTGGTACGAGTG	rv	6.614623e+01	10	-9.395266e+00	-4.422371e+00
SCC07_1e2_B_L4_GCCAACGTCTTCGTAT	rv	6.566345e+01	10	-9.397581e+00	-3.588634e+00
SCC08_1e2_B_L3_CCTTCAGCACTCAGAT	rv	1.867101e+01	3	-1.412460e+00	4.241045e+00
SCC08_1e2_B_L2_ACATCCCTCCTAGCCT	rv	5.587638e+01	8	-8.731862e+00	-3.869484e+00
SCC08_1e3_A_TAGGGTTGTTGACTAC	rv	5.883596e+01	9	-9.488342e+00	-4.679415e+00
SCC08_AAV_control_B_L1_TGAATCGGTTAAGAAC	control	2.256170e+01	4	-4.507833e+00	3.775724e+00
SCC07_1e3_E_GTCCTCAAGTTACGGG	rv	5.295740e+01	8	-8.619189e+00	-5.214094e+00
SCC08_noAAV_control_B_L2_TCAGGGCTCGTCAAAC	control	6.118977e+01	10	-9.919206e+00	-5.480094e+00
SCC07_noAAV_control_A_L2_AACCTGAAGGGCAACT	control	5.301916e+00	1	4.667131e+00	4.740673e+00
SCC06_noAAV_control_B_L2_ACAGCCGGTTTAGAGA	control	6.750391e+00	2	3.657972e+00	4.985554e+00
SCC08_noAAV_control_B_L3_TCGTAGACATCCTTGC	control	5.668590e+01	8	-8.694344e+00	-4.009995e+00
SCC08_AAV_control_A_L1_CGGACACAGTCACAGG	control	5.910692e+01	9	-9.667090e+00	-5.587103e+00
SCC08_noAAV_control_A_L3_CTCACTGGTAAGCAAT	control	9.655664e+00	2	-1.662939e+00	4.183518e+00
SCC08_noAAV_control_A_L1_TGTGATGGTTACACTG	control	2.660726e+01	4	-4.299661e+00	3.692466e+00
SCC08_1e2_B_L1_CTGCGAGGTGTCACAT	rv	6.722957e+01	10	-1.028280e+01	-4.765208e+00
SCC07_AAV_control_A_L1_ACGCACGGTCGAACGA	control	3.219790e+01	6	-7.295991e+00	1.394851e+00
SCC07_AAV_control_A_L2_AATGCCACAATCTCGA	control	1.471983e+01	3	-5.490364e-01	3.881375e+00
SCC07_AAV_control_B_L2_TGGGCTGTCCTCTAAT	control	5.674470e+01	8	-8.642095e+00	-5.972057e+00
SCC07_1e3_B_CAATCGATCATCGGGC	rv	6.129953e+01	10	-8.888264e+00	-5.224848e+00
SCC07_1e3_E_GAGAGGTGTGATACCT	rv	4.718294e+01	7	-9.266456e+00	-1.152193e+00
SCC07_AAV_control_A_L2_AGTTCCCGTACCATAC	control	2.372991e+01	4	-6.264491e+00	2.617346e+00
SCC08_AAV_control_A_L1_ACTTATCGTAGATGTA	control	6.485559e+01	10	-9.773931e+00	-6.254060e+00
SCC08_noAAV_control_B_L1_TTTCGATCAGAAATTG	control	2.660726e+01	5	-4.437946e+00	3.454768e+00
SCC08_1e2_B_L2_CAGTTAGGTCTGGTTA	rv	6.531455e+01	10	-8.962163e+00	-5.060338e+00
SCC08_1e2_B_L3_TCTCCGAGTGTCTAAC	rv	1.876204e+01	4	-3.078949e-01	4.197401e+00
SCC07_noAAV_control_B_L5_TACATTCCAGTCTACA	control	3.784916e+01	7	-9.355998e+00	-5.592591e-01
SCC08_noAAV_control_B_L1_TATTGGGTCGCTGACG	control	1.699664e+01	3	-8.275366e-01	4.026505e+00
SCC08_AAV_control_A_L2_TGACAGTAGACTTCAC	control	6.522272e+01	10	-9.526996e+00	-6.170690e+00
SCC07_noAAV_control_B_L3_ACAGGGATCGTAGCCG	control	3.364728e+01	6	-8.431242e+00	6.288857e-01
SCC07_noAAV_control_A_L1_TACAACGAGGATTCAA	control	2.660725e+01	4	-3.032612e+00	3.625414e+00
SCC07_AAV_control_B_L2_AATGCCACAATTCTCT	control	1.839226e+01	3	-2.077944e+00	3.646621e+00
SCC08_noAAV_control_B_L4_CACACAAAGGAGAATG	control	2.952537e+01	5	-4.731474e+00	3.229803e+00
SCC07_noAAV_control_A_L1_CACCGTTTCACTCACC	control	4.716272e+01	7	-8.611257e+00	-2.029218e+00
SCC07_AAV_control_A_L1_CAAGCTACAGAGTCAG	control	2.713476e+01	5	-7.011103e+00	1.560821e+00
SCC08_noAAV_control_A_L3_GCCATTCCAGTCCCGA	control	3.175928e+01	6	-7.581615e+00	1.809205e+00
SCC07_1e2_C_L1_ATCGGCGTCTCATTAC	rv	6.722957e+01	10	-8.812888e+00	-4.655647e+00
SCC08_1e2_A_L1_CTACCCAGTAACAAGT	rv	5.656748e+01	8	-8.929586e+00	-4.432551e+00
SCC07_1e2_B_L3_GATTGGTTCTCTGACC	rv	5.873963e+01	9	-9.044439e+00	-5.445810e+00
SCC07_AAV_control_B_L2_CATCGTCAGACCGCCT	control	6.485099e+01	10	-8.887582e+00	-5.124718e+00
SCC08_noAAV_control_A_L1_AGGGTTTAGCTGGCTC	control	1.499060e+01	3	-7.773144e-01	4.179224e+00
SCC07_noAAV_control_A_L2_GGCTGTGTCTCTGCCA	control	2.153952e+01	4	-7.686095e-01	4.604279e+00
SCC08_noAAV_control_B_L1_GACTATGAGCGTCTCG	control	8.728655e-01	1	6.060698e+00	3.169884e+00
SCC07_AAV_control_B_L2_GTTCTATGTTGTGTAC	control	1.361781e-07	1	6.465997e+00	2.953333e+00
SCC07_1e2_C_L1_CGTAAGTTCCCGTTCA	rv	2.520845e+01	4	-5.584213e+00	3.473047e+00
SCC08_noAAV_control_B_L2_TTTCACACAACTGATC	control	1.485248e-02	1	7.255910e+00	2.809735e+00
SCC07_1e3_C_CTGGCAGAGGATTTCC	rv	5.729859e+01	9	-9.232076e+00	-4.922660e+00
SCC08_AAV_control_A_L2_GAAGCCCTCCGGGACT	control	2.781489e+01	5	-7.752273e+00	1.587623e+00
SCC08_noAAV_control_A_L2_ATCCCTGAGATGTTCC	control	5.788918e+01	9	-9.652013e+00	-5.722033e+00
SCC08_noAAV_control_B_L3_AAAGGGCCAGTAACGG	control	4.290611e+01	7	-8.596745e+00	-8.277113e-01
SCC08_AAV_control_A_L2_CCAAGCGAGACAACTA	control	2.713476e+01	5	-7.322512e+00	1.393497e+00
SCC08_1e2_A_L1_CCTCAACAGGTAGCAC	rv	4.448483e-06	1	7.429615e+00	2.127662e+00
SCC07_AAV_control_A_L2_AACCATGCAGGTGTTT	control	2.881292e+01	5	-8.775090e+00	2.194681e-01
SCC08_noAAV_control_B_L3_TGTCCCACACGGCGTT	control	6.121100e+00	2	3.377126e+00	5.033600e+00
SCC08_1e2_B_L3_GCATCGGGTCGTGGAA	rv	4.544990e+01	7	-8.225300e+00	-9.908901e-01
SCC08_noAAV_control_A_L1_ATGGAGGCACTTGAGT	control	5.613728e+00	2	4.912720e+00	4.773506e+00
SCC07_1e3_A_GTGGAGATCCGTGGTG	rv	5.498758e+01	8	-8.597350e+00	-5.547803e+00
SCC08_noAAV_control_A_L1_TGTAAGCTCGAGAACG	control	2.928441e+01	5	-6.994688e+00	1.975954e+00
SCC07_1e2_B_L1_CCTCTAGAGTGGCGAT	rv	4.311699e+01	7	-7.516028e+00	8.643271e-01
SCC08_noAAV_control_B_L2_AAATGGATCGGAATGG	control	2.713476e+01	5	-7.173259e+00	1.455625e+00
SCC08_AAV_control_B_L1_AAGCATCCACCCAACG	control	3.639198e+01	6	-8.235062e+00	6.688083e-01
SCC08_AAV_control_A_L1_AGTGCCGCACACGCCA	control	1.876204e+01	3	-8.369696e-01	4.816282e+00
SCC07_noAAV_control_B_L5_TCCATCGTCCACAGGC	control	2.838431e+01	5	-6.351598e+00	2.609160e+00
SCC08_noAAV_control_B_L3_GTCAAACCAGCTGCCA	control	1.699664e+01	3	-6.718635e-01	3.816090e+00
SCC07_noAAV_control_A_L3_CATCCGTGTACGAGTG	control	3.823364e+01	7	-9.573571e+00	-1.467388e+00
SCC07_1e2_B_L4_CATACTTAGTGGGAAA	rv	6.396738e+01	10	-1.011173e+01	-3.628163e+00
SCC07_noAAV_control_B_L3_TAGACCACACCGGCTA	control	5.706864e+01	9	-8.838435e+00	-5.325730e+00
SCC08_noAAV_control_B_L1_TTCAATCAGATTGTGA	control	1.272101e+01	2	9.774681e-01	4.845215e+00
SCC07_1e2_C_L1_CACAGATGTTCCTAAG	rv	1.447664e+01	3	-4.498119e-01	4.073630e+00
SCC07_AAV_control_A_L2_TCCGATCCATCGGCCA	control	2.881292e+01	5	-7.861848e+00	1.429024e+00
SCC08_1e3_A_CAGGGCTAGCTCCGAC	rv	3.956186e+00	1	4.697144e+00	4.847991e+00
SCC08_noAAV_control_B_L4_TTCTAACGTAGCTTGT	control	5.675963e+01	8	-8.471101e+00	-4.118837e+00
SCC07_noAAV_control_A_L3_AAGACAAGTTCATCGA	control	5.839783e+01	9	-9.011555e+00	-4.334078e+00
SCC08_noAAV_control_B_L1_CGTTAGACAAATGCGG	control	2.155654e+01	4	-2.932037e+00	3.992535e+00
SCC07_noAAV_control_B_L4_CTCAGAACAATTGCTG	control	3.048605e+01	5	-3.849947e+00	3.454251e+00
SCC08_noAAV_control_B_L2_TGAGGGAGTAACCAGG	control	2.153005e+01	4	-2.541031e+00	3.849914e+00
SCC08_1e3_A_CAGCGTGAGCATCCCG	rv	6.396738e+01	10	-9.413468e+00	-3.419771e+00
SCC08_1e2_A_L2_CCTAAGAAGTATTGCC	rv	6.254395e+01	10	-9.300354e+00	-5.102199e+00
SCC08_noAAV_control_A_L3_TGATCAGTCACGTCCT	control	2.952537e+01	5	-4.291893e+00	3.222855e+00
SCC08_noAAV_control_B_L2_TCTTAGTGTCAGTTTG	control	6.118977e+01	10	-9.857543e+00	-5.718308e+00
SCC08_AAV_control_B_L1_ACCCTCAAGGGATGTC	control	1.325019e+01	2	-1.321386e-01	4.774675e+00
SCC08_noAAV_control_B_L5_CTTGAGACATTAAGCC	control	4.429931e+01	7	-9.444481e+00	4.220442e+00
SCC08_noAAV_control_B_L3_CTTGATTTCTGTCCCA	control	1.351696e+01	3	-1.746446e-01	5.172203e+00
SCC08_noAAV_control_B_L2_GCAGCCAAGATGAATC	control	6.181961e+00	2	3.557548e+00	4.906289e+00
SCC08_noAAV_control_A_L3_TCTCTGGAGTTTCGGT	control	2.660726e+01	5	-4.719910e+00	3.727655e+00
SCC08_AAV_control_A_L2_TCTTAGTTCTTAGCCC	control	4.716272e+01	7	-8.876554e+00	-2.446404e+00
SCC08_noAAV_control_B_L1_TGCAGTACAATCTAGC	control	2.959635e+01	5	-4.679656e+00	2.935139e+00
SCC08_noAAV_control_B_L4_CGTCAAATCTGAGCAT	control	1.717255e+00	1	6.622050e+00	3.751459e+00
SCC08_AAV_control_A_L1_ATGCATGCATACAGCT	control	2.326923e+01	4	-3.956376e+00	3.421377e+00
SCC07_noAAV_control_B_L4_ATTCTTGGTATGGAAT	control	2.660725e+01	4	-4.021362e+00	3.853638e+00
SCC08_noAAV_control_B_L3_ATTCATCTCACACCCT	control	9.436203e-03	1	5.775979e+00	3.311963e+00
SCC07_noAAV_control_A_L3_CAAGACTCACGTTCGG	control	1.969009e+00	1	6.967897e+00	3.330206e+00
SCC07_AAV_control_A_L2_TCCATGCTCGCAATTG	control	1.728715e+00	1	7.189342e+00	3.158144e+00
SCC08_1e3_F_L1_AAACGCTCATGACTTG	rv	6.081335e+01	9	-9.170120e+00	-3.548908e+00
SCC07_noAAV_control_A_L2_ACTATTCTCAGCGTCG	control	2.375119e+00	1	6.219166e+00	4.159647e+00
SCC07_noAAV_control_A_L3_ACAACCAGTTCCGCGA	control	5.431059e+01	8	-9.729221e+00	-4.759679e+00
SCC08_noAAV_control_B_L1_ACACTGAAGGTTGGTG	control	2.740701e+01	5	-6.302743e+00	2.110561e+00
SCC07_1e2_B_L1_GGGTGTCCAACACACT	rv	6.197743e+01	10	-9.262609e+00	-6.052878e+00
SCC08_AAV_control_A_L2_AGACCCGGTTCCAGGC	control	1.084384e+01	2	1.634541e+00	5.115516e+00
SCC08_1e2_B_L1_TTCCAATCAGTGTGGA	rv	6.624966e+01	10	-9.435896e+00	-4.370224e+00
SCC08_AAV_control_B_L2_TGCTCGTTCTCGTTTA	control	4.721198e+01	7	-8.629896e+00	-3.098782e+00
SCC07_noAAV_control_B_L5_ACTGCAAGTGTTGCCG	control	5.916703e+01	9	-9.460692e+00	-5.532227e+00
SCC08_1e2_B_L2_CTGCAGGAGCTAAACA	rv	5.865502e+01	9	-8.870907e+00	-4.247488e+00
SCC07_noAAV_control_B_L3_CCCAACTTCTGAATCG	control	2.227384e+00	1	5.747169e+00	3.126950e+00
SCC08_noAAV_control_A_L4_CACGTTCGTCATACCA	control	4.468556e+01	7	-8.856245e+00	-1.943012e+00
SCC07_noAAV_control_A_L3_CCTTGTGCACCTCTGT	control	1.276370e+01	2	-3.295599e-01	5.156300e+00
SCC08_noAAV_control_B_L4_GTGGAGATCCGAACGC	control	2.629867e+01	4	-5.921238e+00	2.333499e+00
SCC08_1e2_B_L3_TCCAGAAGTAACTAAG	rv	6.501757e+01	10	-9.689952e+00	-4.687202e+00
SCC07_1e2_B_L1_AAATGGAGTGTAAACA	rv	6.396738e+01	10	-9.271829e+00	-4.313311e+00
SCC08_noAAV_control_B_L4_CATGCAACAAGTGCTT	control	1.586494e+01	3	-1.222443e+00	5.468426e+00
SCC07_noAAV_control_A_L1_CAGAGCCGTCTAATCG	control	1.157557e+01	2	1.584857e+00	4.522512e+00
SCC07_noAAV_control_B_L3_CGTGATACAACGACTT	control	1.157557e+01	2	1.274046e+00	4.546992e+00
SCC08_1e2_B_L1_CAACAGTAGGTCGACA	rv	2.713476e+01	5	-8.140062e+00	1.271193e+00
SCC08_noAAV_control_B_L1_TGCTTGCAGAGTCAGC	control	2.586482e+01	4	-3.993670e+00	2.893367e+00
SCC08_noAAV_control_A_L1_CCCTCAATCACCTGGG	control	1.475729e+01	3	-2.296933e+00	4.536355e+00
SCC08_1e3_A_CAGCCAGGTCTGCCTT	rv	2.157737e+01	4	-3.345950e+00	4.139684e+00
SCC07_AAV_control_B_L1_TTTATGCCACAGGATG	control	4.236651e-07	1	8.275205e+00	1.436951e+00
SCC07_noAAV_control_A_L4_GTAGAAAAGGCCGCTT	control	3.466172e+01	6	-8.994871e+00	1.171067e-02
SCC08_AAV_control_A_L2_GCCAGCACAGAGTTGG	control	5.578945e-05	1	7.232093e+00	2.232726e+00
SCC07_AAV_control_B_L1_CGGTCAGGTGAAGCGT	control	1.881593e+00	1	7.034203e+00	3.325843e+00
SCC08_AAV_control_B_L2_ACTTATCGTCACCGCA	control	2.153005e+01	4	-4.830544e+00	3.387447e+00
SCC08_noAAV_control_A_L4_TTGAACGCAACGCATT	control	1.825812e+00	1	6.134883e+00	3.868248e+00
SCC08_noAAV_control_B_L5_GTTGCGGTCTTTCGAT	control	1.186623e+01	2	-4.731168e-01	5.103817e+00
SCC08_AAV_control_A_L2_TACCCACAGTCGCGAA	control	2.756582e+01	5	-6.416318e+00	2.390122e+00
SCC08_1e2_B_L1_GTCACGGCAGGCACAA	rv	6.722957e+01	10	-1.028475e+01	-4.668245e+00
SCC08_1e3_C_GACGTTAAGGTAATCA	rv	5.318125e+01	8	-8.753421e+00	-4.929708e+00
SCC07_noAAV_control_A_L1_TCGAACAAGTACAGAT	control	5.559787e+01	8	-8.513804e+00	-4.910138e+00
SCC07_noAAV_control_B_L3_AGGGCCTGTAATGATG	control	4.949088e-03	1	7.105460e+00	2.566997e+00
SCC07_noAAV_control_A_L1_AGTCACAGTTTCACAG	control	3.048605e+01	5	-2.876561e+00	2.776238e+00
SCC08_AAV_control_A_L2_ACGGTTAGTGCCGTTG	control	1.964198e+01	4	-3.765956e+00	3.758570e+00
SCC08_noAAV_control_B_L5_AAGCGAGTCATAGAGA	control	3.431741e+01	6	-8.948910e+00	1.682605e-01
SCC07_1e2_C_L2_TTGCGTCCAGGAAGTC	rv	3.219790e+01	6	-8.535389e+00	1.203702e+00
SCC06_noAAV_control_A_L4_TCATCATGTGTAGGAC	control	1.405793e+01	3	-1.028690e+00	3.675298e+00
SCC07_noAAV_control_A_L3_GGGTATTAGATACCAA	control	2.952537e+01	5	-4.375843e+00	3.338815e+00
SCC08_AAV_control_A_L2_TTTAGTCCAACAGCTT	control	3.560781e+01	6	-8.666761e+00	-7.256134e-02
SCC07_1e2_C_L1_TGACGCGAGGATACGC	rv	4.544989e+01	7	-8.573916e+00	-6.910231e-01
SCC08_1e2_A_L2_GTGCAGCGTAGTCTTG	rv	6.722957e+01	10	-1.028318e+01	-5.244539e+00
SCC08_noAAV_control_B_L1_TGCGATACAAGAAATC	control	3.666348e+01	6	-8.252246e+00	6.269258e-01
SCC07_noAAV_control_B_L5_TTTCGATCACTGTGTA	control	2.660726e+01	4	-4.948615e+00	3.315086e+00
SCC08_noAAV_control_A_L3_TGATCAGCACTACCCT	control	4.246310e+00	1	5.460095e+00	3.222033e+00
SCC08_noAAV_control_B_L5_TTGCATTGTGATAGTA	control	1.734434e+00	1	7.574028e+00	-6.221014e+00
SCC07_AAV_control_A_L1_GCCTGTTGTCCCGGTA	control	2.952009e+01	5	-7.348443e+00	2.055916e+00
SCC07_noAAV_control_A_L1_TGTCAGAAGTTACGAA	control	1.210472e-07	1	7.293721e+00	2.348844e+00
SCC08_1e2_A_L3_ATGGAGGAGATACTGA	rv	6.572962e+01	10	-9.422686e+00	-3.319150e+00
SCC08_1e2_B_L1_GTCTCACAGTCACGAG	rv	6.135895e+01	10	-1.020135e+01	-5.070954e+00
SCC07_AAV_control_A_L1_GGGTGAAAGACATCAA	control	2.320520e+00	1	6.368070e+00	5.927197e+00
SCC08_noAAV_control_A_L1_TCATGCCTCATTCACT	control	5.669821e+01	8	-9.342978e+00	-5.850544e+00
SCC07_1e3_D_TCGCAGGGTGAATAAC	rv	5.915065e+01	9	-9.103775e+00	-5.666667e+00
SCC07_1e2_B_L2_TTCCACGAGGTTCCGC	rv	3.697459e+01	6	-9.534475e+00	-8.650487e-02
SCC08_1e2_B_L1_TTACTGTGTGTGGTCC	rv	6.733042e+01	10	-1.039618e+01	-4.627026e+00
SCC07_noAAV_control_A_L4_TGAATCGAGAACTCCT	control	8.107695e+00	2	1.748721e+00	4.798167e+00
SCC07_noAAV_control_A_L2_TAATCTCTCAATCAGC	control	2.991267e+01	5	-6.645227e+00	2.284868e+00
SCC08_1e2_B_L3_GGTAACTCAGCGCGTT	rv	6.388258e+01	10	-1.047981e+01	-5.149265e+00
SCC08_noAAV_control_B_L4_CGTGTCTGTAGCTGTT	control	5.668919e+01	8	-9.572863e+00	-6.138018e+00
SCC07_AAV_control_B_L1_GTTGTAGCACCTAAAC	control	9.458416e+00	2	1.650735e+00	4.935845e+00
SCC08_1e3_C_ACATCCCGTACGACAG	rv	5.288250e+01	8	-9.207195e+00	-5.139854e+00
SCC08_noAAV_control_B_L4_CATGGATGTACGCTTA	control	4.821672e+01	8	-8.336590e+00	-3.586694e+00
SCC07_noAAV_control_B_L4_CCAAGCGAGCACACCC	control	3.395632e+01	6	-8.602236e+00	2.577448e-01
SCC07_AAV_control_B_L2_AGTTCCCAGCAGGCAT	control	6.192823e+01	10	-1.058411e+01	-5.031684e+00
SCC07_noAAV_control_B_L3_TTTCATGAGCTAATCC	control	2.660725e+01	4	-4.193697e+00	3.387210e+00
SCC08_AAV_control_A_L2_TTTGATCGTCATCCGG	control	1.165079e-06	1	6.164702e+00	3.084599e+00
SCC08_noAAV_control_B_L5_CACCGTTAGACAGCTG	control	3.048605e+01	5	-3.852435e+00	4.064678e+00
SCC08_AAV_control_B_L1_CTCCCTCCAGAAATTG	control	3.048605e+01	5	-5.282536e+00	3.485582e+00
SCC07_AAV_control_B_L1_GACACGCTCGACACTA	control	2.041392e+01	4	-3.255390e+00	3.760437e+00
SCC07_noAAV_control_A_L1_CATCCACGTCTGATAC	control	5.837230e+01	9	-9.624564e+00	-5.632954e+00
SCC07_1e3_B_TAACACGGTTCCTAAG	rv	3.717874e+01	6	-9.239408e+00	-2.620990e-01
SCC08_1e2_A_L1_CAGGCCAAGGTGCAGT	rv	4.092774e+01	7	-8.467420e+00	1.247865e+00
SCC08_noAAV_control_B_L3_CGAAGTTCAGTGAGCA	control	4.083886e+01	7	-8.603493e+00	2.890904e-02
SCC08_noAAV_control_B_L1_GTGTGGCTCCGCTGTT	control	4.721198e+01	7	-8.648951e+00	-3.169261e+00
SCC06_noAAV_control_B_L4_TCCGGGAAGAAGTATC	control	4.246308e+00	1	5.675155e+00	3.814470e+00
SCC07_AAV_control_A_L2_CACAGATGTGAAGCGT	control	6.540749e+01	10	-9.181220e+00	-5.814856e+00
SCC08_AAV_control_B_L1_GGGTTTACAACGATTC	control	3.910255e+00	1	5.700887e+00	4.244399e+00
SCC07_noAAV_control_B_L3_GAAGGGTCAGGGAGAG	control	3.600008e+01	6	-8.288138e+00	4.081160e-01
SCC08_noAAV_control_B_L1_GCCAGGTTCTCGTGAA	control	1.699664e+01	3	-6.890550e-01	4.393330e+00
SCC08_1e2_A_L3_GAAATGAAGTGCGACA	rv	6.433930e+01	10	-1.046674e+01	-4.524375e+00
SCC08_1e2_A_L3_TATCTGTGTCTACACA	rv	2.669728e+01	5	-5.472357e+00	2.893413e+00
SCC08_noAAV_control_B_L1_CCTCAACAGGGTAATT	control	4.883976e+01	8	-8.479132e+00	-3.247391e+00
SCC08_noAAV_control_B_L3_CCATCACTCGCCTCTA	control	2.227386e+00	1	6.297094e+00	4.138384e+00
SCC07_AAV_control_B_L2_GTTTGGATCCGTGGGT	control	5.681612e+01	8	-9.179869e+00	-5.629772e+00
SCC08_1e2_A_L3_CGAGGAAAGGACTTCT	rv	6.243434e+01	10	-9.742630e+00	-4.769044e+00
SCC06_noAAV_control_B_L1_TTTAGTCTCTGGGCAC	control	1.476337e+01	3	-1.859875e-01	5.117655e+00
SCC08_noAAV_control_B_L2_TTGTGTTAGCCTAACT	control	5.916703e+01	9	-8.958465e+00	-5.766230e+00
SCC07_1e3_A_AAGTGAACATACCGTA	rv	4.141010e+01	7	-9.580978e+00	-2.047442e-01
SCC08_noAAV_control_B_L5_AGACCCGAGTGCGCTC	control	5.322901e+01	8	-8.320107e+00	-5.523901e+00
SCC07_1e3_F_GAACTGTAGAGCAGAA	rv	5.409276e+01	8	-9.270085e+00	-6.262137e+00
SCC07_1e2_C_L3_TTCGATTAGGATTCCT	rv	3.226564e+01	6	-9.477561e+00	-1.396711e-01
SCC07_noAAV_control_B_L3_GTAATCGCAACTGATC	control	1.154493e+01	2	6.549404e-01	5.029126e+00
SCC08_noAAV_control_A_L2_GGGCTACGTCCATAGT	control	2.660726e+01	4	-4.728005e+00	3.330915e+00
SCC08_1e2_B_L2_TTCATGTTCGTCCTTG	rv	4.269931e+01	7	-8.585487e+00	-5.495862e-01
SCC06_noAAV_control_B_L2_TAAGCACGTGAACTAA	control	9.496693e+00	2	7.606208e-01	4.958863e+00
SCC07_AAV_control_A_L1_AGGAAATCAAAGCTAA	control	2.285390e+01	4	-3.843385e+00	3.930411e+00
SCC08_noAAV_control_B_L3_GCGGATCCAAGAGTGC	control	2.685306e+01	5	-3.467479e+00	3.684632e+00
SCC08_noAAV_control_B_L5_ACTTTCATCACCTGTC	control	1.157558e+01	2	3.594841e-01	5.285091e+00
SCC07_noAAV_control_A_L3_GGGTCACTCCGTGGTG	control	2.649835e+01	4	-6.225108e+00	2.448165e+00
SCC07_AAV_control_B_L1_TCTATACGTCTTTCAT	control	2.200886e+01	4	-3.468234e+00	3.652704e+00
SCC08_noAAV_control_B_L1_CTCATTAGTCGCGTCA	control	2.326923e+01	4	-5.624878e+00	2.692636e+00
SCC08_noAAV_control_B_L2_CGTGTCTCAGGGATAC	control	1.876204e+01	4	3.697828e-02	4.556924e+00
SCC07_noAAV_control_A_L3_AAAGTGACAACTCGAT	control	3.600008e+01	6	-8.305912e+00	3.382691e-01
SCC08_noAAV_control_B_L1_CCACAAACATGGAATA	control	2.945348e+01	5	-7.496181e+00	1.912845e+00
SCC08_1e2_B_L1_CCTCCTCGTAGTACGG	rv	6.485100e+01	10	-8.925657e+00	-3.295049e+00
SCC08_noAAV_control_B_L2_CGAGTTACATCTCGTC	control	1.484730e-03	1	6.864777e+00	2.756598e+00
SCC08_1e2_A_L3_CTCCGATCAGGTGTGA	rv	4.350986e+01	7	-8.480033e+00	-4.911374e-01
SCC07_1e2_C_L1_CGAAGTTCATGGATCT	rv	3.219790e+01	6	-8.658892e+00	1.396857e+00
SCC07_noAAV_control_B_L5_GACCCAGCAGTCGTTA	control	3.681701e+01	6	-8.547803e+00	4.428782e-01
SCC08_1e2_A_L2_ACCATTTGTATTAAGG	rv	3.702669e+01	6	-8.600636e+00	1.310861e+00
SCC08_AAV_control_A_L1_CAGTGCGCAGGAGACT	control	3.017583e+00	1	5.795440e+00	3.747691e+00
SCC08_noAAV_control_A_L2_AGGCATTCAGCAGATG	control	1.051212e+01	2	6.242473e-01	5.219305e+00
SCC07_noAAV_control_A_L2_CATGCCTTCTGTCGTC	control	4.933512e+01	8	-8.264080e+00	-4.379692e+00
SCC08_noAAV_control_B_L3_GCAGCCATCATCGCAA	control	5.937667e+01	9	-9.441029e+00	-5.631873e+00
SCC07_1e2_B_L4_GTTCATTGTGGCAACA	rv	4.544989e+01	7	-8.201898e+00	-1.939156e-01
SCC08_noAAV_control_B_L5_TGAGGAGCATGATCTG	control	1.589459e+01	3	-7.642681e-01	4.616006e+00
SCC08_noAAV_control_B_L3_ATCAGGTGTCCACTCT	control	4.751659e+01	8	-8.499535e+00	-3.037100e+00
SCC07_1e3_B_CTGGCAGAGGAGAGTA	rv	3.219790e+01	6	-8.567551e+00	1.304075e+00
SCC08_noAAV_control_A_L1_TATGTTCGTCTCCTGT	control	3.466172e+01	6	-8.549652e+00	2.314166e-01
SCC07_AAV_control_A_L1_TGCATGAGTGAGTTTC	control	5.903703e+01	9	-9.584805e+00	-5.323423e+00
SCC07_noAAV_control_A_L1_AGGAGGTCATACCACA	control	1.522696e+01	3	-2.035328e+00	3.568118e+00
SCC08_noAAV_control_B_L2_ATGGATCTCAGAGCAG	control	3.219790e+01	6	-8.211753e+00	5.351831e-01
SCC08_noAAV_control_B_L3_GATGGAGAGACGGTTG	control	6.118977e+01	10	-9.894819e+00	-5.699047e+00
SCC08_1e2_A_L3_TAGGAGGCACACACGC	rv	3.219790e+01	6	-8.178318e+00	1.309152e+00
SCC07_noAAV_control_A_L1_TATGTTCCACAACGAG	control	5.543040e+00	1	4.439348e+00	4.599778e+00
SCC07_1e2_B_L4_GGGTGTCGTGCGACAA	rv	3.697459e+01	6	-8.384586e+00	1.115922e+00
SCC08_1e2_A_L3_AATGCCAGTTGCATTG	rv	5.869629e+01	9	-1.021300e+01	-4.151845e+00
SCC07_1e3_D_TTGCGTCAGTGGACTG	rv	5.812392e+01	9	-8.884282e+00	-4.499166e+00
SCC08_noAAV_control_B_L3_GCCAGTGTCACCCTCA	control	2.660726e+01	5	-4.661576e+00	3.301320e+00
SCC08_AAV_control_B_L2_TCCAGAAGTAACAGTA	control	1.689546e+01	3	-9.936100e-01	4.277071e+00
SCC06_noAAV_control_A_L2_CATGGTACATGAATCC	control	1.537373e+01	3	4.342116e-01	4.621318e+00
SCC08_noAAV_control_B_L1_GTCGAATCATGACACT	control	1.349065e+01	3	-1.672998e-01	4.979603e+00
SCC08_1e2_A_L3_TCGGGCATCGTCACCT	rv	2.030025e+00	1	5.933939e+00	4.187453e+00
SCC07_noAAV_control_A_L2_TGGAGGACAACAAGTA	control	1.306842e+01	2	-5.168412e-01	3.872325e+00
SCC08_noAAV_control_B_L2_AGACACTAGCAGCACA	control	1.353373e+01	3	-1.173695e+00	4.905457e+00
SCC08_AAV_control_A_L1_GGGTAGACACACCTTC	control	2.599042e+01	4	-6.098794e+00	2.410723e+00
SCC08_noAAV_control_A_L1_GTCCACTAGCACTCGC	control	4.859244e+01	8	-8.477205e+00	-4.196590e+00
SCC08_AAV_control_A_L2_TGTGGCGGTCGAAACG	control	1.134817e-06	1	7.234793e+00	2.250855e+00
SCC07_AAV_control_A_L1_AGCGCCAAGCCTGAGA	control	2.314864e+01	4	-4.349145e+00	2.982697e+00
SCC06_noAAV_control_A_L3_GTGACGCCACTCTAGA	control	1.537373e+01	3	3.744481e-01	5.038827e+00
SCC08_noAAV_control_A_L1_CCTAAGATCTTCTCAA	control	5.391152e+01	8	-8.472261e+00	-5.708179e+00
SCC08_AAV_control_B_L2_TTTGACTTCCTACCAC	control	3.444146e+01	6	-8.872105e+00	2.215669e-01
SCC07_AAV_control_A_L2_TCACACCGTCAACCAT	control	4.721198e+01	7	-8.651671e+00	-4.258661e+00
SCC08_1e2_A_L1_ACCTACCGTGGGCTCT	rv	1.589075e+01	3	-9.924597e-01	5.156740e+00
SCC08_noAAV_control_B_L5_CACAGATTCTCTCCGA	control	7.075519e+00	2	2.697000e+00	5.102277e+00
SCC08_AAV_control_A_L1_ATCGGCGCAGTTGCGC	control	4.365340e+01	7	-8.715364e+00	-2.199946e+00
SCC07_AAV_control_A_L1_TGCGATATCTGTTCAT	control	2.511118e+01	4	-5.334432e+00	3.465983e+00
SCC08_1e2_B_L1_CACTGAAGTTGGGATG	rv	6.722957e+01	10	-9.546725e+00	-3.817617e+00
SCC08_noAAV_control_A_L3_GTCCCATGTGACACAG	control	2.838739e+01	5	-5.583292e+00	2.948300e+00
SCC07_1e3_F_ATTACTCTCACACGAT	rv	5.158255e+01	8	-8.628983e+00	-5.343509e+00
SCC08_noAAV_control_B_L2_CCTCTAGTCACATACG	control	5.841233e+01	9	-9.579361e+00	-4.675130e+00
SCC08_1e2_B_L3_GTTGTCCGTTTAGACC	rv	6.491594e+01	10	-1.003105e+01	-6.095729e+00
SCC07_AAV_control_B_L1_CCGGTGATCCTGTACC	control	5.591331e+01	8	-8.252922e+00	-5.190420e+00
SCC08_1e2_A_L2_TGACAGTAGCCAGACA	rv	6.396738e+01	10	-1.029243e+01	-4.478857e+00
SCC08_1e2_B_L1_CTTTCAACATTGTAGC	rv	3.697459e+01	6	-9.343960e+00	-3.185021e-01
SCC08_noAAV_control_A_L3_GTTGCTCTCTAGAACC	control	3.048605e+01	5	-4.431374e+00	3.683711e+00
SCC07_noAAV_control_A_L3_AGTCATGCATACATCG	control	9.186494e+00	2	1.545866e+00	4.863580e+00
SCC07_noAAV_control_A_L3_TGAGCGCGTCCAAGAG	control	2.857563e+01	5	-7.120112e+00	1.953766e+00
SCC08_noAAV_control_B_L5_TTACGCCGTCGTAATC	control	5.109675e+01	8	-8.141829e+00	-5.696737e+00
SCC08_noAAV_control_B_L1_GCATCTCAGCAGTAAT	control	4.682300e+01	7	-8.765265e+00	-2.942294e+00
SCC07_1e2_C_L1_GTAACACAGTCGTCTA	rv	6.722957e+01	10	-8.961983e+00	-4.535673e+00
SCC08_noAAV_control_B_L3_TGGCGTGTCTGTACAG	control	1.450803e-02	1	7.150249e+00	2.098438e+00
SCC08_noAAV_control_B_L4_AAACCCAGTGATAGAT	control	3.048891e+01	5	-6.623959e+00	2.310828e+00
SCC08_AAV_control_A_L1_CTACCCAGTTTCGTAG	control	1.699664e+01	3	6.055957e-03	4.921346e+00
SCC08_AAV_control_B_L1_AGCGATTGTCTTTATC	control	2.713476e+01	5	-6.684518e+00	1.806618e+00
SCC07_AAV_control_B_L1_TATTCCACATTGGCAT	control	5.591331e+01	8	-8.411502e+00	-3.641137e+00
SCC08_noAAV_control_B_L5_AGCCAGCCATTGCTGA	control	3.327961e+01	6	-7.819473e+00	1.541235e+00
SCC08_1e2_B_L3_CTTGATTCAACGGTAG	rv	6.421572e+01	10	-1.026464e+01	-5.690564e+00
SCC07_noAAV_control_B_L4_ACGGTTACAAATAAGC	control	1.590615e+01	3	-7.760993e-01	3.294485e+00
SCC08_noAAV_control_B_L1_TCGGATAAGGGCCTCT	control	2.153005e+01	4	-4.310640e+00	3.834967e+00
SCC08_AAV_control_B_L2_TCCAGAACACTCCGAG	control	1.333772e+01	3	7.046605e-01	4.628350e+00
SCC08_noAAV_control_B_L1_TAAGCACAGGGATCTG	control	5.825972e+01	9	-9.225441e+00	-6.022182e+00
SCC07_AAV_control_A_L2_TTGACCCAGAGGCCAT	control	2.201176e+01	4	-3.465746e+00	4.028289e+00
SCC07_noAAV_control_B_L5_CATTGTTGTTTACGTG	control	2.660725e+01	4	-4.611284e+00	3.147832e+00
SCC08_noAAV_control_A_L4_CTCCATGTCTTAATCC	control	2.660726e+01	5	-3.448914e+00	4.237637e+00
SCC08_1e2_B_L2_GTCGTTCAGTAGCAAT	rv	4.544990e+01	7	-8.648559e+00	-9.292650e-01
SCC08_noAAV_control_A_L1_AACCTTTGTCGGCACT	control	2.153005e+01	4	-2.891749e+00	3.450575e+00
SCC08_noAAV_control_B_L2_ACTATTCCAGCACCCA	control	5.481871e+00	1	3.717309e+00	4.977654e+00
SCC08_noAAV_control_B_L1_TTACGCCTCATCGCTC	control	4.846546e+01	8	-8.090706e+00	-4.205648e+00
SCC08_noAAV_control_A_L4_TTCTGTACAAGTAGTA	control	1.313054e-02	1	8.210327e+00	1.468433e+00
SCC08_noAAV_control_B_L4_GTGAGGACACTTGACA	control	2.660726e+01	5	-2.650407e+00	4.231578e+00
SCC08_noAAV_control_A_L2_AGACAAAAGATGCCGA	control	5.677138e+01	8	-9.119107e+00	-5.383623e+00
SCC08_noAAV_control_B_L3_CGGTCAGAGGAGAATG	control	5.976659e+01	9	-1.007670e+01	-5.276935e+00
SCC07_noAAV_control_B_L5_TTCTGTAAGAACCCGA	control	3.452110e+01	6	-8.692732e+00	3.736949e-01
SCC08_1e2_B_L2_AGGGCTCAGTATGCAA	rv	3.697459e+01	6	-8.438075e+00	6.683134e-02
SCC07_noAAV_control_B_L3_CAGCAGCTCCGACGGT	control	1.111077e+01	2	-3.872547e-01	4.065079e+00
SCC08_noAAV_control_B_L2_TTCCAATAGCCGTTGC	control	2.669575e+01	5	-4.669610e+00	3.282092e+00
SCC08_AAV_control_A_L2_CATCCCAGTCAAGCCC	control	2.763372e+01	5	-6.909836e+00	2.114656e+00
SCC08_AAV_control_A_L1_GTGTTCCTCTTAGTTC	control	6.540749e+01	10	-9.466914e+00	-5.009239e+00
SCC08_1e3_A_AGACTCAGTTAGAGTA	rv	6.540749e+01	10	-9.912651e+00	-6.189703e+00
SCC08_noAAV_control_B_L1_CTGTACCTCGTGTCAA	control	1.685873e+01	3	-2.162379e+00	3.304708e+00
SCC08_AAV_control_B_L2_CCACAAAGTCGCTGCA	control	4.604863e+01	7	-8.768247e+00	-2.899118e+00
SCC08_AAV_control_A_L2_TTCTTGATCGGCGATC	control	2.714746e+01	5	-6.238708e+00	2.160207e+00
SCC08_noAAV_control_A_L3_GATCCCTTCATGCATG	control	3.048605e+01	5	-4.067094e+00	3.706834e+00
SCC08_1e2_A_L3_AACGGGAAGAAGGTAG	rv	6.385999e+01	10	-1.018758e+01	-4.141384e+00
SCC08_1e2_A_L2_TAGCACAGTTAATCGC	rv	3.186972e+01	6	-5.881624e+00	2.629993e+00
SCC08_noAAV_control_A_L2_CCTCCTCCAAGAGAGA	control	4.721198e+01	7	-8.552043e+00	-3.579956e+00
SCC08_AAV_control_A_L2_TTACTGTTCACGAGGA	control	4.011732e+00	1	5.758099e+00	4.489334e+00
SCC08_1e2_B_L1_CTAACCCCAGAGGTTG	rv	2.881292e+01	5	-7.735018e+00	1.518846e+00
SCC08_1e2_A_L1_GAGAGGTCAGGTGTTT	rv	6.722957e+01	10	-1.009482e+01	-4.481486e+00
SCC07_noAAV_control_A_L2_CAAGACTCAAGGTCGA	control	3.640676e+01	6	-8.743194e+00	4.361196e-02
SCC07_1e3_D_GGAACCCGTAGATTAG	rv	4.135604e+01	7	-9.277121e+00	-2.330378e-01
SCC07_noAAV_control_B_L5_AGACAAATCATGCCCT	control	4.429931e+01	7	-9.523655e+00	-1.499033e+00
SCC08_1e2_B_L3_TGCCGAGTCCGGTTCT	rv	1.928407e+01	4	-1.262361e+00	3.335646e+00
SCC08_AAV_control_A_L2_GCAGCTGTCTTCCGTG	control	2.757646e+01	5	-6.226862e+00	2.411919e+00
SCC08_noAAV_control_A_L4_GGAATGGTCAAGTAAG	control	3.657082e+01	6	-8.622775e+00	3.293678e-01
SCC07_AAV_control_A_L2_TGTAGACGTCACTTCC	control	1.876204e+01	3	-1.543499e-02	4.656873e+00
SCC06_noAAV_control_B_L1_GTTCTATTCTACGGTA	control	9.807286e+00	2	6.091294e-01	5.272981e+00
SCC08_AAV_control_B_L1_ACACTGAGTAGACTGG	control	2.881292e+01	5	-7.172968e+00	1.719501e+00
SCC07_1e2_B_L2_AACACACTCGGTCGAC	rv	6.087275e+01	9	-9.068398e+00	-5.450049e+00
SCC08_1e3_A_ATTTACCTCTATTGTC	rv	6.111296e+01	9	-1.017384e+01	-4.216759e+00
SCC08_noAAV_control_B_L3_GGGTTATAGCAAGCCA	control	2.156732e+01	4	-4.267570e+00	3.630342e+00
SCC07_noAAV_control_A_L2_TGCGACGCACGTTCGG	control	1.353373e+01	3	-6.141152e-01	4.534023e+00
SCC07_1e2_C_L1_ACAACCAGTTCCAGGC	rv	6.056248e+01	9	-9.495272e+00	-3.996759e+00
SCC08_1e2_B_L3_GTGCTGGGTATCAAGA	rv	3.697459e+01	6	-8.349646e+00	1.052026e+00
SCC07_noAAV_control_B_L3_ACGGTCGGTAACACCT	control	1.306842e+01	2	-2.291123e-01	3.771178e+00
SCC08_noAAV_control_B_L1_CTCCCAAAGGACAGCT	control	2.227386e+00	1	5.702461e+00	4.377427e+00
SCC07_noAAV_control_B_L4_TGTTCATCAGAACTCT	control	5.388833e+01	8	-8.508887e+00	-5.677705e+00
SCC08_1e2_A_L1_TTAGGCAGTATTAAGG	rv	2.504516e+01	4	-3.866985e+00	3.113545e+00
SCC08_noAAV_control_A_L3_CTAGGTAGTCGTGGTC	control	1.127316e+01	2	7.015126e-02	5.289591e+00
SCC08_noAAV_control_B_L3_ATCTTCAAGACTGTTC	control	5.174879e+01	8	-8.496441e+00	-6.084796e+00
SCC08_AAV_control_B_L2_TTGAGTGGTACGTTCA	control	2.327445e+01	4	-5.022930e+00	3.224557e+00
SCC08_noAAV_control_A_L3_CCTGTTGTCTGTACAG	control	2.949397e+01	5	-4.748519e+00	2.610516e+00
SCC07_noAAV_control_A_L1_CCACGAGTCATCGGGC	control	1.699664e+01	3	-1.567440e+00	3.277522e+00
SCC07_noAAV_control_A_L2_CTCAACCAGCGTGAGT	control	2.660725e+01	4	-4.509989e+00	3.522105e+00
SCC08_noAAV_control_B_L2_AAGCCATCACCAGGTC	control	3.697459e+01	6	-7.816055e+00	8.746613e-01
SCC08_noAAV_control_B_L2_GTTAGACAGTCCGCCA	control	1.460761e-03	1	6.046575e+00	3.095785e+00
SCC08_AAV_control_A_L1_CCCATTGTCATTGCCC	control	1.335391e+01	3	5.520539e-01	5.133977e+00
SCC08_1e2_B_L3_ACAAGCTTCGGTCGAC	rv	3.697459e+01	6	-8.555088e+00	1.277428e+00
SCC08_noAAV_control_B_L5_AACCACAAGATCCTAC	control	3.048605e+01	5	-3.425981e+00	3.322636e+00
SCC08_1e2_B_L1_TTCCAATCACTACGGC	rv	4.272927e+01	7	-7.644396e+00	7.219685e-01
SCC08_1e2_B_L1_ATGAGGGGTTGAGAGC	rv	6.735577e+01	10	-1.019045e+01	-4.037281e+00
SCC08_AAV_control_B_L2_AGCGCCAAGACTTAAG	control	2.103194e-06	1	3.789614e+00	3.781922e+00
SCC07_noAAV_control_A_L2_GTGCAGCTCTCGGTAA	control	5.937667e+01	9	-9.360969e+00	-5.227653e+00
SCC08_noAAV_control_B_L4_TCCACCATCGAACTCA	control	3.048605e+01	5	-5.105103e+00	3.412914e+00
SCC08_noAAV_control_B_L5_GGGACAATCCCTCGAT	control	1.440762e+01	3	-5.032211e-01	5.218808e+00
SCC07_AAV_control_B_L2_ACGATCAAGGAATGTT	control	4.407344e+00	1	4.847401e+00	4.793934e+00
SCC08_noAAV_control_A_L1_GAGTCATTCCACTAGA	control	5.836182e+01	9	-9.837138e+00	-5.923709e+00
SCC07_1e2_C_L4_AATGCCAGTTAGTCGT	rv	6.530846e+01	10	-1.015864e+01	-5.407265e+00
SCC08_AAV_control_A_L1_TGGGAAGCAATGGGTG	control	6.492989e+01	10	-1.001539e+01	-6.205289e+00
SCC08_noAAV_control_B_L5_GACCCTTCATGAGGGT	control	4.246312e+00	1	5.813666e+00	4.089682e+00
SCC08_1e2_B_L1_TTGACCCTCCGGTTCT	rv	4.361446e+01	7	-8.772578e+00	-5.725077e-01
SCC08_noAAV_control_A_L2_TTAATCCGTGTTGCCG	control	3.080473e+01	5	-5.053084e+00	2.923966e+00
SCC08_noAAV_control_B_L1_TTCTAGTCAATTGCAC	control	1.521658e+01	3	-1.200393e+00	4.923918e+00
SCC08_noAAV_control_B_L2_GAAGGGTCATATACCG	control	5.916703e+01	9	-9.052054e+00	-6.169141e+00
SCC07_AAV_control_A_L1_TGAGACTCAACACAGG	control	5.592759e+01	8	-8.693226e+00	-5.202579e+00
SCC08_noAAV_control_B_L3_CATTCATTCCGCTAGG	control	5.700681e+01	9	-8.608029e+00	-4.459966e+00
SCC08_noAAV_control_B_L2_AATGGAATCCCAGCGA	control	1.447676e+01	3	-9.806775e-01	4.614989e+00
SCC08_noAAV_control_B_L1_GGGACCTTCCTGTAGA	control	4.716272e+01	7	-8.981062e+00	-2.285996e+00
SCC08_noAAV_control_B_L5_ACTGCAAAGACGCCCT	control	5.452309e-01	1	5.537256e+00	3.242075e+00
SCC06_noAAV_control_A_L4_TCATCATTCACCCTGT	control	6.900789e-03	1	5.583406e+00	3.405268e+00
SCC08_noAAV_control_A_L4_TCTGTCGCAATAACCC	control	8.034073e+00	2	2.604012e+00	4.033655e+00
SCC08_1e3_C_GGTTAACGTCCGGTGT	rv	5.291443e+01	8	-8.569694e+00	-5.324298e+00
SCC08_1e2_B_L3_CTATCTACAGGCTATT	rv	6.732054e+01	10	-1.018895e+01	-3.684462e+00
SCC08_AAV_control_A_L2_CTTTCGGGTTGCCAAT	control	2.171026e+01	4	-3.886442e+00	3.933192e+00
SCC07_1e2_C_L2_GAGAAATAGCACCTGC	rv	5.681612e+01	8	-1.006547e+01	-4.800479e+00
SCC08_1e2_B_L3_ACTATGGGTGGCCTCA	rv	5.856109e+01	9	-8.908136e+00	-4.422670e+00
SCC08_1e2_A_L1_GTCACTCTCGGACAAG	rv	2.249982e+01	4	-1.978137e+00	4.073485e+00
SCC08_noAAV_control_B_L2_TTTGACTGTAGAATAC	control	1.152927e+01	2	5.726132e-01	5.125847e+00
SCC08_noAAV_control_A_L3_GGGACCTAGTAAACGT	control	1.445370e+01	3	-1.372846e+00	3.801333e+00
SCC07_AAV_control_B_L2_CGAGGAACACGTATAC	control	4.054462e+01	7	-8.652455e+00	-4.981359e-01
SCC07_AAV_control_A_L1_GTCATGATCTCGCTCA	control	3.473887e+01	6	-8.838798e+00	-2.729808e-01
SCC07_AAV_control_A_L2_CAGCCAGCAAGTATAG	control	3.703773e+01	6	-8.450837e+00	2.748230e-01
SCC08_noAAV_control_B_L5_TGGATCACAGCGGATA	control	4.473469e+01	7	-9.316143e+00	-1.047257e+00
SCC08_noAAV_control_B_L2_ATATCCTTCACTTGTT	control	1.117784e+01	2	4.727149e-01	5.212249e+00
SCC08_noAAV_control_A_L1_GGAGGATTCTAGTGTG	control	1.353373e+01	3	-9.360600e-01	4.558262e+00
SCC08_noAAV_control_B_L5_GTGTTAGAGACATCAA	control	5.425534e+01	8	-9.018111e+00	-6.112466e+00
SCC07_noAAV_control_A_L1_CTATAGGGTAATGCGG	control	3.631707e+01	6	-8.679131e+00	-1.372405e-01
SCC07_AAV_control_B_L1_AGGCATTAGGAATGTT	control	2.250982e+01	4	-3.605762e+00	3.090172e+00
SCC08_noAAV_control_B_L5_TGGCGTGGTTCACGAT	control	2.660726e+01	5	-4.008066e+00	4.159742e+00
SCC08_1e2_B_L3_TCGGGCACAATTGCTG	rv	6.433930e+01	10	-1.041921e+01	-4.958040e+00
SCC08_noAAV_control_B_L2_GGTCACGGTCGTCTCT	control	3.303731e+01	6	-8.223548e+00	1.084380e+00
SCC08_1e2_A_L2_TGCTTCGTCCTACTGC	rv	4.599792e-06	1	7.268344e+00	2.276093e+00
SCC08_1e3_A_GCAGCTGAGTGGAAGA	rv	5.869629e+01	9	-8.541497e+00	-2.793509e+00
SCC07_noAAV_control_A_L3_CAAGGGAGTATGCTAC	control	4.594292e+01	7	-8.791292e+00	-2.904772e+00
SCC08_noAAV_control_B_L3_AAACCCATCGCGAAGA	control	3.534478e+01	6	-7.484992e+00	1.080747e+00
SCC08_noAAV_control_B_L4_GTTATGGTCCGCCTAT	control	3.062686e+01	5	-6.107504e+00	2.689301e+00
SCC07_noAAV_control_B_L4_TACACCCAGCTGACAG	control	2.952537e+01	5	-3.439842e+00	3.592726e+00
SCC08_AAV_control_B_L1_TAGGGTTGTAACGGTG	control	6.200466e+01	10	-9.972904e+00	-5.861330e+00
SCC08_noAAV_control_B_L3_TTTCACAGTGTCTTGA	control	1.699664e+01	3	-1.926301e+00	4.722646e+00
SCC08_1e2_B_L2_GAGCCTGCAGGAATCG	rv	6.243434e+01	10	-1.026685e+01	-5.995266e+00
SCC08_AAV_control_B_L2_TCGAAGTTCGTGGGAA	control	2.881292e+01	5	-8.181480e+00	7.000440e-01
SCC08_1e2_B_L1_GATTCTTCATACTGTG	rv	6.188950e+01	10	-1.030719e+01	-5.076388e+00
SCC07_noAAV_control_A_L2_GAGAGGTCAGGACTAG	control	5.786537e+01	9	-8.857881e+00	-3.715966e+00
SCC08_AAV_control_A_L2_CGGTCAGGTGGAATGC	control	2.153005e+01	4	-4.105673e+00	3.833476e+00
SCC07_1e2_C_L3_GTGGAAGGTTAATCGC	rv	6.562138e+01	10	-1.022773e+01	-5.063741e+00
SCC08_AAV_control_B_L2_AATGAAGTCATTCATC	control	2.731818e+01	5	-6.459517e+00	2.278597e+00
SCC08_noAAV_control_B_L3_GTTGTGATCCATAGGT	control	1.699664e+01	3	-1.008901e+00	4.609296e+00
SCC07_noAAV_control_B_L3_TGAGGAGAGGGTCAAC	control	5.961304e-01	1	4.708580e+00	3.321149e+00
SCC07_1e3_A_TACTTGTAGACTGAGC	rv	4.485186e+01	7	-9.605589e+00	-4.902348e-01
SCC08_noAAV_control_B_L2_CCCTCAACACCTGCGA	control	2.859739e-06	1	5.952406e+00	3.160355e+00
SCC08_noAAV_control_B_L2_CACATGAAGGTGCTGA	control	5.869629e+01	9	-9.788788e+00	-4.126992e+00
SCC07_1e2_B_L4_GGGAGATTCCGCAAAT	rv	6.118977e+01	10	-8.724883e+00	-4.584183e+00
SCC08_1e2_B_L1_GGATGTTTCGGTCGAC	rv	6.486417e+01	10	-1.024554e+01	-5.413036e+00
SCC07_noAAV_control_B_L4_TCCATGCAGGTTAGTA	control	2.227385e+00	1	5.972572e+00	3.827695e+00
SCC08_noAAV_control_B_L2_TTGGTTTTCGAACCTA	control	2.583772e+01	4	-4.798731e+00	3.102655e+00
SCC08_noAAV_control_B_L4_CGAATTGGTCGACGCT	control	5.621276e+00	2	4.416236e+00	4.753581e+00
SCC08_noAAV_control_B_L1_TAAGCCAGTGGACAGT	control	3.140383e+01	6	-6.377240e+00	1.930886e+00
SCC07_1e2_B_L4_CAATTTCTCCGGTTCT	rv	5.812392e+01	9	-8.952495e+00	-4.846726e+00
SCC08_noAAV_control_A_L2_TTCGGTCTCGCCAACG	control	2.016227e+00	1	6.775136e+00	3.391936e+00
SCC07_AAV_control_B_L2_ACTTTCACAGCTACTA	control	3.669066e+01	6	-9.325979e+00	-7.575209e-01
SCC08_noAAV_control_B_L3_CTTCCGAGTGAATTGA	control	5.588480e+01	8	-9.330570e+00	-5.118182e+00
SCC08_AAV_control_B_L1_ATGTCTTTCAAGTAAG	control	8.844502e-01	1	6.006522e+00	2.987906e+00
SCC06_1e3_B_GGGACTCAGATCCCAT	rv	1.425267e+01	3	-3.592028e+00	5.746336e+00
SCC08_noAAV_control_B_L3_TCGGGTGTCGCAGTGC	control	1.876204e+01	4	-1.594616e+00	3.552954e+00
SCC07_noAAV_control_A_L1_AGACCATTCCGTAGTA	control	3.052430e+01	5	-4.527650e+00	2.905051e+00
SCC08_noAAV_control_A_L2_CCATCACAGGGACTGT	control	5.668158e+01	8	-9.439961e+00	-5.118824e+00
SCC08_noAAV_control_B_L4_AACGGGAAGCCGTTGC	control	4.437680e+01	7	-8.189627e+00	-1.018989e+00
SCC07_1e2_C_L3_GCGTTTCAGGTACAGC	rv	6.722957e+01	10	-9.569328e+00	-4.588266e+00
SCC07_noAAV_control_A_L1_TCGGGTGTCGATTCCC	control	3.945812e+01	7	-9.088677e+00	-4.006728e-01
SCC07_AAV_control_A_L1_CTGCAGGTCTATGCCC	control	5.664413e+01	8	-8.948363e+00	-5.885181e+00
SCC08_1e3_A_TTGGATGTCTTTCGAT	rv	6.099954e+01	9	-1.008203e+01	-4.964079e+00
SCC07_1e3_C_CAAAGAACACTGTTCC	rv	5.610847e+01	8	-9.319444e+00	-4.820580e+00
SCC08_1e2_B_L3_TCATCATAGGTGCAGT	rv	6.722957e+01	10	-9.117621e+00	-3.564695e+00
SCC08_noAAV_control_B_L2_CCCAACTCATGTACGT	control	5.459542e+01	8	-8.672710e+00	-5.324522e+00
SCC08_AAV_control_B_L2_TTCATGTGTTGCCTAA	control	4.108485e+00	1	5.805675e+00	4.540151e+00
SCC08_noAAV_control_B_L3_TAGGTTGTCAGTGTTG	control	2.667386e+00	1	5.586835e+00	4.420928e+00
SCC08_AAV_control_A_L2_TTTCATGTCCTGTACC	control	1.955303e+00	1	6.818182e+00	3.568070e+00
SCC08_noAAV_control_B_L3_GCTACCTAGTCACGAG	control	3.227210e+01	6	-8.927293e+00	3.172251e-01
SCC08_1e3_C_CCTCATGCACAAATGA	rv	5.295836e+01	8	-8.552875e+00	-5.384204e+00
SCC08_1e2_B_L3_ATTCGTTCACCCAATA	rv	2.326923e+01	4	-3.594817e+00	3.210983e+00
SCC08_1e2_A_L1_TCATTACTCTGGTGGC	rv	6.572962e+01	10	-1.021423e+01	-4.413167e+00
SCC07_noAAV_control_A_L3_TCAAGCAGTGTTGCCG	control	5.916703e+01	9	-9.379608e+00	-5.146745e+00
SCC07_1e2_B_L4_GACACGCGTACAAACA	rv	6.135704e+01	10	-9.001140e+00	-4.584420e+00
SCC08_noAAV_control_A_L2_GTTGCGGTCACATTGG	control	5.969666e+01	9	-9.325328e+00	-5.641639e+00
SCC08_AAV_control_A_L2_GTTACGAAGGTTCACT	control	2.989308e+00	1	6.173441e+00	4.216530e+00
SCC07_noAAV_control_A_L1_AATCGTGCACTCCTGT	control	3.254328e+01	6	-7.937647e+00	1.136207e+00
SCC08_noAAV_control_B_L2_TCCGGGATCATCACTT	control	5.676523e+01	8	-9.814501e+00	-4.906827e+00
SCC07_noAAV_control_A_L1_ACTGATGTCGTACCTC	control	4.998449e-03	1	8.227286e+00	1.665458e+00
SCC06_noAAV_control_A_L2_CGCATGGCAGGTGTTT	control	1.429407e+01	3	-7.441263e-01	4.598660e+00
SCC07_noAAV_control_A_L3_AACCATGGTACCTAAC	control	1.430216e+01	3	-7.730751e-01	4.591270e+00
SCC08_1e3_A_GAGCTGCGTAGTTACC	rv	6.118977e+01	10	-9.925458e+00	-5.396481e+00
SCC07_AAV_control_A_L2_TGCTTCGCATCCGGCA	control	3.395632e+01	6	-8.783033e+00	-3.132967e-01
SCC07_AAV_control_B_L1_GTTCGCTTCTTCCTAA	control	2.583772e+01	4	-5.291117e+00	3.598443e+00
SCC07_1e2_B_L3_CGTAATGTCTAATTCC	rv	4.024818e-06	1	5.873806e+00	3.269331e+00
SCC07_noAAV_control_A_L1_AGTGACTAGCCAAGGT	control	3.982639e+01	7	-8.840722e+00	-2.410235e-01
SCC08_1e2_A_L1_CCACAAACACTGTTCC	rv	6.486988e+01	10	-9.189283e+00	-5.092168e+00
SCC08_AAV_control_A_L1_TAGAGTCTCACCTACC	control	1.730279e+01	3	-6.438495e-01	3.594708e+00
SCC07_noAAV_control_B_L4_GTCATGAAGTGTAGTA	control	1.157557e+01	2	1.596089e+00	4.603146e+00
SCC06_noAAV_control_A_L2_CACATGAAGTCATAGA	control	1.423073e+01	3	3.447172e-01	5.074141e+00
SCC07_1e2_B_L3_GATCGTATCTTAGCCC	rv	4.289884e+01	7	-7.674103e+00	8.972266e-01
SCC07_noAAV_control_A_L2_CCGATCTTCGGCCTTT	control	1.717254e+00	1	6.730774e+00	3.690136e+00
SCC07_1e2_C_L1_TCCATGCCAATAGGAT	rv	5.812392e+01	9	-9.064488e+00	-4.861637e+00
SCC07_noAAV_control_A_L1_TGCTTGCTCCTGTAAG	control	2.952537e+01	5	-5.725434e+00	2.753369e+00
SCC08_1e2_B_L3_CCCTGATAGCAAACAT	rv	2.748807e+01	5	-6.041792e+00	2.654781e+00
SCC07_1e3_C_AGATAGATCACTGTTT	rv	5.916703e+01	9	-8.763893e+00	-4.833409e+00
SCC08_AAV_control_A_L1_ACGTAGTTCGCCACTT	control	9.559395e+00	2	8.358748e-01	5.107185e+00
SCC08_AAV_control_B_L1_CGTAAGTAGGAAACGA	control	2.757646e+01	5	-6.798419e+00	2.345625e+00
SCC07_AAV_control_A_L1_TCACATTGTGGGTCAA	control	8.473302e-07	1	5.750054e+00	3.314808e+00
SCC07_1e2_B_L4_TCGGGACAGTGTTGAA	rv	5.869629e+01	9	-8.379782e+00	-2.270820e+00
SCC07_noAAV_control_B_L3_TGCGATAAGTTCCAGT	control	3.866757e+01	7	-9.368312e+00	-1.485438e+00
SCC07_noAAV_control_A_L1_TCTTCCTAGACCAAAT	control	1.523416e+01	3	-1.582543e+00	4.555943e+00
SCC07_AAV_control_B_L2_GTGCACGCAAGTCCAT	control	2.787442e+01	5	-6.639741e+00	1.945836e+00
SCC08_noAAV_control_B_L3_CTGGTCTGTACGACTT	control	4.246311e+00	1	5.940214e+00	4.453853e+00
SCC07_1e2_B_L3_TGACGCGTCATTGCCC	rv	6.722957e+01	10	-1.020808e+01	-5.258237e+00
SCC07_noAAV_control_B_L5_AAGGAATAGCTCGACC	control	9.845457e+00	2	2.854795e+00	3.690593e+00
SCC08_AAV_control_A_L2_AGGAAATCAGTCCGTG	control	6.118977e+01	10	-9.621293e+00	-5.113307e+00
SCC07_1e2_C_L3_GGGAGATTCGAGAAAT	rv	2.630316e-03	1	7.822625e+00	1.759367e+00
SCC08_noAAV_control_B_L4_CACATGACAACATACC	control	3.535411e+01	6	-8.229053e+00	7.052562e-01
SCC08_noAAV_control_B_L2_GTCGTAAGTTAAACAG	control	5.675963e+01	8	-8.914487e+00	-4.448965e+00
SCC07_noAAV_control_B_L4_TCTTTGATCGAACACT	control	3.032392e+01	5	-7.901937e+00	1.554217e+00
SCC07_1e2_C_L2_GTGGCGTCAATACAGA	rv	4.544989e+01	7	-9.271443e+00	-1.223092e+00
SCC07_1e3_C_GAGTGAGGTCCTGGGT	rv	5.729859e+01	9	-8.831513e+00	-4.329444e+00
SCC08_1e2_A_L3_ATCTCTAAGCGTACAG	rv	3.255671e+01	6	-8.978915e+00	-8.411980e-02
SCC08_noAAV_control_A_L1_GAAGCGAAGAGCATCG	control	5.869629e+01	9	-9.663381e+00	-4.166088e+00
SCC07_1e2_C_L3_GACCCTTTCACCATCC	rv	3.697459e+01	6	-8.654529e+00	1.366620e+00
SCC08_1e2_B_L1_TTTATGCTCTCGTGGG	rv	6.730562e+01	10	-1.011918e+01	-3.740034e+00
SCC08_AAV_control_B_L1_CAATGACCAAGTGGCA	control	4.433039e+01	7	-8.801004e+00	-2.231945e+00
SCC06_noAAV_control_B_L2_CCAATGATCCGTTTCG	control	1.423350e+01	3	-2.441428e-01	4.809392e+00
SCC07_noAAV_control_A_L3_GCGTGCAAGTAGTCTC	control	1.329804e+01	2	-4.789314e-01	3.938149e+00
SCC07_noAAV_control_A_L4_TCTTAGTTCCAAATGC	control	1.717254e+00	1	7.065177e+00	3.255291e+00
SCC08_noAAV_control_A_L4_GCCAGTGGTTAGGGAC	control	5.860050e+01	9	-9.744331e+00	-5.672862e+00
SCC08_noAAV_control_A_L1_GGGTTATTCTACTGCC	control	6.120456e+01	10	-9.957635e+00	-6.162587e+00
SCC08_noAAV_control_B_L1_TCTTCCTCATCAGCAT	control	3.425596e+01	6	-9.604310e+00	-3.995446e-01
SCC08_noAAV_control_B_L1_GATGTTGAGGTTACAA	control	2.894944e+01	5	-5.871131e+00	2.934037e+00
SCC07_AAV_control_B_L2_AGTTCGATCTACGGTA	control	6.540749e+01	10	-1.030956e+01	-5.691807e+00
SCC08_1e2_B_L2_TCGTAGAAGAACGCGT	rv	3.697459e+01	6	-8.417403e+00	1.228559e+00
SCC08_1e2_A_L3_TCGTGGGCATGTGCCG	rv	1.909598e+01	4	-8.900791e-01	3.351400e+00
SCC07_1e2_C_L4_CCGATCTTCTTCGACC	rv	4.674733e+01	7	-8.948463e+00	-1.177481e+00
SCC08_1e2_B_L2_TGTTTGTGTGCTGCAC	rv	6.572007e+01	10	-1.000357e+01	-4.701454e+00
SCC08_noAAV_control_B_L3_TAACACGAGCCTGGAA	control	1.228342e-02	1	5.847939e+00	3.533990e+00
SCC08_noAAV_control_A_L3_CATGGTATCAGTCATG	control	1.478460e-02	1	8.049830e+00	1.644512e+00
SCC08_AAV_control_A_L1_TTCATGTGTTCTCAGA	control	3.116002e+00	1	6.475103e+00	4.550178e+00
SCC08_noAAV_control_A_L2_TACATTCCACCTGCGA	control	7.960100e-03	1	6.196630e+00	3.041816e+00
SCC08_1e2_B_L3_TATTCCAGTCTCGGAC	rv	6.572962e+01	10	-1.045961e+01	-4.403998e+00
SCC06_noAAV_control_A_L1_GGGTTTAAGTCATGAA	control	2.227384e+00	1	5.758558e+00	4.343347e+00
SCC08_noAAV_control_B_L1_TTCGATTAGTCATCGT	control	5.916703e+01	9	-9.469184e+00	-5.643115e+00
SCC07_noAAV_control_B_L5_GAAGGGTCATCGAAGG	control	5.295813e-07	1	5.767720e+00	3.276478e+00
SCC08_1e2_B_L1_TGACCCTTCCTATTTG	rv	5.872307e+01	9	-9.579279e+00	-5.925245e+00
SCC07_1e3_A_ACCCTCAAGGGAGGAC	rv	4.705918e+01	7	-9.023954e+00	-1.129379e+00
SCC07_1e2_C_L4_TGATCAGTCTAAGCGT	rv	6.243434e+01	10	-1.027262e+01	-4.898855e+00
SCC08_noAAV_control_B_L1_AGAACCTTCCAATCCC	control	2.153005e+01	4	-4.255688e+00	3.754958e+00
SCC07_AAV_control_A_L2_CATTGAGCAGCTGTTA	control	2.327226e+01	4	-3.933130e+00	3.389831e+00
SCC08_noAAV_control_A_L2_TCGTAGATCACAAGAA	control	2.153267e+01	4	-3.187860e+00	4.006807e+00
SCC08_noAAV_control_B_L2_TGTCCACCATCGATAC	control	2.753823e-06	1	7.026922e+00	2.570175e+00
SCC08_1e2_A_L2_CGAAGTTAGTTGCGAG	rv	3.697459e+01	6	-8.363188e+00	1.211674e+00
SCC06_noAAV_control_A_L3_GGTCTGGAGCATAGGC	control	1.425561e+01	3	-1.743221e+00	4.267458e+00
SCC08_noAAV_control_B_L3_AGAAATGCATCGCCTT	control	1.348294e+01	3	-2.149261e-01	5.150104e+00
SCC08_AAV_control_B_L1_AGACAAATCCTTCTGG	control	5.564177e+01	8	-8.522824e+00	-5.481756e+00
SCC07_AAV_control_B_L2_ACTTTCATCCCTTGTG	control	2.156901e+01	4	-4.142838e+00	3.912076e+00
SCC08_1e2_B_L1_GTGACGCCATGGGTTT	rv	6.118977e+01	10	-9.335836e+00	-5.606184e+00
SCC08_1e2_B_L2_CTAGGTATCATCGCTC	rv	3.638189e+01	6	-8.653234e+00	1.362515e+00
SCC07_AAV_control_B_L1_TTGGGCGTCCATCTGC	control	4.386224e+01	7	-9.145265e+00	-1.555349e+00
SCC07_noAAV_control_A_L3_AAGCATCGTGGGATTG	control	1.070738e+01	2	1.004827e+00	4.967221e+00
SCC08_noAAV_control_B_L5_ATGTCCCAGTCCTGTA	control	4.986030e+01	8	-7.886209e+00	-5.363267e+00
SCC06_noAAV_control_A_L2_TTCCGGTGTGATACTC	control	2.433180e+00	1	6.666701e+00	3.771966e+00
SCC07_1e2_C_L4_TCCTTCTAGACGGAAA	rv	3.368241e+01	6	-9.032496e+00	1.144303e-01
SCC08_1e2_A_L2_TTTCGATGTGTTATCG	rv	3.697459e+01	6	-8.384197e+00	1.326724e+00
SCC07_AAV_control_A_L2_AGTGCCGCAACACAAA	control	6.485099e+01	10	-9.530206e+00	-5.412932e+00
SCC08_noAAV_control_B_L4_CCTTTGGTCGGTGCAC	control	4.575508e+01	7	-8.598376e+00	-2.250924e+00
SCC08_1e2_B_L3_GGAATGGCAAATGCGG	rv	6.433930e+01	10	-1.051576e+01	-5.366945e+00
SCC08_AAV_control_B_L1_CCGGTAGAGGTCCGAA	control	2.669728e+01	5	-6.309778e+00	2.472963e+00
SCC06_noAAV_control_B_L1_AGTACTGAGGGTGGGA	control	1.537373e+01	3	2.093998e-01	5.076902e+00
SCC07_noAAV_control_A_L3_AGTCTCCGTTCAATCG	control	3.225922e+01	6	-7.478433e+00	1.677876e+00
SCC08_1e2_B_L2_GGGTTATAGGCAGCTA	rv	6.748744e+01	10	-1.027419e+01	-3.761950e+00
SCC08_AAV_control_A_L2_ACAAAGATCGCTCCTA	control	2.881292e+01	5	-8.142745e+00	1.038029e+00
SCC08_noAAV_control_B_L3_CTCTCAGAGATCCTAC	control	5.591331e+01	8	-8.287971e+00	-5.312263e+00
SCC08_AAV_control_B_L2_GTGGAGAGTACCGTGC	control	2.881292e+01	5	-7.119259e+00	1.602124e+00
SCC08_noAAV_control_B_L1_AGGACGAAGTTCTACG	control	5.736156e+01	9	-9.924284e+00	-4.481177e+00
SCC08_1e3_E_CCCGAAGCATTACTCT	rv	6.194525e+01	10	-9.996130e+00	-4.846440e+00
SCC07_noAAV_control_A_L1_GAGACTTTCGCAACAT	control	2.952537e+01	5	-3.498865e+00	3.215477e+00
SCC07_noAAV_control_A_L2_ATTGTTCTCGGTGTAT	control	2.583772e+01	4	-5.439737e+00	3.478271e+00
SCC07_noAAV_control_B_L5_GTGGAGAAGCACTCGC	control	3.254670e+01	6	-6.672895e+00	1.532730e+00
SCC07_AAV_control_A_L2_TCTACATCAAGACCGA	control	3.069474e+01	5	-7.041867e+00	2.266373e+00
SCC07_1e2_B_L1_CGCCATTCACAATTCG	rv	6.076070e+01	9	-9.984930e+00	-6.001860e+00
SCC07_noAAV_control_B_L4_TCGGATAGTTTAGACC	control	1.420969e+01	3	-8.824461e-01	4.890631e+00
SCC08_noAAV_control_B_L3_CATGGATTCCAGCACG	control	4.246311e+00	1	5.530117e+00	3.032393e+00
SCC08_noAAV_control_A_L1_CCCAACTAGACAGTCG	control	2.660726e+01	4	-3.124971e+00	3.596566e+00
SCC08_AAV_control_A_L2_ATGCCTCCAACCGCTG	control	1.160638e+01	2	1.333215e+00	4.674943e+00
SCC08_noAAV_control_B_L5_CCTCTCCCAAACTCGT	control	5.055048e+01	8	-7.940417e+00	-5.626047e+00
SCC08_1e2_A_L2_GTAAGTCTCCTTCTAA	rv	3.223970e+01	6	-8.496722e+00	1.483317e+00
SCC08_noAAV_control_B_L4_GATCATGAGGTCCAGA	control	3.866757e+01	7	-9.209311e+00	-5.539207e-01
SCC08_noAAV_control_B_L2_TTGGGTACATGACAGG	control	5.705894e+01	9	-8.388877e+00	-4.350202e+00
SCC08_noAAV_control_B_L4_GCCATGGGTCCTACGG	control	6.324593e+00	2	3.829010e+00	4.944029e+00
SCC08_AAV_control_B_L2_TCTCAGCAGCACCCAC	control	1.191248e+01	2	1.998057e-01	5.162428e+00
SCC08_1e3_A_CCAATTTGTCGCAACC	rv	6.572962e+01	10	-1.032724e+01	-4.044406e+00
SCC07_AAV_control_A_L2_TCTACATAGCTGAAAT	control	2.592187e+01	4	-4.772974e+00	3.314881e+00
SCC08_noAAV_control_B_L3_AGATCCAAGATCACCT	control	3.249518e+01	6	-7.929640e+00	1.188698e+00
SCC07_noAAV_control_B_L3_CATTCATAGTATGATG	control	2.805797e+01	5	-5.932833e+00	3.007648e+00
SCC07_noAAV_control_B_L5_CCTACGTAGAATCCCT	control	4.273961e-03	1	7.549713e+00	2.283164e+00
SCC07_noAAV_control_A_L4_TGTAACGTCCTAAACG	control	3.052117e+01	5	-6.595081e+00	2.217544e+00
SCC07_AAV_control_A_L2_TCGCTTGAGTCGCCCA	control	1.876204e+01	3	-7.285084e-01	5.158195e+00
SCC08_1e3_B_GAGTCTAAGTCAAGCG	rv	6.121682e+01	10	-9.956840e+00	-5.717906e+00
SCC07_1e2_C_L3_CAGCACGTCGACGACC	rv	6.097384e+01	9	-9.802501e+00	-5.849623e+00
SCC07_noAAV_control_A_L2_GGTGAAGTCGAGTTGT	control	3.600008e+01	6	-8.136579e+00	2.344067e-01
SCC07_noAAV_control_B_L3_GTGTTCCCAATTCTCT	control	5.379484e+00	1	4.262151e+00	4.959317e+00
SCC08_AAV_control_A_L1_ATGATCGAGGCTCAAG	control	5.869628e+01	9	-8.764583e+00	-3.875599e+00
SCC07_AAV_control_A_L1_TCTCACGGTTAGAAAC	control	2.533132e+01	4	-5.547410e+00	3.231458e+00
SCC08_AAV_control_A_L2_AATGCCAAGTAAACGT	control	1.790684e+01	3	-5.386637e-01	3.567232e+00
SCC08_1e2_A_L1_GAAATGACAGTGTGCC	rv	6.248296e+01	10	-1.025616e+01	-5.261364e+00
SCC08_1e2_A_L1_GCCATTCAGTGAGCCA	rv	6.610123e+01	10	-1.031481e+01	-4.585164e+00
SCC07_noAAV_control_A_L1_AAATGGATCCATCTGC	control	5.636804e+01	8	-8.466886e+00	-5.855763e+00
SCC07_noAAV_control_B_L5_TTAGTCTGTATCCCAA	control	4.246309e+00	1	6.025794e+00	4.503853e+00
SCC07_noAAV_control_B_L5_GCAGCTGAGCATGCAG	control	5.903757e+01	9	-9.306581e+00	-5.796050e+00
SCC07_AAV_control_B_L1_ATTCATCTCTCGAACA	control	3.906575e+00	1	5.730025e+00	4.511247e+00
SCC07_AAV_control_A_L2_GTGACGCGTTCTCAGA	control	2.713476e+01	5	-8.513261e+00	6.027158e-01
SCC08_1e2_B_L2_CCTGCATTCCATCGTC	rv	5.869629e+01	9	-8.886049e+00	-1.232160e+00
SCC08_1e2_B_L3_TAAGCCACAACGATTC	rv	4.228824e+01	7	-9.102890e+00	-4.262922e-01
SCC08_noAAV_control_B_L1_TTGGGATTCGGTAACT	control	4.261928e+01	7	-8.884531e+00	-1.290171e+00
SCC08_noAAV_control_B_L4_GGAACCCCATGTGCTA	control	6.120860e+01	10	-1.005946e+01	-6.058023e+00
SCC08_AAV_control_B_L1_CTTCTCTCAAGAATGT	control	2.531485e+01	4	-5.647232e+00	3.257891e+00
SCC07_noAAV_control_B_L3_CTGGTCTCAGAGGACT	control	3.640031e+01	6	-8.907753e+00	-2.266254e-01
SCC07_noAAV_control_B_L5_GGAGGATCACTGGACC	control	2.952537e+01	5	-3.809762e+00	3.557749e+00
SCC08_1e2_B_L3_AGTGACTCAGGACGAT	rv	4.544990e+01	7	-8.419643e+00	-9.545977e-01
SCC08_AAV_control_B_L2_TTTATGCGTGTCCCTT	control	1.693202e+01	3	-1.301835e-01	4.796201e+00
SCC08_noAAV_control_B_L1_CAATGACAGGCATGCA	control	3.983864e+01	7	-8.319530e+00	-3.501926e-01
SCC07_AAV_control_B_L2_GTCTGTCCAAACACGG	control	6.485099e+01	10	-1.007791e+01	-5.907232e+00
SCC08_AAV_control_A_L1_AGTTCCCTCCTGTACC	control	3.186972e+01	6	-8.243628e+00	9.152561e-01
SCC08_1e2_B_L1_CAAAGAAAGCTTTCCC	rv	6.540749e+01	10	-8.984492e+00	-4.611265e+00
SCC08_1e2_A_L2_TACCTCGAGGCCTAGA	rv	6.396738e+01	10	-1.044886e+01	-4.272958e+00
SCC08_1e2_A_L2_TTTAGTCAGCGCCGTT	rv	6.414831e+01	10	-1.001879e+01	-6.215661e+00
SCC07_noAAV_control_A_L1_AGGCCACCATAGAAAC	control	3.866757e+01	7	-9.229690e+00	-1.111193e+00
SCC07_1e2_B_L4_CGGAACCAGTTGTAAG	rv	3.697674e+01	6	-8.442963e+00	1.300537e+00
SCC07_1e3_F_TCAGTGAGTTTACGTG	rv	4.586282e+01	7	-9.280025e+00	-7.416278e-01
SCC08_noAAV_control_B_L1_ATTCTTGTCATCAGTG	control	2.660726e+01	5	-5.237663e+00	3.663727e+00
SCC08_noAAV_control_B_L3_TGATTCTAGAGATCGC	control	2.154371e+01	4	-3.398647e+00	3.914806e+00
SCC07_noAAV_control_B_L3_AGACCCGAGACCTCCG	control	1.331309e+01	2	-1.004273e+00	4.415359e+00
SCC07_1e3_A_TAATTCCGTCTCAGGC	rv	4.357698e-06	1	6.592806e+00	2.536097e+00
SCC07_noAAV_control_B_L5_GACGTTAGTCTAGGCC	control	2.838431e+01	5	-5.716593e+00	2.360812e+00
SCC07_noAAV_control_A_L1_AGCGCTGGTCTTTCAT	control	2.946921e+01	5	-6.917051e+00	2.337602e+00
SCC08_1e2_B_L2_CCACACTCAAATGGCG	rv	5.869629e+01	9	-8.761828e+00	-4.175401e+00
SCC07_noAAV_control_A_L3_ACGGTCGTCTATGTGG	control	5.672123e+01	8	-8.779847e+00	-5.835842e+00
SCC08_AAV_control_A_L2_TTGGATGCAACTTCTT	control	2.860197e+01	5	-7.328846e+00	1.727215e+00
SCC08_noAAV_control_B_L3_CTGTACCAGGTAGATT	control	2.660726e+01	5	-3.461111e+00	3.129606e+00
SCC07_noAAV_control_B_L4_AGTCAACAGGAGACCT	control	3.666987e+01	6	-8.545046e+00	7.809193e-02
SCC08_noAAV_control_B_L3_GTTCTATAGAATAGTC	control	4.716272e+01	7	-8.357795e+00	-2.102085e+00
SCC06_1e2_A_TGGGATTGTCAAGTTC	rv	1.353373e+01	3	-4.418015e-01	4.741378e+00
SCC07_AAV_control_A_L2_GACTCTCTCAGCGGAA	control	6.187849e+00	2	4.035267e+00	4.875404e+00
SCC08_noAAV_control_A_L1_TATTGCTAGGCGAACT	control	1.277082e+01	2	1.281608e-01	5.378014e+00
SCC07_1e2_C_L2_TGGTGATCAGCGTGCT	rv	6.631874e+01	10	-1.029308e+01	-5.024302e+00
SCC08_noAAV_control_A_L2_CCTGTTGTCGCTTAAG	control	1.083347e+01	2	4.294221e-01	5.009439e+00
SCC08_1e2_A_L3_GGGTAGACAGAATTCC	rv	2.713476e+01	5	-5.834229e+00	2.782956e+00
SCC08_noAAV_control_B_L2_GTAACCACATGCCGGT	control	1.353373e+01	3	-1.569451e+00	4.763240e+00
SCC08_1e2_A_L1_AACAGGGAGAGCAGAA	rv	1.925905e+01	4	-8.100215e-01	4.073062e+00
SCC07_AAV_control_A_L2_TGTGGCGTCGGCCAAC	control	2.030022e+00	1	7.290313e+00	2.990922e+00
SCC07_AAV_control_A_L2_TGTGTGACACCATATG	control	1.447664e+01	3	-7.827719e-01	4.663476e+00
SCC07_AAV_control_A_L2_CTGCAGGTCACTCACC	control	1.876204e+01	3	1.074674e-01	4.884786e+00
SCC07_noAAV_control_B_L5_GTCACGGCAGCGTGCT	control	2.660726e+01	4	-3.278905e+00	3.742915e+00
SCC07_AAV_control_B_L2_ACAAAGAAGTGCAACG	control	2.713476e+01	5	-6.967003e+00	1.468235e+00
SCC07_noAAV_control_A_L4_ATCTTCAGTTTACTGG	control	1.434648e+01	3	-8.232188e-01	5.052260e+00
SCC07_AAV_control_A_L1_GAAACCTCAATAGAGT	control	4.721198e+01	7	-8.496641e+00	-3.440998e+00
SCC08_noAAV_control_B_L5_TGTGCGGTCACAGTGT	control	1.243539e+01	2	-1.452740e-02	5.496228e+00
SCC08_1e3_D_CTACCTGCAAGAAACT	rv	1.126106e+01	2	-2.972176e-01	5.234349e+00
SCC07_1e3_D_CATAGACTCTCTGAGA	rv	2.881292e+01	5	-7.834980e+00	1.461990e+00
SCC08_noAAV_control_B_L2_AGCGTCGAGAGTTGAT	control	3.056441e-06	1	5.729048e+00	3.254695e+00
SCC08_noAAV_control_B_L2_GCAGCTGCATCCGATA	control	5.588150e+01	8	-8.813612e+00	-4.865349e+00
SCC08_1e2_B_L1_ATTCCTAAGCTCGCAC	rv	6.530828e+01	10	-1.010273e+01	-6.071292e+00
SCC08_noAAV_control_A_L4_CTCTCGACACTTGAGT	control	1.342929e+01	3	-8.323047e-01	4.815269e+00
SCC08_noAAV_control_B_L3_CGGTCAGAGCACTCAT	control	2.713476e+01	5	-7.529180e+00	1.633855e+00
SCC07_AAV_control_B_L2_AGCGTCGGTCTCGGAC	control	1.353373e+01	3	6.093202e-01	5.001212e+00
SCC08_noAAV_control_B_L3_GTAGGTTGTTCCAGGC	control	4.653323e+01	7	-8.489382e+00	-2.020744e+00
SCC08_noAAV_control_A_L3_ATCGTAGCAAAGAGTT	control	6.118977e+01	10	-9.950262e+00	-5.639544e+00
SCC07_AAV_control_A_L1_GCATGATAGGACAGTC	control	1.159243e+01	2	5.722783e-01	4.945830e+00
SCC08_1e2_B_L1_ATTTCACCAAGAGATT	rv	6.562138e+01	10	-9.485175e+00	-5.227862e+00
SCC07_AAV_control_A_L1_ACAAAGATCACGAGGA	control	2.491511e+01	4	-5.532773e+00	2.753967e+00
SCC08_AAV_control_A_L2_GAAGGGTTCGCTCCTA	control	2.308026e+01	4	-4.362787e+00	3.745126e+00
SCC08_1e2_B_L3_CCTTTGGGTTGCTCCT	rv	5.812392e+01	9	-9.841933e+00	-5.708667e+00
SCC08_AAV_control_A_L1_TTCCGTGGTTTGAACC	control	5.937667e+01	9	-9.443486e+00	-5.731570e+00
SCC08_noAAV_control_B_L2_CCGGACAAGTCACAGG	control	2.535437e+01	4	-5.642332e+00	3.005856e+00
SCC08_noAAV_control_A_L2_AAGCCATGTTTACACG	control	2.953229e+01	5	-5.061481e+00	3.379690e+00
SCC08_noAAV_control_A_L1_CCAATTTAGATCCTAC	control	5.317657e+01	8	-8.775195e+00	-6.217830e+00
SCC07_noAAV_control_A_L1_ATGGGAGAGGGCAACT	control	4.055864e+01	7	-8.548407e+00	-2.606432e-01
SCC08_1e2_B_L3_AACTTCTCAATAGTCC	rv	5.916703e+01	9	-9.875735e+00	-6.033536e+00
SCC08_AAV_control_B_L1_TTCATGTGTTACACAC	control	2.674929e+01	5	-3.532118e+00	3.217802e+00
SCC06_noAAV_control_A_L3_TCTCACGGTGGAACAC	control	6.750390e+00	2	4.103961e+00	4.978628e+00
SCC08_AAV_control_A_L1_ATTCTACTCATGCGGC	control	5.775967e+01	9	-9.242917e+00	-3.833962e+00
SCC08_noAAV_control_B_L5_TAGGGTTTCCCAGTGG	control	3.227210e+01	6	-8.600877e+00	9.305040e-01
SCC08_AAV_control_B_L1_TTTACCAGTTAACAGA	control	2.030023e+00	1	6.252897e+00	2.699562e+00
SCC06_noAAV_control_A_L1_TTGTTCAGTTGGTACT	control	1.420583e+01	3	-7.066318e-01	3.603350e+00
SCC07_1e2_C_L3_GCTTGGGAGACAACTA	rv	5.812392e+01	9	-9.674459e+00	-5.415934e+00
SCC08_noAAV_control_B_L3_TAACGACTCGAAACAA	control	1.152927e+01	2	-1.621876e+00	7.226238e+00
SCC08_1e2_A_L2_ATCGTGAAGGTGGCTA	rv	2.881292e+01	5	-8.474975e+00	1.748259e+00
SCC08_noAAV_control_B_L1_TATACCTAGTTAACAG	control	2.660726e+01	5	-3.703158e+00	3.602789e+00
SCC08_1e2_A_L2_GTTTGGACACTGCACG	rv	3.224887e+00	1	3.978014e+00	4.989640e+00
SCC07_1e2_B_L4_GTATTTCAGCCTGTGC	rv	4.283260e+01	7	-8.292867e+00	3.994296e-01
SCC07_noAAV_control_A_L1_ATGTCCCCAAGACCGA	control	1.421210e+01	3	-7.153126e-01	3.427730e+00
SCC07_1e2_C_L4_TGTACAGTCTTGCGCT	rv	5.729859e+01	9	-8.969851e+00	-3.584877e+00
SCC08_1e2_B_L3_GTCGTTCGTTGCATTG	rv	6.488545e+01	10	-1.018608e+01	-6.099494e+00
SCC08_noAAV_control_B_L4_TATGTTCTCAGCGCAC	control	1.306842e+01	2	-2.428344e-01	4.390020e+00
SCC08_noAAV_control_A_L1_TGTAACGTCCTTGAAG	control	4.721198e+01	7	-8.460414e+00	-4.103967e+00
SCC07_AAV_control_A_L1_GGAGATGGTTTGACAC	control	2.491937e+01	4	-5.624002e+00	3.266182e+00
SCC08_noAAV_control_B_L1_CATGCTCAGGCGAAGG	control	5.681612e+01	8	-8.995491e+00	-5.556841e+00
SCC07_AAV_control_A_L1_CCCGGAACACCCAAGC	control	2.881292e+01	5	-7.990192e+00	1.325798e+00
SCC08_AAV_control_B_L1_CGCAGGTGTCCAGAAG	control	4.677005e+01	7	-8.541336e+00	-2.866770e+00
SCC08_noAAV_control_B_L3_CGCCATTTCATAGCAC	control	5.510407e+01	8	-8.633460e+00	-5.902001e+00
SCC07_noAAV_control_B_L5_ATCATTCTCTACACAG	control	6.395228e+00	2	3.788380e+00	4.949691e+00
SCC08_noAAV_control_B_L3_GATAGAATCAAGATAG	control	2.173379e+01	4	-3.531800e+00	3.106298e+00
SCC07_noAAV_control_A_L4_AGGCTGCTCATCGTAG	control	8.129121e+00	2	1.995957e+00	5.168347e+00
SCC07_noAAV_control_B_L3_TAACGACGTCAACGCC	control	4.984085e+01	8	-8.310389e+00	-3.769247e+00
SCC08_noAAV_control_B_L2_CATACTTGTCGCATGC	control	4.947512e+01	8	-8.603403e+00	-4.179457e+00
SCC08_AAV_control_A_L2_CTGTACCGTCCGACGT	control	5.812392e+01	9	-8.851274e+00	-5.779809e+00
SCC08_noAAV_control_B_L5_GATTCTTAGCTGTCCG	control	5.072838e+01	8	-8.284599e+00	-5.388379e+00
SCC08_noAAV_control_B_L3_GGCTGTGAGCTGGAGT	control	3.291870e+01	6	-8.390032e+00	9.131449e-01
SCC07_1e2_B_L1_CGAGTTACAATCTCTT	rv	5.701580e+01	9	-8.597075e+00	-4.315593e+00
SCC07_AAV_control_B_L1_GCAACCGTCTTACGTT	control	4.987541e+01	8	-8.122210e+00	-5.156247e+00
SCC08_noAAV_control_B_L2_ACCTGAAGTTCTTGTT	control	1.328673e+01	2	-3.863991e-01	4.094536e+00
SCC07_noAAV_control_A_L2_CGCATAATCTCGTCAC	control	2.947549e+01	5	-6.971189e+00	2.231001e+00
SCC08_noAAV_control_B_L5_AGGAGGTGTGACAACG	control	3.866757e+01	7	-9.177018e+00	-1.274437e+00
SCC07_noAAV_control_B_L4_ACCTGTCCACTAGGTT	control	4.947910e+01	8	-8.328970e+00	-4.073237e+00
SCC07_noAAV_control_B_L5_TGCTGAAGTCCAGTTA	control	1.970432e+00	1	6.736933e+00	3.559946e+00
SCC08_1e2_B_L3_CACTGTCTCTGCGTCT	rv	6.414153e+01	10	-1.029673e+01	-4.898220e+00
SCC07_AAV_control_B_L2_CTCTGGTGTCGCGGTT	control	2.466630e+01	4	-6.250631e+00	1.643809e+00
SCC08_AAV_control_A_L1_GGAGCAAGTATCTCTT	control	7.111521e-07	1	7.264536e+00	2.197729e+00
SCC07_AAV_control_A_L2_GTTGAACAGCGTGAAC	control	2.942643e+01	5	-7.470260e+00	1.248459e+00
SCC08_AAV_control_B_L1_TGACTCCCACGGATCC	control	6.749383e-01	1	5.553407e+00	4.222995e+00
SCC08_noAAV_control_B_L3_ACTATTCGTGGGTCAA	control	8.598473e-03	1	7.513838e+00	2.159308e+00
SCC08_noAAV_control_B_L1_TCCTCTTCAGATCATC	control	4.820137e+01	8	-8.368893e+00	-3.883912e+00
SCC07_noAAV_control_A_L4_AGTTCCCTCGTGCGAC	control	5.914223e+01	9	-8.823409e+00	-5.613533e+00
SCC07_1e2_B_L1_ACTACGATCATTGAGC	rv	6.485099e+01	10	-9.141484e+00	-5.086520e+00
SCC08_1e2_B_L3_GATAGAACACTGCTTC	rv	1.327744e+01	2	1.103827e+00	4.753019e+00
SCC07_noAAV_control_B_L3_ACGATGTTCCGAGGCT	control	4.246309e+00	1	5.908595e+00	4.123772e+00
SCC08_1e2_B_L1_ATGTCTTAGCTCGGCT	rv	5.869629e+01	9	-8.760347e+00	-3.312658e+00
SCC07_AAV_control_A_L2_TCAGGTACACAGTGAG	control	3.699346e+01	6	-8.276177e+00	2.891102e-01
SCC07_1e2_C_L2_AGTAGCTCACAACGTT	rv	6.540749e+01	10	-8.911161e+00	-5.308249e+00
SCC07_noAAV_control_A_L3_GTCAGCGGTCGTGCCA	control	1.170563e+01	2	4.185641e-01	4.780549e+00
SCC08_1e2_B_L1_CATTGCCGTCCTTGTC	rv	3.697459e+01	6	-8.809574e+00	1.274539e-01
SCC08_noAAV_control_B_L3_TCTTCCTGTAACTAAG	control	5.523139e+01	8	-8.917732e+00	-6.455271e+00
SCC08_1e2_B_L1_TTGACCCAGCACTCGC	rv	6.243434e+01	10	-8.813642e+00	-3.335833e+00
SCC08_AAV_control_A_L1_GTCGCGAGTTCATCTT	control	4.457065e+01	7	-8.839836e+00	-1.509373e+00
SCC08_1e2_B_L1_GCGTTTCGTCGTCGGT	rv	6.532065e+01	10	-1.019742e+01	-5.804792e+00
SCC07_AAV_control_B_L1_CAAGGGACACCAATTG	control	3.708452e+01	6	-8.783603e+00	-9.864811e-01
SCC08_AAV_control_B_L1_ACAACCACACAGCCTG	control	3.665815e+01	6	-8.972093e+00	-4.305605e-01
SCC07_noAAV_control_B_L3_CTTACCGCACAAGTGG	control	2.959920e+01	5	-5.546164e+00	3.255119e+00
SCC08_1e2_A_L2_CAGCAATTCCATTCAT	rv	5.812392e+01	9	-8.865611e+00	-3.988967e+00
SCC08_noAAV_control_A_L2_ACTATGGCAGCTGAGA	control	5.832506e+01	9	-9.886885e+00	-5.377235e+00
SCC08_noAAV_control_B_L5_CTCTCGAAGTAGCATA	control	1.211074e+01	2	-6.391753e-02	5.445890e+00
SCC08_1e2_B_L3_CCCTTAGTCCATATGG	rv	5.869629e+01	9	-8.721795e+00	-3.845000e+00
SCC07_noAAV_control_A_L1_ACTTCGCTCGTTCCCA	control	2.840074e+01	5	-5.506835e+00	3.243852e+00
SCC08_AAV_control_A_L1_CGTGAATAGCGGGTAT	control	6.485099e+01	10	-9.832744e+00	-6.269881e+00
SCC08_noAAV_control_A_L3_CATTCCGGTAGGTCAG	control	2.227385e+00	1	5.810616e+00	3.208117e+00
SCC08_noAAV_control_B_L1_TAGACTGGTCCTATAG	control	4.716272e+01	7	-9.107312e+00	-2.022562e+00
SCC07_1e2_B_L3_AGGATCTAGGAGAGGC	rv	1.334395e+01	3	3.038092e+00	3.678665e+00
SCC07_1e3_A_CTTACCGTCATCACCC	rv	5.869629e+01	9	-8.764046e+00	-4.874734e+00
SCC08_noAAV_control_A_L1_CTTGATTTCGCAAGAG	control	6.941006e+00	2	3.419858e+00	3.684487e+00
SCC08_noAAV_control_B_L4_GTAGAAAGTCAGACTT	control	1.699664e+01	3	-9.032649e-01	4.546916e+00
SCC07_1e3_A_CTTTCAACACGGCGTT	rv	5.148680e+01	8	-8.712631e+00	-5.178305e+00
SCC08_AAV_control_B_L2_GACGTTAAGGTAGTCG	control	5.869629e+01	9	-9.586488e+00	-4.470819e+00
SCC08_AAV_control_B_L2_CTCCGATAGGATATAC	control	1.263430e+01	2	1.367659e+00	5.012457e+00
SCC08_1e3_A_CTCGAGGTCGACCTAA	rv	2.604659e+01	4	-5.183023e+00	3.452225e+00
SCC07_1e2_C_L2_CAGCCAGTCAGTCAGT	rv	5.828736e+01	9	-1.015194e+01	-4.540666e+00
SCC07_1e2_B_L4_TGTTGAGGTCACAGTT	rv	3.855529e+01	7	-8.362020e+00	-8.183352e-01
SCC08_noAAV_control_B_L5_TATTTCGAGTTGTCGT	control	1.011007e-02	1	5.798565e+00	3.297801e+00
SCC08_AAV_control_A_L1_TAAGTCGGTCACTCAA	control	2.254566e+01	4	-4.159657e+00	3.318421e+00
SCC07_AAV_control_A_L2_TTTACCAGTGATGTAA	control	2.384409e+01	4	-4.348732e+00	2.793365e+00
SCC07_1e3_A_ATTCCCGGTTGATCGT	rv	5.591331e+01	8	-9.310750e+00	-5.303734e+00
SCC08_noAAV_control_B_L5_TCATACTGTTCTCTAT	control	2.660726e+01	5	-4.052003e+00	4.112192e+00
SCC07_noAAV_control_A_L3_ACCTGAAAGGTACAGC	control	3.473134e+01	6	-8.468218e+00	4.008006e-01
SCC07_noAAV_control_A_L3_TTGACCCCAGCCATTA	control	3.778741e+01	6	-9.496299e+00	-6.281965e-01
SCC08_noAAV_control_B_L5_GAGGGATGTCGATTTG	control	3.085881e+01	5	-6.273217e+00	2.737176e+00
SCC07_AAV_control_B_L1_CGGCAGTTCGGAAGGT	control	1.124784e+01	2	-2.269573e+00	8.304660e+00
SCC07_AAV_control_B_L2_TCACTATCACAGTCAT	control	3.242201e+01	6	-7.596163e+00	1.564991e+00
SCC07_1e2_C_L3_CAGCGTGAGAATACAC	rv	4.544989e+01	7	-8.923854e+00	-5.893521e-01
SCC08_noAAV_control_B_L2_ATAGAGACATACCATG	control	2.660726e+01	5	-4.451173e+00	3.680695e+00
SCC07_1e2_B_L3_TGAGGGACATGACGAG	rv	3.219790e+01	6	-8.474904e+00	1.721757e+00
SCC07_noAAV_control_A_L3_CTCTCAGCACAACCGC	control	8.640536e-03	1	6.988728e+00	2.578900e+00
SCC08_noAAV_control_A_L3_CTACCCAGTACAGTTC	control	3.892174e+00	1	5.650406e+00	4.605234e+00
SCC08_1e2_B_L2_GAGTTACTCCCTCTAG	rv	2.372466e+01	4	-4.404631e+00	3.417320e+00
SCC07_1e2_B_L1_AATCGTGAGTAGGAAG	rv	4.544989e+01	7	-7.986382e+00	-2.467324e-01
SCC08_noAAV_control_B_L4_TAGTGCATCGATACAC	control	5.591331e+01	8	-8.572713e+00	-5.313021e+00
SCC07_AAV_control_B_L2_CTTCCGAAGGTTACCT	control	2.326923e+01	4	-5.206695e+00	3.600916e+00
SCC08_noAAV_control_A_L1_TCTACATCATCCCGTT	control	1.520395e-02	1	6.682058e+00	3.105335e+00
SCC08_1e2_A_L1_TCTGGCTCATTCTCCG	rv	4.681231e+01	7	-8.746612e+00	-2.873029e+00
SCC08_1e2_A_L2_GTTACCCTCATCCTAT	rv	6.010512e+01	9	-9.463289e+00	-4.030830e+00
SCC08_noAAV_control_A_L4_ACGTACAGTAGACAGC	control	8.034073e+00	2	2.104903e+00	4.310985e+00
SCC08_1e3_C_CCTCATGTCCTGTACC	rv	5.293948e+01	8	-9.477174e+00	-6.344621e+00
SCC07_noAAV_control_B_L4_TCCCATGCACGCTGCA	control	2.660725e+01	4	-4.016151e+00	3.500421e+00
SCC08_noAAV_control_A_L2_CTTCTAAGTGTATTCG	control	2.660726e+01	4	-3.239693e+00	3.384271e+00
SCC07_noAAV_control_A_L1_GAATAGAGTTTAGAGA	control	1.306710e+01	2	-2.987290e-01	3.434497e+00
SCC07_noAAV_control_A_L3_GATCATGTCGCCGAGT	control	5.847823e+01	9	-9.260442e+00	-6.164791e+00
SCC08_1e2_B_L3_GGCTGTGCAGACAAGC	rv	6.729175e+01	10	-1.021818e+01	-4.153505e+00
SCC07_1e3_B_CCTCCAATCCGTGCGA	rv	5.729859e+01	9	-8.966455e+00	-5.229375e+00
SCC07_AAV_control_B_L2_TACCTCGCATGGCCCA	control	3.226930e+01	6	-7.842348e+00	1.161885e+00
SCC08_noAAV_control_B_L4_GAGACTTAGTGGACTG	control	1.471983e+01	3	-7.284110e-01	3.909940e+00
SCC08_noAAV_control_B_L3_GGAGGTAAGAAATCCA	control	2.153005e+01	4	-3.787614e+00	3.872785e+00
SCC08_AAV_control_A_L1_CCGGACACAATGCTCA	control	3.068969e+01	5	-8.292706e+00	1.001432e+00
SCC08_1e2_A_L2_TAAGCCAGTATACGGG	rv	1.962219e+01	4	-1.788877e+00	4.317199e+00
SCC08_1e2_B_L1_GGCTTTCGTGCCGGTT	rv	4.544990e+01	7	-8.433619e+00	-1.121010e+00
SCC08_AAV_control_B_L1_TTACTGTTCCTCACGT	control	2.178123e+01	4	-3.986909e+00	4.023319e+00
SCC08_noAAV_control_B_L2_AGATGCTTCAAACTGC	control	4.246311e+00	1	5.779803e+00	4.061202e+00
SCC08_noAAV_control_A_L4_CAGGGCTGTCGAGTGA	control	3.232142e+01	6	-8.016918e+00	1.157112e+00
SCC07_1e3_D_CTAGACATCCGAACGC	rv	5.725576e+01	9	-8.796515e+00	-5.171804e+00
SCC08_AAV_control_A_L1_CGCCATTTCCTCACGT	control	4.435571e+01	7	-9.273924e+00	-1.871856e+00
SCC08_1e2_B_L2_GAAGGACTCCATATGG	rv	6.425914e+01	10	-1.049313e+01	-5.298178e+00
SCC08_noAAV_control_B_L2_GGCTTTCTCGTCTACC	control	1.293241e+01	2	1.835743e-01	4.995840e+00
SCC08_noAAV_control_A_L3_GCTACAACACATCCCT	control	1.496922e+01	3	-6.180671e-01	3.863425e+00
SCC07_AAV_control_A_L1_GATTCGACAATCGCAT	control	2.660725e+01	4	-3.982965e+00	3.310428e+00
SCC07_1e3_A_ACTTTCACAGTTGTCA	rv	5.521930e+01	8	-9.652054e+00	-5.563374e+00
SCC08_1e2_B_L2_GTATTTCAGCTAGCCC	rv	4.279936e+01	7	-9.010569e+00	-2.835435e-01
SCC08_noAAV_control_B_L5_TGATCAGTCTGGCCGA	control	4.846547e+01	8	-8.256322e+00	-3.883869e+00
SCC08_noAAV_control_A_L1_GACGTTAAGGTAAGGA	control	2.952537e+01	5	-3.210843e+00	3.060241e+00
SCC07_1e2_B_L2_GTAATGCGTCTCTCAC	rv	4.544989e+01	7	-8.499130e+00	-6.884779e-01
SCC08_AAV_control_A_L1_AAAGGATAGCCATGCC	control	5.916703e+01	9	-9.287743e+00	-5.263418e+00
SCC08_noAAV_control_B_L3_CCACTTGCAGGATCTT	control	2.478897e+00	1	6.211500e+00	4.069725e+00
SCC08_noAAV_control_B_L5_GAGACCCGTAGGTTTC	control	3.425596e+01	6	-9.307925e+00	-7.421504e-02
SCC08_noAAV_control_B_L2_ACTTTCATCGTCCTTG	control	3.872259e+01	7	-9.454860e+00	-4.734969e-01
SCC07_1e3_E_CATACTTCACCCAAGC	rv	5.217090e+01	8	-9.229500e+00	-1.817996e+00
SCC07_1e3_F_CATGGTATCGGCATCG	rv	5.147557e+01	8	-8.745502e+00	-4.674506e+00
SCC06_noAAV_control_A_L3_GTATTGGCAAGTGGAC	control	9.509796e+00	2	1.232455e+00	4.596445e+00
SCC08_noAAV_control_A_L4_TTAGGGTCAGTGAGCA	control	4.246310e+00	1	5.991813e+00	4.281883e+00
SCC08_1e2_B_L3_TTGAACGAGCTACGTT	rv	4.544990e+01	7	-7.991527e+00	-8.781433e-01
SCC08_1e2_B_L3_CCCTGATAGAACGCGT	rv	6.585450e+01	10	-1.031916e+01	-4.806364e+00
SCC08_noAAV_control_B_L3_CCTACGTGTCAGACTT	control	5.529424e+01	8	-8.366367e+00	-5.370242e+00
SCC08_noAAV_control_B_L5_TATTCCACAGATCATC	control	5.060903e+01	8	-8.366622e+00	-5.894002e+00
SCC08_1e2_B_L1_AGGCATTCAGCGAGTA	rv	6.572962e+01	10	-1.035549e+01	-4.400929e+00
SCC07_AAV_control_A_L2_ACGGAAGGTGGCTGCT	control	4.544989e+01	7	-8.757509e+00	-2.703663e+00
SCC08_AAV_control_B_L1_AGGAATAGTGAGCCAA	control	4.544989e+01	7	-8.780445e+00	-2.795820e+00
SCC07_1e3_E_CAAGGGACAGGGTCTC	rv	5.470798e+01	8	-8.138906e+00	-5.112644e+00
SCC08_noAAV_control_A_L1_GCGTTTCCACAATTCG	control	3.529689e+01	6	-8.474133e+00	5.741311e-01
SCC08_1e2_B_L3_CGGCAGTTCACCGACG	rv	6.535935e+01	10	-9.405024e+00	-4.996679e+00
SCC07_noAAV_control_B_L4_TTTACCATCGTAGGAG	control	3.387462e+01	6	-7.381043e+00	1.339672e+00
SCC08_noAAV_control_B_L1_GTAATCGAGTAACGTA	control	5.677450e+01	8	-9.448039e+00	-5.718430e+00
SCC06_noAAV_control_A_L3_CATTCTATCGATACGT	control	1.779129e+00	1	6.705566e+00	3.231940e+00
SCC08_noAAV_control_B_L4_CCGGGTAGTTACGTAC	control	4.721198e+01	7	-8.613646e+00	-3.024193e+00
SCC08_noAAV_control_B_L1_TAAGCCAGTTGGACTT	control	4.582649e+01	7	-8.175125e+00	-1.809726e+00
SCC07_noAAV_control_B_L5_CATGCCTAGAAGAGCA	control	3.640935e+01	6	-9.214908e+00	-3.477236e-01
SCC08_1e2_B_L1_ACTTCCGCATCAGCGC	rv	5.937667e+01	9	-8.750682e+00	-5.199138e+00
SCC07_AAV_control_B_L1_CGCATGGAGTGAATAC	control	2.881292e+01	5	-7.472911e+00	1.205183e+00
SCC06_noAAV_control_A_L2_TAAGCACGTGACGTCC	control	1.994122e+00	1	6.229659e+00	2.722387e+00
SCC08_noAAV_control_A_L4_CCGCAAGGTCATGACT	control	3.610307e+01	6	-8.560184e+00	4.754620e-02
SCC07_noAAV_control_B_L5_CTCTGGTCAGTGAGCA	control	2.030023e+00	1	6.525321e+00	2.634123e+00
SCC08_AAV_control_A_L2_AGGATCTAGAATTGTG	control	2.372466e+01	4	-6.291997e+00	2.362729e+00
SCC08_noAAV_control_B_L4_TCATGTTTCAGACCTA	control	1.445812e+01	3	-7.176659e-01	4.401925e+00
SCC08_AAV_control_A_L2_CAGATACGTTCCAAAC	control	3.622187e+01	6	-8.668090e+00	-5.693495e-02
SCC08_noAAV_control_A_L3_TACCCACCACAGTACT	control	1.446931e+01	3	-5.399174e-01	4.325879e+00
SCC08_AAV_control_B_L2_GCGGAAATCACGAGGA	control	2.881292e+01	5	-8.702075e+00	3.016242e-01
SCC08_noAAV_control_B_L5_TGTCCTGGTTCGGCGT	control	4.246312e+00	1	5.678602e+00	4.535690e+00
SCC07_noAAV_control_A_L3_TGTGATGGTTTGGAAA	control	8.788967e-01	1	5.895635e+00	3.096926e+00
SCC08_noAAV_control_B_L2_TCACTATTCGTGACTA	control	3.391744e+01	6	-9.089677e+00	-2.883125e-01
SCC07_noAAV_control_A_L2_TATTGCTGTACCATAC	control	5.147452e+00	1	3.894500e+00	4.992919e+00
SCC07_AAV_control_B_L2_GCACATATCACAACCA	control	3.778741e+01	6	-9.513958e+00	-7.455772e-01
SCC07_AAV_control_A_L1_CCCGGAATCGCAGTTA	control	1.272261e+01	2	9.008744e-01	4.343725e+00
SCC08_AAV_control_B_L2_CATTCCGCATCCAATG	control	2.850771e+01	5	-7.348375e+00	1.642143e+00
SCC08_noAAV_control_B_L2_GTCTCACAGGCCACTC	control	4.716272e+01	7	-8.750613e+00	-2.563087e+00
SCC08_noAAV_control_B_L1_ACTGCAATCTCATGGA	control	5.887119e-03	1	7.616924e+00	2.099502e+00
SCC08_AAV_control_B_L1_AAACGAATCCGATCTC	control	5.854193e-01	1	5.999765e+00	3.915370e+00
SCC07_AAV_control_A_L1_GAGGCCTCAAATCGGG	control	3.697458e+01	6	-8.229286e+00	-6.704678e-01
SCC07_AAV_control_B_L2_GACTCAAAGTTCACTG	control	3.673788e+01	6	-9.377827e+00	-6.761910e-01
SCC07_1e2_C_L1_AATGAAGTCCCGAATA	rv	5.737732e+01	9	-8.412902e+00	-4.799944e+00
SCC08_noAAV_control_A_L3_ACTGCAACAGTTGTCA	control	2.765744e+01	5	-5.966615e+00	2.839380e+00
SCC07_1e2_C_L3_ACGGTCGAGGAGTACC	rv	6.485099e+01	10	-9.906282e+00	-5.680911e+00
SCC08_noAAV_control_B_L4_TGCAGGCGTGGACCTC	control	3.666710e+01	6	-8.345677e+00	5.565433e-01
SCC08_AAV_control_A_L2_GATGGAGGTCAGCGTC	control	4.083886e+01	7	-8.770418e+00	-1.341829e+00
SCC07_noAAV_control_A_L1_TGTTGAGCAACCGGAA	control	6.011262e+01	9	-9.440001e+00	-5.827571e+00
SCC08_noAAV_control_B_L5_TTCAGGATCCCGTTCA	control	3.828581e+01	7	-9.440488e+00	-1.140297e+00
SCC07_1e3_A_GCAACATGTAGGCTGA	rv	4.139851e+01	7	-9.612578e+00	-2.927281e-01
SCC07_AAV_control_A_L1_CGGTCAGCACTCCTTG	control	1.699664e+01	3	-2.385010e-01	5.165431e+00
SCC08_noAAV_control_B_L2_ATGGGTTCAGGCGAAT	control	2.947101e+01	5	-6.720628e+00	2.242117e+00
SCC07_AAV_control_B_L1_TTGGTTTAGCTGGAGT	control	3.040133e+01	5	-6.630243e+00	2.139211e+00
SCC08_AAV_control_A_L2_CGCATGGGTTTGAAAG	control	2.255369e+01	4	-3.965122e+00	3.860277e+00
SCC08_noAAV_control_B_L3_GCCAACGTCCGCACGA	control	2.952537e+01	5	-4.650729e+00	3.256305e+00
SCC07_AAV_control_A_L2_GAGTTGTTCCCAGTGG	control	2.392549e+01	4	-5.326083e+00	3.467192e+00
SCC08_AAV_control_B_L2_AGCTCAAGTTTGATCG	control	6.195623e+01	10	-1.013621e+01	-5.695167e+00
SCC07_noAAV_control_B_L4_ACTTATCGTGAATAAC	control	3.035293e+01	5	-7.213773e+00	1.843281e+00
SCC08_noAAV_control_B_L5_TCTCTGGGTCTCTCAC	control	5.114622e+01	8	-8.128375e+00	-5.466364e+00
SCC08_noAAV_control_B_L3_TCGAACAGTTGCGAAG	control	1.157558e+01	2	2.119788e+00	4.124261e+00
SCC06_noAAV_control_A_L4_TGAACGTAGTTTCGGT	control	9.566349e+00	2	1.034169e+00	4.805490e+00
SCC07_1e2_C_L3_TAAGCGTCAAAGGCAC	rv	3.560743e+01	6	-8.502378e+00	3.975449e-01
SCC08_AAV_control_A_L1_CACAACATCGCGATCG	control	4.544989e+01	7	-8.646355e+00	-2.497402e+00
SCC07_1e2_B_L4_TATATCCCAATTAGGA	rv	5.812392e+01	9	-8.964017e+00	-4.463101e+00
SCC07_noAAV_control_A_L3_GCACGGTAGCATGCAG	control	3.145668e+01	6	-7.334936e+00	1.723578e+00
SCC08_1e2_B_L3_CTACATTTCTCGCGTT	rv	5.831368e+01	9	-8.938067e+00	-3.343880e+00
SCC07_1e2_C_L3_CTACATTTCTGGCTGG	rv	4.115871e+01	7	-9.305840e+00	1.955128e-02
SCC08_1e3_A_TACTTACTCCTTCTGG	rv	4.721199e+01	8	-8.563036e+00	-1.337025e+00
SCC08_1e2_B_L1_TGTTTGTCATTGCCTC	rv	6.381376e+01	10	-1.040245e+01	-4.624423e+00
SCC08_1e2_A_L3_GGGTAGAAGGGTCAAC	rv	6.540749e+01	10	-1.030132e+01	-5.099911e+00
SCC08_AAV_control_B_L1_GATGGAGAGCGTGAAC	control	2.154684e+01	4	-2.760610e+00	4.119716e+00
SCC07_AAV_control_A_L1_GTCATTTCACAGAGCA	control	5.812392e+01	9	-8.278782e+00	-4.921302e+00
SCC08_noAAV_control_B_L1_GTCCACTAGCTAAACA	control	4.823618e+01	8	-8.495243e+00	-3.637088e+00
SCC07_AAV_control_A_L2_GATGTTGTCTGTCAGA	control	5.675963e+01	8	-8.557658e+00	-3.100847e+00
SCC08_AAV_control_B_L2_CATTCTACAATACAGA	control	2.153005e+01	4	-2.924627e+00	3.397649e+00
SCC08_1e2_A_L3_CGAAGGACAATGGGTG	rv	6.396738e+01	10	-1.016321e+01	-3.884679e+00
SCC08_AAV_control_B_L1_TACATTCGTACTAACC	control	5.664122e+01	8	-8.640693e+00	-5.586027e+00
SCC08_AAV_control_B_L2_ATTCCCGAGTGGTTCT	control	2.256652e+01	4	-3.949441e+00	3.903424e+00
SCC08_noAAV_control_B_L1_CTTGAGATCGCATTGA	control	4.369312e+01	7	-3.548543e-01	-7.905988e+00
SCC08_noAAV_control_B_L1_GATGGAGGTATGATCC	control	1.526389e+01	3	-1.601411e+00	3.852972e+00
SCC08_AAV_control_B_L1_CATGCGGTCTTGGATG	control	2.382175e+01	4	-5.451440e+00	3.418252e+00
SCC07_noAAV_control_B_L5_CATTGAGTCCGTAATG	control	5.578022e+01	8	-8.471485e+00	-5.128418e+00
SCC07_1e2_C_L4_GTTCATTAGCGGGTAT	rv	4.544989e+01	7	-8.893541e+00	-4.604951e-01
SCC08_AAV_control_B_L1_AATCGACCACTGCGAC	control	5.489003e+01	8	-8.641901e+00	-5.966068e+00
SCC06_noAAV_control_B_L3_GACGCTGTCGAAGTGG	control	1.466548e+01	3	-1.475502e+00	4.582648e+00
SCC08_AAV_control_B_L2_ATTTCACTCTGAGAGG	control	1.353373e+01	3	-1.203154e+00	4.697916e+00
SCC07_noAAV_control_B_L5_TCAATTCTCGACACTA	control	2.660725e+01	4	-4.959072e+00	3.804468e+00
SCC08_AAV_control_B_L2_GGACGTCGTCAAGGCA	control	2.881292e+01	5	-7.791224e+00	1.373216e+00
SCC07_1e2_C_L3_TCGGGCAGTGAGGAAA	rv	1.447664e+01	3	-1.296012e-01	2.503671e+00
SCC07_noAAV_control_B_L4_CCAAGCGTCTTAGCCC	control	3.944011e+01	7	-8.481471e+00	-2.982418e-01
SCC07_AAV_control_A_L2_AATCGACGTGCAATAA	control	2.713476e+01	5	-7.298171e+00	1.411312e+00
SCC07_AAV_control_B_L1_GCGAGAAGTTAATGAG	control	2.881292e+01	5	-7.525902e+00	1.601679e+00
SCC06_noAAV_control_B_L4_TTTAGTCAGGCGAACT	control	2.030022e+00	1	8.313662e+00	-5.292742e+00
SCC07_AAV_control_B_L2_ATTCTTGTCGTCCATC	control	1.231053e+01	2	-2.529112e-03	5.107156e+00
SCC08_noAAV_control_B_L5_GGAGGATCATGGAATA	control	2.952537e+01	5	-3.428084e+00	3.892862e+00
SCC08_noAAV_control_B_L3_AGAAATGTCCAGCTCT	control	3.866757e+01	7	-9.089530e+00	-8.807973e-01
SCC08_1e2_A_L3_GGGTATTCATGTGCTA	rv	5.869629e+01	9	-8.316703e+00	-1.115114e+00
SCC07_AAV_control_A_L1_ATGGAGGTCCTTACCG	control	2.765179e+01	5	-6.039289e+00	2.525878e+00
SCC07_1e2_B_L2_TACCCGTGTTAGAGAT	rv	4.544989e+01	7	-8.588063e+00	-9.021441e-01
SCC08_noAAV_control_B_L1_CTCCTCCTCGCAAGAG	control	1.427745e+01	3	-1.339298e+00	5.331654e+00
SCC07_noAAV_control_A_L3_GTCATTTGTAGTACGG	control	1.155380e+01	2	5.034738e-01	5.263203e+00
SCC08_noAAV_control_B_L1_CATGGTAAGAGTATAC	control	6.586068e+01	10	-9.494796e+00	-4.578576e+00
SCC07_noAAV_control_B_L5_ATTCTACCAAACCATC	control	3.048605e+01	5	-3.956498e+00	2.716872e+00
SCC07_1e3_A_TCTCACGGTTAGAGTA	rv	5.559861e+01	8	-8.624009e+00	-5.350177e+00
SCC08_noAAV_control_B_L5_GTAGCTACATCACAGT	control	2.952537e+01	5	-3.862917e+00	3.611589e+00
SCC07_AAV_control_B_L2_TCAAGACTCCTCTCTT	control	1.187470e+01	2	-1.660263e+00	6.989732e+00
SCC07_noAAV_control_A_L2_ATTCTACAGGAGAGGC	control	2.769623e+01	5	-6.046737e+00	2.819734e+00
SCC07_noAAV_control_B_L3_GTCAAGTCACTCAGAT	control	2.660725e+01	4	-2.357163e+00	3.646333e+00
SCC08_noAAV_control_B_L2_TGGTACAGTGGCTTAT	control	1.738351e+01	3	-1.768363e+00	3.213008e+00
SCC08_noAAV_control_B_L5_CCCTCTCCATCGCTAA	control	3.048605e+01	5	-5.545773e+00	3.428117e+00
SCC08_AAV_control_B_L2_ACTTAGGCAATTGCGT	control	3.089394e+00	1	5.769970e+00	4.503476e+00
SCC08_AAV_control_B_L1_TCCACGTGTTAATCGC	control	5.671034e+01	8	-9.418936e+00	-6.034493e+00
SCC07_noAAV_control_A_L1_ACCTGAAGTATCGCGC	control	3.722563e+01	6	-9.256610e+00	-9.044389e-01
SCC08_1e2_A_L2_GACCAATGTAGGCAAC	rv	3.624680e+01	6	-8.665222e+00	1.427836e+00
SCC08_1e2_A_L3_ATCAGGTAGGGAGATA	rv	4.336920e+01	7	-8.325929e+00	-8.075597e-02
SCC07_1e2_B_L4_CGGACACCAGAGGCAT	rv	2.030025e+00	1	6.743143e+00	3.606535e+00
SCC08_noAAV_control_A_L4_CGAGTTATCTGGAAGG	control	1.157557e+01	2	1.376217e+00	4.776198e+00
SCC08_1e2_B_L1_AACGGGAAGCGCTGCT	rv	3.697459e+01	6	-8.023549e+00	1.357032e+00
SCC08_noAAV_control_A_L1_TACCCGTGTTCGTGCG	control	2.955486e+01	5	-4.073970e+00	2.385503e+00
SCC07_noAAV_control_B_L4_TGAGGGATCCACTTTA	control	3.425596e+01	6	-8.715786e+00	2.567355e-01
SCC08_noAAV_control_B_L2_GGGTTTAAGGTCTGGA	control	1.132258e+01	2	1.352707e+00	4.910989e+00
SCC08_AAV_control_A_L1_AAAGAACTCTGGGCAC	control	6.494601e+01	10	-1.025639e+01	-5.814115e+00
SCC07_AAV_control_A_L1_TCACACCCAAGCCTGC	control	3.227210e+01	6	-7.920506e+00	1.240648e+00
SCC08_noAAV_control_B_L3_ATGTCCCAGTAACCTC	control	6.111296e+01	9	-9.852316e+00	-5.061309e+00
SCC07_noAAV_control_A_L3_TATTCCAAGAGCATTA	control	2.153005e+01	4	-3.431290e+00	4.053291e+00
SCC08_1e3_C_CTCTCAGGTCCACATA	rv	4.718478e+01	7	-9.177588e+00	-1.655606e+00
SCC08_noAAV_control_B_L1_ACGTCCTTCGCGGTAC	control	5.518572e+01	8	-8.233742e+00	-5.593513e+00
SCC08_1e3_A_TTTCCTCGTTGGTACT	rv	4.544990e+01	7	-8.166739e+00	-9.861574e-02
SCC08_noAAV_control_B_L5_TCATTACTCACCACAA	control	5.028699e+01	8	-8.314833e+00	-5.910297e+00
SCC08_1e2_B_L1_CGAGGAAAGCCGTTAT	rv	6.748744e+01	10	-1.027862e+01	-3.742703e+00
SCC08_AAV_control_A_L2_TGGAGGAAGGCCACCT	control	2.261103e+01	4	-4.132831e+00	3.795828e+00
SCC08_noAAV_control_B_L1_GAGGCAAAGTCCCAGC	control	4.672817e+01	7	-8.570481e+00	-2.418097e+00
SCC08_1e2_A_L3_AAAGTCCGTTCAAGGG	rv	6.396738e+01	10	-1.055008e+01	-4.888031e+00
SCC07_1e2_C_L1_GACTTCCAGACCTCAT	rv	1.581409e+01	3	-2.969063e-01	3.668407e+00
SCC08_noAAV_control_B_L1_TTTCCTCCAGGCTCTG	control	2.583772e+01	4	-5.102959e+00	3.384496e+00
SCC08_noAAV_control_B_L2_TTACCGCGTCTTCAAG	control	1.353373e+01	3	3.684545e-01	5.183864e+00
SCC08_1e2_B_L1_TTACCATCAGTCAGTT	rv	6.748744e+01	10	-1.021802e+01	-3.767390e+00
SCC08_noAAV_control_A_L1_TTACCGCTCCGAAATC	control	1.436828e+01	3	-1.303516e+00	4.733861e+00
SCC07_noAAV_control_A_L3_CGATGCGTCCTACTGC	control	2.660725e+01	4	-3.342960e+00	3.345942e+00
SCC07_noAAV_control_A_L3_AACTTCTGTCTAACGT	control	3.663764e+01	6	-8.062416e+00	7.449180e-01
SCC07_noAAV_control_A_L3_GCAGTTATCGGACGTC	control	1.471983e+01	3	-1.308789e+00	4.784253e+00
SCC07_noAAV_control_B_L3_TCTCACGCACAGCGCT	control	5.266772e+01	8	-8.519636e+00	-5.846934e+00
SCC08_noAAV_control_B_L5_CGTTGGGAGGGCAATC	control	2.952537e+01	5	-3.519678e+00	3.790722e+00
SCC08_noAAV_control_B_L2_GGGCGTTCAATTGGTC	control	1.353373e+01	3	-4.735865e-01	4.159580e+00
SCC06_noAAV_control_B_L4_AGGGTCCGTAGAGCTG	control	8.034071e+00	2	3.367117e+00	3.842124e+00
SCC07_AAV_control_A_L1_ACAAGCTCAAATAAGC	control	5.812578e+01	9	-8.820005e+00	-3.893884e+00
SCC08_AAV_control_B_L1_AATCACGCATCAGTGT	control	2.512054e+01	4	-5.416239e+00	3.342087e+00
SCC07_noAAV_control_A_L1_CATTCCGAGGCAGCTA	control	5.675963e+01	8	-8.627534e+00	-4.257649e+00
SCC07_noAAV_control_A_L2_GGATGTTAGTGAATAC	control	3.644065e+01	6	-8.526394e+00	8.850862e-02
SCC07_AAV_control_B_L1_TTCCTTCGTTAAGCAA	control	4.437846e+01	7	-9.149256e+00	-1.479650e+00
SCC06_noAAV_control_A_L2_CTGAGGCGTTTCCCAC	control	6.012030e+00	2	4.335263e+00	4.952676e+00
SCC07_noAAV_control_B_L5_CCGGGTAGTCGCTGCA	control	9.728724e+00	2	1.593094e+00	5.045482e+00
SCC06_noAAV_control_A_L2_GTCACGGCATACCAGT	control	1.428245e+01	3	-7.398843e-01	3.062889e+00
SCC07_1e3_B_TGCAGGCCAGCAATTC	rv	4.581110e+01	7	-8.615013e+00	-1.094322e+00
SCC08_noAAV_control_B_L1_TCATGCCGTACCGCGT	control	1.699664e+01	3	-9.746445e-01	4.783690e+00
SCC06_noAAV_control_B_L3_ACAAAGAGTGCATTTG	control	9.475360e+00	2	1.746562e+00	4.971175e+00
SCC08_noAAV_control_B_L3_TTGAGTGGTTCTCAGA	control	3.369451e+01	6	-8.430376e+00	7.431546e-01
SCC08_1e3_E_CTGTATTTCCGTATGA	rv	5.830402e+01	9	-9.318067e+00	-5.036016e+00
SCC08_noAAV_control_B_L1_CGATGGCGTTATAGCC	control	5.591331e+01	8	-8.209200e+00	-5.066658e+00
SCC07_noAAV_control_B_L4_CCGGGTAAGAAGTCAT	control	2.153005e+01	4	-4.013791e+00	3.720762e+00
SCC07_noAAV_control_A_L2_TTTATGCTCTGCATAG	control	2.660725e+01	4	-3.597599e+00	3.184259e+00
SCC07_noAAV_control_A_L2_GTGGAAGGTACTAGCT	control	5.875096e+01	9	-9.662690e+00	-5.955126e+00
SCC08_1e2_A_L1_CGCGTGAGTAGTCGGA	rv	6.572962e+01	10	-1.052048e+01	-5.177186e+00
SCC08_AAV_control_A_L2_TATTGGGTCTACTATC	control	2.153005e+01	4	-3.783363e+00	3.545484e+00
SCC07_1e2_C_L2_CCCTGATGTCCGGTGT	rv	5.812392e+01	9	-8.610147e+00	-4.861864e+00
SCC08_1e2_B_L2_GCGTGCAGTTGAAGTA	rv	6.562138e+01	10	-9.896091e+00	-5.275133e+00
SCC08_noAAV_control_B_L4_ACCCTTGCACTCCTTG	control	4.429931e+01	7	-8.360139e+00	-1.566122e+00
SCC07_noAAV_control_B_L4_CGGAATTTCAACTCTT	control	1.297790e+01	2	-1.315001e+00	4.871889e+00
SCC08_noAAV_control_B_L3_AGATGCTAGGGCCCTT	control	1.625248e-03	1	6.651766e+00	2.844422e+00
SCC08_noAAV_control_B_L4_AGCGTATGTCAACACT	control	1.696814e+01	3	-9.115964e-01	3.391273e+00
SCC08_noAAV_control_B_L1_GTCTACCAGTGGTTGG	control	4.277049e+01	7	-8.891556e+00	-2.206018e+00
SCC08_AAV_control_A_L2_ATCCCTGAGAGAATCT	control	1.280477e+01	2	7.829598e-01	4.559559e+00
SCC08_noAAV_control_B_L2_AAAGGGCTCAACACGT	control	2.950525e-06	1	8.128767e+00	1.747198e+00
SCC08_noAAV_control_B_L5_CGTGAATAGGACTGGT	control	3.779481e+01	7	-9.519791e+00	-5.843401e-01
SCC07_noAAV_control_B_L5_TAATCTCGTTGTAGCT	control	2.583772e+01	4	-4.720422e+00	3.215013e+00
SCC07_AAV_control_B_L2_GGCTTTCCACTCCTGT	control	2.590184e+01	4	-5.490994e+00	3.254100e+00
SCC07_noAAV_control_A_L4_GATTGGTTCGTCCTCA	control	3.203518e+01	6	-8.690336e+00	5.084391e-01
SCC07_AAV_control_A_L1_TTACGCCAGGACTGGT	control	3.219790e+01	6	-7.165283e+00	1.407885e+00
SCC07_1e3_D_TCCAGAAGTCAACACT	rv	5.579820e+01	8	-8.984826e+00	-5.051312e+00
SCC07_1e2_B_L3_AGGGTCCCATGACAGG	rv	5.869629e+01	9	-8.909355e+00	-2.757714e+00
SCC07_1e3_F_CCCAACTCATGATAGA	rv	5.244802e+01	8	-8.445086e+00	-5.292916e+00
SCC06_noAAV_control_A_L2_AGGATCTAGAGGTCAC	control	4.544989e+01	7	-9.160262e+00	-1.194146e+00
SCC07_noAAV_control_A_L2_GACCCTTGTGGTCAAG	control	2.153322e+01	4	-2.805861e+00	3.774503e+00
SCC08_noAAV_control_A_L3_TGAACGTGTGGATGAC	control	4.551799e+01	7	-8.233716e+00	-1.673516e+00
SCC06_noAAV_control_B_L2_AGGAGGTGTCACAATC	control	1.537373e+01	3	2.292680e-01	4.955514e+00
SCC07_AAV_control_A_L2_CTCTCAGCAACAAGTA	control	2.876362e+01	5	-8.747249e+00	3.517806e-01
SCC07_AAV_control_B_L2_ACTATTCCAAATTAGG	control	2.050217e+01	4	-3.619267e+00	3.841968e+00
SCC08_AAV_control_B_L1_ACGGTCGAGTTGAATG	control	3.697459e+01	6	-8.714067e+00	-3.026717e-01
SCC08_1e3_E_GTAGGTTAGACGAGCT	rv	6.748744e+01	10	-1.029642e+01	-3.705711e+00
SCC07_AAV_control_B_L1_GCTCAAAAGCCAGTAG	control	4.083885e+01	7	-8.316903e+00	-2.788593e-01
SCC07_AAV_control_B_L1_ATAGGCTAGGAAAGGT	control	2.881292e+01	5	-7.779104e+00	1.124504e+00
SCC08_noAAV_control_B_L2_CATCCCAGTCTGTGTA	control	4.638022e+01	7	-8.838264e+00	-2.730257e+00
SCC08_noAAV_control_B_L5_AAGTCGTGTGCGTCGT	control	5.812392e+01	9	-8.844897e+00	-5.975705e+00
SCC07_1e2_B_L2_CAGTGCGTCCGATCTC	rv	6.243434e+01	10	-9.288995e+00	-5.470697e+00
SCC08_noAAV_control_B_L1_TTGGGATTCATACGAC	control	3.170426e+01	6	-7.991796e+00	1.238675e+00
SCC08_1e3_E_GTTGTCCTCCGAGCTG	rv	5.937667e+01	9	-9.120442e+00	-3.276769e+00
SCC08_noAAV_control_B_L5_CGATCGGTCCAGTGCG	control	2.952537e+01	5	-3.882477e+00	3.926887e+00
SCC08_noAAV_control_B_L1_TGCACGGAGCTACAAA	control	2.660726e+01	5	-4.694018e+00	3.583488e+00
SCC08_AAV_control_B_L2_TGTCCTGCAGATTCGT	control	3.393732e+01	6	-8.926184e+00	-9.622747e-02
SCC07_AAV_control_B_L1_TCCTTCTAGGGACAGG	control	5.701758e+01	9	-8.965304e+00	-6.240316e+00
SCC08_AAV_control_B_L2_TGTTCCGTCGTCGACG	control	5.702279e+01	9	-9.000243e+00	-5.649721e+00
SCC07_AAV_control_A_L2_ATTATCCCAGTCGGAA	control	3.059086e+00	1	5.731692e+00	3.225466e+00
SCC08_AAV_control_A_L1_GAGGCAACAATACCCA	control	1.157723e+01	2	4.481468e-01	5.148800e+00
SCC08_noAAV_control_B_L3_TTACGTTAGACGACTG	control	2.952639e+01	5	-5.187166e+00	3.238623e+00
SCC08_noAAV_control_B_L1_CGAGTTATCCTTGACC	control	4.429931e+01	7	-9.030415e+00	-1.459248e+00
SCC08_AAV_control_B_L2_CGAATTGAGTTAGAAC	control	2.583772e+01	4	-3.813602e+00	2.669962e+00
SCC08_noAAV_control_B_L2_GATCATGCATTAGGAA	control	5.863010e+01	9	-9.243688e+00	-4.207164e+00
SCC08_1e3_C_CATACAGAGACATAAC	rv	5.319218e+01	8	-9.884397e+00	-4.604829e+00
SCC08_AAV_control_B_L1_GGCTTGGCACGGTAGA	control	6.612436e+01	10	-1.024277e+01	-4.694565e+00
SCC07_noAAV_control_B_L5_CCGAACGGTGCGACAA	control	2.153005e+01	4	-4.640347e+00	3.487367e+00
SCC07_1e2_C_L1_ATTTCACGTTCGGACC	rv	3.697459e+01	6	-9.391628e+00	-2.722163e-01
SCC07_noAAV_control_A_L2_GCCGATGTCACATCAG	control	3.113375e+00	1	5.351076e+00	4.534282e+00
SCC06_noAAV_control_A_L3_TGATTCTTCCATTGTT	control	7.582586e-01	1	5.385112e+00	3.997137e+00
SCC08_1e2_B_L1_ATTGTTCTCGCCTTTG	rv	5.189897e-06	1	6.385508e+00	2.862328e+00
SCC07_1e3_C_CTAACCCAGTTAACGA	rv	5.812392e+01	9	-1.010200e+01	-5.310546e+00
SCC07_1e3_A_ATTCATCAGGACATCG	rv	5.388833e+01	8	-9.647981e+00	-5.756081e+00
SCC07_noAAV_control_B_L5_TGGAGAGGTCCCTGTT	control	5.656748e+01	8	-8.630446e+00	-4.622661e+00
SCC07_1e2_C_L3_CGTTGGGTCACGGGCT	rv	3.697459e+01	6	-8.594284e+00	1.375181e+00
SCC08_AAV_control_A_L2_TCTCTGGAGGACTATA	control	4.678032e+01	7	-8.647254e+00	-3.317807e+00
SCC08_AAV_control_A_L1_CGAGGCTAGTACCATC	control	2.713476e+01	5	-7.335132e+00	1.433552e+00
SCC07_noAAV_control_A_L3_CATAGACCAGTCGCTG	control	6.852305e+00	2	2.816844e+00	5.087770e+00
SCC08_noAAV_control_B_L3_CTTCGGTGTCGGTACC	control	5.701139e+01	9	-8.908876e+00	-4.861882e+00
SCC08_noAAV_control_B_L4_ATACTTCGTAGTTACC	control	1.717255e+00	1	5.950926e+00	3.067659e+00
SCC07_noAAV_control_A_L2_ATGGATCAGAGATCGC	control	3.635532e+01	6	-8.912259e+00	-1.669232e-01
SCC07_AAV_control_B_L1_AGGACTTCATTGCCTC	control	3.470212e+01	6	-9.105612e+00	-2.349912e-01
SCC07_1e3_A_GTGTGGCAGCACTTTG	rv	5.143151e+01	8	-8.570110e+00	-5.145022e+00
SCC07_noAAV_control_B_L3_GTCATCCTCGAGATAA	control	2.030023e+00	1	7.179779e+00	2.979303e+00
SCC07_noAAV_control_B_L3_TACGGTAAGACAACAT	control	2.772707e+01	5	-7.560889e+00	1.706516e+00
SCC08_noAAV_control_B_L1_CATACTTGTGATAGTA	control	3.944609e+01	7	-8.845381e+00	-3.275122e-01
SCC08_noAAV_control_A_L1_CGGACACCAAAGGATT	control	8.068538e+00	2	2.000214e+00	4.538605e+00
SCC07_noAAV_control_A_L1_CAGATCAAGTAGGTTA	control	2.952537e+01	5	-4.157572e+00	3.442210e+00
SCC07_AAV_control_A_L2_ATCCATTTCACTGTTT	control	1.306842e+01	2	-2.527210e-01	4.566279e+00
SCC08_noAAV_control_B_L2_ATGTCCCCAGTTCTAG	control	1.262731e+01	2	-2.722906e-01	5.028833e+00
SCC08_AAV_control_A_L2_TATTTCGCATGAGTAA	control	2.692186e+01	5	-3.992264e+00	3.437542e+00
SCC08_noAAV_control_A_L4_TCAGCAACATGGCGCT	control	1.215422e+01	2	-1.594713e+00	4.656580e+00
SCC07_1e3_C_GTACAGTCACAAGTGG	rv	4.544989e+01	7	-8.826209e+00	-1.000168e+00
SCC08_noAAV_control_B_L1_CGTCCATGTACCTATG	control	1.251089e+01	2	-1.168775e+00	3.852395e+00
SCC08_noAAV_control_A_L1_GTAAGTCGTCGACGCT	control	1.157557e+01	2	1.533110e+00	4.549162e+00
SCC07_1e3_C_TTTACTGGTTGTTGTG	rv	5.729859e+01	9	-8.987571e+00	-4.311487e+00
SCC08_1e2_B_L3_TAGAGTCCACGTAGAG	rv	1.309866e+01	2	1.884231e+00	4.871516e+00
SCC08_noAAV_control_B_L1_TCACAAGCATGTTACG	control	4.256578e+00	1	3.849864e+00	4.961747e+00
SCC07_AAV_control_A_L1_AGGGCCTAGCTGTGCC	control	2.915657e+00	1	5.765471e+00	3.571182e+00
SCC07_noAAV_control_B_L5_AACAGGGCACACCTGG	control	1.262936e+01	2	-1.131799e+00	5.106380e+00
SCC07_noAAV_control_A_L1_GGTGAAGCAGAGATTA	control	1.060620e+01	2	7.150640e-01	4.943986e+00
SCC07_1e3_A_TCTATCATCGGAATTC	rv	5.523704e+01	8	-9.349362e+00	-5.361279e+00
SCC08_noAAV_control_B_L1_CTGCGAGGTCAGTTTG	control	2.952537e+01	5	-4.571588e+00	3.373761e+00
SCC07_1e3_F_CTGGTCTTCATGCCCT	rv	4.970821e+01	8	-8.632021e+00	-4.950423e+00
SCC07_noAAV_control_B_L3_CGCAGGTTCCCTGGTT	control	2.660725e+01	4	-4.021053e+00	3.112563e+00
SCC07_1e2_C_L1_GCCATGGAGTTGTACC	rv	6.095488e+01	9	-1.012867e+01	-5.657878e+00
SCC08_noAAV_control_B_L5_TGCAGATGTGCGTTTA	control	4.934583e+01	8	-8.338295e+00	-4.863612e+00
SCC08_AAV_control_A_L2_ACTCCCATCCAGTGCG	control	2.229075e+00	1	5.891225e+00	4.284806e+00
SCC07_AAV_control_A_L2_GGCACGTAGTCTAGAA	control	2.044178e+01	4	-3.634888e+00	3.902799e+00
SCC08_AAV_control_B_L1_ACGGTTACAAGCGATG	control	1.728088e+01	3	-5.482361e-01	3.659073e+00
SCC06_noAAV_control_A_L4_AAGTGAAAGTTGGCTT	control	1.537373e+01	3	2.410396e-01	5.186350e+00
SCC07_1e2_B_L4_TGTACAGTCGCCAACG	rv	5.869629e+01	9	-8.880465e+00	-2.706660e+00
SCC07_AAV_control_B_L1_GCCTGTTGTGGATACG	control	1.768644e+01	3	-1.519947e+00	4.673501e+00
SCC07_1e2_C_L2_ATTTCTGAGACCTTTG	rv	4.599130e+01	7	-8.792871e+00	-9.365442e-01
SCC07_AAV_control_B_L2_TCATACTCAGGTCCCA	control	2.700301e+01	5	-4.945744e+00	3.644706e+00
SCC08_noAAV_control_A_L4_CATTGTTGTATGGGAC	control	1.291638e+01	2	-1.948258e+00	4.455419e+00
SCC07_1e3_E_ATCACGATCGTGGGTC	rv	5.278136e+01	8	-8.447465e+00	-5.085645e+00
SCC08_noAAV_control_B_L4_TCGATTTTCACTTCTA	control	1.939701e-03	1	6.460553e+00	2.873395e+00
SCC08_noAAV_control_A_L2_ACAAAGAAGGTGCCTC	control	3.053189e+01	5	-4.790849e+00	3.191769e+00
SCC07_noAAV_control_A_L1_AGTGCCGGTCGGATTT	control	2.660725e+01	4	-3.783863e+00	3.577571e+00
SCC08_noAAV_control_B_L3_AAAGGGCCACTTACAG	control	1.105813e+01	2	7.390901e-01	5.247682e+00
SCC08_noAAV_control_B_L4_ATTCACTCATCTAGAC	control	5.184368e+01	8	-8.781075e+00	-6.438066e+00
SCC07_noAAV_control_A_L4_TATCCTAGTGCATACT	control	3.843841e+01	7	-9.638057e+00	-1.166469e+00
SCC08_1e2_B_L3_GACGCTGCACAAATAG	rv	5.869629e+01	9	-8.879018e+00	-3.586342e+00
SCC08_1e2_B_L2_GGAGATGCAAACCGGA	rv	3.697459e+01	6	-8.321017e+00	1.239741e+00
SCC08_noAAV_control_B_L5_CATGGTATCGCGTTTC	control	1.422576e+01	3	-2.321295e-02	5.202978e+00
SCC07_1e2_B_L2_ACAAGCTGTAGTGTGG	rv	5.812392e+01	9	-8.939728e+00	-3.406453e+00
SCC07_1e3_A_GACAGCCTCTTCACGC	rv	5.317504e+01	8	-8.573921e+00	-5.272718e+00
SCC08_noAAV_control_A_L2_CATAGACGTGCATTTG	control	1.420378e+01	3	-6.062901e-01	4.898860e+00
SCC08_noAAV_control_A_L2_TCTACATAGACAGCTG	control	4.986131e+01	8	-8.023163e+00	-4.575906e+00
SCC08_1e2_B_L2_CCAATGAGTGTTTCTT	rv	5.869629e+01	9	-8.581882e+00	-2.522765e+00
SCC07_noAAV_control_A_L4_AGTACTGTCATTTGGG	control	3.866757e+01	7	-9.480543e+00	-6.669911e-01
SCC07_1e3_C_GTGTCCTAGGTTCAGG	rv	5.706090e+01	9	-9.016664e+00	-4.079062e+00
SCC08_AAV_control_A_L1_GTTGTGACACAGCTTA	control	5.812392e+01	9	-9.668479e+00	-5.900333e+00
SCC07_AAV_control_B_L1_TTGGTTTTCCACAGGC	control	3.425596e+01	6	-9.301759e+00	-1.803812e-01
SCC07_AAV_control_A_L2_TGCGATATCCTGGGTG	control	3.531209e+01	6	-8.754916e+00	-4.167395e-02
SCC08_1e2_B_L3_ATTCAGGAGTAAGCAT	rv	1.911267e+01	4	-1.551238e-01	4.631323e+00
SCC07_noAAV_control_B_L3_GGTCTGGGTAGCTTAC	control	9.541955e+00	2	2.568777e-01	4.806381e+00
SCC08_noAAV_control_A_L1_TCACGCTTCTCAACGA	control	5.043011e+01	8	-8.172364e+00	-5.007326e+00
SCC08_1e2_A_L3_GTCCTCAGTAAGAACT	rv	6.485099e+01	10	-9.059290e+00	-4.032416e+00
SCC07_noAAV_control_B_L4_ATCACTTTCGCAGTCG	control	3.780217e+01	7	-9.312496e+00	-6.756905e-01
SCC08_AAV_control_B_L1_TGATGGTCAAATACAG	control	5.871410e+01	9	-9.393668e+00	-5.825102e+00
SCC07_noAAV_control_B_L5_AATGACCGTTCAAACC	control	2.956426e+01	5	-5.347114e+00	3.550823e+00
SCC07_noAAV_control_B_L5_GATCATGCAGCGTATT	control	2.947963e+01	5	-6.837125e+00	2.143850e+00
SCC08_AAV_control_A_L2_AGGACGAGTCCCTGTT	control	1.284655e+01	2	7.828708e-01	4.860086e+00
SCC07_noAAV_control_B_L3_TCTGCCACATAATCGC	control	4.716272e+01	7	-9.335891e+00	-1.771181e+00
SCC07_noAAV_control_A_L2_AATGACCAGGAGGTTC	control	3.663260e+01	6	-8.415478e+00	5.178699e-01
SCC07_1e2_C_L4_CATCAAGCAAACGAGC	rv	9.104148e+00	2	1.746504e+00	5.141912e+00
SCC08_1e2_A_L1_GGTAATCAGGATACGC	rv	1.430304e+01	3	-8.707621e-01	4.891839e+00
SCC08_noAAV_control_B_L2_CACTAAGTCCTGGGAC	control	4.246311e+00	1	5.786767e+00	4.501171e+00
SCC08_noAAV_control_A_L4_ACCACAACAATGTTGC	control	2.660726e+01	5	-4.023218e+00	3.654778e+00
SCC08_AAV_control_A_L2_AGCCAGCAGCTATCTG	control	5.937667e+01	9	-9.404385e+00	-5.481844e+00
SCC08_noAAV_control_B_L3_ACAGAAATCAATCCAG	control	1.340527e+01	3	-5.378827e-01	5.226333e+00
SCC08_noAAV_control_B_L1_GTCGTAATCTATACTC	control	2.167907e+01	4	-4.323438e+00	3.624386e+00
SCC07_noAAV_control_B_L4_GTTACAGAGTAATACG	control	4.246309e+00	1	5.948261e+00	4.450307e+00
SCC08_AAV_control_A_L2_GACTGATTCATTGTGG	control	5.577437e+01	8	-9.341853e+00	-5.653543e+00
SCC08_1e2_B_L3_CATTCATGTTGCCATA	rv	6.749444e+01	10	-1.032117e+01	-3.792601e+00
SCC06_noAAV_control_A_L2_GTCACGGGTGTTGAGG	control	1.358550e+01	3	-1.286546e+00	4.099512e+00
SCC08_noAAV_control_B_L3_CATGCAAAGTATGACA	control	1.641103e+01	3	-1.576702e+00	5.292588e+00
SCC07_noAAV_control_A_L3_TGTGGCGCACCCTCTA	control	3.161119e+01	6	-6.767902e+00	1.816734e+00
SCC08_noAAV_control_B_L4_TAAGCCACAAGCTCTA	control	4.429931e+01	7	-8.962019e+00	-1.558492e+00
SCC08_1e2_A_L3_TCGGGACTCGACCACG	rv	6.536891e+01	10	-8.672480e+00	-4.255477e+00
SCC08_1e2_B_L1_ACATGCACAGTGCCTG	rv	6.540749e+01	10	-1.022989e+01	-5.888199e+00
SCC08_noAAV_control_A_L1_GTTAGTGGTTCCCAAA	control	3.427292e+01	6	-8.033837e+00	8.815270e-01
SCC07_noAAV_control_A_L3_TCGCAGGTCACTGGGC	control	2.227384e+00	1	6.178924e+00	4.255533e+00
SCC08_noAAV_control_A_L2_TCCATGCGTGAGTTTC	control	4.721198e+01	7	-8.758371e+00	-4.104115e+00
SCC06_noAAV_control_A_L3_AGAGCAGTCATCGCCT	control	1.365896e+01	3	-1.051710e+00	3.395580e+00
SCC07_noAAV_control_A_L4_TTCACCGGTTTCCAAG	control	3.662540e+01	6	-9.216842e+00	-4.011739e-01
SCC08_AAV_control_B_L1_GGGAGTACAGAAATTG	control	1.963276e+00	1	6.538570e+00	3.022065e+00
SCC07_noAAV_control_A_L1_GGATGTTAGATGACCG	control	5.815886e+01	9	-9.758732e+00	-5.066571e+00
SCC07_AAV_control_A_L1_GATCATGCAACACACT	control	8.523582e+00	2	1.905169e+00	5.042102e+00
SCC07_noAAV_control_B_L3_GAGTTTGTCGGTCTGG	control	2.660725e+01	4	-5.193896e+00	3.283082e+00
SCC08_AAV_control_B_L2_GTAATCGTCTCCTGAC	control	3.530123e+01	6	-8.502585e+00	2.907176e-01
SCC08_noAAV_control_A_L1_AGTCTCCAGTAAATGC	control	3.138990e+01	6	-7.665971e+00	1.446701e+00
SCC08_noAAV_control_A_L2_GTTGCGGCACTCTCGT	control	5.823481e+01	9	-9.165781e+00	-6.240693e+00
SCC08_noAAV_control_B_L3_TTCGCTGCACCATATG	control	1.214419e+01	2	8.827713e-02	5.513563e+00
SCC07_AAV_control_B_L2_CACGAATAGCCTATCA	control	1.786561e+01	3	-1.703411e+00	3.703486e+00
SCC07_1e2_C_L1_CTGTATTGTCTGATAC	rv	3.697459e+01	6	-8.520631e+00	9.800731e-01
SCC08_noAAV_control_B_L4_GCTCAAACAATAGTGA	control	4.488835e+01	7	-8.535409e+00	-1.967422e+00
SCC08_noAAV_control_B_L1_TTATTGCTCACTGGTA	control	3.048605e+01	5	-4.657572e+00	3.838600e+00
SCC07_AAV_control_A_L2_GAGTGAGTCGCGATCG	control	1.876204e+01	3	-1.127152e+00	4.530797e+00
SCC07_AAV_control_B_L2_AATAGAGTCCGGCTTT	control	1.741846e+01	3	1.089485e-01	5.014616e+00
SCC07_noAAV_control_B_L5_CTGAGCGAGCGATCGA	control	3.645815e+01	6	-8.415660e+00	5.824264e-01
SCC08_1e2_A_L2_CTCAACCGTCGCCTAG	rv	6.722957e+01	10	-1.018144e+01	-5.108047e+00
SCC08_noAAV_control_B_L5_ATGTCTTGTAGCTGTT	control	4.716272e+01	7	-8.487712e+00	-1.948142e+00
SCC08_1e3_A_GATGGAGTCTCTGCTG	rv	6.570536e+01	10	-1.026063e+01	-4.121382e+00
SCC07_noAAV_control_B_L4_TCTCACGAGTGGAATT	control	3.535414e+01	6	-8.282320e+00	5.280831e-01
SCC08_noAAV_control_B_L5_TAGTGCAGTTTCTTAC	control	2.660726e+01	5	-4.700929e+00	3.934659e+00
SCC08_noAAV_control_B_L5_GTACAACGTACCAGAG	control	3.823364e+01	7	-9.378457e+00	-7.221878e-01
SCC08_noAAV_control_A_L1_TATTGCTAGCATCAGG	control	3.841311e+01	7	-9.479777e+00	-1.319526e+00
SCC08_1e2_B_L1_GTTCTATTCCGTTTCG	rv	4.544990e+01	7	-8.693148e+00	-4.787119e-01
SCC07_1e2_B_L3_CATAAGCCACGCGTGT	rv	6.189682e+01	10	-1.034168e+01	-4.934014e+00
SCC07_1e2_C_L1_TGCTTCGTCGTTCTGC	rv	6.540749e+01	10	-9.766650e+00	-5.298639e+00
SCC08_AAV_control_A_L1_CTTACCGTCAGGACGA	control	1.717255e+00	1	6.908462e+00	3.429145e+00
SCC08_AAV_control_B_L2_TTCCTCTCACACCTGG	control	9.001470e+00	2	1.369577e+00	5.265443e+00
SCC06_noAAV_control_B_L1_ACGCACGGTCCCTGAG	control	1.496977e+01	3	-8.250420e-02	4.816890e+00
SCC06_noAAV_control_A_L1_GCATTAGAGATGATTG	control	1.468686e+01	3	-2.853359e-02	4.820263e+00
SCC08_AAV_control_A_L1_TGTTGAGGTCTTGAGT	control	7.262830e-07	1	6.972406e+00	2.525774e+00
SCC08_noAAV_control_A_L3_GATTCTTTCATGGAGG	control	8.291049e+00	2	-2.101358e+00	8.173833e+00
SCC08_noAAV_control_B_L1_CTCAGGGGTCCCACGA	control	2.952537e+01	5	-4.989841e+00	3.666710e+00
SCC08_noAAV_control_A_L3_GTTGTGAGTTCCTAAG	control	8.135171e+00	2	2.790315e+00	4.283071e+00
SCC08_noAAV_control_A_L4_CGGTCAGTCGGTCGGT	control	5.724499e+01	9	-9.529667e+00	-4.408107e+00
SCC08_AAV_control_A_L2_CGGAACCTCTGATTCT	control	4.942982e+01	8	-8.434307e+00	-4.123361e+00
SCC08_noAAV_control_B_L5_TCGGGTGCAACGACTT	control	2.583772e+01	4	-5.148342e+00	3.750195e+00
SCC07_noAAV_control_A_L4_AGTCTCCCAGAAATCA	control	2.660725e+01	4	-4.384701e+00	3.807314e+00
SCC08_noAAV_control_B_L2_CGTTCTGGTCCAAAGG	control	3.291870e+01	6	-8.183580e+00	9.805809e-01
SCC08_noAAV_control_B_L5_CTGATCCAGACTACGG	control	1.241464e-02	1	8.165048e+00	1.559737e+00
SCC07_AAV_control_A_L2_AGCGCTGCAAAGGGCT	control	1.717254e+00	1	6.615129e+00	3.687905e+00
SCC06_noAAV_control_B_L4_CATGCTCTCACTGGGC	control	2.030022e+00	1	-2.960395e+00	5.015756e+00
SCC08_1e2_A_L2_CTAACCCCAAGGCAAC	rv	6.140641e+01	10	-9.359159e+00	-4.726101e+00
SCC08_1e3_C_TCACAAGCAATACCCA	rv	5.167802e+01	8	-8.451779e+00	-4.177548e+00
SCC08_noAAV_control_B_L5_TTCTGTATCACGATCA	control	3.048605e+01	5	-7.042127e+00	2.290413e+00
SCC08_1e2_A_L3_GTTGCTCCATGTGGCC	rv	4.604863e+01	7	-8.693648e+00	-2.515771e+00
SCC08_AAV_control_B_L2_CTCTCAGCAAGCTCTA	control	2.637662e+01	4	-6.313217e+00	2.695194e+00
SCC07_noAAV_control_A_L4_CTCAGTCGTCGGAAAC	control	3.779909e+01	7	-9.071278e+00	-3.430912e-01
SCC07_1e2_C_L1_CTAACCCGTCCCGGTA	rv	5.617637e+01	8	-9.106694e+00	-4.393115e+00
SCC08_AAV_control_B_L1_CAGAGCCAGGGACAGG	control	3.730616e+01	6	-8.207529e+00	6.939459e-01
SCC07_AAV_control_B_L1_GACGTTAGTTTCTATC	control	3.224887e+00	1	5.424777e+00	4.410480e+00
SCC06_noAAV_control_B_L2_AAGCGTTAGTCTGCGC	control	1.537373e+01	3	7.224994e-01	5.142887e+00
SCC07_AAV_control_B_L1_AGCGCTGTCACGATAC	control	2.375376e+01	4	-5.180884e+00	3.438407e+00
SCC08_AAV_control_B_L2_GCGAGAAGTCATATGC	control	2.488789e+01	4	-5.761593e+00	2.727032e+00
SCC07_noAAV_control_B_L4_GTAATCGCATCAACCA	control	2.660725e+01	4	-4.369307e+00	3.809656e+00
SCC07_noAAV_control_A_L3_GTAAGTCTCGGTCTAA	control	3.227210e+01	6	-7.394757e+00	1.391082e+00
SCC08_AAV_control_A_L2_CACGTTCTCACTCTTA	control	4.949274e+01	8	-8.048022e+00	-5.284584e+00
SCC08_noAAV_control_A_L1_GTGGGAATCAGGACAG	control	2.660726e+01	4	-3.109335e+00	3.583125e+00
SCC07_AAV_control_B_L2_CAACGATCACGGATCC	control	3.970720e+01	7	-8.950997e+00	-6.227245e-01
SCC08_1e2_A_L2_TGACTCCCAATGCAGG	rv	5.869629e+01	9	-8.133669e+00	-2.746844e+00
SCC07_AAV_control_B_L2_GCAGCTGAGGTTCCAT	control	3.383571e+01	6	-8.740196e+00	6.507289e-02
SCC08_1e2_A_L3_GCACGGTAGTGGTGGT	rv	4.083886e+01	7	-8.454254e+00	-1.384041e-01
SCC07_AAV_control_A_L2_CGGAGAATCTCAGAAC	control	3.697458e+01	6	-8.430034e+00	1.639543e-01
SCC07_noAAV_control_A_L1_TCATGTTTCTTCGGAA	control	3.673854e+01	6	-8.854407e+00	-3.356460e-01
SCC08_AAV_control_B_L1_CTGCAGGAGGTGCGAT	control	5.869628e+01	9	-9.445869e+00	-4.112580e+00
SCC08_noAAV_control_B_L1_ACTTCGCAGACGAGCT	control	5.869629e+01	9	-9.290151e+00	-4.594485e+00
SCC07_1e2_B_L2_CTCATTACAAGCTACT	rv	5.828736e+01	9	-8.843014e+00	-5.673405e+00
SCC08_1e2_B_L3_CTGGACGGTCGAACGA	rv	6.748744e+01	10	-1.030667e+01	-3.879136e+00
SCC08_1e2_B_L1_TTTCACAAGAGTGACC	rv	6.411567e+01	10	-9.404474e+00	-4.694283e+00
SCC08_noAAV_control_B_L2_TTGGGATCACGGCACT	control	3.960625e+01	7	-9.064466e+00	-5.439980e-01
SCC07_AAV_control_B_L1_ACTGTCCGTGTTTGCA	control	1.353373e+01	3	-1.800436e-01	5.062185e+00
SCC08_1e2_B_L1_TCTTTGATCTCCCATG	rv	6.485100e+01	10	-8.925955e+00	-4.286988e+00
SCC07_noAAV_control_B_L4_CACTAAGGTGAGTGAC	control	3.630454e+01	6	-8.529782e+00	5.313139e-02
SCC07_noAAV_control_B_L5_AACCAACTCGGTCTGG	control	3.697459e+01	6	-8.721678e+00	9.211158e-02
SCC08_AAV_control_B_L2_CATCAAGGTCTGTCAA	control	5.869629e+01	9	-9.724686e+00	-4.279159e+00
SCC07_noAAV_control_B_L4_ATGGATCGTATCGGTT	control	1.280829e+01	2	-8.648909e-01	4.104787e+00
SCC08_AAV_control_B_L1_CGTCCATCAAGTGTCT	control	2.541313e+01	4	-5.781542e+00	2.754752e+00
SCC07_noAAV_control_B_L3_ATGGGTTCATGGCTAT	control	2.583772e+01	4	-4.916050e+00	3.283771e+00
SCC07_AAV_control_B_L2_CACAGGCAGCTCGTGC	control	2.327518e+01	4	-3.457170e+00	3.216418e+00
SCC08_noAAV_control_B_L1_ACAGGGAGTGGACTAG	control	2.158156e+01	4	-1.610415e+00	4.407451e+00
SCC07_noAAV_control_A_L3_GACTTCCCATACCACA	control	1.426669e+01	3	-1.597037e+00	4.887619e+00
SCC08_noAAV_control_B_L3_GGTCACGGTACTCCGG	control	4.539772e-03	1	8.178251e+00	1.688879e+00
SCC06_noAAV_control_A_L2_TGTTTGTAGCCGTAAG	control	4.577774e+00	1	5.358594e+00	4.678857e+00
SCC08_1e2_A_L3_CGGCAGTCATCTAGAC	rv	5.729859e+01	9	-8.949019e+00	-5.483232e+00
SCC08_1e3_A_GCTTTCGGTAGCGTCC	rv	6.396738e+01	10	-1.037465e+01	-4.361350e+00
SCC08_1e2_B_L3_GATGTTGAGATGACAT	rv	6.208232e+01	10	-1.050529e+01	-5.149932e+00
SCC08_noAAV_control_B_L4_GTCCTCAAGTTGCGCC	control	2.660726e+01	5	-2.533462e+00	4.029304e+00
SCC08_noAAV_control_B_L2_TCGCACTAGTCTAGCT	control	5.668158e+01	8	-8.990883e+00	-6.296620e+00
SCC08_noAAV_control_B_L1_TCAATCTAGACTAAGT	control	1.588559e+01	3	-4.829753e-01	4.350899e+00
SCC08_noAAV_control_A_L1_TGGTTAGGTCCTACGG	control	5.937667e+01	9	-9.456840e+00	-5.551943e+00
SCC08_1e2_B_L3_GCAACATTCTGCTGAA	rv	6.537475e+01	10	-9.314334e+00	-4.889879e+00
SCC08_1e2_A_L1_TTGAGTGGTTAGGGTG	rv	6.603729e+01	10	-1.027113e+01	-3.889120e+00
SCC08_noAAV_control_B_L4_GTAATGCTCCTACCAC	control	2.660726e+01	5	-2.743200e+00	4.271820e+00
SCC08_AAV_control_B_L1_CCTAAGAAGGGATCTG	control	1.157557e+01	2	2.796750e+00	4.098299e+00
SCC08_noAAV_control_A_L2_GGATCTATCCTCGCAT	control	4.960325e+01	8	-8.326149e+00	-4.230063e+00
SCC07_noAAV_control_B_L4_TAGGGTTTCTGGGTCG	control	3.067631e+01	5	-7.397460e+00	1.726503e+00
SCC08_noAAV_control_A_L4_CTCAATTCAAATACGA	control	2.660726e+01	5	-4.224150e+00	3.809492e+00
SCC08_noAAV_control_A_L1_TTGTTCACATCGCCTT	control	3.173668e+01	6	-8.896372e+00	4.487416e-01
SCC08_1e2_B_L1_TAAGCACTCCGGGACT	rv	3.697459e+01	6	-8.500026e+00	1.194288e+00
SCC08_noAAV_control_B_L5_ACGTAGTTCGGAGCAA	control	3.048605e+01	5	-6.321884e+00	2.856371e+00
SCC07_1e2_B_L3_TGGTAGTGTCCTTAAG	rv	6.420511e+01	10	-9.478684e+00	-4.754632e+00
SCC08_noAAV_control_B_L4_TTCCAATGTTAAGCAA	control	2.660726e+01	5	-5.486369e+00	3.072511e+00
SCC08_noAAV_control_B_L3_ATTCTACTCAAGAGTA	control	6.118977e+01	10	-9.839723e+00	-6.276665e+00
SCC07_1e2_C_L3_GCTGGGTCACATCATG	rv	4.353922e+01	7	-9.204832e+00	-5.285563e-01
SCC07_noAAV_control_B_L4_AGTAGTCTCTGCTTAT	control	4.058839e+01	7	-9.501318e+00	-8.870632e-01
SCC08_1e2_B_L1_AGTAACCTCGTTGCCT	rv	6.722957e+01	10	-8.809962e+00	-4.492502e+00
SCC08_1e2_A_L3_AATCACGCACCGTGGT	rv	6.396738e+01	10	-1.049398e+01	-5.348862e+00
SCC07_AAV_control_A_L1_GACTGATTCACTGTCC	control	3.535414e+01	6	-7.573708e+00	8.210075e-01
SCC08_1e2_B_L3_TAATCTCAGGCGACAT	rv	6.433930e+01	10	-9.925320e+00	-3.823020e+00
SCC08_noAAV_control_B_L4_TTCTAACCAGCGCTTG	control	2.660726e+01	5	-3.032313e+00	3.416084e+00
SCC08_AAV_control_A_L1_CTACCCACACCTTCGT	control	1.733015e+01	3	-6.091980e-01	3.721877e+00
SCC07_noAAV_control_B_L3_GGCTGTGGTGCCTTCT	control	4.029443e+01	7	-9.044674e+00	-9.925443e-01
SCC07_noAAV_control_A_L1_TCCATCGGTACCAATC	control	2.153005e+01	4	-3.988755e+00	3.868058e+00
SCC08_noAAV_control_B_L1_TGTCAGATCATGCCAA	control	2.326923e+01	4	-3.495543e+00	2.853646e+00
SCC08_noAAV_control_B_L3_TGCATCCCACATTCGA	control	3.182167e+01	6	-7.182365e+00	1.583359e+00
SCC08_noAAV_control_B_L2_TTGCTGCTCGTAACCA	control	2.599637e+01	4	-4.776554e+00	3.316334e+00
SCC07_noAAV_control_B_L3_AGCTACATCCGCGGAT	control	5.495341e+01	8	-8.256749e+00	-5.470228e+00
SCC07_noAAV_control_A_L2_GTGGTTAGTCTTGAGT	control	1.629795e-02	1	6.341655e+00	3.015287e+00
SCC06_1e2_A_TACCCGTTCTTAGTTC	rv	3.697459e+01	6	-8.605728e+00	1.280249e+00
SCC08_1e2_B_L3_ATCCTATCAACCGATT	rv	6.501757e+01	10	-1.033523e+01	-4.674158e+00
SCC08_noAAV_control_B_L1_CTACTATGTATGGTTC	control	5.452304e-01	1	5.479128e+00	2.893733e+00
SCC08_noAAV_control_B_L1_GGGATCCAGAATGTTG	control	9.798892e+00	2	2.662944e+00	3.797349e+00
SCC08_AAV_control_A_L2_AATGGCTTCCGATCGG	control	5.819571e+01	9	-8.695578e+00	-4.988482e+00
SCC08_noAAV_control_B_L1_CACATGATCCCTGGTT	control	1.048873e+01	2	-2.082135e+00	8.108711e+00
SCC08_noAAV_control_A_L4_GGAGATGGTTGCATCA	control	5.692544e+01	8	-8.753694e+00	-4.911361e+00
SCC08_1e2_B_L2_TACTTCAGTGTGAATA	rv	3.697459e+01	6	-7.884375e+00	1.253105e+00
SCC08_AAV_control_B_L1_GTAGTACAGTTCATCG	control	3.327961e+01	6	-7.137248e+00	1.382188e+00
SCC07_noAAV_control_B_L5_CCTTTGGTCGCCTTGT	control	4.974214e+01	8	-8.104201e+00	-4.127099e+00
SCC07_noAAV_control_B_L4_GATGAGGTCTAACACG	control	5.825972e+01	9	-9.384034e+00	-6.268914e+00
SCC08_AAV_control_A_L2_GGGTTTACAACAAGAT	control	1.911496e+01	4	-8.899861e-01	3.833842e+00
SCC08_noAAV_control_B_L3_TTAGTCTGTTTGCAGT	control	2.030025e+00	1	7.111643e+00	3.093228e+00
SCC07_noAAV_control_B_L5_CTGTCGTCAAGAGTGC	control	8.034072e+00	2	4.094221e+00	4.585877e+00
SCC07_AAV_control_A_L2_TCCGTGTCATGTCAGT	control	2.655587e+01	4	-6.120772e+00	2.467152e+00
SCC08_AAV_control_B_L2_TAAGTCGTCCCACAGG	control	6.142587e+01	10	-1.023273e+01	-5.606114e+00
SCC08_AAV_control_A_L1_TCCTCCCTCTAACACG	control	2.660726e+01	4	-3.460522e+00	3.401587e+00
SCC08_AAV_control_A_L1_GTTGCTCGTGACTGTT	control	4.699553e+01	7	-8.775036e+00	-2.967172e+00
SCC07_AAV_control_B_L2_GAACACTGTCTAACGT	control	1.579784e+01	3	-9.266866e-01	4.450025e+00
SCC08_noAAV_control_B_L5_TCACGGGTCGAGTGAG	control	2.030025e+00	1	6.871500e+00	3.029130e+00
SCC08_noAAV_control_B_L5_TGTCCTGTCCGAAATC	control	2.660726e+01	5	-3.904356e+00	4.288166e+00
SCC07_AAV_control_B_L1_CAACGGCGTTACTCAG	control	1.995569e+00	1	6.754840e+00	3.727348e+00
SCC07_1e2_C_L2_AGGCATTTCTCCACTG	rv	6.485099e+01	10	-9.008836e+00	-5.578422e+00
SCC08_noAAV_control_B_L3_ATCACAGCACTTGTGA	control	5.905090e+01	9	-9.845216e+00	-5.728962e+00
SCC08_1e2_B_L1_GATCATGCACCAGCTG	rv	6.628183e+01	10	-1.036895e+01	-3.913776e+00
SCC08_noAAV_control_B_L3_TGCGATAGTTAAGCAA	control	3.048605e+01	5	-4.119235e+00	2.760003e+00
SCC08_noAAV_control_B_L2_ACTTTGTGTAGGAGGG	control	2.502148e+00	1	5.562441e+00	3.293344e+00
SCC08_1e3_C_CTGTAGATCACCCATC	rv	4.823618e+01	8	-8.662706e+00	-1.415481e+00
SCC07_noAAV_control_A_L3_ACCGTTCTCTCGTGGG	control	1.717254e+00	1	6.840785e+00	3.641409e+00
SCC08_noAAV_control_B_L4_TCGCTCATCATAGCAC	control	2.838432e+01	5	-6.133126e+00	2.774023e+00
SCC08_noAAV_control_A_L2_GTGTAACCAAGACCTT	control	1.305878e+01	2	-3.975857e-01	3.374183e+00
SCC08_noAAV_control_B_L2_GATGACTCAAGGCTTT	control	4.443634e+01	7	-8.843089e+00	-1.603728e+00
SCC07_AAV_control_A_L2_TGCAGTACAATAGGAT	control	4.372804e-03	1	5.794456e+00	3.500105e+00
SCC07_noAAV_control_B_L3_ACATTTCAGCGATGGT	control	1.303131e+01	2	-1.524717e-01	4.320438e+00
SCC07_noAAV_control_B_L4_GCTGAATTCACCATGA	control	5.692544e+01	8	-8.753102e+00	-4.956956e+00
SCC07_1e3_E_CTGTATTGTCGTTGCG	rv	5.467048e+01	8	-9.692349e+00	-5.692304e+00
SCC08_noAAV_control_A_L2_TGGAGAGGTGTGTGGA	control	4.721198e+01	7	-8.852897e+00	-3.733978e+00
SCC07_AAV_control_A_L2_GGTGGCTTCTTAGGAC	control	2.803887e+01	5	-5.883865e+00	3.015787e+00
SCC08_AAV_control_B_L2_ATCACGACAATATCCG	control	4.646091e+00	1	5.068066e+00	4.662652e+00
SCC07_1e3_A_TTCATGTGTAGGGAGG	rv	5.583784e+01	8	-8.422253e+00	-4.891772e+00
SCC08_1e2_B_L2_GATGAGGCAACGATTC	rv	4.555111e+01	7	-8.683368e+00	-1.284923e+00
SCC08_AAV_control_A_L2_TCCATGCAGTTCCGTA	control	3.727651e+01	6	-9.601163e+00	-6.605029e-01
SCC08_1e2_B_L3_TACGCTCCATCCGATA	rv	4.562035e+01	7	-8.113816e+00	-2.733367e+00
SCC08_1e3_B_CTCCCTCCATTGACCA	rv	4.107340e+01	7	-9.348194e+00	-7.813024e-03
SCC07_noAAV_control_A_L1_ACACCAATCTTACACT	control	4.813489e+01	8	-9.458555e+00	-1.732551e+00
SCC07_AAV_control_A_L2_GTGGAGATCGCGGTAC	control	3.711628e+01	6	-8.490390e+00	-4.086804e-02
SCC08_noAAV_control_B_L2_ATGATCGAGCTCCACG	control	8.097422e-01	1	5.582548e+00	3.045175e+00
SCC07_noAAV_control_B_L5_CGTAGTACAGTTGGTT	control	2.881292e+01	5	-7.283401e+00	1.773790e+00
SCC07_AAV_control_B_L1_GTGTTAGCAGCTAACT	control	2.868810e+01	5	-8.846299e+00	-2.430427e-01
SCC08_1e2_B_L3_CCACGTTAGTATCTGC	rv	6.722957e+01	10	-9.173550e+00	-4.300678e+00
SCC08_AAV_control_A_L2_GAAGTAATCAATCTTC	control	1.353373e+01	3	2.540694e-01	4.871716e+00
SCC08_noAAV_control_B_L2_TCACGGGCATTGAGGG	control	2.396305e+00	1	5.714887e+00	3.177097e+00
SCC07_AAV_control_B_L2_CGCATGGCAGAAGCTG	control	3.778741e+01	6	-9.314225e+00	-7.142625e-01
SCC06_noAAV_control_A_L3_GTTCCGTTCTAGTGAC	control	1.421186e+01	3	-1.412224e+00	4.863796e+00
SCC08_noAAV_control_A_L3_TGCAGATGTTCATCTT	control	1.157557e+01	2	2.094677e+00	4.502484e+00
SCC08_AAV_control_B_L2_CAAAGAATCATTCATC	control	5.610366e+00	2	4.649238e+00	4.804768e+00
SCC08_1e2_B_L3_CTTCTAAGTCGAATTC	rv	4.281978e+01	7	-7.717147e+00	8.307675e-01
SCC08_1e2_B_L1_TCGGGACTCTCCCTAG	rv	6.522649e+01	10	-1.011120e+01	-6.061841e+00
SCC08_AAV_control_B_L2_CCTCTAGAGTAAACTG	control	5.916703e+01	9	-9.767477e+00	-5.506076e+00
SCC08_noAAV_control_B_L2_GCAGTTACATGGAAGC	control	2.837984e+01	5	-5.559335e+00	2.864870e+00
SCC07_1e2_C_L1_ATCATTCTCTTCCACG	rv	5.681612e+01	8	-8.835796e+00	-4.567505e+00
SCC07_AAV_control_A_L2_AACCAACTCTACTTCA	control	3.203518e+01	6	-8.777267e+00	6.596704e-01
SCC07_AAV_control_A_L1_GGGAGTAAGCCTATTG	control	2.881292e+01	5	-6.926007e+00	1.811332e+00
SCC07_AAV_control_B_L1_CACATGAAGGTACCTT	control	2.598798e+01	4	-5.889328e+00	2.831547e+00
SCC07_1e2_C_L1_TCTCCGAGTCCGAAAG	rv	5.937667e+01	9	-9.175464e+00	-3.646595e+00
SCC08_noAAV_control_B_L4_CACCGTTAGGCATGCA	control	8.206426e+00	2	2.419313e+00	4.342819e+00
SCC08_noAAV_control_B_L2_GCAACCGTCTCACTCG	control	2.030024e+00	1	7.824204e+00	-5.729072e+00
SCC07_1e3_C_GACACGCTCGTAACTG	rv	4.544989e+01	7	-8.105964e+00	-1.167999e+00
SCC08_noAAV_control_A_L2_GGAGGTATCTCAGAAC	control	4.596509e+01	7	-8.764404e+00	-2.496935e+00
SCC08_AAV_control_B_L1_GTCACTCAGTCGCCCA	control	5.729859e+01	9	-9.669491e+00	-6.235667e+00
SCC07_1e2_C_L4_ACTATCTGTCAGCGTC	rv	6.572962e+01	10	-1.017301e+01	-5.782490e+00
SCC06_noAAV_control_B_L4_GCCATTCTCAATCAGC	control	1.412708e+01	3	-8.989429e-01	4.670153e+00
SCC07_1e2_B_L3_TTAGGCAGTCTTACAG	rv	1.280749e+01	2	1.483101e+00	5.146513e+00
SCC07_1e2_C_L2_TGTGGCGTCTTGAGCA	rv	2.713476e+01	5	-5.909107e+00	2.794892e+00
SCC07_AAV_control_B_L2_GATGCTATCTCTCGCA	control	2.784250e+01	5	-6.680853e+00	1.941644e+00
SCC08_noAAV_control_A_L1_GGGAGTATCGCGTAGC	control	2.427765e+00	1	6.217424e+00	4.300448e+00
SCC08_AAV_control_B_L1_GTTAGTGGTAGAATGT	control	3.941894e+01	7	-9.013089e+00	-5.853934e-01
SCC08_1e2_A_L3_TGAGGGATCAGGTGTT	rv	2.466630e+01	4	-3.412212e+00	3.022821e+00
SCC07_1e2_B_L2_TATCTGTAGGCTAAAT	rv	4.604863e+01	7	-9.259795e+00	-1.412207e+00
SCC07_noAAV_control_A_L2_GAGGGTAAGCTATCTG	control	3.143322e-03	1	7.526352e+00	2.197897e+00
SCC07_noAAV_control_B_L3_TCTTCCTAGAATTGCA	control	3.058656e+01	5	-5.388549e+00	3.566482e+00
SCC08_noAAV_control_B_L5_ACTATGGAGTTGAATG	control	3.779042e+01	7	-9.375580e+00	-2.130001e-01
SCC08_AAV_control_B_L2_CGCATAAGTTGCCGCA	control	1.699664e+01	3	-4.166028e-01	4.294838e+00
SCC08_noAAV_control_B_L4_TATATCCTCCCTATTA	control	3.855215e+01	7	-9.086141e+00	-3.774785e-01
SCC07_AAV_control_B_L2_GAATAGAGTATCGCTA	control	3.628990e+01	6	-8.270066e+00	6.440851e-01
SCC08_noAAV_control_A_L3_TCGCTCATCTACCACC	control	3.068112e+01	5	-7.216115e+00	2.107266e+00
SCC07_noAAV_control_A_L1_AACCACAAGACTCGAG	control	4.474956e+01	7	-9.293918e+00	-1.372141e+00
SCC07_AAV_control_B_L2_TCGTAGACAGCGTTGC	control	1.345675e+01	3	-7.674388e-01	3.856330e+00
SCC08_noAAV_control_A_L4_TCCTTTCAGCCGATTT	control	4.866363e+01	8	-8.109079e+00	-3.981346e+00
SCC06_noAAV_control_B_L3_TGCATCCAGTCGCCAC	control	1.485207e+01	3	-6.187490e-01	3.750879e+00
SCC07_noAAV_control_A_L1_AGATGAAGTGATCGTT	control	4.699036e+01	7	-8.533869e+00	-3.399293e+00
SCC08_1e3_A_GGAGGTACAGAGACTG	rv	5.729859e+01	9	-9.115084e+00	-4.835068e+00
SCC07_noAAV_control_A_L3_CCAAGCGAGAGTTCGG	control	1.353373e+01	3	-4.598092e-01	3.682415e+00
SCC07_noAAV_control_A_L3_TGATTCTCACTAGTAC	control	2.660725e+01	4	-4.268130e+00	3.725392e+00
SCC07_noAAV_control_A_L1_TTACTGTGTCAAAGTA	control	3.026179e-08	1	3.543995e+00	4.178025e+00
SCC08_1e2_B_L2_ATTCGTTGTATGGTTC	rv	5.857542e+01	9	-8.301962e+00	-3.179061e+00
SCC07_noAAV_control_A_L2_CACTGAAGTAGGTAGC	control	4.429931e+01	7	-8.372613e+00	-1.246185e+00
SCC08_noAAV_control_B_L5_AATCGTGGTAATACCC	control	5.043011e+01	8	-8.240957e+00	-4.631214e+00
SCC07_AAV_control_A_L2_AGGATAATCGGAGTGA	control	1.309896e+01	2	2.481519e+00	3.929223e+00
SCC08_noAAV_control_B_L1_ACTACGAAGAAGGATG	control	5.707870e+01	9	-9.607385e+00	-5.845047e+00
SCC07_AAV_control_A_L1_TTTCATGAGAGAGCCT	control	3.252444e+01	6	-8.141047e+00	1.179625e+00
SCC08_noAAV_control_B_L4_TTTGATCGTCGTGATT	control	3.137312e+00	1	5.734520e+00	3.846459e+00
SCC08_AAV_control_A_L2_TTACGTTCATCGATCA	control	2.314294e+01	4	-3.918544e+00	3.542824e+00
SCC08_noAAV_control_B_L4_AGACAGGGTCTGTTAG	control	5.855989e+01	9	-9.367947e+00	-6.247442e+00
SCC07_noAAV_control_A_L1_TATTGCTAGGGTCTTT	control	6.322185e+00	2	4.288006e+00	4.700402e+00
SCC08_1e2_A_L3_GTGAGTTCATATGAAG	rv	1.919314e+01	4	-1.040929e+00	3.589430e+00
SCC08_noAAV_control_B_L1_AAGCGTTCAATTTCGG	control	4.057958e+01	7	-7.872228e+00	-5.396032e-02
SCC08_AAV_control_A_L1_GCTGAATTCCCTCGTA	control	3.644992e+01	6	-8.130446e+00	6.761090e-01
SCC07_AAV_control_B_L1_ACATCCCGTTGGTGTT	control	4.387960e-07	1	7.957625e+00	1.765670e+00
SCC07_noAAV_control_B_L5_CATAGACGTTATGTGC	control	2.153005e+01	4	-3.189034e+00	3.030003e+00
SCC08_noAAV_control_A_L3_AACCTTTCAGTTTCAG	control	2.838554e+01	5	-5.892894e+00	3.103972e+00
SCC08_noAAV_control_B_L4_CTGCGAGTCACTGAAC	control	1.471983e+01	3	-4.007045e-01	3.574042e+00
SCC08_noAAV_control_B_L2_TCGACGGGTAGAATAC	control	5.675963e+01	8	-8.752863e+00	-4.140499e+00
SCC08_1e2_B_L1_ACGATCAGTTGTCATG	rv	3.219790e+01	6	-8.560695e+00	1.408866e+00
SCC07_noAAV_control_A_L4_CGTGCTTCAGCGATTT	control	2.572252e-07	1	3.131346e+00	4.143888e+00
SCC08_noAAV_control_B_L3_CACCGTTCAGCACCCA	control	2.660726e+01	5	-4.271399e+00	3.996869e+00
SCC08_noAAV_control_B_L2_GAATCACTCGCCTATC	control	2.994072e+01	5	-7.354273e+00	2.007644e+00
SCC08_noAAV_control_B_L4_ATTCATCTCAGGGATG	control	1.747746e+01	3	-1.572851e+00	4.088120e+00
SCC08_noAAV_control_A_L4_GACACGCAGGGATGTC	control	1.186802e+01	2	-3.211041e-01	3.466408e+00
SCC07_AAV_control_B_L2_TAACCAGCAACAGATA	control	2.713476e+01	5	-7.254943e+00	1.913977e+00
SCC06_noAAV_control_B_L4_CACAGGCCAACTGATC	control	7.001718e+00	2	2.960378e+00	3.723424e+00
SCC07_AAV_control_A_L1_TCCATGCTCATCGACA	control	3.224887e+00	1	5.379407e+00	4.574426e+00
SCC07_AAV_control_A_L1_CATTGCCGTTTGTGGT	control	3.137628e+01	5	-7.216180e+00	1.751002e+00
SCC07_noAAV_control_A_L2_TGGATGTCAGAATCGG	control	3.603479e+01	6	-8.239693e+00	4.468567e-01
SCC08_AAV_control_B_L1_TCATCCGTCGTACCTC	control	1.447664e+01	3	-1.619631e-01	4.546897e+00
SCC08_1e2_B_L2_CGGAATTAGCTAAATG	rv	6.433930e+01	10	-1.044991e+01	-5.613411e+00
SCC07_noAAV_control_A_L1_AGACCCGCAGGCTATT	control	5.887773e+01	9	-9.611094e+00	-5.684755e+00
SCC08_noAAV_control_A_L4_CTTTCGGCATACCACA	control	6.869682e+00	2	2.746124e+00	5.115904e+00
SCC07_noAAV_control_A_L1_GGGACTCCAGTTTCAG	control	6.056248e+01	9	-9.953551e+00	-5.972740e+00
SCC07_noAAV_control_A_L3_TATTGCTGTTGGGATG	control	3.706738e+01	6	-9.103752e+00	-3.913648e-02
SCC08_noAAV_control_B_L2_AACACACCAGGACTAG	control	2.660726e+01	5	-4.701701e+00	3.762113e+00
SCC08_1e2_A_L3_CTACAGAAGGTAAGGA	rv	6.433930e+01	10	-9.459002e+00	-4.966151e+00
SCC08_AAV_control_A_L2_CGAGTTAGTGAACTAA	control	1.787540e+01	3	-1.380226e+00	3.919280e+00
SCC07_1e2_C_L1_GACCCTTTCGAACCAT	rv	6.485099e+01	10	-1.011315e+01	-4.892268e+00
SCC06_noAAV_control_A_L4_AGGGTGAGTGTGTGTT	control	1.386185e+01	3	-2.000914e+00	3.339444e+00
SCC08_noAAV_control_B_L4_TGCTCGTCATCATTTC	control	4.938908e+01	8	-8.497125e+00	-4.234561e+00
SCC08_noAAV_control_A_L2_TATCTTGTCTGGAGAG	control	2.156310e+01	4	-1.857852e+00	4.361780e+00
SCC07_AAV_control_B_L1_AGACCATAGCATTTCG	control	4.073756e+00	1	5.634615e+00	4.648980e+00
SCC07_1e3_C_CGCCATTTCTTTGCAT	rv	5.460326e+01	8	-9.330219e+00	-5.138068e+00
SCC08_noAAV_control_B_L2_TATTGCTAGGTAAGTT	control	2.381824e+00	1	5.795586e+00	4.341635e+00
SCC07_1e2_B_L4_CTTCTCTGTTGCACGC	rv	4.460209e+01	7	-9.137427e+00	-5.442824e-01
SCC08_noAAV_control_A_L3_ACCTGAAGTGTACGCC	control	5.119729e+01	8	-8.386545e+00	-5.302225e+00
SCC08_noAAV_control_B_L1_CTCCCTCTCTTAGTTC	control	1.522280e+01	3	-7.801089e-01	5.294500e+00
SCC07_1e2_C_L4_AGTGTTGGTACCGGAA	rv	4.544989e+01	7	-8.627375e+00	-4.596670e-01
SCC08_1e2_A_L1_CAACCTCAGCCTGTGC	rv	5.786537e+01	9	-8.552150e+00	-4.609732e+00
SCC08_AAV_control_B_L2_TGTAACGAGGAATGTT	control	2.158994e+01	4	-3.827417e+00	3.953661e+00
SCC08_noAAV_control_A_L2_GACGTTATCGGATAAA	control	6.964126e+00	2	2.729557e+00	5.125905e+00
SCC07_noAAV_control_B_L4_CCTCTCCGTGACACAG	control	4.477055e+01	7	-8.829664e+00	-1.786558e+00
SCC08_1e2_B_L1_GAGGCAACAAGTGGCA	rv	6.485100e+01	10	-9.244511e+00	-4.781504e+00
SCC08_noAAV_control_A_L3_GAATAGATCTGGAGAG	control	3.535946e+01	6	-8.411998e+00	6.216372e-01
SCC08_1e3_C_GAGACCCAGAGAGGGC	rv	1.683451e+01	3	6.184899e-02	5.365475e+00
SCC08_noAAV_control_B_L5_TTGCATTAGGACTAAT	control	5.015309e+01	8	-8.091925e+00	-5.376989e+00
SCC07_noAAV_control_A_L4_TTCACCGTCCAGTGCG	control	3.327961e+01	6	-8.656379e+00	8.950167e-01
SCC08_noAAV_control_B_L1_TTTACTGTCCGTGACG	control	2.153005e+01	4	-4.374479e+00	3.855438e+00
SCC08_1e2_B_L3_AGACTCACAATGCTCA	rv	6.722957e+01	10	-9.060657e+00	-3.832821e+00
SCC07_1e2_C_L1_TGAGGTTCACAGCGCT	rv	6.008997e+01	9	-1.008024e+01	-4.387367e+00
SCC08_noAAV_control_A_L1_GCACATAGTGCATTAC	control	3.682800e+01	6	-8.921736e+00	-1.965160e-01
SCC07_noAAV_control_B_L3_CCCTCAAGTACTGCGC	control	1.090784e+01	2	-3.102910e-01	4.721621e+00
SCC08_noAAV_control_B_L5_AGGTCTACAATTCGTG	control	4.716272e+01	7	-8.727942e+00	-2.585961e+00
SCC08_noAAV_control_A_L4_TCCCATGTCCTGGGTG	control	2.583772e+01	4	-3.876969e+00	2.663823e+00
SCC08_noAAV_control_B_L3_GAAACCTTCGCCAATA	control	1.595783e+01	3	-7.866269e-01	4.353375e+00
SCC08_AAV_control_A_L2_GGAGCAAAGTTGGAGC	control	3.733158e+01	6	-8.221777e+00	8.014972e-01
SCC08_noAAV_control_A_L2_AGTGACTCACAGTATC	control	6.812839e+00	2	3.007017e+00	5.069945e+00
SCC08_noAAV_control_B_L3_TCACGGGCATGTTCAG	control	1.409923e+01	3	-1.270167e+00	4.636208e+00
SCC06_noAAV_control_A_L2_ACTGCAACAGCAGTAG	control	8.500819e+00	2	1.624281e+00	5.044772e+00
SCC07_AAV_control_A_L1_ACGGAAGCAAGAGTTA	control	5.869628e+01	9	-1.025461e+01	-4.854203e+00
SCC08_1e2_B_L3_AGAAGCGCATTCATCT	rv	6.492606e+01	10	-9.919683e+00	-5.682558e+00
SCC07_1e2_C_L2_TCGTGGGGTGGTCTTA	rv	4.544989e+01	7	-8.379660e+00	-3.244982e-01
SCC07_noAAV_control_B_L5_CGTGATAGTCTGCCTT	control	2.227385e+00	1	6.015271e+00	4.360814e+00
SCC07_noAAV_control_A_L1_CAATTTCGTCGTACAT	control	4.823618e+01	8	-8.464393e+00	-3.505429e+00
SCC08_noAAV_control_B_L4_CCAAGCGCAGAGTAAT	control	2.944369e+01	5	-6.974797e+00	2.200156e+00
SCC08_noAAV_control_B_L4_TGATCTTGTTCTCCCA	control	5.489003e+01	8	-8.142262e+00	-5.212185e+00
SCC08_noAAV_control_A_L1_CAACAGTAGTCTTCCC	control	4.187456e+00	1	5.740961e+00	4.565256e+00
SCC08_1e2_B_L3_GATTCTTCAAGAGGCT	rv	4.206884e+01	7	-8.762496e+00	-3.333659e-01
SCC07_AAV_control_B_L2_AATCACGCATGTGGTT	control	4.607758e+00	1	5.492105e+00	4.563371e+00
SCC08_noAAV_control_A_L1_CATACTTAGGGCAGTT	control	9.085157e-01	1	5.746348e+00	3.369169e+00
SCC07_AAV_control_A_L2_CTCTGGTCACTGAATC	control	1.589565e-02	1	6.502546e+00	3.111176e+00
SCC08_1e2_A_L1_ATTCTACTCTACCTTA	rv	6.722957e+01	10	-9.126174e+00	-3.707337e+00
SCC08_noAAV_control_B_L4_CTGTATTCATACAGAA	control	2.669386e+01	5	-5.928225e+00	2.557258e+00
SCC08_AAV_control_B_L2_GGAGCAAAGACGCCAA	control	4.716677e+01	7	-8.670261e+00	-2.607930e+00
SCC08_noAAV_control_A_L3_AGAACAAGTGCTATTG	control	1.898080e+00	1	6.825201e+00	3.568522e+00
SCC08_1e2_A_L3_TGCGGGTTCCGATCGG	rv	2.372466e+01	4	-4.215661e+00	3.715924e+00
SCC08_AAV_control_B_L2_GCCGTGATCGCTAATG	control	3.225416e+01	6	-7.888107e+00	1.205222e+00
SCC06_noAAV_control_B_L4_GCGATCGAGAAGCCTG	control	4.468915e+01	7	-3.835959e+00	2.013735e+00
SCC08_noAAV_control_A_L1_CGTGAATCAAAGGTTA	control	5.729859e+01	9	-9.472727e+00	-5.148008e+00
SCC08_AAV_control_A_L2_TGAGGTTAGCTCGCAC	control	2.394696e+01	4	-5.480834e+00	2.838472e+00
SCC07_noAAV_control_A_L3_TGACAGTAGGCTGTAG	control	6.111035e+00	2	4.295824e+00	4.690124e+00
SCC08_noAAV_control_B_L5_GCATCTCAGCATGATA	control	2.952537e+01	5	-3.652878e+00	4.007689e+00
SCC07_AAV_control_B_L2_ACTCCCATCGTGGGAA	control	1.788082e+01	3	-2.259608e+00	3.489185e+00
SCC08_AAV_control_A_L2_CTCAATTAGAGAGGGC	control	6.494434e+01	10	-1.004009e+01	-5.858012e+00
SCC08_AAV_control_A_L1_TTATTGCGTGGTTTGT	control	2.618798e+01	4	-3.918828e+00	3.203953e+00
SCC08_noAAV_control_B_L5_CCTACGTAGTAATACG	control	5.018126e+01	8	-8.148617e+00	-6.133496e+00
SCC07_noAAV_control_A_L1_AACGGGATCTGCACCT	control	4.036353e+01	7	-8.743763e+00	-7.240121e-01
SCC08_noAAV_control_B_L1_TGGTAGTTCCAAAGGG	control	1.717255e+00	1	6.162335e+00	4.148332e+00
SCC07_noAAV_control_A_L4_TTGATGGGTTGTAAAG	control	3.227210e+01	6	-7.876775e+00	1.051769e+00
SCC08_AAV_control_B_L1_ATTCGTTTCAGAACCT	control	1.591139e+01	3	-3.181500e-01	3.942993e+00
SCC08_noAAV_control_B_L4_TGAGACTGTGAATGTA	control	1.258202e+01	2	-2.005231e-01	5.001113e+00
SCC07_noAAV_control_B_L4_GATTGGTAGAGTCACG	control	2.660725e+01	4	-3.887691e+00	3.892379e+00
SCC08_noAAV_control_B_L1_GATGAGGAGTCTGGAG	control	5.916703e+01	9	-9.276071e+00	-6.105143e+00
SCC08_noAAV_control_A_L1_GTAGGTTGTATGGGAC	control	3.337735e+01	6	-8.577601e+00	5.001961e-01
SCC08_noAAV_control_B_L4_TTCGGTCAGCTATCTG	control	5.916703e+01	9	-9.384974e+00	-6.167853e+00
SCC07_AAV_control_B_L1_CTCTCAGGTATTAAGG	control	2.726949e+01	5	-6.889908e+00	1.751347e+00
SCC08_noAAV_control_B_L4_AGCCACGAGACATACA	control	2.952537e+01	5	-4.815159e+00	3.472831e+00
SCC07_noAAV_control_A_L2_GATTCTTAGGTTCTAC	control	3.768558e-03	1	7.747837e+00	2.105096e+00
SCC08_noAAV_control_B_L4_TCTCAGCAGGTACTGG	control	3.583633e-03	1	7.400880e+00	2.369095e+00
SCC08_noAAV_control_B_L2_ATAGGCTAGGCGATAC	control	1.699664e+01	3	-1.035629e+00	4.441138e+00
SCC08_noAAV_control_A_L2_CAGCAATGTACAGCGA	control	5.718440e+01	9	-9.480217e+00	-5.277368e+00
SCC08_noAAV_control_B_L2_AATGAAGAGGCATGCA	control	3.600008e+01	6	-8.315455e+00	3.581990e-01
SCC08_AAV_control_A_L2_TGGGAGACAACGATTC	control	1.876204e+01	4	2.467922e-01	4.703424e+00
SCC08_noAAV_control_B_L2_GGTGATTAGGAATCGC	control	3.223754e+01	6	-8.439124e+00	1.080383e+00
SCC07_noAAV_control_A_L3_TGGGATTGTGAGCTCC	control	1.758571e+00	1	5.672663e+00	4.254361e+00
SCC08_noAAV_control_B_L1_AGATGCTAGACCAACG	control	3.912008e-03	1	8.316033e+00	1.608888e+00
SCC08_AAV_control_B_L2_GTCACGGTCGCAATGT	control	4.144851e+01	7	-9.291343e+00	-1.030760e+00
SCC08_1e2_B_L2_GCGAGAACACAAGCAG	rv	6.243434e+01	10	-1.003916e+01	-6.287945e+00
SCC07_1e2_C_L1_TGTGGCGCAACCCTAA	rv	6.243434e+01	10	-9.303024e+00	-4.471111e+00
SCC08_noAAV_control_B_L2_CAGATCAGTTCTCTCG	control	2.668764e+01	5	-4.251456e+00	3.246836e+00
SCC08_noAAV_control_B_L2_AAAGTGACAACCCTCT	control	2.227386e+00	1	5.698625e+00	4.379383e+00
SCC08_1e2_B_L3_GTGTGATAGCGACAGT	rv	3.697459e+01	6	-8.322175e+00	1.302561e+00
SCC08_noAAV_control_A_L4_CACGTTCAGGAGATAG	control	2.669728e+01	5	-6.121490e+00	2.536396e+00
SCC08_noAAV_control_A_L3_ACTTCGCTCCATCTAT	control	1.306822e+01	2	-3.763627e-01	5.467980e+00
SCC07_noAAV_control_B_L4_CCGATGGTCACGGAGA	control	5.457797e+00	1	4.151325e+00	4.942153e+00
SCC08_AAV_control_B_L2_GTTTGGATCACGGACC	control	1.699664e+01	3	-8.618822e-01	4.042111e+00
SCC07_1e3_A_ACAGAAAGTCACTAGT	rv	4.544989e+01	7	-8.721270e+00	-3.807763e-01
SCC07_noAAV_control_A_L4_CCACCATCATTGGGAG	control	5.677450e+01	8	-8.771266e+00	-5.532798e+00
SCC08_1e2_B_L3_TGGCGTGAGCCTCTCT	rv	3.697459e+01	6	-8.526461e+00	1.276663e+00
SCC07_AAV_control_A_L2_AGTGATCTCAGCTAGT	control	3.580611e+01	6	-9.211619e+00	-7.652837e-01
SCC08_noAAV_control_B_L1_AGCTACAAGATACGAT	control	3.243235e+01	6	-7.605189e+00	1.631155e+00
SCC08_1e2_B_L1_CCCTCAAGTAATTAGG	rv	5.869629e+01	9	-9.237812e+00	-3.098931e+00
SCC08_AAV_control_B_L2_GATTCTTAGTAGCAAT	control	3.381695e+01	6	-8.269507e+00	9.879916e-01
SCC07_1e2_B_L1_CCATCACTCTTTGGAG	rv	5.147453e+00	1	3.964835e+00	5.020920e+00
SCC07_AAV_control_A_L1_TTACCATTCTTAGGAC	control	5.812392e+01	9	-8.633032e+00	-5.285934e+00
SCC07_noAAV_control_A_L1_GTGCACGCATAGCTGT	control	2.880976e+01	5	-5.570961e+00	3.398497e+00
SCC08_noAAV_control_B_L4_TCCGAAATCTGGAAGG	control	5.869629e+01	9	-8.801032e+00	-3.852616e+00
SCC07_noAAV_control_B_L3_CATACTTCAAGGATGC	control	3.706738e+01	6	-8.432939e+00	-1.905238e-01
SCC08_1e2_A_L2_CAATCGAAGCCTTGAT	rv	6.726762e+01	10	-1.017184e+01	-4.395345e+00
SCC08_noAAV_control_B_L4_TAGACTGCAGAGTAAT	control	1.699664e+01	3	-1.535514e-01	4.528253e+00
SCC07_1e3_B_TCAAGCATCCTAAGTG	rv	1.735455e+01	3	-1.080836e+00	3.531540e+00
SCC08_noAAV_control_A_L3_GTCTTTACAGCTCGGT	control	5.871391e+01	9	-8.924646e+00	-5.057692e+00
SCC08_noAAV_control_A_L2_GGGATGAGTGATCGTT	control	4.479896e-03	1	8.044673e+00	1.616854e+00
SCC07_1e2_C_L3_AGGACGACAACTGGTT	rv	4.365831e+01	7	-8.509270e+00	-4.667761e-01
SCC08_AAV_control_A_L1_TGAACGTCAATTGTGC	control	2.894820e+01	5	-5.269246e+00	3.359228e+00
SCC08_1e2_A_L3_TATCGCCTCATCGCTC	rv	6.249349e+01	10	-1.031127e+01	-4.717187e+00
SCC07_noAAV_control_B_L5_TCACTCGCACGCACCA	control	1.157557e+01	2	2.640356e+00	4.228815e+00
SCC07_noAAV_control_A_L2_GGAACCCAGTCGAAAT	control	3.786571e+01	7	-8.975553e+00	-4.478610e-01
SCC08_AAV_control_A_L2_TGTAACGAGGTCACCC	control	2.407098e+01	4	-5.820357e+00	3.014144e+00
SCC08_noAAV_control_B_L4_AGATGAACACTACCCT	control	1.397520e+01	3	-7.548224e-01	3.890866e+00
SCC07_1e3_F_TCGATTTCACACACTA	rv	5.489003e+01	8	-8.517272e+00	-4.742893e+00
SCC08_noAAV_control_B_L2_GACTCAATCCAAGGGA	control	4.145768e+00	1	5.824931e+00	4.315472e+00
SCC07_1e2_C_L2_TGACCCTCAAGTCATC	rv	4.274406e+01	7	-7.654896e+00	9.025473e-01
SCC08_AAV_control_A_L2_AGAAGTACAGGGTCTC	control	2.544382e+01	4	-5.238788e+00	3.144504e+00
SCC08_noAAV_control_B_L2_AATCGTGTCTAAACGC	control	3.442368e+01	6	-8.765757e+00	-2.831186e-01
SCC08_noAAV_control_A_L3_TGCTGAAAGTCCTGCG	control	1.157557e+01	2	1.031541e+00	4.754453e+00
SCC08_noAAV_control_B_L4_TGGGAAGCAAGGTCGA	control	1.736621e+01	3	-1.259984e+00	3.558717e+00
SCC08_AAV_control_B_L2_CTATCTACAACTTGCA	control	5.465093e+01	8	-8.447361e+00	-5.534594e+00
SCC08_1e2_A_L3_ATGCCTCAGATTGACA	rv	3.697459e+01	6	-8.019150e+00	1.227402e+00
SCC08_1e2_B_L3_GACCTTCTCAGCGCGT	rv	6.417806e+01	10	-1.021054e+01	-5.988059e+00
SCC08_noAAV_control_B_L1_CCATAAGGTAACATGA	control	1.291638e+01	2	-4.503933e-02	5.024549e+00
SCC07_noAAV_control_A_L2_AAATGGATCCTACGAA	control	5.966884e+01	9	-9.207822e+00	-5.919531e+00
SCC07_1e2_B_L3_ACCACAAGTGGACAGT	rv	5.786537e+01	9	-9.194020e+00	-3.511676e+00
SCC08_AAV_control_A_L1_AAGTACCAGGAATGTT	control	1.353373e+01	3	1.251592e-01	5.194094e+00
SCC06_noAAV_control_A_L3_AAAGTGAAGATGGTAT	control	4.246308e+00	1	5.702963e+00	3.752268e+00
SCC07_AAV_control_A_L1_TTAGGGTTCGGAATTC	control	6.540749e+01	10	-9.536495e+00	-5.265388e+00
SCC08_noAAV_control_B_L4_TCCTCGATCACCTTGC	control	2.634432e+00	1	5.620759e+00	4.304503e+00
SCC07_AAV_control_B_L2_GTGGTTATCTAGAACC	control	6.001296e+00	2	4.265116e+00	4.643291e+00
SCC08_1e2_A_L1_CGACAGCCATAGATCC	rv	4.105166e+01	7	-9.006211e+00	-4.092832e-02
SCC08_1e2_B_L3_CGAGGCTTCCAAATGC	rv	3.697459e+01	6	-8.484664e+00	1.277974e+00
SCC06_1e3_A_GAACACTTCTCTCTTC	rv	4.568656e+01	7	-7.973261e+00	-4.982490e+00
SCC07_AAV_control_B_L1_ATATCCTTCGAGCTGC	control	1.306404e+01	2	6.543478e-01	5.181165e+00
SCC07_noAAV_control_A_L4_TCCGGGAAGTCATGGG	control	1.441917e+01	3	-1.350332e+00	3.870470e+00
SCC08_noAAV_control_B_L2_TGACGCGTCAAGAAAC	control	5.388833e+01	8	-9.128113e+00	-5.173975e+00
SCC07_noAAV_control_B_L4_TTGTGGAAGTGTTGTC	control	1.152927e+01	2	-4.454162e-01	4.695505e+00
SCC08_noAAV_control_B_L1_TGGAGGAAGTAAGCAT	control	6.529633e+01	10	-9.921677e+00	-5.518451e+00
SCC08_AAV_control_B_L2_TGTAACGGTACCCACG	control	6.500482e+01	10	-9.756063e+00	-5.469674e+00
SCC07_AAV_control_B_L2_CTGGACGAGTCGGCCT	control	2.488123e+01	4	-5.792421e+00	2.816972e+00
SCC08_noAAV_control_B_L3_GACTCAATCGAAGAAT	control	5.681612e+01	8	-8.573541e+00	-5.567321e+00
SCC08_1e2_A_L3_GCTTTCGCAACGCCCA	rv	4.544990e+01	7	-8.259426e+00	-7.198915e-01
SCC08_1e2_B_L1_AGCTACAAGCGAACTG	rv	1.910680e+01	4	-2.040236e-02	4.648426e+00
SCC08_noAAV_control_A_L1_ATTACTCTCAAATAGG	control	7.001718e+00	2	2.213655e+00	5.038620e+00
SCC08_noAAV_control_B_L4_GCTGCAGCACACGCCA	control	2.955550e+01	5	-5.628327e+00	3.248330e+00
SCC07_1e3_B_TTTGACTCAACTAGAA	rv	5.812392e+01	9	-9.197926e+00	-5.012153e+00
SCC08_AAV_control_B_L2_GTCCTCATCGGAAGGT	control	6.485905e+01	10	-9.990599e+00	-6.054338e+00
SCC08_noAAV_control_B_L4_TCGGGTGAGGGCCCTT	control	1.699664e+01	3	-1.741589e+00	3.965851e+00
SCC08_1e2_B_L1_TTGGGCGCAGTCAACT	rv	6.575946e+01	10	-1.016582e+01	-4.583083e+00
SCC07_AAV_control_B_L2_GTTACAGTCGAGTCTA	control	2.713476e+01	5	-8.303852e+00	1.303712e+00
SCC08_1e2_B_L3_TTCCGGTGTTCCAAAC	rv	5.735021e+01	9	-8.756639e+00	-4.747760e+00
SCC08_noAAV_control_B_L5_TAAGTCGTCCCATAAG	control	3.080649e+01	5	-5.375412e+00	3.506176e+00
SCC08_noAAV_control_B_L1_GCAGGCTCAGCAAGAC	control	4.648433e+01	7	-8.843953e+00	-2.484083e+00
SCC08_noAAV_control_B_L4_CCGGGTAGTTGTCTAG	control	4.656926e+01	7	-8.729511e+00	-2.724191e+00
SCC08_AAV_control_B_L2_ATAGGCTTCGTCGACG	control	1.447664e+01	3	-4.411612e-01	4.142306e+00
SCC08_AAV_control_A_L1_AAACGAATCCGTAGTA	control	1.925053e+01	4	-3.423811e+00	3.997367e+00
SCC07_noAAV_control_A_L1_CTGCGAGCACATATCG	control	1.350553e+01	3	-9.538800e-02	4.344724e+00
SCC08_noAAV_control_B_L2_TCGTGGGCACCTCGTT	control	5.729859e+01	9	-9.473271e+00	-5.624685e+00
SCC08_AAV_control_B_L2_TCATGCCTCTGTGCGG	control	1.747288e+01	3	-1.082531e+00	4.061086e+00
SCC08_AAV_control_A_L1_AGTGATCGTCTGATAC	control	2.724441e+01	5	-6.926585e+00	1.999585e+00
SCC08_noAAV_control_A_L1_CTGCAGGGTTAAACAG	control	3.434566e+01	6	-8.706518e+00	2.801433e-01
SCC08_noAAV_control_A_L2_CCTCATGTCAAGTAAG	control	9.136728e-01	1	5.550190e+00	3.460089e+00
SCC08_noAAV_control_B_L3_GTATTGGAGGCACTCC	control	4.720478e+01	7	-8.516170e+00	-3.468789e+00
SCC08_1e2_B_L1_GCCGTGATCTTACCAT	rv	2.249982e+01	4	-3.758049e+00	3.912137e+00
SCC07_AAV_control_B_L1_AAGTTCGAGGAGAGTA	control	3.697459e+01	6	-7.840241e+00	9.190875e-01
SCC07_noAAV_control_B_L4_CCACTTGTCAGACCCG	control	1.629778e-02	1	6.057640e+00	3.388727e+00
SCC08_noAAV_control_A_L1_GTTGTGATCGGTATGT	control	1.313077e+01	2	-4.756518e-01	4.619652e+00
SCC08_noAAV_control_A_L1_TCATCATAGCGAAACC	control	2.843179e+00	1	4.987897e+00	4.470583e+00
SCC08_noAAV_control_B_L4_GTAGGAGAGCGAGAAA	control	5.907484e+01	9	-9.434576e+00	-5.317728e+00
SCC08_1e2_B_L1_GTAACACGTATCGTAC	rv	3.697459e+01	6	-8.501904e+00	1.356763e+00
SCC07_AAV_control_B_L2_TTCTAGTAGCTGCCTG	control	4.813489e+01	8	-8.321914e+00	-2.223911e+00
SCC08_noAAV_control_B_L3_GTGTTAGAGTCTAACC	control	9.496693e+00	2	1.111106e+00	5.188249e+00
SCC08_noAAV_control_B_L5_GGGTCACGTATGTCAC	control	1.719833e+00	1	6.856014e+00	3.443526e+00
SCC08_1e2_B_L2_ATGAAAGGTATATGGA	rv	6.613891e+01	10	-1.043378e+01	-3.898947e+00
SCC07_noAAV_control_B_L5_CTGCATCGTGCTGTCG	control	5.580578e+01	8	-8.582239e+00	-5.704981e+00
SCC08_noAAV_control_B_L5_TCGGGACTCAAGTTGC	control	1.597784e+01	3	-6.855018e-01	4.030006e+00
SCC07_1e2_C_L1_TGGGCGTCACGACTAT	rv	1.912404e+01	4	-1.162419e+00	3.657738e+00
SCC06_noAAV_control_B_L3_CATTCCGTCATGCCGG	control	1.348105e+01	3	-1.035461e+00	4.874531e+00
SCC08_1e2_B_L1_ATAGACCCACGCAGTC	rv	5.656748e+01	8	-8.786290e+00	-3.483327e+00
SCC08_noAAV_control_A_L1_CTAGACACATCAGCGC	control	1.059239e+01	2	8.342146e-01	5.213005e+00
SCC08_noAAV_control_B_L4_CTCGAGGTCGACACTA	control	1.691715e+01	3	-1.035914e+00	4.137388e+00
SCC08_noAAV_control_A_L3_AACCAACAGTATGGCG	control	4.564045e+01	7	-8.300343e+00	-1.635779e+00
SCC08_noAAV_control_B_L2_TTTCGATAGCGTGAAC	control	5.332173e+00	1	4.834149e+00	4.767890e+00
SCC08_noAAV_control_A_L2_AGAGCCCTCTCCGAGG	control	4.646091e+00	1	5.422355e+00	4.687563e+00
SCC07_noAAV_control_A_L4_TGGGAGAGTCTATGAC	control	4.721198e+01	7	-8.427309e+00	-3.933419e+00
SCC08_AAV_control_A_L2_AGGTGTTTCTTTCTAG	control	2.156724e+01	4	-3.028981e+00	4.038212e+00
SCC07_1e2_C_L4_AAGTGAAAGGACTATA	rv	3.713660e+01	6	-8.444392e+00	1.310416e+00
SCC08_noAAV_control_B_L5_GTTAGACCAATCGCAT	control	3.203519e+01	6	-8.660471e+00	7.615647e-01
SCC07_noAAV_control_A_L4_CATTGAGTCTATGCCC	control	3.425596e+01	6	-7.917359e+00	1.010121e+00
SCC08_noAAV_control_A_L1_AGGGCTCGTCTTCGAA	control	2.599302e+01	4	-6.087282e+00	2.304747e+00
SCC07_noAAV_control_B_L4_CTGAGGCTCTAGCAAC	control	3.214014e+01	6	-8.181544e+00	1.270604e+00
SCC07_noAAV_control_B_L5_GTAGGAGGTAGACGGT	control	2.685392e+01	5	-3.691244e+00	2.821419e+00
SCC07_noAAV_control_A_L4_CACTGTCGTAGAGGAA	control	2.952537e+01	5	-4.400872e+00	3.221114e+00
SCC07_AAV_control_A_L1_TATTGGGCAGCATTGT	control	1.917925e+01	4	-1.568081e+00	3.574827e+00
SCC08_AAV_control_B_L1_GGTTAACCAAACCATC	control	8.034073e+00	2	2.307618e+00	4.988526e+00
SCC08_noAAV_control_B_L4_GTAACCAGTCAGTCCG	control	4.029443e+01	7	-8.543631e+00	-6.288432e-01
SCC07_noAAV_control_B_L5_GTCACGGAGGACGCAT	control	1.157557e+01	2	1.823569e+00	4.043124e+00
SCC07_noAAV_control_B_L3_TAACGACGTGTGCTTA	control	8.096145e+00	2	1.986335e+00	4.550481e+00
SCC07_AAV_control_A_L1_AATCGTGAGCTTAGTC	control	5.916703e+01	9	-8.878586e+00	-5.353979e+00
SCC08_noAAV_control_B_L2_ATGAGGGTCATCTGTT	control	1.726955e+01	3	-8.665284e-01	3.773512e+00
SCC07_1e2_B_L2_ATCGATGAGTAGGAAG	rv	6.722957e+01	10	-1.022555e+01	-5.113352e+00
SCC08_noAAV_control_A_L1_GTCTCACGTGCCCACA	control	2.948125e+01	5	-7.113288e+00	2.186901e+00
SCC08_noAAV_control_B_L4_CACTGTCTCCGCGATG	control	4.716272e+01	7	-8.563956e+00	-2.019509e+00
SCC08_1e2_A_L3_TCGACCTGTGCGGATA	rv	6.254223e+01	10	-1.033861e+01	-5.702237e+00
SCC08_AAV_control_B_L1_TCGACCTAGTTGAATG	control	4.496555e-04	1	5.800889e+00	3.387485e+00
SCC08_noAAV_control_A_L4_CAATACGAGCGTCTCG	control	3.291870e+01	6	-8.449166e+00	2.613257e-01
SCC08_noAAV_control_B_L2_TCAATCTCAACCGTAT	control	5.418739e+01	8	-9.435792e+00	-5.494664e+00
SCC07_1e2_C_L4_CCGGGTACAGTATACC	rv	3.697459e+01	6	-9.470082e+00	-1.056893e-01
SCC08_noAAV_control_B_L4_TCCACGTCACGTCTCT	control	5.452307e-01	1	3.540973e+00	3.605235e+00
SCC07_noAAV_control_B_L3_TCTGCCAAGCAGGGAG	control	4.270626e+01	7	-8.963818e+00	-1.266886e+00
SCC08_1e2_A_L3_GTCATGAAGGCAATGC	rv	6.433930e+01	10	-1.037805e+01	-5.493426e+00
SCC07_noAAV_control_A_L3_GCCAGTGTCTACCCAC	control	2.660725e+01	4	-4.164592e+00	3.866735e+00
SCC07_noAAV_control_A_L3_ACATGCAAGGCCTTGC	control	2.945989e+01	5	-6.236843e+00	2.257659e+00
SCC08_1e2_A_L1_CAGATCAAGCCTAACT	rv	3.713630e+01	6	-8.553614e+00	1.152337e+00
SCC08_AAV_control_B_L2_GAACTGTGTAATGATG	control	4.048853e+01	7	-8.948112e+00	-4.609489e-01
SCC07_AAV_control_B_L2_GCCATTCGTCGTCTCT	control	6.847034e+00	2	4.777069e+00	4.758548e+00
SCC07_noAAV_control_A_L4_CCCTTAGTCCTATTGT	control	5.492971e+01	8	-7.970794e+00	-4.787310e+00
SCC07_1e3_C_GATCATGGTCAACCAT	rv	5.388833e+01	8	-9.206586e+00	-5.467012e+00
SCC07_noAAV_control_B_L4_TCTCACGGTAGCGAGT	control	1.350328e+01	3	-4.682724e-01	4.271694e+00
SCC07_AAV_control_A_L2_ATGCCTCTCTGAGCAT	control	4.484376e+01	7	-9.140600e+00	-1.230090e+00
SCC08_1e2_A_L2_CCACAAAGTGGTCTCG	rv	6.433930e+01	10	-1.028797e+01	-4.002543e+00
SCC07_1e2_B_L1_ACCTGAACATCGTGGC	rv	4.287760e+01	7	-8.637939e+00	-5.459119e-02
SCC08_noAAV_control_B_L1_ATAGAGACAAGTGCTT	control	2.153005e+01	4	-4.562966e+00	3.558512e+00
SCC07_AAV_control_A_L2_ATTCATCAGCCATTCA	control	3.327961e+01	6	-7.016657e+00	1.743702e+00
SCC07_AAV_control_A_L1_TCCGGGAGTCCAATCA	control	4.153456e+01	7	-8.513955e+00	-8.132652e-01
SCC07_1e3_A_ATGTCCCCAGTAGAGC	rv	5.016045e+01	8	-8.611722e+00	-4.555674e+00
SCC08_noAAV_control_B_L5_ATTCCATTCGTGCATA	control	1.582036e+01	3	-5.140169e-01	4.857612e+00
SCC07_1e2_B_L2_TTGTTCACAAGAATAC	rv	4.287980e+01	7	-9.693228e+00	-6.608285e-01
SCC06_1e3_B_ATTTCTGCAACTGCCG	rv	1.355182e+01	3	-9.064813e-01	4.050944e+00
SCC08_1e2_B_L1_AGACCCGGTGTTGAGG	rv	6.581674e+01	10	-1.021385e+01	-5.183480e+00
SCC08_noAAV_control_A_L1_CTTCTCTCACCTGCGA	control	5.496282e+01	8	-8.529508e+00	-5.334757e+00
SCC08_1e3_D_CTAACTTCAAGGAGTC	rv	5.294011e+01	8	-9.043978e+00	-5.690895e+00
SCC08_AAV_control_A_L1_CGGGCATGTGTTGACT	control	2.881292e+01	5	-8.453575e+00	8.881670e-01
SCC07_1e2_B_L2_TTGGGATGTCTACGAT	rv	1.353373e+01	3	-9.518775e-01	6.040137e+00
SCC07_noAAV_control_B_L5_AGGGCCTTCAAACTGC	control	1.346293e+01	3	-5.926231e-01	4.751731e+00
SCC08_noAAV_control_A_L4_AGGAATAAGGCTTTCA	control	1.306842e+01	2	-1.516956e-01	4.612393e+00
SCC08_noAAV_control_B_L4_TACTTGTAGATCGCCC	control	1.106785e+01	2	8.623348e-01	4.843125e+00
SCC08_noAAV_control_B_L2_AAAGGTAAGTACGTCT	control	2.881292e+01	5	-8.144238e+00	1.102619e+00
SCC06_noAAV_control_B_L1_AACTTCTCACATGAAA	control	1.041627e+01	2	9.778097e-01	4.763656e+00
SCC07_noAAV_control_A_L1_TTAATCCGTTTGGAAA	control	5.510721e+00	1	4.408722e+00	4.738032e+00
SCC07_noAAV_control_B_L5_CAGGCCACATGAGGGT	control	3.186972e+01	6	-6.583086e+00	2.039062e+00
SCC08_1e2_B_L2_TGAGCATGTCAGTCTA	rv	4.544990e+01	7	-7.745327e+00	3.632163e-01
SCC07_1e2_C_L4_ACCAAACTCACTTATC	rv	2.510937e+01	4	-4.853114e+00	3.523727e+00
SCC07_noAAV_control_A_L2_TTTCAGTTCTTCGACC	control	2.660725e+01	4	-3.323128e+00	4.014195e+00
SCC07_1e2_B_L4_AAGACTCGTCTCCTGT	rv	5.901970e+01	9	-8.650781e+00	-4.771380e+00
SCC08_AAV_control_B_L2_TCAGTGACAGTAACAA	control	2.549727e+00	1	6.212752e+00	4.509020e+00
SCC06_noAAV_control_A_L3_CGGGACTAGGCACTAG	control	1.497173e+01	3	-5.708113e-01	3.441999e+00
SCC08_1e2_B_L3_TATCCTAAGCGATGGT	rv	1.863553e+00	1	7.071637e+00	3.276334e+00
SCC07_noAAV_control_B_L5_AACGGGAGTGCTGTCG	control	2.186966e+01	4	-3.939565e+00	3.548956e+00
SCC08_1e2_B_L3_CTGATCCTCTTAGTTC	rv	2.737298e+01	5	-5.799478e+00	2.801574e+00
SCC08_1e2_B_L3_GCACGTGCAGCTGTTA	rv	4.544990e+01	7	-8.361010e+00	-9.509168e-01
SCC08_noAAV_control_A_L4_TACGTCCCACACCAGC	control	4.846546e+01	8	-8.149517e+00	-3.962143e+00
SCC06_noAAV_control_A_L4_GCTTTCGAGGGAGAAT	control	8.443132e+00	2	1.778100e+00	5.140731e+00
SCC07_AAV_control_B_L2_ACCCAAATCCGGTAGC	control	2.207375e+01	4	-2.512655e+00	3.647027e+00
SCC07_1e3_B_ACGATCACAGAAACCG	rv	6.519072e+01	10	-9.695331e+00	-4.744256e+00
SCC07_1e3_A_TAGTGCATCAAACGTC	rv	5.400347e+01	8	-8.468804e+00	-4.938276e+00
SCC07_noAAV_control_A_L3_CTCCATGAGGGACCAT	control	5.833210e+01	9	-9.764113e+00	-5.174083e+00
SCC08_noAAV_control_A_L4_TGTGGCGTCGAGCACC	control	2.823302e+01	5	-6.159729e+00	2.756322e+00
SCC08_AAV_control_A_L2_TTTACCACAGCTGCCA	control	1.906967e+01	4	-1.848707e+00	4.252473e+00
SCC08_AAV_control_A_L1_CCACGTTAGCCAACCC	control	3.048605e+01	5	-6.854236e+00	2.340985e+00
SCC08_noAAV_control_B_L2_CTCCGATAGTGAGGCT	control	1.699664e+01	3	-2.732389e-01	5.096152e+00
SCC08_AAV_control_A_L1_TCCCAGTTCAGGAACG	control	6.489910e+01	10	-1.011204e+01	-5.983990e+00
SCC08_noAAV_control_B_L4_TATCCTACACGACAAG	control	2.952537e+01	5	-5.538643e+00	3.449047e+00
SCC07_1e2_C_L3_ATATCCTTCTGACGCG	rv	3.697459e+01	6	-8.585235e+00	1.118138e+00
SCC07_noAAV_control_B_L3_ATATCCTTCTAGTCAG	control	8.386126e+00	2	1.812529e+00	5.280548e+00
SCC08_1e2_A_L3_GCAGCTGCAGTAACCT	rv	2.881292e+01	5	-8.206518e+00	1.478767e+00
SCC07_1e3_B_GTAGAGGCATACTGAC	rv	4.544989e+01	7	-8.572586e+00	-7.373160e-01
SCC07_noAAV_control_A_L4_GAGTCATGTGGAAGTC	control	5.452297e-01	1	4.835977e+00	3.178248e+00
SCC07_noAAV_control_A_L4_TAATTCCTCACGAGGA	control	3.464506e+01	6	-9.630698e+00	-8.588076e-01
SCC08_AAV_control_B_L1_ATCTTCACAATTCTTC	control	3.219790e+01	6	-8.580563e+00	2.718628e-01
SCC08_1e2_B_L2_AGTGTTGGTGAGTGAC	rv	4.544990e+01	7	-8.884362e+00	-3.225114e+00
SCC07_1e2_C_L1_TGCTCCAGTAGAGACC	rv	5.692544e+01	8	-8.298531e+00	-3.093211e+00
SCC08_noAAV_control_A_L4_CTGTAGAAGAAACCCG	control	2.660726e+01	5	-3.464444e+00	3.429862e+00
SCC08_AAV_control_B_L1_GTTCGCTTCTAGTACG	control	8.194360e+00	2	1.997115e+00	4.604187e+00
SCC08_1e3_C_GTCTGTCCATGCGTGC	rv	5.413655e+01	8	-9.240990e+00	-5.234947e+00
SCC08_noAAV_control_B_L3_ACCTGTCCAGGCATGA	control	1.855002e+01	3	-1.195240e+00	4.129868e+00
SCC08_noAAV_control_A_L1_CGATCGGGTGAACTAA	control	2.531310e+01	4	-4.984289e+00	3.084500e+00
SCC07_1e3_F_GTGTGATTCTGACCCT	rv	5.668158e+01	8	-9.673642e+00	-5.557053e+00
SCC07_AAV_control_B_L2_TCAAGACTCGCTCATC	control	2.030022e+00	1	7.242237e+00	2.895164e+00
SCC08_AAV_control_B_L2_TGCTTCGCAAGACGGT	control	1.105739e+01	2	-2.214186e+00	8.278329e+00
SCC07_noAAV_control_A_L3_CTGATCCGTGGTCTTA	control	2.987972e+01	5	-5.845255e+00	2.733481e+00
SCC08_1e2_A_L1_TCTGGCTGTTGCTCGG	rv	2.730138e+01	5	-5.826945e+00	2.770169e+00
SCC08_noAAV_control_B_L3_CGACAGCCAAGTCATC	control	4.716272e+01	7	-8.515254e+00	-1.990074e+00
SCC08_AAV_control_A_L1_ACGTCCTGTATCTCGA	control	3.600008e+01	6	-8.940535e+00	-1.086227e+00
SCC07_noAAV_control_A_L3_ATCGATGGTAGCGATG	control	2.952537e+01	5	-4.420584e+00	3.095994e+00
SCC08_noAAV_control_B_L3_TCTTAGTTCCCTCGAT	control	5.174328e+01	8	-8.711722e+00	-6.395882e+00
SCC08_noAAV_control_A_L4_GATAGAAAGGTCCCGT	control	6.857966e+00	2	3.460202e+00	4.931180e+00
SCC07_1e3_F_GTAGGAGGTCGCATCG	rv	4.815573e+01	8	-9.156763e+00	-1.462028e+00
SCC08_1e2_B_L3_TCGCTCACAGTTTGGT	rv	6.625900e+01	10	-1.026651e+01	-4.955084e+00
SCC08_AAV_control_B_L2_AGGACTTGTCAACGCC	control	3.466172e+01	6	-8.367993e+00	-5.100769e-02
SCC08_noAAV_control_A_L1_ATGCCTCCAGGTTTAC	control	1.120981e+01	2	3.358301e-01	5.185292e+00
SCC07_noAAV_control_B_L4_AAACGCTCAAAGGCTG	control	3.934033e-07	1	5.990850e+00	3.196339e+00
SCC07_noAAV_control_A_L3_GCGGAAATCATCTGTT	control	2.954437e+01	5	-3.842342e+00	2.615703e+00
SCC07_1e2_C_L3_GGAACCCGTATGAGGC	rv	5.827526e+01	9	-8.540937e+00	-4.623445e+00
SCC08_noAAV_control_B_L1_ACCCAAAAGAGGCGTT	control	5.452303e-01	1	4.032021e+00	4.707075e+00
SCC08_noAAV_control_B_L5_ACAGCCGTCAGGAGAC	control	3.050931e+01	5	-3.294541e+00	3.263366e+00
SCC07_noAAV_control_A_L4_TTCCACGCAGCATACT	control	2.991925e+01	5	-7.076603e+00	2.245584e+00
SCC08_noAAV_control_B_L4_TATCAGGTCGCAATGT	control	4.429931e+01	7	-8.528892e+00	-1.371592e+00
SCC08_noAAV_control_A_L2_TGCAGATAGTATTAGG	control	5.671438e+01	8	-8.494184e+00	-5.113592e+00
SCC07_AAV_control_A_L2_CGGCAGTCAAGGTCTT	control	6.117699e+01	9	-1.023051e+01	-5.742461e+00
SCC08_noAAV_control_A_L4_AACAAAGTCAAAGAAC	control	4.246310e+00	1	5.771132e+00	4.459363e+00
SCC06_noAAV_control_B_L4_GGATCTATCGCAGTGC	control	1.167013e+01	2	-3.604562e-01	5.239701e+00
SCC08_noAAV_control_B_L3_TTGGTTTTCATCACCC	control	5.184368e+01	8	-8.681220e+00	-6.440578e+00
SCC07_noAAV_control_A_L1_CTCCCTCCAATAGAGT	control	1.445646e+01	3	-3.025961e-01	4.021461e+00
SCC08_AAV_control_A_L1_GCTTTCGCAGCGAACA	control	1.717255e+00	1	6.808723e+00	3.499512e+00
SCC07_noAAV_control_B_L3_GCACATAAGTTGCGCC	control	5.790560e+01	9	-9.777322e+00	-5.330095e+00
SCC07_noAAV_control_A_L1_ATTCAGGGTCTGTGCG	control	3.227210e+01	6	-7.417291e+00	1.491810e+00
SCC07_1e3_B_TCAAGTGTCTCCGTGT	rv	5.982581e+01	9	-1.015966e+01	-5.125211e+00
SCC06_noAAV_control_B_L4_TGGTGATAGGCACTCC	control	6.788406e+00	2	3.446673e+00	5.023048e+00
SCC06_noAAV_control_B_L2_AATGGCTGTGACTAAA	control	8.034071e+00	2	1.824711e+00	4.547497e+00
SCC07_AAV_control_A_L1_TATATCCTCATAAGGA	control	1.418853e+01	3	1.422987e-01	4.840252e+00
SCC06_noAAV_control_A_L1_GATCATGAGTTCAACC	control	1.429407e+01	3	-9.384411e-01	4.972765e+00
SCC08_noAAV_control_B_L4_ACATGCAGTGGCAACA	control	2.908054e+01	5	-5.719059e+00	2.868306e+00
SCC08_1e2_B_L1_GTCATTTCACTTCAAG	rv	3.697459e+01	6	-8.575062e+00	1.345806e+00
SCC08_AAV_control_B_L1_TACGCTCAGCAAGTGC	control	2.052870e+01	4	-2.989848e+00	3.417469e+00
SCC07_AAV_control_A_L2_TCTATCACACCCTGAG	control	1.111259e+01	2	-6.031237e-01	5.208109e+00
SCC08_noAAV_control_A_L4_GACCAATAGTTGAAGT	control	7.544932e+00	2	2.791998e+00	5.103670e+00
SCC07_noAAV_control_A_L4_ACATCGAGTCTGTGAT	control	3.967293e+01	7	-8.943565e+00	-6.445559e-01
SCC07_AAV_control_A_L1_GTCGCGACAGGTCCCA	control	6.191433e+01	10	-1.012240e+01	-6.038255e+00
SCC08_noAAV_control_B_L3_ACTGCAATCAGCAGAG	control	1.084595e+01	2	-8.391503e-02	4.836577e+00
SCC08_noAAV_control_B_L3_AACAGGGGTCTAGGTT	control	5.147453e+00	1	4.399788e+00	4.861764e+00
SCC08_AAV_control_A_L2_CGGAATTCAGGCAATG	control	9.400609e+00	2	2.087225e+00	5.067808e+00
SCC07_AAV_control_A_L1_TGCGGGTCACAATTCG	control	4.736007e+01	8	-8.841616e+00	-2.704636e+00
SCC07_noAAV_control_B_L4_GTATTTCAGACGAAGA	control	3.291870e+01	6	-8.095694e+00	1.086501e+00
SCC08_1e2_A_L3_GAGACCCAGACCGCCT	rv	1.779247e+01	3	-5.695722e-01	3.716986e+00
SCC08_noAAV_control_A_L1_TCACATTGTAGCCCTG	control	4.731549e+01	8	-8.608912e+00	-2.785756e+00
SCC08_noAAV_control_B_L1_CAAGACTGTCTATGAC	control	5.756853e+01	9	-9.477378e+00	-5.585216e+00
SCC07_AAV_control_B_L1_CTGAGCGGTCTCGCGA	control	1.793453e+01	3	-5.796553e-01	3.573228e+00
SCC08_noAAV_control_B_L3_CCTCAACCATAGGCGA	control	2.158994e+01	4	-2.405202e+00	4.343221e+00
SCC08_AAV_control_A_L1_TCGCTTGGTACTCAAC	control	3.684804e+01	6	-9.283331e+00	-3.161233e-01
SCC07_AAV_control_A_L2_CTGCTCAGTGATTGGG	control	1.315230e+01	2	8.426198e-01	4.674004e+00
SCC07_1e2_C_L1_CCTCTCCTCGTTAGTG	rv	4.721199e+01	8	-9.105796e+00	-1.569651e+00
SCC08_noAAV_control_B_L3_AGAACAACATCAGTGT	control	1.993823e+00	1	6.408937e+00	3.781403e+00
SCC08_noAAV_control_B_L4_TACTGCCTCCTTATGT	control	1.207520e+01	2	4.140652e-01	5.253953e+00
SCC08_1e2_B_L1_TTAATCCTCGTAACTG	rv	3.733470e+01	6	-8.628179e+00	1.274911e+00
SCC07_1e3_D_GGTGTTATCTTTGGAG	rv	5.812392e+01	9	-9.055614e+00	-5.767823e+00
SCC07_noAAV_control_A_L3_TAAGCACCACTAACCA	control	5.405277e+01	8	-9.161307e+00	-5.909852e+00
SCC08_noAAV_control_B_L1_GAGTTTGGTCCTCATC	control	5.786537e+01	9	-9.502006e+00	-4.349392e+00
SCC08_noAAV_control_B_L4_CGATCGGTCACTGGGC	control	5.672302e+01	8	-8.665818e+00	-4.173242e+00
SCC08_1e2_B_L3_AGACACTGTGTATTCG	rv	5.869629e+01	9	-8.533339e+00	-1.893447e+00
SCC08_noAAV_control_B_L1_AGGAATAGTACTCAAC	control	2.333389e+00	1	6.288610e+00	4.088501e+00
SCC07_AAV_control_B_L2_GTCAAGTTCATTACCT	control	2.396135e+01	4	-4.696320e+00	3.623904e+00
SCC07_noAAV_control_A_L2_AAATGGATCAAGGACG	control	5.864384e+01	9	-1.031027e+01	-4.868678e+00
SCC08_AAV_control_B_L2_CTTCGGTAGGTAAGTT	control	4.246310e+00	1	5.752319e+00	4.510512e+00
SCC07_noAAV_control_B_L3_CCTCACATCATGGCCG	control	3.955967e+01	7	-9.259233e+00	-8.977531e-01
SCC07_AAV_control_A_L2_AGAGCCCGTAATCAGA	control	2.518206e+01	4	-5.550460e+00	2.746575e+00
SCC08_noAAV_control_B_L5_TGGGCGTTCATTTCGT	control	1.528144e+01	3	-7.281895e-01	3.531034e+00
SCC07_noAAV_control_A_L2_TAGGAGGTCGATTGGT	control	2.852039e+01	5	-7.013388e+00	1.874842e+00
SCC08_noAAV_control_A_L3_ATGTCCCTCAGAACCT	control	4.469522e+01	7	-9.284523e+00	-1.783036e+00
SCC08_noAAV_control_A_L2_TACGCTCTCACACGAT	control	2.660726e+01	4	-4.075495e+00	4.182616e+00
SCC08_noAAV_control_B_L2_AGTCACAGTAGGGAGG	control	1.353373e+01	3	-1.200107e+00	4.994287e+00
SCC08_1e2_B_L2_ACTATGGTCGCCGAGT	rv	4.544990e+01	7	-7.820625e+00	-2.631362e+00
SCC08_1e2_B_L2_TGAGGTTGTTTACTGG	rv	4.544990e+01	7	-8.133903e+00	-1.153853e+00
SCC07_noAAV_control_B_L5_CACAGGCAGTGGGAAA	control	2.539314e+01	4	-5.028721e+00	3.504432e+00
SCC08_noAAV_control_A_L1_TCCTTTCGTAATGATG	control	1.166125e+01	2	-1.326555e-01	5.178212e+00
SCC08_1e2_B_L3_CCCTAACGTTAGCGGA	rv	2.713476e+01	5	-5.870753e+00	2.798473e+00
SCC08_1e3_C_GATCGTACATGCCGAC	rv	5.288250e+01	8	-9.375468e+00	-4.926843e+00
SCC06_noAAV_control_A_L4_ACCATTTCACGTAGAG	control	1.420781e+01	3	-4.307951e-01	4.670389e+00
SCC08_1e2_A_L3_TTCTGTAGTAGTCGTT	rv	6.375266e+01	10	-1.025841e+01	-5.815782e+00
SCC08_AAV_control_B_L1_CTGTATTCAGTAGATA	control	5.812392e+01	9	-9.282598e+00	-5.044834e+00
SCC08_1e2_B_L2_CCGGGTACAACTGCTA	rv	6.496198e+01	10	-1.038226e+01	-5.062240e+00
SCC07_AAV_control_B_L2_GAAGGGTCAGTTAAAG	control	2.669728e+01	5	-5.917700e+00	2.699243e+00
SCC08_1e2_A_L3_GAGTCATCAAACCATC	rv	4.902410e-06	1	7.239182e+00	2.443661e+00
SCC08_noAAV_control_B_L4_ATTGTTCCATACTGTG	control	5.498680e+01	8	-8.560799e+00	-5.456654e+00
SCC08_1e2_A_L1_CACCAAACACTATCGA	rv	6.485099e+01	10	-1.016044e+01	-5.545756e+00
SCC07_AAV_control_A_L1_GTTGTGATCGCTCATC	control	2.991587e+01	5	-5.218940e+00	2.634160e+00
SCC08_noAAV_control_A_L3_CTGAATGCAGTCAGAG	control	5.937667e+01	9	-9.180220e+00	-5.713700e+00
SCC08_noAAV_control_B_L2_GTTGAACAGAGAGTGA	control	4.246311e+00	1	5.954686e+00	4.394054e+00
SCC08_noAAV_control_B_L1_ATTCCCGAGGCACTCC	control	4.637406e+01	7	-8.688719e+00	-3.119536e+00
SCC07_1e3_A_GACCTTCTCAGTAGGG	rv	5.297741e+01	8	-8.858625e+00	-4.908851e+00
SCC07_AAV_control_A_L1_ATCGATGCACAGCCTG	control	4.327078e+01	7	-8.812340e+00	-1.481218e+00
SCC08_1e2_A_L3_CATACTTGTCACGACC	rv	4.558807e+01	7	-8.389898e+00	-1.109228e+00
SCC07_noAAV_control_A_L1_TGATGCAGTTTCTTAC	control	3.866757e+01	7	-9.133565e+00	-8.049681e-01
SCC08_noAAV_control_B_L3_GGAGCAATCAAACTGC	control	5.511727e+01	8	-8.475780e+00	-5.696382e+00
SCC07_noAAV_control_A_L2_GCAGCTGTCCAACACA	control	2.965501e+01	5	-5.407202e+00	3.504960e+00
SCC08_noAAV_control_B_L4_ATCCACCCAGTTTCAG	control	4.933486e+01	8	-8.081458e+00	-4.898784e+00
SCC08_noAAV_control_A_L1_ATTCCTACAAAGACGC	control	2.837826e+01	5	-5.951222e+00	3.009166e+00
SCC08_noAAV_control_B_L1_GGAGGTATCGTCGCTT	control	1.270929e+01	2	-3.778247e-01	5.224732e+00
SCC08_noAAV_control_B_L1_CTCCCTCGTAGGGTAC	control	3.327961e+01	6	-7.903430e+00	1.028220e+00
SCC08_1e2_A_L3_ATCTCTAGTCTTTATC	rv	4.544990e+01	7	-9.007778e+00	-6.853492e-01
SCC08_AAV_control_A_L1_CGGACACCACGTAACT	control	3.986163e+01	7	-8.875015e+00	-8.687238e-01
SCC08_noAAV_control_B_L1_AGAGAATTCGGACCAC	control	5.837254e+01	9	-9.074097e+00	-4.454883e+00
SCC08_AAV_control_B_L2_ACAAGCTCAGAACATA	control	1.699664e+01	3	-1.440300e+00	4.157266e+00
SCC06_noAAV_control_B_L4_ATACCTTTCGGTAACT	control	2.030022e+00	1	5.961529e+00	3.814042e+00
SCC08_1e2_B_L1_TCCTCTTGTGCACGCT	rv	6.529345e+01	10	-9.225199e+00	-4.476529e+00
SCC08_AAV_control_B_L1_TCGCTCACAGGTGGAT	control	2.617967e+01	4	-5.925608e+00	2.582767e+00
SCC08_AAV_control_B_L2_CTGCATCCAGGTCAGA	control	4.554430e+01	7	-8.684814e+00	-2.381482e+00
SCC08_AAV_control_B_L1_CTTACCGGTATACCCA	control	1.430070e+01	3	-2.599780e-01	4.414954e+00
SCC07_1e3_A_CCACCATCAACACACT	rv	5.146733e+01	8	-8.186307e+00	-4.726811e+00
SCC07_AAV_control_A_L1_TCATCCGTCGCATAGT	control	5.937667e+01	9	-9.671267e+00	-6.050768e+00
SCC07_1e2_C_L2_TCACTATGTTGCATTG	rv	3.219790e+01	6	-8.603497e+00	1.347354e+00
SCC08_1e3_A_AGACCCGCACGACAAG	rv	6.126964e+01	10	-1.022690e+01	-5.074796e+00
SCC08_noAAV_control_B_L2_CGTAATGTCAAAGCCT	control	1.717255e+00	1	6.957539e+00	3.459203e+00
SCC08_AAV_control_B_L1_TCGAACATCAGCTGAT	control	5.867039e+01	9	-8.447848e+00	-4.419863e+00
SCC06_noAAV_control_B_L3_CCAAGCGCATAACTCG	control	1.537373e+01	3	-1.451940e-01	5.184725e+00
SCC07_AAV_control_A_L2_CCCAACTAGGTAGTAT	control	3.708714e+01	6	-8.499778e+00	1.971493e-01
SCC08_noAAV_control_B_L3_ACTATTCCACTACCGG	control	4.868154e+01	8	-8.399334e+00	-3.407909e+00
SCC08_noAAV_control_B_L5_GCTGGGTCAAGGGCAT	control	2.952537e+01	5	-3.795150e+00	3.897501e+00
SCC07_AAV_control_B_L2_TCAGCAAGTCTCTCTG	control	2.590408e+01	4	-6.426255e+00	2.701878e+00
SCC07_1e2_C_L4_CACCAAAAGTTCCTGA	rv	5.834451e+01	9	-9.385544e+00	-4.406312e+00
SCC07_noAAV_control_A_L1_CCACCATAGTTCGCAT	control	3.203518e+01	6	-7.258905e+00	2.034709e+00
SCC08_AAV_control_A_L2_TACTTGTGTATGGAAT	control	2.372465e+01	4	-5.259394e+00	3.361373e+00
SCC07_noAAV_control_A_L2_CATACTTTCGAGTGAG	control	3.634111e+01	6	-8.569277e+00	1.375066e-01
SCC08_1e2_A_L2_TTTCCTCGTCCTTGTC	rv	6.515838e+01	10	-8.993526e+00	-4.647856e+00
SCC07_1e3_E_ATCACGATCCGTTGAA	rv	5.591331e+01	8	-8.405307e+00	-4.757290e+00
SCC07_noAAV_control_B_L5_GCCAGCATCGTTGTAG	control	1.353373e+01	3	2.199203e-01	4.884951e+00
SCC07_noAAV_control_B_L5_GTCATGACACGGTAGA	control	2.383804e+01	4	-5.797209e+00	2.599433e+00
SCC08_noAAV_control_B_L3_CACATGAAGGCTCACC	control	1.345202e+01	3	-1.098534e+00	5.118224e+00
SCC07_AAV_control_A_L2_AGGATCTTCAATCTTC	control	2.257607e+01	4	-4.608890e+00	3.763499e+00
SCC08_noAAV_control_B_L3_CACTGAAGTGTGAATA	control	5.805152e+01	9	-1.001110e+01	-5.486770e+00
SCC08_1e2_A_L2_ACAAGCTGTCGCACGT	rv	4.544989e+01	7	-8.182557e+00	-1.166653e+00
SCC08_noAAV_control_B_L1_CTGCCATCAACCCTCT	control	4.925146e+01	8	-8.228190e+00	-4.271911e+00
SCC07_AAV_control_A_L2_CTGTATTCATGCCATA	control	3.240722e+01	6	-7.230168e+00	1.533753e+00
SCC08_noAAV_control_B_L5_GTGTGGCCAAATGATG	control	4.716272e+01	7	-8.959091e+00	-2.220887e+00
SCC07_1e2_B_L1_ATCCTATAGTGGTTCT	rv	5.659900e+01	8	-8.598861e+00	-3.368017e+00
SCC08_1e2_B_L3_TCTCAGCAGCGTCTGC	rv	3.697459e+01	6	-8.426663e+00	1.126191e+00
SCC08_noAAV_control_B_L3_GAATCACCAATAGTGA	control	4.559663e+01	7	-8.306494e+00	-2.099313e+00
SCC07_AAV_control_B_L1_AGTAACCCAGTTTGGT	control	4.057032e+01	7	-8.528006e+00	-2.997196e-01
SCC08_1e2_A_L1_AGATGAAGTATTAAGG	rv	5.869629e+01	9	-8.052291e+00	-2.533448e+00
[truncated: 30,504 more rows]
