# Supplementary material for: Ascertaining cells’ synaptic connections and RNA expression simultaneously with barcoded rabies virus libraries
Source: Nat Commun. 2022 Nov 16;13:6993. doi: 10.1038/s41467-022-34334-1 (PMC9668842; doi:10.1038/s41467-022-34334-1)
Supplement: Supplementary file 6 — Source Data [file 41467_2022_34334_MOESM6_ESM.zip › saunders_source_data/Figure_4c_left.csv]

log2.diff.exp	fishers.pval	double.hit
-0.5655989975	1.596268e-64	fe_hit
3.1805599147	5.743861e-21	fe_hit
-0.5131154689	3.762946e-20	fe_hit
-3.9107243705	2.728166e-10	fe_hit
4.0211447396	5.076584e-09	double_hit
2.2989274599	1.627643e-06	fe_hit
-0.4791286320	2.073996e-06	fe_hit
-0.6384856219	1.242561e-05	fe_hit
-0.2179683376	1.474477e-05	miss
-1.0135543939	2.300107e-05	miss
-0.5120734574	2.435133e-05	miss
2.7232316565	3.594712e-05	miss
0.4187760659	4.820383e-01	miss
0.5280431149	5.607441e-01	miss
0.0004458248	1.000000e+00	miss
-0.3779574172	4.851391e-01	miss
0.3315417251	3.367072e-01	wilcoxon_hit
-0.3876165765	3.750145e-01	miss
0.3382030322	4.767728e-01	miss
-0.1077713884	1.000000e+00	miss
-0.2275089345	6.436628e-01	miss
-0.3574780580	6.541165e-01	miss
0.5886191852	1.529001e-01	miss
0.2578737804	8.384166e-01	miss
-0.2028447792	6.164516e-01	miss
-0.1829397152	1.000000e+00	miss
0.0935162795	1.000000e+00	miss
0.1731696736	1.000000e+00	miss
0.1352660616	1.000000e+00	miss
-0.9006461603	1.567009e-01	miss
-0.2059343839	1.000000e+00	miss
0.1728233886	1.000000e+00	miss
0.3980383166	6.342916e-01	miss
0.1930996469	6.728522e-01	miss
-0.6592032124	4.389110e-01	miss
-0.0429118764	1.000000e+00	miss
0.0806403270	1.000000e+00	miss
-0.0277145124	1.000000e+00	miss
0.4856405058	6.122820e-01	miss
0.6612555666	3.982851e-01	wilcoxon_hit
-0.1003044315	8.771278e-01	miss
0.4669817556	9.383726e-02	wilcoxon_hit
0.2145765656	6.738820e-01	miss
-0.4212106143	5.990107e-01	miss
0.2201556013	8.285416e-01	miss
0.1167069622	8.735852e-01	miss
0.3085481212	5.453554e-01	wilcoxon_hit
-1.6042652252	5.208625e-03	miss
-0.1268956142	1.000000e+00	miss
0.2707790069	6.270100e-01	miss
-0.9799593629	2.562544e-01	miss
0.4734099233	2.406067e-01	miss
-0.3109131061	6.790733e-01	miss
-0.0786044819	1.000000e+00	miss
-0.9006461603	1.567009e-01	miss
-0.4615273394	4.648153e-01	miss
0.0383932329	1.000000e+00	miss
0.4099335598	6.466147e-01	miss
-0.7791229602	3.318650e-01	miss
-0.4212106143	5.990107e-01	miss
-0.8580738578	1.792511e-01	miss
0.5919740681	3.936141e-01	miss
0.5961863302	5.653039e-01	miss
-0.6291996667	2.811021e-01	miss
0.0454934866	1.000000e+00	miss
-0.6592032124	4.389110e-01	miss
0.4679486368	5.772338e-01	miss
-0.7212343507	2.346328e-01	miss
-0.0618263778	1.000000e+00	miss
-0.3328427645	7.812513e-01	miss
-1.0474651633	1.260769e-01	miss
0.1352660616	1.000000e+00	miss
-0.8364830614	1.084079e-01	wilcoxon_hit
-0.2808669613	8.106244e-01	miss
-0.7184085447	2.751838e-01	miss
1.2471932301	1.098416e-02	miss
-0.6440128144	2.917075e-01	miss
-0.8875339653	2.035422e-01	miss
0.2105196874	1.000000e+00	miss
-0.2488215136	1.000000e+00	miss
-0.3418145531	7.961072e-01	miss
0.1508273190	1.000000e+00	miss
-0.3648578710	4.063262e-01	miss
-0.4193167105	5.168877e-01	miss
-0.9534888987	6.499532e-02	miss
0.1016475759	1.000000e+00	miss
-0.1694254524	1.000000e+00	miss
-0.4216106532	7.856961e-01	miss
-0.0365393445	1.000000e+00	miss
-0.4181446223	4.605856e-01	miss
-0.3691952539	5.553605e-01	miss
-0.5107705572	2.852055e-01	miss
0.4283273387	6.088432e-01	miss
0.2878551342	6.222326e-01	miss
-0.2926489776	8.205254e-01	miss
-0.5751819615	4.461534e-01	miss
-1.0102897817	1.013116e-01	miss
-1.2388978021	6.060950e-02	miss
0.0004824424	1.000000e+00	miss
0.5330178732	5.815041e-01	miss
-0.1531231983	1.000000e+00	miss
-0.2404803432	8.266657e-01	miss
0.8190101136	5.512035e-02	wilcoxon_hit
-0.1791975570	8.465773e-01	miss
-0.4220615992	7.775120e-01	miss
-0.0929617742	9.061431e-01	miss
0.2893126036	5.222853e-01	miss
1.1134975299	7.841427e-02	wilcoxon_hit
-0.7423878532	1.602833e-01	miss
-0.8093448820	1.735502e-01	miss
-0.4216106532	7.856961e-01	miss
-0.2721421698	7.153334e-03	miss
0.3844109901	6.205489e-01	miss
0.3710132607	5.784523e-01	miss
-0.1542316269	1.000000e+00	miss
-0.1174958171	8.867745e-01	miss
0.1721662798	8.361563e-01	miss
1.2740389902	5.115697e-02	wilcoxon_hit
0.2988908027	6.865429e-01	miss
0.7651855002	9.464410e-02	wilcoxon_hit
0.6549630865	4.219754e-01	wilcoxon_hit
0.3501850005	7.847736e-01	miss
-0.9799593629	2.562544e-01	miss
0.7235162323	4.031976e-01	miss
-0.4202422206	6.323885e-01	miss
-0.0741553643	1.000000e+00	miss
0.3282833237	7.732873e-01	miss
0.1352660616	1.000000e+00	miss
0.0454934866	1.000000e+00	miss
-0.5795920815	2.923392e-01	miss
-1.0086119453	6.250252e-02	miss
0.3127548383	6.944540e-01	wilcoxon_hit
0.3282833237	7.732873e-01	miss
0.1723410005	1.000000e+00	miss
0.2348838236	7.309757e-01	miss
-0.0458261593	1.000000e+00	miss
-0.5052318653	5.932122e-01	miss
0.5274566850	5.199197e-02	miss
-0.3229076200	4.311491e-01	miss
-0.7212343507	2.346328e-01	miss
-0.1114176174	1.000000e+00	miss
-0.6149919374	3.587633e-01	miss
0.3449441500	8.092499e-01	miss
0.2835362738	6.779623e-01	miss
-0.8066489263	2.105921e-01	miss
0.2413128890	1.000000e+00	miss
-0.5722674993	3.169521e-01	miss
0.2210171001	7.255913e-01	miss
0.0579414513	1.000000e+00	miss
0.4093506259	4.068172e-01	miss
-0.8196540910	3.014671e-01	miss
-0.4588574795	3.759114e-01	miss
-0.5537016457	7.430980e-02	miss
0.1466104461	1.000000e+00	miss
0.0929730754	1.000000e+00	miss
-0.2183163661	7.264029e-01	miss
-0.2703201537	6.937596e-01	miss
-0.2068092452	8.568990e-01	miss
-0.1322631301	1.000000e+00	miss
-0.7983151307	3.171459e-01	miss
0.8204934668	3.014946e-01	wilcoxon_hit
-0.5721673857	1.670894e-01	miss
-0.6173042830	2.226780e-01	miss
0.3506895868	5.232625e-01	miss
0.6356680856	4.622244e-02	wilcoxon_hit
-0.0432744021	1.000000e+00	miss
0.5907817428	3.412412e-01	wilcoxon_hit
-0.5596441927	4.734214e-01	miss
-1.9398483063	7.835639e-05	miss
-0.0949576767	7.386160e-01	miss
0.1912316382	8.478183e-01	miss
-0.2581933410	7.920796e-01	miss
0.3501850005	7.847736e-01	miss
-0.1542316269	1.000000e+00	miss
-0.6895528174	4.057193e-01	miss
0.2674132753	7.994068e-01	miss
-0.2488215136	1.000000e+00	miss
-0.2157977249	8.127582e-01	miss
-0.1694254524	1.000000e+00	miss
0.3862107755	6.657294e-01	miss
0.0383932329	1.000000e+00	miss
-0.1791975570	8.465773e-01	miss
-0.4220615992	7.775120e-01	miss
0.0004544480	1.000000e+00	miss
0.3282833237	7.732873e-01	miss
-0.2315229732	6.475834e-01	miss
0.2768585670	8.197014e-01	miss
-1.0548919404	1.637068e-01	miss
-0.8862771308	1.073520e-02	miss
-0.1932115046	7.728889e-01	miss
0.7962608285	1.105328e-01	miss
-0.7142938797	3.248422e-01	miss
-0.0479174457	1.000000e+00	miss
-0.1642709828	6.585869e-01	miss
-0.1077713884	1.000000e+00	miss
-0.6835021776	1.972106e-01	miss
0.0263939500	1.000000e+00	miss
0.2950881788	8.256468e-01	miss
0.2081360330	7.642507e-01	miss
-0.2428854751	5.878743e-01	miss
0.2472735779	8.242952e-01	miss
-1.0474651633	1.260769e-01	miss
-0.2537863302	8.343665e-01	miss
-0.1542316269	1.000000e+00	miss
-0.4220615992	7.775120e-01	miss
-0.0141860008	1.000000e+00	miss
-0.5354824578	2.350899e-01	miss
-0.2059343839	1.000000e+00	miss
-0.2720915287	6.180433e-01	miss
-0.2360828837	7.065737e-01	miss
-0.3253395089	5.453512e-01	miss
0.3694424467	3.727873e-01	miss
0.1228872198	1.000000e+00	miss
-0.4917643183	6.278466e-01	miss
-0.3418145531	7.961072e-01	miss
-0.9072912395	7.887457e-02	miss
0.3138864848	5.830897e-01	miss
-0.2157977249	8.127582e-01	miss
-0.4404500170	2.883870e-01	miss
0.7369447456	3.771542e-01	wilcoxon_hit
-0.2740775993	8.050105e-01	miss
-0.2044834603	3.709867e-01	miss
-0.5521731872	3.053476e-02	miss
-0.4220615992	7.775120e-01	miss
0.1731696736	1.000000e+00	miss
-1.6639265057	1.163705e-02	miss
-0.7484220471	2.935259e-01	miss
-0.5407261048	5.177472e-03	miss
0.3887974665	5.118049e-01	miss
0.1721662798	8.361563e-01	miss
-0.1230120728	8.879131e-01	miss
-0.2053893881	6.742726e-01	miss
0.1649394139	6.074705e-01	miss
-0.6067432470	1.669750e-01	miss
0.0136021552	1.000000e+00	miss
0.1130904740	8.201865e-01	miss
0.5945126173	4.389695e-01	miss
-0.4212106143	5.990107e-01	miss
0.2898211034	8.075248e-01	miss
-0.5108294878	5.793294e-01	miss
-0.3552872695	4.470213e-01	miss
-1.0373221547	1.205815e-01	miss
-0.8131960313	1.195972e-01	miss
0.1111655748	8.819343e-01	miss
0.2704084396	4.832979e-01	miss
0.1174320027	1.000000e+00	miss
0.2325079363	8.056470e-01	miss
-1.4394325113	3.295425e-02	miss
-0.2665609273	7.988598e-01	miss
-0.3864767858	4.500302e-01	miss
-0.6754802740	2.047452e-01	miss
0.5923608770	3.786190e-01	miss
-0.4165073298	2.859609e-01	miss
-0.0162246984	1.000000e+00	miss
0.1912316382	8.478183e-01	miss
-0.2665609273	7.988598e-01	miss
-0.4848079600	4.909953e-01	miss
-0.2233145906	7.552240e-01	miss
0.3892622933	4.430670e-01	miss
-0.1455761373	8.629789e-01	miss
-0.1135725173	8.799851e-01	miss
-0.0941718265	1.000000e+00	miss
-0.6626142389	7.379990e-03	miss
0.0716778687	1.000000e+00	miss
-0.2523981039	5.678099e-01	miss
-0.0361611719	1.000000e+00	miss
-0.8717181627	1.395116e-01	miss
-0.1469252760	8.808232e-01	miss
0.1174320027	1.000000e+00	miss
-0.5529511754	4.856418e-01	miss
-0.2740775993	8.050105e-01	miss
-0.0674340496	1.000000e+00	miss
0.0853690655	9.012027e-01	miss
0.5279986007	7.218749e-02	wilcoxon_hit
-0.1554641412	7.265171e-01	miss
0.4431440503	4.747810e-01	miss
0.5879476613	1.301859e-01	miss
0.1585042851	6.746500e-01	miss
-0.3051770364	5.645136e-01	miss
-0.6949090818	1.466578e-01	miss
0.3969856986	5.315315e-01	miss
-0.2793031555	4.022678e-01	miss
-1.2160995122	2.051219e-04	wilcoxon_hit
-0.7417234704	1.387275e-01	miss
-0.0113066080	1.000000e+00	miss
0.5280431149	5.607441e-01	miss
-0.7659621649	1.695300e-01	miss
-0.0618263778	1.000000e+00	miss
0.4489066688	7.883543e-02	wilcoxon_hit
-0.5884085117	1.997070e-01	miss
-0.2581933410	7.920796e-01	miss
-1.0144038078	1.383689e-01	miss
-0.6826465414	1.760511e-01	miss
-0.4220615992	7.775120e-01	miss
0.0217948343	1.000000e+00	miss
-0.5468487220	4.970564e-01	miss
-0.6004645370	2.606898e-01	miss
0.2325079363	8.056470e-01	miss
-0.4165073298	2.859609e-01	miss
-0.1193569474	7.118506e-01	miss
0.7732371199	1.327208e-01	miss
0.8683805681	7.196198e-02	miss
0.1016475759	1.000000e+00	miss
0.0887865570	1.000000e+00	miss
0.4395340367	6.237985e-01	wilcoxon_hit
0.4283273387	6.088432e-01	miss
-0.0429118764	1.000000e+00	miss
-1.9860644941	4.037168e-03	wilcoxon_hit
-0.3549096432	6.456527e-01	miss
-0.3758198389	5.894334e-01	miss
-0.1694254524	1.000000e+00	miss
-0.7443882607	2.156391e-01	miss
-0.9887071401	1.810742e-03	wilcoxon_hit
-0.9001195067	4.479185e-03	miss
0.0529294875	1.000000e+00	miss
-0.7316011514	2.634729e-01	miss
0.1774719950	4.422440e-01	miss
0.3519656601	8.656092e-02	wilcoxon_hit
0.0989353036	7.897968e-01	wilcoxon_hit
0.0932033373	7.185775e-01	miss
-0.4801776420	1.314848e-01	miss
-0.0115830222	1.000000e+00	miss
-0.1167614323	5.578889e-01	miss
0.0988593521	7.827855e-01	miss
-0.0243462565	1.000000e+00	miss
0.0449907656	9.291831e-01	miss
-0.1599530807	5.920615e-01	miss
-0.7027692709	5.125420e-02	miss
0.3696230939	1.276329e-01	miss
-0.4418094920	2.752627e-01	miss
-0.3016650270	2.068616e-01	miss
-0.2934607814	5.426198e-01	miss
-0.2022666283	3.557985e-01	miss
-0.4374093702	2.633477e-01	miss
-1.2977392206	4.452068e-02	miss
-0.0895588677	8.357215e-01	miss
-0.3878449459	1.934043e-01	miss
-0.2073777762	6.947070e-01	miss
-0.2091557315	6.772772e-01	miss
0.1641604607	6.597816e-01	miss
-0.3062447756	3.381375e-01	miss
0.1860295429	6.434362e-01	miss
-0.0797836310	8.369236e-01	miss
-0.0548801416	1.000000e+00	miss
0.1714902965	7.529088e-01	miss
-0.7727486555	1.404600e-01	wilcoxon_hit
-0.8146192203	9.982896e-02	miss
0.0837585817	7.268344e-01	miss
1.5285713175	3.669515e-02	miss
-0.2068092452	8.568990e-01	miss
-1.3738640657	8.451100e-02	wilcoxon_hit
-0.6716603275	1.005984e-01	miss
-0.6592032124	4.389110e-01	miss
0.0495422937	9.194543e-01	miss
-1.1343219085	5.105521e-02	miss
-0.4718920529	5.401880e-01	miss
-0.2622199494	1.637475e-01	miss
-0.3577197817	4.573110e-01	miss
0.1713845719	7.660152e-01	miss
0.2357384488	6.748830e-01	miss
-0.2404803432	8.266657e-01	miss
0.1167069622	8.735852e-01	miss
-0.1535370593	1.000000e+00	miss
-0.1888301525	7.705281e-01	miss
-0.4881220949	4.791308e-01	miss
0.2119040003	8.448767e-01	miss
-0.2488215136	1.000000e+00	miss
0.3962871098	5.714593e-01	miss
-1.8797009992	1.106210e-03	miss
0.0624952100	1.000000e+00	miss
-0.5108294878	5.793294e-01	miss
0.1728233886	1.000000e+00	miss
-0.4205322744	6.222079e-01	miss
0.0332290823	1.000000e+00	miss
-0.6063311602	3.710896e-01	miss
-0.2795730033	7.045309e-01	miss
0.1489235575	1.000000e+00	miss
-0.2473980586	8.306486e-01	miss
-1.4417439401	4.831826e-02	miss
-0.2455247027	5.566688e-01	miss
0.4775149025	5.959098e-01	miss
0.3092704279	8.147077e-01	miss
-0.6661113041	2.391102e-01	miss
0.3508434126	3.086717e-01	miss
-1.1310130218	9.235698e-02	miss
0.6612555666	3.982851e-01	miss
-0.7685915872	4.142360e-01	miss
-0.5842706350	4.308540e-01	miss
0.4775149025	5.959098e-01	miss
-0.0794304127	1.000000e+00	miss
0.0263939500	1.000000e+00	miss
0.1783155866	1.130418e-01	wilcoxon_hit
-0.2966329835	5.062546e-01	miss
0.5280431149	5.607441e-01	miss
0.1294363851	8.719249e-01	miss
0.4370891557	4.649826e-01	miss
0.1105627230	1.000000e+00	miss
-0.7329559583	1.934446e-01	miss
0.1095416403	8.913280e-01	wilcoxon_hit
-0.2173859821	8.424085e-01	miss
-0.2574566952	6.420562e-01	miss
-0.0472183286	1.000000e+00	miss
0.4926282032	6.267933e-01	miss
-0.0530021112	1.000000e+00	miss
-0.1053085975	1.000000e+00	miss
-0.1268956142	1.000000e+00	miss
0.3449441500	8.092499e-01	miss
0.2156563995	8.373212e-01	miss
-0.0938525116	1.000000e+00	miss
0.5120376021	1.687944e-01	miss
-0.1617226929	3.816132e-01	miss
0.5903358887	2.774838e-01	wilcoxon_hit
-0.7791229602	3.318650e-01	miss
0.7027298305	3.144772e-01	wilcoxon_hit
-0.5002493841	6.058072e-01	miss
-0.0524730341	1.000000e+00	miss
-0.6533393083	2.807204e-01	miss
0.1714346351	7.597300e-01	miss
-0.0278226570	1.000000e+00	miss
0.6586616172	2.486237e-01	wilcoxon_hit
-0.7062734800	2.863974e-01	miss
0.0004180602	1.000000e+00	miss
-0.7316011514	2.634729e-01	miss
0.0818916819	1.000000e+00	miss
0.1352660616	1.000000e+00	miss
0.4775149025	5.959098e-01	miss
-0.2837676905	7.095033e-01	miss
-0.5156487884	4.369839e-01	miss
-0.7517798420	5.420912e-02	miss
-0.5313940950	3.987718e-01	miss
0.0217948343	1.000000e+00	miss
0.3449441500	8.092499e-01	miss
-0.6950733137	2.971431e-01	miss
-0.7011276688	2.524716e-01	miss
-1.2113223606	7.318678e-02	miss
-0.2652005829	6.879070e-01	miss
-0.3706956000	5.628552e-01	miss
-0.4186490345	5.520008e-01	miss
-0.3213806530	6.970262e-01	miss
-0.3418145531	7.961072e-01	miss
-0.8196540910	3.014671e-01	miss
-0.3574780580	6.541165e-01	miss
-0.6353887660	3.022395e-01	miss
-1.1052272806	5.662248e-02	miss
0.1410400188	8.658601e-01	miss
0.0454934866	1.000000e+00	miss
-0.1756512627	1.000000e+00	miss
-0.3699057379	2.429307e-02	miss
-0.3272578101	5.728845e-01	miss
-0.5722674993	3.169521e-01	miss
-0.6059316053	5.721384e-01	miss
-0.6244732731	3.457115e-01	miss
0.0262200820	1.000000e+00	miss
0.2325079363	8.056470e-01	miss
0.0601188355	1.000000e+00	miss
0.0529294875	1.000000e+00	miss
-0.6059316053	5.721384e-01	miss
0.3556524115	2.880383e-01	miss
-0.2377526007	5.156392e-01	miss
0.4134026845	3.443046e-01	miss
-0.2731220845	5.578989e-01	miss
-0.2096305042	4.857466e-01	miss
1.1434895002	1.285155e-01	miss
-0.3068804967	6.723336e-01	miss
0.3741269485	6.553483e-01	miss
0.0185094128	1.000000e+00	miss
-0.0530021112	1.000000e+00	miss
0.1228872198	1.000000e+00	miss
-1.0738862459	1.435130e-01	miss
-0.8372594760	1.301562e-01	miss
-0.4506496437	3.418735e-01	miss
-0.5484854946	3.611196e-01	miss
0.4066537171	5.431936e-01	miss
-0.3328427645	7.812513e-01	miss
-0.0577281725	8.576092e-01	miss
0.0856931458	1.000000e+00	miss
-0.1455761373	8.629789e-01	miss
-0.7685915872	4.142360e-01	miss
0.3622414745	3.818974e-01	miss
-0.5768464522	2.166396e-01	miss
-0.3181347545	6.913833e-01	miss
0.2748697596	3.740425e-03	wilcoxon_hit
0.1893583330	1.627967e-01	wilcoxon_hit
0.1787602474	5.029049e-01	miss
-0.7445575116	4.360061e-02	miss
-0.2488215136	1.000000e+00	miss
-0.1255481501	8.049309e-01	miss
0.5166958370	4.152652e-01	miss
-1.4343753660	2.000736e-02	wilcoxon_hit
-0.2652005829	6.879070e-01	miss
0.3365315397	1.956579e-01	miss
0.1035839845	7.652129e-01	miss
-0.8196540910	3.014671e-01	miss
-0.1035335334	1.000000e+00	miss
-0.2329644299	8.223842e-01	miss
-1.0392639184	4.032237e-02	miss
-0.1694254524	1.000000e+00	miss
-0.4358464135	2.309737e-01	miss
0.7539391817	3.184755e-01	miss
-0.4212106143	5.990107e-01	miss
-0.1290583898	8.765648e-01	miss
-0.0850280421	1.000000e+00	miss
-0.1255481501	8.049309e-01	miss
0.1871990168	8.645338e-01	miss
-0.5108294878	5.793294e-01	miss
0.0263939500	1.000000e+00	miss
0.2674132753	7.994068e-01	miss
-0.3876165765	3.750145e-01	miss
-0.1694254524	1.000000e+00	miss
-0.3234085420	5.406559e-01	miss
0.0452964374	1.000000e+00	miss
0.1720209603	8.438735e-01	miss
-0.4212106143	5.990107e-01	miss
0.0624952100	1.000000e+00	miss
0.6866231067	1.929047e-01	miss
-0.2157977249	8.127582e-01	miss
0.2820417851	7.822113e-01	miss
-0.1077713884	1.000000e+00	miss
0.3282833237	7.732873e-01	miss
0.3253359189	7.017806e-01	miss
-0.1535370593	1.000000e+00	miss
-0.2247691032	8.177642e-01	miss
-0.1114176174	1.000000e+00	miss
-0.2404803432	8.266657e-01	miss
0.3058220801	6.172577e-01	miss
-0.0530021112	1.000000e+00	miss
-0.1935743076	7.356433e-01	miss
0.3063821254	7.924942e-01	miss
0.1489235575	1.000000e+00	miss
-0.0189199342	1.000000e+00	miss
-0.9708997437	6.041690e-02	miss
-0.2183163661	7.264029e-01	miss
0.0087009914	1.000000e+00	miss
-0.5937120624	9.387888e-02	miss
0.4066537171	5.431936e-01	wilcoxon_hit
0.5932913351	4.759743e-01	wilcoxon_hit
-1.3946413059	8.520418e-03	miss
0.0263939500	1.000000e+00	miss
-0.3299266885	5.795552e-01	miss
0.6470859415	2.206475e-01	wilcoxon_hit
-0.7617676610	2.384352e-01	miss
-1.1261239842	1.703834e-01	wilcoxon_hit
-0.6149919374	3.587633e-01	miss
-0.6063311602	3.710896e-01	miss
-0.9523630458	2.101294e-01	miss
-1.3850604190	3.395153e-02	miss
-0.2665609273	7.988598e-01	miss
-0.5631840082	8.225046e-02	miss
0.2565944052	5.778693e-01	miss
0.0948906952	8.955586e-01	miss
0.6570099019	5.686216e-02	wilcoxon_hit
0.1275426778	7.531157e-01	wilcoxon_hit
0.5049081583	1.531617e-01	miss
-0.1420310011	7.289885e-01	miss
0.1481351902	7.710214e-01	miss
-0.0982979306	7.784644e-01	miss
-0.5983886997	3.827523e-01	miss
-0.6895528174	4.057193e-01	miss
-0.4320222592	1.946798e-01	miss
-0.2665609273	7.988598e-01	miss
-0.0674340496	1.000000e+00	miss
-0.5108294878	5.793294e-01	miss
0.1352660616	1.000000e+00	miss
-0.1161547661	1.000000e+00	miss
0.2201556013	8.285416e-01	miss
0.2413128890	1.000000e+00	miss
-0.0784915469	8.086578e-01	miss
-0.4790012581	5.124904e-01	miss
-0.6199523061	3.220450e-01	wilcoxon_hit
-0.3831547805	4.220654e-01	miss
0.8769481680	1.652902e-01	wilcoxon_hit
-0.2329644299	8.223842e-01	miss
0.0601188355	1.000000e+00	miss
-0.6847037130	3.074486e-01	miss
0.3447291556	6.066552e-01	miss
0.2010532148	1.000000e+00	miss
-0.0810537789	1.000000e+00	miss
0.4856405058	6.122820e-01	miss
-0.2157977249	8.127582e-01	miss
-0.0613531422	1.000000e+00	miss
0.4775149025	5.959098e-01	miss
0.0004180602	1.000000e+00	miss
-0.4881220949	4.791308e-01	miss
-0.7127667070	4.195309e-02	miss
-0.5052318653	5.932122e-01	miss
-0.2415503096	7.114595e-01	miss
-1.5836401580	4.207814e-02	miss
0.2036388345	7.296792e-01	miss
-0.5108294878	5.793294e-01	miss
-0.8245069185	1.140249e-01	miss
0.0381897411	1.000000e+00	miss
0.1466104461	1.000000e+00	miss
-0.8875339653	2.035422e-01	miss
-0.7542218354	1.776800e-01	miss
-0.7351452006	2.101489e-02	miss
-1.0165726438	1.798884e-01	miss
-0.2224916481	4.848790e-01	miss
0.3501850005	7.847736e-01	miss
-0.7484220471	2.935259e-01	miss
-0.8631442111	2.179041e-01	miss
0.0644576567	9.227671e-01	miss
1.9032179759	5.179885e-03	wilcoxon_hit
0.0719401579	1.000000e+00	miss
-0.5596441927	4.734214e-01	miss
-0.9799593629	2.562544e-01	miss
-0.7484220471	2.935259e-01	miss
0.3686427910	7.946427e-01	miss
0.2051526097	1.000000e+00	miss
-0.1829397152	1.000000e+00	miss
-0.5361280340	3.879673e-01	miss
-0.4193167105	5.168877e-01	miss
-0.9595705900	6.046710e-02	miss
0.1600339991	7.741944e-01	miss
0.1886035675	2.211583e-01	miss
-0.3367225541	2.846514e-01	miss
0.1508273190	1.000000e+00	miss
-0.1174958171	8.867745e-01	miss
0.3719242521	4.485929e-01	miss
0.3569484525	5.932830e-01	miss
0.3465561219	2.072190e-01	miss
-0.0448865611	7.895500e-01	miss
0.0716778687	1.000000e+00	miss
-0.5373747006	2.957587e-01	miss
0.2848130014	4.943967e-01	miss
-0.4202422206	6.323885e-01	miss
0.2413128890	1.000000e+00	miss
0.0330815305	1.000000e+00	miss
-0.2692840690	4.880574e-01	miss
-0.8411637222	2.316240e-01	miss
0.3092704279	8.147077e-01	miss
-0.2473980586	8.306486e-01	miss
0.5280431149	5.607441e-01	miss
-0.5108294878	5.793294e-01	miss
-0.6586790479	8.338664e-02	miss
-0.3870502391	2.230129e-01	miss
-0.1357074373	1.000000e+00	miss
-0.6734894697	4.230160e-01	miss
-1.2113223606	7.318678e-02	miss
-0.2600509682	4.573614e-01	miss
0.1728233886	1.000000e+00	miss
0.5586123558	3.503629e-01	miss
-0.1330825209	8.694249e-01	miss
-0.2071760510	7.645532e-01	miss
-0.3789400383	4.917010e-01	miss
-0.5944506999	5.866996e-01	miss
0.3282833237	7.732873e-01	miss
-0.9846674113	1.503476e-01	miss
-0.4543348906	4.040281e-01	miss
-1.6484692384	2.270090e-02	miss
-0.4661950077	4.408816e-01	miss
-0.3640072726	6.762617e-01	miss
-0.2926489776	8.205254e-01	miss
0.4099335598	6.466147e-01	wilcoxon_hit
-0.1749336490	8.600455e-01	miss
0.3980383166	6.342916e-01	miss
0.1792366269	7.166508e-01	miss
0.1524871407	6.763739e-01	miss
-0.4195188200	6.586002e-01	miss
-0.2539860087	4.094546e-01	miss
-0.3838806834	4.279958e-01	miss
-0.8382320655	1.568828e-01	miss
0.1154853026	6.185660e-01	miss
0.3282833237	7.732873e-01	miss
-0.3418145531	7.961072e-01	miss
0.0004958830	1.000000e+00	miss
-0.1626820280	7.714626e-01	miss
-0.8148044454	2.652448e-02	wilcoxon_hit
0.5035035707	2.935985e-01	miss
0.1400833733	1.000000e+00	miss
-0.5570818198	3.444583e-01	miss
-0.0840468369	1.000000e+00	miss
0.3063821254	7.924942e-01	miss
0.1723410005	1.000000e+00	miss
-0.4186490345	5.520008e-01	miss
-0.2473980586	8.306486e-01	miss
0.0452964374	1.000000e+00	miss
0.0263939500	1.000000e+00	miss
1.1951917452	1.283538e-01	miss
-0.0932898237	1.000000e+00	miss
-0.8631442111	2.179041e-01	miss
-0.4186490345	5.520008e-01	miss
0.0529294875	1.000000e+00	miss
-0.3182233075	5.008057e-01	miss
0.1022082853	6.989322e-01	miss
-0.1867313234	5.659004e-01	miss
-0.6397356315	9.708244e-02	miss
0.5586123558	3.503629e-01	miss
-0.0670146961	1.000000e+00	miss
0.1352660616	1.000000e+00	miss
-0.1100143982	7.519560e-01	miss
0.1196947466	8.190027e-01	miss
-0.3214009876	4.110853e-01	miss
0.1921165895	6.799466e-01	miss
0.0004951515	1.000000e+00	miss
-0.4986501767	3.800353e-01	miss
0.1016475759	1.000000e+00	miss
-1.1167182159	7.217101e-02	miss
0.3063821254	7.924942e-01	miss
-0.0162246984	1.000000e+00	miss
-0.1161547661	1.000000e+00	miss
-0.0864408698	1.000000e+00	miss
-1.4697188013	5.136096e-05	miss
0.3245414623	5.215688e-01	miss
-0.3418145531	7.961072e-01	miss
-0.1956769981	6.434745e-01	miss
-2.1040698643	3.414686e-03	miss
-0.3852361555	4.393343e-01	miss
-0.3479211875	3.645216e-01	miss
-0.1445505558	8.504101e-01	miss
-0.2665609273	7.988598e-01	miss
0.7372014479	2.291797e-01	wilcoxon_hit
0.2898211034	8.075248e-01	miss
0.7832007799	4.076691e-01	wilcoxon_hit
-1.1492815987	1.187649e-01	wilcoxon_hit
-0.1829397152	1.000000e+00	miss
-0.4181446223	4.605856e-01	miss
-0.0162246984	1.000000e+00	miss
0.0332290823	1.000000e+00	miss
0.2340617222	8.417498e-01	miss
0.5330178732	5.815041e-01	miss
0.1489235575	1.000000e+00	miss
-0.3691952539	5.553605e-01	miss
-0.3043181957	6.109499e-01	miss
0.3394479444	4.591484e-01	miss
0.1390424597	8.610589e-01	miss
-0.5842706350	4.308540e-01	miss
0.3667706771	6.820457e-01	miss
0.1400833733	1.000000e+00	miss
0.4679486368	5.772338e-01	wilcoxon_hit
0.3686427910	7.946427e-01	miss
1.0493942921	1.231997e-01	miss
-0.2143340260	7.491948e-01	miss
-0.2382528778	1.000000e+00	miss
0.5961863302	5.653039e-01	wilcoxon_hit
0.1617801341	4.724723e-01	miss
-0.1408651475	1.000000e+00	miss
-0.0530021112	1.000000e+00	miss
-0.3598342723	6.619981e-01	miss
0.2101591590	7.578225e-01	miss
0.1723410005	1.000000e+00	miss
0.1731696736	1.000000e+00	miss
-0.0008541695	1.000000e+00	miss
0.1674133022	2.967088e-01	miss
0.2205096127	3.382109e-01	wilcoxon_hit
-0.2784916690	2.773749e-01	miss
0.4522057614	4.346407e-01	miss
-0.2236758327	3.954999e-01	miss
0.1974683599	4.618749e-01	miss
-0.1804643973	5.303791e-01	miss
0.4232884015	5.640843e-01	miss
0.1804227584	5.200433e-01	miss
0.2476379020	3.251263e-01	miss
-0.1371477442	4.852609e-01	miss
-0.4653685241	6.334127e-02	miss
-0.6592032124	4.389110e-01	miss
-1.1095059253	1.312939e-01	miss
-0.1582607936	5.821546e-01	miss
0.1524714566	7.949734e-01	miss
-0.1694254524	1.000000e+00	miss
-0.7542218354	1.776800e-01	miss
0.0185837021	1.000000e+00	miss
-0.6634579361	3.771421e-01	miss
-0.0748355657	1.000000e+00	miss
-0.0618263778	1.000000e+00	miss
-0.3520990052	6.365306e-01	miss
0.0454934866	1.000000e+00	miss
0.0263939500	1.000000e+00	miss
-0.0486977427	1.000000e+00	miss
0.0913576529	1.000000e+00	miss
-0.5983886997	3.827523e-01	miss
-1.0656577165	1.112889e-01	miss
-0.1106715095	7.691055e-01	miss
-0.4576331544	3.833033e-01	miss
0.1723410005	1.000000e+00	miss
-0.1829397152	1.000000e+00	miss
-0.0458261593	1.000000e+00	miss
0.2674132753	7.994068e-01	miss
-0.9344470931	2.917602e-02	wilcoxon_hit
-0.4045829813	1.133476e-01	miss
-0.4764434864	5.222691e-01	miss
-0.5666706398	1.331616e-01	miss
0.0004180602	1.000000e+00	miss
-0.2561097004	7.247561e-01	miss
-0.3244149927	7.023686e-01	miss
0.3340141322	5.081969e-01	miss
0.3799623797	5.870138e-01	miss
-0.5232842796	1.111440e-01	miss
0.1268948290	8.677652e-01	miss
-1.0362649936	7.931669e-05	wilcoxon_hit
-0.9875461849	9.082941e-02	miss
-0.1114176174	1.000000e+00	miss
-0.9161637340	3.343643e-02	miss
-1.1167182159	7.217101e-02	miss
0.0719401579	1.000000e+00	miss
-0.6997268990	3.390895e-01	miss
-0.0189199342	1.000000e+00	miss
-0.4661950077	4.408816e-01	miss
-0.5592851732	2.525499e-01	miss
0.2413128890	1.000000e+00	miss
-0.6394782457	6.859334e-02	miss
-0.6460945115	1.595303e-01	miss
-0.8836125826	9.149223e-03	miss
-0.9523630458	2.101294e-01	miss
0.3816989390	5.039283e-01	miss
-0.0625858013	1.000000e+00	miss
0.2739447622	6.926260e-01	miss
0.2820417851	7.822113e-01	wilcoxon_hit
-0.0670146961	1.000000e+00	miss
-0.1117659865	8.855997e-01	miss
0.4380027209	5.342550e-01	miss
-0.3123466024	6.255742e-01	miss
-0.6744743755	3.651707e-01	miss
-0.1334500526	7.820104e-01	miss
0.3969856986	5.315315e-01	miss
0.0383932329	1.000000e+00	miss
0.2081360330	7.642507e-01	miss
-0.4199788796	6.417863e-01	miss
-0.3691952539	5.553605e-01	miss
0.2820417851	7.822113e-01	miss
-0.3085453719	3.435899e-01	miss
0.5097260722	3.108287e-01	miss
-0.0315999982	1.000000e+00	miss
-0.4718920529	5.401880e-01	miss
-0.1161547661	1.000000e+00	miss
-0.5010748604	3.725399e-01	wilcoxon_hit
-0.2193596291	6.634073e-01	miss
0.8808496192	1.346786e-01	wilcoxon_hit
-0.0941718265	1.000000e+00	miss
-0.7622013268	5.997048e-02	miss
0.1559540277	8.638672e-01	miss
-0.7685915872	4.142360e-01	miss
-0.3455996970	8.024782e-01	miss
-0.3734168081	5.767706e-01	miss
-1.6203233820	1.232457e-04	wilcoxon_hit
0.0262200820	1.000000e+00	miss
0.0263939500	1.000000e+00	miss
0.1508273190	1.000000e+00	miss
-0.8923825226	1.265046e-01	wilcoxon_hit
0.9423301599	1.526916e-01	wilcoxon_hit
-0.0432744021	1.000000e+00	miss
0.3998054214	7.760656e-01	miss
0.4987014484	4.853928e-01	miss
-0.3221590962	2.344894e-01	miss
-0.5052318653	5.932122e-01	miss
0.5573655413	3.387491e-01	wilcoxon_hit
-0.2835693310	5.740243e-01	miss
-0.0890720590	8.227158e-01	miss
0.3413687861	6.634334e-01	miss
0.4660677936	3.047972e-01	miss
0.5285082752	3.590980e-01	miss
0.4211000281	4.235994e-01	miss
0.2520285489	3.234373e-01	miss
0.4152542369	7.870810e-01	miss
0.3899307752	3.368458e-01	miss
0.1174320027	1.000000e+00	miss
-0.0674340496	1.000000e+00	miss
0.8179360332	2.578172e-01	miss
-0.0840468369	1.000000e+00	miss
-0.3620035433	6.693616e-01	miss
0.2820417851	7.822113e-01	miss
0.4116140719	2.038655e-01	miss
-0.5002493841	6.058072e-01	miss
0.1016475759	1.000000e+00	miss
0.3501850005	7.847736e-01	miss
0.1008419246	1.000000e+00	miss
0.2119040003	8.448767e-01	miss
0.1489235575	1.000000e+00	miss
0.3998054214	7.760656e-01	miss
-0.0964808718	8.294043e-01	miss
-0.8249578737	9.521492e-02	miss
-0.1526528327	8.649815e-01	miss
-0.1749336490	8.600455e-01	miss
-0.0564684708	1.000000e+00	miss
-0.0713127767	1.000000e+00	miss
0.4754309987	2.616695e-01	miss
-0.3675885352	5.474652e-01	miss
-0.3520990052	6.365306e-01	miss
-0.0932898237	1.000000e+00	miss
0.0185837021	1.000000e+00	miss
0.7673993002	2.974080e-01	miss
0.3980383166	6.342916e-01	miss
0.2796778958	7.120610e-01	miss
-0.2382528778	1.000000e+00	miss
-1.1734507507	1.536473e-01	miss
-0.6577449517	2.480341e-01	miss
-0.7484220471	2.935259e-01	miss
-0.6059316053	5.721384e-01	miss
-0.1290860005	7.313895e-01	miss
0.6496356639	4.430959e-01	miss
-0.1650845555	1.000000e+00	miss
0.3282833237	7.732873e-01	miss
-0.4698583857	4.230441e-01	miss
-0.3490101767	8.082846e-01	miss
0.2739447622	6.926260e-01	miss
0.0216844984	1.000000e+00	miss
0.8956369937	2.830700e-01	miss
-0.3375894022	7.890730e-01	miss
-0.3148579785	3.941489e-01	miss
-0.3896391217	3.950464e-01	miss
0.0935162795	1.000000e+00	miss
-0.0786044819	1.000000e+00	miss
-0.1694254524	1.000000e+00	miss
0.3413687861	6.634334e-01	miss
0.2051526097	1.000000e+00	miss
-0.1114176174	1.000000e+00	miss
-0.5910786427	3.938065e-01	miss
0.2303814468	4.193720e-01	miss
-0.0153299457	1.000000e+00	miss
0.2325079363	8.056470e-01	miss
-1.0165726438	1.798884e-01	miss
-0.7997316002	1.504316e-01	miss
0.4832571275	4.252107e-01	wilcoxon_hit
-0.4917643183	6.278466e-01	miss
-0.2360828837	7.065737e-01	miss
-0.8875339653	2.035422e-01	miss
0.7369447456	3.771542e-01	wilcoxon_hit
-0.0301081532	1.000000e+00	miss
-1.5065730206	5.141974e-02	miss
-0.4957859003	6.173015e-01	miss
-0.0578681113	1.000000e+00	miss
-0.1660010536	7.852636e-01	miss
-0.3123466024	6.255742e-01	miss
-1.2504973040	6.428125e-03	wilcoxon_hit
0.0383932329	1.000000e+00	miss
-0.1679991691	8.578148e-01	miss
-0.0932898237	1.000000e+00	miss
-0.6425807027	2.650726e-01	miss
-0.3675885352	5.474652e-01	miss
-0.2382528778	1.000000e+00	miss
0.4492476677	6.371360e-01	miss
-0.2127269833	7.222441e-01	miss
0.0640134163	1.000000e+00	miss
-0.1408651475	1.000000e+00	miss
1.0972088929	1.259400e-01	miss
-0.6997268990	3.390895e-01	miss
-0.1542316269	1.000000e+00	miss
-0.1829397152	1.000000e+00	miss
-0.5910786427	3.938065e-01	miss
-0.1129654404	1.000000e+00	miss
-0.1085037492	7.630080e-01	miss
0.5742586172	1.242093e-02	wilcoxon_hit
-0.1756512627	1.000000e+00	miss
-0.0763280780	1.000000e+00	miss
0.5961863302	5.653039e-01	wilcoxon_hit
-0.1225586519	8.750386e-01	miss
-0.7062734800	2.863974e-01	miss
0.5919740681	3.936141e-01	wilcoxon_hit
0.1537760962	8.532159e-01	miss
-0.0780427499	1.000000e+00	miss
0.0840554999	1.000000e+00	miss
0.4380027209	5.342550e-01	wilcoxon_hit
-0.4220615992	7.775120e-01	miss
0.3862107755	6.657294e-01	miss
-0.4197387236	6.504968e-01	miss
-0.3328427645	7.812513e-01	miss
0.1073371994	1.000000e+00	miss
-0.3224082241	3.397484e-01	miss
0.3547683177	6.731455e-01	wilcoxon_hit
-0.2914200994	7.187325e-01	miss
0.4680737101	2.295832e-01	miss
0.2290249725	8.487293e-01	miss
0.0624952100	1.000000e+00	miss
-0.2640412309	5.727608e-02	miss
-0.2089858088	1.111141e-01	miss
0.2509577669	4.213681e-01	miss
-0.2537863302	8.343665e-01	miss
-0.1542316269	1.000000e+00	miss
-0.0141860008	1.000000e+00	miss
0.4856405058	6.122820e-01	miss
0.2820417851	7.822113e-01	miss
0.3092704279	8.147077e-01	miss
0.2055264051	5.793426e-01	miss
-0.6577449517	2.480341e-01	miss
-0.9567450202	5.129510e-02	miss
0.3322905188	1.734313e-01	miss
0.0611325145	1.000000e+00	miss
0.4381941996	1.096751e-01	wilcoxon_hit
-0.3549096432	6.456527e-01	miss
-0.1892051662	6.813308e-01	miss
0.0248371427	1.000000e+00	miss
0.6284759341	4.066550e-02	wilcoxon_hit
-0.1950388295	1.000000e+00	miss
-0.2329644299	8.223842e-01	miss
-0.8382320655	1.568828e-01	miss
-0.1943038920	8.321709e-01	miss
0.4926282032	6.267933e-01	miss
-0.4764434864	5.222691e-01	miss
0.0597609519	1.000000e+00	miss
0.3465561219	2.072190e-01	miss
-0.5131820192	1.826533e-01	miss
-0.4199788796	6.417863e-01	miss
0.1286194556	4.549104e-01	wilcoxon_hit
0.2256492158	8.181669e-01	miss
0.6188938895	2.186611e-01	wilcoxon_hit
0.2036388345	7.296792e-01	miss
-0.0231924105	1.000000e+00	miss
0.4152542369	7.870810e-01	miss
-0.4212106143	5.990107e-01	miss
-0.0674340496	1.000000e+00	miss
-0.2473980586	8.306486e-01	miss
-0.0137317875	1.000000e+00	miss
-0.1864860055	7.104439e-01	miss
-0.3455996970	8.024782e-01	miss
0.1707583906	5.536735e-01	miss
0.1125385221	1.000000e+00	miss
0.5634885276	2.423803e-01	miss
-0.3665792094	4.151738e-01	miss
-0.2926489776	8.205254e-01	miss
0.7113408991	5.899620e-02	wilcoxon_hit
-0.5048998334	2.374142e-01	miss
-0.3324371218	5.859210e-01	miss
-0.2877093076	7.142306e-01	miss
0.1489235575	1.000000e+00	miss
0.3710132607	5.784523e-01	miss
-0.1305161477	7.401697e-01	miss
-0.5450357383	1.689439e-01	miss
0.3449441500	8.092499e-01	miss
-0.4191303192	5.264340e-01	miss
-0.4963576783	3.872754e-01	miss
0.7285000838	1.682842e-01	miss
-0.8066489263	2.105921e-01	miss
0.2800782322	2.557893e-01	miss
-0.5708213409	3.068131e-01	wilcoxon_hit
0.4820743853	3.948762e-01	miss
-0.0532314863	8.704097e-01	miss
0.3571438654	1.730653e-01	wilcoxon_hit
-0.4469030572	3.704074e-01	miss
0.1268948290	8.677652e-01	miss
-0.4790012581	5.124904e-01	miss
-0.6511443028	1.339190e-02	miss
-0.3698396313	2.474251e-01	miss
-0.5063693288	3.567232e-01	miss
-0.3243693705	4.351043e-01	miss
-1.0474651633	1.260769e-01	miss
0.0332290823	1.000000e+00	miss
0.1222043868	8.805848e-01	miss
0.0162146026	1.000000e+00	miss
0.1352660616	1.000000e+00	miss
-0.3620035433	6.693616e-01	miss
-0.0810853043	9.097222e-01	miss
0.0452964374	1.000000e+00	miss
0.1341048623	1.000000e+00	miss
-0.0315999982	1.000000e+00	miss
-0.7080995509	1.064519e-01	miss
-0.4728724947	1.971799e-01	miss
-0.2581933410	7.920796e-01	miss
-0.2286137780	7.341822e-01	miss
-0.4957859003	6.173015e-01	miss
-0.8341626091	4.521540e-02	miss
-0.1650845555	1.000000e+00	miss
-0.2173859821	8.424085e-01	miss
0.0913576529	1.000000e+00	miss
-0.0748355657	1.000000e+00	miss
-0.5063693288	3.567232e-01	miss
0.1045659519	8.751807e-01	miss
-0.1322631301	1.000000e+00	miss
-0.3734168081	5.767706e-01	miss
-0.1322631301	1.000000e+00	miss
1.2842479156	7.028707e-02	miss
-0.0618263778	1.000000e+00	miss
-0.3109131061	6.790733e-01	miss
-0.4226878145	4.831957e-02	miss
0.6496356639	4.430959e-01	miss
0.1508273190	1.000000e+00	miss
0.6100600146	1.795293e-01	wilcoxon_hit
-0.0958376230	7.684227e-01	miss
-0.2068092452	8.568990e-01	miss
-0.5229525523	4.188004e-01	miss
-0.0530021112	1.000000e+00	miss
-0.6130171375	3.313676e-01	miss
-0.5123540057	4.454676e-01	miss
-0.4220615992	7.775120e-01	miss
0.7233461465	2.677723e-01	miss
0.1095416403	8.913280e-01	miss
-0.5629364029	2.461200e-01	miss
-0.1218401712	1.000000e+00	miss
-0.4917643183	6.278466e-01	miss
-1.0417941872	9.778850e-02	miss
-0.4208533229	6.111290e-01	miss
-0.6533193142	5.091352e-02	miss
-0.2581933410	7.920796e-01	miss
-0.1197936286	8.813396e-01	miss
-0.8382320655	1.568828e-01	miss
0.3998054214	7.760656e-01	miss
0.2477294018	7.360450e-01	miss
-0.7954381508	7.783992e-02	wilcoxon_hit
-0.3025211052	6.651462e-01	miss
0.4388080756	1.328299e-01	miss
-0.6734894697	4.230160e-01	miss
-0.1935743076	7.356433e-01	miss
0.5945126173	4.389695e-01	miss
0.8956369937	2.830700e-01	wilcoxon_hit
0.3282833237	7.732873e-01	miss
0.0810436831	1.000000e+00	miss
0.6074754227	1.596924e-01	miss
-2.5514112030	1.061143e-04	miss
0.0263939500	1.000000e+00	miss
-0.7659621649	1.695300e-01	miss
-0.4629866117	4.571784e-01	miss
-0.1473926119	7.769250e-01	miss
0.0403441775	1.000000e+00	miss
-0.3490101767	8.082846e-01	miss
-0.2581933410	7.920796e-01	miss
0.2413128890	1.000000e+00	miss
-0.7337191579	1.440525e-01	miss
0.0185837021	1.000000e+00	miss
0.0856931458	1.000000e+00	miss
-0.8875339653	2.035422e-01	miss
0.5938577189	4.584152e-01	wilcoxon_hit
0.0624952100	1.000000e+00	miss
0.2201556013	8.285416e-01	miss
-0.2302580563	8.482663e-01	miss
-0.0590279902	1.000000e+00	miss
0.4297008951	5.219106e-01	miss
-0.2140151961	5.051560e-01	miss
0.0185837021	1.000000e+00	miss
-0.2005332873	8.545174e-01	miss
0.9239591953	2.587693e-01	wilcoxon_hit
0.9580052749	2.320955e-01	wilcoxon_hit
0.3998054214	7.760656e-01	miss
0.0004180602	1.000000e+00	miss
-0.1749336490	8.600455e-01	miss
-1.3914217756	1.413502e-02	miss
-0.8196540910	3.014671e-01	miss
0.1883574067	8.595884e-01	miss
0.1717931155	8.565124e-01	miss
0.1352660616	1.000000e+00	miss
0.0601188355	1.000000e+00	miss
-0.0618263778	1.000000e+00	miss
0.3775839188	5.516108e-01	miss
-0.1576406362	7.690504e-01	miss
0.3710132607	5.784523e-01	miss
-0.2044667381	7.426902e-01	miss
0.2051526097	1.000000e+00	miss
-0.0786044819	1.000000e+00	miss
-0.5108294878	5.793294e-01	miss
-0.2702442948	5.535707e-01	miss
0.0935162795	1.000000e+00	miss
-0.4490515644	3.537298e-01	miss
-0.8212500991	2.447332e-01	miss
-0.1408651475	1.000000e+00	miss
-0.6826465414	1.760511e-01	miss
-0.0741553643	1.000000e+00	miss
0.4775149025	5.959098e-01	miss
0.3449441500	8.092499e-01	miss
0.6411059359	3.488240e-01	miss
0.6549630865	4.219754e-01	miss
0.3863553305	6.928601e-02	wilcoxon_hit
0.0237328623	1.000000e+00	miss
-0.4208533229	6.111290e-01	miss
-0.1829397152	1.000000e+00	miss
-0.7791229602	3.318650e-01	miss
0.2325079363	8.056470e-01	miss
-0.6734894697	4.230160e-01	miss
0.7122762536	4.262751e-01	miss
-0.1853572966	8.282801e-01	miss
1.1901527075	1.117693e-01	wilcoxon_hit
-0.7913692528	3.961040e-01	miss
0.2507140764	6.983541e-01	miss
-0.8353211908	7.589978e-02	miss
-0.5947661019	2.689643e-01	miss
0.0454934866	1.000000e+00	miss
0.0452964374	1.000000e+00	miss
-0.2808669613	8.106244e-01	miss
-0.6865140351	3.525081e-01	miss
-0.0831958667	7.923445e-01	miss
0.5438375544	4.724551e-01	miss
-0.0118394252	1.000000e+00	miss
0.4232884015	5.640843e-01	miss
-0.6895528174	4.057193e-01	miss
-0.1197936286	8.813396e-01	miss
0.0363781988	1.000000e+00	miss
-0.2233145906	7.552240e-01	miss
0.2051526097	1.000000e+00	miss
0.1789011603	4.992686e-01	miss
0.1011089566	1.000000e+00	miss
-0.5629364029	2.461200e-01	miss
0.0975741000	7.878213e-01	miss
-0.1070820996	8.785822e-01	miss
0.1045659519	8.751807e-01	miss
0.1725550493	1.000000e+00	miss
-0.1112065065	8.069397e-01	miss
-0.0786044819	1.000000e+00	miss
-0.7260985981	1.089963e-01	miss
-0.0365393445	1.000000e+00	miss
-0.4182587975	4.527490e-01	miss
-0.3490101767	8.082846e-01	miss
-0.0132510880	1.000000e+00	miss
0.5573655413	3.387491e-01	miss
-0.0432744021	1.000000e+00	miss
1.3150560125	5.253270e-02	miss
-0.3328427645	7.812513e-01	miss
0.4719182760	5.247359e-01	miss
-0.9333274837	1.733095e-01	miss
-0.2382528778	1.000000e+00	miss
-0.2904442716	4.944839e-01	miss
0.1437400476	1.000000e+00	miss
-1.0548919404	1.637068e-01	miss
-0.8093448820	1.735502e-01	miss
0.0477717315	8.229406e-01	miss
0.0853953443	6.430544e-01	miss
-1.1940038586	1.059606e-01	miss
-0.0636504934	1.000000e+00	miss
-1.1734507507	1.536473e-01	miss
-0.9826360828	1.953562e-01	miss
0.8020139820	3.822739e-01	miss
-0.3734168081	5.767706e-01	miss
-0.8881753757	1.839569e-02	wilcoxon_hit
-0.1867679367	8.493687e-01	miss
-0.3237837228	3.538198e-01	miss
-0.2162949758	6.830420e-01	miss
0.0199682547	1.000000e+00	miss
-0.0739311571	1.000000e+00	miss
-0.4963576783	3.872754e-01	miss
-0.1650845555	1.000000e+00	miss
-0.2617023637	4.599026e-01	miss
0.1478743366	7.244860e-01	miss
-0.1268956142	1.000000e+00	miss
-0.2118550248	6.245730e-01	miss
-0.7685915872	4.142360e-01	miss
0.1169475879	1.000000e+00	miss
-0.1082424397	8.234053e-01	miss
-0.3328427645	7.812513e-01	miss
-0.5529511754	4.856418e-01	miss
0.0117824533	1.000000e+00	miss
-0.2877583055	1.317728e-01	miss
-0.5753335440	2.376316e-03	miss
-0.0941718265	1.000000e+00	miss
1.0474827178	6.067223e-02	miss
0.0117824533	1.000000e+00	miss
-0.3455996970	8.024782e-01	miss
-0.0337643678	8.377734e-01	miss
-0.0186214926	9.501092e-01	miss
0.4283273387	6.088432e-01	miss
0.0454934866	1.000000e+00	miss
-0.1378462481	7.509202e-01	miss
0.6700095399	5.924250e-03	wilcoxon_hit
-0.9799593629	2.562544e-01	miss
-0.4718920529	5.401880e-01	miss
-0.2652005829	6.879070e-01	miss
-0.3598342723	6.619981e-01	miss
-0.0748355657	1.000000e+00	miss
-0.5412619238	5.077491e-01	miss
-0.8435241646	2.847315e-01	miss
1.3725800247	4.328716e-02	miss
-0.1445505558	8.504101e-01	miss
0.5544891713	4.180269e-01	wilcoxon_hit
0.2121673075	5.041591e-01	miss
-0.0132510880	1.000000e+00	miss
0.0063196185	1.000000e+00	miss
0.0216480693	1.000000e+00	miss
-0.4917643183	6.278466e-01	miss
-0.0226497288	1.000000e+00	miss
0.2105196874	1.000000e+00	miss
0.1273242904	1.000000e+00	miss
-0.3328427645	7.812513e-01	miss
-0.0627638680	9.118455e-01	miss
-0.7913692528	3.961040e-01	miss
0.5280431149	5.607441e-01	miss
-0.7791229602	3.318650e-01	miss
-0.0458261593	1.000000e+00	miss
-0.7142047979	2.085074e-01	miss
0.2898211034	8.075248e-01	miss
0.1400833733	1.000000e+00	miss
0.1576284371	8.724904e-01	miss
0.2874652185	5.603777e-01	miss
0.2196757358	5.967745e-01	miss
0.1524215621	8.468567e-01	miss
-0.0618263778	1.000000e+00	miss
-0.4740809279	5.314843e-01	miss
-0.1943038920	8.321709e-01	miss
1.8300655677	1.557479e-04	miss
0.3998054214	7.760656e-01	miss
0.1335320770	7.943858e-01	miss
-0.5108294878	5.793294e-01	miss
-0.5406673521	2.245586e-01	miss
-0.2803474432	3.743473e-01	miss
0.1731696736	1.000000e+00	miss
-0.5751819615	4.461534e-01	miss
-0.2488215136	1.000000e+00	miss
0.0004180602	1.000000e+00	miss
-0.6059316053	5.721384e-01	miss
-0.0748355657	1.000000e+00	miss
0.1352660616	1.000000e+00	miss
-0.4553767637	3.973487e-01	miss
0.4926282032	6.267933e-01	wilcoxon_hit
0.1189092338	8.902777e-01	miss
-0.5155099847	8.539304e-02	miss
-0.2025769790	8.358050e-01	miss
0.1011089566	1.000000e+00	miss
0.1581878640	6.705155e-01	wilcoxon_hit
-0.4179360046	4.753051e-01	miss
-0.0120136039	9.651391e-01	miss
-0.3706956000	5.628552e-01	miss
0.0676129927	8.648724e-01	miss
0.1254665271	6.555163e-01	miss
0.1441212593	6.974988e-01	miss
-0.8770521732	9.134770e-02	miss
0.4858849060	1.047244e-01	miss
-0.1108207603	6.890509e-01	miss
-0.3490101767	8.082846e-01	miss
-0.6592032124	4.389110e-01	miss
0.0143947239	1.000000e+00	miss
-0.3574780580	6.541165e-01	miss
-0.2703201537	6.937596e-01	miss
0.1723410005	1.000000e+00	miss
0.3063821254	7.924942e-01	miss
-0.6416295190	1.790060e-01	miss
0.1352660616	1.000000e+00	miss
0.3063821254	7.924942e-01	miss
-0.4744453433	1.909401e-01	miss
0.4099335598	6.466147e-01	miss
0.2820417851	7.822113e-01	miss
-0.1694254524	1.000000e+00	miss
0.3413687861	6.634334e-01	miss
-0.3324371218	5.859210e-01	miss
-0.4576331544	3.833033e-01	miss
-0.2143340260	7.491948e-01	miss
0.0570568933	1.000000e+00	miss
-0.4153899548	9.913767e-02	miss
-0.9902403598	6.710273e-02	miss
-0.5063693288	3.567232e-01	miss
-0.8853356558	3.973536e-02	miss
-0.0674340496	1.000000e+00	miss
-0.0625858013	1.000000e+00	miss
0.1720209603	8.438735e-01	miss
0.5465160493	4.887751e-01	miss
0.0739855931	9.115332e-01	miss
-0.5842706350	4.308540e-01	miss
-0.3852361555	4.393343e-01	miss
-0.5091968493	1.122595e-01	miss
-0.8042216197	2.555264e-03	wilcoxon_hit
-0.0810537789	1.000000e+00	miss
-0.4881220949	4.791308e-01	miss
-0.1542316269	1.000000e+00	miss
-0.6063311602	3.710896e-01	miss
-0.2733642506	3.915837e-01	miss
-0.4404500170	2.883870e-01	miss
-0.4186490345	5.520008e-01	miss
-0.4195188200	6.586002e-01	miss
-1.0779256289	6.528464e-03	miss
0.3245414623	5.215688e-01	wilcoxon_hit
-0.5052318653	5.932122e-01	miss
-0.1535370593	1.000000e+00	miss
-0.5780755989	4.142814e-01	miss
-0.2540207748	2.678153e-01	miss
-0.4177501144	4.888883e-01	miss
0.2400461542	8.337056e-01	miss
-0.0365393445	1.000000e+00	miss
0.2087267049	8.514684e-01	miss
1.0202659405	2.367062e-01	wilcoxon_hit
0.0454934866	1.000000e+00	miss
0.3166111436	5.514792e-01	wilcoxon_hit
0.0856931458	1.000000e+00	miss
0.8956369937	2.830700e-01	miss
-0.6063311602	3.710896e-01	miss
0.3307758060	4.871730e-01	miss
-0.0786044819	1.000000e+00	miss
-0.1694254524	1.000000e+00	miss
-0.0933773265	1.000000e+00	miss
-0.4195188200	6.586002e-01	miss
0.0454934866	1.000000e+00	miss
-0.4483043992	3.594307e-01	miss
0.3263123477	6.527739e-01	miss
0.0248371427	1.000000e+00	miss
-0.2267803311	1.209431e-01	miss
-0.1262633853	1.000000e+00	miss
0.0810436831	1.000000e+00	miss
-0.3411467040	6.087558e-01	miss
-0.4764434864	5.222691e-01	miss
-0.2143340260	7.491948e-01	miss
0.0004342878	1.000000e+00	miss
-0.0189199342	1.000000e+00	miss
0.3240892684	4.813585e-01	miss
0.0263939500	1.000000e+00	miss
-0.1694254524	1.000000e+00	miss
0.2768585670	8.197014e-01	miss
-0.4197387236	6.504968e-01	miss
0.0719401579	1.000000e+00	miss
0.1871990168	8.645338e-01	miss
-0.3229076200	4.311491e-01	miss
-0.8212500991	2.447332e-01	miss
-0.3109131061	6.790733e-01	miss
-0.1525064126	8.744358e-01	miss
-0.5751819615	4.461534e-01	miss
-0.1829397152	1.000000e+00	miss
-0.4698583857	4.230441e-01	miss
-0.4615273394	4.648153e-01	miss
-0.4413407643	2.797118e-01	miss
-0.1853572966	8.282801e-01	miss
-0.4220615992	7.775120e-01	miss
-0.5002493841	6.058072e-01	miss
-0.2014820624	6.711812e-01	miss
-0.1422954631	7.746812e-01	miss
0.0867436692	6.457046e-01	miss
-0.7304352563	3.096846e-01	miss
2.1750584633	9.171706e-04	miss
-0.0530021112	1.000000e+00	miss
-0.7411928314	1.203344e-01	miss
-0.2488215136	1.000000e+00	miss
-0.1322631301	1.000000e+00	miss
-0.1724357063	7.014732e-01	miss
0.0810436831	1.000000e+00	miss
0.2539833306	5.200354e-01	miss
-0.8473381359	8.594730e-02	miss
-1.0422267922	1.190386e-02	miss
0.1506079506	6.369679e-01	miss
0.1390424597	8.610589e-01	miss
-0.4917643183	6.278466e-01	miss
0.4152542369	7.870810e-01	wilcoxon_hit
0.2140408234	4.945669e-01	miss
0.1052369942	8.080915e-01	wilcoxon_hit
-0.2845184200	5.255706e-01	miss
0.5407635524	4.544592e-01	miss
0.1537760962	8.532159e-01	miss
-0.4475888867	3.649880e-01	miss
-0.8957010893	2.551228e-02	miss
-0.0932199319	1.000000e+00	miss
-0.8875339653	2.035422e-01	miss
-0.1430945409	1.000000e+00	miss
-1.2113223606	7.318678e-02	miss
-0.4893561591	1.665634e-01	miss
-0.0748355657	1.000000e+00	miss
-0.3520990052	6.365306e-01	miss
0.1508273190	1.000000e+00	miss
-0.6865140351	3.525081e-01	miss
0.3092704279	8.147077e-01	miss
0.4926282032	6.267933e-01	miss
-0.0432744021	1.000000e+00	miss
-0.0810537789	1.000000e+00	miss
0.3719242521	4.485929e-01	miss
0.2490865629	4.269204e-01	miss
-0.1950388295	1.000000e+00	miss
-0.3691952539	5.553605e-01	miss
0.2100205526	3.848807e-01	wilcoxon_hit
-0.9523630458	2.101294e-01	miss
-0.5434302506	2.191508e-01	miss
-0.0953319394	4.342387e-01	miss
-0.0344188319	7.739416e-01	miss
-0.4976595046	1.282263e-01	miss
-0.2102499742	8.392097e-01	miss
-0.3881524227	3.802044e-01	miss
-1.7530427855	5.264301e-04	miss
-0.0234522952	1.000000e+00	miss
-0.3952705049	1.078764e-01	miss
-0.0637231909	7.082145e-01	miss
-0.2778658121	3.996490e-01	miss
0.4679486368	5.772338e-01	wilcoxon_hit
0.4153772531	5.540116e-01	miss
-0.5373786234	4.092652e-02	miss
-0.2123485015	4.308478e-01	miss
-0.1235523297	8.111026e-01	miss
0.2105196874	1.000000e+00	miss
-0.5270150995	4.090353e-01	wilcoxon_hit
0.3449441500	8.092499e-01	miss
-0.6149919374	3.587633e-01	miss
-0.1268956142	1.000000e+00	miss
-0.1105366670	1.000000e+00	miss
-0.5156487884	4.369839e-01	miss
-0.1473926119	7.769250e-01	miss
-0.3043181957	6.109499e-01	miss
-1.0144038078	1.383689e-01	miss
-1.1940038586	1.059606e-01	miss
0.0597609519	1.000000e+00	miss
-0.2382528778	1.000000e+00	miss
-0.4684430214	2.687283e-01	miss
-0.0938525116	1.000000e+00	miss
-0.7980466857	6.535110e-02	miss
0.7542883963	2.029857e-01	miss
0.5280431149	5.607441e-01	miss
0.2413128890	1.000000e+00	miss
-0.0941718265	1.000000e+00	miss
0.4044294623	4.626746e-01	miss
-0.2926489776	8.205254e-01	miss
-0.8704080225	2.668312e-01	miss
-0.1525064126	8.744358e-01	miss
-0.3418145531	7.961072e-01	miss
-0.2581933410	7.920796e-01	miss
0.1294363851	8.719249e-01	miss
-0.3098037303	6.208855e-01	miss
-0.1585757818	6.389344e-01	miss
-0.0432744021	1.000000e+00	miss
0.3282833237	7.732873e-01	miss
-0.1114176174	1.000000e+00	miss
0.6411059359	3.488240e-01	wilcoxon_hit
0.5903358887	2.774838e-01	miss
-0.0344103803	1.000000e+00	miss
-0.4817794856	5.020887e-01	miss
-0.5529511754	4.856418e-01	miss
-0.2382528778	1.000000e+00	miss
0.0004180602	1.000000e+00	miss
0.3998054214	7.760656e-01	miss
-0.7142938797	3.248422e-01	miss
-0.4216106532	7.856961e-01	miss
-0.0526483418	1.000000e+00	miss
-0.1445505558	8.504101e-01	miss
0.2010532148	1.000000e+00	miss
0.5166958370	4.152652e-01	miss
-0.4212106143	5.990107e-01	miss
-0.2360828837	7.065737e-01	miss
-0.4191303192	5.264340e-01	miss
-0.4049425794	1.203310e-01	miss
-0.7333843218	1.666864e-01	miss
0.2674132753	7.994068e-01	miss
-0.6734894697	4.230160e-01	miss
-0.0226497288	1.000000e+00	miss
-1.2261151393	8.658130e-02	miss
-0.4883145604	3.265213e-01	miss
0.5401772473	2.577678e-01	wilcoxon_hit
0.4856405058	6.122820e-01	miss
-0.0125899941	1.000000e+00	miss
-0.5361280340	3.879673e-01	miss
-0.4212106143	5.990107e-01	miss
-0.0278226570	1.000000e+00	miss
-0.8783768750	1.681431e-01	miss
-0.5751819615	4.461534e-01	miss
-0.0530021112	1.000000e+00	miss
-0.5108294878	5.793294e-01	miss
0.3635607333	8.146390e-02	miss
-0.3344257612	9.760546e-02	miss
-0.6895528174	4.057193e-01	miss
-0.4469030572	3.704074e-01	miss
-0.1302058348	8.586856e-01	miss
-0.6244732731	3.457115e-01	miss
-1.1492815987	1.187649e-01	miss
-0.9414333440	5.499159e-02	miss
0.7757186523	2.547568e-01	miss
0.2036388345	7.296792e-01	miss
0.6164226992	2.372321e-01	miss
0.2105196874	1.000000e+00	miss
-0.1814878578	8.621729e-01	miss
0.0185837021	1.000000e+00	miss
-0.4588964127	1.269157e-01	miss
-0.5052318653	5.932122e-01	miss
-0.1205282161	1.000000e+00	miss
0.0863659288	1.000000e+00	miss
-0.0226497288	1.000000e+00	miss
-1.0656577165	1.112889e-01	miss
-0.5526499361	3.529436e-01	miss
-0.0748355657	1.000000e+00	miss
0.3763722140	4.279138e-01	miss
-1.2810657480	5.343393e-02	miss
-0.1381051407	8.608829e-01	miss
-0.8704080225	2.668312e-01	miss
-0.6734894697	4.230160e-01	miss
0.1466104461	1.000000e+00	miss
-0.7791229602	3.318650e-01	miss
0.0244578052	1.000000e+00	miss
-0.5722674993	3.169521e-01	miss
-0.8325561136	1.204635e-02	miss
-0.5740543377	9.109066e-02	miss
0.2820417851	7.822113e-01	miss
-0.3284874563	4.464959e-01	miss
-0.7304352563	3.096846e-01	miss
0.0450367707	1.000000e+00	miss
-0.2474088876	5.069433e-01	miss
-0.3328427645	7.812513e-01	miss
-0.7484220471	2.935259e-01	miss
0.0714176691	1.000000e+00	miss
-0.0755634561	9.156216e-01	miss
-0.6125810973	1.621406e-02	miss
-0.3214059117	2.325101e-01	miss
-0.4216106532	7.856961e-01	miss
0.0427574330	9.310217e-01	miss
-0.8364830614	1.084079e-01	miss
-0.8379087935	1.149252e-02	miss
-0.3229076200	4.311491e-01	miss
0.5927966566	3.624746e-01	miss
-0.0432744021	1.000000e+00	miss
-0.4865449443	3.329262e-01	miss
-0.3375894022	7.890730e-01	miss
-0.2473980586	8.306486e-01	miss
0.3501850005	7.847736e-01	miss
-0.5052318653	5.932122e-01	miss
-0.5156487884	4.369839e-01	miss
0.1728233886	1.000000e+00	miss
-0.3448432006	5.066295e-01	miss
-0.4172334422	4.312818e-01	miss
-0.1935743076	7.356433e-01	miss
-0.6063311602	3.710896e-01	miss
-0.2173859821	8.424085e-01	miss
-1.2388978021	6.060950e-02	miss
0.3844109901	6.205489e-01	miss
-0.1187924111	7.422862e-01	miss
-0.2581933410	7.920796e-01	miss
-0.8543337331	1.482833e-01	miss
-0.2581933410	7.920796e-01	miss
-0.3610156555	4.717277e-01	miss
-0.9062350080	5.268619e-02	miss
0.7369447456	3.771542e-01	miss
-0.1606502472	8.554722e-01	miss
-0.5522973572	1.223904e-01	miss
0.5597532643	3.613997e-01	wilcoxon_hit
0.4993523787	2.207249e-01	miss
-0.0636504934	1.000000e+00	miss
-0.1445505558	8.504101e-01	miss
0.1228872198	1.000000e+00	miss
0.0887865570	1.000000e+00	miss
0.8204934668	3.014946e-01	wilcoxon_hit
-0.5498571637	2.071248e-01	miss
-0.6895528174	4.057193e-01	miss
-0.3213806530	6.970262e-01	miss
-0.1775825648	7.472721e-01	miss
-0.0173290452	1.000000e+00	miss
-1.3452947277	4.759504e-03	miss
0.7850856054	1.347364e-01	miss
-0.1829397152	1.000000e+00	miss
-0.1535370593	1.000000e+00	miss
-0.1565354181	7.916399e-01	miss
-0.2290800605	4.493855e-01	miss
-0.0393182260	1.000000e+00	miss
-0.4202422206	6.323885e-01	miss
0.1912316382	8.478183e-01	miss
-0.3490101767	8.082846e-01	miss
-0.5939601844	6.645771e-02	miss
-0.1694254524	1.000000e+00	miss
-0.4957859003	6.173015e-01	miss
-0.0226497288	1.000000e+00	miss
-0.1542316269	1.000000e+00	miss
-0.5361280340	3.879673e-01	miss
0.1731696736	1.000000e+00	miss
-0.3490101767	8.082846e-01	miss
0.5938577189	4.584152e-01	miss
-0.1528484804	8.530077e-01	miss
-1.7395869465	4.716457e-03	miss
-1.2007394668	6.787453e-02	miss
0.3501850005	7.847736e-01	miss
0.5330178732	5.815041e-01	miss
-0.2157977249	8.127582e-01	miss
0.9270874499	5.771690e-02	miss
-0.2488215136	1.000000e+00	miss
0.2051526097	1.000000e+00	miss
-0.5108294878	5.793294e-01	miss
-0.0674340496	1.000000e+00	miss
0.0601188355	1.000000e+00	miss
-0.1830890369	7.504217e-01	miss
0.2472735779	8.242952e-01	miss
0.7832007799	4.076691e-01	wilcoxon_hit
0.0004342878	1.000000e+00	miss
-0.9523630458	2.101294e-01	miss
-0.3959288328	2.737658e-01	miss
0.1883574067	8.595884e-01	miss
0.2950881788	8.256468e-01	miss
0.0185837021	1.000000e+00	miss
-0.2581933410	7.920796e-01	miss
-0.6734894697	4.230160e-01	miss
-0.4165073298	2.859609e-01	miss
0.7369447456	3.771542e-01	wilcoxon_hit
-1.2899583015	3.715049e-02	miss
0.2201556013	8.285416e-01	miss
-0.2425926079	6.586032e-01	miss
0.2087267049	8.514684e-01	miss
0.0719401579	1.000000e+00	miss
-0.0530021112	1.000000e+00	miss
-0.2904442716	4.944839e-01	miss
-0.3418145531	7.961072e-01	miss
-0.7777747892	4.670895e-02	miss
-0.7337191579	1.440525e-01	miss
-0.2174468287	6.297058e-01	miss
0.1228872198	1.000000e+00	miss
0.0262200820	1.000000e+00	miss
-0.3520990052	6.365306e-01	miss
-0.5751819615	4.461534e-01	miss
0.2499518562	6.416366e-01	miss
-0.8581052963	3.273700e-02	miss
-0.0587021675	1.000000e+00	miss
0.0004611375	1.000000e+00	miss
-0.2934365649	9.884410e-02	miss
0.7369447456	3.771542e-01	miss
0.2674132753	7.994068e-01	wilcoxon_hit
-0.1829397152	1.000000e+00	miss
0.3844109901	6.205489e-01	miss
0.1861813097	7.420758e-01	miss
-0.2488215136	1.000000e+00	miss
-0.1077713884	1.000000e+00	miss
-0.1161547661	1.000000e+00	miss
-1.2303259595	7.140697e-03	miss
0.1352660616	1.000000e+00	miss
0.0004775396	1.000000e+00	miss
-0.3905404983	4.043792e-01	miss
-0.3939018449	3.043722e-01	miss
-0.4764434864	5.222691e-01	miss
-1.1095059253	1.312939e-01	miss
0.2156563995	8.373212e-01	miss
0.0263939500	1.000000e+00	miss
0.8048262385	1.670946e-01	miss
0.0454934866	1.000000e+00	miss
-0.2488215136	1.000000e+00	miss
-0.8249578737	9.521492e-02	wilcoxon_hit
0.2156563995	8.373212e-01	miss
-0.4208533229	6.111290e-01	miss
-0.5795920815	2.923392e-01	miss
-0.1398703633	8.711624e-01	miss
0.2073610161	1.886281e-01	wilcoxon_hit
0.3127878619	9.134825e-02	wilcoxon_hit
0.1453267202	6.699065e-01	miss
0.1533599872	6.840766e-01	miss
0.0004180602	1.000000e+00	miss
-0.3497385789	5.234287e-01	miss
-0.2740775993	8.050105e-01	miss
0.4395340367	6.237985e-01	miss
-0.5052318653	5.932122e-01	miss
-0.0881141524	8.989633e-01	miss
-0.7886684605	1.112658e-01	miss
-0.3375894022	7.890730e-01	miss
-0.0938525116	1.000000e+00	miss
-0.4158896105	2.276096e-01	miss
0.2955642303	5.659310e-01	miss
0.9382022359	6.365247e-02	wilcoxon_hit
-0.3244149927	7.023686e-01	miss
-0.1205282161	1.000000e+00	miss
-0.4205322744	6.222079e-01	miss
0.1721662798	8.361563e-01	miss
0.0004744712	1.000000e+00	miss
0.0004342878	1.000000e+00	miss
-1.0127235449	1.072163e-01	miss
-0.7983151307	3.171459e-01	miss
0.0792428486	9.140377e-01	miss
-0.3411467040	6.087558e-01	miss
0.2156563995	8.373212e-01	miss
0.1857878472	2.758480e-01	miss
-0.4202422206	6.323885e-01	miss
0.0885149102	1.000000e+00	miss
-0.5123540057	4.454676e-01	miss
-0.4189578813	5.354361e-01	miss
-0.0226497288	1.000000e+00	miss
0.4866506770	1.348679e-01	wilcoxon_hit
-0.1138771471	6.813415e-01	miss
0.0840554999	1.000000e+00	miss
0.0716778687	1.000000e+00	miss
0.2051526097	1.000000e+00	miss
-0.2837676905	7.095033e-01	miss
0.0775930480	9.060204e-01	miss
0.0601188355	1.000000e+00	miss
0.6450670701	4.620756e-01	wilcoxon_hit
0.8405139471	2.789124e-01	miss
-0.1322631301	1.000000e+00	miss
-0.2329644299	8.223842e-01	miss
0.2348838236	7.309757e-01	miss
-0.2870297688	8.157758e-01	miss
-0.5052318653	5.932122e-01	miss
0.4856405058	6.122820e-01	miss
-0.0618263778	1.000000e+00	miss
0.0101042018	1.000000e+00	miss
-0.1717210048	6.209852e-01	miss
-0.3109131061	6.790733e-01	miss
0.1352660616	1.000000e+00	miss
-0.2808669613	8.106244e-01	miss
0.2290249725	8.487293e-01	miss
-0.3497385789	5.234287e-01	miss
-0.8212500991	2.447332e-01	miss
-1.2113223606	7.318678e-02	miss
0.0529294875	1.000000e+00	miss
-0.6895528174	4.057193e-01	miss
0.2247272871	7.153023e-01	miss
0.5913176796	3.164273e-01	wilcoxon_hit
0.1073371994	1.000000e+00	miss
-0.0278226570	1.000000e+00	miss
-0.2404803432	8.266657e-01	miss
0.4679486368	5.772338e-01	wilcoxon_hit
-0.9894883870	8.519531e-02	miss
-0.0936407602	1.000000e+00	miss
-0.0480949892	1.000000e+00	miss
-0.3443321005	1.732144e-01	miss
1.7034971223	1.605474e-02	miss
-0.2247691032	8.177642e-01	miss
-0.7785475178	1.612012e-01	miss
-0.4166122698	3.375430e-01	miss
0.2561762614	8.130824e-01	miss
0.8405139471	2.789124e-01	wilcoxon_hit
0.0420537501	1.000000e+00	miss
0.3844109901	6.205489e-01	miss
0.0004180602	1.000000e+00	miss
0.2509029016	5.281224e-01	miss
-0.6592032124	4.389110e-01	miss
0.1728233886	1.000000e+00	miss
0.2256492158	8.181669e-01	miss
0.3040142809	5.974528e-01	miss
0.0293041189	1.000000e+00	miss
-0.1360310620	7.347557e-01	miss
-1.0420964759	3.329255e-02	wilcoxon_hit
-0.3585497844	3.443858e-01	miss
-0.3181347545	6.913833e-01	miss
0.3658418943	4.869361e-01	miss
-1.1095059253	1.312939e-01	wilcoxon_hit
0.1204238155	6.044157e-01	miss
-0.4161526474	2.793032e-01	miss
-0.4175063823	4.068899e-01	miss
-0.5052318653	5.932122e-01	miss
-0.0530021112	1.000000e+00	miss
-1.0590682826	8.677525e-02	miss
-0.6004645370	2.606898e-01	miss
0.0152045674	1.000000e+00	miss
0.1725550493	1.000000e+00	miss
0.0710739442	8.430932e-01	miss
-0.7142938797	3.248422e-01	miss
0.1556981342	3.637829e-01	wilcoxon_hit
-0.1694162562	7.602777e-01	miss
0.0719401579	1.000000e+00	miss
-0.4220615992	7.775120e-01	miss
0.1728233886	1.000000e+00	miss
-0.1114176174	1.000000e+00	miss
-0.8358489052	9.058610e-02	miss
-0.1375451116	8.092176e-01	miss
0.3253359189	7.017806e-01	miss
-0.0699008503	1.000000e+00	miss
-0.2370315784	4.932757e-01	miss
-0.0506002027	9.266247e-01	miss
0.0719401579	1.000000e+00	miss
-0.4832487319	3.452284e-01	miss
0.4190953288	2.569076e-01	wilcoxon_hit
-0.4216106532	7.856961e-01	miss
-1.6300356061	1.080042e-02	miss
0.3980383166	6.342916e-01	miss
0.6294217488	3.058604e-01	miss
0.1728233886	1.000000e+00	miss
-0.4817794856	5.020887e-01	miss
-0.4205322744	6.222079e-01	miss
0.0969709724	8.801098e-01	miss
0.0263939500	1.000000e+00	miss
0.2950881788	8.256468e-01	miss
-0.2091557315	6.772772e-01	miss
-0.1053085975	1.000000e+00	miss
-0.6847037130	3.074486e-01	miss
0.0452964374	1.000000e+00	miss
-0.1430945409	1.000000e+00	miss
0.4380027209	5.342550e-01	miss
-0.6499183176	2.566847e-01	miss
-0.8031232492	2.572642e-01	miss
0.0853690655	9.012027e-01	miss
0.2596630822	6.206787e-01	miss
-0.3328427645	7.812513e-01	miss
-0.4220615992	7.775120e-01	miss
-0.0162246984	1.000000e+00	miss
-0.2751000457	6.992914e-01	miss
-0.9453406000	2.749385e-01	wilcoxon_hit
0.2464741077	6.021274e-01	miss
-0.3025211052	6.651462e-01	miss
-0.1430945409	1.000000e+00	miss
-0.2977935103	8.249232e-01	miss
0.1174320027	1.000000e+00	miss
-0.2382528778	1.000000e+00	miss
-0.5842706350	4.308540e-01	miss
0.0004180602	1.000000e+00	miss
-0.0278226570	1.000000e+00	miss
-0.1974256722	6.679987e-01	miss
-0.3823936493	5.156487e-01	miss
0.0185837021	1.000000e+00	miss
0.1228872198	1.000000e+00	miss
0.1725550493	1.000000e+00	miss
-0.8491853809	1.027517e-01	miss
-0.0827732657	1.000000e+00	miss
0.1367536451	8.557012e-01	miss
-0.4208533229	6.111290e-01	miss
-0.0363620300	1.000000e+00	miss
-0.2247691032	8.177642e-01	miss
-0.3574780580	6.541165e-01	miss
0.7369447456	3.771542e-01	wilcoxon_hit
-0.4963576783	3.872754e-01	miss
-0.2457906254	5.912920e-01	miss
0.2796778958	7.120610e-01	miss
0.4154282744	4.153898e-01	miss
-0.9708997437	6.041690e-02	miss
0.0261627943	1.000000e+00	miss
-0.3620035433	6.693616e-01	miss
0.4987014484	4.853928e-01	miss
0.1930446999	8.407021e-01	miss
0.0713437067	1.000000e+00	miss
0.3282833237	7.732873e-01	miss
-0.1047430808	8.894315e-01	miss
0.2105196874	1.000000e+00	miss
0.4232884015	5.640843e-01	miss
0.3112781981	6.709494e-01	miss
-0.0189199342	1.000000e+00	miss
-0.3324371218	5.859210e-01	miss
-0.5722674993	3.169521e-01	miss
-0.2382528778	1.000000e+00	miss
-0.4208533229	6.111290e-01	miss
-0.1895036609	6.981515e-01	miss
-0.7865517601	2.692494e-01	miss
-0.3549096432	6.456527e-01	miss
-0.3793712588	2.990099e-01	miss
0.0452964374	1.000000e+00	miss
-0.3481850603	5.180213e-01	miss
-0.1613193058	6.565926e-01	miss
-0.5224566649	3.300395e-01	miss
-0.4000059264	1.995263e-01	miss
-1.2708047988	7.692467e-02	miss
0.1720209603	8.438735e-01	miss
0.0513962087	1.000000e+00	miss
0.2820417851	7.822113e-01	miss
0.0330815305	1.000000e+00	miss
-0.3328427645	7.812513e-01	miss
-0.0941718265	1.000000e+00	miss
0.1095416403	8.913280e-01	miss
-0.8411637222	2.316240e-01	miss
-0.6846508888	7.397560e-02	miss
-1.0499392847	2.354742e-02	wilcoxon_hit
-0.1950388295	1.000000e+00	miss
-0.7506431418	4.767029e-02	miss
-0.7184085447	2.751838e-01	miss
0.0073054644	1.000000e+00	miss
-0.3421986703	4.169965e-01	miss
0.1930446999	8.407021e-01	miss
-0.1694254524	1.000000e+00	miss
-0.2537863302	8.343665e-01	miss
0.9580052749	2.320955e-01	wilcoxon_hit
-0.3418145531	7.961072e-01	miss
-0.2247691032	8.177642e-01	miss
0.0004342878	1.000000e+00	miss
0.2291458237	6.629749e-01	miss
-0.1694254524	1.000000e+00	miss
-0.5361280340	3.879673e-01	miss
-0.0277145124	1.000000e+00	miss
-0.9006461603	1.567009e-01	miss
0.3063821254	7.924942e-01	miss
-0.4615273394	4.648153e-01	miss
-1.5686137825	2.876432e-02	miss
0.4395340367	6.237985e-01	miss
-0.0590387976	9.206467e-01	miss
-0.2977935103	8.249232e-01	miss
-0.0189199342	1.000000e+00	miss
0.0281292265	1.000000e+00	miss
-0.4679639815	4.321700e-01	miss
-0.2870297688	8.157758e-01	miss
0.4538823333	3.928213e-01	miss
-0.0573817622	7.927777e-01	miss
0.5891133374	2.157089e-01	miss
-0.0101924433	1.000000e+00	miss
-0.3499643751	3.724820e-01	miss
-0.0092926696	1.000000e+00	miss
-0.2870297688	8.157758e-01	miss
-0.6268110108	1.794509e-01	miss
-0.5910786427	3.938065e-01	miss
0.0263939500	1.000000e+00	miss
-0.4158011975	2.035582e-01	miss
-0.6922600747	1.079866e-03	miss
-0.6895528174	4.057193e-01	miss
-0.2382528778	1.000000e+00	miss
1.3549390525	3.166902e-02	wilcoxon_hit
0.0885149102	1.000000e+00	miss
-0.2091557315	6.772772e-01	miss
-0.5129007740	2.795110e-01	miss
0.1203824716	7.195254e-01	miss
0.2431273200	7.443045e-01	miss
-0.0329453608	1.000000e+00	miss
0.3604797791	6.439102e-01	miss
-0.5063693288	3.567232e-01	miss
0.0004544480	1.000000e+00	miss
-0.4160880937	2.390486e-01	miss
-0.4612716039	3.235105e-02	miss
-0.0141860008	1.000000e+00	miss
-0.6476768212	2.332023e-01	wilcoxon_hit
0.1250671835	8.148719e-01	miss
0.3704807160	4.081252e-01	miss
0.2220677786	5.685284e-01	miss
-0.2790763814	3.719868e-01	miss
0.4557151309	3.235784e-01	miss
-0.2117887400	4.709983e-01	miss
-0.1619973253	7.300606e-01	miss
0.4820743853	3.948762e-01	wilcoxon_hit
-0.3250346848	3.108523e-02	miss
0.3483871808	2.805325e-01	miss
0.4349725776	2.090189e-01	miss
-0.1837331244	6.086938e-01	miss
-0.1688879428	6.723133e-01	miss
-0.5750869022	2.996808e-01	miss
-0.0294123630	1.000000e+00	wilcoxon_hit
-0.6592032124	4.389110e-01	miss
-0.1205282161	1.000000e+00	miss
-0.7685915872	4.142360e-01	miss
0.4652495452	5.116350e-01	miss
-0.3328427645	7.812513e-01	miss
-0.2898981838	3.932016e-01	miss
-0.8605236888	2.665173e-02	miss
0.2017557154	6.837936e-01	miss
-0.3858698939	4.447588e-01	miss
-0.0034810675	1.000000e+00	miss
0.1865316285	6.379769e-01	miss
0.1471255223	7.199955e-01	miss
0.0280394566	1.000000e+00	miss
-0.0232544989	1.000000e+00	miss
0.2109945676	5.458328e-01	miss
-0.2029573225	3.781226e-01	miss
-0.1711053747	8.436219e-01	miss
0.2242692290	7.548857e-01	miss
-0.0458261593	1.000000e+00	miss
0.2605945101	5.687453e-01	miss
0.0840554999	1.000000e+00	wilcoxon_hit
-0.3730477983	3.139102e-01	miss
0.2272373231	5.491924e-01	miss
0.1896878168	8.540583e-01	miss
0.0293041189	1.000000e+00	miss
-0.1873786963	6.508651e-01	miss
0.3240892684	4.813585e-01	miss
0.4955136276	3.437102e-01	wilcoxon_hit
-0.0816828516	9.121864e-01	miss
0.1731696736	1.000000e+00	miss
0.2177671359	6.042700e-01	miss
[truncated: 1,708 more rows]
