# Supplementary material for: Ascertaining cells’ synaptic connections and RNA expression simultaneously with barcoded rabies virus libraries
Source: Nat Commun. 2022 Nov 16;13:6993. doi: 10.1038/s41467-022-34334-1 (PMC9668842; doi:10.1038/s41467-022-34334-1)
Supplement: Supplementary file 6 — Source Data [file 41467_2022_34334_MOESM6_ESM.zip › saunders_source_data/Figure_3f.csv]

experiment	words	num_viruses	num_cells	num_starter_cells	starter_cell_type	n_trustworthy	cell_category	cell_count	experiment_words
SCC07_1e2_C	aceta_13	1	52	0		5259	Astrocyte	5	SCC07_1e2_C.aceta_13
SCC07_1e2_C	aceta_13	1	52	0		5259	Ependyma	0	SCC07_1e2_C.aceta_13
SCC07_1e2_C	aceta_13	1	52	0		5259	GABA_Neuron_OlfGC1	0	SCC07_1e2_C.aceta_13
SCC07_1e2_C	aceta_13	1	52	0		5259	GABA_Neuron_OlfGC2	0	SCC07_1e2_C.aceta_13
SCC07_1e2_C	aceta_13	1	52	0		5259	Glu_Neuron	32	SCC07_1e2_C.aceta_13
SCC07_1e2_C	aceta_13	1	52	0		5259	ImmatureNeuron	0	SCC07_1e2_C.aceta_13
SCC07_1e2_C	aceta_13	1	52	0		5259	Interneuron	9	SCC07_1e2_C.aceta_13
SCC07_1e2_C	aceta_13	1	52	0		5259	NPC	0	SCC07_1e2_C.aceta_13
SCC07_1e2_C	aceta_13	1	52	0		5259	Oligodendrocyte	0	SCC07_1e2_C.aceta_13
SCC07_1e2_C	aceta_13	1	52	0		5259	Polydendrocyte	0	SCC07_1e2_C.aceta_13
SCC07_1e2_C	aceta_13	1	52	0		5259	SPN	6	SCC07_1e2_C.aceta_13
SCC07_1e3_A	supermoisten_14	1	37	0		1262	Astrocyte	6	SCC07_1e3_A.supermoisten_14
SCC07_1e3_A	supermoisten_14	1	37	0		1262	Ependyma	0	SCC07_1e3_A.supermoisten_14
SCC07_1e3_A	supermoisten_14	1	37	0		1262	GABA_Neuron_OlfGC1	0	SCC07_1e3_A.supermoisten_14
SCC07_1e3_A	supermoisten_14	1	37	0		1262	GABA_Neuron_OlfGC2	5	SCC07_1e3_A.supermoisten_14
SCC07_1e3_A	supermoisten_14	1	37	0		1262	Glu_Neuron	13	SCC07_1e3_A.supermoisten_14
SCC07_1e3_A	supermoisten_14	1	37	0		1262	ImmatureNeuron	0	SCC07_1e3_A.supermoisten_14
SCC07_1e3_A	supermoisten_14	1	37	0		1262	Interneuron	5	SCC07_1e3_A.supermoisten_14
SCC07_1e3_A	supermoisten_14	1	37	0		1262	NPC	0	SCC07_1e3_A.supermoisten_14
SCC07_1e3_A	supermoisten_14	1	37	0		1262	Oligodendrocyte	0	SCC07_1e3_A.supermoisten_14
SCC07_1e3_A	supermoisten_14	1	37	0		1262	Polydendrocyte	1	SCC07_1e3_A.supermoisten_14
SCC07_1e3_A	supermoisten_14	1	37	0		1262	SPN	7	SCC07_1e3_A.supermoisten_14
SCC07_1e3_C	kingships_2	1	33	0		8331	Astrocyte	6	SCC07_1e3_C.kingships_2
SCC07_1e3_C	kingships_2	1	33	0		8331	Ependyma	0	SCC07_1e3_C.kingships_2
SCC07_1e3_C	kingships_2	1	33	0		8331	GABA_Neuron_OlfGC1	0	SCC07_1e3_C.kingships_2
SCC07_1e3_C	kingships_2	1	33	0		8331	GABA_Neuron_OlfGC2	2	SCC07_1e3_C.kingships_2
SCC07_1e3_C	kingships_2	1	33	0		8331	Glu_Neuron	12	SCC07_1e3_C.kingships_2
SCC07_1e3_C	kingships_2	1	33	0		8331	ImmatureNeuron	0	SCC07_1e3_C.kingships_2
SCC07_1e3_C	kingships_2	1	33	0		8331	Interneuron	6	SCC07_1e3_C.kingships_2
SCC07_1e3_C	kingships_2	1	33	0		8331	NPC	0	SCC07_1e3_C.kingships_2
SCC07_1e3_C	kingships_2	1	33	0		8331	Oligodendrocyte	0	SCC07_1e3_C.kingships_2
SCC07_1e3_C	kingships_2	1	33	0		8331	Polydendrocyte	1	SCC07_1e3_C.kingships_2
SCC07_1e3_C	kingships_2	1	33	0		8331	SPN	6	SCC07_1e3_C.kingships_2
SCC07_1e3_A	footmanhood_4	1	31	0		2454	Astrocyte	4	SCC07_1e3_A.footmanhood_4
SCC07_1e3_A	footmanhood_4	1	31	0		2454	Ependyma	0	SCC07_1e3_A.footmanhood_4
SCC07_1e3_A	footmanhood_4	1	31	0		2454	GABA_Neuron_OlfGC1	0	SCC07_1e3_A.footmanhood_4
SCC07_1e3_A	footmanhood_4	1	31	0		2454	GABA_Neuron_OlfGC2	2	SCC07_1e3_A.footmanhood_4
SCC07_1e3_A	footmanhood_4	1	31	0		2454	Glu_Neuron	8	SCC07_1e3_A.footmanhood_4
SCC07_1e3_A	footmanhood_4	1	31	0		2454	ImmatureNeuron	0	SCC07_1e3_A.footmanhood_4
SCC07_1e3_A	footmanhood_4	1	31	0		2454	Interneuron	10	SCC07_1e3_A.footmanhood_4
SCC07_1e3_A	footmanhood_4	1	31	0		2454	NPC	1	SCC07_1e3_A.footmanhood_4
SCC07_1e3_A	footmanhood_4	1	31	0		2454	Oligodendrocyte	0	SCC07_1e3_A.footmanhood_4
SCC07_1e3_A	footmanhood_4	1	31	0		2454	Polydendrocyte	2	SCC07_1e3_A.footmanhood_4
SCC07_1e3_A	footmanhood_4	1	31	0		2454	SPN	4	SCC07_1e3_A.footmanhood_4
SCC07_1e2_C	fallowist_8	1	29	0		7712	Astrocyte	8	SCC07_1e2_C.fallowist_8
SCC07_1e2_C	fallowist_8	1	29	0		7712	Ependyma	0	SCC07_1e2_C.fallowist_8
SCC07_1e2_C	fallowist_8	1	29	0		7712	GABA_Neuron_OlfGC1	0	SCC07_1e2_C.fallowist_8
SCC07_1e2_C	fallowist_8	1	29	0		7712	GABA_Neuron_OlfGC2	3	SCC07_1e2_C.fallowist_8
SCC07_1e2_C	fallowist_8	1	29	0		7712	Glu_Neuron	5	SCC07_1e2_C.fallowist_8
SCC07_1e2_C	fallowist_8	1	29	0		7712	ImmatureNeuron	1	SCC07_1e2_C.fallowist_8
SCC07_1e2_C	fallowist_8	1	29	0		7712	Interneuron	7	SCC07_1e2_C.fallowist_8
SCC07_1e2_C	fallowist_8	1	29	0		7712	NPC	0	SCC07_1e2_C.fallowist_8
SCC07_1e2_C	fallowist_8	1	29	0		7712	Oligodendrocyte	0	SCC07_1e2_C.fallowist_8
SCC07_1e2_C	fallowist_8	1	29	0		7712	Polydendrocyte	2	SCC07_1e2_C.fallowist_8
SCC07_1e2_C	fallowist_8	1	29	0		7712	SPN	3	SCC07_1e2_C.fallowist_8
SCC07_1e2_C	palaeocosmic_11	1	29	2	Mixed	28535	Astrocyte	5	SCC07_1e2_C.palaeocosmic_11
SCC07_1e2_C	palaeocosmic_11	1	29	2	Mixed	28535	Ependyma	0	SCC07_1e2_C.palaeocosmic_11
SCC07_1e2_C	palaeocosmic_11	1	29	2	Mixed	28535	GABA_Neuron_OlfGC1	0	SCC07_1e2_C.palaeocosmic_11
SCC07_1e2_C	palaeocosmic_11	1	29	2	Mixed	28535	GABA_Neuron_OlfGC2	3	SCC07_1e2_C.palaeocosmic_11
SCC07_1e2_C	palaeocosmic_11	1	29	2	Mixed	28535	Glu_Neuron	8	SCC07_1e2_C.palaeocosmic_11
SCC07_1e2_C	palaeocosmic_11	1	29	2	Mixed	28535	ImmatureNeuron	1	SCC07_1e2_C.palaeocosmic_11
SCC07_1e2_C	palaeocosmic_11	1	29	2	Mixed	28535	Interneuron	5	SCC07_1e2_C.palaeocosmic_11
SCC07_1e2_C	palaeocosmic_11	1	29	2	Mixed	28535	NPC	0	SCC07_1e2_C.palaeocosmic_11
SCC07_1e2_C	palaeocosmic_11	1	29	2	Mixed	28535	Oligodendrocyte	1	SCC07_1e2_C.palaeocosmic_11
SCC07_1e2_C	palaeocosmic_11	1	29	2	Mixed	28535	Polydendrocyte	1	SCC07_1e2_C.palaeocosmic_11
SCC07_1e2_C	palaeocosmic_11	1	29	2	Mixed	28535	SPN	3	SCC07_1e2_C.palaeocosmic_11
SCC07_1e2_C	uncommiserated_9	1	29	0		3060	Astrocyte	4	SCC07_1e2_C.uncommiserated_9
SCC07_1e2_C	uncommiserated_9	1	29	0		3060	Ependyma	0	SCC07_1e2_C.uncommiserated_9
SCC07_1e2_C	uncommiserated_9	1	29	0		3060	GABA_Neuron_OlfGC1	0	SCC07_1e2_C.uncommiserated_9
SCC07_1e2_C	uncommiserated_9	1	29	0		3060	GABA_Neuron_OlfGC2	0	SCC07_1e2_C.uncommiserated_9
SCC07_1e2_C	uncommiserated_9	1	29	0		3060	Glu_Neuron	13	SCC07_1e2_C.uncommiserated_9
SCC07_1e2_C	uncommiserated_9	1	29	0		3060	ImmatureNeuron	1	SCC07_1e2_C.uncommiserated_9
SCC07_1e2_C	uncommiserated_9	1	29	0		3060	Interneuron	5	SCC07_1e2_C.uncommiserated_9
SCC07_1e2_C	uncommiserated_9	1	29	0		3060	NPC	0	SCC07_1e2_C.uncommiserated_9
SCC07_1e2_C	uncommiserated_9	1	29	0		3060	Oligodendrocyte	1	SCC07_1e2_C.uncommiserated_9
SCC07_1e2_C	uncommiserated_9	1	29	0		3060	Polydendrocyte	3	SCC07_1e2_C.uncommiserated_9
SCC07_1e2_C	uncommiserated_9	1	29	0		3060	SPN	2	SCC07_1e2_C.uncommiserated_9
SCC07_1e3_A	montanism_29	1	29	0		8917	Astrocyte	4	SCC07_1e3_A.montanism_29
SCC07_1e3_A	montanism_29	1	29	0		8917	Ependyma	0	SCC07_1e3_A.montanism_29
SCC07_1e3_A	montanism_29	1	29	0		8917	GABA_Neuron_OlfGC1	0	SCC07_1e3_A.montanism_29
SCC07_1e3_A	montanism_29	1	29	0		8917	GABA_Neuron_OlfGC2	2	SCC07_1e3_A.montanism_29
SCC07_1e3_A	montanism_29	1	29	0		8917	Glu_Neuron	11	SCC07_1e3_A.montanism_29
SCC07_1e3_A	montanism_29	1	29	0		8917	ImmatureNeuron	1	SCC07_1e3_A.montanism_29
SCC07_1e3_A	montanism_29	1	29	0		8917	Interneuron	4	SCC07_1e3_A.montanism_29
SCC07_1e3_A	montanism_29	1	29	0		8917	NPC	0	SCC07_1e3_A.montanism_29
SCC07_1e3_A	montanism_29	1	29	0		8917	Oligodendrocyte	0	SCC07_1e3_A.montanism_29
SCC07_1e3_A	montanism_29	1	29	0		8917	Polydendrocyte	6	SCC07_1e3_A.montanism_29
SCC07_1e3_A	montanism_29	1	29	0		8917	SPN	1	SCC07_1e3_A.montanism_29
SCC07_1e3_A	alecost_13	1	28	0		3427	Astrocyte	9	SCC07_1e3_A.alecost_13
SCC07_1e3_A	alecost_13	1	28	0		3427	Ependyma	0	SCC07_1e3_A.alecost_13
SCC07_1e3_A	alecost_13	1	28	0		3427	GABA_Neuron_OlfGC1	0	SCC07_1e3_A.alecost_13
SCC07_1e3_A	alecost_13	1	28	0		3427	GABA_Neuron_OlfGC2	1	SCC07_1e3_A.alecost_13
SCC07_1e3_A	alecost_13	1	28	0		3427	Glu_Neuron	10	SCC07_1e3_A.alecost_13
SCC07_1e3_A	alecost_13	1	28	0		3427	ImmatureNeuron	0	SCC07_1e3_A.alecost_13
SCC07_1e3_A	alecost_13	1	28	0		3427	Interneuron	6	SCC07_1e3_A.alecost_13
SCC07_1e3_A	alecost_13	1	28	0		3427	NPC	0	SCC07_1e3_A.alecost_13
SCC07_1e3_A	alecost_13	1	28	0		3427	Oligodendrocyte	0	SCC07_1e3_A.alecost_13
SCC07_1e3_A	alecost_13	1	28	0		3427	Polydendrocyte	0	SCC07_1e3_A.alecost_13
SCC07_1e3_A	alecost_13	1	28	0		3427	SPN	2	SCC07_1e3_A.alecost_13
SCC07_1e2_C	undevelopable_26	1	26	0		3612	Astrocyte	3	SCC07_1e2_C.undevelopable_26
SCC07_1e2_C	undevelopable_26	1	26	0		3612	Ependyma	0	SCC07_1e2_C.undevelopable_26
SCC07_1e2_C	undevelopable_26	1	26	0		3612	GABA_Neuron_OlfGC1	0	SCC07_1e2_C.undevelopable_26
SCC07_1e2_C	undevelopable_26	1	26	0		3612	GABA_Neuron_OlfGC2	1	SCC07_1e2_C.undevelopable_26
SCC07_1e2_C	undevelopable_26	1	26	0		3612	Glu_Neuron	13	SCC07_1e2_C.undevelopable_26
SCC07_1e2_C	undevelopable_26	1	26	0		3612	ImmatureNeuron	1	SCC07_1e2_C.undevelopable_26
SCC07_1e2_C	undevelopable_26	1	26	0		3612	Interneuron	3	SCC07_1e2_C.undevelopable_26
SCC07_1e2_C	undevelopable_26	1	26	0		3612	NPC	0	SCC07_1e2_C.undevelopable_26
SCC07_1e2_C	undevelopable_26	1	26	0		3612	Oligodendrocyte	0	SCC07_1e2_C.undevelopable_26
SCC07_1e2_C	undevelopable_26	1	26	0		3612	Polydendrocyte	1	SCC07_1e2_C.undevelopable_26
SCC07_1e2_C	undevelopable_26	1	26	0		3612	SPN	4	SCC07_1e2_C.undevelopable_26
SCC07_1e3_B	womenkind_21	1	26	0		6271	Astrocyte	6	SCC07_1e3_B.womenkind_21
SCC07_1e3_B	womenkind_21	1	26	0		6271	Ependyma	0	SCC07_1e3_B.womenkind_21
SCC07_1e3_B	womenkind_21	1	26	0		6271	GABA_Neuron_OlfGC1	2	SCC07_1e3_B.womenkind_21
SCC07_1e3_B	womenkind_21	1	26	0		6271	GABA_Neuron_OlfGC2	0	SCC07_1e3_B.womenkind_21
SCC07_1e3_B	womenkind_21	1	26	0		6271	Glu_Neuron	8	SCC07_1e3_B.womenkind_21
SCC07_1e3_B	womenkind_21	1	26	0		6271	ImmatureNeuron	0	SCC07_1e3_B.womenkind_21
SCC07_1e3_B	womenkind_21	1	26	0		6271	Interneuron	9	SCC07_1e3_B.womenkind_21
SCC07_1e3_B	womenkind_21	1	26	0		6271	NPC	0	SCC07_1e3_B.womenkind_21
SCC07_1e3_B	womenkind_21	1	26	0		6271	Oligodendrocyte	0	SCC07_1e3_B.womenkind_21
SCC07_1e3_B	womenkind_21	1	26	0		6271	Polydendrocyte	0	SCC07_1e3_B.womenkind_21
SCC07_1e3_B	womenkind_21	1	26	0		6271	SPN	1	SCC07_1e3_B.womenkind_21
SCC07_1e2_C	matronized_24	1	25	0		2582	Astrocyte	5	SCC07_1e2_C.matronized_24
SCC07_1e2_C	matronized_24	1	25	0		2582	Ependyma	0	SCC07_1e2_C.matronized_24
SCC07_1e2_C	matronized_24	1	25	0		2582	GABA_Neuron_OlfGC1	0	SCC07_1e2_C.matronized_24
SCC07_1e2_C	matronized_24	1	25	0		2582	GABA_Neuron_OlfGC2	1	SCC07_1e2_C.matronized_24
SCC07_1e2_C	matronized_24	1	25	0		2582	Glu_Neuron	6	SCC07_1e2_C.matronized_24
SCC07_1e2_C	matronized_24	1	25	0		2582	ImmatureNeuron	0	SCC07_1e2_C.matronized_24
SCC07_1e2_C	matronized_24	1	25	0		2582	Interneuron	10	SCC07_1e2_C.matronized_24
SCC07_1e2_C	matronized_24	1	25	0		2582	NPC	0	SCC07_1e2_C.matronized_24
SCC07_1e2_C	matronized_24	1	25	0		2582	Oligodendrocyte	0	SCC07_1e2_C.matronized_24
SCC07_1e2_C	matronized_24	1	25	0		2582	Polydendrocyte	1	SCC07_1e2_C.matronized_24
SCC07_1e2_C	matronized_24	1	25	0		2582	SPN	2	SCC07_1e2_C.matronized_24
SCC07_1e2_C	melinites_24	1	25	1	Polydendrocyte	4795	Astrocyte	3	SCC07_1e2_C.melinites_24
SCC07_1e2_C	melinites_24	1	25	1	Polydendrocyte	4795	Ependyma	0	SCC07_1e2_C.melinites_24
SCC07_1e2_C	melinites_24	1	25	1	Polydendrocyte	4795	GABA_Neuron_OlfGC1	0	SCC07_1e2_C.melinites_24
SCC07_1e2_C	melinites_24	1	25	1	Polydendrocyte	4795	GABA_Neuron_OlfGC2	0	SCC07_1e2_C.melinites_24
SCC07_1e2_C	melinites_24	1	25	1	Polydendrocyte	4795	Glu_Neuron	8	SCC07_1e2_C.melinites_24
SCC07_1e2_C	melinites_24	1	25	1	Polydendrocyte	4795	ImmatureNeuron	0	SCC07_1e2_C.melinites_24
SCC07_1e2_C	melinites_24	1	25	1	Polydendrocyte	4795	Interneuron	6	SCC07_1e2_C.melinites_24
SCC07_1e2_C	melinites_24	1	25	1	Polydendrocyte	4795	NPC	0	SCC07_1e2_C.melinites_24
SCC07_1e2_C	melinites_24	1	25	1	Polydendrocyte	4795	Oligodendrocyte	0	SCC07_1e2_C.melinites_24
SCC07_1e2_C	melinites_24	1	25	1	Polydendrocyte	4795	Polydendrocyte	2	SCC07_1e2_C.melinites_24
SCC07_1e2_C	melinites_24	1	25	1	Polydendrocyte	4795	SPN	5	SCC07_1e2_C.melinites_24
SCC06_1e3_B	larvicide_11	1	24	0		873	Astrocyte	2	SCC06_1e3_B.larvicide_11
SCC06_1e3_B	larvicide_11	1	24	0		873	Ependyma	0	SCC06_1e3_B.larvicide_11
SCC06_1e3_B	larvicide_11	1	24	0		873	GABA_Neuron_OlfGC1	0	SCC06_1e3_B.larvicide_11
SCC06_1e3_B	larvicide_11	1	24	0		873	GABA_Neuron_OlfGC2	0	SCC06_1e3_B.larvicide_11
SCC06_1e3_B	larvicide_11	1	24	0		873	Glu_Neuron	15	SCC06_1e3_B.larvicide_11
SCC06_1e3_B	larvicide_11	1	24	0		873	ImmatureNeuron	1	SCC06_1e3_B.larvicide_11
SCC06_1e3_B	larvicide_11	1	24	0		873	Interneuron	2	SCC06_1e3_B.larvicide_11
SCC06_1e3_B	larvicide_11	1	24	0		873	NPC	0	SCC06_1e3_B.larvicide_11
SCC06_1e3_B	larvicide_11	1	24	0		873	Oligodendrocyte	1	SCC06_1e3_B.larvicide_11
SCC06_1e3_B	larvicide_11	1	24	0		873	Polydendrocyte	1	SCC06_1e3_B.larvicide_11
SCC06_1e3_B	larvicide_11	1	24	0		873	SPN	2	SCC06_1e3_B.larvicide_11
SCC07_1e2_B	embraciveg_10	1	23	0		36820	Astrocyte	6	SCC07_1e2_B.embraciveg_10
SCC07_1e2_B	embraciveg_10	1	23	0		36820	Ependyma	0	SCC07_1e2_B.embraciveg_10
SCC07_1e2_B	embraciveg_10	1	23	0		36820	GABA_Neuron_OlfGC1	0	SCC07_1e2_B.embraciveg_10
SCC07_1e2_B	embraciveg_10	1	23	0		36820	GABA_Neuron_OlfGC2	3	SCC07_1e2_B.embraciveg_10
SCC07_1e2_B	embraciveg_10	1	23	0		36820	Glu_Neuron	4	SCC07_1e2_B.embraciveg_10
SCC07_1e2_B	embraciveg_10	1	23	0		36820	ImmatureNeuron	0	SCC07_1e2_B.embraciveg_10
SCC07_1e2_B	embraciveg_10	1	23	0		36820	Interneuron	6	SCC07_1e2_B.embraciveg_10
SCC07_1e2_B	embraciveg_10	1	23	0		36820	NPC	0	SCC07_1e2_B.embraciveg_10
SCC07_1e2_B	embraciveg_10	1	23	0		36820	Oligodendrocyte	0	SCC07_1e2_B.embraciveg_10
SCC07_1e2_B	embraciveg_10	1	23	0		36820	Polydendrocyte	2	SCC07_1e2_B.embraciveg_10
SCC07_1e2_B	embraciveg_10	1	23	0		36820	SPN	2	SCC07_1e2_B.embraciveg_10
SCC07_1e2_C	sat_22	1	23	1	Glu_Neuron	6597	Astrocyte	1	SCC07_1e2_C.sat_22
SCC07_1e2_C	sat_22	1	23	1	Glu_Neuron	6597	Ependyma	0	SCC07_1e2_C.sat_22
SCC07_1e2_C	sat_22	1	23	1	Glu_Neuron	6597	GABA_Neuron_OlfGC1	0	SCC07_1e2_C.sat_22
SCC07_1e2_C	sat_22	1	23	1	Glu_Neuron	6597	GABA_Neuron_OlfGC2	5	SCC07_1e2_C.sat_22
SCC07_1e2_C	sat_22	1	23	1	Glu_Neuron	6597	Glu_Neuron	11	SCC07_1e2_C.sat_22
SCC07_1e2_C	sat_22	1	23	1	Glu_Neuron	6597	ImmatureNeuron	0	SCC07_1e2_C.sat_22
SCC07_1e2_C	sat_22	1	23	1	Glu_Neuron	6597	Interneuron	4	SCC07_1e2_C.sat_22
SCC07_1e2_C	sat_22	1	23	1	Glu_Neuron	6597	NPC	0	SCC07_1e2_C.sat_22
SCC07_1e2_C	sat_22	1	23	1	Glu_Neuron	6597	Oligodendrocyte	0	SCC07_1e2_C.sat_22
SCC07_1e2_C	sat_22	1	23	1	Glu_Neuron	6597	Polydendrocyte	1	SCC07_1e2_C.sat_22
SCC07_1e2_C	sat_22	1	23	1	Glu_Neuron	6597	SPN	0	SCC07_1e2_C.sat_22
SCC07_1e3_A	beldame_18	1	23	0		9925	Astrocyte	13	SCC07_1e3_A.beldame_18
SCC07_1e3_A	beldame_18	1	23	0		9925	Ependyma	0	SCC07_1e3_A.beldame_18
SCC07_1e3_A	beldame_18	1	23	0		9925	GABA_Neuron_OlfGC1	0	SCC07_1e3_A.beldame_18
SCC07_1e3_A	beldame_18	1	23	0		9925	GABA_Neuron_OlfGC2	1	SCC07_1e3_A.beldame_18
SCC07_1e3_A	beldame_18	1	23	0		9925	Glu_Neuron	5	SCC07_1e3_A.beldame_18
SCC07_1e3_A	beldame_18	1	23	0		9925	ImmatureNeuron	0	SCC07_1e3_A.beldame_18
SCC07_1e3_A	beldame_18	1	23	0		9925	Interneuron	2	SCC07_1e3_A.beldame_18
SCC07_1e3_A	beldame_18	1	23	0		9925	NPC	0	SCC07_1e3_A.beldame_18
SCC07_1e3_A	beldame_18	1	23	0		9925	Oligodendrocyte	0	SCC07_1e3_A.beldame_18
SCC07_1e3_A	beldame_18	1	23	0		9925	Polydendrocyte	0	SCC07_1e3_A.beldame_18
SCC07_1e3_A	beldame_18	1	23	0		9925	SPN	2	SCC07_1e3_A.beldame_18
SCC07_1e3_C	maida_19	1	23	0		893	Astrocyte	4	SCC07_1e3_C.maida_19
SCC07_1e3_C	maida_19	1	23	0		893	Ependyma	0	SCC07_1e3_C.maida_19
SCC07_1e3_C	maida_19	1	23	0		893	GABA_Neuron_OlfGC1	0	SCC07_1e3_C.maida_19
SCC07_1e3_C	maida_19	1	23	0		893	GABA_Neuron_OlfGC2	1	SCC07_1e3_C.maida_19
SCC07_1e3_C	maida_19	1	23	0		893	Glu_Neuron	8	SCC07_1e3_C.maida_19
SCC07_1e3_C	maida_19	1	23	0		893	ImmatureNeuron	0	SCC07_1e3_C.maida_19
SCC07_1e3_C	maida_19	1	23	0		893	Interneuron	7	SCC07_1e3_C.maida_19
SCC07_1e3_C	maida_19	1	23	0		893	NPC	0	SCC07_1e3_C.maida_19
SCC07_1e3_C	maida_19	1	23	0		893	Oligodendrocyte	0	SCC07_1e3_C.maida_19
SCC07_1e3_C	maida_19	1	23	0		893	Polydendrocyte	1	SCC07_1e3_C.maida_19
SCC07_1e3_C	maida_19	1	23	0		893	SPN	2	SCC07_1e3_C.maida_19
SCC07_1e3_E	twalt_19	1	23	0		745	Astrocyte	1	SCC07_1e3_E.twalt_19
SCC07_1e3_E	twalt_19	1	23	0		745	Ependyma	0	SCC07_1e3_E.twalt_19
SCC07_1e3_E	twalt_19	1	23	0		745	GABA_Neuron_OlfGC1	0	SCC07_1e3_E.twalt_19
SCC07_1e3_E	twalt_19	1	23	0		745	GABA_Neuron_OlfGC2	2	SCC07_1e3_E.twalt_19
SCC07_1e3_E	twalt_19	1	23	0		745	Glu_Neuron	4	SCC07_1e3_E.twalt_19
SCC07_1e3_E	twalt_19	1	23	0		745	ImmatureNeuron	0	SCC07_1e3_E.twalt_19
SCC07_1e3_E	twalt_19	1	23	0		745	Interneuron	13	SCC07_1e3_E.twalt_19
SCC07_1e3_E	twalt_19	1	23	0		745	NPC	0	SCC07_1e3_E.twalt_19
SCC07_1e3_E	twalt_19	1	23	0		745	Oligodendrocyte	0	SCC07_1e3_E.twalt_19
SCC07_1e3_E	twalt_19	1	23	0		745	Polydendrocyte	1	SCC07_1e3_E.twalt_19
SCC07_1e3_E	twalt_19	1	23	0		745	SPN	2	SCC07_1e3_E.twalt_19
SCC08_1e2_A	molts_8	1	23	1	Interneuron	2889	Astrocyte	1	SCC08_1e2_A.molts_8
SCC08_1e2_A	molts_8	1	23	1	Interneuron	2889	Ependyma	0	SCC08_1e2_A.molts_8
SCC08_1e2_A	molts_8	1	23	1	Interneuron	2889	GABA_Neuron_OlfGC1	0	SCC08_1e2_A.molts_8
SCC08_1e2_A	molts_8	1	23	1	Interneuron	2889	GABA_Neuron_OlfGC2	0	SCC08_1e2_A.molts_8
SCC08_1e2_A	molts_8	1	23	1	Interneuron	2889	Glu_Neuron	9	SCC08_1e2_A.molts_8
SCC08_1e2_A	molts_8	1	23	1	Interneuron	2889	ImmatureNeuron	0	SCC08_1e2_A.molts_8
SCC08_1e2_A	molts_8	1	23	1	Interneuron	2889	Interneuron	4	SCC08_1e2_A.molts_8
SCC08_1e2_A	molts_8	1	23	1	Interneuron	2889	NPC	0	SCC08_1e2_A.molts_8
SCC08_1e2_A	molts_8	1	23	1	Interneuron	2889	Oligodendrocyte	0	SCC08_1e2_A.molts_8
SCC08_1e2_A	molts_8	1	23	1	Interneuron	2889	Polydendrocyte	3	SCC08_1e2_A.molts_8
SCC08_1e2_A	molts_8	1	23	1	Interneuron	2889	SPN	5	SCC08_1e2_A.molts_8
SCC07_1e2_B	tetanised_24	1	22	0		11414	Astrocyte	3	SCC07_1e2_B.tetanised_24
SCC07_1e2_B	tetanised_24	1	22	0		11414	Ependyma	0	SCC07_1e2_B.tetanised_24
SCC07_1e2_B	tetanised_24	1	22	0		11414	GABA_Neuron_OlfGC1	0	SCC07_1e2_B.tetanised_24
SCC07_1e2_B	tetanised_24	1	22	0		11414	GABA_Neuron_OlfGC2	2	SCC07_1e2_B.tetanised_24
SCC07_1e2_B	tetanised_24	1	22	0		11414	Glu_Neuron	7	SCC07_1e2_B.tetanised_24
SCC07_1e2_B	tetanised_24	1	22	0		11414	ImmatureNeuron	0	SCC07_1e2_B.tetanised_24
SCC07_1e2_B	tetanised_24	1	22	0		11414	Interneuron	7	SCC07_1e2_B.tetanised_24
SCC07_1e2_B	tetanised_24	1	22	0		11414	NPC	0	SCC07_1e2_B.tetanised_24
SCC07_1e2_B	tetanised_24	1	22	0		11414	Oligodendrocyte	0	SCC07_1e2_B.tetanised_24
SCC07_1e2_B	tetanised_24	1	22	0		11414	Polydendrocyte	1	SCC07_1e2_B.tetanised_24
SCC07_1e2_B	tetanised_24	1	22	0		11414	SPN	2	SCC07_1e2_B.tetanised_24
SCC07_1e2_C	immutate_10	1	22	0		1000000	Astrocyte	5	SCC07_1e2_C.immutate_10
SCC07_1e2_C	immutate_10	1	22	0		1000000	Ependyma	0	SCC07_1e2_C.immutate_10
SCC07_1e2_C	immutate_10	1	22	0		1000000	GABA_Neuron_OlfGC1	0	SCC07_1e2_C.immutate_10
SCC07_1e2_C	immutate_10	1	22	0		1000000	GABA_Neuron_OlfGC2	0	SCC07_1e2_C.immutate_10
SCC07_1e2_C	immutate_10	1	22	0		1000000	Glu_Neuron	10	SCC07_1e2_C.immutate_10
SCC07_1e2_C	immutate_10	1	22	0		1000000	ImmatureNeuron	0	SCC07_1e2_C.immutate_10
SCC07_1e2_C	immutate_10	1	22	0		1000000	Interneuron	3	SCC07_1e2_C.immutate_10
SCC07_1e2_C	immutate_10	1	22	0		1000000	NPC	0	SCC07_1e2_C.immutate_10
SCC07_1e2_C	immutate_10	1	22	0		1000000	Oligodendrocyte	2	SCC07_1e2_C.immutate_10
SCC07_1e2_C	immutate_10	1	22	0		1000000	Polydendrocyte	1	SCC07_1e2_C.immutate_10
SCC07_1e2_C	immutate_10	1	22	0		1000000	SPN	1	SCC07_1e2_C.immutate_10
SCC07_1e3_A	boulevard_6;geratologous_11	2	22	0		81780	Astrocyte	10	SCC07_1e3_A.boulevard_6;geratologous_11
SCC07_1e3_A	boulevard_6;geratologous_11	2	22	0		81780	Ependyma	0	SCC07_1e3_A.boulevard_6;geratologous_11
SCC07_1e3_A	boulevard_6;geratologous_11	2	22	0		81780	GABA_Neuron_OlfGC1	0	SCC07_1e3_A.boulevard_6;geratologous_11
SCC07_1e3_A	boulevard_6;geratologous_11	2	22	0		81780	GABA_Neuron_OlfGC2	0	SCC07_1e3_A.boulevard_6;geratologous_11
SCC07_1e3_A	boulevard_6;geratologous_11	2	22	0		81780	Glu_Neuron	7	SCC07_1e3_A.boulevard_6;geratologous_11
SCC07_1e3_A	boulevard_6;geratologous_11	2	22	0		81780	ImmatureNeuron	0	SCC07_1e3_A.boulevard_6;geratologous_11
SCC07_1e3_A	boulevard_6;geratologous_11	2	22	0		81780	Interneuron	2	SCC07_1e3_A.boulevard_6;geratologous_11
SCC07_1e3_A	boulevard_6;geratologous_11	2	22	0		81780	NPC	0	SCC07_1e3_A.boulevard_6;geratologous_11
SCC07_1e3_A	boulevard_6;geratologous_11	2	22	0		81780	Oligodendrocyte	0	SCC07_1e3_A.boulevard_6;geratologous_11
SCC07_1e3_A	boulevard_6;geratologous_11	2	22	0		81780	Polydendrocyte	1	SCC07_1e3_A.boulevard_6;geratologous_11
SCC07_1e3_A	boulevard_6;geratologous_11	2	22	0		81780	SPN	2	SCC07_1e3_A.boulevard_6;geratologous_11
SCC07_1e2_B	parochialism_18	1	21	0		2397	Astrocyte	11	SCC07_1e2_B.parochialism_18
SCC07_1e2_B	parochialism_18	1	21	0		2397	Ependyma	0	SCC07_1e2_B.parochialism_18
SCC07_1e2_B	parochialism_18	1	21	0		2397	GABA_Neuron_OlfGC1	0	SCC07_1e2_B.parochialism_18
SCC07_1e2_B	parochialism_18	1	21	0		2397	GABA_Neuron_OlfGC2	1	SCC07_1e2_B.parochialism_18
SCC07_1e2_B	parochialism_18	1	21	0		2397	Glu_Neuron	3	SCC07_1e2_B.parochialism_18
SCC07_1e2_B	parochialism_18	1	21	0		2397	ImmatureNeuron	0	SCC07_1e2_B.parochialism_18
SCC07_1e2_B	parochialism_18	1	21	0		2397	Interneuron	3	SCC07_1e2_B.parochialism_18
SCC07_1e2_B	parochialism_18	1	21	0		2397	NPC	0	SCC07_1e2_B.parochialism_18
SCC07_1e2_B	parochialism_18	1	21	0		2397	Oligodendrocyte	0	SCC07_1e2_B.parochialism_18
SCC07_1e2_B	parochialism_18	1	21	0		2397	Polydendrocyte	0	SCC07_1e2_B.parochialism_18
SCC07_1e2_B	parochialism_18	1	21	0		2397	SPN	3	SCC07_1e2_B.parochialism_18
SCC07_1e3_A	austemper_27	1	21	0		5072	Astrocyte	8	SCC07_1e3_A.austemper_27
SCC07_1e3_A	austemper_27	1	21	0		5072	Ependyma	0	SCC07_1e3_A.austemper_27
SCC07_1e3_A	austemper_27	1	21	0		5072	GABA_Neuron_OlfGC1	0	SCC07_1e3_A.austemper_27
SCC07_1e3_A	austemper_27	1	21	0		5072	GABA_Neuron_OlfGC2	0	SCC07_1e3_A.austemper_27
SCC07_1e3_A	austemper_27	1	21	0		5072	Glu_Neuron	4	SCC07_1e3_A.austemper_27
SCC07_1e3_A	austemper_27	1	21	0		5072	ImmatureNeuron	0	SCC07_1e3_A.austemper_27
SCC07_1e3_A	austemper_27	1	21	0		5072	Interneuron	7	SCC07_1e3_A.austemper_27
SCC07_1e3_A	austemper_27	1	21	0		5072	NPC	0	SCC07_1e3_A.austemper_27
SCC07_1e3_A	austemper_27	1	21	0		5072	Oligodendrocyte	0	SCC07_1e3_A.austemper_27
SCC07_1e3_A	austemper_27	1	21	0		5072	Polydendrocyte	2	SCC07_1e3_A.austemper_27
SCC07_1e3_A	austemper_27	1	21	0		5072	SPN	0	SCC07_1e3_A.austemper_27
SCC07_1e3_A	boulevard_6;hulkier_23	2	21	0		127378	Astrocyte	9	SCC07_1e3_A.boulevard_6;hulkier_23
SCC07_1e3_A	boulevard_6;hulkier_23	2	21	0		127378	Ependyma	0	SCC07_1e3_A.boulevard_6;hulkier_23
SCC07_1e3_A	boulevard_6;hulkier_23	2	21	0		127378	GABA_Neuron_OlfGC1	0	SCC07_1e3_A.boulevard_6;hulkier_23
SCC07_1e3_A	boulevard_6;hulkier_23	2	21	0		127378	GABA_Neuron_OlfGC2	1	SCC07_1e3_A.boulevard_6;hulkier_23
SCC07_1e3_A	boulevard_6;hulkier_23	2	21	0		127378	Glu_Neuron	6	SCC07_1e3_A.boulevard_6;hulkier_23
SCC07_1e3_A	boulevard_6;hulkier_23	2	21	0		127378	ImmatureNeuron	0	SCC07_1e3_A.boulevard_6;hulkier_23
SCC07_1e3_A	boulevard_6;hulkier_23	2	21	0		127378	Interneuron	2	SCC07_1e3_A.boulevard_6;hulkier_23
SCC07_1e3_A	boulevard_6;hulkier_23	2	21	0		127378	NPC	0	SCC07_1e3_A.boulevard_6;hulkier_23
SCC07_1e3_A	boulevard_6;hulkier_23	2	21	0		127378	Oligodendrocyte	0	SCC07_1e3_A.boulevard_6;hulkier_23
SCC07_1e3_A	boulevard_6;hulkier_23	2	21	0		127378	Polydendrocyte	1	SCC07_1e3_A.boulevard_6;hulkier_23
SCC07_1e3_A	boulevard_6;hulkier_23	2	21	0		127378	SPN	2	SCC07_1e3_A.boulevard_6;hulkier_23
SCC07_1e3_B	didicoy_11	1	21	0		4180	Astrocyte	0	SCC07_1e3_B.didicoy_11
SCC07_1e3_B	didicoy_11	1	21	0		4180	Ependyma	0	SCC07_1e3_B.didicoy_11
SCC07_1e3_B	didicoy_11	1	21	0		4180	GABA_Neuron_OlfGC1	1	SCC07_1e3_B.didicoy_11
SCC07_1e3_B	didicoy_11	1	21	0		4180	GABA_Neuron_OlfGC2	2	SCC07_1e3_B.didicoy_11
SCC07_1e3_B	didicoy_11	1	21	0		4180	Glu_Neuron	5	SCC07_1e3_B.didicoy_11
SCC07_1e3_B	didicoy_11	1	21	0		4180	ImmatureNeuron	0	SCC07_1e3_B.didicoy_11
SCC07_1e3_B	didicoy_11	1	21	0		4180	Interneuron	10	SCC07_1e3_B.didicoy_11
SCC07_1e3_B	didicoy_11	1	21	0		4180	NPC	1	SCC07_1e3_B.didicoy_11
SCC07_1e3_B	didicoy_11	1	21	0		4180	Oligodendrocyte	0	SCC07_1e3_B.didicoy_11
SCC07_1e3_B	didicoy_11	1	21	0		4180	Polydendrocyte	0	SCC07_1e3_B.didicoy_11
SCC07_1e3_B	didicoy_11	1	21	0		4180	SPN	2	SCC07_1e3_B.didicoy_11
SCC07_1e3_D	conceptually_12	1	21	0		14448	Astrocyte	1	SCC07_1e3_D.conceptually_12
SCC07_1e3_D	conceptually_12	1	21	0		14448	Ependyma	0	SCC07_1e3_D.conceptually_12
SCC07_1e3_D	conceptually_12	1	21	0		14448	GABA_Neuron_OlfGC1	0	SCC07_1e3_D.conceptually_12
SCC07_1e3_D	conceptually_12	1	21	0		14448	GABA_Neuron_OlfGC2	0	SCC07_1e3_D.conceptually_12
SCC07_1e3_D	conceptually_12	1	21	0		14448	Glu_Neuron	11	SCC07_1e3_D.conceptually_12
SCC07_1e3_D	conceptually_12	1	21	0		14448	ImmatureNeuron	0	SCC07_1e3_D.conceptually_12
SCC07_1e3_D	conceptually_12	1	21	0		14448	Interneuron	7	SCC07_1e3_D.conceptually_12
SCC07_1e3_D	conceptually_12	1	21	0		14448	NPC	0	SCC07_1e3_D.conceptually_12
SCC07_1e3_D	conceptually_12	1	21	0		14448	Oligodendrocyte	0	SCC07_1e3_D.conceptually_12
SCC07_1e3_D	conceptually_12	1	21	0		14448	Polydendrocyte	1	SCC07_1e3_D.conceptually_12
SCC07_1e3_D	conceptually_12	1	21	0		14448	SPN	1	SCC07_1e3_D.conceptually_12
SCC07_1e3_E	rectilineation_23	1	21	0		1649	Astrocyte	8	SCC07_1e3_E.rectilineation_23
SCC07_1e3_E	rectilineation_23	1	21	0		1649	Ependyma	0	SCC07_1e3_E.rectilineation_23
SCC07_1e3_E	rectilineation_23	1	21	0		1649	GABA_Neuron_OlfGC1	0	SCC07_1e3_E.rectilineation_23
SCC07_1e3_E	rectilineation_23	1	21	0		1649	GABA_Neuron_OlfGC2	1	SCC07_1e3_E.rectilineation_23
SCC07_1e3_E	rectilineation_23	1	21	0		1649	Glu_Neuron	2	SCC07_1e3_E.rectilineation_23
SCC07_1e3_E	rectilineation_23	1	21	0		1649	ImmatureNeuron	0	SCC07_1e3_E.rectilineation_23
SCC07_1e3_E	rectilineation_23	1	21	0		1649	Interneuron	8	SCC07_1e3_E.rectilineation_23
SCC07_1e3_E	rectilineation_23	1	21	0		1649	NPC	0	SCC07_1e3_E.rectilineation_23
SCC07_1e3_E	rectilineation_23	1	21	0		1649	Oligodendrocyte	0	SCC07_1e3_E.rectilineation_23
SCC07_1e3_E	rectilineation_23	1	21	0		1649	Polydendrocyte	0	SCC07_1e3_E.rectilineation_23
SCC07_1e3_E	rectilineation_23	1	21	0		1649	SPN	2	SCC07_1e3_E.rectilineation_23
SCC07_1e2_B	petrifies_6	1	20	0		7316	Astrocyte	4	SCC07_1e2_B.petrifies_6
SCC07_1e2_B	petrifies_6	1	20	0		7316	Ependyma	0	SCC07_1e2_B.petrifies_6
SCC07_1e2_B	petrifies_6	1	20	0		7316	GABA_Neuron_OlfGC1	0	SCC07_1e2_B.petrifies_6
SCC07_1e2_B	petrifies_6	1	20	0		7316	GABA_Neuron_OlfGC2	0	SCC07_1e2_B.petrifies_6
SCC07_1e2_B	petrifies_6	1	20	0		7316	Glu_Neuron	10	SCC07_1e2_B.petrifies_6
SCC07_1e2_B	petrifies_6	1	20	0		7316	ImmatureNeuron	1	SCC07_1e2_B.petrifies_6
SCC07_1e2_B	petrifies_6	1	20	0		7316	Interneuron	1	SCC07_1e2_B.petrifies_6
SCC07_1e2_B	petrifies_6	1	20	0		7316	NPC	0	SCC07_1e2_B.petrifies_6
SCC07_1e2_B	petrifies_6	1	20	0		7316	Oligodendrocyte	0	SCC07_1e2_B.petrifies_6
SCC07_1e2_B	petrifies_6	1	20	0		7316	Polydendrocyte	2	SCC07_1e2_B.petrifies_6
SCC07_1e2_B	petrifies_6	1	20	0		7316	SPN	2	SCC07_1e2_B.petrifies_6
SCC07_1e3_C	clymenia_13	1	19	0		1325	Astrocyte	11	SCC07_1e3_C.clymenia_13
SCC07_1e3_C	clymenia_13	1	19	0		1325	Ependyma	0	SCC07_1e3_C.clymenia_13
SCC07_1e3_C	clymenia_13	1	19	0		1325	GABA_Neuron_OlfGC1	0	SCC07_1e3_C.clymenia_13
SCC07_1e3_C	clymenia_13	1	19	0		1325	GABA_Neuron_OlfGC2	2	SCC07_1e3_C.clymenia_13
SCC07_1e3_C	clymenia_13	1	19	0		1325	Glu_Neuron	2	SCC07_1e3_C.clymenia_13
SCC07_1e3_C	clymenia_13	1	19	0		1325	ImmatureNeuron	0	SCC07_1e3_C.clymenia_13
SCC07_1e3_C	clymenia_13	1	19	0		1325	Interneuron	3	SCC07_1e3_C.clymenia_13
SCC07_1e3_C	clymenia_13	1	19	0		1325	NPC	0	SCC07_1e3_C.clymenia_13
SCC07_1e3_C	clymenia_13	1	19	0		1325	Oligodendrocyte	0	SCC07_1e3_C.clymenia_13
SCC07_1e3_C	clymenia_13	1	19	0		1325	Polydendrocyte	1	SCC07_1e3_C.clymenia_13
SCC07_1e3_C	clymenia_13	1	19	0		1325	SPN	0	SCC07_1e3_C.clymenia_13
SCC08_1e2_B	adglutinate_28	1	19	0		6007	Astrocyte	3	SCC08_1e2_B.adglutinate_28
SCC08_1e2_B	adglutinate_28	1	19	0		6007	Ependyma	0	SCC08_1e2_B.adglutinate_28
SCC08_1e2_B	adglutinate_28	1	19	0		6007	GABA_Neuron_OlfGC1	1	SCC08_1e2_B.adglutinate_28
SCC08_1e2_B	adglutinate_28	1	19	0		6007	GABA_Neuron_OlfGC2	0	SCC08_1e2_B.adglutinate_28
SCC08_1e2_B	adglutinate_28	1	19	0		6007	Glu_Neuron	7	SCC08_1e2_B.adglutinate_28
SCC08_1e2_B	adglutinate_28	1	19	0		6007	ImmatureNeuron	0	SCC08_1e2_B.adglutinate_28
SCC08_1e2_B	adglutinate_28	1	19	0		6007	Interneuron	6	SCC08_1e2_B.adglutinate_28
SCC08_1e2_B	adglutinate_28	1	19	0		6007	NPC	0	SCC08_1e2_B.adglutinate_28
SCC08_1e2_B	adglutinate_28	1	19	0		6007	Oligodendrocyte	0	SCC08_1e2_B.adglutinate_28
SCC08_1e2_B	adglutinate_28	1	19	0		6007	Polydendrocyte	0	SCC08_1e2_B.adglutinate_28
SCC08_1e2_B	adglutinate_28	1	19	0		6007	SPN	2	SCC08_1e2_B.adglutinate_28
SCC08_1e2_B	fallowist_8	1	19	1	Interneuron	7712	Astrocyte	1	SCC08_1e2_B.fallowist_8
SCC08_1e2_B	fallowist_8	1	19	1	Interneuron	7712	Ependyma	0	SCC08_1e2_B.fallowist_8
SCC08_1e2_B	fallowist_8	1	19	1	Interneuron	7712	GABA_Neuron_OlfGC1	0	SCC08_1e2_B.fallowist_8
SCC08_1e2_B	fallowist_8	1	19	1	Interneuron	7712	GABA_Neuron_OlfGC2	2	SCC08_1e2_B.fallowist_8
SCC08_1e2_B	fallowist_8	1	19	1	Interneuron	7712	Glu_Neuron	1	SCC08_1e2_B.fallowist_8
SCC08_1e2_B	fallowist_8	1	19	1	Interneuron	7712	ImmatureNeuron	0	SCC08_1e2_B.fallowist_8
SCC08_1e2_B	fallowist_8	1	19	1	Interneuron	7712	Interneuron	7	SCC08_1e2_B.fallowist_8
SCC08_1e2_B	fallowist_8	1	19	1	Interneuron	7712	NPC	0	SCC08_1e2_B.fallowist_8
SCC08_1e2_B	fallowist_8	1	19	1	Interneuron	7712	Oligodendrocyte	0	SCC08_1e2_B.fallowist_8
SCC08_1e2_B	fallowist_8	1	19	1	Interneuron	7712	Polydendrocyte	1	SCC08_1e2_B.fallowist_8
SCC08_1e2_B	fallowist_8	1	19	1	Interneuron	7712	SPN	6	SCC08_1e2_B.fallowist_8
SCC07_1e2_C	prolongs_4	1	18	0		3251	Astrocyte	5	SCC07_1e2_C.prolongs_4
SCC07_1e2_C	prolongs_4	1	18	0		3251	Ependyma	0	SCC07_1e2_C.prolongs_4
SCC07_1e2_C	prolongs_4	1	18	0		3251	GABA_Neuron_OlfGC1	0	SCC07_1e2_C.prolongs_4
SCC07_1e2_C	prolongs_4	1	18	0		3251	GABA_Neuron_OlfGC2	1	SCC07_1e2_C.prolongs_4
SCC07_1e2_C	prolongs_4	1	18	0		3251	Glu_Neuron	6	SCC07_1e2_C.prolongs_4
SCC07_1e2_C	prolongs_4	1	18	0		3251	ImmatureNeuron	0	SCC07_1e2_C.prolongs_4
SCC07_1e2_C	prolongs_4	1	18	0		3251	Interneuron	2	SCC07_1e2_C.prolongs_4
SCC07_1e2_C	prolongs_4	1	18	0		3251	NPC	0	SCC07_1e2_C.prolongs_4
SCC07_1e2_C	prolongs_4	1	18	0		3251	Oligodendrocyte	0	SCC07_1e2_C.prolongs_4
SCC07_1e2_C	prolongs_4	1	18	0		3251	Polydendrocyte	1	SCC07_1e2_C.prolongs_4
SCC07_1e2_C	prolongs_4	1	18	0		3251	SPN	3	SCC07_1e2_C.prolongs_4
SCC08_1e3_B	clithe_12	1	18	0		937	Astrocyte	5	SCC08_1e3_B.clithe_12
SCC08_1e3_B	clithe_12	1	18	0		937	Ependyma	0	SCC08_1e3_B.clithe_12
SCC08_1e3_B	clithe_12	1	18	0		937	GABA_Neuron_OlfGC1	0	SCC08_1e3_B.clithe_12
SCC08_1e3_B	clithe_12	1	18	0		937	GABA_Neuron_OlfGC2	1	SCC08_1e3_B.clithe_12
SCC08_1e3_B	clithe_12	1	18	0		937	Glu_Neuron	6	SCC08_1e3_B.clithe_12
SCC08_1e3_B	clithe_12	1	18	0		937	ImmatureNeuron	0	SCC08_1e3_B.clithe_12
SCC08_1e3_B	clithe_12	1	18	0		937	Interneuron	2	SCC08_1e3_B.clithe_12
SCC08_1e3_B	clithe_12	1	18	0		937	NPC	0	SCC08_1e3_B.clithe_12
SCC08_1e3_B	clithe_12	1	18	0		937	Oligodendrocyte	0	SCC08_1e3_B.clithe_12
SCC08_1e3_B	clithe_12	1	18	0		937	Polydendrocyte	3	SCC08_1e3_B.clithe_12
SCC08_1e3_B	clithe_12	1	18	0		937	SPN	1	SCC08_1e3_B.clithe_12
SCC08_1e3_B	yearnful_19	1	18	0		3093	Astrocyte	2	SCC08_1e3_B.yearnful_19
SCC08_1e3_B	yearnful_19	1	18	0		3093	Ependyma	0	SCC08_1e3_B.yearnful_19
SCC08_1e3_B	yearnful_19	1	18	0		3093	GABA_Neuron_OlfGC1	0	SCC08_1e3_B.yearnful_19
SCC08_1e3_B	yearnful_19	1	18	0		3093	GABA_Neuron_OlfGC2	0	SCC08_1e3_B.yearnful_19
SCC08_1e3_B	yearnful_19	1	18	0		3093	Glu_Neuron	5	SCC08_1e3_B.yearnful_19
SCC08_1e3_B	yearnful_19	1	18	0		3093	ImmatureNeuron	0	SCC08_1e3_B.yearnful_19
SCC08_1e3_B	yearnful_19	1	18	0		3093	Interneuron	8	SCC08_1e3_B.yearnful_19
SCC08_1e3_B	yearnful_19	1	18	0		3093	NPC	0	SCC08_1e3_B.yearnful_19
SCC08_1e3_B	yearnful_19	1	18	0		3093	Oligodendrocyte	0	SCC08_1e3_B.yearnful_19
SCC08_1e3_B	yearnful_19	1	18	0		3093	Polydendrocyte	1	SCC08_1e3_B.yearnful_19
SCC08_1e3_B	yearnful_19	1	18	0		3093	SPN	2	SCC08_1e3_B.yearnful_19
SCC07_1e3_A	chindi_18;thomasite_11	2	17	0		600742	Astrocyte	2	SCC07_1e3_A.chindi_18;thomasite_11
SCC07_1e3_A	chindi_18;thomasite_11	2	17	0		600742	Ependyma	0	SCC07_1e3_A.chindi_18;thomasite_11
SCC07_1e3_A	chindi_18;thomasite_11	2	17	0		600742	GABA_Neuron_OlfGC1	0	SCC07_1e3_A.chindi_18;thomasite_11
SCC07_1e3_A	chindi_18;thomasite_11	2	17	0		600742	GABA_Neuron_OlfGC2	0	SCC07_1e3_A.chindi_18;thomasite_11
SCC07_1e3_A	chindi_18;thomasite_11	2	17	0		600742	Glu_Neuron	6	SCC07_1e3_A.chindi_18;thomasite_11
SCC07_1e3_A	chindi_18;thomasite_11	2	17	0		600742	ImmatureNeuron	0	SCC07_1e3_A.chindi_18;thomasite_11
SCC07_1e3_A	chindi_18;thomasite_11	2	17	0		600742	Interneuron	7	SCC07_1e3_A.chindi_18;thomasite_11
SCC07_1e3_A	chindi_18;thomasite_11	2	17	0		600742	NPC	0	SCC07_1e3_A.chindi_18;thomasite_11
SCC07_1e3_A	chindi_18;thomasite_11	2	17	0		600742	Oligodendrocyte	0	SCC07_1e3_A.chindi_18;thomasite_11
SCC07_1e3_A	chindi_18;thomasite_11	2	17	0		600742	Polydendrocyte	1	SCC07_1e3_A.chindi_18;thomasite_11
SCC07_1e3_A	chindi_18;thomasite_11	2	17	0		600742	SPN	1	SCC07_1e3_A.chindi_18;thomasite_11
SCC07_1e3_A	clavecinist_5	1	17	1	SPN	1616	Astrocyte	1	SCC07_1e3_A.clavecinist_5
SCC07_1e3_A	clavecinist_5	1	17	1	SPN	1616	Ependyma	0	SCC07_1e3_A.clavecinist_5
SCC07_1e3_A	clavecinist_5	1	17	1	SPN	1616	GABA_Neuron_OlfGC1	0	SCC07_1e3_A.clavecinist_5
SCC07_1e3_A	clavecinist_5	1	17	1	SPN	1616	GABA_Neuron_OlfGC2	0	SCC07_1e3_A.clavecinist_5
SCC07_1e3_A	clavecinist_5	1	17	1	SPN	1616	Glu_Neuron	5	SCC07_1e3_A.clavecinist_5
SCC07_1e3_A	clavecinist_5	1	17	1	SPN	1616	ImmatureNeuron	0	SCC07_1e3_A.clavecinist_5
SCC07_1e3_A	clavecinist_5	1	17	1	SPN	1616	Interneuron	7	SCC07_1e3_A.clavecinist_5
SCC07_1e3_A	clavecinist_5	1	17	1	SPN	1616	NPC	0	SCC07_1e3_A.clavecinist_5
SCC07_1e3_A	clavecinist_5	1	17	1	SPN	1616	Oligodendrocyte	0	SCC07_1e3_A.clavecinist_5
SCC07_1e3_A	clavecinist_5	1	17	1	SPN	1616	Polydendrocyte	0	SCC07_1e3_A.clavecinist_5
SCC07_1e3_A	clavecinist_5	1	17	1	SPN	1616	SPN	3	SCC07_1e3_A.clavecinist_5
SCC07_1e3_B	tropeic_19	1	17	1	Interneuron	1591	Astrocyte	2	SCC07_1e3_B.tropeic_19
SCC07_1e3_B	tropeic_19	1	17	1	Interneuron	1591	Ependyma	0	SCC07_1e3_B.tropeic_19
SCC07_1e3_B	tropeic_19	1	17	1	Interneuron	1591	GABA_Neuron_OlfGC1	0	SCC07_1e3_B.tropeic_19
SCC07_1e3_B	tropeic_19	1	17	1	Interneuron	1591	GABA_Neuron_OlfGC2	0	SCC07_1e3_B.tropeic_19
SCC07_1e3_B	tropeic_19	1	17	1	Interneuron	1591	Glu_Neuron	10	SCC07_1e3_B.tropeic_19
SCC07_1e3_B	tropeic_19	1	17	1	Interneuron	1591	ImmatureNeuron	0	SCC07_1e3_B.tropeic_19
SCC07_1e3_B	tropeic_19	1	17	1	Interneuron	1591	Interneuron	3	SCC07_1e3_B.tropeic_19
SCC07_1e3_B	tropeic_19	1	17	1	Interneuron	1591	NPC	0	SCC07_1e3_B.tropeic_19
SCC07_1e3_B	tropeic_19	1	17	1	Interneuron	1591	Oligodendrocyte	0	SCC07_1e3_B.tropeic_19
SCC07_1e3_B	tropeic_19	1	17	1	Interneuron	1591	Polydendrocyte	1	SCC07_1e3_B.tropeic_19
SCC07_1e3_B	tropeic_19	1	17	1	Interneuron	1591	SPN	0	SCC07_1e3_B.tropeic_19
SCC07_1e3_D	nookeries_3	1	17	0		3366	Astrocyte	3	SCC07_1e3_D.nookeries_3
SCC07_1e3_D	nookeries_3	1	17	0		3366	Ependyma	0	SCC07_1e3_D.nookeries_3
SCC07_1e3_D	nookeries_3	1	17	0		3366	GABA_Neuron_OlfGC1	0	SCC07_1e3_D.nookeries_3
SCC07_1e3_D	nookeries_3	1	17	0		3366	GABA_Neuron_OlfGC2	1	SCC07_1e3_D.nookeries_3
SCC07_1e3_D	nookeries_3	1	17	0		3366	Glu_Neuron	7	SCC07_1e3_D.nookeries_3
SCC07_1e3_D	nookeries_3	1	17	0		3366	ImmatureNeuron	0	SCC07_1e3_D.nookeries_3
SCC07_1e3_D	nookeries_3	1	17	0		3366	Interneuron	4	SCC07_1e3_D.nookeries_3
SCC07_1e3_D	nookeries_3	1	17	0		3366	NPC	1	SCC07_1e3_D.nookeries_3
SCC07_1e3_D	nookeries_3	1	17	0		3366	Oligodendrocyte	0	SCC07_1e3_D.nookeries_3
SCC07_1e3_D	nookeries_3	1	17	0		3366	Polydendrocyte	0	SCC07_1e3_D.nookeries_3
SCC07_1e3_D	nookeries_3	1	17	0		3366	SPN	1	SCC07_1e3_D.nookeries_3
SCC07_1e3_D	unlineal_3	1	17	0		1493	Astrocyte	6	SCC07_1e3_D.unlineal_3
SCC07_1e3_D	unlineal_3	1	17	0		1493	Ependyma	0	SCC07_1e3_D.unlineal_3
SCC07_1e3_D	unlineal_3	1	17	0		1493	GABA_Neuron_OlfGC1	0	SCC07_1e3_D.unlineal_3
SCC07_1e3_D	unlineal_3	1	17	0		1493	GABA_Neuron_OlfGC2	2	SCC07_1e3_D.unlineal_3
SCC07_1e3_D	unlineal_3	1	17	0		1493	Glu_Neuron	2	SCC07_1e3_D.unlineal_3
SCC07_1e3_D	unlineal_3	1	17	0		1493	ImmatureNeuron	0	SCC07_1e3_D.unlineal_3
SCC07_1e3_D	unlineal_3	1	17	0		1493	Interneuron	5	SCC07_1e3_D.unlineal_3
SCC07_1e3_D	unlineal_3	1	17	0		1493	NPC	0	SCC07_1e3_D.unlineal_3
SCC07_1e3_D	unlineal_3	1	17	0		1493	Oligodendrocyte	0	SCC07_1e3_D.unlineal_3
SCC07_1e3_D	unlineal_3	1	17	0		1493	Polydendrocyte	1	SCC07_1e3_D.unlineal_3
SCC07_1e3_D	unlineal_3	1	17	0		1493	SPN	1	SCC07_1e3_D.unlineal_3
SCC08_1e3_E	discredit_8	1	17	0		462	Astrocyte	2	SCC08_1e3_E.discredit_8
SCC08_1e3_E	discredit_8	1	17	0		462	Ependyma	0	SCC08_1e3_E.discredit_8
SCC08_1e3_E	discredit_8	1	17	0		462	GABA_Neuron_OlfGC1	0	SCC08_1e3_E.discredit_8
SCC08_1e3_E	discredit_8	1	17	0		462	GABA_Neuron_OlfGC2	2	SCC08_1e3_E.discredit_8
SCC08_1e3_E	discredit_8	1	17	0		462	Glu_Neuron	4	SCC08_1e3_E.discredit_8
SCC08_1e3_E	discredit_8	1	17	0		462	ImmatureNeuron	0	SCC08_1e3_E.discredit_8
SCC08_1e3_E	discredit_8	1	17	0		462	Interneuron	6	SCC08_1e3_E.discredit_8
SCC08_1e3_E	discredit_8	1	17	0		462	NPC	0	SCC08_1e3_E.discredit_8
SCC08_1e3_E	discredit_8	1	17	0		462	Oligodendrocyte	0	SCC08_1e3_E.discredit_8
SCC08_1e3_E	discredit_8	1	17	0		462	Polydendrocyte	1	SCC08_1e3_E.discredit_8
SCC08_1e3_E	discredit_8	1	17	0		462	SPN	2	SCC08_1e3_E.discredit_8
SCC06_1e3_B	kernes_1	1	16	0		1142	Astrocyte	0	SCC06_1e3_B.kernes_1
SCC06_1e3_B	kernes_1	1	16	0		1142	Ependyma	0	SCC06_1e3_B.kernes_1
SCC06_1e3_B	kernes_1	1	16	0		1142	GABA_Neuron_OlfGC1	0	SCC06_1e3_B.kernes_1
SCC06_1e3_B	kernes_1	1	16	0		1142	GABA_Neuron_OlfGC2	2	SCC06_1e3_B.kernes_1
SCC06_1e3_B	kernes_1	1	16	0		1142	Glu_Neuron	13	SCC06_1e3_B.kernes_1
SCC06_1e3_B	kernes_1	1	16	0		1142	ImmatureNeuron	0	SCC06_1e3_B.kernes_1
SCC06_1e3_B	kernes_1	1	16	0		1142	Interneuron	0	SCC06_1e3_B.kernes_1
SCC06_1e3_B	kernes_1	1	16	0		1142	NPC	0	SCC06_1e3_B.kernes_1
SCC06_1e3_B	kernes_1	1	16	0		1142	Oligodendrocyte	0	SCC06_1e3_B.kernes_1
SCC06_1e3_B	kernes_1	1	16	0		1142	Polydendrocyte	1	SCC06_1e3_B.kernes_1
SCC06_1e3_B	kernes_1	1	16	0		1142	SPN	0	SCC06_1e3_B.kernes_1
SCC07_1e2_C	lucknow_10	1	16	0		5914	Astrocyte	2	SCC07_1e2_C.lucknow_10
SCC07_1e2_C	lucknow_10	1	16	0		5914	Ependyma	0	SCC07_1e2_C.lucknow_10
SCC07_1e2_C	lucknow_10	1	16	0		5914	GABA_Neuron_OlfGC1	0	SCC07_1e2_C.lucknow_10
SCC07_1e2_C	lucknow_10	1	16	0		5914	GABA_Neuron_OlfGC2	0	SCC07_1e2_C.lucknow_10
SCC07_1e2_C	lucknow_10	1	16	0		5914	Glu_Neuron	4	SCC07_1e2_C.lucknow_10
SCC07_1e2_C	lucknow_10	1	16	0		5914	ImmatureNeuron	0	SCC07_1e2_C.lucknow_10
SCC07_1e2_C	lucknow_10	1	16	0		5914	Interneuron	5	SCC07_1e2_C.lucknow_10
SCC07_1e2_C	lucknow_10	1	16	0		5914	NPC	0	SCC07_1e2_C.lucknow_10
SCC07_1e2_C	lucknow_10	1	16	0		5914	Oligodendrocyte	0	SCC07_1e2_C.lucknow_10
SCC07_1e2_C	lucknow_10	1	16	0		5914	Polydendrocyte	5	SCC07_1e2_C.lucknow_10
SCC07_1e2_C	lucknow_10	1	16	0		5914	SPN	0	SCC07_1e2_C.lucknow_10
SCC07_1e3_A	archmime_9	1	16	0		2161	Astrocyte	4	SCC07_1e3_A.archmime_9
SCC07_1e3_A	archmime_9	1	16	0		2161	Ependyma	0	SCC07_1e3_A.archmime_9
SCC07_1e3_A	archmime_9	1	16	0		2161	GABA_Neuron_OlfGC1	0	SCC07_1e3_A.archmime_9
SCC07_1e3_A	archmime_9	1	16	0		2161	GABA_Neuron_OlfGC2	1	SCC07_1e3_A.archmime_9
SCC07_1e3_A	archmime_9	1	16	0		2161	Glu_Neuron	6	SCC07_1e3_A.archmime_9
SCC07_1e3_A	archmime_9	1	16	0		2161	ImmatureNeuron	0	SCC07_1e3_A.archmime_9
SCC07_1e3_A	archmime_9	1	16	0		2161	Interneuron	3	SCC07_1e3_A.archmime_9
SCC07_1e3_A	archmime_9	1	16	0		2161	NPC	0	SCC07_1e3_A.archmime_9
SCC07_1e3_A	archmime_9	1	16	0		2161	Oligodendrocyte	0	SCC07_1e3_A.archmime_9
SCC07_1e3_A	archmime_9	1	16	0		2161	Polydendrocyte	2	SCC07_1e3_A.archmime_9
SCC07_1e3_A	archmime_9	1	16	0		2161	SPN	0	SCC07_1e3_A.archmime_9
SCC07_1e3_A	geratologous_11;hulkier_23	2	16	0		135553	Astrocyte	9	SCC07_1e3_A.geratologous_11;hulkier_23
SCC07_1e3_A	geratologous_11;hulkier_23	2	16	0		135553	Ependyma	0	SCC07_1e3_A.geratologous_11;hulkier_23
SCC07_1e3_A	geratologous_11;hulkier_23	2	16	0		135553	GABA_Neuron_OlfGC1	0	SCC07_1e3_A.geratologous_11;hulkier_23
SCC07_1e3_A	geratologous_11;hulkier_23	2	16	0		135553	GABA_Neuron_OlfGC2	0	SCC07_1e3_A.geratologous_11;hulkier_23
SCC07_1e3_A	geratologous_11;hulkier_23	2	16	0		135553	Glu_Neuron	4	SCC07_1e3_A.geratologous_11;hulkier_23
SCC07_1e3_A	geratologous_11;hulkier_23	2	16	0		135553	ImmatureNeuron	0	SCC07_1e3_A.geratologous_11;hulkier_23
SCC07_1e3_A	geratologous_11;hulkier_23	2	16	0		135553	Interneuron	1	SCC07_1e3_A.geratologous_11;hulkier_23
SCC07_1e3_A	geratologous_11;hulkier_23	2	16	0		135553	NPC	0	SCC07_1e3_A.geratologous_11;hulkier_23
SCC07_1e3_A	geratologous_11;hulkier_23	2	16	0		135553	Oligodendrocyte	0	SCC07_1e3_A.geratologous_11;hulkier_23
SCC07_1e3_A	geratologous_11;hulkier_23	2	16	0		135553	Polydendrocyte	1	SCC07_1e3_A.geratologous_11;hulkier_23
SCC07_1e3_A	geratologous_11;hulkier_23	2	16	0		135553	SPN	1	SCC07_1e3_A.geratologous_11;hulkier_23
SCC07_1e3_A	martellate_26	1	16	0		2207	Astrocyte	1	SCC07_1e3_A.martellate_26
SCC07_1e3_A	martellate_26	1	16	0		2207	Ependyma	0	SCC07_1e3_A.martellate_26
SCC07_1e3_A	martellate_26	1	16	0		2207	GABA_Neuron_OlfGC1	0	SCC07_1e3_A.martellate_26
SCC07_1e3_A	martellate_26	1	16	0		2207	GABA_Neuron_OlfGC2	0	SCC07_1e3_A.martellate_26
SCC07_1e3_A	martellate_26	1	16	0		2207	Glu_Neuron	9	SCC07_1e3_A.martellate_26
SCC07_1e3_A	martellate_26	1	16	0		2207	ImmatureNeuron	0	SCC07_1e3_A.martellate_26
SCC07_1e3_A	martellate_26	1	16	0		2207	Interneuron	4	SCC07_1e3_A.martellate_26
SCC07_1e3_A	martellate_26	1	16	0		2207	NPC	0	SCC07_1e3_A.martellate_26
SCC07_1e3_A	martellate_26	1	16	0		2207	Oligodendrocyte	0	SCC07_1e3_A.martellate_26
SCC07_1e3_A	martellate_26	1	16	0		2207	Polydendrocyte	0	SCC07_1e3_A.martellate_26
SCC07_1e3_A	martellate_26	1	16	0		2207	SPN	2	SCC07_1e3_A.martellate_26
SCC07_1e3_E	unframableness_15	1	16	0		823	Astrocyte	1	SCC07_1e3_E.unframableness_15
SCC07_1e3_E	unframableness_15	1	16	0		823	Ependyma	0	SCC07_1e3_E.unframableness_15
SCC07_1e3_E	unframableness_15	1	16	0		823	GABA_Neuron_OlfGC1	0	SCC07_1e3_E.unframableness_15
SCC07_1e3_E	unframableness_15	1	16	0		823	GABA_Neuron_OlfGC2	1	SCC07_1e3_E.unframableness_15
SCC07_1e3_E	unframableness_15	1	16	0		823	Glu_Neuron	6	SCC07_1e3_E.unframableness_15
SCC07_1e3_E	unframableness_15	1	16	0		823	ImmatureNeuron	0	SCC07_1e3_E.unframableness_15
SCC07_1e3_E	unframableness_15	1	16	0		823	Interneuron	8	SCC07_1e3_E.unframableness_15
SCC07_1e3_E	unframableness_15	1	16	0		823	NPC	0	SCC07_1e3_E.unframableness_15
SCC07_1e3_E	unframableness_15	1	16	0		823	Oligodendrocyte	0	SCC07_1e3_E.unframableness_15
SCC07_1e3_E	unframableness_15	1	16	0		823	Polydendrocyte	0	SCC07_1e3_E.unframableness_15
SCC07_1e3_E	unframableness_15	1	16	0		823	SPN	0	SCC07_1e3_E.unframableness_15
SCC06_1e3_B	speedless_16	1	15	0		812	Astrocyte	2	SCC06_1e3_B.speedless_16
SCC06_1e3_B	speedless_16	1	15	0		812	Ependyma	0	SCC06_1e3_B.speedless_16
SCC06_1e3_B	speedless_16	1	15	0		812	GABA_Neuron_OlfGC1	2	SCC06_1e3_B.speedless_16
SCC06_1e3_B	speedless_16	1	15	0		812	GABA_Neuron_OlfGC2	0	SCC06_1e3_B.speedless_16
SCC06_1e3_B	speedless_16	1	15	0		812	Glu_Neuron	7	SCC06_1e3_B.speedless_16
SCC06_1e3_B	speedless_16	1	15	0		812	ImmatureNeuron	2	SCC06_1e3_B.speedless_16
SCC06_1e3_B	speedless_16	1	15	0		812	Interneuron	2	SCC06_1e3_B.speedless_16
SCC06_1e3_B	speedless_16	1	15	0		812	NPC	0	SCC06_1e3_B.speedless_16
SCC06_1e3_B	speedless_16	1	15	0		812	Oligodendrocyte	0	SCC06_1e3_B.speedless_16
SCC06_1e3_B	speedless_16	1	15	0		812	Polydendrocyte	0	SCC06_1e3_B.speedless_16
SCC06_1e3_B	speedless_16	1	15	0		812	SPN	0	SCC06_1e3_B.speedless_16
SCC07_1e2_C	chartings_2	1	15	0		3357	Astrocyte	7	SCC07_1e2_C.chartings_2
SCC07_1e2_C	chartings_2	1	15	0		3357	Ependyma	0	SCC07_1e2_C.chartings_2
SCC07_1e2_C	chartings_2	1	15	0		3357	GABA_Neuron_OlfGC1	0	SCC07_1e2_C.chartings_2
SCC07_1e2_C	chartings_2	1	15	0		3357	GABA_Neuron_OlfGC2	0	SCC07_1e2_C.chartings_2
SCC07_1e2_C	chartings_2	1	15	0		3357	Glu_Neuron	4	SCC07_1e2_C.chartings_2
SCC07_1e2_C	chartings_2	1	15	0		3357	ImmatureNeuron	0	SCC07_1e2_C.chartings_2
SCC07_1e2_C	chartings_2	1	15	0		3357	Interneuron	1	SCC07_1e2_C.chartings_2
SCC07_1e2_C	chartings_2	1	15	0		3357	NPC	1	SCC07_1e2_C.chartings_2
SCC07_1e2_C	chartings_2	1	15	0		3357	Oligodendrocyte	0	SCC07_1e2_C.chartings_2
SCC07_1e2_C	chartings_2	1	15	0		3357	Polydendrocyte	2	SCC07_1e2_C.chartings_2
SCC07_1e2_C	chartings_2	1	15	0		3357	SPN	0	SCC07_1e2_C.chartings_2
SCC07_1e2_C	monodelphic_15	1	15	0		5358	Astrocyte	4	SCC07_1e2_C.monodelphic_15
SCC07_1e2_C	monodelphic_15	1	15	0		5358	Ependyma	0	SCC07_1e2_C.monodelphic_15
SCC07_1e2_C	monodelphic_15	1	15	0		5358	GABA_Neuron_OlfGC1	0	SCC07_1e2_C.monodelphic_15
SCC07_1e2_C	monodelphic_15	1	15	0		5358	GABA_Neuron_OlfGC2	1	SCC07_1e2_C.monodelphic_15
SCC07_1e2_C	monodelphic_15	1	15	0		5358	Glu_Neuron	6	SCC07_1e2_C.monodelphic_15
SCC07_1e2_C	monodelphic_15	1	15	0		5358	ImmatureNeuron	0	SCC07_1e2_C.monodelphic_15
SCC07_1e2_C	monodelphic_15	1	15	0		5358	Interneuron	1	SCC07_1e2_C.monodelphic_15
SCC07_1e2_C	monodelphic_15	1	15	0		5358	NPC	0	SCC07_1e2_C.monodelphic_15
SCC07_1e2_C	monodelphic_15	1	15	0		5358	Oligodendrocyte	0	SCC07_1e2_C.monodelphic_15
SCC07_1e2_C	monodelphic_15	1	15	0		5358	Polydendrocyte	2	SCC07_1e2_C.monodelphic_15
SCC07_1e2_C	monodelphic_15	1	15	0		5358	SPN	1	SCC07_1e2_C.monodelphic_15
SCC07_1e3_A	effortfulness_14	1	15	0		1585	Astrocyte	7	SCC07_1e3_A.effortfulness_14
SCC07_1e3_A	effortfulness_14	1	15	0		1585	Ependyma	0	SCC07_1e3_A.effortfulness_14
SCC07_1e3_A	effortfulness_14	1	15	0		1585	GABA_Neuron_OlfGC1	0	SCC07_1e3_A.effortfulness_14
SCC07_1e3_A	effortfulness_14	1	15	0		1585	GABA_Neuron_OlfGC2	0	SCC07_1e3_A.effortfulness_14
SCC07_1e3_A	effortfulness_14	1	15	0		1585	Glu_Neuron	5	SCC07_1e3_A.effortfulness_14
SCC07_1e3_A	effortfulness_14	1	15	0		1585	ImmatureNeuron	1	SCC07_1e3_A.effortfulness_14
SCC07_1e3_A	effortfulness_14	1	15	0		1585	Interneuron	1	SCC07_1e3_A.effortfulness_14
SCC07_1e3_A	effortfulness_14	1	15	0		1585	NPC	0	SCC07_1e3_A.effortfulness_14
SCC07_1e3_A	effortfulness_14	1	15	0		1585	Oligodendrocyte	0	SCC07_1e3_A.effortfulness_14
SCC07_1e3_A	effortfulness_14	1	15	0		1585	Polydendrocyte	0	SCC07_1e3_A.effortfulness_14
SCC07_1e3_A	effortfulness_14	1	15	0		1585	SPN	1	SCC07_1e3_A.effortfulness_14
SCC08_1e2_A	condivision_8	1	15	0		5072	Astrocyte	1	SCC08_1e2_A.condivision_8
SCC08_1e2_A	condivision_8	1	15	0		5072	Ependyma	0	SCC08_1e2_A.condivision_8
SCC08_1e2_A	condivision_8	1	15	0		5072	GABA_Neuron_OlfGC1	0	SCC08_1e2_A.condivision_8
SCC08_1e2_A	condivision_8	1	15	0		5072	GABA_Neuron_OlfGC2	1	SCC08_1e2_A.condivision_8
SCC08_1e2_A	condivision_8	1	15	0		5072	Glu_Neuron	0	SCC08_1e2_A.condivision_8
SCC08_1e2_A	condivision_8	1	15	0		5072	ImmatureNeuron	1	SCC08_1e2_A.condivision_8
SCC08_1e2_A	condivision_8	1	15	0		5072	Interneuron	2	SCC08_1e2_A.condivision_8
SCC08_1e2_A	condivision_8	1	15	0		5072	NPC	1	SCC08_1e2_A.condivision_8
SCC08_1e2_A	condivision_8	1	15	0		5072	Oligodendrocyte	0	SCC08_1e2_A.condivision_8
SCC08_1e2_A	condivision_8	1	15	0		5072	Polydendrocyte	2	SCC08_1e2_A.condivision_8
SCC08_1e2_A	condivision_8	1	15	0		5072	SPN	7	SCC08_1e2_A.condivision_8
SCC08_1e2_A	deutzias_23	1	15	0		6169	Astrocyte	0	SCC08_1e2_A.deutzias_23
SCC08_1e2_A	deutzias_23	1	15	0		6169	Ependyma	0	SCC08_1e2_A.deutzias_23
SCC08_1e2_A	deutzias_23	1	15	0		6169	GABA_Neuron_OlfGC1	0	SCC08_1e2_A.deutzias_23
SCC08_1e2_A	deutzias_23	1	15	0		6169	GABA_Neuron_OlfGC2	1	SCC08_1e2_A.deutzias_23
SCC08_1e2_A	deutzias_23	1	15	0		6169	Glu_Neuron	5	SCC08_1e2_A.deutzias_23
SCC08_1e2_A	deutzias_23	1	15	0		6169	ImmatureNeuron	0	SCC08_1e2_A.deutzias_23
SCC08_1e2_A	deutzias_23	1	15	0		6169	Interneuron	6	SCC08_1e2_A.deutzias_23
SCC08_1e2_A	deutzias_23	1	15	0		6169	NPC	0	SCC08_1e2_A.deutzias_23
SCC08_1e2_A	deutzias_23	1	15	0		6169	Oligodendrocyte	0	SCC08_1e2_A.deutzias_23
SCC08_1e2_A	deutzias_23	1	15	0		6169	Polydendrocyte	2	SCC08_1e2_A.deutzias_23
SCC08_1e2_A	deutzias_23	1	15	0		6169	SPN	1	SCC08_1e2_A.deutzias_23
SCC08_1e2_A	tacanan_12	1	15	0		3118	Astrocyte	3	SCC08_1e2_A.tacanan_12
SCC08_1e2_A	tacanan_12	1	15	0		3118	Ependyma	0	SCC08_1e2_A.tacanan_12
SCC08_1e2_A	tacanan_12	1	15	0		3118	GABA_Neuron_OlfGC1	0	SCC08_1e2_A.tacanan_12
SCC08_1e2_A	tacanan_12	1	15	0		3118	GABA_Neuron_OlfGC2	0	SCC08_1e2_A.tacanan_12
SCC08_1e2_A	tacanan_12	1	15	0		3118	Glu_Neuron	6	SCC08_1e2_A.tacanan_12
SCC08_1e2_A	tacanan_12	1	15	0		3118	ImmatureNeuron	0	SCC08_1e2_A.tacanan_12
SCC08_1e2_A	tacanan_12	1	15	0		3118	Interneuron	3	SCC08_1e2_A.tacanan_12
SCC08_1e2_A	tacanan_12	1	15	0		3118	NPC	0	SCC08_1e2_A.tacanan_12
SCC08_1e2_A	tacanan_12	1	15	0		3118	Oligodendrocyte	0	SCC08_1e2_A.tacanan_12
SCC08_1e2_A	tacanan_12	1	15	0		3118	Polydendrocyte	0	SCC08_1e2_A.tacanan_12
SCC08_1e2_A	tacanan_12	1	15	0		3118	SPN	3	SCC08_1e2_A.tacanan_12
SCC06_1e2_A	bothropic_20	1	14	0		2190	Astrocyte	0	SCC06_1e2_A.bothropic_20
SCC06_1e2_A	bothropic_20	1	14	0		2190	Ependyma	0	SCC06_1e2_A.bothropic_20
SCC06_1e2_A	bothropic_20	1	14	0		2190	GABA_Neuron_OlfGC1	0	SCC06_1e2_A.bothropic_20
SCC06_1e2_A	bothropic_20	1	14	0		2190	GABA_Neuron_OlfGC2	0	SCC06_1e2_A.bothropic_20
SCC06_1e2_A	bothropic_20	1	14	0		2190	Glu_Neuron	12	SCC06_1e2_A.bothropic_20
SCC06_1e2_A	bothropic_20	1	14	0		2190	ImmatureNeuron	0	SCC06_1e2_A.bothropic_20
SCC06_1e2_A	bothropic_20	1	14	0		2190	Interneuron	1	SCC06_1e2_A.bothropic_20
SCC06_1e2_A	bothropic_20	1	14	0		2190	NPC	0	SCC06_1e2_A.bothropic_20
SCC06_1e2_A	bothropic_20	1	14	0		2190	Oligodendrocyte	1	SCC06_1e2_A.bothropic_20
SCC06_1e2_A	bothropic_20	1	14	0		2190	Polydendrocyte	0	SCC06_1e2_A.bothropic_20
SCC06_1e2_A	bothropic_20	1	14	0		2190	SPN	0	SCC06_1e2_A.bothropic_20
SCC07_1e2_C	havoc_11	1	14	0		4962	Astrocyte	1	SCC07_1e2_C.havoc_11
SCC07_1e2_C	havoc_11	1	14	0		4962	Ependyma	0	SCC07_1e2_C.havoc_11
SCC07_1e2_C	havoc_11	1	14	0		4962	GABA_Neuron_OlfGC1	0	SCC07_1e2_C.havoc_11
SCC07_1e2_C	havoc_11	1	14	0		4962	GABA_Neuron_OlfGC2	0	SCC07_1e2_C.havoc_11
SCC07_1e2_C	havoc_11	1	14	0		4962	Glu_Neuron	2	SCC07_1e2_C.havoc_11
SCC07_1e2_C	havoc_11	1	14	0		4962	ImmatureNeuron	1	SCC07_1e2_C.havoc_11
SCC07_1e2_C	havoc_11	1	14	0		4962	Interneuron	10	SCC07_1e2_C.havoc_11
SCC07_1e2_C	havoc_11	1	14	0		4962	NPC	0	SCC07_1e2_C.havoc_11
SCC07_1e2_C	havoc_11	1	14	0		4962	Oligodendrocyte	0	SCC07_1e2_C.havoc_11
SCC07_1e2_C	havoc_11	1	14	0		4962	Polydendrocyte	0	SCC07_1e2_C.havoc_11
SCC07_1e2_C	havoc_11	1	14	0		4962	SPN	0	SCC07_1e2_C.havoc_11
SCC07_1e2_C	sinuate_13	1	14	0		2737	Astrocyte	1	SCC07_1e2_C.sinuate_13
SCC07_1e2_C	sinuate_13	1	14	0		2737	Ependyma	0	SCC07_1e2_C.sinuate_13
SCC07_1e2_C	sinuate_13	1	14	0		2737	GABA_Neuron_OlfGC1	1	SCC07_1e2_C.sinuate_13
SCC07_1e2_C	sinuate_13	1	14	0		2737	GABA_Neuron_OlfGC2	1	SCC07_1e2_C.sinuate_13
SCC07_1e2_C	sinuate_13	1	14	0		2737	Glu_Neuron	5	SCC07_1e2_C.sinuate_13
SCC07_1e2_C	sinuate_13	1	14	0		2737	ImmatureNeuron	0	SCC07_1e2_C.sinuate_13
SCC07_1e2_C	sinuate_13	1	14	0		2737	Interneuron	4	SCC07_1e2_C.sinuate_13
SCC07_1e2_C	sinuate_13	1	14	0		2737	NPC	0	SCC07_1e2_C.sinuate_13
SCC07_1e2_C	sinuate_13	1	14	0		2737	Oligodendrocyte	0	SCC07_1e2_C.sinuate_13
SCC07_1e2_C	sinuate_13	1	14	0		2737	Polydendrocyte	2	SCC07_1e2_C.sinuate_13
SCC07_1e2_C	sinuate_13	1	14	0		2737	SPN	0	SCC07_1e2_C.sinuate_13
SCC07_1e3_A	afara_22;isobarism_16	2	14	0		119832	Astrocyte	0	SCC07_1e3_A.afara_22;isobarism_16
SCC07_1e3_A	afara_22;isobarism_16	2	14	0		119832	Ependyma	0	SCC07_1e3_A.afara_22;isobarism_16
SCC07_1e3_A	afara_22;isobarism_16	2	14	0		119832	GABA_Neuron_OlfGC1	0	SCC07_1e3_A.afara_22;isobarism_16
SCC07_1e3_A	afara_22;isobarism_16	2	14	0		119832	GABA_Neuron_OlfGC2	0	SCC07_1e3_A.afara_22;isobarism_16
SCC07_1e3_A	afara_22;isobarism_16	2	14	0		119832	Glu_Neuron	8	SCC07_1e3_A.afara_22;isobarism_16
SCC07_1e3_A	afara_22;isobarism_16	2	14	0		119832	ImmatureNeuron	0	SCC07_1e3_A.afara_22;isobarism_16
SCC07_1e3_A	afara_22;isobarism_16	2	14	0		119832	Interneuron	4	SCC07_1e3_A.afara_22;isobarism_16
SCC07_1e3_A	afara_22;isobarism_16	2	14	0		119832	NPC	0	SCC07_1e3_A.afara_22;isobarism_16
SCC07_1e3_A	afara_22;isobarism_16	2	14	0		119832	Oligodendrocyte	0	SCC07_1e3_A.afara_22;isobarism_16
SCC07_1e3_A	afara_22;isobarism_16	2	14	0		119832	Polydendrocyte	0	SCC07_1e3_A.afara_22;isobarism_16
SCC07_1e3_A	afara_22;isobarism_16	2	14	0		119832	SPN	2	SCC07_1e3_A.afara_22;isobarism_16
SCC07_1e3_A	disedification_21	1	14	0		2363	Astrocyte	7	SCC07_1e3_A.disedification_21
SCC07_1e3_A	disedification_21	1	14	0		2363	Ependyma	0	SCC07_1e3_A.disedification_21
SCC07_1e3_A	disedification_21	1	14	0		2363	GABA_Neuron_OlfGC1	0	SCC07_1e3_A.disedification_21
SCC07_1e3_A	disedification_21	1	14	0		2363	GABA_Neuron_OlfGC2	1	SCC07_1e3_A.disedification_21
SCC07_1e3_A	disedification_21	1	14	0		2363	Glu_Neuron	2	SCC07_1e3_A.disedification_21
SCC07_1e3_A	disedification_21	1	14	0		2363	ImmatureNeuron	0	SCC07_1e3_A.disedification_21
SCC07_1e3_A	disedification_21	1	14	0		2363	Interneuron	4	SCC07_1e3_A.disedification_21
SCC07_1e3_A	disedification_21	1	14	0		2363	NPC	0	SCC07_1e3_A.disedification_21
SCC07_1e3_A	disedification_21	1	14	0		2363	Oligodendrocyte	0	SCC07_1e3_A.disedification_21
SCC07_1e3_A	disedification_21	1	14	0		2363	Polydendrocyte	0	SCC07_1e3_A.disedification_21
SCC07_1e3_A	disedification_21	1	14	0		2363	SPN	0	SCC07_1e3_A.disedification_21
SCC07_1e3_E	ponticulus_6	1	14	0		19023	Astrocyte	5	SCC07_1e3_E.ponticulus_6
SCC07_1e3_E	ponticulus_6	1	14	0		19023	Ependyma	0	SCC07_1e3_E.ponticulus_6
SCC07_1e3_E	ponticulus_6	1	14	0		19023	GABA_Neuron_OlfGC1	0	SCC07_1e3_E.ponticulus_6
SCC07_1e3_E	ponticulus_6	1	14	0		19023	GABA_Neuron_OlfGC2	0	SCC07_1e3_E.ponticulus_6
SCC07_1e3_E	ponticulus_6	1	14	0		19023	Glu_Neuron	7	SCC07_1e3_E.ponticulus_6
SCC07_1e3_E	ponticulus_6	1	14	0		19023	ImmatureNeuron	0	SCC07_1e3_E.ponticulus_6
SCC07_1e3_E	ponticulus_6	1	14	0		19023	Interneuron	1	SCC07_1e3_E.ponticulus_6
SCC07_1e3_E	ponticulus_6	1	14	0		19023	NPC	0	SCC07_1e3_E.ponticulus_6
SCC07_1e3_E	ponticulus_6	1	14	0		19023	Oligodendrocyte	0	SCC07_1e3_E.ponticulus_6
SCC07_1e3_E	ponticulus_6	1	14	0		19023	Polydendrocyte	0	SCC07_1e3_E.ponticulus_6
SCC07_1e3_E	ponticulus_6	1	14	0		19023	SPN	1	SCC07_1e3_E.ponticulus_6
SCC08_1e2_A	antiparasitic_21;spadices_13	2	14	1	Glu_Neuron	163912	Astrocyte	2	SCC08_1e2_A.antiparasitic_21;spadices_13
SCC08_1e2_A	antiparasitic_21;spadices_13	2	14	1	Glu_Neuron	163912	Ependyma	0	SCC08_1e2_A.antiparasitic_21;spadices_13
SCC08_1e2_A	antiparasitic_21;spadices_13	2	14	1	Glu_Neuron	163912	GABA_Neuron_OlfGC1	1	SCC08_1e2_A.antiparasitic_21;spadices_13
SCC08_1e2_A	antiparasitic_21;spadices_13	2	14	1	Glu_Neuron	163912	GABA_Neuron_OlfGC2	2	SCC08_1e2_A.antiparasitic_21;spadices_13
SCC08_1e2_A	antiparasitic_21;spadices_13	2	14	1	Glu_Neuron	163912	Glu_Neuron	3	SCC08_1e2_A.antiparasitic_21;spadices_13
SCC08_1e2_A	antiparasitic_21;spadices_13	2	14	1	Glu_Neuron	163912	ImmatureNeuron	0	SCC08_1e2_A.antiparasitic_21;spadices_13
SCC08_1e2_A	antiparasitic_21;spadices_13	2	14	1	Glu_Neuron	163912	Interneuron	2	SCC08_1e2_A.antiparasitic_21;spadices_13
SCC08_1e2_A	antiparasitic_21;spadices_13	2	14	1	Glu_Neuron	163912	NPC	0	SCC08_1e2_A.antiparasitic_21;spadices_13
SCC08_1e2_A	antiparasitic_21;spadices_13	2	14	1	Glu_Neuron	163912	Oligodendrocyte	0	SCC08_1e2_A.antiparasitic_21;spadices_13
SCC08_1e2_A	antiparasitic_21;spadices_13	2	14	1	Glu_Neuron	163912	Polydendrocyte	2	SCC08_1e2_A.antiparasitic_21;spadices_13
SCC08_1e2_A	antiparasitic_21;spadices_13	2	14	1	Glu_Neuron	163912	SPN	1	SCC08_1e2_A.antiparasitic_21;spadices_13
SCC08_1e2_A	fallowist_8	1	14	2	Interneuron	7712	Astrocyte	2	SCC08_1e2_A.fallowist_8
SCC08_1e2_A	fallowist_8	1	14	2	Interneuron	7712	Ependyma	0	SCC08_1e2_A.fallowist_8
SCC08_1e2_A	fallowist_8	1	14	2	Interneuron	7712	GABA_Neuron_OlfGC1	0	SCC08_1e2_A.fallowist_8
SCC08_1e2_A	fallowist_8	1	14	2	Interneuron	7712	GABA_Neuron_OlfGC2	1	SCC08_1e2_A.fallowist_8
SCC08_1e2_A	fallowist_8	1	14	2	Interneuron	7712	Glu_Neuron	5	SCC08_1e2_A.fallowist_8
SCC08_1e2_A	fallowist_8	1	14	2	Interneuron	7712	ImmatureNeuron	1	SCC08_1e2_A.fallowist_8
SCC08_1e2_A	fallowist_8	1	14	2	Interneuron	7712	Interneuron	2	SCC08_1e2_A.fallowist_8
SCC08_1e2_A	fallowist_8	1	14	2	Interneuron	7712	NPC	0	SCC08_1e2_A.fallowist_8
SCC08_1e2_A	fallowist_8	1	14	2	Interneuron	7712	Oligodendrocyte	0	SCC08_1e2_A.fallowist_8
SCC08_1e2_A	fallowist_8	1	14	2	Interneuron	7712	Polydendrocyte	0	SCC08_1e2_A.fallowist_8
SCC08_1e2_A	fallowist_8	1	14	2	Interneuron	7712	SPN	1	SCC08_1e2_A.fallowist_8
SCC08_1e3_C	refrigerants_30	1	14	0		2038	Astrocyte	3	SCC08_1e3_C.refrigerants_30
SCC08_1e3_C	refrigerants_30	1	14	0		2038	Ependyma	0	SCC08_1e3_C.refrigerants_30
SCC08_1e3_C	refrigerants_30	1	14	0		2038	GABA_Neuron_OlfGC1	0	SCC08_1e3_C.refrigerants_30
SCC08_1e3_C	refrigerants_30	1	14	0		2038	GABA_Neuron_OlfGC2	0	SCC08_1e3_C.refrigerants_30
SCC08_1e3_C	refrigerants_30	1	14	0		2038	Glu_Neuron	3	SCC08_1e3_C.refrigerants_30
SCC08_1e3_C	refrigerants_30	1	14	0		2038	ImmatureNeuron	0	SCC08_1e3_C.refrigerants_30
SCC08_1e3_C	refrigerants_30	1	14	0		2038	Interneuron	5	SCC08_1e3_C.refrigerants_30
SCC08_1e3_C	refrigerants_30	1	14	0		2038	NPC	0	SCC08_1e3_C.refrigerants_30
SCC08_1e3_C	refrigerants_30	1	14	0		2038	Oligodendrocyte	0	SCC08_1e3_C.refrigerants_30
SCC08_1e3_C	refrigerants_30	1	14	0		2038	Polydendrocyte	0	SCC08_1e3_C.refrigerants_30
SCC08_1e3_C	refrigerants_30	1	14	0		2038	SPN	3	SCC08_1e3_C.refrigerants_30
SCC06_1e3_A	refrigerants_30	1	13	0		2038	Astrocyte	1	SCC06_1e3_A.refrigerants_30
SCC06_1e3_A	refrigerants_30	1	13	0		2038	Ependyma	0	SCC06_1e3_A.refrigerants_30
SCC06_1e3_A	refrigerants_30	1	13	0		2038	GABA_Neuron_OlfGC1	0	SCC06_1e3_A.refrigerants_30
SCC06_1e3_A	refrigerants_30	1	13	0		2038	GABA_Neuron_OlfGC2	0	SCC06_1e3_A.refrigerants_30
SCC06_1e3_A	refrigerants_30	1	13	0		2038	Glu_Neuron	5	SCC06_1e3_A.refrigerants_30
SCC06_1e3_A	refrigerants_30	1	13	0		2038	ImmatureNeuron	0	SCC06_1e3_A.refrigerants_30
SCC06_1e3_A	refrigerants_30	1	13	0		2038	Interneuron	2	SCC06_1e3_A.refrigerants_30
SCC06_1e3_A	refrigerants_30	1	13	0		2038	NPC	0	SCC06_1e3_A.refrigerants_30
SCC06_1e3_A	refrigerants_30	1	13	0		2038	Oligodendrocyte	1	SCC06_1e3_A.refrigerants_30
SCC06_1e3_A	refrigerants_30	1	13	0		2038	Polydendrocyte	1	SCC06_1e3_A.refrigerants_30
SCC06_1e3_A	refrigerants_30	1	13	0		2038	SPN	3	SCC06_1e3_A.refrigerants_30
SCC06_1e3_B	tipplers_8	1	13	0		1244	Astrocyte	0	SCC06_1e3_B.tipplers_8
SCC06_1e3_B	tipplers_8	1	13	0		1244	Ependyma	0	SCC06_1e3_B.tipplers_8
SCC06_1e3_B	tipplers_8	1	13	0		1244	GABA_Neuron_OlfGC1	0	SCC06_1e3_B.tipplers_8
SCC06_1e3_B	tipplers_8	1	13	0		1244	GABA_Neuron_OlfGC2	0	SCC06_1e3_B.tipplers_8
SCC06_1e3_B	tipplers_8	1	13	0		1244	Glu_Neuron	12	SCC06_1e3_B.tipplers_8
SCC06_1e3_B	tipplers_8	1	13	0		1244	ImmatureNeuron	0	SCC06_1e3_B.tipplers_8
SCC06_1e3_B	tipplers_8	1	13	0		1244	Interneuron	0	SCC06_1e3_B.tipplers_8
SCC06_1e3_B	tipplers_8	1	13	0		1244	NPC	0	SCC06_1e3_B.tipplers_8
SCC06_1e3_B	tipplers_8	1	13	0		1244	Oligodendrocyte	0	SCC06_1e3_B.tipplers_8
SCC06_1e3_B	tipplers_8	1	13	0		1244	Polydendrocyte	0	SCC06_1e3_B.tipplers_8
SCC06_1e3_B	tipplers_8	1	13	0		1244	SPN	1	SCC06_1e3_B.tipplers_8
SCC07_1e2_B	isaurian_29	1	13	0		17036	Astrocyte	4	SCC07_1e2_B.isaurian_29
SCC07_1e2_B	isaurian_29	1	13	0		17036	Ependyma	0	SCC07_1e2_B.isaurian_29
SCC07_1e2_B	isaurian_29	1	13	0		17036	GABA_Neuron_OlfGC1	0	SCC07_1e2_B.isaurian_29
SCC07_1e2_B	isaurian_29	1	13	0		17036	GABA_Neuron_OlfGC2	0	SCC07_1e2_B.isaurian_29
SCC07_1e2_B	isaurian_29	1	13	0		17036	Glu_Neuron	3	SCC07_1e2_B.isaurian_29
SCC07_1e2_B	isaurian_29	1	13	0		17036	ImmatureNeuron	0	SCC07_1e2_B.isaurian_29
SCC07_1e2_B	isaurian_29	1	13	0		17036	Interneuron	4	SCC07_1e2_B.isaurian_29
SCC07_1e2_B	isaurian_29	1	13	0		17036	NPC	0	SCC07_1e2_B.isaurian_29
SCC07_1e2_B	isaurian_29	1	13	0		17036	Oligodendrocyte	0	SCC07_1e2_B.isaurian_29
SCC07_1e2_B	isaurian_29	1	13	0		17036	Polydendrocyte	1	SCC07_1e2_B.isaurian_29
SCC07_1e2_B	isaurian_29	1	13	0		17036	SPN	1	SCC07_1e2_B.isaurian_29
SCC07_1e2_B	resolicitation_2	1	13	0		570713	Astrocyte	3	SCC07_1e2_B.resolicitation_2
SCC07_1e2_B	resolicitation_2	1	13	0		570713	Ependyma	0	SCC07_1e2_B.resolicitation_2
SCC07_1e2_B	resolicitation_2	1	13	0		570713	GABA_Neuron_OlfGC1	0	SCC07_1e2_B.resolicitation_2
SCC07_1e2_B	resolicitation_2	1	13	0		570713	GABA_Neuron_OlfGC2	1	SCC07_1e2_B.resolicitation_2
SCC07_1e2_B	resolicitation_2	1	13	0		570713	Glu_Neuron	6	SCC07_1e2_B.resolicitation_2
SCC07_1e2_B	resolicitation_2	1	13	0		570713	ImmatureNeuron	0	SCC07_1e2_B.resolicitation_2
SCC07_1e2_B	resolicitation_2	1	13	0		570713	Interneuron	0	SCC07_1e2_B.resolicitation_2
SCC07_1e2_B	resolicitation_2	1	13	0		570713	NPC	0	SCC07_1e2_B.resolicitation_2
SCC07_1e2_B	resolicitation_2	1	13	0		570713	Oligodendrocyte	0	SCC07_1e2_B.resolicitation_2
SCC07_1e2_B	resolicitation_2	1	13	0		570713	Polydendrocyte	0	SCC07_1e2_B.resolicitation_2
SCC07_1e2_B	resolicitation_2	1	13	0		570713	SPN	3	SCC07_1e2_B.resolicitation_2
SCC07_1e2_C	almeriite_25	1	13	0		4211	Astrocyte	1	SCC07_1e2_C.almeriite_25
SCC07_1e2_C	almeriite_25	1	13	0		4211	Ependyma	0	SCC07_1e2_C.almeriite_25
SCC07_1e2_C	almeriite_25	1	13	0		4211	GABA_Neuron_OlfGC1	0	SCC07_1e2_C.almeriite_25
SCC07_1e2_C	almeriite_25	1	13	0		4211	GABA_Neuron_OlfGC2	0	SCC07_1e2_C.almeriite_25
SCC07_1e2_C	almeriite_25	1	13	0		4211	Glu_Neuron	2	SCC07_1e2_C.almeriite_25
SCC07_1e2_C	almeriite_25	1	13	0		4211	ImmatureNeuron	0	SCC07_1e2_C.almeriite_25
SCC07_1e2_C	almeriite_25	1	13	0		4211	Interneuron	5	SCC07_1e2_C.almeriite_25
SCC07_1e2_C	almeriite_25	1	13	0		4211	NPC	0	SCC07_1e2_C.almeriite_25
SCC07_1e2_C	almeriite_25	1	13	0		4211	Oligodendrocyte	0	SCC07_1e2_C.almeriite_25
SCC07_1e2_C	almeriite_25	1	13	0		4211	Polydendrocyte	1	SCC07_1e2_C.almeriite_25
SCC07_1e2_C	almeriite_25	1	13	0		4211	SPN	4	SCC07_1e2_C.almeriite_25
SCC07_1e2_C	curtest_27	1	13	0		5487	Astrocyte	3	SCC07_1e2_C.curtest_27
SCC07_1e2_C	curtest_27	1	13	0		5487	Ependyma	0	SCC07_1e2_C.curtest_27
SCC07_1e2_C	curtest_27	1	13	0		5487	GABA_Neuron_OlfGC1	0	SCC07_1e2_C.curtest_27
SCC07_1e2_C	curtest_27	1	13	0		5487	GABA_Neuron_OlfGC2	1	SCC07_1e2_C.curtest_27
SCC07_1e2_C	curtest_27	1	13	0		5487	Glu_Neuron	5	SCC07_1e2_C.curtest_27
SCC07_1e2_C	curtest_27	1	13	0		5487	ImmatureNeuron	0	SCC07_1e2_C.curtest_27
SCC07_1e2_C	curtest_27	1	13	0		5487	Interneuron	1	SCC07_1e2_C.curtest_27
SCC07_1e2_C	curtest_27	1	13	0		5487	NPC	0	SCC07_1e2_C.curtest_27
SCC07_1e2_C	curtest_27	1	13	0		5487	Oligodendrocyte	1	SCC07_1e2_C.curtest_27
SCC07_1e2_C	curtest_27	1	13	0		5487	Polydendrocyte	1	SCC07_1e2_C.curtest_27
SCC07_1e2_C	curtest_27	1	13	0		5487	SPN	1	SCC07_1e2_C.curtest_27
SCC07_1e2_C	disenthrall_18;glavering_10	2	13	0		647597	Astrocyte	0	SCC07_1e2_C.disenthrall_18;glavering_10
SCC07_1e2_C	disenthrall_18;glavering_10	2	13	0		647597	Ependyma	0	SCC07_1e2_C.disenthrall_18;glavering_10
SCC07_1e2_C	disenthrall_18;glavering_10	2	13	0		647597	GABA_Neuron_OlfGC1	0	SCC07_1e2_C.disenthrall_18;glavering_10
SCC07_1e2_C	disenthrall_18;glavering_10	2	13	0		647597	GABA_Neuron_OlfGC2	0	SCC07_1e2_C.disenthrall_18;glavering_10
SCC07_1e2_C	disenthrall_18;glavering_10	2	13	0		647597	Glu_Neuron	9	SCC07_1e2_C.disenthrall_18;glavering_10
SCC07_1e2_C	disenthrall_18;glavering_10	2	13	0		647597	ImmatureNeuron	0	SCC07_1e2_C.disenthrall_18;glavering_10
SCC07_1e2_C	disenthrall_18;glavering_10	2	13	0		647597	Interneuron	2	SCC07_1e2_C.disenthrall_18;glavering_10
SCC07_1e2_C	disenthrall_18;glavering_10	2	13	0		647597	NPC	0	SCC07_1e2_C.disenthrall_18;glavering_10
SCC07_1e2_C	disenthrall_18;glavering_10	2	13	0		647597	Oligodendrocyte	0	SCC07_1e2_C.disenthrall_18;glavering_10
SCC07_1e2_C	disenthrall_18;glavering_10	2	13	0		647597	Polydendrocyte	0	SCC07_1e2_C.disenthrall_18;glavering_10
SCC07_1e2_C	disenthrall_18;glavering_10	2	13	0		647597	SPN	2	SCC07_1e2_C.disenthrall_18;glavering_10
SCC07_1e2_C	embraciveg_10	1	13	0		36820	Astrocyte	4	SCC07_1e2_C.embraciveg_10
SCC07_1e2_C	embraciveg_10	1	13	0		36820	Ependyma	0	SCC07_1e2_C.embraciveg_10
SCC07_1e2_C	embraciveg_10	1	13	0		36820	GABA_Neuron_OlfGC1	0	SCC07_1e2_C.embraciveg_10
SCC07_1e2_C	embraciveg_10	1	13	0		36820	GABA_Neuron_OlfGC2	0	SCC07_1e2_C.embraciveg_10
SCC07_1e2_C	embraciveg_10	1	13	0		36820	Glu_Neuron	5	SCC07_1e2_C.embraciveg_10
SCC07_1e2_C	embraciveg_10	1	13	0		36820	ImmatureNeuron	0	SCC07_1e2_C.embraciveg_10
SCC07_1e2_C	embraciveg_10	1	13	0		36820	Interneuron	1	SCC07_1e2_C.embraciveg_10
SCC07_1e2_C	embraciveg_10	1	13	0		36820	NPC	0	SCC07_1e2_C.embraciveg_10
SCC07_1e2_C	embraciveg_10	1	13	0		36820	Oligodendrocyte	0	SCC07_1e2_C.embraciveg_10
SCC07_1e2_C	embraciveg_10	1	13	0		36820	Polydendrocyte	3	SCC07_1e2_C.embraciveg_10
SCC07_1e2_C	embraciveg_10	1	13	0		36820	SPN	0	SCC07_1e2_C.embraciveg_10
SCC07_1e2_C	transpeninsular_1	1	13	1	Interneuron	3646	Astrocyte	2	SCC07_1e2_C.transpeninsular_1
SCC07_1e2_C	transpeninsular_1	1	13	1	Interneuron	3646	Ependyma	0	SCC07_1e2_C.transpeninsular_1
SCC07_1e2_C	transpeninsular_1	1	13	1	Interneuron	3646	GABA_Neuron_OlfGC1	0	SCC07_1e2_C.transpeninsular_1
SCC07_1e2_C	transpeninsular_1	1	13	1	Interneuron	3646	GABA_Neuron_OlfGC2	1	SCC07_1e2_C.transpeninsular_1
SCC07_1e2_C	transpeninsular_1	1	13	1	Interneuron	3646	Glu_Neuron	2	SCC07_1e2_C.transpeninsular_1
SCC07_1e2_C	transpeninsular_1	1	13	1	Interneuron	3646	ImmatureNeuron	0	SCC07_1e2_C.transpeninsular_1
SCC07_1e2_C	transpeninsular_1	1	13	1	Interneuron	3646	Interneuron	3	SCC07_1e2_C.transpeninsular_1
SCC07_1e2_C	transpeninsular_1	1	13	1	Interneuron	3646	NPC	0	SCC07_1e2_C.transpeninsular_1
SCC07_1e2_C	transpeninsular_1	1	13	1	Interneuron	3646	Oligodendrocyte	1	SCC07_1e2_C.transpeninsular_1
SCC07_1e2_C	transpeninsular_1	1	13	1	Interneuron	3646	Polydendrocyte	2	SCC07_1e2_C.transpeninsular_1
SCC07_1e2_C	transpeninsular_1	1	13	1	Interneuron	3646	SPN	1	SCC07_1e2_C.transpeninsular_1
SCC07_1e3_A	geratologous_11;ruggedization_10	2	13	0		97655	Astrocyte	4	SCC07_1e3_A.geratologous_11;ruggedization_10
SCC07_1e3_A	geratologous_11;ruggedization_10	2	13	0		97655	Ependyma	0	SCC07_1e3_A.geratologous_11;ruggedization_10
SCC07_1e3_A	geratologous_11;ruggedization_10	2	13	0		97655	GABA_Neuron_OlfGC1	0	SCC07_1e3_A.geratologous_11;ruggedization_10
SCC07_1e3_A	geratologous_11;ruggedization_10	2	13	0		97655	GABA_Neuron_OlfGC2	0	SCC07_1e3_A.geratologous_11;ruggedization_10
SCC07_1e3_A	geratologous_11;ruggedization_10	2	13	0		97655	Glu_Neuron	4	SCC07_1e3_A.geratologous_11;ruggedization_10
SCC07_1e3_A	geratologous_11;ruggedization_10	2	13	0		97655	ImmatureNeuron	0	SCC07_1e3_A.geratologous_11;ruggedization_10
SCC07_1e3_A	geratologous_11;ruggedization_10	2	13	0		97655	Interneuron	3	SCC07_1e3_A.geratologous_11;ruggedization_10
SCC07_1e3_A	geratologous_11;ruggedization_10	2	13	0		97655	NPC	0	SCC07_1e3_A.geratologous_11;ruggedization_10
SCC07_1e3_A	geratologous_11;ruggedization_10	2	13	0		97655	Oligodendrocyte	0	SCC07_1e3_A.geratologous_11;ruggedization_10
SCC07_1e3_A	geratologous_11;ruggedization_10	2	13	0		97655	Polydendrocyte	1	SCC07_1e3_A.geratologous_11;ruggedization_10
SCC07_1e3_A	geratologous_11;ruggedization_10	2	13	0		97655	SPN	1	SCC07_1e3_A.geratologous_11;ruggedization_10
SCC07_1e3_A	phonocinematograph_1	1	13	0		3251	Astrocyte	4	SCC07_1e3_A.phonocinematograph_1
SCC07_1e3_A	phonocinematograph_1	1	13	0		3251	Ependyma	0	SCC07_1e3_A.phonocinematograph_1
SCC07_1e3_A	phonocinematograph_1	1	13	0		3251	GABA_Neuron_OlfGC1	0	SCC07_1e3_A.phonocinematograph_1
SCC07_1e3_A	phonocinematograph_1	1	13	0		3251	GABA_Neuron_OlfGC2	0	SCC07_1e3_A.phonocinematograph_1
SCC07_1e3_A	phonocinematograph_1	1	13	0		3251	Glu_Neuron	4	SCC07_1e3_A.phonocinematograph_1
SCC07_1e3_A	phonocinematograph_1	1	13	0		3251	ImmatureNeuron	0	SCC07_1e3_A.phonocinematograph_1
SCC07_1e3_A	phonocinematograph_1	1	13	0		3251	Interneuron	2	SCC07_1e3_A.phonocinematograph_1
SCC07_1e3_A	phonocinematograph_1	1	13	0		3251	NPC	0	SCC07_1e3_A.phonocinematograph_1
SCC07_1e3_A	phonocinematograph_1	1	13	0		3251	Oligodendrocyte	0	SCC07_1e3_A.phonocinematograph_1
SCC07_1e3_A	phonocinematograph_1	1	13	0		3251	Polydendrocyte	0	SCC07_1e3_A.phonocinematograph_1
SCC07_1e3_A	phonocinematograph_1	1	13	0		3251	SPN	3	SCC07_1e3_A.phonocinematograph_1
SCC07_1e3_B	leucaethiopic_12	1	13	1	Astrocyte	71339	Astrocyte	2	SCC07_1e3_B.leucaethiopic_12
SCC07_1e3_B	leucaethiopic_12	1	13	1	Astrocyte	71339	Ependyma	0	SCC07_1e3_B.leucaethiopic_12
SCC07_1e3_B	leucaethiopic_12	1	13	1	Astrocyte	71339	GABA_Neuron_OlfGC1	1	SCC07_1e3_B.leucaethiopic_12
SCC07_1e3_B	leucaethiopic_12	1	13	1	Astrocyte	71339	GABA_Neuron_OlfGC2	1	SCC07_1e3_B.leucaethiopic_12
SCC07_1e3_B	leucaethiopic_12	1	13	1	Astrocyte	71339	Glu_Neuron	3	SCC07_1e3_B.leucaethiopic_12
SCC07_1e3_B	leucaethiopic_12	1	13	1	Astrocyte	71339	ImmatureNeuron	0	SCC07_1e3_B.leucaethiopic_12
SCC07_1e3_B	leucaethiopic_12	1	13	1	Astrocyte	71339	Interneuron	4	SCC07_1e3_B.leucaethiopic_12
SCC07_1e3_B	leucaethiopic_12	1	13	1	Astrocyte	71339	NPC	0	SCC07_1e3_B.leucaethiopic_12
SCC07_1e3_B	leucaethiopic_12	1	13	1	Astrocyte	71339	Oligodendrocyte	0	SCC07_1e3_B.leucaethiopic_12
SCC07_1e3_B	leucaethiopic_12	1	13	1	Astrocyte	71339	Polydendrocyte	0	SCC07_1e3_B.leucaethiopic_12
SCC07_1e3_B	leucaethiopic_12	1	13	1	Astrocyte	71339	SPN	1	SCC07_1e3_B.leucaethiopic_12
SCC07_1e3_C	trunnion_29	1	13	0		3635	Astrocyte	0	SCC07_1e3_C.trunnion_29
SCC07_1e3_C	trunnion_29	1	13	0		3635	Ependyma	0	SCC07_1e3_C.trunnion_29
SCC07_1e3_C	trunnion_29	1	13	0		3635	GABA_Neuron_OlfGC1	0	SCC07_1e3_C.trunnion_29
SCC07_1e3_C	trunnion_29	1	13	0		3635	GABA_Neuron_OlfGC2	1	SCC07_1e3_C.trunnion_29
SCC07_1e3_C	trunnion_29	1	13	0		3635	Glu_Neuron	5	SCC07_1e3_C.trunnion_29
SCC07_1e3_C	trunnion_29	1	13	0		3635	ImmatureNeuron	0	SCC07_1e3_C.trunnion_29
SCC07_1e3_C	trunnion_29	1	13	0		3635	Interneuron	4	SCC07_1e3_C.trunnion_29
SCC07_1e3_C	trunnion_29	1	13	0		3635	NPC	0	SCC07_1e3_C.trunnion_29
SCC07_1e3_C	trunnion_29	1	13	0		3635	Oligodendrocyte	0	SCC07_1e3_C.trunnion_29
SCC07_1e3_C	trunnion_29	1	13	0		3635	Polydendrocyte	0	SCC07_1e3_C.trunnion_29
SCC07_1e3_C	trunnion_29	1	13	0		3635	SPN	3	SCC07_1e3_C.trunnion_29
SCC07_1e3_D	sexlocular_8	1	13	0		1330	Astrocyte	3	SCC07_1e3_D.sexlocular_8
SCC07_1e3_D	sexlocular_8	1	13	0		1330	Ependyma	0	SCC07_1e3_D.sexlocular_8
SCC07_1e3_D	sexlocular_8	1	13	0		1330	GABA_Neuron_OlfGC1	0	SCC07_1e3_D.sexlocular_8
SCC07_1e3_D	sexlocular_8	1	13	0		1330	GABA_Neuron_OlfGC2	0	SCC07_1e3_D.sexlocular_8
SCC07_1e3_D	sexlocular_8	1	13	0		1330	Glu_Neuron	4	SCC07_1e3_D.sexlocular_8
SCC07_1e3_D	sexlocular_8	1	13	0		1330	ImmatureNeuron	0	SCC07_1e3_D.sexlocular_8
SCC07_1e3_D	sexlocular_8	1	13	0		1330	Interneuron	5	SCC07_1e3_D.sexlocular_8
SCC07_1e3_D	sexlocular_8	1	13	0		1330	NPC	0	SCC07_1e3_D.sexlocular_8
SCC07_1e3_D	sexlocular_8	1	13	0		1330	Oligodendrocyte	0	SCC07_1e3_D.sexlocular_8
SCC07_1e3_D	sexlocular_8	1	13	0		1330	Polydendrocyte	0	SCC07_1e3_D.sexlocular_8
SCC07_1e3_D	sexlocular_8	1	13	0		1330	SPN	1	SCC07_1e3_D.sexlocular_8
SCC07_1e3_E	reindulging_18	1	13	0		4291	Astrocyte	2	SCC07_1e3_E.reindulging_18
SCC07_1e3_E	reindulging_18	1	13	0		4291	Ependyma	0	SCC07_1e3_E.reindulging_18
SCC07_1e3_E	reindulging_18	1	13	0		4291	GABA_Neuron_OlfGC1	0	SCC07_1e3_E.reindulging_18
SCC07_1e3_E	reindulging_18	1	13	0		4291	GABA_Neuron_OlfGC2	2	SCC07_1e3_E.reindulging_18
SCC07_1e3_E	reindulging_18	1	13	0		4291	Glu_Neuron	2	SCC07_1e3_E.reindulging_18
SCC07_1e3_E	reindulging_18	1	13	0		4291	ImmatureNeuron	0	SCC07_1e3_E.reindulging_18
SCC07_1e3_E	reindulging_18	1	13	0		4291	Interneuron	5	SCC07_1e3_E.reindulging_18
SCC07_1e3_E	reindulging_18	1	13	0		4291	NPC	0	SCC07_1e3_E.reindulging_18
SCC07_1e3_E	reindulging_18	1	13	0		4291	Oligodendrocyte	0	SCC07_1e3_E.reindulging_18
SCC07_1e3_E	reindulging_18	1	13	0		4291	Polydendrocyte	0	SCC07_1e3_E.reindulging_18
SCC07_1e3_E	reindulging_18	1	13	0		4291	SPN	2	SCC07_1e3_E.reindulging_18
SCC08_1e2_A	dispone_24	1	13	1	Glu_Neuron	3084	Astrocyte	2	SCC08_1e2_A.dispone_24
SCC08_1e2_A	dispone_24	1	13	1	Glu_Neuron	3084	Ependyma	0	SCC08_1e2_A.dispone_24
SCC08_1e2_A	dispone_24	1	13	1	Glu_Neuron	3084	GABA_Neuron_OlfGC1	0	SCC08_1e2_A.dispone_24
SCC08_1e2_A	dispone_24	1	13	1	Glu_Neuron	3084	GABA_Neuron_OlfGC2	0	SCC08_1e2_A.dispone_24
SCC08_1e2_A	dispone_24	1	13	1	Glu_Neuron	3084	Glu_Neuron	6	SCC08_1e2_A.dispone_24
SCC08_1e2_A	dispone_24	1	13	1	Glu_Neuron	3084	ImmatureNeuron	1	SCC08_1e2_A.dispone_24
SCC08_1e2_A	dispone_24	1	13	1	Glu_Neuron	3084	Interneuron	2	SCC08_1e2_A.dispone_24
SCC08_1e2_A	dispone_24	1	13	1	Glu_Neuron	3084	NPC	0	SCC08_1e2_A.dispone_24
SCC08_1e2_A	dispone_24	1	13	1	Glu_Neuron	3084	Oligodendrocyte	0	SCC08_1e2_A.dispone_24
SCC08_1e2_A	dispone_24	1	13	1	Glu_Neuron	3084	Polydendrocyte	0	SCC08_1e2_A.dispone_24
SCC08_1e2_A	dispone_24	1	13	1	Glu_Neuron	3084	SPN	1	SCC08_1e2_A.dispone_24
SCC08_1e2_B	assigned_30	1	13	0		5514	Astrocyte	2	SCC08_1e2_B.assigned_30
SCC08_1e2_B	assigned_30	1	13	0		5514	Ependyma	0	SCC08_1e2_B.assigned_30
SCC08_1e2_B	assigned_30	1	13	0		5514	GABA_Neuron_OlfGC1	0	SCC08_1e2_B.assigned_30
SCC08_1e2_B	assigned_30	1	13	0		5514	GABA_Neuron_OlfGC2	0	SCC08_1e2_B.assigned_30
SCC08_1e2_B	assigned_30	1	13	0		5514	Glu_Neuron	6	SCC08_1e2_B.assigned_30
SCC08_1e2_B	assigned_30	1	13	0		5514	ImmatureNeuron	1	SCC08_1e2_B.assigned_30
SCC08_1e2_B	assigned_30	1	13	0		5514	Interneuron	1	SCC08_1e2_B.assigned_30
SCC08_1e2_B	assigned_30	1	13	0		5514	NPC	0	SCC08_1e2_B.assigned_30
SCC08_1e2_B	assigned_30	1	13	0		5514	Oligodendrocyte	0	SCC08_1e2_B.assigned_30
SCC08_1e2_B	assigned_30	1	13	0		5514	Polydendrocyte	1	SCC08_1e2_B.assigned_30
SCC08_1e2_B	assigned_30	1	13	0		5514	SPN	2	SCC08_1e2_B.assigned_30
SCC08_1e2_B	frogbit_12;waters_3	2	13	0		5393	Astrocyte	0	SCC08_1e2_B.frogbit_12;waters_3
SCC08_1e2_B	frogbit_12;waters_3	2	13	0		5393	Ependyma	0	SCC08_1e2_B.frogbit_12;waters_3
SCC08_1e2_B	frogbit_12;waters_3	2	13	0		5393	GABA_Neuron_OlfGC1	0	SCC08_1e2_B.frogbit_12;waters_3
SCC08_1e2_B	frogbit_12;waters_3	2	13	0		5393	GABA_Neuron_OlfGC2	1	SCC08_1e2_B.frogbit_12;waters_3
SCC08_1e2_B	frogbit_12;waters_3	2	13	0		5393	Glu_Neuron	2	SCC08_1e2_B.frogbit_12;waters_3
SCC08_1e2_B	frogbit_12;waters_3	2	13	0		5393	ImmatureNeuron	0	SCC08_1e2_B.frogbit_12;waters_3
SCC08_1e2_B	frogbit_12;waters_3	2	13	0		5393	Interneuron	6	SCC08_1e2_B.frogbit_12;waters_3
SCC08_1e2_B	frogbit_12;waters_3	2	13	0		5393	NPC	0	SCC08_1e2_B.frogbit_12;waters_3
SCC08_1e2_B	frogbit_12;waters_3	2	13	0		5393	Oligodendrocyte	0	SCC08_1e2_B.frogbit_12;waters_3
SCC08_1e2_B	frogbit_12;waters_3	2	13	0		5393	Polydendrocyte	0	SCC08_1e2_B.frogbit_12;waters_3
SCC08_1e2_B	frogbit_12;waters_3	2	13	0		5393	SPN	4	SCC08_1e2_B.frogbit_12;waters_3
SCC08_1e2_B	openhandedly_14	1	13	0		6007	Astrocyte	3	SCC08_1e2_B.openhandedly_14
SCC08_1e2_B	openhandedly_14	1	13	0		6007	Ependyma	0	SCC08_1e2_B.openhandedly_14
SCC08_1e2_B	openhandedly_14	1	13	0		6007	GABA_Neuron_OlfGC1	0	SCC08_1e2_B.openhandedly_14
SCC08_1e2_B	openhandedly_14	1	13	0		6007	GABA_Neuron_OlfGC2	1	SCC08_1e2_B.openhandedly_14
SCC08_1e2_B	openhandedly_14	1	13	0		6007	Glu_Neuron	3	SCC08_1e2_B.openhandedly_14
SCC08_1e2_B	openhandedly_14	1	13	0		6007	ImmatureNeuron	0	SCC08_1e2_B.openhandedly_14
SCC08_1e2_B	openhandedly_14	1	13	0		6007	Interneuron	1	SCC08_1e2_B.openhandedly_14
SCC08_1e2_B	openhandedly_14	1	13	0		6007	NPC	1	SCC08_1e2_B.openhandedly_14
SCC08_1e2_B	openhandedly_14	1	13	0		6007	Oligodendrocyte	0	SCC08_1e2_B.openhandedly_14
SCC08_1e2_B	openhandedly_14	1	13	0		6007	Polydendrocyte	2	SCC08_1e2_B.openhandedly_14
SCC08_1e2_B	openhandedly_14	1	13	0		6007	SPN	2	SCC08_1e2_B.openhandedly_14
SCC08_1e3_A	vulgars_4	1	13	0		2648	Astrocyte	0	SCC08_1e3_A.vulgars_4
SCC08_1e3_A	vulgars_4	1	13	0		2648	Ependyma	0	SCC08_1e3_A.vulgars_4
SCC08_1e3_A	vulgars_4	1	13	0		2648	GABA_Neuron_OlfGC1	0	SCC08_1e3_A.vulgars_4
SCC08_1e3_A	vulgars_4	1	13	0		2648	GABA_Neuron_OlfGC2	1	SCC08_1e3_A.vulgars_4
SCC08_1e3_A	vulgars_4	1	13	0		2648	Glu_Neuron	3	SCC08_1e3_A.vulgars_4
SCC08_1e3_A	vulgars_4	1	13	0		2648	ImmatureNeuron	1	SCC08_1e3_A.vulgars_4
SCC08_1e3_A	vulgars_4	1	13	0		2648	Interneuron	4	SCC08_1e3_A.vulgars_4
SCC08_1e3_A	vulgars_4	1	13	0		2648	NPC	0	SCC08_1e3_A.vulgars_4
SCC08_1e3_A	vulgars_4	1	13	0		2648	Oligodendrocyte	0	SCC08_1e3_A.vulgars_4
SCC08_1e3_A	vulgars_4	1	13	0		2648	Polydendrocyte	1	SCC08_1e3_A.vulgars_4
SCC08_1e3_A	vulgars_4	1	13	0		2648	SPN	3	SCC08_1e3_A.vulgars_4
SCC06_1e2_A	nonvendibleness_23	1	12	0		6306	Astrocyte	1	SCC06_1e2_A.nonvendibleness_23
SCC06_1e2_A	nonvendibleness_23	1	12	0		6306	Ependyma	0	SCC06_1e2_A.nonvendibleness_23
SCC06_1e2_A	nonvendibleness_23	1	12	0		6306	GABA_Neuron_OlfGC1	1	SCC06_1e2_A.nonvendibleness_23
SCC06_1e2_A	nonvendibleness_23	1	12	0		6306	GABA_Neuron_OlfGC2	0	SCC06_1e2_A.nonvendibleness_23
SCC06_1e2_A	nonvendibleness_23	1	12	0		6306	Glu_Neuron	7	SCC06_1e2_A.nonvendibleness_23
SCC06_1e2_A	nonvendibleness_23	1	12	0		6306	ImmatureNeuron	0	SCC06_1e2_A.nonvendibleness_23
SCC06_1e2_A	nonvendibleness_23	1	12	0		6306	Interneuron	0	SCC06_1e2_A.nonvendibleness_23
SCC06_1e2_A	nonvendibleness_23	1	12	0		6306	NPC	0	SCC06_1e2_A.nonvendibleness_23
SCC06_1e2_A	nonvendibleness_23	1	12	0		6306	Oligodendrocyte	0	SCC06_1e2_A.nonvendibleness_23
SCC06_1e2_A	nonvendibleness_23	1	12	0		6306	Polydendrocyte	1	SCC06_1e2_A.nonvendibleness_23
SCC06_1e2_A	nonvendibleness_23	1	12	0		6306	SPN	2	SCC06_1e2_A.nonvendibleness_23
SCC07_1e2_B	astare_18	1	12	1	Astrocyte	2508	Astrocyte	3	SCC07_1e2_B.astare_18
SCC07_1e2_B	astare_18	1	12	1	Astrocyte	2508	Ependyma	0	SCC07_1e2_B.astare_18
SCC07_1e2_B	astare_18	1	12	1	Astrocyte	2508	GABA_Neuron_OlfGC1	0	SCC07_1e2_B.astare_18
SCC07_1e2_B	astare_18	1	12	1	Astrocyte	2508	GABA_Neuron_OlfGC2	1	SCC07_1e2_B.astare_18
SCC07_1e2_B	astare_18	1	12	1	Astrocyte	2508	Glu_Neuron	2	SCC07_1e2_B.astare_18
SCC07_1e2_B	astare_18	1	12	1	Astrocyte	2508	ImmatureNeuron	0	SCC07_1e2_B.astare_18
SCC07_1e2_B	astare_18	1	12	1	Astrocyte	2508	Interneuron	2	SCC07_1e2_B.astare_18
SCC07_1e2_B	astare_18	1	12	1	Astrocyte	2508	NPC	0	SCC07_1e2_B.astare_18
SCC07_1e2_B	astare_18	1	12	1	Astrocyte	2508	Oligodendrocyte	0	SCC07_1e2_B.astare_18
SCC07_1e2_B	astare_18	1	12	1	Astrocyte	2508	Polydendrocyte	0	SCC07_1e2_B.astare_18
SCC07_1e2_B	astare_18	1	12	1	Astrocyte	2508	SPN	3	SCC07_1e2_B.astare_18
SCC07_1e2_B	faddier_11	1	12	0		3298	Astrocyte	1	SCC07_1e2_B.faddier_11
SCC07_1e2_B	faddier_11	1	12	0		3298	Ependyma	0	SCC07_1e2_B.faddier_11
SCC07_1e2_B	faddier_11	1	12	0		3298	GABA_Neuron_OlfGC1	0	SCC07_1e2_B.faddier_11
SCC07_1e2_B	faddier_11	1	12	0		3298	GABA_Neuron_OlfGC2	2	SCC07_1e2_B.faddier_11
SCC07_1e2_B	faddier_11	1	12	0		3298	Glu_Neuron	1	SCC07_1e2_B.faddier_11
SCC07_1e2_B	faddier_11	1	12	0		3298	ImmatureNeuron	0	SCC07_1e2_B.faddier_11
SCC07_1e2_B	faddier_11	1	12	0		3298	Interneuron	4	SCC07_1e2_B.faddier_11
SCC07_1e2_B	faddier_11	1	12	0		3298	NPC	0	SCC07_1e2_B.faddier_11
SCC07_1e2_B	faddier_11	1	12	0		3298	Oligodendrocyte	1	SCC07_1e2_B.faddier_11
SCC07_1e2_B	faddier_11	1	12	0		3298	Polydendrocyte	1	SCC07_1e2_B.faddier_11
SCC07_1e2_B	faddier_11	1	12	0		3298	SPN	2	SCC07_1e2_B.faddier_11
SCC07_1e2_B	hyperspherical_14	1	12	0		15635	Astrocyte	0	SCC07_1e2_B.hyperspherical_14
SCC07_1e2_B	hyperspherical_14	1	12	0		15635	Ependyma	0	SCC07_1e2_B.hyperspherical_14
SCC07_1e2_B	hyperspherical_14	1	12	0		15635	GABA_Neuron_OlfGC1	0	SCC07_1e2_B.hyperspherical_14
SCC07_1e2_B	hyperspherical_14	1	12	0		15635	GABA_Neuron_OlfGC2	0	SCC07_1e2_B.hyperspherical_14
SCC07_1e2_B	hyperspherical_14	1	12	0		15635	Glu_Neuron	7	SCC07_1e2_B.hyperspherical_14
SCC07_1e2_B	hyperspherical_14	1	12	0		15635	ImmatureNeuron	0	SCC07_1e2_B.hyperspherical_14
SCC07_1e2_B	hyperspherical_14	1	12	0		15635	Interneuron	4	SCC07_1e2_B.hyperspherical_14
SCC07_1e2_B	hyperspherical_14	1	12	0		15635	NPC	0	SCC07_1e2_B.hyperspherical_14
SCC07_1e2_B	hyperspherical_14	1	12	0		15635	Oligodendrocyte	0	SCC07_1e2_B.hyperspherical_14
SCC07_1e2_B	hyperspherical_14	1	12	0		15635	Polydendrocyte	0	SCC07_1e2_B.hyperspherical_14
SCC07_1e2_B	hyperspherical_14	1	12	0		15635	SPN	1	SCC07_1e2_B.hyperspherical_14
SCC07_1e2_B	locals_2	1	12	0		2934	Astrocyte	1	SCC07_1e2_B.locals_2
SCC07_1e2_B	locals_2	1	12	0		2934	Ependyma	0	SCC07_1e2_B.locals_2
SCC07_1e2_B	locals_2	1	12	0		2934	GABA_Neuron_OlfGC1	0	SCC07_1e2_B.locals_2
SCC07_1e2_B	locals_2	1	12	0		2934	GABA_Neuron_OlfGC2	1	SCC07_1e2_B.locals_2
SCC07_1e2_B	locals_2	1	12	0		2934	Glu_Neuron	2	SCC07_1e2_B.locals_2
SCC07_1e2_B	locals_2	1	12	0		2934	ImmatureNeuron	0	SCC07_1e2_B.locals_2
SCC07_1e2_B	locals_2	1	12	0		2934	Interneuron	4	SCC07_1e2_B.locals_2
SCC07_1e2_B	locals_2	1	12	0		2934	NPC	0	SCC07_1e2_B.locals_2
SCC07_1e2_B	locals_2	1	12	0		2934	Oligodendrocyte	0	SCC07_1e2_B.locals_2
SCC07_1e2_B	locals_2	1	12	0		2934	Polydendrocyte	2	SCC07_1e2_B.locals_2
SCC07_1e2_B	locals_2	1	12	0		2934	SPN	2	SCC07_1e2_B.locals_2
SCC07_1e2_B	wharfholder_6	1	12	0		2980	Astrocyte	6	SCC07_1e2_B.wharfholder_6
SCC07_1e2_B	wharfholder_6	1	12	0		2980	Ependyma	0	SCC07_1e2_B.wharfholder_6
SCC07_1e2_B	wharfholder_6	1	12	0		2980	GABA_Neuron_OlfGC1	0	SCC07_1e2_B.wharfholder_6
SCC07_1e2_B	wharfholder_6	1	12	0		2980	GABA_Neuron_OlfGC2	0	SCC07_1e2_B.wharfholder_6
SCC07_1e2_B	wharfholder_6	1	12	0		2980	Glu_Neuron	3	SCC07_1e2_B.wharfholder_6
SCC07_1e2_B	wharfholder_6	1	12	0		2980	ImmatureNeuron	0	SCC07_1e2_B.wharfholder_6
SCC07_1e2_B	wharfholder_6	1	12	0		2980	Interneuron	1	SCC07_1e2_B.wharfholder_6
SCC07_1e2_B	wharfholder_6	1	12	0		2980	NPC	0	SCC07_1e2_B.wharfholder_6
SCC07_1e2_B	wharfholder_6	1	12	0		2980	Oligodendrocyte	0	SCC07_1e2_B.wharfholder_6
SCC07_1e2_B	wharfholder_6	1	12	0		2980	Polydendrocyte	2	SCC07_1e2_B.wharfholder_6
SCC07_1e2_B	wharfholder_6	1	12	0		2980	SPN	0	SCC07_1e2_B.wharfholder_6
SCC07_1e2_C	accorders_3;glavering_10	2	12	1	Interneuron	241809	Astrocyte	0	SCC07_1e2_C.accorders_3;glavering_10
SCC07_1e2_C	accorders_3;glavering_10	2	12	1	Interneuron	241809	Ependyma	0	SCC07_1e2_C.accorders_3;glavering_10
SCC07_1e2_C	accorders_3;glavering_10	2	12	1	Interneuron	241809	GABA_Neuron_OlfGC1	0	SCC07_1e2_C.accorders_3;glavering_10
SCC07_1e2_C	accorders_3;glavering_10	2	12	1	Interneuron	241809	GABA_Neuron_OlfGC2	0	SCC07_1e2_C.accorders_3;glavering_10
SCC07_1e2_C	accorders_3;glavering_10	2	12	1	Interneuron	241809	Glu_Neuron	9	SCC07_1e2_C.accorders_3;glavering_10
SCC07_1e2_C	accorders_3;glavering_10	2	12	1	Interneuron	241809	ImmatureNeuron	0	SCC07_1e2_C.accorders_3;glavering_10
SCC07_1e2_C	accorders_3;glavering_10	2	12	1	Interneuron	241809	Interneuron	2	SCC07_1e2_C.accorders_3;glavering_10
SCC07_1e2_C	accorders_3;glavering_10	2	12	1	Interneuron	241809	NPC	0	SCC07_1e2_C.accorders_3;glavering_10
SCC07_1e2_C	accorders_3;glavering_10	2	12	1	Interneuron	241809	Oligodendrocyte	0	SCC07_1e2_C.accorders_3;glavering_10
SCC07_1e2_C	accorders_3;glavering_10	2	12	1	Interneuron	241809	Polydendrocyte	0	SCC07_1e2_C.accorders_3;glavering_10
SCC07_1e2_C	accorders_3;glavering_10	2	12	1	Interneuron	241809	SPN	0	SCC07_1e2_C.accorders_3;glavering_10
SCC07_1e2_C	begrimer_3	1	12	0		3843	Astrocyte	1	SCC07_1e2_C.begrimer_3
SCC07_1e2_C	begrimer_3	1	12	0		3843	Ependyma	0	SCC07_1e2_C.begrimer_3
SCC07_1e2_C	begrimer_3	1	12	0		3843	GABA_Neuron_OlfGC1	0	SCC07_1e2_C.begrimer_3
SCC07_1e2_C	begrimer_3	1	12	0		3843	GABA_Neuron_OlfGC2	2	SCC07_1e2_C.begrimer_3
SCC07_1e2_C	begrimer_3	1	12	0		3843	Glu_Neuron	0	SCC07_1e2_C.begrimer_3
SCC07_1e2_C	begrimer_3	1	12	0		3843	ImmatureNeuron	0	SCC07_1e2_C.begrimer_3
SCC07_1e2_C	begrimer_3	1	12	0		3843	Interneuron	1	SCC07_1e2_C.begrimer_3
SCC07_1e2_C	begrimer_3	1	12	0		3843	NPC	0	SCC07_1e2_C.begrimer_3
SCC07_1e2_C	begrimer_3	1	12	0		3843	Oligodendrocyte	0	SCC07_1e2_C.begrimer_3
SCC07_1e2_C	begrimer_3	1	12	0		3843	Polydendrocyte	6	SCC07_1e2_C.begrimer_3
SCC07_1e2_C	begrimer_3	1	12	0		3843	SPN	2	SCC07_1e2_C.begrimer_3
SCC07_1e2_C	clochette_2	1	12	0		27839	Astrocyte	3	SCC07_1e2_C.clochette_2
SCC07_1e2_C	clochette_2	1	12	0		27839	Ependyma	0	SCC07_1e2_C.clochette_2
SCC07_1e2_C	clochette_2	1	12	0		27839	GABA_Neuron_OlfGC1	2	SCC07_1e2_C.clochette_2
SCC07_1e2_C	clochette_2	1	12	0		27839	GABA_Neuron_OlfGC2	0	SCC07_1e2_C.clochette_2
SCC07_1e2_C	clochette_2	1	12	0		27839	Glu_Neuron	5	SCC07_1e2_C.clochette_2
SCC07_1e2_C	clochette_2	1	12	0		27839	ImmatureNeuron	0	SCC07_1e2_C.clochette_2
SCC07_1e2_C	clochette_2	1	12	0		27839	Interneuron	0	SCC07_1e2_C.clochette_2
SCC07_1e2_C	clochette_2	1	12	0		27839	NPC	0	SCC07_1e2_C.clochette_2
SCC07_1e2_C	clochette_2	1	12	0		27839	Oligodendrocyte	0	SCC07_1e2_C.clochette_2
SCC07_1e2_C	clochette_2	1	12	0		27839	Polydendrocyte	0	SCC07_1e2_C.clochette_2
SCC07_1e2_C	clochette_2	1	12	0		27839	SPN	2	SCC07_1e2_C.clochette_2
SCC07_1e2_C	cranberry_22	1	12	0		2964	Astrocyte	5	SCC07_1e2_C.cranberry_22
SCC07_1e2_C	cranberry_22	1	12	0		2964	Ependyma	0	SCC07_1e2_C.cranberry_22
SCC07_1e2_C	cranberry_22	1	12	0		2964	GABA_Neuron_OlfGC1	0	SCC07_1e2_C.cranberry_22
SCC07_1e2_C	cranberry_22	1	12	0		2964	GABA_Neuron_OlfGC2	1	SCC07_1e2_C.cranberry_22
SCC07_1e2_C	cranberry_22	1	12	0		2964	Glu_Neuron	2	SCC07_1e2_C.cranberry_22
SCC07_1e2_C	cranberry_22	1	12	0		2964	ImmatureNeuron	1	SCC07_1e2_C.cranberry_22
SCC07_1e2_C	cranberry_22	1	12	0		2964	Interneuron	2	SCC07_1e2_C.cranberry_22
SCC07_1e2_C	cranberry_22	1	12	0		2964	NPC	0	SCC07_1e2_C.cranberry_22
SCC07_1e2_C	cranberry_22	1	12	0		2964	Oligodendrocyte	0	SCC07_1e2_C.cranberry_22
SCC07_1e2_C	cranberry_22	1	12	0		2964	Polydendrocyte	0	SCC07_1e2_C.cranberry_22
SCC07_1e2_C	cranberry_22	1	12	0		2964	SPN	1	SCC07_1e2_C.cranberry_22
SCC07_1e2_C	equivocated_19	1	12	0		3949	Astrocyte	1	SCC07_1e2_C.equivocated_19
SCC07_1e2_C	equivocated_19	1	12	0		3949	Ependyma	0	SCC07_1e2_C.equivocated_19
SCC07_1e2_C	equivocated_19	1	12	0		3949	GABA_Neuron_OlfGC1	0	SCC07_1e2_C.equivocated_19
SCC07_1e2_C	equivocated_19	1	12	0		3949	GABA_Neuron_OlfGC2	1	SCC07_1e2_C.equivocated_19
SCC07_1e2_C	equivocated_19	1	12	0		3949	Glu_Neuron	7	SCC07_1e2_C.equivocated_19
SCC07_1e2_C	equivocated_19	1	12	0		3949	ImmatureNeuron	0	SCC07_1e2_C.equivocated_19
SCC07_1e2_C	equivocated_19	1	12	0		3949	Interneuron	0	SCC07_1e2_C.equivocated_19
SCC07_1e2_C	equivocated_19	1	12	0		3949	NPC	0	SCC07_1e2_C.equivocated_19
SCC07_1e2_C	equivocated_19	1	12	0		3949	Oligodendrocyte	0	SCC07_1e2_C.equivocated_19
SCC07_1e2_C	equivocated_19	1	12	0		3949	Polydendrocyte	1	SCC07_1e2_C.equivocated_19
SCC07_1e2_C	equivocated_19	1	12	0		3949	SPN	2	SCC07_1e2_C.equivocated_19
SCC07_1e2_C	huissier_10;sludgier_2	2	12	0		639431	Astrocyte	6	SCC07_1e2_C.huissier_10;sludgier_2
SCC07_1e2_C	huissier_10;sludgier_2	2	12	0		639431	Ependyma	0	SCC07_1e2_C.huissier_10;sludgier_2
SCC07_1e2_C	huissier_10;sludgier_2	2	12	0		639431	GABA_Neuron_OlfGC1	0	SCC07_1e2_C.huissier_10;sludgier_2
SCC07_1e2_C	huissier_10;sludgier_2	2	12	0		639431	GABA_Neuron_OlfGC2	1	SCC07_1e2_C.huissier_10;sludgier_2
SCC07_1e2_C	huissier_10;sludgier_2	2	12	0		639431	Glu_Neuron	0	SCC07_1e2_C.huissier_10;sludgier_2
SCC07_1e2_C	huissier_10;sludgier_2	2	12	0		639431	ImmatureNeuron	0	SCC07_1e2_C.huissier_10;sludgier_2
SCC07_1e2_C	huissier_10;sludgier_2	2	12	0		639431	Interneuron	2	SCC07_1e2_C.huissier_10;sludgier_2
SCC07_1e2_C	huissier_10;sludgier_2	2	12	0		639431	NPC	0	SCC07_1e2_C.huissier_10;sludgier_2
SCC07_1e2_C	huissier_10;sludgier_2	2	12	0		639431	Oligodendrocyte	0	SCC07_1e2_C.huissier_10;sludgier_2
SCC07_1e2_C	huissier_10;sludgier_2	2	12	0		639431	Polydendrocyte	2	SCC07_1e2_C.huissier_10;sludgier_2
SCC07_1e2_C	huissier_10;sludgier_2	2	12	0		639431	SPN	1	SCC07_1e2_C.huissier_10;sludgier_2
SCC07_1e2_C	modiste_30;retromorphosis_16	2	12	0		257823	Astrocyte	0	SCC07_1e2_C.modiste_30;retromorphosis_16
SCC07_1e2_C	modiste_30;retromorphosis_16	2	12	0		257823	Ependyma	0	SCC07_1e2_C.modiste_30;retromorphosis_16
SCC07_1e2_C	modiste_30;retromorphosis_16	2	12	0		257823	GABA_Neuron_OlfGC1	1	SCC07_1e2_C.modiste_30;retromorphosis_16
SCC07_1e2_C	modiste_30;retromorphosis_16	2	12	0		257823	GABA_Neuron_OlfGC2	1	SCC07_1e2_C.modiste_30;retromorphosis_16
SCC07_1e2_C	modiste_30;retromorphosis_16	2	12	0		257823	Glu_Neuron	5	SCC07_1e2_C.modiste_30;retromorphosis_16
SCC07_1e2_C	modiste_30;retromorphosis_16	2	12	0		257823	ImmatureNeuron	0	SCC07_1e2_C.modiste_30;retromorphosis_16
SCC07_1e2_C	modiste_30;retromorphosis_16	2	12	0		257823	Interneuron	4	SCC07_1e2_C.modiste_30;retromorphosis_16
SCC07_1e2_C	modiste_30;retromorphosis_16	2	12	0		257823	NPC	0	SCC07_1e2_C.modiste_30;retromorphosis_16
SCC07_1e2_C	modiste_30;retromorphosis_16	2	12	0		257823	Oligodendrocyte	0	SCC07_1e2_C.modiste_30;retromorphosis_16
SCC07_1e2_C	modiste_30;retromorphosis_16	2	12	0		257823	Polydendrocyte	0	SCC07_1e2_C.modiste_30;retromorphosis_16
SCC07_1e2_C	modiste_30;retromorphosis_16	2	12	0		257823	SPN	1	SCC07_1e2_C.modiste_30;retromorphosis_16
SCC07_1e2_C	overindulgent_1	1	12	0		2972	Astrocyte	3	SCC07_1e2_C.overindulgent_1
SCC07_1e2_C	overindulgent_1	1	12	0		2972	Ependyma	0	SCC07_1e2_C.overindulgent_1
SCC07_1e2_C	overindulgent_1	1	12	0		2972	GABA_Neuron_OlfGC1	0	SCC07_1e2_C.overindulgent_1
SCC07_1e2_C	overindulgent_1	1	12	0		2972	GABA_Neuron_OlfGC2	0	SCC07_1e2_C.overindulgent_1
SCC07_1e2_C	overindulgent_1	1	12	0		2972	Glu_Neuron	8	SCC07_1e2_C.overindulgent_1
SCC07_1e2_C	overindulgent_1	1	12	0		2972	ImmatureNeuron	0	SCC07_1e2_C.overindulgent_1
SCC07_1e2_C	overindulgent_1	1	12	0		2972	Interneuron	0	SCC07_1e2_C.overindulgent_1
SCC07_1e2_C	overindulgent_1	1	12	0		2972	NPC	0	SCC07_1e2_C.overindulgent_1
SCC07_1e2_C	overindulgent_1	1	12	0		2972	Oligodendrocyte	0	SCC07_1e2_C.overindulgent_1
SCC07_1e2_C	overindulgent_1	1	12	0		2972	Polydendrocyte	1	SCC07_1e2_C.overindulgent_1
SCC07_1e2_C	overindulgent_1	1	12	0		2972	SPN	0	SCC07_1e2_C.overindulgent_1
SCC07_1e2_C	refurnish_20	1	12	0		8038	Astrocyte	4	SCC07_1e2_C.refurnish_20
SCC07_1e2_C	refurnish_20	1	12	0		8038	Ependyma	0	SCC07_1e2_C.refurnish_20
SCC07_1e2_C	refurnish_20	1	12	0		8038	GABA_Neuron_OlfGC1	0	SCC07_1e2_C.refurnish_20
SCC07_1e2_C	refurnish_20	1	12	0		8038	GABA_Neuron_OlfGC2	2	SCC07_1e2_C.refurnish_20
SCC07_1e2_C	refurnish_20	1	12	0		8038	Glu_Neuron	0	SCC07_1e2_C.refurnish_20
SCC07_1e2_C	refurnish_20	1	12	0		8038	ImmatureNeuron	0	SCC07_1e2_C.refurnish_20
SCC07_1e2_C	refurnish_20	1	12	0		8038	Interneuron	0	SCC07_1e2_C.refurnish_20
SCC07_1e2_C	refurnish_20	1	12	0		8038	NPC	0	SCC07_1e2_C.refurnish_20
SCC07_1e2_C	refurnish_20	1	12	0		8038	Oligodendrocyte	0	SCC07_1e2_C.refurnish_20
SCC07_1e2_C	refurnish_20	1	12	0		8038	Polydendrocyte	3	SCC07_1e2_C.refurnish_20
SCC07_1e2_C	refurnish_20	1	12	0		8038	SPN	3	SCC07_1e2_C.refurnish_20
SCC07_1e2_C	retractation_18	1	12	0		81530	Astrocyte	4	SCC07_1e2_C.retractation_18
SCC07_1e2_C	retractation_18	1	12	0		81530	Ependyma	0	SCC07_1e2_C.retractation_18
SCC07_1e2_C	retractation_18	1	12	0		81530	GABA_Neuron_OlfGC1	0	SCC07_1e2_C.retractation_18
SCC07_1e2_C	retractation_18	1	12	0		81530	GABA_Neuron_OlfGC2	2	SCC07_1e2_C.retractation_18
SCC07_1e2_C	retractation_18	1	12	0		81530	Glu_Neuron	0	SCC07_1e2_C.retractation_18
SCC07_1e2_C	retractation_18	1	12	0		81530	ImmatureNeuron	0	SCC07_1e2_C.retractation_18
SCC07_1e2_C	retractation_18	1	12	0		81530	Interneuron	3	SCC07_1e2_C.retractation_18
SCC07_1e2_C	retractation_18	1	12	0		81530	NPC	0	SCC07_1e2_C.retractation_18
SCC07_1e2_C	retractation_18	1	12	0		81530	Oligodendrocyte	0	SCC07_1e2_C.retractation_18
SCC07_1e2_C	retractation_18	1	12	0		81530	Polydendrocyte	1	SCC07_1e2_C.retractation_18
SCC07_1e2_C	retractation_18	1	12	0		81530	SPN	2	SCC07_1e2_C.retractation_18
SCC07_1e2_C	theophilanthropic_21	1	12	0		3386	Astrocyte	1	SCC07_1e2_C.theophilanthropic_21
SCC07_1e2_C	theophilanthropic_21	1	12	0		3386	Ependyma	0	SCC07_1e2_C.theophilanthropic_21
SCC07_1e2_C	theophilanthropic_21	1	12	0		3386	GABA_Neuron_OlfGC1	0	SCC07_1e2_C.theophilanthropic_21
SCC07_1e2_C	theophilanthropic_21	1	12	0		3386	GABA_Neuron_OlfGC2	0	SCC07_1e2_C.theophilanthropic_21
SCC07_1e2_C	theophilanthropic_21	1	12	0		3386	Glu_Neuron	4	SCC07_1e2_C.theophilanthropic_21
SCC07_1e2_C	theophilanthropic_21	1	12	0		3386	ImmatureNeuron	0	SCC07_1e2_C.theophilanthropic_21
SCC07_1e2_C	theophilanthropic_21	1	12	0		3386	Interneuron	4	SCC07_1e2_C.theophilanthropic_21
SCC07_1e2_C	theophilanthropic_21	1	12	0		3386	NPC	0	SCC07_1e2_C.theophilanthropic_21
SCC07_1e2_C	theophilanthropic_21	1	12	0		3386	Oligodendrocyte	0	SCC07_1e2_C.theophilanthropic_21
SCC07_1e2_C	theophilanthropic_21	1	12	0		3386	Polydendrocyte	1	SCC07_1e2_C.theophilanthropic_21
SCC07_1e2_C	theophilanthropic_21	1	12	0		3386	SPN	2	SCC07_1e2_C.theophilanthropic_21
SCC07_1e3_A	butene_6	1	12	0		285356	Astrocyte	3	SCC07_1e3_A.butene_6
SCC07_1e3_A	butene_6	1	12	0		285356	Ependyma	0	SCC07_1e3_A.butene_6
SCC07_1e3_A	butene_6	1	12	0		285356	GABA_Neuron_OlfGC1	0	SCC07_1e3_A.butene_6
SCC07_1e3_A	butene_6	1	12	0		285356	GABA_Neuron_OlfGC2	0	SCC07_1e3_A.butene_6
SCC07_1e3_A	butene_6	1	12	0		285356	Glu_Neuron	4	SCC07_1e3_A.butene_6
SCC07_1e3_A	butene_6	1	12	0		285356	ImmatureNeuron	0	SCC07_1e3_A.butene_6
SCC07_1e3_A	butene_6	1	12	0		285356	Interneuron	1	SCC07_1e3_A.butene_6
SCC07_1e3_A	butene_6	1	12	0		285356	NPC	0	SCC07_1e3_A.butene_6
SCC07_1e3_A	butene_6	1	12	0		285356	Oligodendrocyte	0	SCC07_1e3_A.butene_6
SCC07_1e3_A	butene_6	1	12	0		285356	Polydendrocyte	0	SCC07_1e3_A.butene_6
SCC07_1e3_A	butene_6	1	12	0		285356	SPN	4	SCC07_1e3_A.butene_6
SCC07_1e3_A	sulfionide_17;unsegmental_15	2	12	0		854412	Astrocyte	3	SCC07_1e3_A.sulfionide_17;unsegmental_15
SCC07_1e3_A	sulfionide_17;unsegmental_15	2	12	0		854412	Ependyma	0	SCC07_1e3_A.sulfionide_17;unsegmental_15
SCC07_1e3_A	sulfionide_17;unsegmental_15	2	12	0		854412	GABA_Neuron_OlfGC1	0	SCC07_1e3_A.sulfionide_17;unsegmental_15
SCC07_1e3_A	sulfionide_17;unsegmental_15	2	12	0		854412	GABA_Neuron_OlfGC2	0	SCC07_1e3_A.sulfionide_17;unsegmental_15
SCC07_1e3_A	sulfionide_17;unsegmental_15	2	12	0		854412	Glu_Neuron	4	SCC07_1e3_A.sulfionide_17;unsegmental_15
SCC07_1e3_A	sulfionide_17;unsegmental_15	2	12	0		854412	ImmatureNeuron	0	SCC07_1e3_A.sulfionide_17;unsegmental_15
SCC07_1e3_A	sulfionide_17;unsegmental_15	2	12	0		854412	Interneuron	3	SCC07_1e3_A.sulfionide_17;unsegmental_15
SCC07_1e3_A	sulfionide_17;unsegmental_15	2	12	0		854412	NPC	0	SCC07_1e3_A.sulfionide_17;unsegmental_15
SCC07_1e3_A	sulfionide_17;unsegmental_15	2	12	0		854412	Oligodendrocyte	0	SCC07_1e3_A.sulfionide_17;unsegmental_15
SCC07_1e3_A	sulfionide_17;unsegmental_15	2	12	0		854412	Polydendrocyte	2	SCC07_1e3_A.sulfionide_17;unsegmental_15
SCC07_1e3_A	sulfionide_17;unsegmental_15	2	12	0		854412	SPN	0	SCC07_1e3_A.sulfionide_17;unsegmental_15
SCC07_1e3_A	verbesina_14	1	12	0		10376	Astrocyte	4	SCC07_1e3_A.verbesina_14
SCC07_1e3_A	verbesina_14	1	12	0		10376	Ependyma	0	SCC07_1e3_A.verbesina_14
SCC07_1e3_A	verbesina_14	1	12	0		10376	GABA_Neuron_OlfGC1	0	SCC07_1e3_A.verbesina_14
SCC07_1e3_A	verbesina_14	1	12	0		10376	GABA_Neuron_OlfGC2	1	SCC07_1e3_A.verbesina_14
SCC07_1e3_A	verbesina_14	1	12	0		10376	Glu_Neuron	1	SCC07_1e3_A.verbesina_14
SCC07_1e3_A	verbesina_14	1	12	0		10376	ImmatureNeuron	0	SCC07_1e3_A.verbesina_14
SCC07_1e3_A	verbesina_14	1	12	0		10376	Interneuron	3	SCC07_1e3_A.verbesina_14
SCC07_1e3_A	verbesina_14	1	12	0		10376	NPC	1	SCC07_1e3_A.verbesina_14
SCC07_1e3_A	verbesina_14	1	12	0		10376	Oligodendrocyte	0	SCC07_1e3_A.verbesina_14
SCC07_1e3_A	verbesina_14	1	12	0		10376	Polydendrocyte	0	SCC07_1e3_A.verbesina_14
SCC07_1e3_A	verbesina_14	1	12	0		10376	SPN	2	SCC07_1e3_A.verbesina_14
SCC07_1e3_C	eductions_19	1	12	0		2588	Astrocyte	2	SCC07_1e3_C.eductions_19
SCC07_1e3_C	eductions_19	1	12	0		2588	Ependyma	0	SCC07_1e3_C.eductions_19
SCC07_1e3_C	eductions_19	1	12	0		2588	GABA_Neuron_OlfGC1	0	SCC07_1e3_C.eductions_19
SCC07_1e3_C	eductions_19	1	12	0		2588	GABA_Neuron_OlfGC2	0	SCC07_1e3_C.eductions_19
SCC07_1e3_C	eductions_19	1	12	0		2588	Glu_Neuron	3	SCC07_1e3_C.eductions_19
SCC07_1e3_C	eductions_19	1	12	0		2588	ImmatureNeuron	0	SCC07_1e3_C.eductions_19
SCC07_1e3_C	eductions_19	1	12	0		2588	Interneuron	5	SCC07_1e3_C.eductions_19
SCC07_1e3_C	eductions_19	1	12	0		2588	NPC	0	SCC07_1e3_C.eductions_19
SCC07_1e3_C	eductions_19	1	12	0		2588	Oligodendrocyte	0	SCC07_1e3_C.eductions_19
SCC07_1e3_C	eductions_19	1	12	0		2588	Polydendrocyte	2	SCC07_1e3_C.eductions_19
SCC07_1e3_C	eductions_19	1	12	0		2588	SPN	0	SCC07_1e3_C.eductions_19
SCC07_1e3_C	ethiopic_18	1	12	0		3110	Astrocyte	3	SCC07_1e3_C.ethiopic_18
SCC07_1e3_C	ethiopic_18	1	12	0		3110	Ependyma	0	SCC07_1e3_C.ethiopic_18
SCC07_1e3_C	ethiopic_18	1	12	0		3110	GABA_Neuron_OlfGC1	0	SCC07_1e3_C.ethiopic_18
SCC07_1e3_C	ethiopic_18	1	12	0		3110	GABA_Neuron_OlfGC2	0	SCC07_1e3_C.ethiopic_18
SCC07_1e3_C	ethiopic_18	1	12	0		3110	Glu_Neuron	2	SCC07_1e3_C.ethiopic_18
SCC07_1e3_C	ethiopic_18	1	12	0		3110	ImmatureNeuron	0	SCC07_1e3_C.ethiopic_18
SCC07_1e3_C	ethiopic_18	1	12	0		3110	Interneuron	5	SCC07_1e3_C.ethiopic_18
SCC07_1e3_C	ethiopic_18	1	12	0		3110	NPC	1	SCC07_1e3_C.ethiopic_18
SCC07_1e3_C	ethiopic_18	1	12	0		3110	Oligodendrocyte	0	SCC07_1e3_C.ethiopic_18
SCC07_1e3_C	ethiopic_18	1	12	0		3110	Polydendrocyte	0	SCC07_1e3_C.ethiopic_18
SCC07_1e3_C	ethiopic_18	1	12	0		3110	SPN	1	SCC07_1e3_C.ethiopic_18
SCC08_1e2_A	allotter_8	1	12	0		2867	Astrocyte	3	SCC08_1e2_A.allotter_8
SCC08_1e2_A	allotter_8	1	12	0		2867	Ependyma	0	SCC08_1e2_A.allotter_8
SCC08_1e2_A	allotter_8	1	12	0		2867	GABA_Neuron_OlfGC1	0	SCC08_1e2_A.allotter_8
SCC08_1e2_A	allotter_8	1	12	0		2867	GABA_Neuron_OlfGC2	1	SCC08_1e2_A.allotter_8
SCC08_1e2_A	allotter_8	1	12	0		2867	Glu_Neuron	1	SCC08_1e2_A.allotter_8
SCC08_1e2_A	allotter_8	1	12	0		2867	ImmatureNeuron	1	SCC08_1e2_A.allotter_8
SCC08_1e2_A	allotter_8	1	12	0		2867	Interneuron	1	SCC08_1e2_A.allotter_8
SCC08_1e2_A	allotter_8	1	12	0		2867	NPC	0	SCC08_1e2_A.allotter_8
SCC08_1e2_A	allotter_8	1	12	0		2867	Oligodendrocyte	0	SCC08_1e2_A.allotter_8
SCC08_1e2_A	allotter_8	1	12	0		2867	Polydendrocyte	1	SCC08_1e2_A.allotter_8
SCC08_1e2_A	allotter_8	1	12	0		2867	SPN	4	SCC08_1e2_A.allotter_8
SCC08_1e2_A	amebid_29	1	12	0		9925	Astrocyte	2	SCC08_1e2_A.amebid_29
SCC08_1e2_A	amebid_29	1	12	0		9925	Ependyma	0	SCC08_1e2_A.amebid_29
SCC08_1e2_A	amebid_29	1	12	0		9925	GABA_Neuron_OlfGC1	0	SCC08_1e2_A.amebid_29
SCC08_1e2_A	amebid_29	1	12	0		9925	GABA_Neuron_OlfGC2	0	SCC08_1e2_A.amebid_29
SCC08_1e2_A	amebid_29	1	12	0		9925	Glu_Neuron	3	SCC08_1e2_A.amebid_29
SCC08_1e2_A	amebid_29	1	12	0		9925	ImmatureNeuron	0	SCC08_1e2_A.amebid_29
SCC08_1e2_A	amebid_29	1	12	0		9925	Interneuron	6	SCC08_1e2_A.amebid_29
SCC08_1e2_A	amebid_29	1	12	0		9925	NPC	1	SCC08_1e2_A.amebid_29
SCC08_1e2_A	amebid_29	1	12	0		9925	Oligodendrocyte	0	SCC08_1e2_A.amebid_29
SCC08_1e2_A	amebid_29	1	12	0		9925	Polydendrocyte	0	SCC08_1e2_A.amebid_29
SCC08_1e2_A	amebid_29	1	12	0		9925	SPN	0	SCC08_1e2_A.amebid_29
SCC08_1e2_A	rhizoflagellate_5	1	12	0		5095	Astrocyte	1	SCC08_1e2_A.rhizoflagellate_5
SCC08_1e2_A	rhizoflagellate_5	1	12	0		5095	Ependyma	0	SCC08_1e2_A.rhizoflagellate_5
SCC08_1e2_A	rhizoflagellate_5	1	12	0		5095	GABA_Neuron_OlfGC1	0	SCC08_1e2_A.rhizoflagellate_5
SCC08_1e2_A	rhizoflagellate_5	1	12	0		5095	GABA_Neuron_OlfGC2	0	SCC08_1e2_A.rhizoflagellate_5
SCC08_1e2_A	rhizoflagellate_5	1	12	0		5095	Glu_Neuron	4	SCC08_1e2_A.rhizoflagellate_5
SCC08_1e2_A	rhizoflagellate_5	1	12	0		5095	ImmatureNeuron	0	SCC08_1e2_A.rhizoflagellate_5
SCC08_1e2_A	rhizoflagellate_5	1	12	0		5095	Interneuron	4	SCC08_1e2_A.rhizoflagellate_5
SCC08_1e2_A	rhizoflagellate_5	1	12	0		5095	NPC	1	SCC08_1e2_A.rhizoflagellate_5
SCC08_1e2_A	rhizoflagellate_5	1	12	0		5095	Oligodendrocyte	0	SCC08_1e2_A.rhizoflagellate_5
SCC08_1e2_A	rhizoflagellate_5	1	12	0		5095	Polydendrocyte	1	SCC08_1e2_A.rhizoflagellate_5
SCC08_1e2_A	rhizoflagellate_5	1	12	0		5095	SPN	1	SCC08_1e2_A.rhizoflagellate_5
SCC08_1e2_A	zolaism_10	1	12	0		3949	Astrocyte	1	SCC08_1e2_A.zolaism_10
SCC08_1e2_A	zolaism_10	1	12	0		3949	Ependyma	0	SCC08_1e2_A.zolaism_10
SCC08_1e2_A	zolaism_10	1	12	0		3949	GABA_Neuron_OlfGC1	0	SCC08_1e2_A.zolaism_10
SCC08_1e2_A	zolaism_10	1	12	0		3949	GABA_Neuron_OlfGC2	1	SCC08_1e2_A.zolaism_10
SCC08_1e2_A	zolaism_10	1	12	0		3949	Glu_Neuron	4	SCC08_1e2_A.zolaism_10
SCC08_1e2_A	zolaism_10	1	12	0		3949	ImmatureNeuron	0	SCC08_1e2_A.zolaism_10
SCC08_1e2_A	zolaism_10	1	12	0		3949	Interneuron	2	SCC08_1e2_A.zolaism_10
SCC08_1e2_A	zolaism_10	1	12	0		3949	NPC	0	SCC08_1e2_A.zolaism_10
SCC08_1e2_A	zolaism_10	1	12	0		3949	Oligodendrocyte	0	SCC08_1e2_A.zolaism_10
SCC08_1e2_A	zolaism_10	1	12	0		3949	Polydendrocyte	1	SCC08_1e2_A.zolaism_10
SCC08_1e2_A	zolaism_10	1	12	0		3949	SPN	3	SCC08_1e2_A.zolaism_10
SCC08_1e2_B	animadversal_12	1	12	0		114142	Astrocyte	2	SCC08_1e2_B.animadversal_12
SCC08_1e2_B	animadversal_12	1	12	0		114142	Ependyma	0	SCC08_1e2_B.animadversal_12
SCC08_1e2_B	animadversal_12	1	12	0		114142	GABA_Neuron_OlfGC1	0	SCC08_1e2_B.animadversal_12
SCC08_1e2_B	animadversal_12	1	12	0		114142	GABA_Neuron_OlfGC2	2	SCC08_1e2_B.animadversal_12
SCC08_1e2_B	animadversal_12	1	12	0		114142	Glu_Neuron	2	SCC08_1e2_B.animadversal_12
SCC08_1e2_B	animadversal_12	1	12	0		114142	ImmatureNeuron	0	SCC08_1e2_B.animadversal_12
SCC08_1e2_B	animadversal_12	1	12	0		114142	Interneuron	4	SCC08_1e2_B.animadversal_12
SCC08_1e2_B	animadversal_12	1	12	0		114142	NPC	0	SCC08_1e2_B.animadversal_12
SCC08_1e2_B	animadversal_12	1	12	0		114142	Oligodendrocyte	0	SCC08_1e2_B.animadversal_12
SCC08_1e2_B	animadversal_12	1	12	0		114142	Polydendrocyte	1	SCC08_1e2_B.animadversal_12
SCC08_1e2_B	animadversal_12	1	12	0		114142	SPN	1	SCC08_1e2_B.animadversal_12
SCC08_1e2_B	ekasilicon_2	1	12	0		35669	Astrocyte	2	SCC08_1e2_B.ekasilicon_2
SCC08_1e2_B	ekasilicon_2	1	12	0		35669	Ependyma	0	SCC08_1e2_B.ekasilicon_2
SCC08_1e2_B	ekasilicon_2	1	12	0		35669	GABA_Neuron_OlfGC1	0	SCC08_1e2_B.ekasilicon_2
SCC08_1e2_B	ekasilicon_2	1	12	0		35669	GABA_Neuron_OlfGC2	1	SCC08_1e2_B.ekasilicon_2
SCC08_1e2_B	ekasilicon_2	1	12	0		35669	Glu_Neuron	1	SCC08_1e2_B.ekasilicon_2
SCC08_1e2_B	ekasilicon_2	1	12	0		35669	ImmatureNeuron	0	SCC08_1e2_B.ekasilicon_2
SCC08_1e2_B	ekasilicon_2	1	12	0		35669	Interneuron	2	SCC08_1e2_B.ekasilicon_2
SCC08_1e2_B	ekasilicon_2	1	12	0		35669	NPC	1	SCC08_1e2_B.ekasilicon_2
SCC08_1e2_B	ekasilicon_2	1	12	0		35669	Oligodendrocyte	0	SCC08_1e2_B.ekasilicon_2
SCC08_1e2_B	ekasilicon_2	1	12	0		35669	Polydendrocyte	0	SCC08_1e2_B.ekasilicon_2
SCC08_1e2_B	ekasilicon_2	1	12	0		35669	SPN	5	SCC08_1e2_B.ekasilicon_2
SCC08_1e2_B	salutiferous_9	1	12	0		22380	Astrocyte	3	SCC08_1e2_B.salutiferous_9
SCC08_1e2_B	salutiferous_9	1	12	0		22380	Ependyma	0	SCC08_1e2_B.salutiferous_9
SCC08_1e2_B	salutiferous_9	1	12	0		22380	GABA_Neuron_OlfGC1	0	SCC08_1e2_B.salutiferous_9
SCC08_1e2_B	salutiferous_9	1	12	0		22380	GABA_Neuron_OlfGC2	0	SCC08_1e2_B.salutiferous_9
SCC08_1e2_B	salutiferous_9	1	12	0		22380	Glu_Neuron	3	SCC08_1e2_B.salutiferous_9
SCC08_1e2_B	salutiferous_9	1	12	0		22380	ImmatureNeuron	1	SCC08_1e2_B.salutiferous_9
SCC08_1e2_B	salutiferous_9	1	12	0		22380	Interneuron	1	SCC08_1e2_B.salutiferous_9
SCC08_1e2_B	salutiferous_9	1	12	0		22380	NPC	0	SCC08_1e2_B.salutiferous_9
SCC08_1e2_B	salutiferous_9	1	12	0		22380	Oligodendrocyte	0	SCC08_1e2_B.salutiferous_9
SCC08_1e2_B	salutiferous_9	1	12	0		22380	Polydendrocyte	1	SCC08_1e2_B.salutiferous_9
SCC08_1e2_B	salutiferous_9	1	12	0		22380	SPN	3	SCC08_1e2_B.salutiferous_9
SCC08_1e2_B	tapamaker_16	1	12	0		3670	Astrocyte	3	SCC08_1e2_B.tapamaker_16
SCC08_1e2_B	tapamaker_16	1	12	0		3670	Ependyma	0	SCC08_1e2_B.tapamaker_16
SCC08_1e2_B	tapamaker_16	1	12	0		3670	GABA_Neuron_OlfGC1	0	SCC08_1e2_B.tapamaker_16
SCC08_1e2_B	tapamaker_16	1	12	0		3670	GABA_Neuron_OlfGC2	1	SCC08_1e2_B.tapamaker_16
SCC08_1e2_B	tapamaker_16	1	12	0		3670	Glu_Neuron	1	SCC08_1e2_B.tapamaker_16
SCC08_1e2_B	tapamaker_16	1	12	0		3670	ImmatureNeuron	0	SCC08_1e2_B.tapamaker_16
SCC08_1e2_B	tapamaker_16	1	12	0		3670	Interneuron	5	SCC08_1e2_B.tapamaker_16
SCC08_1e2_B	tapamaker_16	1	12	0		3670	NPC	0	SCC08_1e2_B.tapamaker_16
SCC08_1e2_B	tapamaker_16	1	12	0		3670	Oligodendrocyte	0	SCC08_1e2_B.tapamaker_16
SCC08_1e2_B	tapamaker_16	1	12	0		3670	Polydendrocyte	1	SCC08_1e2_B.tapamaker_16
SCC08_1e2_B	tapamaker_16	1	12	0		3670	SPN	1	SCC08_1e2_B.tapamaker_16
SCC08_1e3_B	immunologist_11	1	12	0		2264	Astrocyte	0	SCC08_1e3_B.immunologist_11
SCC08_1e3_B	immunologist_11	1	12	0		2264	Ependyma	0	SCC08_1e3_B.immunologist_11
SCC08_1e3_B	immunologist_11	1	12	0		2264	GABA_Neuron_OlfGC1	0	SCC08_1e3_B.immunologist_11
SCC08_1e3_B	immunologist_11	1	12	0		2264	GABA_Neuron_OlfGC2	0	SCC08_1e3_B.immunologist_11
SCC08_1e3_B	immunologist_11	1	12	0		2264	Glu_Neuron	7	SCC08_1e3_B.immunologist_11
SCC08_1e3_B	immunologist_11	1	12	0		2264	ImmatureNeuron	0	SCC08_1e3_B.immunologist_11
SCC08_1e3_B	immunologist_11	1	12	0		2264	Interneuron	4	SCC08_1e3_B.immunologist_11
SCC08_1e3_B	immunologist_11	1	12	0		2264	NPC	0	SCC08_1e3_B.immunologist_11
SCC08_1e3_B	immunologist_11	1	12	0		2264	Oligodendrocyte	0	SCC08_1e3_B.immunologist_11
SCC08_1e3_B	immunologist_11	1	12	0		2264	Polydendrocyte	1	SCC08_1e3_B.immunologist_11
SCC08_1e3_B	immunologist_11	1	12	0		2264	SPN	0	SCC08_1e3_B.immunologist_11
SCC08_1e3_C	electrothermotic_6	1	12	0		2094	Astrocyte	2	SCC08_1e3_C.electrothermotic_6
SCC08_1e3_C	electrothermotic_6	1	12	0		2094	Ependyma	0	SCC08_1e3_C.electrothermotic_6
SCC08_1e3_C	electrothermotic_6	1	12	0		2094	GABA_Neuron_OlfGC1	1	SCC08_1e3_C.electrothermotic_6
SCC08_1e3_C	electrothermotic_6	1	12	0		2094	GABA_Neuron_OlfGC2	0	SCC08_1e3_C.electrothermotic_6
SCC08_1e3_C	electrothermotic_6	1	12	0		2094	Glu_Neuron	1	SCC08_1e3_C.electrothermotic_6
SCC08_1e3_C	electrothermotic_6	1	12	0		2094	ImmatureNeuron	0	SCC08_1e3_C.electrothermotic_6
SCC08_1e3_C	electrothermotic_6	1	12	0		2094	Interneuron	6	SCC08_1e3_C.electrothermotic_6
SCC08_1e3_C	electrothermotic_6	1	12	0		2094	NPC	0	SCC08_1e3_C.electrothermotic_6
SCC08_1e3_C	electrothermotic_6	1	12	0		2094	Oligodendrocyte	0	SCC08_1e3_C.electrothermotic_6
SCC08_1e3_C	electrothermotic_6	1	12	0		2094	Polydendrocyte	0	SCC08_1e3_C.electrothermotic_6
SCC08_1e3_C	electrothermotic_6	1	12	0		2094	SPN	2	SCC08_1e3_C.electrothermotic_6
SCC08_1e3_C	kernes_1	1	12	1	SPN	1142	Astrocyte	0	SCC08_1e3_C.kernes_1
SCC08_1e3_C	kernes_1	1	12	1	SPN	1142	Ependyma	1	SCC08_1e3_C.kernes_1
SCC08_1e3_C	kernes_1	1	12	1	SPN	1142	GABA_Neuron_OlfGC1	0	SCC08_1e3_C.kernes_1
SCC08_1e3_C	kernes_1	1	12	1	SPN	1142	GABA_Neuron_OlfGC2	1	SCC08_1e3_C.kernes_1
SCC08_1e3_C	kernes_1	1	12	1	SPN	1142	Glu_Neuron	2	SCC08_1e3_C.kernes_1
SCC08_1e3_C	kernes_1	1	12	1	SPN	1142	ImmatureNeuron	0	SCC08_1e3_C.kernes_1
SCC08_1e3_C	kernes_1	1	12	1	SPN	1142	Interneuron	5	SCC08_1e3_C.kernes_1
SCC08_1e3_C	kernes_1	1	12	1	SPN	1142	NPC	0	SCC08_1e3_C.kernes_1
SCC08_1e3_C	kernes_1	1	12	1	SPN	1142	Oligodendrocyte	0	SCC08_1e3_C.kernes_1
SCC08_1e3_C	kernes_1	1	12	1	SPN	1142	Polydendrocyte	0	SCC08_1e3_C.kernes_1
SCC08_1e3_C	kernes_1	1	12	1	SPN	1142	SPN	2	SCC08_1e3_C.kernes_1
SCC08_1e3_C	squaddy_6	1	12	0		28535	Astrocyte	2	SCC08_1e3_C.squaddy_6
SCC08_1e3_C	squaddy_6	1	12	0		28535	Ependyma	0	SCC08_1e3_C.squaddy_6
SCC08_1e3_C	squaddy_6	1	12	0		28535	GABA_Neuron_OlfGC1	0	SCC08_1e3_C.squaddy_6
SCC08_1e3_C	squaddy_6	1	12	0		28535	GABA_Neuron_OlfGC2	0	SCC08_1e3_C.squaddy_6
SCC08_1e3_C	squaddy_6	1	12	0		28535	Glu_Neuron	3	SCC08_1e3_C.squaddy_6
SCC08_1e3_C	squaddy_6	1	12	0		28535	ImmatureNeuron	0	SCC08_1e3_C.squaddy_6
SCC08_1e3_C	squaddy_6	1	12	0		28535	Interneuron	3	SCC08_1e3_C.squaddy_6
SCC08_1e3_C	squaddy_6	1	12	0		28535	NPC	0	SCC08_1e3_C.squaddy_6
SCC08_1e3_C	squaddy_6	1	12	0		28535	Oligodendrocyte	0	SCC08_1e3_C.squaddy_6
SCC08_1e3_C	squaddy_6	1	12	0		28535	Polydendrocyte	0	SCC08_1e3_C.squaddy_6
SCC08_1e3_C	squaddy_6	1	12	0		28535	SPN	4	SCC08_1e3_C.squaddy_6
SCC06_1e3_A	nonflexibleness_26	1	11	0		5358	Astrocyte	0	SCC06_1e3_A.nonflexibleness_26
SCC06_1e3_A	nonflexibleness_26	1	11	0		5358	Ependyma	0	SCC06_1e3_A.nonflexibleness_26
SCC06_1e3_A	nonflexibleness_26	1	11	0		5358	GABA_Neuron_OlfGC1	0	SCC06_1e3_A.nonflexibleness_26
SCC06_1e3_A	nonflexibleness_26	1	11	0		5358	GABA_Neuron_OlfGC2	1	SCC06_1e3_A.nonflexibleness_26
SCC06_1e3_A	nonflexibleness_26	1	11	0		5358	Glu_Neuron	5	SCC06_1e3_A.nonflexibleness_26
SCC06_1e3_A	nonflexibleness_26	1	11	0		5358	ImmatureNeuron	0	SCC06_1e3_A.nonflexibleness_26
SCC06_1e3_A	nonflexibleness_26	1	11	0		5358	Interneuron	1	SCC06_1e3_A.nonflexibleness_26
SCC06_1e3_A	nonflexibleness_26	1	11	0		5358	NPC	0	SCC06_1e3_A.nonflexibleness_26
SCC06_1e3_A	nonflexibleness_26	1	11	0		5358	Oligodendrocyte	0	SCC06_1e3_A.nonflexibleness_26
SCC06_1e3_A	nonflexibleness_26	1	11	0		5358	Polydendrocyte	0	SCC06_1e3_A.nonflexibleness_26
SCC06_1e3_A	nonflexibleness_26	1	11	0		5358	SPN	4	SCC06_1e3_A.nonflexibleness_26
SCC06_1e3_A	unpen_27	1	11	0		583	Astrocyte	1	SCC06_1e3_A.unpen_27
SCC06_1e3_A	unpen_27	1	11	0		583	Ependyma	0	SCC06_1e3_A.unpen_27
SCC06_1e3_A	unpen_27	1	11	0		583	GABA_Neuron_OlfGC1	0	SCC06_1e3_A.unpen_27
SCC06_1e3_A	unpen_27	1	11	0		583	GABA_Neuron_OlfGC2	0	SCC06_1e3_A.unpen_27
SCC06_1e3_A	unpen_27	1	11	0		583	Glu_Neuron	5	SCC06_1e3_A.unpen_27
SCC06_1e3_A	unpen_27	1	11	0		583	ImmatureNeuron	0	SCC06_1e3_A.unpen_27
SCC06_1e3_A	unpen_27	1	11	0		583	Interneuron	5	SCC06_1e3_A.unpen_27
SCC06_1e3_A	unpen_27	1	11	0		583	NPC	0	SCC06_1e3_A.unpen_27
SCC06_1e3_A	unpen_27	1	11	0		583	Oligodendrocyte	0	SCC06_1e3_A.unpen_27
SCC06_1e3_A	unpen_27	1	11	0		583	Polydendrocyte	0	SCC06_1e3_A.unpen_27
SCC06_1e3_A	unpen_27	1	11	0		583	SPN	0	SCC06_1e3_A.unpen_27
SCC06_1e4_A	boatels_5	1	11	0		179	Astrocyte	0	SCC06_1e4_A.boatels_5
SCC06_1e4_A	boatels_5	1	11	0		179	Ependyma	0	SCC06_1e4_A.boatels_5
SCC06_1e4_A	boatels_5	1	11	0		179	GABA_Neuron_OlfGC1	0	SCC06_1e4_A.boatels_5
SCC06_1e4_A	boatels_5	1	11	0		179	GABA_Neuron_OlfGC2	0	SCC06_1e4_A.boatels_5
SCC06_1e4_A	boatels_5	1	11	0		179	Glu_Neuron	10	SCC06_1e4_A.boatels_5
SCC06_1e4_A	boatels_5	1	11	0		179	ImmatureNeuron	0	SCC06_1e4_A.boatels_5
SCC06_1e4_A	boatels_5	1	11	0		179	Interneuron	0	SCC06_1e4_A.boatels_5
SCC06_1e4_A	boatels_5	1	11	0		179	NPC	0	SCC06_1e4_A.boatels_5
SCC06_1e4_A	boatels_5	1	11	0		179	Oligodendrocyte	0	SCC06_1e4_A.boatels_5
SCC06_1e4_A	boatels_5	1	11	0		179	Polydendrocyte	1	SCC06_1e4_A.boatels_5
SCC06_1e4_A	boatels_5	1	11	0		179	SPN	0	SCC06_1e4_A.boatels_5
SCC07_1e2_B	decolors_19	1	11	1	Glu_Neuron	4602	Astrocyte	1	SCC07_1e2_B.decolors_19
SCC07_1e2_B	decolors_19	1	11	1	Glu_Neuron	4602	Ependyma	0	SCC07_1e2_B.decolors_19
SCC07_1e2_B	decolors_19	1	11	1	Glu_Neuron	4602	GABA_Neuron_OlfGC1	0	SCC07_1e2_B.decolors_19
SCC07_1e2_B	decolors_19	1	11	1	Glu_Neuron	4602	GABA_Neuron_OlfGC2	0	SCC07_1e2_B.decolors_19
SCC07_1e2_B	decolors_19	1	11	1	Glu_Neuron	4602	Glu_Neuron	4	SCC07_1e2_B.decolors_19
SCC07_1e2_B	decolors_19	1	11	1	Glu_Neuron	4602	ImmatureNeuron	0	SCC07_1e2_B.decolors_19
SCC07_1e2_B	decolors_19	1	11	1	Glu_Neuron	4602	Interneuron	3	SCC07_1e2_B.decolors_19
SCC07_1e2_B	decolors_19	1	11	1	Glu_Neuron	4602	NPC	0	SCC07_1e2_B.decolors_19
SCC07_1e2_B	decolors_19	1	11	1	Glu_Neuron	4602	Oligodendrocyte	0	SCC07_1e2_B.decolors_19
SCC07_1e2_B	decolors_19	1	11	1	Glu_Neuron	4602	Polydendrocyte	1	SCC07_1e2_B.decolors_19
SCC07_1e2_B	decolors_19	1	11	1	Glu_Neuron	4602	SPN	1	SCC07_1e2_B.decolors_19
SCC07_1e2_B	nan_2;nonsympathetically_7	2	11	1	Interneuron	417044	Astrocyte	3	SCC07_1e2_B.nan_2;nonsympathetically_7
SCC07_1e2_B	nan_2;nonsympathetically_7	2	11	1	Interneuron	417044	Ependyma	0	SCC07_1e2_B.nan_2;nonsympathetically_7
SCC07_1e2_B	nan_2;nonsympathetically_7	2	11	1	Interneuron	417044	GABA_Neuron_OlfGC1	0	SCC07_1e2_B.nan_2;nonsympathetically_7
SCC07_1e2_B	nan_2;nonsympathetically_7	2	11	1	Interneuron	417044	GABA_Neuron_OlfGC2	0	SCC07_1e2_B.nan_2;nonsympathetically_7
SCC07_1e2_B	nan_2;nonsympathetically_7	2	11	1	Interneuron	417044	Glu_Neuron	4	SCC07_1e2_B.nan_2;nonsympathetically_7
SCC07_1e2_B	nan_2;nonsympathetically_7	2	11	1	Interneuron	417044	ImmatureNeuron	0	SCC07_1e2_B.nan_2;nonsympathetically_7
SCC07_1e2_B	nan_2;nonsympathetically_7	2	11	1	Interneuron	417044	Interneuron	1	SCC07_1e2_B.nan_2;nonsympathetically_7
SCC07_1e2_B	nan_2;nonsympathetically_7	2	11	1	Interneuron	417044	NPC	0	SCC07_1e2_B.nan_2;nonsympathetically_7
SCC07_1e2_B	nan_2;nonsympathetically_7	2	11	1	Interneuron	417044	Oligodendrocyte	0	SCC07_1e2_B.nan_2;nonsympathetically_7
SCC07_1e2_B	nan_2;nonsympathetically_7	2	11	1	Interneuron	417044	Polydendrocyte	1	SCC07_1e2_B.nan_2;nonsympathetically_7
SCC07_1e2_B	nan_2;nonsympathetically_7	2	11	1	Interneuron	417044	SPN	1	SCC07_1e2_B.nan_2;nonsympathetically_7
SCC07_1e2_B	outprayed_23;zeuctocoelomic_12	2	11	0		345622	Astrocyte	1	SCC07_1e2_B.outprayed_23;zeuctocoelomic_12
SCC07_1e2_B	outprayed_23;zeuctocoelomic_12	2	11	0		345622	Ependyma	0	SCC07_1e2_B.outprayed_23;zeuctocoelomic_12
SCC07_1e2_B	outprayed_23;zeuctocoelomic_12	2	11	0		345622	GABA_Neuron_OlfGC1	0	SCC07_1e2_B.outprayed_23;zeuctocoelomic_12
SCC07_1e2_B	outprayed_23;zeuctocoelomic_12	2	11	0		345622	GABA_Neuron_OlfGC2	0	SCC07_1e2_B.outprayed_23;zeuctocoelomic_12
SCC07_1e2_B	outprayed_23;zeuctocoelomic_12	2	11	0		345622	Glu_Neuron	6	SCC07_1e2_B.outprayed_23;zeuctocoelomic_12
SCC07_1e2_B	outprayed_23;zeuctocoelomic_12	2	11	0		345622	ImmatureNeuron	0	SCC07_1e2_B.outprayed_23;zeuctocoelomic_12
SCC07_1e2_B	outprayed_23;zeuctocoelomic_12	2	11	0		345622	Interneuron	0	SCC07_1e2_B.outprayed_23;zeuctocoelomic_12
SCC07_1e2_B	outprayed_23;zeuctocoelomic_12	2	11	0		345622	NPC	0	SCC07_1e2_B.outprayed_23;zeuctocoelomic_12
SCC07_1e2_B	outprayed_23;zeuctocoelomic_12	2	11	0		345622	Oligodendrocyte	0	SCC07_1e2_B.outprayed_23;zeuctocoelomic_12
SCC07_1e2_B	outprayed_23;zeuctocoelomic_12	2	11	0		345622	Polydendrocyte	0	SCC07_1e2_B.outprayed_23;zeuctocoelomic_12
SCC07_1e2_B	outprayed_23;zeuctocoelomic_12	2	11	0		345622	SPN	4	SCC07_1e2_B.outprayed_23;zeuctocoelomic_12
SCC07_1e2_C	accordature_19	1	11	1	Interneuron	13428	Astrocyte	0	SCC07_1e2_C.accordature_19
SCC07_1e2_C	accordature_19	1	11	1	Interneuron	13428	Ependyma	0	SCC07_1e2_C.accordature_19
SCC07_1e2_C	accordature_19	1	11	1	Interneuron	13428	GABA_Neuron_OlfGC1	0	SCC07_1e2_C.accordature_19
SCC07_1e2_C	accordature_19	1	11	1	Interneuron	13428	GABA_Neuron_OlfGC2	2	SCC07_1e2_C.accordature_19
SCC07_1e2_C	accordature_19	1	11	1	Interneuron	13428	Glu_Neuron	3	SCC07_1e2_C.accordature_19
SCC07_1e2_C	accordature_19	1	11	1	Interneuron	13428	ImmatureNeuron	0	SCC07_1e2_C.accordature_19
SCC07_1e2_C	accordature_19	1	11	1	Interneuron	13428	Interneuron	4	SCC07_1e2_C.accordature_19
SCC07_1e2_C	accordature_19	1	11	1	Interneuron	13428	NPC	0	SCC07_1e2_C.accordature_19
SCC07_1e2_C	accordature_19	1	11	1	Interneuron	13428	Oligodendrocyte	0	SCC07_1e2_C.accordature_19
SCC07_1e2_C	accordature_19	1	11	1	Interneuron	13428	Polydendrocyte	1	SCC07_1e2_C.accordature_19
SCC07_1e2_C	accordature_19	1	11	1	Interneuron	13428	SPN	0	SCC07_1e2_C.accordature_19
SCC07_1e2_C	acuminate_27;negatrons_29	2	11	0		294436	Astrocyte	3	SCC07_1e2_C.acuminate_27;negatrons_29
SCC07_1e2_C	acuminate_27;negatrons_29	2	11	0		294436	Ependyma	0	SCC07_1e2_C.acuminate_27;negatrons_29
SCC07_1e2_C	acuminate_27;negatrons_29	2	11	0		294436	GABA_Neuron_OlfGC1	0	SCC07_1e2_C.acuminate_27;negatrons_29
SCC07_1e2_C	acuminate_27;negatrons_29	2	11	0		294436	GABA_Neuron_OlfGC2	1	SCC07_1e2_C.acuminate_27;negatrons_29
SCC07_1e2_C	acuminate_27;negatrons_29	2	11	0		294436	Glu_Neuron	4	SCC07_1e2_C.acuminate_27;negatrons_29
SCC07_1e2_C	acuminate_27;negatrons_29	2	11	0		294436	ImmatureNeuron	0	SCC07_1e2_C.acuminate_27;negatrons_29
SCC07_1e2_C	acuminate_27;negatrons_29	2	11	0		294436	Interneuron	1	SCC07_1e2_C.acuminate_27;negatrons_29
SCC07_1e2_C	acuminate_27;negatrons_29	2	11	0		294436	NPC	0	SCC07_1e2_C.acuminate_27;negatrons_29
SCC07_1e2_C	acuminate_27;negatrons_29	2	11	0		294436	Oligodendrocyte	0	SCC07_1e2_C.acuminate_27;negatrons_29
SCC07_1e2_C	acuminate_27;negatrons_29	2	11	0		294436	Polydendrocyte	0	SCC07_1e2_C.acuminate_27;negatrons_29
SCC07_1e2_C	acuminate_27;negatrons_29	2	11	0		294436	SPN	2	SCC07_1e2_C.acuminate_27;negatrons_29
SCC07_1e2_C	dooryards_23	1	11	0		3882	Astrocyte	1	SCC07_1e2_C.dooryards_23
SCC07_1e2_C	dooryards_23	1	11	0		3882	Ependyma	0	SCC07_1e2_C.dooryards_23
SCC07_1e2_C	dooryards_23	1	11	0		3882	GABA_Neuron_OlfGC1	0	SCC07_1e2_C.dooryards_23
SCC07_1e2_C	dooryards_23	1	11	0		3882	GABA_Neuron_OlfGC2	0	SCC07_1e2_C.dooryards_23
SCC07_1e2_C	dooryards_23	1	11	0		3882	Glu_Neuron	4	SCC07_1e2_C.dooryards_23
SCC07_1e2_C	dooryards_23	1	11	0		3882	ImmatureNeuron	0	SCC07_1e2_C.dooryards_23
SCC07_1e2_C	dooryards_23	1	11	0		3882	Interneuron	3	SCC07_1e2_C.dooryards_23
SCC07_1e2_C	dooryards_23	1	11	0		3882	NPC	0	SCC07_1e2_C.dooryards_23
SCC07_1e2_C	dooryards_23	1	11	0		3882	Oligodendrocyte	0	SCC07_1e2_C.dooryards_23
SCC07_1e2_C	dooryards_23	1	11	0		3882	Polydendrocyte	0	SCC07_1e2_C.dooryards_23
SCC07_1e2_C	dooryards_23	1	11	0		3882	SPN	3	SCC07_1e2_C.dooryards_23
SCC07_1e2_C	glavering_10;housecarl_1	2	11	1	Interneuron	219671	Astrocyte	1	SCC07_1e2_C.glavering_10;housecarl_1
SCC07_1e2_C	glavering_10;housecarl_1	2	11	1	Interneuron	219671	Ependyma	0	SCC07_1e2_C.glavering_10;housecarl_1
SCC07_1e2_C	glavering_10;housecarl_1	2	11	1	Interneuron	219671	GABA_Neuron_OlfGC1	0	SCC07_1e2_C.glavering_10;housecarl_1
SCC07_1e2_C	glavering_10;housecarl_1	2	11	1	Interneuron	219671	GABA_Neuron_OlfGC2	0	SCC07_1e2_C.glavering_10;housecarl_1
SCC07_1e2_C	glavering_10;housecarl_1	2	11	1	Interneuron	219671	Glu_Neuron	4	SCC07_1e2_C.glavering_10;housecarl_1
SCC07_1e2_C	glavering_10;housecarl_1	2	11	1	Interneuron	219671	ImmatureNeuron	0	SCC07_1e2_C.glavering_10;housecarl_1
SCC07_1e2_C	glavering_10;housecarl_1	2	11	1	Interneuron	219671	Interneuron	2	SCC07_1e2_C.glavering_10;housecarl_1
SCC07_1e2_C	glavering_10;housecarl_1	2	11	1	Interneuron	219671	NPC	0	SCC07_1e2_C.glavering_10;housecarl_1
SCC07_1e2_C	glavering_10;housecarl_1	2	11	1	Interneuron	219671	Oligodendrocyte	0	SCC07_1e2_C.glavering_10;housecarl_1
SCC07_1e2_C	glavering_10;housecarl_1	2	11	1	Interneuron	219671	Polydendrocyte	2	SCC07_1e2_C.glavering_10;housecarl_1
SCC07_1e2_C	glavering_10;housecarl_1	2	11	1	Interneuron	219671	SPN	1	SCC07_1e2_C.glavering_10;housecarl_1
SCC07_1e2_C	teacupful_15	1	11	0		2797	Astrocyte	3	SCC07_1e2_C.teacupful_15
SCC07_1e2_C	teacupful_15	1	11	0		2797	Ependyma	0	SCC07_1e2_C.teacupful_15
SCC07_1e2_C	teacupful_15	1	11	0		2797	GABA_Neuron_OlfGC1	0	SCC07_1e2_C.teacupful_15
SCC07_1e2_C	teacupful_15	1	11	0		2797	GABA_Neuron_OlfGC2	1	SCC07_1e2_C.teacupful_15
SCC07_1e2_C	teacupful_15	1	11	0		2797	Glu_Neuron	5	SCC07_1e2_C.teacupful_15
SCC07_1e2_C	teacupful_15	1	11	0		2797	ImmatureNeuron	0	SCC07_1e2_C.teacupful_15
SCC07_1e2_C	teacupful_15	1	11	0		2797	Interneuron	0	SCC07_1e2_C.teacupful_15
SCC07_1e2_C	teacupful_15	1	11	0		2797	NPC	0	SCC07_1e2_C.teacupful_15
SCC07_1e2_C	teacupful_15	1	11	0		2797	Oligodendrocyte	0	SCC07_1e2_C.teacupful_15
SCC07_1e2_C	teacupful_15	1	11	0		2797	Polydendrocyte	0	SCC07_1e2_C.teacupful_15
SCC07_1e2_C	teacupful_15	1	11	0		2797	SPN	2	SCC07_1e2_C.teacupful_15
SCC07_1e3_A	boulevard_6;incienso_11	2	11	0		118318	Astrocyte	3	SCC07_1e3_A.boulevard_6;incienso_11
SCC07_1e3_A	boulevard_6;incienso_11	2	11	0		118318	Ependyma	0	SCC07_1e3_A.boulevard_6;incienso_11
SCC07_1e3_A	boulevard_6;incienso_11	2	11	0		118318	GABA_Neuron_OlfGC1	0	SCC07_1e3_A.boulevard_6;incienso_11
SCC07_1e3_A	boulevard_6;incienso_11	2	11	0		118318	GABA_Neuron_OlfGC2	0	SCC07_1e3_A.boulevard_6;incienso_11
SCC07_1e3_A	boulevard_6;incienso_11	2	11	0		118318	Glu_Neuron	4	SCC07_1e3_A.boulevard_6;incienso_11
SCC07_1e3_A	boulevard_6;incienso_11	2	11	0		118318	ImmatureNeuron	0	SCC07_1e3_A.boulevard_6;incienso_11
SCC07_1e3_A	boulevard_6;incienso_11	2	11	0		118318	Interneuron	3	SCC07_1e3_A.boulevard_6;incienso_11
SCC07_1e3_A	boulevard_6;incienso_11	2	11	0		118318	NPC	0	SCC07_1e3_A.boulevard_6;incienso_11
SCC07_1e3_A	boulevard_6;incienso_11	2	11	0		118318	Oligodendrocyte	0	SCC07_1e3_A.boulevard_6;incienso_11
SCC07_1e3_A	boulevard_6;incienso_11	2	11	0		118318	Polydendrocyte	0	SCC07_1e3_A.boulevard_6;incienso_11
SCC07_1e3_A	boulevard_6;incienso_11	2	11	0		118318	SPN	1	SCC07_1e3_A.boulevard_6;incienso_11
SCC07_1e3_A	browst_15	1	11	0		18711	Astrocyte	0	SCC07_1e3_A.browst_15
SCC07_1e3_A	browst_15	1	11	0		18711	Ependyma	0	SCC07_1e3_A.browst_15
SCC07_1e3_A	browst_15	1	11	0		18711	GABA_Neuron_OlfGC1	0	SCC07_1e3_A.browst_15
SCC07_1e3_A	browst_15	1	11	0		18711	GABA_Neuron_OlfGC2	0	SCC07_1e3_A.browst_15
SCC07_1e3_A	browst_15	1	11	0		18711	Glu_Neuron	3	SCC07_1e3_A.browst_15
SCC07_1e3_A	browst_15	1	11	0		18711	ImmatureNeuron	0	SCC07_1e3_A.browst_15
SCC07_1e3_A	browst_15	1	11	0		18711	Interneuron	5	SCC07_1e3_A.browst_15
SCC07_1e3_A	browst_15	1	11	0		18711	NPC	0	SCC07_1e3_A.browst_15
SCC07_1e3_A	browst_15	1	11	0		18711	Oligodendrocyte	0	SCC07_1e3_A.browst_15
SCC07_1e3_A	browst_15	1	11	0		18711	Polydendrocyte	0	SCC07_1e3_A.browst_15
SCC07_1e3_A	browst_15	1	11	0		18711	SPN	3	SCC07_1e3_A.browst_15
SCC07_1e3_A	oki_17	1	11	0		1775	Astrocyte	4	SCC07_1e3_A.oki_17
SCC07_1e3_A	oki_17	1	11	0		1775	Ependyma	0	SCC07_1e3_A.oki_17
SCC07_1e3_A	oki_17	1	11	0		1775	GABA_Neuron_OlfGC1	0	SCC07_1e3_A.oki_17
SCC07_1e3_A	oki_17	1	11	0		1775	GABA_Neuron_OlfGC2	1	SCC07_1e3_A.oki_17
SCC07_1e3_A	oki_17	1	11	0		1775	Glu_Neuron	0	SCC07_1e3_A.oki_17
SCC07_1e3_A	oki_17	1	11	0		1775	ImmatureNeuron	0	SCC07_1e3_A.oki_17
SCC07_1e3_A	oki_17	1	11	0		1775	Interneuron	4	SCC07_1e3_A.oki_17
SCC07_1e3_A	oki_17	1	11	0		1775	NPC	0	SCC07_1e3_A.oki_17
SCC07_1e3_A	oki_17	1	11	0		1775	Oligodendrocyte	0	SCC07_1e3_A.oki_17
SCC07_1e3_A	oki_17	1	11	0		1775	Polydendrocyte	1	SCC07_1e3_A.oki_17
SCC07_1e3_A	oki_17	1	11	0		1775	SPN	1	SCC07_1e3_A.oki_17
SCC07_1e3_A	polymetochia_24	1	11	0		2145	Astrocyte	4	SCC07_1e3_A.polymetochia_24
SCC07_1e3_A	polymetochia_24	1	11	0		2145	Ependyma	0	SCC07_1e3_A.polymetochia_24
SCC07_1e3_A	polymetochia_24	1	11	0		2145	GABA_Neuron_OlfGC1	0	SCC07_1e3_A.polymetochia_24
SCC07_1e3_A	polymetochia_24	1	11	0		2145	GABA_Neuron_OlfGC2	0	SCC07_1e3_A.polymetochia_24
SCC07_1e3_A	polymetochia_24	1	11	0		2145	Glu_Neuron	2	SCC07_1e3_A.polymetochia_24
SCC07_1e3_A	polymetochia_24	1	11	0		2145	ImmatureNeuron	0	SCC07_1e3_A.polymetochia_24
SCC07_1e3_A	polymetochia_24	1	11	0		2145	Interneuron	4	SCC07_1e3_A.polymetochia_24
SCC07_1e3_A	polymetochia_24	1	11	0		2145	NPC	0	SCC07_1e3_A.polymetochia_24
SCC07_1e3_A	polymetochia_24	1	11	0		2145	Oligodendrocyte	0	SCC07_1e3_A.polymetochia_24
SCC07_1e3_A	polymetochia_24	1	11	0		2145	Polydendrocyte	0	SCC07_1e3_A.polymetochia_24
SCC07_1e3_A	polymetochia_24	1	11	0		2145	SPN	1	SCC07_1e3_A.polymetochia_24
SCC07_1e3_B	chayma_16	1	11	0		1928	Astrocyte	0	SCC07_1e3_B.chayma_16
SCC07_1e3_B	chayma_16	1	11	0		1928	Ependyma	0	SCC07_1e3_B.chayma_16
SCC07_1e3_B	chayma_16	1	11	0		1928	GABA_Neuron_OlfGC1	0	SCC07_1e3_B.chayma_16
SCC07_1e3_B	chayma_16	1	11	0		1928	GABA_Neuron_OlfGC2	0	SCC07_1e3_B.chayma_16
SCC07_1e3_B	chayma_16	1	11	0		1928	Glu_Neuron	5	SCC07_1e3_B.chayma_16
SCC07_1e3_B	chayma_16	1	11	0		1928	ImmatureNeuron	0	SCC07_1e3_B.chayma_16
SCC07_1e3_B	chayma_16	1	11	0		1928	Interneuron	6	SCC07_1e3_B.chayma_16
SCC07_1e3_B	chayma_16	1	11	0		1928	NPC	0	SCC07_1e3_B.chayma_16
SCC07_1e3_B	chayma_16	1	11	0		1928	Oligodendrocyte	0	SCC07_1e3_B.chayma_16
SCC07_1e3_B	chayma_16	1	11	0		1928	Polydendrocyte	0	SCC07_1e3_B.chayma_16
SCC07_1e3_B	chayma_16	1	11	0		1928	SPN	0	SCC07_1e3_B.chayma_16
SCC07_1e3_C	larvicide_11	1	11	0		873	Astrocyte	2	SCC07_1e3_C.larvicide_11
SCC07_1e3_C	larvicide_11	1	11	0		873	Ependyma	0	SCC07_1e3_C.larvicide_11
SCC07_1e3_C	larvicide_11	1	11	0		873	GABA_Neuron_OlfGC1	0	SCC07_1e3_C.larvicide_11
SCC07_1e3_C	larvicide_11	1	11	0		873	GABA_Neuron_OlfGC2	1	SCC07_1e3_C.larvicide_11
SCC07_1e3_C	larvicide_11	1	11	0		873	Glu_Neuron	3	SCC07_1e3_C.larvicide_11
SCC07_1e3_C	larvicide_11	1	11	0		873	ImmatureNeuron	0	SCC07_1e3_C.larvicide_11
SCC07_1e3_C	larvicide_11	1	11	0		873	Interneuron	3	SCC07_1e3_C.larvicide_11
SCC07_1e3_C	larvicide_11	1	11	0		873	NPC	0	SCC07_1e3_C.larvicide_11
SCC07_1e3_C	larvicide_11	1	11	0		873	Oligodendrocyte	0	SCC07_1e3_C.larvicide_11
SCC07_1e3_C	larvicide_11	1	11	0		873	Polydendrocyte	1	SCC07_1e3_C.larvicide_11
SCC07_1e3_C	larvicide_11	1	11	0		873	SPN	1	SCC07_1e3_C.larvicide_11
SCC07_1e3_E	schoolmasterhood_29	1	11	0		1503	Astrocyte	6	SCC07_1e3_E.schoolmasterhood_29
SCC07_1e3_E	schoolmasterhood_29	1	11	0		1503	Ependyma	0	SCC07_1e3_E.schoolmasterhood_29
SCC07_1e3_E	schoolmasterhood_29	1	11	0		1503	GABA_Neuron_OlfGC1	0	SCC07_1e3_E.schoolmasterhood_29
SCC07_1e3_E	schoolmasterhood_29	1	11	0		1503	GABA_Neuron_OlfGC2	0	SCC07_1e3_E.schoolmasterhood_29
SCC07_1e3_E	schoolmasterhood_29	1	11	0		1503	Glu_Neuron	1	SCC07_1e3_E.schoolmasterhood_29
SCC07_1e3_E	schoolmasterhood_29	1	11	0		1503	ImmatureNeuron	0	SCC07_1e3_E.schoolmasterhood_29
SCC07_1e3_E	schoolmasterhood_29	1	11	0		1503	Interneuron	4	SCC07_1e3_E.schoolmasterhood_29
SCC07_1e3_E	schoolmasterhood_29	1	11	0		1503	NPC	0	SCC07_1e3_E.schoolmasterhood_29
SCC07_1e3_E	schoolmasterhood_29	1	11	0		1503	Oligodendrocyte	0	SCC07_1e3_E.schoolmasterhood_29
SCC07_1e3_E	schoolmasterhood_29	1	11	0		1503	Polydendrocyte	0	SCC07_1e3_E.schoolmasterhood_29
SCC07_1e3_E	schoolmasterhood_29	1	11	0		1503	SPN	0	SCC07_1e3_E.schoolmasterhood_29
SCC07_1e3_F	adjourns_18	1	11	0		4898	Astrocyte	2	SCC07_1e3_F.adjourns_18
SCC07_1e3_F	adjourns_18	1	11	0		4898	Ependyma	0	SCC07_1e3_F.adjourns_18
SCC07_1e3_F	adjourns_18	1	11	0		4898	GABA_Neuron_OlfGC1	0	SCC07_1e3_F.adjourns_18
SCC07_1e3_F	adjourns_18	1	11	0		4898	GABA_Neuron_OlfGC2	0	SCC07_1e3_F.adjourns_18
SCC07_1e3_F	adjourns_18	1	11	0		4898	Glu_Neuron	2	SCC07_1e3_F.adjourns_18
SCC07_1e3_F	adjourns_18	1	11	0		4898	ImmatureNeuron	0	SCC07_1e3_F.adjourns_18
SCC07_1e3_F	adjourns_18	1	11	0		4898	Interneuron	4	SCC07_1e3_F.adjourns_18
SCC07_1e3_F	adjourns_18	1	11	0		4898	NPC	0	SCC07_1e3_F.adjourns_18
SCC07_1e3_F	adjourns_18	1	11	0		4898	Oligodendrocyte	0	SCC07_1e3_F.adjourns_18
SCC07_1e3_F	adjourns_18	1	11	0		4898	Polydendrocyte	0	SCC07_1e3_F.adjourns_18
SCC07_1e3_F	adjourns_18	1	11	0		4898	SPN	3	SCC07_1e3_F.adjourns_18
SCC08_1e2_A	limer_23	1	11	0		5567	Astrocyte	0	SCC08_1e2_A.limer_23
SCC08_1e2_A	limer_23	1	11	0		5567	Ependyma	0	SCC08_1e2_A.limer_23
SCC08_1e2_A	limer_23	1	11	0		5567	GABA_Neuron_OlfGC1	1	SCC08_1e2_A.limer_23
SCC08_1e2_A	limer_23	1	11	0		5567	GABA_Neuron_OlfGC2	0	SCC08_1e2_A.limer_23
SCC08_1e2_A	limer_23	1	11	0		5567	Glu_Neuron	3	SCC08_1e2_A.limer_23
SCC08_1e2_A	limer_23	1	11	0		5567	ImmatureNeuron	0	SCC08_1e2_A.limer_23
SCC08_1e2_A	limer_23	1	11	0		5567	Interneuron	3	SCC08_1e2_A.limer_23
SCC08_1e2_A	limer_23	1	11	0		5567	NPC	0	SCC08_1e2_A.limer_23
SCC08_1e2_A	limer_23	1	11	0		5567	Oligodendrocyte	0	SCC08_1e2_A.limer_23
SCC08_1e2_A	limer_23	1	11	0		5567	Polydendrocyte	0	SCC08_1e2_A.limer_23
SCC08_1e2_A	limer_23	1	11	0		5567	SPN	4	SCC08_1e2_A.limer_23
SCC08_1e2_A	semicabalistic_22	1	11	0		2750	Astrocyte	3	SCC08_1e2_A.semicabalistic_22
SCC08_1e2_A	semicabalistic_22	1	11	0		2750	Ependyma	0	SCC08_1e2_A.semicabalistic_22
SCC08_1e2_A	semicabalistic_22	1	11	0		2750	GABA_Neuron_OlfGC1	0	SCC08_1e2_A.semicabalistic_22
SCC08_1e2_A	semicabalistic_22	1	11	0		2750	GABA_Neuron_OlfGC2	1	SCC08_1e2_A.semicabalistic_22
SCC08_1e2_A	semicabalistic_22	1	11	0		2750	Glu_Neuron	4	SCC08_1e2_A.semicabalistic_22
SCC08_1e2_A	semicabalistic_22	1	11	0		2750	ImmatureNeuron	0	SCC08_1e2_A.semicabalistic_22
SCC08_1e2_A	semicabalistic_22	1	11	0		2750	Interneuron	2	SCC08_1e2_A.semicabalistic_22
SCC08_1e2_A	semicabalistic_22	1	11	0		2750	NPC	0	SCC08_1e2_A.semicabalistic_22
SCC08_1e2_A	semicabalistic_22	1	11	0		2750	Oligodendrocyte	0	SCC08_1e2_A.semicabalistic_22
SCC08_1e2_A	semicabalistic_22	1	11	0		2750	Polydendrocyte	0	SCC08_1e2_A.semicabalistic_22
SCC08_1e2_A	semicabalistic_22	1	11	0		2750	SPN	1	SCC08_1e2_A.semicabalistic_22
SCC08_1e2_B	acceptee_6	1	11	0		1000000	Astrocyte	1	SCC08_1e2_B.acceptee_6
SCC08_1e2_B	acceptee_6	1	11	0		1000000	Ependyma	0	SCC08_1e2_B.acceptee_6
SCC08_1e2_B	acceptee_6	1	11	0		1000000	GABA_Neuron_OlfGC1	0	SCC08_1e2_B.acceptee_6
SCC08_1e2_B	acceptee_6	1	11	0		1000000	GABA_Neuron_OlfGC2	0	SCC08_1e2_B.acceptee_6
SCC08_1e2_B	acceptee_6	1	11	0		1000000	Glu_Neuron	6	SCC08_1e2_B.acceptee_6
SCC08_1e2_B	acceptee_6	1	11	0		1000000	ImmatureNeuron	0	SCC08_1e2_B.acceptee_6
SCC08_1e2_B	acceptee_6	1	11	0		1000000	Interneuron	3	SCC08_1e2_B.acceptee_6
SCC08_1e2_B	acceptee_6	1	11	0		1000000	NPC	0	SCC08_1e2_B.acceptee_6
SCC08_1e2_B	acceptee_6	1	11	0		1000000	Oligodendrocyte	0	SCC08_1e2_B.acceptee_6
SCC08_1e2_B	acceptee_6	1	11	0		1000000	Polydendrocyte	1	SCC08_1e2_B.acceptee_6
SCC08_1e2_B	acceptee_6	1	11	0		1000000	SPN	0	SCC08_1e2_B.acceptee_6
SCC08_1e2_B	dances_15	1	11	1	SPN	3427	Astrocyte	0	SCC08_1e2_B.dances_15
SCC08_1e2_B	dances_15	1	11	1	SPN	3427	Ependyma	0	SCC08_1e2_B.dances_15
SCC08_1e2_B	dances_15	1	11	1	SPN	3427	GABA_Neuron_OlfGC1	0	SCC08_1e2_B.dances_15
SCC08_1e2_B	dances_15	1	11	1	SPN	3427	GABA_Neuron_OlfGC2	0	SCC08_1e2_B.dances_15
SCC08_1e2_B	dances_15	1	11	1	SPN	3427	Glu_Neuron	2	SCC08_1e2_B.dances_15
SCC08_1e2_B	dances_15	1	11	1	SPN	3427	ImmatureNeuron	0	SCC08_1e2_B.dances_15
SCC08_1e2_B	dances_15	1	11	1	SPN	3427	Interneuron	5	SCC08_1e2_B.dances_15
SCC08_1e2_B	dances_15	1	11	1	SPN	3427	NPC	2	SCC08_1e2_B.dances_15
SCC08_1e2_B	dances_15	1	11	1	SPN	3427	Oligodendrocyte	0	SCC08_1e2_B.dances_15
SCC08_1e2_B	dances_15	1	11	1	SPN	3427	Polydendrocyte	1	SCC08_1e2_B.dances_15
SCC08_1e2_B	dances_15	1	11	1	SPN	3427	SPN	0	SCC08_1e2_B.dances_15
SCC08_1e2_B	multitheist_13;waters_3	2	11	1	Glu_Neuron	13676	Astrocyte	2	SCC08_1e2_B.multitheist_13;waters_3
SCC08_1e2_B	multitheist_13;waters_3	2	11	1	Glu_Neuron	13676	Ependyma	0	SCC08_1e2_B.multitheist_13;waters_3
SCC08_1e2_B	multitheist_13;waters_3	2	11	1	Glu_Neuron	13676	GABA_Neuron_OlfGC1	0	SCC08_1e2_B.multitheist_13;waters_3
SCC08_1e2_B	multitheist_13;waters_3	2	11	1	Glu_Neuron	13676	GABA_Neuron_OlfGC2	1	SCC08_1e2_B.multitheist_13;waters_3
SCC08_1e2_B	multitheist_13;waters_3	2	11	1	Glu_Neuron	13676	Glu_Neuron	3	SCC08_1e2_B.multitheist_13;waters_3
SCC08_1e2_B	multitheist_13;waters_3	2	11	1	Glu_Neuron	13676	ImmatureNeuron	0	SCC08_1e2_B.multitheist_13;waters_3
SCC08_1e2_B	multitheist_13;waters_3	2	11	1	Glu_Neuron	13676	Interneuron	2	SCC08_1e2_B.multitheist_13;waters_3
SCC08_1e2_B	multitheist_13;waters_3	2	11	1	Glu_Neuron	13676	NPC	0	SCC08_1e2_B.multitheist_13;waters_3
SCC08_1e2_B	multitheist_13;waters_3	2	11	1	Glu_Neuron	13676	Oligodendrocyte	0	SCC08_1e2_B.multitheist_13;waters_3
SCC08_1e2_B	multitheist_13;waters_3	2	11	1	Glu_Neuron	13676	Polydendrocyte	1	SCC08_1e2_B.multitheist_13;waters_3
SCC08_1e2_B	multitheist_13;waters_3	2	11	1	Glu_Neuron	13676	SPN	1	SCC08_1e2_B.multitheist_13;waters_3
SCC08_1e2_B	nookeries_3	1	11	0		3366	Astrocyte	2	SCC08_1e2_B.nookeries_3
SCC08_1e2_B	nookeries_3	1	11	0		3366	Ependyma	0	SCC08_1e2_B.nookeries_3
SCC08_1e2_B	nookeries_3	1	11	0		3366	GABA_Neuron_OlfGC1	0	SCC08_1e2_B.nookeries_3
SCC08_1e2_B	nookeries_3	1	11	0		3366	GABA_Neuron_OlfGC2	3	SCC08_1e2_B.nookeries_3
SCC08_1e2_B	nookeries_3	1	11	0		3366	Glu_Neuron	0	SCC08_1e2_B.nookeries_3
SCC08_1e2_B	nookeries_3	1	11	0		3366	ImmatureNeuron	0	SCC08_1e2_B.nookeries_3
SCC08_1e2_B	nookeries_3	1	11	0		3366	Interneuron	3	SCC08_1e2_B.nookeries_3
SCC08_1e2_B	nookeries_3	1	11	0		3366	NPC	0	SCC08_1e2_B.nookeries_3
SCC08_1e2_B	nookeries_3	1	11	0		3366	Oligodendrocyte	0	SCC08_1e2_B.nookeries_3
SCC08_1e2_B	nookeries_3	1	11	0		3366	Polydendrocyte	0	SCC08_1e2_B.nookeries_3
SCC08_1e2_B	nookeries_3	1	11	0		3366	SPN	3	SCC08_1e2_B.nookeries_3
SCC08_1e2_B	waters_3;yapping_21	2	11	0		7719	Astrocyte	0	SCC08_1e2_B.waters_3;yapping_21
SCC08_1e2_B	waters_3;yapping_21	2	11	0		7719	Ependyma	0	SCC08_1e2_B.waters_3;yapping_21
SCC08_1e2_B	waters_3;yapping_21	2	11	0		7719	GABA_Neuron_OlfGC1	0	SCC08_1e2_B.waters_3;yapping_21
SCC08_1e2_B	waters_3;yapping_21	2	11	0		7719	GABA_Neuron_OlfGC2	0	SCC08_1e2_B.waters_3;yapping_21
SCC08_1e2_B	waters_3;yapping_21	2	11	0		7719	Glu_Neuron	4	SCC08_1e2_B.waters_3;yapping_21
SCC08_1e2_B	waters_3;yapping_21	2	11	0		7719	ImmatureNeuron	0	SCC08_1e2_B.waters_3;yapping_21
SCC08_1e2_B	waters_3;yapping_21	2	11	0		7719	Interneuron	6	SCC08_1e2_B.waters_3;yapping_21
SCC08_1e2_B	waters_3;yapping_21	2	11	0		7719	NPC	0	SCC08_1e2_B.waters_3;yapping_21
SCC08_1e2_B	waters_3;yapping_21	2	11	0		7719	Oligodendrocyte	0	SCC08_1e2_B.waters_3;yapping_21
SCC08_1e2_B	waters_3;yapping_21	2	11	0		7719	Polydendrocyte	0	SCC08_1e2_B.waters_3;yapping_21
SCC08_1e2_B	waters_3;yapping_21	2	11	0		7719	SPN	1	SCC08_1e2_B.waters_3;yapping_21
SCC08_1e3_B	esse_7	1	11	0		2839	Astrocyte	0	SCC08_1e3_B.esse_7
SCC08_1e3_B	esse_7	1	11	0		2839	Ependyma	0	SCC08_1e3_B.esse_7
SCC08_1e3_B	esse_7	1	11	0		2839	GABA_Neuron_OlfGC1	0	SCC08_1e3_B.esse_7
SCC08_1e3_B	esse_7	1	11	0		2839	GABA_Neuron_OlfGC2	1	SCC08_1e3_B.esse_7
SCC08_1e3_B	esse_7	1	11	0		2839	Glu_Neuron	1	SCC08_1e3_B.esse_7
SCC08_1e3_B	esse_7	1	11	0		2839	ImmatureNeuron	0	SCC08_1e3_B.esse_7
SCC08_1e3_B	esse_7	1	11	0		2839	Interneuron	9	SCC08_1e3_B.esse_7
SCC08_1e3_B	esse_7	1	11	0		2839	NPC	0	SCC08_1e3_B.esse_7
SCC08_1e3_B	esse_7	1	11	0		2839	Oligodendrocyte	0	SCC08_1e3_B.esse_7
SCC08_1e3_B	esse_7	1	11	0		2839	Polydendrocyte	0	SCC08_1e3_B.esse_7
SCC08_1e3_B	esse_7	1	11	0		2839	SPN	0	SCC08_1e3_B.esse_7
SCC08_1e3_B	phagomania_29	1	11	0		3011	Astrocyte	2	SCC08_1e3_B.phagomania_29
SCC08_1e3_B	phagomania_29	1	11	0		3011	Ependyma	0	SCC08_1e3_B.phagomania_29
SCC08_1e3_B	phagomania_29	1	11	0		3011	GABA_Neuron_OlfGC1	0	SCC08_1e3_B.phagomania_29
SCC08_1e3_B	phagomania_29	1	11	0		3011	GABA_Neuron_OlfGC2	0	SCC08_1e3_B.phagomania_29
SCC08_1e3_B	phagomania_29	1	11	0		3011	Glu_Neuron	4	SCC08_1e3_B.phagomania_29
SCC08_1e3_B	phagomania_29	1	11	0		3011	ImmatureNeuron	0	SCC08_1e3_B.phagomania_29
SCC08_1e3_B	phagomania_29	1	11	0		3011	Interneuron	2	SCC08_1e3_B.phagomania_29
SCC08_1e3_B	phagomania_29	1	11	0		3011	NPC	0	SCC08_1e3_B.phagomania_29
SCC08_1e3_B	phagomania_29	1	11	0		3011	Oligodendrocyte	0	SCC08_1e3_B.phagomania_29
SCC08_1e3_B	phagomania_29	1	11	0		3011	Polydendrocyte	0	SCC08_1e3_B.phagomania_29
SCC08_1e3_B	phagomania_29	1	11	0		3011	SPN	3	SCC08_1e3_B.phagomania_29
SCC06_1e2_A	chases_29	1	10	0		1490	Astrocyte	0	SCC06_1e2_A.chases_29
SCC06_1e2_A	chases_29	1	10	0		1490	Ependyma	0	SCC06_1e2_A.chases_29
SCC06_1e2_A	chases_29	1	10	0		1490	GABA_Neuron_OlfGC1	0	SCC06_1e2_A.chases_29
SCC06_1e2_A	chases_29	1	10	0		1490	GABA_Neuron_OlfGC2	0	SCC06_1e2_A.chases_29
SCC06_1e2_A	chases_29	1	10	0		1490	Glu_Neuron	9	SCC06_1e2_A.chases_29
SCC06_1e2_A	chases_29	1	10	0		1490	ImmatureNeuron	0	SCC06_1e2_A.chases_29
SCC06_1e2_A	chases_29	1	10	0		1490	Interneuron	0	SCC06_1e2_A.chases_29
SCC06_1e2_A	chases_29	1	10	0		1490	NPC	0	SCC06_1e2_A.chases_29
SCC06_1e2_A	chases_29	1	10	0		1490	Oligodendrocyte	0	SCC06_1e2_A.chases_29
SCC06_1e2_A	chases_29	1	10	0		1490	Polydendrocyte	0	SCC06_1e2_A.chases_29
SCC06_1e2_A	chases_29	1	10	0		1490	SPN	1	SCC06_1e2_A.chases_29
SCC06_1e2_A	mischosen_1	1	10	0		1314	Astrocyte	0	SCC06_1e2_A.mischosen_1
SCC06_1e2_A	mischosen_1	1	10	0		1314	Ependyma	0	SCC06_1e2_A.mischosen_1
SCC06_1e2_A	mischosen_1	1	10	0		1314	GABA_Neuron_OlfGC1	0	SCC06_1e2_A.mischosen_1
SCC06_1e2_A	mischosen_1	1	10	0		1314	GABA_Neuron_OlfGC2	0	SCC06_1e2_A.mischosen_1
SCC06_1e2_A	mischosen_1	1	10	0		1314	Glu_Neuron	4	SCC06_1e2_A.mischosen_1
SCC06_1e2_A	mischosen_1	1	10	0		1314	ImmatureNeuron	0	SCC06_1e2_A.mischosen_1
SCC06_1e2_A	mischosen_1	1	10	0		1314	Interneuron	1	SCC06_1e2_A.mischosen_1
SCC06_1e2_A	mischosen_1	1	10	0		1314	NPC	0	SCC06_1e2_A.mischosen_1
SCC06_1e2_A	mischosen_1	1	10	0		1314	Oligodendrocyte	1	SCC06_1e2_A.mischosen_1
SCC06_1e2_A	mischosen_1	1	10	0		1314	Polydendrocyte	1	SCC06_1e2_A.mischosen_1
SCC06_1e2_A	mischosen_1	1	10	0		1314	SPN	3	SCC06_1e2_A.mischosen_1
SCC06_1e3_A	culverwort_30	1	10	0		788	Astrocyte	0	SCC06_1e3_A.culverwort_30
SCC06_1e3_A	culverwort_30	1	10	0		788	Ependyma	0	SCC06_1e3_A.culverwort_30
SCC06_1e3_A	culverwort_30	1	10	0		788	GABA_Neuron_OlfGC1	0	SCC06_1e3_A.culverwort_30
SCC06_1e3_A	culverwort_30	1	10	0		788	GABA_Neuron_OlfGC2	0	SCC06_1e3_A.culverwort_30
SCC06_1e3_A	culverwort_30	1	10	0		788	Glu_Neuron	6	SCC06_1e3_A.culverwort_30
SCC06_1e3_A	culverwort_30	1	10	0		788	ImmatureNeuron	0	SCC06_1e3_A.culverwort_30
SCC06_1e3_A	culverwort_30	1	10	0		788	Interneuron	1	SCC06_1e3_A.culverwort_30
SCC06_1e3_A	culverwort_30	1	10	0		788	NPC	0	SCC06_1e3_A.culverwort_30
SCC06_1e3_A	culverwort_30	1	10	0		788	Oligodendrocyte	0	SCC06_1e3_A.culverwort_30
SCC06_1e3_A	culverwort_30	1	10	0		788	Polydendrocyte	2	SCC06_1e3_A.culverwort_30
SCC06_1e3_A	culverwort_30	1	10	0		788	SPN	1	SCC06_1e3_A.culverwort_30
SCC06_1e3_A	fosslify_24	1	10	0		853	Astrocyte	0	SCC06_1e3_A.fosslify_24
SCC06_1e3_A	fosslify_24	1	10	0		853	Ependyma	0	SCC06_1e3_A.fosslify_24
SCC06_1e3_A	fosslify_24	1	10	0		853	GABA_Neuron_OlfGC1	0	SCC06_1e3_A.fosslify_24
SCC06_1e3_A	fosslify_24	1	10	0		853	GABA_Neuron_OlfGC2	1	SCC06_1e3_A.fosslify_24
SCC06_1e3_A	fosslify_24	1	10	0		853	Glu_Neuron	8	SCC06_1e3_A.fosslify_24
SCC06_1e3_A	fosslify_24	1	10	0		853	ImmatureNeuron	0	SCC06_1e3_A.fosslify_24
SCC06_1e3_A	fosslify_24	1	10	0		853	Interneuron	0	SCC06_1e3_A.fosslify_24
SCC06_1e3_A	fosslify_24	1	10	0		853	NPC	0	SCC06_1e3_A.fosslify_24
SCC06_1e3_A	fosslify_24	1	10	0		853	Oligodendrocyte	0	SCC06_1e3_A.fosslify_24
SCC06_1e3_A	fosslify_24	1	10	0		853	Polydendrocyte	0	SCC06_1e3_A.fosslify_24
SCC06_1e3_A	fosslify_24	1	10	0		853	SPN	1	SCC06_1e3_A.fosslify_24
SCC06_1e3_A	unallurable_2	1	10	0		1169	Astrocyte	0	SCC06_1e3_A.unallurable_2
SCC06_1e3_A	unallurable_2	1	10	0		1169	Ependyma	0	SCC06_1e3_A.unallurable_2
SCC06_1e3_A	unallurable_2	1	10	0		1169	GABA_Neuron_OlfGC1	0	SCC06_1e3_A.unallurable_2
SCC06_1e3_A	unallurable_2	1	10	0		1169	GABA_Neuron_OlfGC2	0	SCC06_1e3_A.unallurable_2
SCC06_1e3_A	unallurable_2	1	10	0		1169	Glu_Neuron	9	SCC06_1e3_A.unallurable_2
SCC06_1e3_A	unallurable_2	1	10	0		1169	ImmatureNeuron	0	SCC06_1e3_A.unallurable_2
SCC06_1e3_A	unallurable_2	1	10	0		1169	Interneuron	0	SCC06_1e3_A.unallurable_2
SCC06_1e3_A	unallurable_2	1	10	0		1169	NPC	0	SCC06_1e3_A.unallurable_2
SCC06_1e3_A	unallurable_2	1	10	0		1169	Oligodendrocyte	1	SCC06_1e3_A.unallurable_2
SCC06_1e3_A	unallurable_2	1	10	0		1169	Polydendrocyte	0	SCC06_1e3_A.unallurable_2
SCC06_1e3_A	unallurable_2	1	10	0		1169	SPN	0	SCC06_1e3_A.unallurable_2
SCC06_1e4_A	nan_2	1	10	0		203	Astrocyte	2	SCC06_1e4_A.nan_2
SCC06_1e4_A	nan_2	1	10	0		203	Ependyma	0	SCC06_1e4_A.nan_2
SCC06_1e4_A	nan_2	1	10	0		203	GABA_Neuron_OlfGC1	0	SCC06_1e4_A.nan_2
SCC06_1e4_A	nan_2	1	10	0		203	GABA_Neuron_OlfGC2	0	SCC06_1e4_A.nan_2
SCC06_1e4_A	nan_2	1	10	0		203	Glu_Neuron	7	SCC06_1e4_A.nan_2
SCC06_1e4_A	nan_2	1	10	0		203	ImmatureNeuron	0	SCC06_1e4_A.nan_2
SCC06_1e4_A	nan_2	1	10	0		203	Interneuron	1	SCC06_1e4_A.nan_2
SCC06_1e4_A	nan_2	1	10	0		203	NPC	0	SCC06_1e4_A.nan_2
SCC06_1e4_A	nan_2	1	10	0		203	Oligodendrocyte	0	SCC06_1e4_A.nan_2
SCC06_1e4_A	nan_2	1	10	0		203	Polydendrocyte	0	SCC06_1e4_A.nan_2
SCC06_1e4_A	nan_2	1	10	0		203	SPN	0	SCC06_1e4_A.nan_2
SCC07_1e2_B	bitterbur_29	1	10	0		2949	Astrocyte	3	SCC07_1e2_B.bitterbur_29
SCC07_1e2_B	bitterbur_29	1	10	0		2949	Ependyma	0	SCC07_1e2_B.bitterbur_29
SCC07_1e2_B	bitterbur_29	1	10	0		2949	GABA_Neuron_OlfGC1	0	SCC07_1e2_B.bitterbur_29
SCC07_1e2_B	bitterbur_29	1	10	0		2949	GABA_Neuron_OlfGC2	1	SCC07_1e2_B.bitterbur_29
SCC07_1e2_B	bitterbur_29	1	10	0		2949	Glu_Neuron	0	SCC07_1e2_B.bitterbur_29
SCC07_1e2_B	bitterbur_29	1	10	0		2949	ImmatureNeuron	0	SCC07_1e2_B.bitterbur_29
SCC07_1e2_B	bitterbur_29	1	10	0		2949	Interneuron	4	SCC07_1e2_B.bitterbur_29
SCC07_1e2_B	bitterbur_29	1	10	0		2949	NPC	0	SCC07_1e2_B.bitterbur_29
SCC07_1e2_B	bitterbur_29	1	10	0		2949	Oligodendrocyte	0	SCC07_1e2_B.bitterbur_29
SCC07_1e2_B	bitterbur_29	1	10	0		2949	Polydendrocyte	1	SCC07_1e2_B.bitterbur_29
SCC07_1e2_B	bitterbur_29	1	10	0		2949	SPN	1	SCC07_1e2_B.bitterbur_29
SCC07_1e2_B	lateraling_25	1	10	0		4511	Astrocyte	3	SCC07_1e2_B.lateraling_25
SCC07_1e2_B	lateraling_25	1	10	0		4511	Ependyma	0	SCC07_1e2_B.lateraling_25
SCC07_1e2_B	lateraling_25	1	10	0		4511	GABA_Neuron_OlfGC1	0	SCC07_1e2_B.lateraling_25
SCC07_1e2_B	lateraling_25	1	10	0		4511	GABA_Neuron_OlfGC2	0	SCC07_1e2_B.lateraling_25
SCC07_1e2_B	lateraling_25	1	10	0		4511	Glu_Neuron	4	SCC07_1e2_B.lateraling_25
SCC07_1e2_B	lateraling_25	1	10	0		4511	ImmatureNeuron	0	SCC07_1e2_B.lateraling_25
SCC07_1e2_B	lateraling_25	1	10	0		4511	Interneuron	3	SCC07_1e2_B.lateraling_25
SCC07_1e2_B	lateraling_25	1	10	0		4511	NPC	0	SCC07_1e2_B.lateraling_25
SCC07_1e2_B	lateraling_25	1	10	0		4511	Oligodendrocyte	0	SCC07_1e2_B.lateraling_25
SCC07_1e2_B	lateraling_25	1	10	0		4511	Polydendrocyte	0	SCC07_1e2_B.lateraling_25
SCC07_1e2_B	lateraling_25	1	10	0		4511	SPN	0	SCC07_1e2_B.lateraling_25
SCC07_1e2_B	multisensual_8;postcommunion_20	2	10	1	Interneuron	219008	Astrocyte	4	SCC07_1e2_B.multisensual_8;postcommunion_20
SCC07_1e2_B	multisensual_8;postcommunion_20	2	10	1	Interneuron	219008	Ependyma	0	SCC07_1e2_B.multisensual_8;postcommunion_20
SCC07_1e2_B	multisensual_8;postcommunion_20	2	10	1	Interneuron	219008	GABA_Neuron_OlfGC1	0	SCC07_1e2_B.multisensual_8;postcommunion_20
SCC07_1e2_B	multisensual_8;postcommunion_20	2	10	1	Interneuron	219008	GABA_Neuron_OlfGC2	0	SCC07_1e2_B.multisensual_8;postcommunion_20
SCC07_1e2_B	multisensual_8;postcommunion_20	2	10	1	Interneuron	219008	Glu_Neuron	2	SCC07_1e2_B.multisensual_8;postcommunion_20
SCC07_1e2_B	multisensual_8;postcommunion_20	2	10	1	Interneuron	219008	ImmatureNeuron	1	SCC07_1e2_B.multisensual_8;postcommunion_20
SCC07_1e2_B	multisensual_8;postcommunion_20	2	10	1	Interneuron	219008	Interneuron	0	SCC07_1e2_B.multisensual_8;postcommunion_20
SCC07_1e2_B	multisensual_8;postcommunion_20	2	10	1	Interneuron	219008	NPC	0	SCC07_1e2_B.multisensual_8;postcommunion_20
SCC07_1e2_B	multisensual_8;postcommunion_20	2	10	1	Interneuron	219008	Oligodendrocyte	0	SCC07_1e2_B.multisensual_8;postcommunion_20
SCC07_1e2_B	multisensual_8;postcommunion_20	2	10	1	Interneuron	219008	Polydendrocyte	2	SCC07_1e2_B.multisensual_8;postcommunion_20
SCC07_1e2_B	multisensual_8;postcommunion_20	2	10	1	Interneuron	219008	SPN	0	SCC07_1e2_B.multisensual_8;postcommunion_20
SCC07_1e2_B	reconsent_18	1	10	1	Interneuron	2334	Astrocyte	1	SCC07_1e2_B.reconsent_18
SCC07_1e2_B	reconsent_18	1	10	1	Interneuron	2334	Ependyma	0	SCC07_1e2_B.reconsent_18
SCC07_1e2_B	reconsent_18	1	10	1	Interneuron	2334	GABA_Neuron_OlfGC1	0	SCC07_1e2_B.reconsent_18
SCC07_1e2_B	reconsent_18	1	10	1	Interneuron	2334	GABA_Neuron_OlfGC2	1	SCC07_1e2_B.reconsent_18
SCC07_1e2_B	reconsent_18	1	10	1	Interneuron	2334	Glu_Neuron	2	SCC07_1e2_B.reconsent_18
SCC07_1e2_B	reconsent_18	1	10	1	Interneuron	2334	ImmatureNeuron	0	SCC07_1e2_B.reconsent_18
SCC07_1e2_B	reconsent_18	1	10	1	Interneuron	2334	Interneuron	2	SCC07_1e2_B.reconsent_18
SCC07_1e2_B	reconsent_18	1	10	1	Interneuron	2334	NPC	0	SCC07_1e2_B.reconsent_18
SCC07_1e2_B	reconsent_18	1	10	1	Interneuron	2334	Oligodendrocyte	0	SCC07_1e2_B.reconsent_18
SCC07_1e2_B	reconsent_18	1	10	1	Interneuron	2334	Polydendrocyte	2	SCC07_1e2_B.reconsent_18
SCC07_1e2_B	reconsent_18	1	10	1	Interneuron	2334	SPN	1	SCC07_1e2_B.reconsent_18
SCC07_1e2_B	rehearsing_26	1	10	1	SPN	23294	Astrocyte	3	SCC07_1e2_B.rehearsing_26
SCC07_1e2_B	rehearsing_26	1	10	1	SPN	23294	Ependyma	0	SCC07_1e2_B.rehearsing_26
SCC07_1e2_B	rehearsing_26	1	10	1	SPN	23294	GABA_Neuron_OlfGC1	0	SCC07_1e2_B.rehearsing_26
SCC07_1e2_B	rehearsing_26	1	10	1	SPN	23294	GABA_Neuron_OlfGC2	1	SCC07_1e2_B.rehearsing_26
SCC07_1e2_B	rehearsing_26	1	10	1	SPN	23294	Glu_Neuron	2	SCC07_1e2_B.rehearsing_26
SCC07_1e2_B	rehearsing_26	1	10	1	SPN	23294	ImmatureNeuron	1	SCC07_1e2_B.rehearsing_26
SCC07_1e2_B	rehearsing_26	1	10	1	SPN	23294	Interneuron	1	SCC07_1e2_B.rehearsing_26
SCC07_1e2_B	rehearsing_26	1	10	1	SPN	23294	NPC	0	SCC07_1e2_B.rehearsing_26
SCC07_1e2_B	rehearsing_26	1	10	1	SPN	23294	Oligodendrocyte	0	SCC07_1e2_B.rehearsing_26
SCC07_1e2_B	rehearsing_26	1	10	1	SPN	23294	Polydendrocyte	0	SCC07_1e2_B.rehearsing_26
SCC07_1e2_B	rehearsing_26	1	10	1	SPN	23294	SPN	1	SCC07_1e2_B.rehearsing_26
SCC07_1e2_C	aerugo_28;urethrocystitis_20	2	10	0		1000000	Astrocyte	3	SCC07_1e2_C.aerugo_28;urethrocystitis_20
SCC07_1e2_C	aerugo_28;urethrocystitis_20	2	10	0		1000000	Ependyma	0	SCC07_1e2_C.aerugo_28;urethrocystitis_20
SCC07_1e2_C	aerugo_28;urethrocystitis_20	2	10	0		1000000	GABA_Neuron_OlfGC1	0	SCC07_1e2_C.aerugo_28;urethrocystitis_20
SCC07_1e2_C	aerugo_28;urethrocystitis_20	2	10	0		1000000	GABA_Neuron_OlfGC2	1	SCC07_1e2_C.aerugo_28;urethrocystitis_20
SCC07_1e2_C	aerugo_28;urethrocystitis_20	2	10	0		1000000	Glu_Neuron	3	SCC07_1e2_C.aerugo_28;urethrocystitis_20
SCC07_1e2_C	aerugo_28;urethrocystitis_20	2	10	0		1000000	ImmatureNeuron	1	SCC07_1e2_C.aerugo_28;urethrocystitis_20
SCC07_1e2_C	aerugo_28;urethrocystitis_20	2	10	0		1000000	Interneuron	0	SCC07_1e2_C.aerugo_28;urethrocystitis_20
SCC07_1e2_C	aerugo_28;urethrocystitis_20	2	10	0		1000000	NPC	0	SCC07_1e2_C.aerugo_28;urethrocystitis_20
SCC07_1e2_C	aerugo_28;urethrocystitis_20	2	10	0		1000000	Oligodendrocyte	0	SCC07_1e2_C.aerugo_28;urethrocystitis_20
SCC07_1e2_C	aerugo_28;urethrocystitis_20	2	10	0		1000000	Polydendrocyte	0	SCC07_1e2_C.aerugo_28;urethrocystitis_20
SCC07_1e2_C	aerugo_28;urethrocystitis_20	2	10	0		1000000	SPN	2	SCC07_1e2_C.aerugo_28;urethrocystitis_20
SCC07_1e2_C	agrostologic_30;waters_3	2	10	0		8749	Astrocyte	0	SCC07_1e2_C.agrostologic_30;waters_3
SCC07_1e2_C	agrostologic_30;waters_3	2	10	0		8749	Ependyma	0	SCC07_1e2_C.agrostologic_30;waters_3
SCC07_1e2_C	agrostologic_30;waters_3	2	10	0		8749	GABA_Neuron_OlfGC1	0	SCC07_1e2_C.agrostologic_30;waters_3
SCC07_1e2_C	agrostologic_30;waters_3	2	10	0		8749	GABA_Neuron_OlfGC2	2	SCC07_1e2_C.agrostologic_30;waters_3
SCC07_1e2_C	agrostologic_30;waters_3	2	10	0		8749	Glu_Neuron	5	SCC07_1e2_C.agrostologic_30;waters_3
SCC07_1e2_C	agrostologic_30;waters_3	2	10	0		8749	ImmatureNeuron	0	SCC07_1e2_C.agrostologic_30;waters_3
SCC07_1e2_C	agrostologic_30;waters_3	2	10	0		8749	Interneuron	3	SCC07_1e2_C.agrostologic_30;waters_3
SCC07_1e2_C	agrostologic_30;waters_3	2	10	0		8749	NPC	0	SCC07_1e2_C.agrostologic_30;waters_3
SCC07_1e2_C	agrostologic_30;waters_3	2	10	0		8749	Oligodendrocyte	0	SCC07_1e2_C.agrostologic_30;waters_3
SCC07_1e2_C	agrostologic_30;waters_3	2	10	0		8749	Polydendrocyte	0	SCC07_1e2_C.agrostologic_30;waters_3
SCC07_1e2_C	agrostologic_30;waters_3	2	10	0		8749	SPN	0	SCC07_1e2_C.agrostologic_30;waters_3
SCC07_1e2_C	grossest_27	1	10	0		10768	Astrocyte	0	SCC07_1e2_C.grossest_27
SCC07_1e2_C	grossest_27	1	10	0		10768	Ependyma	0	SCC07_1e2_C.grossest_27
SCC07_1e2_C	grossest_27	1	10	0		10768	GABA_Neuron_OlfGC1	0	SCC07_1e2_C.grossest_27
SCC07_1e2_C	grossest_27	1	10	0		10768	GABA_Neuron_OlfGC2	1	SCC07_1e2_C.grossest_27
SCC07_1e2_C	grossest_27	1	10	0		10768	Glu_Neuron	1	SCC07_1e2_C.grossest_27
SCC07_1e2_C	grossest_27	1	10	0		10768	ImmatureNeuron	0	SCC07_1e2_C.grossest_27
SCC07_1e2_C	grossest_27	1	10	0		10768	Interneuron	6	SCC07_1e2_C.grossest_27
SCC07_1e2_C	grossest_27	1	10	0		10768	NPC	0	SCC07_1e2_C.grossest_27
SCC07_1e2_C	grossest_27	1	10	0		10768	Oligodendrocyte	0	SCC07_1e2_C.grossest_27
SCC07_1e2_C	grossest_27	1	10	0		10768	Polydendrocyte	0	SCC07_1e2_C.grossest_27
SCC07_1e2_C	grossest_27	1	10	0		10768	SPN	2	SCC07_1e2_C.grossest_27
SCC07_1e2_C	jettisonable_5;waters_3	2	10	0		10746	Astrocyte	1	SCC07_1e2_C.jettisonable_5;waters_3
SCC07_1e2_C	jettisonable_5;waters_3	2	10	0		10746	Ependyma	0	SCC07_1e2_C.jettisonable_5;waters_3
SCC07_1e2_C	jettisonable_5;waters_3	2	10	0		10746	GABA_Neuron_OlfGC1	0	SCC07_1e2_C.jettisonable_5;waters_3
SCC07_1e2_C	jettisonable_5;waters_3	2	10	0		10746	GABA_Neuron_OlfGC2	3	SCC07_1e2_C.jettisonable_5;waters_3
SCC07_1e2_C	jettisonable_5;waters_3	2	10	0		10746	Glu_Neuron	4	SCC07_1e2_C.jettisonable_5;waters_3
SCC07_1e2_C	jettisonable_5;waters_3	2	10	0		10746	ImmatureNeuron	0	SCC07_1e2_C.jettisonable_5;waters_3
SCC07_1e2_C	jettisonable_5;waters_3	2	10	0		10746	Interneuron	1	SCC07_1e2_C.jettisonable_5;waters_3
SCC07_1e2_C	jettisonable_5;waters_3	2	10	0		10746	NPC	0	SCC07_1e2_C.jettisonable_5;waters_3
SCC07_1e2_C	jettisonable_5;waters_3	2	10	0		10746	Oligodendrocyte	0	SCC07_1e2_C.jettisonable_5;waters_3
SCC07_1e2_C	jettisonable_5;waters_3	2	10	0		10746	Polydendrocyte	0	SCC07_1e2_C.jettisonable_5;waters_3
SCC07_1e2_C	jettisonable_5;waters_3	2	10	0		10746	SPN	1	SCC07_1e2_C.jettisonable_5;waters_3
SCC07_1e2_C	nauseating_6	1	10	0		3623	Astrocyte	2	SCC07_1e2_C.nauseating_6
SCC07_1e2_C	nauseating_6	1	10	0		3623	Ependyma	0	SCC07_1e2_C.nauseating_6
SCC07_1e2_C	nauseating_6	1	10	0		3623	GABA_Neuron_OlfGC1	0	SCC07_1e2_C.nauseating_6
SCC07_1e2_C	nauseating_6	1	10	0		3623	GABA_Neuron_OlfGC2	1	SCC07_1e2_C.nauseating_6
SCC07_1e2_C	nauseating_6	1	10	0		3623	Glu_Neuron	2	SCC07_1e2_C.nauseating_6
SCC07_1e2_C	nauseating_6	1	10	0		3623	ImmatureNeuron	1	SCC07_1e2_C.nauseating_6
SCC07_1e2_C	nauseating_6	1	10	0		3623	Interneuron	2	SCC07_1e2_C.nauseating_6
SCC07_1e2_C	nauseating_6	1	10	0		3623	NPC	1	SCC07_1e2_C.nauseating_6
SCC07_1e2_C	nauseating_6	1	10	0		3623	Oligodendrocyte	1	SCC07_1e2_C.nauseating_6
SCC07_1e2_C	nauseating_6	1	10	0		3623	Polydendrocyte	0	SCC07_1e2_C.nauseating_6
SCC07_1e2_C	nauseating_6	1	10	0		3623	SPN	0	SCC07_1e2_C.nauseating_6
SCC07_1e2_C	rehabilitated_29	1	10	0		8917	Astrocyte	0	SCC07_1e2_C.rehabilitated_29
SCC07_1e2_C	rehabilitated_29	1	10	0		8917	Ependyma	0	SCC07_1e2_C.rehabilitated_29
SCC07_1e2_C	rehabilitated_29	1	10	0		8917	GABA_Neuron_OlfGC1	0	SCC07_1e2_C.rehabilitated_29
SCC07_1e2_C	rehabilitated_29	1	10	0		8917	GABA_Neuron_OlfGC2	2	SCC07_1e2_C.rehabilitated_29
SCC07_1e2_C	rehabilitated_29	1	10	0		8917	Glu_Neuron	4	SCC07_1e2_C.rehabilitated_29
SCC07_1e2_C	rehabilitated_29	1	10	0		8917	ImmatureNeuron	0	SCC07_1e2_C.rehabilitated_29
SCC07_1e2_C	rehabilitated_29	1	10	0		8917	Interneuron	2	SCC07_1e2_C.rehabilitated_29
SCC07_1e2_C	rehabilitated_29	1	10	0		8917	NPC	0	SCC07_1e2_C.rehabilitated_29
SCC07_1e2_C	rehabilitated_29	1	10	0		8917	Oligodendrocyte	0	SCC07_1e2_C.rehabilitated_29
SCC07_1e2_C	rehabilitated_29	1	10	0		8917	Polydendrocyte	0	SCC07_1e2_C.rehabilitated_29
SCC07_1e2_C	rehabilitated_29	1	10	0		8917	SPN	2	SCC07_1e2_C.rehabilitated_29
SCC07_1e2_C	scrobicule_1;waters_3	2	10	0		6635	Astrocyte	1	SCC07_1e2_C.scrobicule_1;waters_3
SCC07_1e2_C	scrobicule_1;waters_3	2	10	0		6635	Ependyma	0	SCC07_1e2_C.scrobicule_1;waters_3
SCC07_1e2_C	scrobicule_1;waters_3	2	10	0		6635	GABA_Neuron_OlfGC1	0	SCC07_1e2_C.scrobicule_1;waters_3
SCC07_1e2_C	scrobicule_1;waters_3	2	10	0		6635	GABA_Neuron_OlfGC2	0	SCC07_1e2_C.scrobicule_1;waters_3
SCC07_1e2_C	scrobicule_1;waters_3	2	10	0		6635	Glu_Neuron	2	SCC07_1e2_C.scrobicule_1;waters_3
SCC07_1e2_C	scrobicule_1;waters_3	2	10	0		6635	ImmatureNeuron	0	SCC07_1e2_C.scrobicule_1;waters_3
SCC07_1e2_C	scrobicule_1;waters_3	2	10	0		6635	Interneuron	5	SCC07_1e2_C.scrobicule_1;waters_3
SCC07_1e2_C	scrobicule_1;waters_3	2	10	0		6635	NPC	0	SCC07_1e2_C.scrobicule_1;waters_3
SCC07_1e2_C	scrobicule_1;waters_3	2	10	0		6635	Oligodendrocyte	0	SCC07_1e2_C.scrobicule_1;waters_3
SCC07_1e2_C	scrobicule_1;waters_3	2	10	0		6635	Polydendrocyte	0	SCC07_1e2_C.scrobicule_1;waters_3
SCC07_1e2_C	scrobicule_1;waters_3	2	10	0		6635	SPN	2	SCC07_1e2_C.scrobicule_1;waters_3
SCC07_1e3_B	stenostomia_10	1	10	0		3804	Astrocyte	3	SCC07_1e3_B.stenostomia_10
SCC07_1e3_B	stenostomia_10	1	10	0		3804	Ependyma	0	SCC07_1e3_B.stenostomia_10
SCC07_1e3_B	stenostomia_10	1	10	0		3804	GABA_Neuron_OlfGC1	0	SCC07_1e3_B.stenostomia_10
SCC07_1e3_B	stenostomia_10	1	10	0		3804	GABA_Neuron_OlfGC2	0	SCC07_1e3_B.stenostomia_10
SCC07_1e3_B	stenostomia_10	1	10	0		3804	Glu_Neuron	3	SCC07_1e3_B.stenostomia_10
SCC07_1e3_B	stenostomia_10	1	10	0		3804	ImmatureNeuron	0	SCC07_1e3_B.stenostomia_10
SCC07_1e3_B	stenostomia_10	1	10	0		3804	Interneuron	4	SCC07_1e3_B.stenostomia_10
SCC07_1e3_B	stenostomia_10	1	10	0		3804	NPC	0	SCC07_1e3_B.stenostomia_10
SCC07_1e3_B	stenostomia_10	1	10	0		3804	Oligodendrocyte	0	SCC07_1e3_B.stenostomia_10
SCC07_1e3_B	stenostomia_10	1	10	0		3804	Polydendrocyte	0	SCC07_1e3_B.stenostomia_10
SCC07_1e3_B	stenostomia_10	1	10	0		3804	SPN	0	SCC07_1e3_B.stenostomia_10
SCC07_1e3_C	unpoignard_13	1	10	0		2105	Astrocyte	2	SCC07_1e3_C.unpoignard_13
SCC07_1e3_C	unpoignard_13	1	10	0		2105	Ependyma	0	SCC07_1e3_C.unpoignard_13
SCC07_1e3_C	unpoignard_13	1	10	0		2105	GABA_Neuron_OlfGC1	0	SCC07_1e3_C.unpoignard_13
SCC07_1e3_C	unpoignard_13	1	10	0		2105	GABA_Neuron_OlfGC2	0	SCC07_1e3_C.unpoignard_13
SCC07_1e3_C	unpoignard_13	1	10	0		2105	Glu_Neuron	6	SCC07_1e3_C.unpoignard_13
SCC07_1e3_C	unpoignard_13	1	10	0		2105	ImmatureNeuron	0	SCC07_1e3_C.unpoignard_13
SCC07_1e3_C	unpoignard_13	1	10	0		2105	Interneuron	0	SCC07_1e3_C.unpoignard_13
SCC07_1e3_C	unpoignard_13	1	10	0		2105	NPC	0	SCC07_1e3_C.unpoignard_13
SCC07_1e3_C	unpoignard_13	1	10	0		2105	Oligodendrocyte	0	SCC07_1e3_C.unpoignard_13
SCC07_1e3_C	unpoignard_13	1	10	0		2105	Polydendrocyte	1	SCC07_1e3_C.unpoignard_13
SCC07_1e3_C	unpoignard_13	1	10	0		2105	SPN	1	SCC07_1e3_C.unpoignard_13
SCC07_1e3_D	densitometry_23	1	10	0		578	Astrocyte	2	SCC07_1e3_D.densitometry_23
SCC07_1e3_D	densitometry_23	1	10	0		578	Ependyma	0	SCC07_1e3_D.densitometry_23
SCC07_1e3_D	densitometry_23	1	10	0		578	GABA_Neuron_OlfGC1	0	SCC07_1e3_D.densitometry_23
SCC07_1e3_D	densitometry_23	1	10	0		578	GABA_Neuron_OlfGC2	0	SCC07_1e3_D.densitometry_23
SCC07_1e3_D	densitometry_23	1	10	0		578	Glu_Neuron	5	SCC07_1e3_D.densitometry_23
SCC07_1e3_D	densitometry_23	1	10	0		578	ImmatureNeuron	0	SCC07_1e3_D.densitometry_23
SCC07_1e3_D	densitometry_23	1	10	0		578	Interneuron	2	SCC07_1e3_D.densitometry_23
SCC07_1e3_D	densitometry_23	1	10	0		578	NPC	0	SCC07_1e3_D.densitometry_23
SCC07_1e3_D	densitometry_23	1	10	0		578	Oligodendrocyte	0	SCC07_1e3_D.densitometry_23
SCC07_1e3_D	densitometry_23	1	10	0		578	Polydendrocyte	0	SCC07_1e3_D.densitometry_23
SCC07_1e3_D	densitometry_23	1	10	0		578	SPN	1	SCC07_1e3_D.densitometry_23
SCC07_1e3_D	phytopathologist_26	1	10	0		8211	Astrocyte	2	SCC07_1e3_D.phytopathologist_26
SCC07_1e3_D	phytopathologist_26	1	10	0		8211	Ependyma	0	SCC07_1e3_D.phytopathologist_26
SCC07_1e3_D	phytopathologist_26	1	10	0		8211	GABA_Neuron_OlfGC1	0	SCC07_1e3_D.phytopathologist_26
SCC07_1e3_D	phytopathologist_26	1	10	0		8211	GABA_Neuron_OlfGC2	1	SCC07_1e3_D.phytopathologist_26
SCC07_1e3_D	phytopathologist_26	1	10	0		8211	Glu_Neuron	3	SCC07_1e3_D.phytopathologist_26
SCC07_1e3_D	phytopathologist_26	1	10	0		8211	ImmatureNeuron	0	SCC07_1e3_D.phytopathologist_26
SCC07_1e3_D	phytopathologist_26	1	10	0		8211	Interneuron	2	SCC07_1e3_D.phytopathologist_26
SCC07_1e3_D	phytopathologist_26	1	10	0		8211	NPC	0	SCC07_1e3_D.phytopathologist_26
SCC07_1e3_D	phytopathologist_26	1	10	0		8211	Oligodendrocyte	0	SCC07_1e3_D.phytopathologist_26
SCC07_1e3_D	phytopathologist_26	1	10	0		8211	Polydendrocyte	2	SCC07_1e3_D.phytopathologist_26
SCC07_1e3_D	phytopathologist_26	1	10	0		8211	SPN	0	SCC07_1e3_D.phytopathologist_26
SCC07_1e3_D	tantalus_22	1	10	0		2839	Astrocyte	2	SCC07_1e3_D.tantalus_22
SCC07_1e3_D	tantalus_22	1	10	0		2839	Ependyma	0	SCC07_1e3_D.tantalus_22
SCC07_1e3_D	tantalus_22	1	10	0		2839	GABA_Neuron_OlfGC1	1	SCC07_1e3_D.tantalus_22
SCC07_1e3_D	tantalus_22	1	10	0		2839	GABA_Neuron_OlfGC2	0	SCC07_1e3_D.tantalus_22
SCC07_1e3_D	tantalus_22	1	10	0		2839	Glu_Neuron	3	SCC07_1e3_D.tantalus_22
SCC07_1e3_D	tantalus_22	1	10	0		2839	ImmatureNeuron	0	SCC07_1e3_D.tantalus_22
SCC07_1e3_D	tantalus_22	1	10	0		2839	Interneuron	2	SCC07_1e3_D.tantalus_22
SCC07_1e3_D	tantalus_22	1	10	0		2839	NPC	0	SCC07_1e3_D.tantalus_22
SCC07_1e3_D	tantalus_22	1	10	0		2839	Oligodendrocyte	0	SCC07_1e3_D.tantalus_22
SCC07_1e3_D	tantalus_22	1	10	0		2839	Polydendrocyte	1	SCC07_1e3_D.tantalus_22
SCC07_1e3_D	tantalus_22	1	10	0		2839	SPN	1	SCC07_1e3_D.tantalus_22
SCC07_1e3_E	jaspoid_5	1	10	0		744	Astrocyte	0	SCC07_1e3_E.jaspoid_5
SCC07_1e3_E	jaspoid_5	1	10	0		744	Ependyma	0	SCC07_1e3_E.jaspoid_5
SCC07_1e3_E	jaspoid_5	1	10	0		744	GABA_Neuron_OlfGC1	1	SCC07_1e3_E.jaspoid_5
SCC07_1e3_E	jaspoid_5	1	10	0		744	GABA_Neuron_OlfGC2	1	SCC07_1e3_E.jaspoid_5
SCC07_1e3_E	jaspoid_5	1	10	0		744	Glu_Neuron	4	SCC07_1e3_E.jaspoid_5
SCC07_1e3_E	jaspoid_5	1	10	0		744	ImmatureNeuron	0	SCC07_1e3_E.jaspoid_5
SCC07_1e3_E	jaspoid_5	1	10	0		744	Interneuron	2	SCC07_1e3_E.jaspoid_5
SCC07_1e3_E	jaspoid_5	1	10	0		744	NPC	0	SCC07_1e3_E.jaspoid_5
SCC07_1e3_E	jaspoid_5	1	10	0		744	Oligodendrocyte	0	SCC07_1e3_E.jaspoid_5
SCC07_1e3_E	jaspoid_5	1	10	0		744	Polydendrocyte	1	SCC07_1e3_E.jaspoid_5
SCC07_1e3_E	jaspoid_5	1	10	0		744	SPN	1	SCC07_1e3_E.jaspoid_5
SCC07_1e3_E	splenocele_27	1	10	0		1019	Astrocyte	0	SCC07_1e3_E.splenocele_27
SCC07_1e3_E	splenocele_27	1	10	0		1019	Ependyma	0	SCC07_1e3_E.splenocele_27
SCC07_1e3_E	splenocele_27	1	10	0		1019	GABA_Neuron_OlfGC1	0	SCC07_1e3_E.splenocele_27
SCC07_1e3_E	splenocele_27	1	10	0		1019	GABA_Neuron_OlfGC2	1	SCC07_1e3_E.splenocele_27
SCC07_1e3_E	splenocele_27	1	10	0		1019	Glu_Neuron	5	SCC07_1e3_E.splenocele_27
SCC07_1e3_E	splenocele_27	1	10	0		1019	ImmatureNeuron	0	SCC07_1e3_E.splenocele_27
SCC07_1e3_E	splenocele_27	1	10	0		1019	Interneuron	2	SCC07_1e3_E.splenocele_27
SCC07_1e3_E	splenocele_27	1	10	0		1019	NPC	0	SCC07_1e3_E.splenocele_27
SCC07_1e3_E	splenocele_27	1	10	0		1019	Oligodendrocyte	0	SCC07_1e3_E.splenocele_27
SCC07_1e3_E	splenocele_27	1	10	0		1019	Polydendrocyte	0	SCC07_1e3_E.splenocele_27
SCC07_1e3_E	splenocele_27	1	10	0		1019	SPN	2	SCC07_1e3_E.splenocele_27
SCC07_1e3_F	encyclopaedist_28	1	10	0		849	Astrocyte	0	SCC07_1e3_F.encyclopaedist_28
SCC07_1e3_F	encyclopaedist_28	1	10	0		849	Ependyma	0	SCC07_1e3_F.encyclopaedist_28
SCC07_1e3_F	encyclopaedist_28	1	10	0		849	GABA_Neuron_OlfGC1	0	SCC07_1e3_F.encyclopaedist_28
SCC07_1e3_F	encyclopaedist_28	1	10	0		849	GABA_Neuron_OlfGC2	0	SCC07_1e3_F.encyclopaedist_28
SCC07_1e3_F	encyclopaedist_28	1	10	0		849	Glu_Neuron	6	SCC07_1e3_F.encyclopaedist_28
SCC07_1e3_F	encyclopaedist_28	1	10	0		849	ImmatureNeuron	0	SCC07_1e3_F.encyclopaedist_28
SCC07_1e3_F	encyclopaedist_28	1	10	0		849	Interneuron	3	SCC07_1e3_F.encyclopaedist_28
SCC07_1e3_F	encyclopaedist_28	1	10	0		849	NPC	0	SCC07_1e3_F.encyclopaedist_28
SCC07_1e3_F	encyclopaedist_28	1	10	0		849	Oligodendrocyte	0	SCC07_1e3_F.encyclopaedist_28
SCC07_1e3_F	encyclopaedist_28	1	10	0		849	Polydendrocyte	0	SCC07_1e3_F.encyclopaedist_28
SCC07_1e3_F	encyclopaedist_28	1	10	0		849	SPN	1	SCC07_1e3_F.encyclopaedist_28
SCC07_1e3_F	kernes_1	1	10	0		1142	Astrocyte	5	SCC07_1e3_F.kernes_1
SCC07_1e3_F	kernes_1	1	10	0		1142	Ependyma	0	SCC07_1e3_F.kernes_1
SCC07_1e3_F	kernes_1	1	10	0		1142	GABA_Neuron_OlfGC1	0	SCC07_1e3_F.kernes_1
SCC07_1e3_F	kernes_1	1	10	0		1142	GABA_Neuron_OlfGC2	0	SCC07_1e3_F.kernes_1
SCC07_1e3_F	kernes_1	1	10	0		1142	Glu_Neuron	4	SCC07_1e3_F.kernes_1
SCC07_1e3_F	kernes_1	1	10	0		1142	ImmatureNeuron	0	SCC07_1e3_F.kernes_1
SCC07_1e3_F	kernes_1	1	10	0		1142	Interneuron	0	SCC07_1e3_F.kernes_1
SCC07_1e3_F	kernes_1	1	10	0		1142	NPC	0	SCC07_1e3_F.kernes_1
SCC07_1e3_F	kernes_1	1	10	0		1142	Oligodendrocyte	0	SCC07_1e3_F.kernes_1
SCC07_1e3_F	kernes_1	1	10	0		1142	Polydendrocyte	0	SCC07_1e3_F.kernes_1
SCC07_1e3_F	kernes_1	1	10	0		1142	SPN	1	SCC07_1e3_F.kernes_1
SCC08_1e2_A	ataghan_1;waters_3	2	10	0		10078	Astrocyte	0	SCC08_1e2_A.ataghan_1;waters_3
SCC08_1e2_A	ataghan_1;waters_3	2	10	0		10078	Ependyma	0	SCC08_1e2_A.ataghan_1;waters_3
SCC08_1e2_A	ataghan_1;waters_3	2	10	0		10078	GABA_Neuron_OlfGC1	0	SCC08_1e2_A.ataghan_1;waters_3
SCC08_1e2_A	ataghan_1;waters_3	2	10	0		10078	GABA_Neuron_OlfGC2	1	SCC08_1e2_A.ataghan_1;waters_3
SCC08_1e2_A	ataghan_1;waters_3	2	10	0		10078	Glu_Neuron	6	SCC08_1e2_A.ataghan_1;waters_3
SCC08_1e2_A	ataghan_1;waters_3	2	10	0		10078	ImmatureNeuron	0	SCC08_1e2_A.ataghan_1;waters_3
SCC08_1e2_A	ataghan_1;waters_3	2	10	0		10078	Interneuron	2	SCC08_1e2_A.ataghan_1;waters_3
SCC08_1e2_A	ataghan_1;waters_3	2	10	0		10078	NPC	0	SCC08_1e2_A.ataghan_1;waters_3
SCC08_1e2_A	ataghan_1;waters_3	2	10	0		10078	Oligodendrocyte	0	SCC08_1e2_A.ataghan_1;waters_3
SCC08_1e2_A	ataghan_1;waters_3	2	10	0		10078	Polydendrocyte	0	SCC08_1e2_A.ataghan_1;waters_3
SCC08_1e2_A	ataghan_1;waters_3	2	10	0		10078	SPN	1	SCC08_1e2_A.ataghan_1;waters_3
SCC08_1e2_A	decriers_27;frogbit_12	2	10	0		19540	Astrocyte	0	SCC08_1e2_A.decriers_27;frogbit_12
SCC08_1e2_A	decriers_27;frogbit_12	2	10	0		19540	Ependyma	0	SCC08_1e2_A.decriers_27;frogbit_12
SCC08_1e2_A	decriers_27;frogbit_12	2	10	0		19540	GABA_Neuron_OlfGC1	0	SCC08_1e2_A.decriers_27;frogbit_12
SCC08_1e2_A	decriers_27;frogbit_12	2	10	0		19540	GABA_Neuron_OlfGC2	0	SCC08_1e2_A.decriers_27;frogbit_12
SCC08_1e2_A	decriers_27;frogbit_12	2	10	0		19540	Glu_Neuron	5	SCC08_1e2_A.decriers_27;frogbit_12
SCC08_1e2_A	decriers_27;frogbit_12	2	10	0		19540	ImmatureNeuron	0	SCC08_1e2_A.decriers_27;frogbit_12
SCC08_1e2_A	decriers_27;frogbit_12	2	10	0		19540	Interneuron	2	SCC08_1e2_A.decriers_27;frogbit_12
SCC08_1e2_A	decriers_27;frogbit_12	2	10	0		19540	NPC	0	SCC08_1e2_A.decriers_27;frogbit_12
SCC08_1e2_A	decriers_27;frogbit_12	2	10	0		19540	Oligodendrocyte	0	SCC08_1e2_A.decriers_27;frogbit_12
SCC08_1e2_A	decriers_27;frogbit_12	2	10	0		19540	Polydendrocyte	1	SCC08_1e2_A.decriers_27;frogbit_12
SCC08_1e2_A	decriers_27;frogbit_12	2	10	0		19540	SPN	2	SCC08_1e2_A.decriers_27;frogbit_12
SCC08_1e2_A	manifestos_1	1	10	0		8095	Astrocyte	1	SCC08_1e2_A.manifestos_1
SCC08_1e2_A	manifestos_1	1	10	0		8095	Ependyma	0	SCC08_1e2_A.manifestos_1
SCC08_1e2_A	manifestos_1	1	10	0		8095	GABA_Neuron_OlfGC1	0	SCC08_1e2_A.manifestos_1
SCC08_1e2_A	manifestos_1	1	10	0		8095	GABA_Neuron_OlfGC2	1	SCC08_1e2_A.manifestos_1
SCC08_1e2_A	manifestos_1	1	10	0		8095	Glu_Neuron	3	SCC08_1e2_A.manifestos_1
SCC08_1e2_A	manifestos_1	1	10	0		8095	ImmatureNeuron	0	SCC08_1e2_A.manifestos_1
SCC08_1e2_A	manifestos_1	1	10	0		8095	Interneuron	1	SCC08_1e2_A.manifestos_1
SCC08_1e2_A	manifestos_1	1	10	0		8095	NPC	0	SCC08_1e2_A.manifestos_1
SCC08_1e2_A	manifestos_1	1	10	0		8095	Oligodendrocyte	0	SCC08_1e2_A.manifestos_1
SCC08_1e2_A	manifestos_1	1	10	0		8095	Polydendrocyte	1	SCC08_1e2_A.manifestos_1
SCC08_1e2_A	manifestos_1	1	10	0		8095	SPN	3	SCC08_1e2_A.manifestos_1
SCC08_1e2_A	releasible_7	1	10	0		3566	Astrocyte	0	SCC08_1e2_A.releasible_7
SCC08_1e2_A	releasible_7	1	10	0		3566	Ependyma	0	SCC08_1e2_A.releasible_7
SCC08_1e2_A	releasible_7	1	10	0		3566	GABA_Neuron_OlfGC1	0	SCC08_1e2_A.releasible_7
SCC08_1e2_A	releasible_7	1	10	0		3566	GABA_Neuron_OlfGC2	0	SCC08_1e2_A.releasible_7
SCC08_1e2_A	releasible_7	1	10	0		3566	Glu_Neuron	6	SCC08_1e2_A.releasible_7
SCC08_1e2_A	releasible_7	1	10	0		3566	ImmatureNeuron	1	SCC08_1e2_A.releasible_7
SCC08_1e2_A	releasible_7	1	10	0		3566	Interneuron	0	SCC08_1e2_A.releasible_7
SCC08_1e2_A	releasible_7	1	10	0		3566	NPC	0	SCC08_1e2_A.releasible_7
SCC08_1e2_A	releasible_7	1	10	0		3566	Oligodendrocyte	0	SCC08_1e2_A.releasible_7
SCC08_1e2_A	releasible_7	1	10	0		3566	Polydendrocyte	2	SCC08_1e2_A.releasible_7
SCC08_1e2_A	releasible_7	1	10	0		3566	SPN	1	SCC08_1e2_A.releasible_7
SCC08_1e2_A	unniggard_16;wolfs_20	2	10	0		1000000	Astrocyte	0	SCC08_1e2_A.unniggard_16;wolfs_20
SCC08_1e2_A	unniggard_16;wolfs_20	2	10	0		1000000	Ependyma	0	SCC08_1e2_A.unniggard_16;wolfs_20
SCC08_1e2_A	unniggard_16;wolfs_20	2	10	0		1000000	GABA_Neuron_OlfGC1	0	SCC08_1e2_A.unniggard_16;wolfs_20
SCC08_1e2_A	unniggard_16;wolfs_20	2	10	0		1000000	GABA_Neuron_OlfGC2	0	SCC08_1e2_A.unniggard_16;wolfs_20
SCC08_1e2_A	unniggard_16;wolfs_20	2	10	0		1000000	Glu_Neuron	6	SCC08_1e2_A.unniggard_16;wolfs_20
SCC08_1e2_A	unniggard_16;wolfs_20	2	10	0		1000000	ImmatureNeuron	0	SCC08_1e2_A.unniggard_16;wolfs_20
SCC08_1e2_A	unniggard_16;wolfs_20	2	10	0		1000000	Interneuron	1	SCC08_1e2_A.unniggard_16;wolfs_20
SCC08_1e2_A	unniggard_16;wolfs_20	2	10	0		1000000	NPC	0	SCC08_1e2_A.unniggard_16;wolfs_20
SCC08_1e2_A	unniggard_16;wolfs_20	2	10	0		1000000	Oligodendrocyte	0	SCC08_1e2_A.unniggard_16;wolfs_20
SCC08_1e2_A	unniggard_16;wolfs_20	2	10	0		1000000	Polydendrocyte	0	SCC08_1e2_A.unniggard_16;wolfs_20
SCC08_1e2_A	unniggard_16;wolfs_20	2	10	0		1000000	SPN	3	SCC08_1e2_A.unniggard_16;wolfs_20
SCC08_1e2_A	weighmaster_10	1	10	0		12142	Astrocyte	2	SCC08_1e2_A.weighmaster_10
SCC08_1e2_A	weighmaster_10	1	10	0		12142	Ependyma	0	SCC08_1e2_A.weighmaster_10
SCC08_1e2_A	weighmaster_10	1	10	0		12142	GABA_Neuron_OlfGC1	0	SCC08_1e2_A.weighmaster_10
SCC08_1e2_A	weighmaster_10	1	10	0		12142	GABA_Neuron_OlfGC2	0	SCC08_1e2_A.weighmaster_10
SCC08_1e2_A	weighmaster_10	1	10	0		12142	Glu_Neuron	3	SCC08_1e2_A.weighmaster_10
SCC08_1e2_A	weighmaster_10	1	10	0		12142	ImmatureNeuron	1	SCC08_1e2_A.weighmaster_10
SCC08_1e2_A	weighmaster_10	1	10	0		12142	Interneuron	1	SCC08_1e2_A.weighmaster_10
SCC08_1e2_A	weighmaster_10	1	10	0		12142	NPC	0	SCC08_1e2_A.weighmaster_10
SCC08_1e2_A	weighmaster_10	1	10	0		12142	Oligodendrocyte	0	SCC08_1e2_A.weighmaster_10
SCC08_1e2_A	weighmaster_10	1	10	0		12142	Polydendrocyte	1	SCC08_1e2_A.weighmaster_10
SCC08_1e2_A	weighmaster_10	1	10	0		12142	SPN	2	SCC08_1e2_A.weighmaster_10
SCC08_1e2_B	decriers_27;waters_3	2	10	0		6330	Astrocyte	1	SCC08_1e2_B.decriers_27;waters_3
SCC08_1e2_B	decriers_27;waters_3	2	10	0		6330	Ependyma	0	SCC08_1e2_B.decriers_27;waters_3
SCC08_1e2_B	decriers_27;waters_3	2	10	0		6330	GABA_Neuron_OlfGC1	1	SCC08_1e2_B.decriers_27;waters_3
SCC08_1e2_B	decriers_27;waters_3	2	10	0		6330	GABA_Neuron_OlfGC2	1	SCC08_1e2_B.decriers_27;waters_3
SCC08_1e2_B	decriers_27;waters_3	2	10	0		6330	Glu_Neuron	2	SCC08_1e2_B.decriers_27;waters_3
SCC08_1e2_B	decriers_27;waters_3	2	10	0		6330	ImmatureNeuron	0	SCC08_1e2_B.decriers_27;waters_3
SCC08_1e2_B	decriers_27;waters_3	2	10	0		6330	Interneuron	3	SCC08_1e2_B.decriers_27;waters_3
SCC08_1e2_B	decriers_27;waters_3	2	10	0		6330	NPC	0	SCC08_1e2_B.decriers_27;waters_3
SCC08_1e2_B	decriers_27;waters_3	2	10	0		6330	Oligodendrocyte	0	SCC08_1e2_B.decriers_27;waters_3
SCC08_1e2_B	decriers_27;waters_3	2	10	0		6330	Polydendrocyte	0	SCC08_1e2_B.decriers_27;waters_3
SCC08_1e2_B	decriers_27;waters_3	2	10	0		6330	SPN	2	SCC08_1e2_B.decriers_27;waters_3
SCC08_1e2_B	nonmicroscopically_8	1	10	0		17294	Astrocyte	1	SCC08_1e2_B.nonmicroscopically_8
SCC08_1e2_B	nonmicroscopically_8	1	10	0		17294	Ependyma	0	SCC08_1e2_B.nonmicroscopically_8
SCC08_1e2_B	nonmicroscopically_8	1	10	0		17294	GABA_Neuron_OlfGC1	1	SCC08_1e2_B.nonmicroscopically_8
SCC08_1e2_B	nonmicroscopically_8	1	10	0		17294	GABA_Neuron_OlfGC2	0	SCC08_1e2_B.nonmicroscopically_8
SCC08_1e2_B	nonmicroscopically_8	1	10	0		17294	Glu_Neuron	5	SCC08_1e2_B.nonmicroscopically_8
SCC08_1e2_B	nonmicroscopically_8	1	10	0		17294	ImmatureNeuron	0	SCC08_1e2_B.nonmicroscopically_8
SCC08_1e2_B	nonmicroscopically_8	1	10	0		17294	Interneuron	1	SCC08_1e2_B.nonmicroscopically_8
SCC08_1e2_B	nonmicroscopically_8	1	10	0		17294	NPC	0	SCC08_1e2_B.nonmicroscopically_8
SCC08_1e2_B	nonmicroscopically_8	1	10	0		17294	Oligodendrocyte	0	SCC08_1e2_B.nonmicroscopically_8
SCC08_1e2_B	nonmicroscopically_8	1	10	0		17294	Polydendrocyte	0	SCC08_1e2_B.nonmicroscopically_8
SCC08_1e2_B	nonmicroscopically_8	1	10	0		17294	SPN	2	SCC08_1e2_B.nonmicroscopically_8
SCC08_1e2_B	reburial_20;waters_3	2	10	0		8499	Astrocyte	1	SCC08_1e2_B.reburial_20;waters_3
SCC08_1e2_B	reburial_20;waters_3	2	10	0		8499	Ependyma	0	SCC08_1e2_B.reburial_20;waters_3
SCC08_1e2_B	reburial_20;waters_3	2	10	0		8499	GABA_Neuron_OlfGC1	0	SCC08_1e2_B.reburial_20;waters_3
SCC08_1e2_B	reburial_20;waters_3	2	10	0		8499	GABA_Neuron_OlfGC2	1	SCC08_1e2_B.reburial_20;waters_3
SCC08_1e2_B	reburial_20;waters_3	2	10	0		8499	Glu_Neuron	3	SCC08_1e2_B.reburial_20;waters_3
SCC08_1e2_B	reburial_20;waters_3	2	10	0		8499	ImmatureNeuron	0	SCC08_1e2_B.reburial_20;waters_3
SCC08_1e2_B	reburial_20;waters_3	2	10	0		8499	Interneuron	3	SCC08_1e2_B.reburial_20;waters_3
SCC08_1e2_B	reburial_20;waters_3	2	10	0		8499	NPC	0	SCC08_1e2_B.reburial_20;waters_3
[truncated: 106,516 more rows]
