# Supplementary material for: Ascertaining cells’ synaptic connections and RNA expression simultaneously with barcoded rabies virus libraries
Source: Nat Commun. 2022 Nov 16;13:6993. doi: 10.1038/s41467-022-34334-1 (PMC9668842; doi:10.1038/s41467-022-34334-1)
Supplement: Supplementary file 6 — Source Data [file 41467_2022_34334_MOESM6_ESM.zip › saunders_source_data/SI_Figure_2b_middle.csv]

experiment	file_type	n_unique_umibc_pairs	n_count	total_contribution	fraction_contribution	cumsum
170330_pSPBN_GFP_v9_v2_B19EnvA_15P_BCpooled_day5_Final_RVg	MPC	0	0	0	0.000000e+00	0.0000000
170330_pSPBN_GFP_v9_v2_B19EnvA_15P_BCpooled_day5_Final_RVg	MPC	1	231046	231046	1.311151e-01	0.1311151
170330_pSPBN_GFP_v9_v2_B19EnvA_15P_BCpooled_day5_Final_RVg	MPC	2	4990	9980	5.663501e-03	0.1367786
170330_pSPBN_GFP_v9_v2_B19EnvA_15P_BCpooled_day5_Final_RVg	MPC	3	2418	7254	4.116536e-03	0.1408952
170330_pSPBN_GFP_v9_v2_B19EnvA_15P_BCpooled_day5_Final_RVg	MPC	4	1650	6600	3.745401e-03	0.1446406
170330_pSPBN_GFP_v9_v2_B19EnvA_15P_BCpooled_day5_Final_RVg	MPC	5	1143	5715	3.243177e-03	0.1478838
170330_pSPBN_GFP_v9_v2_B19EnvA_15P_BCpooled_day5_Final_RVg	MPC	6	884	5304	3.009941e-03	0.1508937
170330_pSPBN_GFP_v9_v2_B19EnvA_15P_BCpooled_day5_Final_RVg	MPC	7	799	5593	3.173944e-03	0.1540676
170330_pSPBN_GFP_v9_v2_B19EnvA_15P_BCpooled_day5_Final_RVg	MPC	8	579	4632	2.628591e-03	0.1566962
170330_pSPBN_GFP_v9_v2_B19EnvA_15P_BCpooled_day5_Final_RVg	MPC	9	525	4725	2.681367e-03	0.1593776
170330_pSPBN_GFP_v9_v2_B19EnvA_15P_BCpooled_day5_Final_RVg	MPC	10	432	4320	2.451535e-03	0.1618291
170330_pSPBN_GFP_v9_v2_B19EnvA_15P_BCpooled_day5_Final_RVg	MPC	11	368	4048	2.297179e-03	0.1641263
170330_pSPBN_GFP_v9_v2_B19EnvA_15P_BCpooled_day5_Final_RVg	MPC	12	386	4632	2.628591e-03	0.1667549
170330_pSPBN_GFP_v9_v2_B19EnvA_15P_BCpooled_day5_Final_RVg	MPC	13	326	4238	2.405002e-03	0.1691599
170330_pSPBN_GFP_v9_v2_B19EnvA_15P_BCpooled_day5_Final_RVg	MPC	14	271	3794	2.153038e-03	0.1713130
170330_pSPBN_GFP_v9_v2_B19EnvA_15P_BCpooled_day5_Final_RVg	MPC	15	254	3810	2.162118e-03	0.1734751
170330_pSPBN_GFP_v9_v2_B19EnvA_15P_BCpooled_day5_Final_RVg	MPC	16	229	3664	2.079265e-03	0.1755543
170330_pSPBN_GFP_v9_v2_B19EnvA_15P_BCpooled_day5_Final_RVg	MPC	17	196	3332	1.890860e-03	0.1774452
170330_pSPBN_GFP_v9_v2_B19EnvA_15P_BCpooled_day5_Final_RVg	MPC	18	190	3420	1.940799e-03	0.1793860
170330_pSPBN_GFP_v9_v2_B19EnvA_15P_BCpooled_day5_Final_RVg	MPC	19	170	3230	1.832977e-03	0.1812190
170330_pSPBN_GFP_v9_v2_B19EnvA_15P_BCpooled_day5_Final_RVg	MPC	20	159	3180	1.804602e-03	0.1830236
170330_pSPBN_GFP_v9_v2_B19EnvA_15P_BCpooled_day5_Final_RVg	MPC	21	136	2856	1.620737e-03	0.1846443
170330_pSPBN_GFP_v9_v2_B19EnvA_15P_BCpooled_day5_Final_RVg	MPC	22	163	3586	2.035001e-03	0.1866793
170330_pSPBN_GFP_v9_v2_B19EnvA_15P_BCpooled_day5_Final_RVg	MPC	23	153	3519	1.996980e-03	0.1886763
170330_pSPBN_GFP_v9_v2_B19EnvA_15P_BCpooled_day5_Final_RVg	MPC	24	139	3336	1.893130e-03	0.1905694
170330_pSPBN_GFP_v9_v2_B19EnvA_15P_BCpooled_day5_Final_RVg	MPC	25	131	3275	1.858513e-03	0.1924279
170330_pSPBN_GFP_v9_v2_B19EnvA_15P_BCpooled_day5_Final_RVg	MPC	26	119	3094	1.755799e-03	0.1941837
170330_pSPBN_GFP_v9_v2_B19EnvA_15P_BCpooled_day5_Final_RVg	MPC	27	108	2916	1.654786e-03	0.1958385
170330_pSPBN_GFP_v9_v2_B19EnvA_15P_BCpooled_day5_Final_RVg	MPC	28	114	3192	1.811412e-03	0.1976499
170330_pSPBN_GFP_v9_v2_B19EnvA_15P_BCpooled_day5_Final_RVg	MPC	29	99	2871	1.629250e-03	0.1992792
170330_pSPBN_GFP_v9_v2_B19EnvA_15P_BCpooled_day5_Final_RVg	MPC	30	92	2760	1.566259e-03	0.2008454
170330_pSPBN_GFP_v9_v2_B19EnvA_15P_BCpooled_day5_Final_RVg	MPC	31	86	2666	1.512915e-03	0.2023584
170330_pSPBN_GFP_v9_v2_B19EnvA_15P_BCpooled_day5_Final_RVg	MPC	32	82	2624	1.489081e-03	0.2038474
170330_pSPBN_GFP_v9_v2_B19EnvA_15P_BCpooled_day5_Final_RVg	MPC	33	80	2640	1.498160e-03	0.2053456
170330_pSPBN_GFP_v9_v2_B19EnvA_15P_BCpooled_day5_Final_RVg	MPC	34	88	2992	1.697915e-03	0.2070435
170330_pSPBN_GFP_v9_v2_B19EnvA_15P_BCpooled_day5_Final_RVg	MPC	35	69	2415	1.370476e-03	0.2084140
170330_pSPBN_GFP_v9_v2_B19EnvA_15P_BCpooled_day5_Final_RVg	MPC	36	53	1908	1.082761e-03	0.2094967
170330_pSPBN_GFP_v9_v2_B19EnvA_15P_BCpooled_day5_Final_RVg	MPC	37	74	2738	1.553774e-03	0.2110505
170330_pSPBN_GFP_v9_v2_B19EnvA_15P_BCpooled_day5_Final_RVg	MPC	38	97	3686	2.091750e-03	0.2131423
170330_pSPBN_GFP_v9_v2_B19EnvA_15P_BCpooled_day5_Final_RVg	MPC	39	63	2457	1.394311e-03	0.2145366
170330_pSPBN_GFP_v9_v2_B19EnvA_15P_BCpooled_day5_Final_RVg	MPC	40	50	2000	1.134970e-03	0.2156716
170330_pSPBN_GFP_v9_v2_B19EnvA_15P_BCpooled_day5_Final_RVg	MPC	41	61	2501	1.419280e-03	0.2170908
170330_pSPBN_GFP_v9_v2_B19EnvA_15P_BCpooled_day5_Final_RVg	MPC	42	53	2226	1.263222e-03	0.2183541
170330_pSPBN_GFP_v9_v2_B19EnvA_15P_BCpooled_day5_Final_RVg	MPC	43	58	2494	1.415308e-03	0.2197694
170330_pSPBN_GFP_v9_v2_B19EnvA_15P_BCpooled_day5_Final_RVg	MPC	44	49	2156	1.223498e-03	0.2209929
170330_pSPBN_GFP_v9_v2_B19EnvA_15P_BCpooled_day5_Final_RVg	MPC	45	57	2565	1.455599e-03	0.2224485
170330_pSPBN_GFP_v9_v2_B19EnvA_15P_BCpooled_day5_Final_RVg	MPC	46	49	2254	1.279111e-03	0.2237276
170330_pSPBN_GFP_v9_v2_B19EnvA_15P_BCpooled_day5_Final_RVg	MPC	47	51	2397	1.360262e-03	0.2250878
170330_pSPBN_GFP_v9_v2_B19EnvA_15P_BCpooled_day5_Final_RVg	MPC	48	53	2544	1.443682e-03	0.2265315
170330_pSPBN_GFP_v9_v2_B19EnvA_15P_BCpooled_day5_Final_RVg	MPC	49	40	1960	1.112271e-03	0.2276438
170330_pSPBN_GFP_v9_v2_B19EnvA_15P_BCpooled_day5_Final_RVg	MPC	50	51	2550	1.447087e-03	0.2290909
170330_pSPBN_GFP_v9_v2_B19EnvA_15P_BCpooled_day5_Final_RVg	MPC	51	63	3213	1.823329e-03	0.2309142
170330_pSPBN_GFP_v9_v2_B19EnvA_15P_BCpooled_day5_Final_RVg	MPC	52	41	2132	1.209878e-03	0.2321241
170330_pSPBN_GFP_v9_v2_B19EnvA_15P_BCpooled_day5_Final_RVg	MPC	53	43	2279	1.293298e-03	0.2334174
170330_pSPBN_GFP_v9_v2_B19EnvA_15P_BCpooled_day5_Final_RVg	MPC	54	42	2268	1.287056e-03	0.2347044
170330_pSPBN_GFP_v9_v2_B19EnvA_15P_BCpooled_day5_Final_RVg	MPC	55	30	1650	9.363503e-04	0.2356408
170330_pSPBN_GFP_v9_v2_B19EnvA_15P_BCpooled_day5_Final_RVg	MPC	56	40	2240	1.271166e-03	0.2369120
170330_pSPBN_GFP_v9_v2_B19EnvA_15P_BCpooled_day5_Final_RVg	MPC	57	33	1881	1.067439e-03	0.2379794
170330_pSPBN_GFP_v9_v2_B19EnvA_15P_BCpooled_day5_Final_RVg	MPC	58	34	1972	1.119080e-03	0.2390985
170330_pSPBN_GFP_v9_v2_B19EnvA_15P_BCpooled_day5_Final_RVg	MPC	59	32	1888	1.071412e-03	0.2401699
170330_pSPBN_GFP_v9_v2_B19EnvA_15P_BCpooled_day5_Final_RVg	MPC	60	37	2220	1.259817e-03	0.2414297
170330_pSPBN_GFP_v9_v2_B19EnvA_15P_BCpooled_day5_Final_RVg	MPC	61	37	2257	1.280814e-03	0.2427105
170330_pSPBN_GFP_v9_v2_B19EnvA_15P_BCpooled_day5_Final_RVg	MPC	62	31	1922	1.090706e-03	0.2438012
170330_pSPBN_GFP_v9_v2_B19EnvA_15P_BCpooled_day5_Final_RVg	MPC	63	30	1890	1.072547e-03	0.2448738
170330_pSPBN_GFP_v9_v2_B19EnvA_15P_BCpooled_day5_Final_RVg	MPC	64	30	1920	1.089571e-03	0.2459633
170330_pSPBN_GFP_v9_v2_B19EnvA_15P_BCpooled_day5_Final_RVg	MPC	65	32	2080	1.180369e-03	0.2471437
170330_pSPBN_GFP_v9_v2_B19EnvA_15P_BCpooled_day5_Final_RVg	MPC	66	29	1914	1.086166e-03	0.2482299
170330_pSPBN_GFP_v9_v2_B19EnvA_15P_BCpooled_day5_Final_RVg	MPC	67	22	1474	8.364729e-04	0.2490663
170330_pSPBN_GFP_v9_v2_B19EnvA_15P_BCpooled_day5_Final_RVg	MPC	68	35	2380	1.350614e-03	0.2504170
170330_pSPBN_GFP_v9_v2_B19EnvA_15P_BCpooled_day5_Final_RVg	MPC	69	20	1380	7.831294e-04	0.2512001
170330_pSPBN_GFP_v9_v2_B19EnvA_15P_BCpooled_day5_Final_RVg	MPC	70	27	1890	1.072547e-03	0.2522726
170330_pSPBN_GFP_v9_v2_B19EnvA_15P_BCpooled_day5_Final_RVg	MPC	71	38	2698	1.531075e-03	0.2538037
170330_pSPBN_GFP_v9_v2_B19EnvA_15P_BCpooled_day5_Final_RVg	MPC	72	32	2304	1.307486e-03	0.2551112
170330_pSPBN_GFP_v9_v2_B19EnvA_15P_BCpooled_day5_Final_RVg	MPC	73	20	1460	8.285282e-04	0.2559397
170330_pSPBN_GFP_v9_v2_B19EnvA_15P_BCpooled_day5_Final_RVg	MPC	74	29	2146	1.217823e-03	0.2571575
170330_pSPBN_GFP_v9_v2_B19EnvA_15P_BCpooled_day5_Final_RVg	MPC	75	32	2400	1.361964e-03	0.2585195
170330_pSPBN_GFP_v9_v2_B19EnvA_15P_BCpooled_day5_Final_RVg	MPC	76	20	1520	8.625773e-04	0.2593821
170330_pSPBN_GFP_v9_v2_B19EnvA_15P_BCpooled_day5_Final_RVg	MPC	77	20	1540	8.739270e-04	0.2602560
170330_pSPBN_GFP_v9_v2_B19EnvA_15P_BCpooled_day5_Final_RVg	MPC	78	20	1560	8.852767e-04	0.2611413
170330_pSPBN_GFP_v9_v2_B19EnvA_15P_BCpooled_day5_Final_RVg	MPC	79	19	1501	8.517950e-04	0.2619931
170330_pSPBN_GFP_v9_v2_B19EnvA_15P_BCpooled_day5_Final_RVg	MPC	80	17	1360	7.717797e-04	0.2627649
170330_pSPBN_GFP_v9_v2_B19EnvA_15P_BCpooled_day5_Final_RVg	MPC	81	21	1701	9.652920e-04	0.2637302
170330_pSPBN_GFP_v9_v2_B19EnvA_15P_BCpooled_day5_Final_RVg	MPC	82	16	1312	7.445404e-04	0.2644747
170330_pSPBN_GFP_v9_v2_B19EnvA_15P_BCpooled_day5_Final_RVg	MPC	83	16	1328	7.536201e-04	0.2652283
170330_pSPBN_GFP_v9_v2_B19EnvA_15P_BCpooled_day5_Final_RVg	MPC	84	15	1260	7.150311e-04	0.2659434
170330_pSPBN_GFP_v9_v2_B19EnvA_15P_BCpooled_day5_Final_RVg	MPC	85	28	2380	1.350614e-03	0.2672940
170330_pSPBN_GFP_v9_v2_B19EnvA_15P_BCpooled_day5_Final_RVg	MPC	86	22	1892	1.073682e-03	0.2683676
170330_pSPBN_GFP_v9_v2_B19EnvA_15P_BCpooled_day5_Final_RVg	MPC	87	19	1653	9.380528e-04	0.2693057
170330_pSPBN_GFP_v9_v2_B19EnvA_15P_BCpooled_day5_Final_RVg	MPC	88	21	1848	1.048712e-03	0.2703544
170330_pSPBN_GFP_v9_v2_B19EnvA_15P_BCpooled_day5_Final_RVg	MPC	89	17	1513	8.586049e-04	0.2712130
170330_pSPBN_GFP_v9_v2_B19EnvA_15P_BCpooled_day5_Final_RVg	MPC	90	20	1800	1.021473e-03	0.2722345
170330_pSPBN_GFP_v9_v2_B19EnvA_15P_BCpooled_day5_Final_RVg	MPC	91	14	1274	7.229759e-04	0.2729575
170330_pSPBN_GFP_v9_v2_B19EnvA_15P_BCpooled_day5_Final_RVg	MPC	92	29	2668	1.514050e-03	0.2744715
170330_pSPBN_GFP_v9_v2_B19EnvA_15P_BCpooled_day5_Final_RVg	MPC	93	18	1674	9.499700e-04	0.2754215
170330_pSPBN_GFP_v9_v2_B19EnvA_15P_BCpooled_day5_Final_RVg	MPC	94	11	1034	5.867795e-04	0.2760083
170330_pSPBN_GFP_v9_v2_B19EnvA_15P_BCpooled_day5_Final_RVg	MPC	95	12	1140	6.469329e-04	0.2766552
170330_pSPBN_GFP_v9_v2_B19EnvA_15P_BCpooled_day5_Final_RVg	MPC	96	15	1440	8.171785e-04	0.2774724
170330_pSPBN_GFP_v9_v2_B19EnvA_15P_BCpooled_day5_Final_RVg	MPC	97	24	2328	1.321105e-03	0.2787935
170330_pSPBN_GFP_v9_v2_B19EnvA_15P_BCpooled_day5_Final_RVg	MPC	98	12	1176	6.673624e-04	0.2794608
170330_pSPBN_GFP_v9_v2_B19EnvA_15P_BCpooled_day5_Final_RVg	MPC	99	15	1485	8.427153e-04	0.2803036
170330_pSPBN_GFP_v9_v2_B19EnvA_15P_BCpooled_day5_Final_RVg	MPC	100	22	2200	1.248467e-03	0.2815520
170330_pSPBN_GFP_v9_v2_B19EnvA_15P_BCpooled_day5_Final_RVg	MPC	101	13	1313	7.451079e-04	0.2822971
170330_pSPBN_GFP_v9_v2_B19EnvA_15P_BCpooled_day5_Final_RVg	MPC	102	12	1224	6.946017e-04	0.2829917
170330_pSPBN_GFP_v9_v2_B19EnvA_15P_BCpooled_day5_Final_RVg	MPC	103	11	1133	6.429605e-04	0.2836347
170330_pSPBN_GFP_v9_v2_B19EnvA_15P_BCpooled_day5_Final_RVg	MPC	104	18	1872	1.062332e-03	0.2846970
170330_pSPBN_GFP_v9_v2_B19EnvA_15P_BCpooled_day5_Final_RVg	MPC	105	18	1890	1.072547e-03	0.2857696
170330_pSPBN_GFP_v9_v2_B19EnvA_15P_BCpooled_day5_Final_RVg	MPC	106	15	1590	9.023012e-04	0.2866719
170330_pSPBN_GFP_v9_v2_B19EnvA_15P_BCpooled_day5_Final_RVg	MPC	107	9	963	5.464881e-04	0.2872184
170330_pSPBN_GFP_v9_v2_B19EnvA_15P_BCpooled_day5_Final_RVg	MPC	108	22	2376	1.348344e-03	0.2885667
170330_pSPBN_GFP_v9_v2_B19EnvA_15P_BCpooled_day5_Final_RVg	MPC	109	13	1417	8.041263e-04	0.2893708
170330_pSPBN_GFP_v9_v2_B19EnvA_15P_BCpooled_day5_Final_RVg	MPC	110	17	1870	1.061197e-03	0.2904320
170330_pSPBN_GFP_v9_v2_B19EnvA_15P_BCpooled_day5_Final_RVg	MPC	111	16	1776	1.007853e-03	0.2914399
170330_pSPBN_GFP_v9_v2_B19EnvA_15P_BCpooled_day5_Final_RVg	MPC	112	9	1008	5.720249e-04	0.2920119
170330_pSPBN_GFP_v9_v2_B19EnvA_15P_BCpooled_day5_Final_RVg	MPC	113	12	1356	7.695097e-04	0.2927814
170330_pSPBN_GFP_v9_v2_B19EnvA_15P_BCpooled_day5_Final_RVg	MPC	114	25	2850	1.617332e-03	0.2943988
170330_pSPBN_GFP_v9_v2_B19EnvA_15P_BCpooled_day5_Final_RVg	MPC	115	11	1265	7.178686e-04	0.2951166
170330_pSPBN_GFP_v9_v2_B19EnvA_15P_BCpooled_day5_Final_RVg	MPC	116	10	1160	6.582826e-04	0.2957749
170330_pSPBN_GFP_v9_v2_B19EnvA_15P_BCpooled_day5_Final_RVg	MPC	117	14	1638	9.295405e-04	0.2967044
170330_pSPBN_GFP_v9_v2_B19EnvA_15P_BCpooled_day5_Final_RVg	MPC	118	8	944	5.357059e-04	0.2972402
170330_pSPBN_GFP_v9_v2_B19EnvA_15P_BCpooled_day5_Final_RVg	MPC	119	5	595	3.376536e-04	0.2975778
170330_pSPBN_GFP_v9_v2_B19EnvA_15P_BCpooled_day5_Final_RVg	MPC	120	16	1920	1.089571e-03	0.2986674
170330_pSPBN_GFP_v9_v2_B19EnvA_15P_BCpooled_day5_Final_RVg	MPC	121	11	1331	7.553226e-04	0.2994227
170330_pSPBN_GFP_v9_v2_B19EnvA_15P_BCpooled_day5_Final_RVg	MPC	122	11	1342	7.615649e-04	0.3001843
170330_pSPBN_GFP_v9_v2_B19EnvA_15P_BCpooled_day5_Final_RVg	MPC	123	7	861	4.886046e-04	0.3006729
170330_pSPBN_GFP_v9_v2_B19EnvA_15P_BCpooled_day5_Final_RVg	MPC	124	11	1364	7.740496e-04	0.3014469
170330_pSPBN_GFP_v9_v2_B19EnvA_15P_BCpooled_day5_Final_RVg	MPC	125	14	1750	9.930988e-04	0.3024400
170330_pSPBN_GFP_v9_v2_B19EnvA_15P_BCpooled_day5_Final_RVg	MPC	126	10	1260	7.150311e-04	0.3031550
170330_pSPBN_GFP_v9_v2_B19EnvA_15P_BCpooled_day5_Final_RVg	MPC	127	12	1524	8.648472e-04	0.3040199
170330_pSPBN_GFP_v9_v2_B19EnvA_15P_BCpooled_day5_Final_RVg	MPC	128	12	1536	8.716570e-04	0.3048916
170330_pSPBN_GFP_v9_v2_B19EnvA_15P_BCpooled_day5_Final_RVg	MPC	129	17	2193	1.244495e-03	0.3061360
170330_pSPBN_GFP_v9_v2_B19EnvA_15P_BCpooled_day5_Final_RVg	MPC	130	8	1040	5.901844e-04	0.3067262
170330_pSPBN_GFP_v9_v2_B19EnvA_15P_BCpooled_day5_Final_RVg	MPC	131	6	786	4.460432e-04	0.3071723
170330_pSPBN_GFP_v9_v2_B19EnvA_15P_BCpooled_day5_Final_RVg	MPC	132	10	1320	7.490802e-04	0.3079214
170330_pSPBN_GFP_v9_v2_B19EnvA_15P_BCpooled_day5_Final_RVg	MPC	133	8	1064	6.038041e-04	0.3085252
170330_pSPBN_GFP_v9_v2_B19EnvA_15P_BCpooled_day5_Final_RVg	MPC	134	13	1742	9.885589e-04	0.3095137
170330_pSPBN_GFP_v9_v2_B19EnvA_15P_BCpooled_day5_Final_RVg	MPC	135	15	2025	1.149157e-03	0.3106629
170330_pSPBN_GFP_v9_v2_B19EnvA_15P_BCpooled_day5_Final_RVg	MPC	136	7	952	5.402458e-04	0.3112031
170330_pSPBN_GFP_v9_v2_B19EnvA_15P_BCpooled_day5_Final_RVg	MPC	137	3	411	2.332364e-04	0.3114364
170330_pSPBN_GFP_v9_v2_B19EnvA_15P_BCpooled_day5_Final_RVg	MPC	138	9	1242	7.048164e-04	0.3121412
170330_pSPBN_GFP_v9_v2_B19EnvA_15P_BCpooled_day5_Final_RVg	MPC	139	13	1807	1.025445e-03	0.3131666
170330_pSPBN_GFP_v9_v2_B19EnvA_15P_BCpooled_day5_Final_RVg	MPC	140	14	1960	1.112271e-03	0.3142789
170330_pSPBN_GFP_v9_v2_B19EnvA_15P_BCpooled_day5_Final_RVg	MPC	141	3	423	2.400462e-04	0.3145189
170330_pSPBN_GFP_v9_v2_B19EnvA_15P_BCpooled_day5_Final_RVg	MPC	142	11	1562	8.864116e-04	0.3154053
170330_pSPBN_GFP_v9_v2_B19EnvA_15P_BCpooled_day5_Final_RVg	MPC	143	12	1716	9.738043e-04	0.3163792
170330_pSPBN_GFP_v9_v2_B19EnvA_15P_BCpooled_day5_Final_RVg	MPC	144	15	2160	1.225768e-03	0.3176049
170330_pSPBN_GFP_v9_v2_B19EnvA_15P_BCpooled_day5_Final_RVg	MPC	145	9	1305	7.405680e-04	0.3183455
170330_pSPBN_GFP_v9_v2_B19EnvA_15P_BCpooled_day5_Final_RVg	MPC	146	8	1168	6.628225e-04	0.3190083
170330_pSPBN_GFP_v9_v2_B19EnvA_15P_BCpooled_day5_Final_RVg	MPC	147	7	1029	5.839421e-04	0.3195923
170330_pSPBN_GFP_v9_v2_B19EnvA_15P_BCpooled_day5_Final_RVg	MPC	148	9	1332	7.558901e-04	0.3203481
170330_pSPBN_GFP_v9_v2_B19EnvA_15P_BCpooled_day5_Final_RVg	MPC	149	12	1788	1.014663e-03	0.3213628
170330_pSPBN_GFP_v9_v2_B19EnvA_15P_BCpooled_day5_Final_RVg	MPC	150	10	1500	8.512276e-04	0.3222140
170330_pSPBN_GFP_v9_v2_B19EnvA_15P_BCpooled_day5_Final_RVg	MPC	151	3	453	2.570707e-04	0.3224711
170330_pSPBN_GFP_v9_v2_B19EnvA_15P_BCpooled_day5_Final_RVg	MPC	152	7	1064	6.038041e-04	0.3230749
170330_pSPBN_GFP_v9_v2_B19EnvA_15P_BCpooled_day5_Final_RVg	MPC	153	4	612	3.473008e-04	0.3234222
170330_pSPBN_GFP_v9_v2_B19EnvA_15P_BCpooled_day5_Final_RVg	MPC	154	7	1078	6.117489e-04	0.3240340
170330_pSPBN_GFP_v9_v2_B19EnvA_15P_BCpooled_day5_Final_RVg	MPC	155	9	1395	7.916416e-04	0.3248256
170330_pSPBN_GFP_v9_v2_B19EnvA_15P_BCpooled_day5_Final_RVg	MPC	156	13	2028	1.150860e-03	0.3259765
170330_pSPBN_GFP_v9_v2_B19EnvA_15P_BCpooled_day5_Final_RVg	MPC	157	4	628	3.563806e-04	0.3263328
170330_pSPBN_GFP_v9_v2_B19EnvA_15P_BCpooled_day5_Final_RVg	MPC	158	5	790	4.483132e-04	0.3267812
170330_pSPBN_GFP_v9_v2_B19EnvA_15P_BCpooled_day5_Final_RVg	MPC	159	6	954	5.413807e-04	0.3273225
170330_pSPBN_GFP_v9_v2_B19EnvA_15P_BCpooled_day5_Final_RVg	MPC	160	12	1920	1.089571e-03	0.3284121
170330_pSPBN_GFP_v9_v2_B19EnvA_15P_BCpooled_day5_Final_RVg	MPC	161	9	1449	8.222858e-04	0.3292344
170330_pSPBN_GFP_v9_v2_B19EnvA_15P_BCpooled_day5_Final_RVg	MPC	162	9	1458	8.273932e-04	0.3300618
170330_pSPBN_GFP_v9_v2_B19EnvA_15P_BCpooled_day5_Final_RVg	MPC	163	5	815	4.625003e-04	0.3305243
170330_pSPBN_GFP_v9_v2_B19EnvA_15P_BCpooled_day5_Final_RVg	MPC	164	6	984	5.584053e-04	0.3310827
170330_pSPBN_GFP_v9_v2_B19EnvA_15P_BCpooled_day5_Final_RVg	MPC	165	14	2310	1.310890e-03	0.3323936
170330_pSPBN_GFP_v9_v2_B19EnvA_15P_BCpooled_day5_Final_RVg	MPC	166	6	996	5.652151e-04	0.3329588
170330_pSPBN_GFP_v9_v2_B19EnvA_15P_BCpooled_day5_Final_RVg	MPC	167	7	1169	6.633900e-04	0.3336222
170330_pSPBN_GFP_v9_v2_B19EnvA_15P_BCpooled_day5_Final_RVg	MPC	168	3	504	2.860125e-04	0.3339082
170330_pSPBN_GFP_v9_v2_B19EnvA_15P_BCpooled_day5_Final_RVg	MPC	169	6	1014	5.754298e-04	0.3344836
170330_pSPBN_GFP_v9_v2_B19EnvA_15P_BCpooled_day5_Final_RVg	MPC	170	10	1700	9.647246e-04	0.3354484
170330_pSPBN_GFP_v9_v2_B19EnvA_15P_BCpooled_day5_Final_RVg	MPC	171	5	855	4.851997e-04	0.3359335
170330_pSPBN_GFP_v9_v2_B19EnvA_15P_BCpooled_day5_Final_RVg	MPC	172	9	1548	8.784668e-04	0.3368120
170330_pSPBN_GFP_v9_v2_B19EnvA_15P_BCpooled_day5_Final_RVg	MPC	173	5	865	4.908746e-04	0.3373029
170330_pSPBN_GFP_v9_v2_B19EnvA_15P_BCpooled_day5_Final_RVg	MPC	174	9	1566	8.886816e-04	0.3381916
170330_pSPBN_GFP_v9_v2_B19EnvA_15P_BCpooled_day5_Final_RVg	MPC	175	7	1225	6.951692e-04	0.3388867
170330_pSPBN_GFP_v9_v2_B19EnvA_15P_BCpooled_day5_Final_RVg	MPC	176	5	880	4.993868e-04	0.3393861
170330_pSPBN_GFP_v9_v2_B19EnvA_15P_BCpooled_day5_Final_RVg	MPC	177	13	2301	1.305783e-03	0.3406919
170330_pSPBN_GFP_v9_v2_B19EnvA_15P_BCpooled_day5_Final_RVg	MPC	178	7	1246	7.070864e-04	0.3413990
170330_pSPBN_GFP_v9_v2_B19EnvA_15P_BCpooled_day5_Final_RVg	MPC	179	4	716	4.063193e-04	0.3418053
170330_pSPBN_GFP_v9_v2_B19EnvA_15P_BCpooled_day5_Final_RVg	MPC	180	5	900	5.107365e-04	0.3423161
170330_pSPBN_GFP_v9_v2_B19EnvA_15P_BCpooled_day5_Final_RVg	MPC	181	6	1086	6.162888e-04	0.3429323
170330_pSPBN_GFP_v9_v2_B19EnvA_15P_BCpooled_day5_Final_RVg	MPC	182	5	910	5.164114e-04	0.3434488
170330_pSPBN_GFP_v9_v2_B19EnvA_15P_BCpooled_day5_Final_RVg	MPC	183	8	1464	8.307981e-04	0.3442796
170330_pSPBN_GFP_v9_v2_B19EnvA_15P_BCpooled_day5_Final_RVg	MPC	184	6	1104	6.265035e-04	0.3449061
170330_pSPBN_GFP_v9_v2_B19EnvA_15P_BCpooled_day5_Final_RVg	MPC	185	6	1110	6.299084e-04	0.3455360
170330_pSPBN_GFP_v9_v2_B19EnvA_15P_BCpooled_day5_Final_RVg	MPC	186	3	558	3.166567e-04	0.3458526
170330_pSPBN_GFP_v9_v2_B19EnvA_15P_BCpooled_day5_Final_RVg	MPC	187	5	935	5.305985e-04	0.3463832
170330_pSPBN_GFP_v9_v2_B19EnvA_15P_BCpooled_day5_Final_RVg	MPC	188	8	1504	8.534975e-04	0.3472367
170330_pSPBN_GFP_v9_v2_B19EnvA_15P_BCpooled_day5_Final_RVg	MPC	189	8	1512	8.580374e-04	0.3480948
170330_pSPBN_GFP_v9_v2_B19EnvA_15P_BCpooled_day5_Final_RVg	MPC	190	7	1330	7.547551e-04	0.3488495
170330_pSPBN_GFP_v9_v2_B19EnvA_15P_BCpooled_day5_Final_RVg	MPC	191	4	764	4.335586e-04	0.3492831
170330_pSPBN_GFP_v9_v2_B19EnvA_15P_BCpooled_day5_Final_RVg	MPC	192	2	384	2.179143e-04	0.3495010
170330_pSPBN_GFP_v9_v2_B19EnvA_15P_BCpooled_day5_Final_RVg	MPC	193	3	579	3.285738e-04	0.3498296
170330_pSPBN_GFP_v9_v2_B19EnvA_15P_BCpooled_day5_Final_RVg	MPC	194	10	1940	1.100921e-03	0.3509305
170330_pSPBN_GFP_v9_v2_B19EnvA_15P_BCpooled_day5_Final_RVg	MPC	195	7	1365	7.746171e-04	0.3517051
170330_pSPBN_GFP_v9_v2_B19EnvA_15P_BCpooled_day5_Final_RVg	MPC	196	5	980	5.561353e-04	0.3522612
170330_pSPBN_GFP_v9_v2_B19EnvA_15P_BCpooled_day5_Final_RVg	MPC	197	2	394	2.235891e-04	0.3524848
170330_pSPBN_GFP_v9_v2_B19EnvA_15P_BCpooled_day5_Final_RVg	MPC	198	5	990	5.618102e-04	0.3530466
170330_pSPBN_GFP_v9_v2_B19EnvA_15P_BCpooled_day5_Final_RVg	MPC	199	4	796	4.517181e-04	0.3534983
170330_pSPBN_GFP_v9_v2_B19EnvA_15P_BCpooled_day5_Final_RVg	MPC	200	9	1800	1.021473e-03	0.3545198
170330_pSPBN_GFP_v9_v2_B19EnvA_15P_BCpooled_day5_Final_RVg	MPC	201	6	1206	6.843870e-04	0.3552042
170330_pSPBN_GFP_v9_v2_B19EnvA_15P_BCpooled_day5_Final_RVg	MPC	202	7	1414	8.024238e-04	0.3560066
170330_pSPBN_GFP_v9_v2_B19EnvA_15P_BCpooled_day5_Final_RVg	MPC	203	4	812	4.607978e-04	0.3564674
170330_pSPBN_GFP_v9_v2_B19EnvA_15P_BCpooled_day5_Final_RVg	MPC	204	9	1836	1.041903e-03	0.3575093
170330_pSPBN_GFP_v9_v2_B19EnvA_15P_BCpooled_day5_Final_RVg	MPC	205	4	820	4.653377e-04	0.3579747
170330_pSPBN_GFP_v9_v2_B19EnvA_15P_BCpooled_day5_Final_RVg	MPC	206	7	1442	8.183134e-04	0.3587930
170330_pSPBN_GFP_v9_v2_B19EnvA_15P_BCpooled_day5_Final_RVg	MPC	207	4	828	4.698776e-04	0.3592629
170330_pSPBN_GFP_v9_v2_B19EnvA_15P_BCpooled_day5_Final_RVg	MPC	208	5	1040	5.901844e-04	0.3598530
170330_pSPBN_GFP_v9_v2_B19EnvA_15P_BCpooled_day5_Final_RVg	MPC	209	4	836	4.744175e-04	0.3603275
170330_pSPBN_GFP_v9_v2_B19EnvA_15P_BCpooled_day5_Final_RVg	MPC	210	7	1470	8.342030e-04	0.3611617
170330_pSPBN_GFP_v9_v2_B19EnvA_15P_BCpooled_day5_Final_RVg	MPC	211	9	1899	1.077654e-03	0.3622393
170330_pSPBN_GFP_v9_v2_B19EnvA_15P_BCpooled_day5_Final_RVg	MPC	212	8	1696	9.624546e-04	0.3632018
170330_pSPBN_GFP_v9_v2_B19EnvA_15P_BCpooled_day5_Final_RVg	MPC	213	4	852	4.834973e-04	0.3636853
170330_pSPBN_GFP_v9_v2_B19EnvA_15P_BCpooled_day5_Final_RVg	MPC	214	6	1284	7.286508e-04	0.3644139
170330_pSPBN_GFP_v9_v2_B19EnvA_15P_BCpooled_day5_Final_RVg	MPC	215	8	1720	9.760743e-04	0.3653900
170330_pSPBN_GFP_v9_v2_B19EnvA_15P_BCpooled_day5_Final_RVg	MPC	216	6	1296	7.354606e-04	0.3661255
170330_pSPBN_GFP_v9_v2_B19EnvA_15P_BCpooled_day5_Final_RVg	MPC	217	4	868	4.925770e-04	0.3666180
170330_pSPBN_GFP_v9_v2_B19EnvA_15P_BCpooled_day5_Final_RVg	MPC	218	5	1090	6.185587e-04	0.3672366
170330_pSPBN_GFP_v9_v2_B19EnvA_15P_BCpooled_day5_Final_RVg	MPC	219	5	1095	6.213961e-04	0.3678580
170330_pSPBN_GFP_v9_v2_B19EnvA_15P_BCpooled_day5_Final_RVg	MPC	220	8	1760	9.987737e-04	0.3688568
170330_pSPBN_GFP_v9_v2_B19EnvA_15P_BCpooled_day5_Final_RVg	MPC	221	3	663	3.762426e-04	0.3692330
170330_pSPBN_GFP_v9_v2_B19EnvA_15P_BCpooled_day5_Final_RVg	MPC	222	2	444	2.519634e-04	0.3694850
170330_pSPBN_GFP_v9_v2_B19EnvA_15P_BCpooled_day5_Final_RVg	MPC	223	4	892	5.061967e-04	0.3699912
170330_pSPBN_GFP_v9_v2_B19EnvA_15P_BCpooled_day5_Final_RVg	MPC	224	3	672	3.813499e-04	0.3703725
170330_pSPBN_GFP_v9_v2_B19EnvA_15P_BCpooled_day5_Final_RVg	MPC	225	6	1350	7.661048e-04	0.3711386
170330_pSPBN_GFP_v9_v2_B19EnvA_15P_BCpooled_day5_Final_RVg	MPC	226	5	1130	6.412581e-04	0.3717799
170330_pSPBN_GFP_v9_v2_B19EnvA_15P_BCpooled_day5_Final_RVg	MPC	227	3	681	3.864573e-04	0.3721663
170330_pSPBN_GFP_v9_v2_B19EnvA_15P_BCpooled_day5_Final_RVg	MPC	228	8	1824	1.035093e-03	0.3732014
170330_pSPBN_GFP_v9_v2_B19EnvA_15P_BCpooled_day5_Final_RVg	MPC	229	4	916	5.198163e-04	0.3737212
170330_pSPBN_GFP_v9_v2_B19EnvA_15P_BCpooled_day5_Final_RVg	MPC	230	7	1610	9.136509e-04	0.3746349
170330_pSPBN_GFP_v9_v2_B19EnvA_15P_BCpooled_day5_Final_RVg	MPC	231	2	462	2.621781e-04	0.3748971
170330_pSPBN_GFP_v9_v2_B19EnvA_15P_BCpooled_day5_Final_RVg	MPC	232	3	696	3.949696e-04	0.3752920
170330_pSPBN_GFP_v9_v2_B19EnvA_15P_BCpooled_day5_Final_RVg	MPC	233	2	466	2.644480e-04	0.3755565
170330_pSPBN_GFP_v9_v2_B19EnvA_15P_BCpooled_day5_Final_RVg	MPC	234	3	702	3.983745e-04	0.3759549
170330_pSPBN_GFP_v9_v2_B19EnvA_15P_BCpooled_day5_Final_RVg	MPC	235	6	1410	8.001539e-04	0.3767550
170330_pSPBN_GFP_v9_v2_B19EnvA_15P_BCpooled_day5_Final_RVg	MPC	236	6	1416	8.035588e-04	0.3775586
170330_pSPBN_GFP_v9_v2_B19EnvA_15P_BCpooled_day5_Final_RVg	MPC	237	7	1659	9.414577e-04	0.3785000
170330_pSPBN_GFP_v9_v2_B19EnvA_15P_BCpooled_day5_Final_RVg	MPC	238	4	952	5.402458e-04	0.3790403
170330_pSPBN_GFP_v9_v2_B19EnvA_15P_BCpooled_day5_Final_RVg	MPC	239	7	1673	9.494025e-04	0.3799897
170330_pSPBN_GFP_v9_v2_B19EnvA_15P_BCpooled_day5_Final_RVg	MPC	240	2	480	2.723928e-04	0.3802621
170330_pSPBN_GFP_v9_v2_B19EnvA_15P_BCpooled_day5_Final_RVg	MPC	241	8	1928	1.094111e-03	0.3813562
170330_pSPBN_GFP_v9_v2_B19EnvA_15P_BCpooled_day5_Final_RVg	MPC	242	2	484	2.746628e-04	0.3816308
170330_pSPBN_GFP_v9_v2_B19EnvA_15P_BCpooled_day5_Final_RVg	MPC	243	7	1701	9.652920e-04	0.3825961
170330_pSPBN_GFP_v9_v2_B19EnvA_15P_BCpooled_day5_Final_RVg	MPC	244	8	1952	1.107731e-03	0.3837039
170330_pSPBN_GFP_v9_v2_B19EnvA_15P_BCpooled_day5_Final_RVg	MPC	245	3	735	4.171015e-04	0.3841210
170330_pSPBN_GFP_v9_v2_B19EnvA_15P_BCpooled_day5_Final_RVg	MPC	246	3	738	4.188040e-04	0.3845398
170330_pSPBN_GFP_v9_v2_B19EnvA_15P_BCpooled_day5_Final_RVg	MPC	247	7	1729	9.811816e-04	0.3855210
170330_pSPBN_GFP_v9_v2_B19EnvA_15P_BCpooled_day5_Final_RVg	MPC	248	5	1240	7.036814e-04	0.3862246
170330_pSPBN_GFP_v9_v2_B19EnvA_15P_BCpooled_day5_Final_RVg	MPC	250	3	750	4.256138e-04	0.3866503
170330_pSPBN_GFP_v9_v2_B19EnvA_15P_BCpooled_day5_Final_RVg	MPC	251	6	1506	8.546325e-04	0.3875049
170330_pSPBN_GFP_v9_v2_B19EnvA_15P_BCpooled_day5_Final_RVg	MPC	252	3	756	4.290187e-04	0.3879339
170330_pSPBN_GFP_v9_v2_B19EnvA_15P_BCpooled_day5_Final_RVg	MPC	253	2	506	2.871474e-04	0.3882211
170330_pSPBN_GFP_v9_v2_B19EnvA_15P_BCpooled_day5_Final_RVg	MPC	254	1	254	1.441412e-04	0.3883652
170330_pSPBN_GFP_v9_v2_B19EnvA_15P_BCpooled_day5_Final_RVg	MPC	255	5	1275	7.235434e-04	0.3890887
170330_pSPBN_GFP_v9_v2_B19EnvA_15P_BCpooled_day5_Final_RVg	MPC	256	5	1280	7.263808e-04	0.3898151
170330_pSPBN_GFP_v9_v2_B19EnvA_15P_BCpooled_day5_Final_RVg	MPC	257	4	1028	5.833746e-04	0.3903985
170330_pSPBN_GFP_v9_v2_B19EnvA_15P_BCpooled_day5_Final_RVg	MPC	258	4	1032	5.856446e-04	0.3909841
170330_pSPBN_GFP_v9_v2_B19EnvA_15P_BCpooled_day5_Final_RVg	MPC	259	7	1813	1.028850e-03	0.3920130
170330_pSPBN_GFP_v9_v2_B19EnvA_15P_BCpooled_day5_Final_RVg	MPC	260	4	1040	5.901844e-04	0.3926032
170330_pSPBN_GFP_v9_v2_B19EnvA_15P_BCpooled_day5_Final_RVg	MPC	261	4	1044	5.924544e-04	0.3931956
170330_pSPBN_GFP_v9_v2_B19EnvA_15P_BCpooled_day5_Final_RVg	MPC	262	2	524	2.973622e-04	0.3934930
170330_pSPBN_GFP_v9_v2_B19EnvA_15P_BCpooled_day5_Final_RVg	MPC	263	2	526	2.984971e-04	0.3937915
170330_pSPBN_GFP_v9_v2_B19EnvA_15P_BCpooled_day5_Final_RVg	MPC	264	6	1584	8.988963e-04	0.3946904
170330_pSPBN_GFP_v9_v2_B19EnvA_15P_BCpooled_day5_Final_RVg	MPC	265	2	530	3.007671e-04	0.3949912
170330_pSPBN_GFP_v9_v2_B19EnvA_15P_BCpooled_day5_Final_RVg	MPC	266	3	798	4.528531e-04	0.3954440
170330_pSPBN_GFP_v9_v2_B19EnvA_15P_BCpooled_day5_Final_RVg	MPC	267	2	534	3.030370e-04	0.3957470
170330_pSPBN_GFP_v9_v2_B19EnvA_15P_BCpooled_day5_Final_RVg	MPC	268	3	804	4.562580e-04	0.3962033
170330_pSPBN_GFP_v9_v2_B19EnvA_15P_BCpooled_day5_Final_RVg	MPC	269	3	807	4.579604e-04	0.3966613
170330_pSPBN_GFP_v9_v2_B19EnvA_15P_BCpooled_day5_Final_RVg	MPC	270	3	810	4.596629e-04	0.3971209
170330_pSPBN_GFP_v9_v2_B19EnvA_15P_BCpooled_day5_Final_RVg	MPC	271	1	271	1.537884e-04	0.3972747
170330_pSPBN_GFP_v9_v2_B19EnvA_15P_BCpooled_day5_Final_RVg	MPC	272	4	1088	6.174237e-04	0.3978921
170330_pSPBN_GFP_v9_v2_B19EnvA_15P_BCpooled_day5_Final_RVg	MPC	273	1	273	1.549234e-04	0.3980471
170330_pSPBN_GFP_v9_v2_B19EnvA_15P_BCpooled_day5_Final_RVg	MPC	274	5	1370	7.774545e-04	0.3988245
170330_pSPBN_GFP_v9_v2_B19EnvA_15P_BCpooled_day5_Final_RVg	MPC	275	2	550	3.121168e-04	0.3991366
170330_pSPBN_GFP_v9_v2_B19EnvA_15P_BCpooled_day5_Final_RVg	MPC	276	4	1104	6.265035e-04	0.3997631
170330_pSPBN_GFP_v9_v2_B19EnvA_15P_BCpooled_day5_Final_RVg	MPC	277	5	1385	7.859668e-04	0.4005491
170330_pSPBN_GFP_v9_v2_B19EnvA_15P_BCpooled_day5_Final_RVg	MPC	278	1	278	1.577608e-04	0.4007069
170330_pSPBN_GFP_v9_v2_B19EnvA_15P_BCpooled_day5_Final_RVg	MPC	279	3	837	4.749850e-04	0.4011818
170330_pSPBN_GFP_v9_v2_B19EnvA_15P_BCpooled_day5_Final_RVg	MPC	280	3	840	4.766874e-04	0.4016585
170330_pSPBN_GFP_v9_v2_B19EnvA_15P_BCpooled_day5_Final_RVg	MPC	281	2	562	3.189266e-04	0.4019775
170330_pSPBN_GFP_v9_v2_B19EnvA_15P_BCpooled_day5_Final_RVg	MPC	282	3	846	4.800923e-04	0.4024576
170330_pSPBN_GFP_v9_v2_B19EnvA_15P_BCpooled_day5_Final_RVg	MPC	283	8	2264	1.284786e-03	0.4037423
170330_pSPBN_GFP_v9_v2_B19EnvA_15P_BCpooled_day5_Final_RVg	MPC	284	5	1420	8.058288e-04	0.4045482
170330_pSPBN_GFP_v9_v2_B19EnvA_15P_BCpooled_day5_Final_RVg	MPC	285	4	1140	6.469329e-04	0.4051951
170330_pSPBN_GFP_v9_v2_B19EnvA_15P_BCpooled_day5_Final_RVg	MPC	286	3	858	4.869022e-04	0.4056820
170330_pSPBN_GFP_v9_v2_B19EnvA_15P_BCpooled_day5_Final_RVg	MPC	287	3	861	4.886046e-04	0.4061706
170330_pSPBN_GFP_v9_v2_B19EnvA_15P_BCpooled_day5_Final_RVg	MPC	288	5	1440	8.171785e-04	0.4069878
170330_pSPBN_GFP_v9_v2_B19EnvA_15P_BCpooled_day5_Final_RVg	MPC	289	4	1156	6.560127e-04	0.4076438
170330_pSPBN_GFP_v9_v2_B19EnvA_15P_BCpooled_day5_Final_RVg	MPC	290	5	1450	8.228533e-04	0.4084666
170330_pSPBN_GFP_v9_v2_B19EnvA_15P_BCpooled_day5_Final_RVg	MPC	291	4	1164	6.605526e-04	0.4091272
170330_pSPBN_GFP_v9_v2_B19EnvA_15P_BCpooled_day5_Final_RVg	MPC	292	2	584	3.314113e-04	0.4094586
170330_pSPBN_GFP_v9_v2_B19EnvA_15P_BCpooled_day5_Final_RVg	MPC	293	3	879	4.988193e-04	0.4099574
170330_pSPBN_GFP_v9_v2_B19EnvA_15P_BCpooled_day5_Final_RVg	MPC	294	3	882	5.005218e-04	0.4104580
170330_pSPBN_GFP_v9_v2_B19EnvA_15P_BCpooled_day5_Final_RVg	MPC	295	2	590	3.348162e-04	0.4107928
170330_pSPBN_GFP_v9_v2_B19EnvA_15P_BCpooled_day5_Final_RVg	MPC	297	2	594	3.370861e-04	0.4111299
170330_pSPBN_GFP_v9_v2_B19EnvA_15P_BCpooled_day5_Final_RVg	MPC	298	2	596	3.382211e-04	0.4114681
170330_pSPBN_GFP_v9_v2_B19EnvA_15P_BCpooled_day5_Final_RVg	MPC	299	2	598	3.393561e-04	0.4118074
170330_pSPBN_GFP_v9_v2_B19EnvA_15P_BCpooled_day5_Final_RVg	MPC	300	2	600	3.404910e-04	0.4121479
170330_pSPBN_GFP_v9_v2_B19EnvA_15P_BCpooled_day5_Final_RVg	MPC	301	3	903	5.124390e-04	0.4126604
170330_pSPBN_GFP_v9_v2_B19EnvA_15P_BCpooled_day5_Final_RVg	MPC	302	3	906	5.141414e-04	0.4131745
170330_pSPBN_GFP_v9_v2_B19EnvA_15P_BCpooled_day5_Final_RVg	MPC	303	4	1212	6.877919e-04	0.4138623
170330_pSPBN_GFP_v9_v2_B19EnvA_15P_BCpooled_day5_Final_RVg	MPC	304	4	1216	6.900618e-04	0.4145524
170330_pSPBN_GFP_v9_v2_B19EnvA_15P_BCpooled_day5_Final_RVg	MPC	306	1	306	1.736504e-04	0.4147260
170330_pSPBN_GFP_v9_v2_B19EnvA_15P_BCpooled_day5_Final_RVg	MPC	307	2	614	3.484358e-04	0.4150744
170330_pSPBN_GFP_v9_v2_B19EnvA_15P_BCpooled_day5_Final_RVg	MPC	308	1	308	1.747854e-04	0.4152492
170330_pSPBN_GFP_v9_v2_B19EnvA_15P_BCpooled_day5_Final_RVg	MPC	309	3	927	5.260586e-04	0.4157753
170330_pSPBN_GFP_v9_v2_B19EnvA_15P_BCpooled_day5_Final_RVg	MPC	310	1	310	1.759204e-04	0.4159512
170330_pSPBN_GFP_v9_v2_B19EnvA_15P_BCpooled_day5_Final_RVg	MPC	311	3	933	5.294635e-04	0.4164807
170330_pSPBN_GFP_v9_v2_B19EnvA_15P_BCpooled_day5_Final_RVg	MPC	312	5	1560	8.852767e-04	0.4173660
170330_pSPBN_GFP_v9_v2_B19EnvA_15P_BCpooled_day5_Final_RVg	MPC	314	1	314	1.781903e-04	0.4175441
170330_pSPBN_GFP_v9_v2_B19EnvA_15P_BCpooled_day5_Final_RVg	MPC	316	1	316	1.793253e-04	0.4177235
170330_pSPBN_GFP_v9_v2_B19EnvA_15P_BCpooled_day5_Final_RVg	MPC	318	3	954	5.413807e-04	0.4182648
170330_pSPBN_GFP_v9_v2_B19EnvA_15P_BCpooled_day5_Final_RVg	MPC	319	3	957	5.430832e-04	0.4188079
170330_pSPBN_GFP_v9_v2_B19EnvA_15P_BCpooled_day5_Final_RVg	MPC	320	4	1280	7.263808e-04	0.4195343
170330_pSPBN_GFP_v9_v2_B19EnvA_15P_BCpooled_day5_Final_RVg	MPC	321	1	321	1.821627e-04	0.4197165
170330_pSPBN_GFP_v9_v2_B19EnvA_15P_BCpooled_day5_Final_RVg	MPC	322	1	322	1.827302e-04	0.4198992
170330_pSPBN_GFP_v9_v2_B19EnvA_15P_BCpooled_day5_Final_RVg	MPC	323	4	1292	7.331907e-04	0.4206324
170330_pSPBN_GFP_v9_v2_B19EnvA_15P_BCpooled_day5_Final_RVg	MPC	324	1	324	1.838652e-04	0.4208163
170330_pSPBN_GFP_v9_v2_B19EnvA_15P_BCpooled_day5_Final_RVg	MPC	325	5	1625	9.221632e-04	0.4217384
170330_pSPBN_GFP_v9_v2_B19EnvA_15P_BCpooled_day5_Final_RVg	MPC	326	2	652	3.700002e-04	0.4221084
170330_pSPBN_GFP_v9_v2_B19EnvA_15P_BCpooled_day5_Final_RVg	MPC	327	3	981	5.567028e-04	0.4226651
170330_pSPBN_GFP_v9_v2_B19EnvA_15P_BCpooled_day5_Final_RVg	MPC	328	4	1312	7.445404e-04	0.4234097
170330_pSPBN_GFP_v9_v2_B19EnvA_15P_BCpooled_day5_Final_RVg	MPC	329	6	1974	1.120215e-03	0.4245299
170330_pSPBN_GFP_v9_v2_B19EnvA_15P_BCpooled_day5_Final_RVg	MPC	330	2	660	3.745401e-04	0.4249044
170330_pSPBN_GFP_v9_v2_B19EnvA_15P_BCpooled_day5_Final_RVg	MPC	331	2	662	3.756751e-04	0.4252801
170330_pSPBN_GFP_v9_v2_B19EnvA_15P_BCpooled_day5_Final_RVg	MPC	332	1	332	1.884050e-04	0.4254685
170330_pSPBN_GFP_v9_v2_B19EnvA_15P_BCpooled_day5_Final_RVg	MPC	333	6	1998	1.133835e-03	0.4266023
170330_pSPBN_GFP_v9_v2_B19EnvA_15P_BCpooled_day5_Final_RVg	MPC	335	3	1005	5.703225e-04	0.4271727
170330_pSPBN_GFP_v9_v2_B19EnvA_15P_BCpooled_day5_Final_RVg	MPC	336	2	672	3.813499e-04	0.4275540
170330_pSPBN_GFP_v9_v2_B19EnvA_15P_BCpooled_day5_Final_RVg	MPC	337	2	674	3.824849e-04	0.4279365
170330_pSPBN_GFP_v9_v2_B19EnvA_15P_BCpooled_day5_Final_RVg	MPC	338	2	676	3.836199e-04	0.4283201
170330_pSPBN_GFP_v9_v2_B19EnvA_15P_BCpooled_day5_Final_RVg	MPC	339	1	339	1.923774e-04	0.4285125
170330_pSPBN_GFP_v9_v2_B19EnvA_15P_BCpooled_day5_Final_RVg	MPC	340	6	2040	1.157669e-03	0.4296702
170330_pSPBN_GFP_v9_v2_B19EnvA_15P_BCpooled_day5_Final_RVg	MPC	341	2	682	3.870248e-04	0.4300572
170330_pSPBN_GFP_v9_v2_B19EnvA_15P_BCpooled_day5_Final_RVg	MPC	342	4	1368	7.763195e-04	0.4308335
170330_pSPBN_GFP_v9_v2_B19EnvA_15P_BCpooled_day5_Final_RVg	MPC	343	2	686	3.892947e-04	0.4312228
170330_pSPBN_GFP_v9_v2_B19EnvA_15P_BCpooled_day5_Final_RVg	MPC	344	6	2064	1.171289e-03	0.4323941
170330_pSPBN_GFP_v9_v2_B19EnvA_15P_BCpooled_day5_Final_RVg	MPC	345	1	345	1.957823e-04	0.4325899
170330_pSPBN_GFP_v9_v2_B19EnvA_15P_BCpooled_day5_Final_RVg	MPC	346	5	1730	9.817491e-04	0.4335716
170330_pSPBN_GFP_v9_v2_B19EnvA_15P_BCpooled_day5_Final_RVg	MPC	347	1	347	1.969173e-04	0.4337685
170330_pSPBN_GFP_v9_v2_B19EnvA_15P_BCpooled_day5_Final_RVg	MPC	348	1	348	1.974848e-04	0.4339660
170330_pSPBN_GFP_v9_v2_B19EnvA_15P_BCpooled_day5_Final_RVg	MPC	349	1	349	1.980523e-04	0.4341641
170330_pSPBN_GFP_v9_v2_B19EnvA_15P_BCpooled_day5_Final_RVg	MPC	350	2	700	3.972395e-04	0.4345613
170330_pSPBN_GFP_v9_v2_B19EnvA_15P_BCpooled_day5_Final_RVg	MPC	351	1	351	1.991872e-04	0.4347605
170330_pSPBN_GFP_v9_v2_B19EnvA_15P_BCpooled_day5_Final_RVg	MPC	352	2	704	3.995095e-04	0.4351600
170330_pSPBN_GFP_v9_v2_B19EnvA_15P_BCpooled_day5_Final_RVg	MPC	353	2	706	4.006444e-04	0.4355607
170330_pSPBN_GFP_v9_v2_B19EnvA_15P_BCpooled_day5_Final_RVg	MPC	354	1	354	2.008897e-04	0.4357615
170330_pSPBN_GFP_v9_v2_B19EnvA_15P_BCpooled_day5_Final_RVg	MPC	355	1	355	2.014572e-04	0.4359630
170330_pSPBN_GFP_v9_v2_B19EnvA_15P_BCpooled_day5_Final_RVg	MPC	356	3	1068	6.060740e-04	0.4365691
170330_pSPBN_GFP_v9_v2_B19EnvA_15P_BCpooled_day5_Final_RVg	MPC	357	2	714	4.051843e-04	0.4369743
170330_pSPBN_GFP_v9_v2_B19EnvA_15P_BCpooled_day5_Final_RVg	MPC	358	2	716	4.063193e-04	0.4373806
170330_pSPBN_GFP_v9_v2_B19EnvA_15P_BCpooled_day5_Final_RVg	MPC	359	5	1795	1.018636e-03	0.4383992
170330_pSPBN_GFP_v9_v2_B19EnvA_15P_BCpooled_day5_Final_RVg	MPC	361	3	1083	6.145863e-04	0.4390138
170330_pSPBN_GFP_v9_v2_B19EnvA_15P_BCpooled_day5_Final_RVg	MPC	362	2	724	4.108592e-04	0.4394247
170330_pSPBN_GFP_v9_v2_B19EnvA_15P_BCpooled_day5_Final_RVg	MPC	364	2	728	4.131291e-04	0.4398378
170330_pSPBN_GFP_v9_v2_B19EnvA_15P_BCpooled_day5_Final_RVg	MPC	365	2	730	4.142641e-04	0.4402521
170330_pSPBN_GFP_v9_v2_B19EnvA_15P_BCpooled_day5_Final_RVg	MPC	366	4	1464	8.307981e-04	0.4410829
170330_pSPBN_GFP_v9_v2_B19EnvA_15P_BCpooled_day5_Final_RVg	MPC	367	3	1101	6.248010e-04	0.4417077
170330_pSPBN_GFP_v9_v2_B19EnvA_15P_BCpooled_day5_Final_RVg	MPC	368	2	736	4.176690e-04	0.4421253
170330_pSPBN_GFP_v9_v2_B19EnvA_15P_BCpooled_day5_Final_RVg	MPC	369	2	738	4.188040e-04	0.4425441
170330_pSPBN_GFP_v9_v2_B19EnvA_15P_BCpooled_day5_Final_RVg	MPC	371	1	371	2.105369e-04	0.4427547
170330_pSPBN_GFP_v9_v2_B19EnvA_15P_BCpooled_day5_Final_RVg	MPC	373	1	373	2.116719e-04	0.4429663
170330_pSPBN_GFP_v9_v2_B19EnvA_15P_BCpooled_day5_Final_RVg	MPC	374	4	1496	8.489576e-04	0.4438153
170330_pSPBN_GFP_v9_v2_B19EnvA_15P_BCpooled_day5_Final_RVg	MPC	375	2	750	4.256138e-04	0.4442409
170330_pSPBN_GFP_v9_v2_B19EnvA_15P_BCpooled_day5_Final_RVg	MPC	377	1	377	2.139419e-04	0.4444548
170330_pSPBN_GFP_v9_v2_B19EnvA_15P_BCpooled_day5_Final_RVg	MPC	379	1	379	2.150768e-04	0.4446699
170330_pSPBN_GFP_v9_v2_B19EnvA_15P_BCpooled_day5_Final_RVg	MPC	380	2	760	4.312886e-04	0.4451012
170330_pSPBN_GFP_v9_v2_B19EnvA_15P_BCpooled_day5_Final_RVg	MPC	381	2	762	4.324236e-04	0.4455336
170330_pSPBN_GFP_v9_v2_B19EnvA_15P_BCpooled_day5_Final_RVg	MPC	382	3	1146	6.503379e-04	0.4461840
170330_pSPBN_GFP_v9_v2_B19EnvA_15P_BCpooled_day5_Final_RVg	MPC	383	4	1532	8.693871e-04	0.4470534
170330_pSPBN_GFP_v9_v2_B19EnvA_15P_BCpooled_day5_Final_RVg	MPC	386	1	386	2.190492e-04	0.4472724
170330_pSPBN_GFP_v9_v2_B19EnvA_15P_BCpooled_day5_Final_RVg	MPC	388	1	388	2.201842e-04	0.4474926
170330_pSPBN_GFP_v9_v2_B19EnvA_15P_BCpooled_day5_Final_RVg	MPC	389	3	1167	6.622550e-04	0.4481549
170330_pSPBN_GFP_v9_v2_B19EnvA_15P_BCpooled_day5_Final_RVg	MPC	392	2	784	4.449083e-04	0.4485998
170330_pSPBN_GFP_v9_v2_B19EnvA_15P_BCpooled_day5_Final_RVg	MPC	393	2	786	4.460432e-04	0.4490458
170330_pSPBN_GFP_v9_v2_B19EnvA_15P_BCpooled_day5_Final_RVg	MPC	394	1	394	2.235891e-04	0.4492694
170330_pSPBN_GFP_v9_v2_B19EnvA_15P_BCpooled_day5_Final_RVg	MPC	395	2	790	4.483132e-04	0.4497177
170330_pSPBN_GFP_v9_v2_B19EnvA_15P_BCpooled_day5_Final_RVg	MPC	396	1	396	2.247241e-04	0.4499424
170330_pSPBN_GFP_v9_v2_B19EnvA_15P_BCpooled_day5_Final_RVg	MPC	397	2	794	4.505831e-04	0.4503930
170330_pSPBN_GFP_v9_v2_B19EnvA_15P_BCpooled_day5_Final_RVg	MPC	398	1	398	2.258590e-04	0.4506189
170330_pSPBN_GFP_v9_v2_B19EnvA_15P_BCpooled_day5_Final_RVg	MPC	399	1	399	2.264265e-04	0.4508453
170330_pSPBN_GFP_v9_v2_B19EnvA_15P_BCpooled_day5_Final_RVg	MPC	400	2	800	4.539880e-04	0.4512993
170330_pSPBN_GFP_v9_v2_B19EnvA_15P_BCpooled_day5_Final_RVg	MPC	401	1	401	2.275615e-04	0.4515268
170330_pSPBN_GFP_v9_v2_B19EnvA_15P_BCpooled_day5_Final_RVg	MPC	402	3	1206	6.843870e-04	0.4522112
170330_pSPBN_GFP_v9_v2_B19EnvA_15P_BCpooled_day5_Final_RVg	MPC	403	3	1209	6.860894e-04	0.4528973
170330_pSPBN_GFP_v9_v2_B19EnvA_15P_BCpooled_day5_Final_RVg	MPC	404	3	1212	6.877919e-04	0.4535851
170330_pSPBN_GFP_v9_v2_B19EnvA_15P_BCpooled_day5_Final_RVg	MPC	405	3	1215	6.894943e-04	0.4542746
170330_pSPBN_GFP_v9_v2_B19EnvA_15P_BCpooled_day5_Final_RVg	MPC	406	1	406	2.303989e-04	0.4545050
170330_pSPBN_GFP_v9_v2_B19EnvA_15P_BCpooled_day5_Final_RVg	MPC	408	1	408	2.315339e-04	0.4547365
170330_pSPBN_GFP_v9_v2_B19EnvA_15P_BCpooled_day5_Final_RVg	MPC	409	3	1227	6.963041e-04	0.4554328
170330_pSPBN_GFP_v9_v2_B19EnvA_15P_BCpooled_day5_Final_RVg	MPC	410	2	820	4.653377e-04	0.4558982
170330_pSPBN_GFP_v9_v2_B19EnvA_15P_BCpooled_day5_Final_RVg	MPC	411	3	1233	6.997091e-04	0.4565979
170330_pSPBN_GFP_v9_v2_B19EnvA_15P_BCpooled_day5_Final_RVg	MPC	412	1	412	2.338038e-04	0.4568317
170330_pSPBN_GFP_v9_v2_B19EnvA_15P_BCpooled_day5_Final_RVg	MPC	414	2	828	4.698776e-04	0.4573016
170330_pSPBN_GFP_v9_v2_B19EnvA_15P_BCpooled_day5_Final_RVg	MPC	415	4	1660	9.420252e-04	0.4582436
170330_pSPBN_GFP_v9_v2_B19EnvA_15P_BCpooled_day5_Final_RVg	MPC	416	2	832	4.721476e-04	0.4587157
170330_pSPBN_GFP_v9_v2_B19EnvA_15P_BCpooled_day5_Final_RVg	MPC	417	3	1251	7.099238e-04	0.4594257
170330_pSPBN_GFP_v9_v2_B19EnvA_15P_BCpooled_day5_Final_RVg	MPC	418	4	1672	9.488350e-04	0.4603745
170330_pSPBN_GFP_v9_v2_B19EnvA_15P_BCpooled_day5_Final_RVg	MPC	419	2	838	4.755525e-04	0.4608501
170330_pSPBN_GFP_v9_v2_B19EnvA_15P_BCpooled_day5_Final_RVg	MPC	420	1	420	2.383437e-04	0.4610884
170330_pSPBN_GFP_v9_v2_B19EnvA_15P_BCpooled_day5_Final_RVg	MPC	421	1	421	2.389112e-04	0.4613273
170330_pSPBN_GFP_v9_v2_B19EnvA_15P_BCpooled_day5_Final_RVg	MPC	422	4	1688	9.579147e-04	0.4622852
170330_pSPBN_GFP_v9_v2_B19EnvA_15P_BCpooled_day5_Final_RVg	MPC	423	1	423	2.400462e-04	0.4625253
170330_pSPBN_GFP_v9_v2_B19EnvA_15P_BCpooled_day5_Final_RVg	MPC	425	2	850	4.823623e-04	0.4630076
170330_pSPBN_GFP_v9_v2_B19EnvA_15P_BCpooled_day5_Final_RVg	MPC	426	3	1278	7.252459e-04	0.4637329
170330_pSPBN_GFP_v9_v2_B19EnvA_15P_BCpooled_day5_Final_RVg	MPC	427	4	1708	9.692644e-04	0.4647021
170330_pSPBN_GFP_v9_v2_B19EnvA_15P_BCpooled_day5_Final_RVg	MPC	428	4	1712	9.715344e-04	0.4656737
170330_pSPBN_GFP_v9_v2_B19EnvA_15P_BCpooled_day5_Final_RVg	MPC	431	1	431	2.445861e-04	0.4659183
170330_pSPBN_GFP_v9_v2_B19EnvA_15P_BCpooled_day5_Final_RVg	MPC	432	3	1296	7.354606e-04	0.4666537
170330_pSPBN_GFP_v9_v2_B19EnvA_15P_BCpooled_day5_Final_RVg	MPC	434	3	1302	7.388655e-04	0.4673926
170330_pSPBN_GFP_v9_v2_B19EnvA_15P_BCpooled_day5_Final_RVg	MPC	435	1	435	2.468560e-04	0.4676394
170330_pSPBN_GFP_v9_v2_B19EnvA_15P_BCpooled_day5_Final_RVg	MPC	436	1	436	2.474235e-04	0.4678869
170330_pSPBN_GFP_v9_v2_B19EnvA_15P_BCpooled_day5_Final_RVg	MPC	437	2	874	4.959819e-04	0.4683829
170330_pSPBN_GFP_v9_v2_B19EnvA_15P_BCpooled_day5_Final_RVg	MPC	439	2	878	4.982519e-04	0.4688811
170330_pSPBN_GFP_v9_v2_B19EnvA_15P_BCpooled_day5_Final_RVg	MPC	440	6	2640	1.498160e-03	0.4703793
170330_pSPBN_GFP_v9_v2_B19EnvA_15P_BCpooled_day5_Final_RVg	MPC	442	2	884	5.016568e-04	0.4708809
170330_pSPBN_GFP_v9_v2_B19EnvA_15P_BCpooled_day5_Final_RVg	MPC	444	4	1776	1.007853e-03	0.4718888
170330_pSPBN_GFP_v9_v2_B19EnvA_15P_BCpooled_day5_Final_RVg	MPC	445	2	890	5.050617e-04	0.4723938
170330_pSPBN_GFP_v9_v2_B19EnvA_15P_BCpooled_day5_Final_RVg	MPC	446	1	446	2.530983e-04	0.4726469
170330_pSPBN_GFP_v9_v2_B19EnvA_15P_BCpooled_day5_Final_RVg	MPC	447	3	1341	7.609974e-04	0.4734079
170330_pSPBN_GFP_v9_v2_B19EnvA_15P_BCpooled_day5_Final_RVg	MPC	448	2	896	5.084666e-04	0.4739164
170330_pSPBN_GFP_v9_v2_B19EnvA_15P_BCpooled_day5_Final_RVg	MPC	449	1	449	2.548008e-04	0.4741712
170330_pSPBN_GFP_v9_v2_B19EnvA_15P_BCpooled_day5_Final_RVg	MPC	451	2	902	5.118715e-04	0.4746831
170330_pSPBN_GFP_v9_v2_B19EnvA_15P_BCpooled_day5_Final_RVg	MPC	452	1	452	2.565032e-04	0.4749396
170330_pSPBN_GFP_v9_v2_B19EnvA_15P_BCpooled_day5_Final_RVg	MPC	453	2	906	5.141414e-04	0.4754537
170330_pSPBN_GFP_v9_v2_B19EnvA_15P_BCpooled_day5_Final_RVg	MPC	456	2	912	5.175464e-04	0.4759713
170330_pSPBN_GFP_v9_v2_B19EnvA_15P_BCpooled_day5_Final_RVg	MPC	457	2	914	5.186813e-04	0.4764899
170330_pSPBN_GFP_v9_v2_B19EnvA_15P_BCpooled_day5_Final_RVg	MPC	459	1	459	2.604756e-04	0.4767504
170330_pSPBN_GFP_v9_v2_B19EnvA_15P_BCpooled_day5_Final_RVg	MPC	460	4	1840	1.044172e-03	0.4777946
170330_pSPBN_GFP_v9_v2_B19EnvA_15P_BCpooled_day5_Final_RVg	MPC	462	1	462	2.621781e-04	0.4780568
170330_pSPBN_GFP_v9_v2_B19EnvA_15P_BCpooled_day5_Final_RVg	MPC	464	1	464	2.633131e-04	0.4783201
170330_pSPBN_GFP_v9_v2_B19EnvA_15P_BCpooled_day5_Final_RVg	MPC	467	1	467	2.650155e-04	0.4785851
170330_pSPBN_GFP_v9_v2_B19EnvA_15P_BCpooled_day5_Final_RVg	MPC	468	3	1404	7.967490e-04	0.4793818
170330_pSPBN_GFP_v9_v2_B19EnvA_15P_BCpooled_day5_Final_RVg	MPC	469	1	469	2.661505e-04	0.4796480
170330_pSPBN_GFP_v9_v2_B19EnvA_15P_BCpooled_day5_Final_RVg	MPC	470	3	1410	8.001539e-04	0.4804482
170330_pSPBN_GFP_v9_v2_B19EnvA_15P_BCpooled_day5_Final_RVg	MPC	471	2	942	5.345709e-04	0.4809827
170330_pSPBN_GFP_v9_v2_B19EnvA_15P_BCpooled_day5_Final_RVg	MPC	472	2	944	5.357059e-04	0.4815184
170330_pSPBN_GFP_v9_v2_B19EnvA_15P_BCpooled_day5_Final_RVg	MPC	473	1	473	2.684204e-04	0.4817869
170330_pSPBN_GFP_v9_v2_B19EnvA_15P_BCpooled_day5_Final_RVg	MPC	475	1	475	2.695554e-04	0.4820564
170330_pSPBN_GFP_v9_v2_B19EnvA_15P_BCpooled_day5_Final_RVg	MPC	477	1	477	2.706904e-04	0.4823271
170330_pSPBN_GFP_v9_v2_B19EnvA_15P_BCpooled_day5_Final_RVg	MPC	479	1	479	2.718253e-04	0.4825989
170330_pSPBN_GFP_v9_v2_B19EnvA_15P_BCpooled_day5_Final_RVg	MPC	480	1	480	2.723928e-04	0.4828713
170330_pSPBN_GFP_v9_v2_B19EnvA_15P_BCpooled_day5_Final_RVg	MPC	482	1	482	2.735278e-04	0.4831448
170330_pSPBN_GFP_v9_v2_B19EnvA_15P_BCpooled_day5_Final_RVg	MPC	483	1	483	2.740953e-04	0.4834189
170330_pSPBN_GFP_v9_v2_B19EnvA_15P_BCpooled_day5_Final_RVg	MPC	487	2	974	5.527304e-04	0.4839717
170330_pSPBN_GFP_v9_v2_B19EnvA_15P_BCpooled_day5_Final_RVg	MPC	488	3	1464	8.307981e-04	0.4848025
170330_pSPBN_GFP_v9_v2_B19EnvA_15P_BCpooled_day5_Final_RVg	MPC	489	1	489	2.775002e-04	0.4850800
170330_pSPBN_GFP_v9_v2_B19EnvA_15P_BCpooled_day5_Final_RVg	MPC	491	2	982	5.572703e-04	0.4856372
170330_pSPBN_GFP_v9_v2_B19EnvA_15P_BCpooled_day5_Final_RVg	MPC	492	2	984	5.584053e-04	0.4861956
170330_pSPBN_GFP_v9_v2_B19EnvA_15P_BCpooled_day5_Final_RVg	MPC	493	1	493	2.797701e-04	0.4864754
170330_pSPBN_GFP_v9_v2_B19EnvA_15P_BCpooled_day5_Final_RVg	MPC	494	2	988	5.606752e-04	0.4870361
170330_pSPBN_GFP_v9_v2_B19EnvA_15P_BCpooled_day5_Final_RVg	MPC	495	3	1485	8.427153e-04	0.4878788
170330_pSPBN_GFP_v9_v2_B19EnvA_15P_BCpooled_day5_Final_RVg	MPC	496	3	1488	8.444177e-04	0.4887232
170330_pSPBN_GFP_v9_v2_B19EnvA_15P_BCpooled_day5_Final_RVg	MPC	497	1	497	2.820401e-04	0.4890053
170330_pSPBN_GFP_v9_v2_B19EnvA_15P_BCpooled_day5_Final_RVg	MPC	499	1	499	2.831750e-04	0.4892884
170330_pSPBN_GFP_v9_v2_B19EnvA_15P_BCpooled_day5_Final_RVg	MPC	501	2	1002	5.686200e-04	0.4898571
170330_pSPBN_GFP_v9_v2_B19EnvA_15P_BCpooled_day5_Final_RVg	MPC	502	1	502	2.848775e-04	0.4901419
170330_pSPBN_GFP_v9_v2_B19EnvA_15P_BCpooled_day5_Final_RVg	MPC	504	1	504	2.860125e-04	0.4904279
170330_pSPBN_GFP_v9_v2_B19EnvA_15P_BCpooled_day5_Final_RVg	MPC	505	3	1515	8.597398e-04	0.4912877
170330_pSPBN_GFP_v9_v2_B19EnvA_15P_BCpooled_day5_Final_RVg	MPC	506	2	1012	5.742949e-04	0.4918620
170330_pSPBN_GFP_v9_v2_B19EnvA_15P_BCpooled_day5_Final_RVg	MPC	507	3	1521	8.631447e-04	0.4927251
170330_pSPBN_GFP_v9_v2_B19EnvA_15P_BCpooled_day5_Final_RVg	MPC	508	1	508	2.882824e-04	0.4930134
170330_pSPBN_GFP_v9_v2_B19EnvA_15P_BCpooled_day5_Final_RVg	MPC	509	1	509	2.888499e-04	0.4933023
170330_pSPBN_GFP_v9_v2_B19EnvA_15P_BCpooled_day5_Final_RVg	MPC	510	2	1020	5.788347e-04	0.4938811
170330_pSPBN_GFP_v9_v2_B19EnvA_15P_BCpooled_day5_Final_RVg	MPC	511	1	511	2.899849e-04	0.4941711
170330_pSPBN_GFP_v9_v2_B19EnvA_15P_BCpooled_day5_Final_RVg	MPC	512	1	512	2.905523e-04	0.4944616
170330_pSPBN_GFP_v9_v2_B19EnvA_15P_BCpooled_day5_Final_RVg	MPC	513	2	1026	5.822396e-04	0.4950439
170330_pSPBN_GFP_v9_v2_B19EnvA_15P_BCpooled_day5_Final_RVg	MPC	514	1	514	2.916873e-04	0.4953356
170330_pSPBN_GFP_v9_v2_B19EnvA_15P_BCpooled_day5_Final_RVg	MPC	516	2	1032	5.856446e-04	0.4959212
170330_pSPBN_GFP_v9_v2_B19EnvA_15P_BCpooled_day5_Final_RVg	MPC	518	1	518	2.939572e-04	0.4962152
170330_pSPBN_GFP_v9_v2_B19EnvA_15P_BCpooled_day5_Final_RVg	MPC	519	2	1038	5.890495e-04	0.4968042
170330_pSPBN_GFP_v9_v2_B19EnvA_15P_BCpooled_day5_Final_RVg	MPC	520	1	520	2.950922e-04	0.4970993
170330_pSPBN_GFP_v9_v2_B19EnvA_15P_BCpooled_day5_Final_RVg	MPC	521	2	1042	5.913194e-04	0.4976906
170330_pSPBN_GFP_v9_v2_B19EnvA_15P_BCpooled_day5_Final_RVg	MPC	522	1	522	2.962272e-04	0.4979868
170330_pSPBN_GFP_v9_v2_B19EnvA_15P_BCpooled_day5_Final_RVg	MPC	523	1	523	2.967947e-04	0.4982836
170330_pSPBN_GFP_v9_v2_B19EnvA_15P_BCpooled_day5_Final_RVg	MPC	524	1	524	2.973622e-04	0.4985810
170330_pSPBN_GFP_v9_v2_B19EnvA_15P_BCpooled_day5_Final_RVg	MPC	525	2	1050	5.958593e-04	0.4991769
170330_pSPBN_GFP_v9_v2_B19EnvA_15P_BCpooled_day5_Final_RVg	MPC	526	2	1052	5.969943e-04	0.4997739
170330_pSPBN_GFP_v9_v2_B19EnvA_15P_BCpooled_day5_Final_RVg	MPC	528	1	528	2.996321e-04	0.5000735
170330_pSPBN_GFP_v9_v2_B19EnvA_15P_BCpooled_day5_Final_RVg	MPC	529	2	1058	6.003992e-04	0.5006739
170330_pSPBN_GFP_v9_v2_B19EnvA_15P_BCpooled_day5_Final_RVg	MPC	530	2	1060	6.015341e-04	0.5012754
170330_pSPBN_GFP_v9_v2_B19EnvA_15P_BCpooled_day5_Final_RVg	MPC	531	2	1062	6.026691e-04	0.5018781
170330_pSPBN_GFP_v9_v2_B19EnvA_15P_BCpooled_day5_Final_RVg	MPC	532	2	1064	6.038041e-04	0.5024819
170330_pSPBN_GFP_v9_v2_B19EnvA_15P_BCpooled_day5_Final_RVg	MPC	533	5	2665	1.512348e-03	0.5039942
170330_pSPBN_GFP_v9_v2_B19EnvA_15P_BCpooled_day5_Final_RVg	MPC	534	1	534	3.030370e-04	0.5042973
170330_pSPBN_GFP_v9_v2_B19EnvA_15P_BCpooled_day5_Final_RVg	MPC	536	2	1072	6.083440e-04	0.5049056
170330_pSPBN_GFP_v9_v2_B19EnvA_15P_BCpooled_day5_Final_RVg	MPC	539	1	539	3.058744e-04	0.5052115
170330_pSPBN_GFP_v9_v2_B19EnvA_15P_BCpooled_day5_Final_RVg	MPC	540	2	1080	6.128838e-04	0.5058244
170330_pSPBN_GFP_v9_v2_B19EnvA_15P_BCpooled_day5_Final_RVg	MPC	541	2	1082	6.140188e-04	0.5064384
170330_pSPBN_GFP_v9_v2_B19EnvA_15P_BCpooled_day5_Final_RVg	MPC	542	1	542	3.075769e-04	0.5067460
170330_pSPBN_GFP_v9_v2_B19EnvA_15P_BCpooled_day5_Final_RVg	MPC	543	1	543	3.081444e-04	0.5070541
170330_pSPBN_GFP_v9_v2_B19EnvA_15P_BCpooled_day5_Final_RVg	MPC	545	2	1090	6.185587e-04	0.5076727
170330_pSPBN_GFP_v9_v2_B19EnvA_15P_BCpooled_day5_Final_RVg	MPC	546	1	546	3.098468e-04	0.5079825
170330_pSPBN_GFP_v9_v2_B19EnvA_15P_BCpooled_day5_Final_RVg	MPC	547	2	1094	6.208286e-04	0.5086034
170330_pSPBN_GFP_v9_v2_B19EnvA_15P_BCpooled_day5_Final_RVg	MPC	553	2	1106	6.276385e-04	0.5092310
170330_pSPBN_GFP_v9_v2_B19EnvA_15P_BCpooled_day5_Final_RVg	MPC	554	1	554	3.143867e-04	0.5095454
170330_pSPBN_GFP_v9_v2_B19EnvA_15P_BCpooled_day5_Final_RVg	MPC	556	2	1112	6.310434e-04	0.5101764
170330_pSPBN_GFP_v9_v2_B19EnvA_15P_BCpooled_day5_Final_RVg	MPC	557	1	557	3.160892e-04	0.5104925
170330_pSPBN_GFP_v9_v2_B19EnvA_15P_BCpooled_day5_Final_RVg	MPC	558	2	1116	6.333133e-04	0.5111258
170330_pSPBN_GFP_v9_v2_B19EnvA_15P_BCpooled_day5_Final_RVg	MPC	559	2	1118	6.344483e-04	0.5117603
170330_pSPBN_GFP_v9_v2_B19EnvA_15P_BCpooled_day5_Final_RVg	MPC	560	1	560	3.177916e-04	0.5120781
170330_pSPBN_GFP_v9_v2_B19EnvA_15P_BCpooled_day5_Final_RVg	MPC	561	1	561	3.183591e-04	0.5123964
170330_pSPBN_GFP_v9_v2_B19EnvA_15P_BCpooled_day5_Final_RVg	MPC	563	2	1126	6.389882e-04	0.5130354
170330_pSPBN_GFP_v9_v2_B19EnvA_15P_BCpooled_day5_Final_RVg	MPC	564	1	564	3.200616e-04	0.5133555
170330_pSPBN_GFP_v9_v2_B19EnvA_15P_BCpooled_day5_Final_RVg	MPC	565	1	565	3.206290e-04	0.5136761
170330_pSPBN_GFP_v9_v2_B19EnvA_15P_BCpooled_day5_Final_RVg	MPC	568	1	568	3.223315e-04	0.5139984
170330_pSPBN_GFP_v9_v2_B19EnvA_15P_BCpooled_day5_Final_RVg	MPC	569	1	569	3.228990e-04	0.5143213
170330_pSPBN_GFP_v9_v2_B19EnvA_15P_BCpooled_day5_Final_RVg	MPC	572	1	572	3.246014e-04	0.5146459
170330_pSPBN_GFP_v9_v2_B19EnvA_15P_BCpooled_day5_Final_RVg	MPC	573	2	1146	6.503379e-04	0.5152963
170330_pSPBN_GFP_v9_v2_B19EnvA_15P_BCpooled_day5_Final_RVg	MPC	575	2	1150	6.526078e-04	0.5159489
170330_pSPBN_GFP_v9_v2_B19EnvA_15P_BCpooled_day5_Final_RVg	MPC	578	2	1156	6.560127e-04	0.5166049
170330_pSPBN_GFP_v9_v2_B19EnvA_15P_BCpooled_day5_Final_RVg	MPC	579	2	1158	6.571477e-04	0.5172620
170330_pSPBN_GFP_v9_v2_B19EnvA_15P_BCpooled_day5_Final_RVg	MPC	580	1	580	3.291413e-04	0.5175912
170330_pSPBN_GFP_v9_v2_B19EnvA_15P_BCpooled_day5_Final_RVg	MPC	581	1	581	3.297088e-04	0.5179209
170330_pSPBN_GFP_v9_v2_B19EnvA_15P_BCpooled_day5_Final_RVg	MPC	585	1	585	3.319787e-04	0.5182529
170330_pSPBN_GFP_v9_v2_B19EnvA_15P_BCpooled_day5_Final_RVg	MPC	586	2	1172	6.650925e-04	0.5189180
170330_pSPBN_GFP_v9_v2_B19EnvA_15P_BCpooled_day5_Final_RVg	MPC	587	1	587	3.331137e-04	0.5192511
170330_pSPBN_GFP_v9_v2_B19EnvA_15P_BCpooled_day5_Final_RVg	MPC	588	2	1176	6.673624e-04	0.5199184
170330_pSPBN_GFP_v9_v2_B19EnvA_15P_BCpooled_day5_Final_RVg	MPC	591	1	591	3.353837e-04	0.5202538
170330_pSPBN_GFP_v9_v2_B19EnvA_15P_BCpooled_day5_Final_RVg	MPC	592	1	592	3.359511e-04	0.5205898
170330_pSPBN_GFP_v9_v2_B19EnvA_15P_BCpooled_day5_Final_RVg	MPC	593	1	593	3.365186e-04	0.5209263
170330_pSPBN_GFP_v9_v2_B19EnvA_15P_BCpooled_day5_Final_RVg	MPC	594	2	1188	6.741722e-04	0.5216005
170330_pSPBN_GFP_v9_v2_B19EnvA_15P_BCpooled_day5_Final_RVg	MPC	598	1	598	3.393561e-04	0.5219398
170330_pSPBN_GFP_v9_v2_B19EnvA_15P_BCpooled_day5_Final_RVg	MPC	602	1	602	3.416260e-04	0.5222814
170330_pSPBN_GFP_v9_v2_B19EnvA_15P_BCpooled_day5_Final_RVg	MPC	603	1	603	3.421935e-04	0.5226236
170330_pSPBN_GFP_v9_v2_B19EnvA_15P_BCpooled_day5_Final_RVg	MPC	604	3	1812	1.028283e-03	0.5236519
170330_pSPBN_GFP_v9_v2_B19EnvA_15P_BCpooled_day5_Final_RVg	MPC	605	1	605	3.433284e-04	0.5239953
170330_pSPBN_GFP_v9_v2_B19EnvA_15P_BCpooled_day5_Final_RVg	MPC	606	3	1818	1.031688e-03	0.5250269
170330_pSPBN_GFP_v9_v2_B19EnvA_15P_BCpooled_day5_Final_RVg	MPC	610	2	1220	6.923317e-04	0.5257193
170330_pSPBN_GFP_v9_v2_B19EnvA_15P_BCpooled_day5_Final_RVg	MPC	613	1	613	3.478683e-04	0.5260671
170330_pSPBN_GFP_v9_v2_B19EnvA_15P_BCpooled_day5_Final_RVg	MPC	614	1	614	3.484358e-04	0.5264156
170330_pSPBN_GFP_v9_v2_B19EnvA_15P_BCpooled_day5_Final_RVg	MPC	615	1	615	3.490033e-04	0.5267646
170330_pSPBN_GFP_v9_v2_B19EnvA_15P_BCpooled_day5_Final_RVg	MPC	616	1	616	3.495708e-04	0.5271142
170330_pSPBN_GFP_v9_v2_B19EnvA_15P_BCpooled_day5_Final_RVg	MPC	617	3	1851	1.050415e-03	0.5281646
170330_pSPBN_GFP_v9_v2_B19EnvA_15P_BCpooled_day5_Final_RVg	MPC	618	2	1236	7.014115e-04	0.5288660
170330_pSPBN_GFP_v9_v2_B19EnvA_15P_BCpooled_day5_Final_RVg	MPC	623	1	623	3.535432e-04	0.5292195
170330_pSPBN_GFP_v9_v2_B19EnvA_15P_BCpooled_day5_Final_RVg	MPC	628	1	628	3.563806e-04	0.5295759
170330_pSPBN_GFP_v9_v2_B19EnvA_15P_BCpooled_day5_Final_RVg	MPC	629	3	1887	1.070844e-03	0.5306467
170330_pSPBN_GFP_v9_v2_B19EnvA_15P_BCpooled_day5_Final_RVg	MPC	631	2	1262	7.161661e-04	0.5313629
170330_pSPBN_GFP_v9_v2_B19EnvA_15P_BCpooled_day5_Final_RVg	MPC	632	1	632	3.586505e-04	0.5317216
170330_pSPBN_GFP_v9_v2_B19EnvA_15P_BCpooled_day5_Final_RVg	MPC	633	1	633	3.592180e-04	0.5320808
170330_pSPBN_GFP_v9_v2_B19EnvA_15P_BCpooled_day5_Final_RVg	MPC	635	1	635	3.603530e-04	0.5324411
170330_pSPBN_GFP_v9_v2_B19EnvA_15P_BCpooled_day5_Final_RVg	MPC	636	1	636	3.609205e-04	0.5328021
170330_pSPBN_GFP_v9_v2_B19EnvA_15P_BCpooled_day5_Final_RVg	MPC	637	1	637	3.614880e-04	0.5331635
170330_pSPBN_GFP_v9_v2_B19EnvA_15P_BCpooled_day5_Final_RVg	MPC	639	3	1917	1.087869e-03	0.5342514
170330_pSPBN_GFP_v9_v2_B19EnvA_15P_BCpooled_day5_Final_RVg	MPC	641	1	641	3.637579e-04	0.5346152
170330_pSPBN_GFP_v9_v2_B19EnvA_15P_BCpooled_day5_Final_RVg	MPC	643	2	1286	7.297858e-04	0.5353450
170330_pSPBN_GFP_v9_v2_B19EnvA_15P_BCpooled_day5_Final_RVg	MPC	644	1	644	3.654604e-04	0.5357104
170330_pSPBN_GFP_v9_v2_B19EnvA_15P_BCpooled_day5_Final_RVg	MPC	646	4	2584	1.466381e-03	0.5371768
170330_pSPBN_GFP_v9_v2_B19EnvA_15P_BCpooled_day5_Final_RVg	MPC	648	1	648	3.677303e-04	0.5375445
170330_pSPBN_GFP_v9_v2_B19EnvA_15P_BCpooled_day5_Final_RVg	MPC	650	1	650	3.688653e-04	0.5379134
170330_pSPBN_GFP_v9_v2_B19EnvA_15P_BCpooled_day5_Final_RVg	MPC	652	1	652	3.700002e-04	0.5382834
170330_pSPBN_GFP_v9_v2_B19EnvA_15P_BCpooled_day5_Final_RVg	MPC	655	1	655	3.717027e-04	0.5386551
170330_pSPBN_GFP_v9_v2_B19EnvA_15P_BCpooled_day5_Final_RVg	MPC	660	1	660	3.745401e-04	0.5390296
170330_pSPBN_GFP_v9_v2_B19EnvA_15P_BCpooled_day5_Final_RVg	MPC	662	1	662	3.756751e-04	0.5394053
170330_pSPBN_GFP_v9_v2_B19EnvA_15P_BCpooled_day5_Final_RVg	MPC	665	1	665	3.773775e-04	0.5397827
170330_pSPBN_GFP_v9_v2_B19EnvA_15P_BCpooled_day5_Final_RVg	MPC	669	1	669	3.796475e-04	0.5401623
170330_pSPBN_GFP_v9_v2_B19EnvA_15P_BCpooled_day5_Final_RVg	MPC	671	4	2684	1.523130e-03	0.5416855
170330_pSPBN_GFP_v9_v2_B19EnvA_15P_BCpooled_day5_Final_RVg	MPC	672	1	672	3.813499e-04	0.5420668
170330_pSPBN_GFP_v9_v2_B19EnvA_15P_BCpooled_day5_Final_RVg	MPC	673	1	673	3.819174e-04	0.5424487
170330_pSPBN_GFP_v9_v2_B19EnvA_15P_BCpooled_day5_Final_RVg	MPC	675	1	675	3.830524e-04	0.5428318
170330_pSPBN_GFP_v9_v2_B19EnvA_15P_BCpooled_day5_Final_RVg	MPC	678	1	678	3.847549e-04	0.5432165
170330_pSPBN_GFP_v9_v2_B19EnvA_15P_BCpooled_day5_Final_RVg	MPC	679	1	679	3.853223e-04	0.5436019
170330_pSPBN_GFP_v9_v2_B19EnvA_15P_BCpooled_day5_Final_RVg	MPC	687	1	687	3.898622e-04	0.5439917
170330_pSPBN_GFP_v9_v2_B19EnvA_15P_BCpooled_day5_Final_RVg	MPC	689	1	689	3.909972e-04	0.5443827
170330_pSPBN_GFP_v9_v2_B19EnvA_15P_BCpooled_day5_Final_RVg	MPC	691	1	691	3.921322e-04	0.5447749
170330_pSPBN_GFP_v9_v2_B19EnvA_15P_BCpooled_day5_Final_RVg	MPC	692	2	1384	7.853993e-04	0.5455603
170330_pSPBN_GFP_v9_v2_B19EnvA_15P_BCpooled_day5_Final_RVg	MPC	693	1	693	3.932671e-04	0.5459535
170330_pSPBN_GFP_v9_v2_B19EnvA_15P_BCpooled_day5_Final_RVg	MPC	698	1	698	3.961046e-04	0.5463496
170330_pSPBN_GFP_v9_v2_B19EnvA_15P_BCpooled_day5_Final_RVg	MPC	699	3	2097	1.190016e-03	0.5475396
170330_pSPBN_GFP_v9_v2_B19EnvA_15P_BCpooled_day5_Final_RVg	MPC	703	1	703	3.989420e-04	0.5479386
170330_pSPBN_GFP_v9_v2_B19EnvA_15P_BCpooled_day5_Final_RVg	MPC	706	1	706	4.006444e-04	0.5483392
170330_pSPBN_GFP_v9_v2_B19EnvA_15P_BCpooled_day5_Final_RVg	MPC	707	1	707	4.012119e-04	0.5487404
170330_pSPBN_GFP_v9_v2_B19EnvA_15P_BCpooled_day5_Final_RVg	MPC	708	1	708	4.017794e-04	0.5491422
170330_pSPBN_GFP_v9_v2_B19EnvA_15P_BCpooled_day5_Final_RVg	MPC	711	1	711	4.034819e-04	0.5495457
170330_pSPBN_GFP_v9_v2_B19EnvA_15P_BCpooled_day5_Final_RVg	MPC	713	1	713	4.046168e-04	0.5499503
170330_pSPBN_GFP_v9_v2_B19EnvA_15P_BCpooled_day5_Final_RVg	MPC	714	1	714	4.051843e-04	0.5503555
170330_pSPBN_GFP_v9_v2_B19EnvA_15P_BCpooled_day5_Final_RVg	MPC	718	1	718	4.074543e-04	0.5507630
170330_pSPBN_GFP_v9_v2_B19EnvA_15P_BCpooled_day5_Final_RVg	MPC	721	1	721	4.091567e-04	0.5511721
170330_pSPBN_GFP_v9_v2_B19EnvA_15P_BCpooled_day5_Final_RVg	MPC	727	1	727	4.125616e-04	0.5515847
170330_pSPBN_GFP_v9_v2_B19EnvA_15P_BCpooled_day5_Final_RVg	MPC	731	1	731	4.148316e-04	0.5519995
170330_pSPBN_GFP_v9_v2_B19EnvA_15P_BCpooled_day5_Final_RVg	MPC	736	1	736	4.176690e-04	0.5524172
170330_pSPBN_GFP_v9_v2_B19EnvA_15P_BCpooled_day5_Final_RVg	MPC	739	1	739	4.193714e-04	0.5528365
170330_pSPBN_GFP_v9_v2_B19EnvA_15P_BCpooled_day5_Final_RVg	MPC	740	1	740	4.199389e-04	0.5532565
170330_pSPBN_GFP_v9_v2_B19EnvA_15P_BCpooled_day5_Final_RVg	MPC	743	1	743	4.216414e-04	0.5536781
170330_pSPBN_GFP_v9_v2_B19EnvA_15P_BCpooled_day5_Final_RVg	MPC	744	1	744	4.222089e-04	0.5541003
170330_pSPBN_GFP_v9_v2_B19EnvA_15P_BCpooled_day5_Final_RVg	MPC	747	1	747	4.239113e-04	0.5545242
170330_pSPBN_GFP_v9_v2_B19EnvA_15P_BCpooled_day5_Final_RVg	MPC	752	1	752	4.267487e-04	0.5549510
170330_pSPBN_GFP_v9_v2_B19EnvA_15P_BCpooled_day5_Final_RVg	MPC	758	2	1516	8.603073e-04	0.5558113
170330_pSPBN_GFP_v9_v2_B19EnvA_15P_BCpooled_day5_Final_RVg	MPC	759	2	1518	8.614423e-04	0.5566727
170330_pSPBN_GFP_v9_v2_B19EnvA_15P_BCpooled_day5_Final_RVg	MPC	766	1	766	4.346935e-04	0.5571074
170330_pSPBN_GFP_v9_v2_B19EnvA_15P_BCpooled_day5_Final_RVg	MPC	767	1	767	4.352610e-04	0.5575427
170330_pSPBN_GFP_v9_v2_B19EnvA_15P_BCpooled_day5_Final_RVg	MPC	769	1	769	4.363960e-04	0.5579791
170330_pSPBN_GFP_v9_v2_B19EnvA_15P_BCpooled_day5_Final_RVg	MPC	779	1	779	4.420708e-04	0.5584212
170330_pSPBN_GFP_v9_v2_B19EnvA_15P_BCpooled_day5_Final_RVg	MPC	780	1	780	4.426383e-04	0.5588638
170330_pSPBN_GFP_v9_v2_B19EnvA_15P_BCpooled_day5_Final_RVg	MPC	781	1	781	4.432058e-04	0.5593070
170330_pSPBN_GFP_v9_v2_B19EnvA_15P_BCpooled_day5_Final_RVg	MPC	782	2	1564	8.875466e-04	0.5601946
170330_pSPBN_GFP_v9_v2_B19EnvA_15P_BCpooled_day5_Final_RVg	MPC	790	1	790	4.483132e-04	0.5606429
170330_pSPBN_GFP_v9_v2_B19EnvA_15P_BCpooled_day5_Final_RVg	MPC	793	1	793	4.500156e-04	0.5610929
170330_pSPBN_GFP_v9_v2_B19EnvA_15P_BCpooled_day5_Final_RVg	MPC	795	1	795	4.511506e-04	0.5615440
170330_pSPBN_GFP_v9_v2_B19EnvA_15P_BCpooled_day5_Final_RVg	MPC	801	1	801	4.545555e-04	0.5619986
170330_pSPBN_GFP_v9_v2_B19EnvA_15P_BCpooled_day5_Final_RVg	MPC	805	1	805	4.568255e-04	0.5624554
170330_pSPBN_GFP_v9_v2_B19EnvA_15P_BCpooled_day5_Final_RVg	MPC	808	1	808	4.585279e-04	0.5629139
170330_pSPBN_GFP_v9_v2_B19EnvA_15P_BCpooled_day5_Final_RVg	MPC	811	1	811	4.602304e-04	0.5633742
170330_pSPBN_GFP_v9_v2_B19EnvA_15P_BCpooled_day5_Final_RVg	MPC	814	2	1628	9.238656e-04	0.5642980
170330_pSPBN_GFP_v9_v2_B19EnvA_15P_BCpooled_day5_Final_RVg	MPC	815	1	815	4.625003e-04	0.5647605
170330_pSPBN_GFP_v9_v2_B19EnvA_15P_BCpooled_day5_Final_RVg	MPC	817	1	817	4.636353e-04	0.5652242
170330_pSPBN_GFP_v9_v2_B19EnvA_15P_BCpooled_day5_Final_RVg	MPC	820	2	1640	9.306755e-04	0.5661549
170330_pSPBN_GFP_v9_v2_B19EnvA_15P_BCpooled_day5_Final_RVg	MPC	825	1	825	4.681752e-04	0.5666230
170330_pSPBN_GFP_v9_v2_B19EnvA_15P_BCpooled_day5_Final_RVg	MPC	827	1	827	4.693101e-04	0.5670923
170330_pSPBN_GFP_v9_v2_B19EnvA_15P_BCpooled_day5_Final_RVg	MPC	832	2	1664	9.442951e-04	0.5680366
170330_pSPBN_GFP_v9_v2_B19EnvA_15P_BCpooled_day5_Final_RVg	MPC	836	2	1672	9.488350e-04	0.5689855
170330_pSPBN_GFP_v9_v2_B19EnvA_15P_BCpooled_day5_Final_RVg	MPC	840	1	840	4.766874e-04	0.5694622
170330_pSPBN_GFP_v9_v2_B19EnvA_15P_BCpooled_day5_Final_RVg	MPC	841	1	841	4.772549e-04	0.5699394
170330_pSPBN_GFP_v9_v2_B19EnvA_15P_BCpooled_day5_Final_RVg	MPC	842	1	842	4.778224e-04	0.5704172
170330_pSPBN_GFP_v9_v2_B19EnvA_15P_BCpooled_day5_Final_RVg	MPC	845	2	1690	9.590497e-04	0.5713763
170330_pSPBN_GFP_v9_v2_B19EnvA_15P_BCpooled_day5_Final_RVg	MPC	848	1	848	4.812273e-04	0.5718575
170330_pSPBN_GFP_v9_v2_B19EnvA_15P_BCpooled_day5_Final_RVg	MPC	856	1	856	4.857672e-04	0.5723433
170330_pSPBN_GFP_v9_v2_B19EnvA_15P_BCpooled_day5_Final_RVg	MPC	858	2	1716	9.738043e-04	0.5733171
170330_pSPBN_GFP_v9_v2_B19EnvA_15P_BCpooled_day5_Final_RVg	MPC	859	1	859	4.874696e-04	0.5738046
170330_pSPBN_GFP_v9_v2_B19EnvA_15P_BCpooled_day5_Final_RVg	MPC	861	1	861	4.886046e-04	0.5742932
170330_pSPBN_GFP_v9_v2_B19EnvA_15P_BCpooled_day5_Final_RVg	MPC	863	1	863	4.897396e-04	0.5747829
170330_pSPBN_GFP_v9_v2_B19EnvA_15P_BCpooled_day5_Final_RVg	MPC	867	1	867	4.920095e-04	0.5752749
170330_pSPBN_GFP_v9_v2_B19EnvA_15P_BCpooled_day5_Final_RVg	MPC	869	2	1738	9.862890e-04	0.5762612
170330_pSPBN_GFP_v9_v2_B19EnvA_15P_BCpooled_day5_Final_RVg	MPC	874	1	874	4.959819e-04	0.5767572
170330_pSPBN_GFP_v9_v2_B19EnvA_15P_BCpooled_day5_Final_RVg	MPC	876	1	876	4.971169e-04	0.5772543
170330_pSPBN_GFP_v9_v2_B19EnvA_15P_BCpooled_day5_Final_RVg	MPC	887	1	887	5.033592e-04	0.5777577
170330_pSPBN_GFP_v9_v2_B19EnvA_15P_BCpooled_day5_Final_RVg	MPC	889	1	889	5.044942e-04	0.5782621
170330_pSPBN_GFP_v9_v2_B19EnvA_15P_BCpooled_day5_Final_RVg	MPC	890	1	890	5.050617e-04	0.5787672
170330_pSPBN_GFP_v9_v2_B19EnvA_15P_BCpooled_day5_Final_RVg	MPC	893	1	893	5.067641e-04	0.5792740
170330_pSPBN_GFP_v9_v2_B19EnvA_15P_BCpooled_day5_Final_RVg	MPC	894	1	894	5.073316e-04	0.5797813
170330_pSPBN_GFP_v9_v2_B19EnvA_15P_BCpooled_day5_Final_RVg	MPC	896	1	896	5.084666e-04	0.5802898
170330_pSPBN_GFP_v9_v2_B19EnvA_15P_BCpooled_day5_Final_RVg	MPC	897	1	897	5.090341e-04	0.5807988
170330_pSPBN_GFP_v9_v2_B19EnvA_15P_BCpooled_day5_Final_RVg	MPC	898	1	898	5.096016e-04	0.5813084
170330_pSPBN_GFP_v9_v2_B19EnvA_15P_BCpooled_day5_Final_RVg	MPC	900	1	900	5.107365e-04	0.5818191
170330_pSPBN_GFP_v9_v2_B19EnvA_15P_BCpooled_day5_Final_RVg	MPC	902	1	902	5.118715e-04	0.5823310
170330_pSPBN_GFP_v9_v2_B19EnvA_15P_BCpooled_day5_Final_RVg	MPC	909	1	909	5.158439e-04	0.5828469
170330_pSPBN_GFP_v9_v2_B19EnvA_15P_BCpooled_day5_Final_RVg	MPC	917	2	1834	1.040768e-03	0.5838876
170330_pSPBN_GFP_v9_v2_B19EnvA_15P_BCpooled_day5_Final_RVg	MPC	920	1	920	5.220862e-04	0.5844097
170330_pSPBN_GFP_v9_v2_B19EnvA_15P_BCpooled_day5_Final_RVg	MPC	921	1	921	5.226537e-04	0.5849324
170330_pSPBN_GFP_v9_v2_B19EnvA_15P_BCpooled_day5_Final_RVg	MPC	924	1	924	5.243562e-04	0.5854567
170330_pSPBN_GFP_v9_v2_B19EnvA_15P_BCpooled_day5_Final_RVg	MPC	925	1	925	5.249237e-04	0.5859816
170330_pSPBN_GFP_v9_v2_B19EnvA_15P_BCpooled_day5_Final_RVg	MPC	930	1	930	5.277611e-04	0.5865094
170330_pSPBN_GFP_v9_v2_B19EnvA_15P_BCpooled_day5_Final_RVg	MPC	937	1	937	5.317335e-04	0.5870411
170330_pSPBN_GFP_v9_v2_B19EnvA_15P_BCpooled_day5_Final_RVg	MPC	938	1	938	5.323010e-04	0.5875734
170330_pSPBN_GFP_v9_v2_B19EnvA_15P_BCpooled_day5_Final_RVg	MPC	941	1	941	5.340034e-04	0.5881074
170330_pSPBN_GFP_v9_v2_B19EnvA_15P_BCpooled_day5_Final_RVg	MPC	944	1	944	5.357059e-04	0.5886431
170330_pSPBN_GFP_v9_v2_B19EnvA_15P_BCpooled_day5_Final_RVg	MPC	947	1	947	5.374083e-04	0.5891806
170330_pSPBN_GFP_v9_v2_B19EnvA_15P_BCpooled_day5_Final_RVg	MPC	955	1	955	5.419482e-04	0.5897225
170330_pSPBN_GFP_v9_v2_B19EnvA_15P_BCpooled_day5_Final_RVg	MPC	958	1	958	5.436507e-04	0.5902662
170330_pSPBN_GFP_v9_v2_B19EnvA_15P_BCpooled_day5_Final_RVg	MPC	962	1	962	5.459206e-04	0.5908121
170330_pSPBN_GFP_v9_v2_B19EnvA_15P_BCpooled_day5_Final_RVg	MPC	967	2	1934	1.097516e-03	0.5919096
170330_pSPBN_GFP_v9_v2_B19EnvA_15P_BCpooled_day5_Final_RVg	MPC	969	2	1938	1.099786e-03	0.5930094
170330_pSPBN_GFP_v9_v2_B19EnvA_15P_BCpooled_day5_Final_RVg	MPC	971	1	971	5.510280e-04	0.5935604
170330_pSPBN_GFP_v9_v2_B19EnvA_15P_BCpooled_day5_Final_RVg	MPC	978	1	978	5.550004e-04	0.5941154
170330_pSPBN_GFP_v9_v2_B19EnvA_15P_BCpooled_day5_Final_RVg	MPC	985	1	985	5.589728e-04	0.5946744
170330_pSPBN_GFP_v9_v2_B19EnvA_15P_BCpooled_day5_Final_RVg	MPC	991	1	991	5.623777e-04	0.5952368
170330_pSPBN_GFP_v9_v2_B19EnvA_15P_BCpooled_day5_Final_RVg	MPC	992	1	992	5.629452e-04	0.5957997
170330_pSPBN_GFP_v9_v2_B19EnvA_15P_BCpooled_day5_Final_RVg	MPC	993	1	993	5.635126e-04	0.5963632
170330_pSPBN_GFP_v9_v2_B19EnvA_15P_BCpooled_day5_Final_RVg	MPC	996	1	996	5.652151e-04	0.5969284
170330_pSPBN_GFP_v9_v2_B19EnvA_15P_BCpooled_day5_Final_RVg	MPC	998	1	998	5.663501e-04	0.5974948
170330_pSPBN_GFP_v9_v2_B19EnvA_15P_BCpooled_day5_Final_RVg	MPC	1001	1	1001	5.680525e-04	0.5980628
170330_pSPBN_GFP_v9_v2_B19EnvA_15P_BCpooled_day5_Final_RVg	MPC	1002	1	1002	5.686200e-04	0.5986315
170330_pSPBN_GFP_v9_v2_B19EnvA_15P_BCpooled_day5_Final_RVg	MPC	1006	1	1006	5.708899e-04	0.5992023
170330_pSPBN_GFP_v9_v2_B19EnvA_15P_BCpooled_day5_Final_RVg	MPC	1010	2	2020	1.146320e-03	0.6003487
170330_pSPBN_GFP_v9_v2_B19EnvA_15P_BCpooled_day5_Final_RVg	MPC	1011	1	1011	5.737274e-04	0.6009224
170330_pSPBN_GFP_v9_v2_B19EnvA_15P_BCpooled_day5_Final_RVg	MPC	1023	2	2046	1.161074e-03	0.6020835
170330_pSPBN_GFP_v9_v2_B19EnvA_15P_BCpooled_day5_Final_RVg	MPC	1024	1	1024	5.811047e-04	0.6026646
170330_pSPBN_GFP_v9_v2_B19EnvA_15P_BCpooled_day5_Final_RVg	MPC	1029	1	1029	5.839421e-04	0.6032485
170330_pSPBN_GFP_v9_v2_B19EnvA_15P_BCpooled_day5_Final_RVg	MPC	1031	1	1031	5.850771e-04	0.6038336
170330_pSPBN_GFP_v9_v2_B19EnvA_15P_BCpooled_day5_Final_RVg	MPC	1033	2	2066	1.172424e-03	0.6050060
170330_pSPBN_GFP_v9_v2_B19EnvA_15P_BCpooled_day5_Final_RVg	MPC	1035	1	1035	5.873470e-04	0.6055934
170330_pSPBN_GFP_v9_v2_B19EnvA_15P_BCpooled_day5_Final_RVg	MPC	1042	1	1042	5.913194e-04	0.6061847
170330_pSPBN_GFP_v9_v2_B19EnvA_15P_BCpooled_day5_Final_RVg	MPC	1047	1	1047	5.941568e-04	0.6067788
170330_pSPBN_GFP_v9_v2_B19EnvA_15P_BCpooled_day5_Final_RVg	MPC	1049	1	1049	5.952918e-04	0.6073741
170330_pSPBN_GFP_v9_v2_B19EnvA_15P_BCpooled_day5_Final_RVg	MPC	1061	1	1061	6.021016e-04	0.6079762
170330_pSPBN_GFP_v9_v2_B19EnvA_15P_BCpooled_day5_Final_RVg	MPC	1063	2	2126	1.206473e-03	0.6091827
170330_pSPBN_GFP_v9_v2_B19EnvA_15P_BCpooled_day5_Final_RVg	MPC	1065	1	1065	6.043716e-04	0.6097871
170330_pSPBN_GFP_v9_v2_B19EnvA_15P_BCpooled_day5_Final_RVg	MPC	1070	1	1070	6.072090e-04	0.6103943
170330_pSPBN_GFP_v9_v2_B19EnvA_15P_BCpooled_day5_Final_RVg	MPC	1071	1	1071	6.077765e-04	0.6110021
170330_pSPBN_GFP_v9_v2_B19EnvA_15P_BCpooled_day5_Final_RVg	MPC	1072	1	1072	6.083440e-04	0.6116104
170330_pSPBN_GFP_v9_v2_B19EnvA_15P_BCpooled_day5_Final_RVg	MPC	1083	1	1083	6.145863e-04	0.6122250
170330_pSPBN_GFP_v9_v2_B19EnvA_15P_BCpooled_day5_Final_RVg	MPC	1087	1	1087	6.168562e-04	0.6128418
170330_pSPBN_GFP_v9_v2_B19EnvA_15P_BCpooled_day5_Final_RVg	MPC	1088	1	1088	6.174237e-04	0.6134593
170330_pSPBN_GFP_v9_v2_B19EnvA_15P_BCpooled_day5_Final_RVg	MPC	1099	2	2198	1.247332e-03	0.6147066
170330_pSPBN_GFP_v9_v2_B19EnvA_15P_BCpooled_day5_Final_RVg	MPC	1103	2	2206	1.251872e-03	0.6159585
170330_pSPBN_GFP_v9_v2_B19EnvA_15P_BCpooled_day5_Final_RVg	MPC	1114	1	1114	6.321783e-04	0.6165907
170330_pSPBN_GFP_v9_v2_B19EnvA_15P_BCpooled_day5_Final_RVg	MPC	1140	1	1140	6.469329e-04	0.6172376
170330_pSPBN_GFP_v9_v2_B19EnvA_15P_BCpooled_day5_Final_RVg	MPC	1142	1	1142	6.480679e-04	0.6178857
170330_pSPBN_GFP_v9_v2_B19EnvA_15P_BCpooled_day5_Final_RVg	MPC	1144	1	1144	6.492029e-04	0.6185349
170330_pSPBN_GFP_v9_v2_B19EnvA_15P_BCpooled_day5_Final_RVg	MPC	1145	1	1145	6.497704e-04	0.6191846
170330_pSPBN_GFP_v9_v2_B19EnvA_15P_BCpooled_day5_Final_RVg	MPC	1150	1	1150	6.526078e-04	0.6198372
170330_pSPBN_GFP_v9_v2_B19EnvA_15P_BCpooled_day5_Final_RVg	MPC	1152	1	1152	6.537428e-04	0.6204910
170330_pSPBN_GFP_v9_v2_B19EnvA_15P_BCpooled_day5_Final_RVg	MPC	1154	1	1154	6.548777e-04	0.6211459
170330_pSPBN_GFP_v9_v2_B19EnvA_15P_BCpooled_day5_Final_RVg	MPC	1160	2	2320	1.316565e-03	0.6224624
170330_pSPBN_GFP_v9_v2_B19EnvA_15P_BCpooled_day5_Final_RVg	MPC	1164	1	1164	6.605526e-04	0.6231230
170330_pSPBN_GFP_v9_v2_B19EnvA_15P_BCpooled_day5_Final_RVg	MPC	1165	1	1165	6.611201e-04	0.6237841
170330_pSPBN_GFP_v9_v2_B19EnvA_15P_BCpooled_day5_Final_RVg	MPC	1173	1	1173	6.656599e-04	0.6244498
170330_pSPBN_GFP_v9_v2_B19EnvA_15P_BCpooled_day5_Final_RVg	MPC	1174	1	1174	6.662274e-04	0.6251160
170330_pSPBN_GFP_v9_v2_B19EnvA_15P_BCpooled_day5_Final_RVg	MPC	1181	1	1181	6.701998e-04	0.6257862
170330_pSPBN_GFP_v9_v2_B19EnvA_15P_BCpooled_day5_Final_RVg	MPC	1182	1	1182	6.707673e-04	0.6264569
170330_pSPBN_GFP_v9_v2_B19EnvA_15P_BCpooled_day5_Final_RVg	MPC	1189	2	2378	1.349479e-03	0.6278064
170330_pSPBN_GFP_v9_v2_B19EnvA_15P_BCpooled_day5_Final_RVg	MPC	1196	1	1196	6.787121e-04	0.6284851
170330_pSPBN_GFP_v9_v2_B19EnvA_15P_BCpooled_day5_Final_RVg	MPC	1197	1	1197	6.792796e-04	0.6291644
170330_pSPBN_GFP_v9_v2_B19EnvA_15P_BCpooled_day5_Final_RVg	MPC	1202	1	1202	6.821170e-04	0.6298465
170330_pSPBN_GFP_v9_v2_B19EnvA_15P_BCpooled_day5_Final_RVg	MPC	1206	1	1206	6.843870e-04	0.6305309
170330_pSPBN_GFP_v9_v2_B19EnvA_15P_BCpooled_day5_Final_RVg	MPC	1208	1	1208	6.855219e-04	0.6312164
170330_pSPBN_GFP_v9_v2_B19EnvA_15P_BCpooled_day5_Final_RVg	MPC	1219	3	3657	2.075293e-03	0.6332917
170330_pSPBN_GFP_v9_v2_B19EnvA_15P_BCpooled_day5_Final_RVg	MPC	1228	1	1228	6.968716e-04	0.6339886
170330_pSPBN_GFP_v9_v2_B19EnvA_15P_BCpooled_day5_Final_RVg	MPC	1233	1	1233	6.997091e-04	0.6346883
170330_pSPBN_GFP_v9_v2_B19EnvA_15P_BCpooled_day5_Final_RVg	MPC	1237	1	1237	7.019790e-04	0.6353903
170330_pSPBN_GFP_v9_v2_B19EnvA_15P_BCpooled_day5_Final_RVg	MPC	1242	1	1242	7.048164e-04	0.6360951
170330_pSPBN_GFP_v9_v2_B19EnvA_15P_BCpooled_day5_Final_RVg	MPC	1250	1	1250	7.093563e-04	0.6368045
170330_pSPBN_GFP_v9_v2_B19EnvA_15P_BCpooled_day5_Final_RVg	MPC	1254	1	1254	7.116262e-04	0.6375161
170330_pSPBN_GFP_v9_v2_B19EnvA_15P_BCpooled_day5_Final_RVg	MPC	1264	1	1264	7.173011e-04	0.6382334
170330_pSPBN_GFP_v9_v2_B19EnvA_15P_BCpooled_day5_Final_RVg	MPC	1265	1	1265	7.178686e-04	0.6389513
170330_pSPBN_GFP_v9_v2_B19EnvA_15P_BCpooled_day5_Final_RVg	MPC	1271	1	1271	7.212735e-04	0.6396725
170330_pSPBN_GFP_v9_v2_B19EnvA_15P_BCpooled_day5_Final_RVg	MPC	1279	2	2558	1.451627e-03	0.6411242
170330_pSPBN_GFP_v9_v2_B19EnvA_15P_BCpooled_day5_Final_RVg	MPC	1280	1	1280	7.263808e-04	0.6418505
170330_pSPBN_GFP_v9_v2_B19EnvA_15P_BCpooled_day5_Final_RVg	MPC	1281	1	1281	7.269483e-04	0.6425775
170330_pSPBN_GFP_v9_v2_B19EnvA_15P_BCpooled_day5_Final_RVg	MPC	1287	1	1287	7.303532e-04	0.6433078
170330_pSPBN_GFP_v9_v2_B19EnvA_15P_BCpooled_day5_Final_RVg	MPC	1294	1	1294	7.343256e-04	0.6440422
170330_pSPBN_GFP_v9_v2_B19EnvA_15P_BCpooled_day5_Final_RVg	MPC	1296	1	1296	7.354606e-04	0.6447776
170330_pSPBN_GFP_v9_v2_B19EnvA_15P_BCpooled_day5_Final_RVg	MPC	1299	2	2598	1.474326e-03	0.6462520
170330_pSPBN_GFP_v9_v2_B19EnvA_15P_BCpooled_day5_Final_RVg	MPC	1309	1	1309	7.428379e-04	0.6469948
170330_pSPBN_GFP_v9_v2_B19EnvA_15P_BCpooled_day5_Final_RVg	MPC	1310	1	1310	7.434054e-04	0.6477382
170330_pSPBN_GFP_v9_v2_B19EnvA_15P_BCpooled_day5_Final_RVg	MPC	1321	1	1321	7.496477e-04	0.6484879
170330_pSPBN_GFP_v9_v2_B19EnvA_15P_BCpooled_day5_Final_RVg	MPC	1322	1	1322	7.502152e-04	0.6492381
170330_pSPBN_GFP_v9_v2_B19EnvA_15P_BCpooled_day5_Final_RVg	MPC	1343	1	1343	7.621324e-04	0.6500002
170330_pSPBN_GFP_v9_v2_B19EnvA_15P_BCpooled_day5_Final_RVg	MPC	1345	1	1345	7.632674e-04	0.6507635
170330_pSPBN_GFP_v9_v2_B19EnvA_15P_BCpooled_day5_Final_RVg	MPC	1349	1	1349	7.655373e-04	0.6515290
170330_pSPBN_GFP_v9_v2_B19EnvA_15P_BCpooled_day5_Final_RVg	MPC	1350	1	1350	7.661048e-04	0.6522951
170330_pSPBN_GFP_v9_v2_B19EnvA_15P_BCpooled_day5_Final_RVg	MPC	1351	1	1351	7.666723e-04	0.6530618
170330_pSPBN_GFP_v9_v2_B19EnvA_15P_BCpooled_day5_Final_RVg	MPC	1352	1	1352	7.672398e-04	0.6538290
170330_pSPBN_GFP_v9_v2_B19EnvA_15P_BCpooled_day5_Final_RVg	MPC	1369	1	1369	7.768870e-04	0.6546059
170330_pSPBN_GFP_v9_v2_B19EnvA_15P_BCpooled_day5_Final_RVg	MPC	1374	1	1374	7.797244e-04	0.6553856
170330_pSPBN_GFP_v9_v2_B19EnvA_15P_BCpooled_day5_Final_RVg	MPC	1375	1	1375	7.802919e-04	0.6561659
170330_pSPBN_GFP_v9_v2_B19EnvA_15P_BCpooled_day5_Final_RVg	MPC	1379	1	1379	7.825619e-04	0.6569485
170330_pSPBN_GFP_v9_v2_B19EnvA_15P_BCpooled_day5_Final_RVg	MPC	1382	1	1382	7.842643e-04	0.6577327
170330_pSPBN_GFP_v9_v2_B19EnvA_15P_BCpooled_day5_Final_RVg	MPC	1386	1	1386	7.865343e-04	0.6585193
170330_pSPBN_GFP_v9_v2_B19EnvA_15P_BCpooled_day5_Final_RVg	MPC	1394	1	1394	7.910741e-04	0.6593104
170330_pSPBN_GFP_v9_v2_B19EnvA_15P_BCpooled_day5_Final_RVg	MPC	1397	1	1397	7.927766e-04	0.6601031
170330_pSPBN_GFP_v9_v2_B19EnvA_15P_BCpooled_day5_Final_RVg	MPC	1405	1	1405	7.973165e-04	0.6609005
170330_pSPBN_GFP_v9_v2_B19EnvA_15P_BCpooled_day5_Final_RVg	MPC	1411	1	1411	8.007214e-04	0.6617012
170330_pSPBN_GFP_v9_v2_B19EnvA_15P_BCpooled_day5_Final_RVg	MPC	1412	1	1412	8.012889e-04	0.6625025
170330_pSPBN_GFP_v9_v2_B19EnvA_15P_BCpooled_day5_Final_RVg	MPC	1422	1	1422	8.069637e-04	0.6633094
170330_pSPBN_GFP_v9_v2_B19EnvA_15P_BCpooled_day5_Final_RVg	MPC	1432	1	1432	8.126386e-04	0.6641221
170330_pSPBN_GFP_v9_v2_B19EnvA_15P_BCpooled_day5_Final_RVg	MPC	1433	1	1433	8.132061e-04	0.6649353
170330_pSPBN_GFP_v9_v2_B19EnvA_15P_BCpooled_day5_Final_RVg	MPC	1434	1	1434	8.137735e-04	0.6657490
170330_pSPBN_GFP_v9_v2_B19EnvA_15P_BCpooled_day5_Final_RVg	MPC	1435	1	1435	8.143410e-04	0.6665634
170330_pSPBN_GFP_v9_v2_B19EnvA_15P_BCpooled_day5_Final_RVg	MPC	1438	1	1438	8.160435e-04	0.6673794
170330_pSPBN_GFP_v9_v2_B19EnvA_15P_BCpooled_day5_Final_RVg	MPC	1445	1	1445	8.200159e-04	0.6681994
170330_pSPBN_GFP_v9_v2_B19EnvA_15P_BCpooled_day5_Final_RVg	MPC	1453	1	1453	8.245558e-04	0.6690240
170330_pSPBN_GFP_v9_v2_B19EnvA_15P_BCpooled_day5_Final_RVg	MPC	1463	1	1463	8.302306e-04	0.6698542
170330_pSPBN_GFP_v9_v2_B19EnvA_15P_BCpooled_day5_Final_RVg	MPC	1465	1	1465	8.313656e-04	0.6706856
170330_pSPBN_GFP_v9_v2_B19EnvA_15P_BCpooled_day5_Final_RVg	MPC	1482	1	1482	8.410128e-04	0.6715266
170330_pSPBN_GFP_v9_v2_B19EnvA_15P_BCpooled_day5_Final_RVg	MPC	1490	2	2980	1.691105e-03	0.6732177
170330_pSPBN_GFP_v9_v2_B19EnvA_15P_BCpooled_day5_Final_RVg	MPC	1491	1	1491	8.461202e-04	0.6740638
170330_pSPBN_GFP_v9_v2_B19EnvA_15P_BCpooled_day5_Final_RVg	MPC	1501	1	1501	8.517950e-04	0.6749156
170330_pSPBN_GFP_v9_v2_B19EnvA_15P_BCpooled_day5_Final_RVg	MPC	1514	1	1514	8.591723e-04	0.6757748
170330_pSPBN_GFP_v9_v2_B19EnvA_15P_BCpooled_day5_Final_RVg	MPC	1515	1	1515	8.597398e-04	0.6766345
170330_pSPBN_GFP_v9_v2_B19EnvA_15P_BCpooled_day5_Final_RVg	MPC	1516	1	1516	8.603073e-04	0.6774948
170330_pSPBN_GFP_v9_v2_B19EnvA_15P_BCpooled_day5_Final_RVg	MPC	1519	1	1519	8.620098e-04	0.6783569
170330_pSPBN_GFP_v9_v2_B19EnvA_15P_BCpooled_day5_Final_RVg	MPC	1525	1	1525	8.654147e-04	0.6792223
170330_pSPBN_GFP_v9_v2_B19EnvA_15P_BCpooled_day5_Final_RVg	MPC	1527	1	1527	8.665497e-04	0.6800888
170330_pSPBN_GFP_v9_v2_B19EnvA_15P_BCpooled_day5_Final_RVg	MPC	1531	1	1531	8.688196e-04	0.6809576
170330_pSPBN_GFP_v9_v2_B19EnvA_15P_BCpooled_day5_Final_RVg	MPC	1533	1	1533	8.699546e-04	0.6818276
170330_pSPBN_GFP_v9_v2_B19EnvA_15P_BCpooled_day5_Final_RVg	MPC	1536	1	1536	8.716570e-04	0.6826993
170330_pSPBN_GFP_v9_v2_B19EnvA_15P_BCpooled_day5_Final_RVg	MPC	1541	1	1541	8.744944e-04	0.6835737
170330_pSPBN_GFP_v9_v2_B19EnvA_15P_BCpooled_day5_Final_RVg	MPC	1560	2	3120	1.770553e-03	0.6853443
170330_pSPBN_GFP_v9_v2_B19EnvA_15P_BCpooled_day5_Final_RVg	MPC	1568	1	1568	8.898165e-04	0.6862341
170330_pSPBN_GFP_v9_v2_B19EnvA_15P_BCpooled_day5_Final_RVg	MPC	1576	1	1576	8.943564e-04	0.6871285
170330_pSPBN_GFP_v9_v2_B19EnvA_15P_BCpooled_day5_Final_RVg	MPC	1586	1	1586	9.000313e-04	0.6880285
170330_pSPBN_GFP_v9_v2_B19EnvA_15P_BCpooled_day5_Final_RVg	MPC	1587	1	1587	9.005988e-04	0.6889291
170330_pSPBN_GFP_v9_v2_B19EnvA_15P_BCpooled_day5_Final_RVg	MPC	1606	1	1606	9.113810e-04	0.6898405
170330_pSPBN_GFP_v9_v2_B19EnvA_15P_BCpooled_day5_Final_RVg	MPC	1615	1	1615	9.164883e-04	0.6907570
170330_pSPBN_GFP_v9_v2_B19EnvA_15P_BCpooled_day5_Final_RVg	MPC	1620	1	1620	9.193258e-04	0.6916763
170330_pSPBN_GFP_v9_v2_B19EnvA_15P_BCpooled_day5_Final_RVg	MPC	1642	1	1642	9.318104e-04	0.6926081
170330_pSPBN_GFP_v9_v2_B19EnvA_15P_BCpooled_day5_Final_RVg	MPC	1646	1	1646	9.340804e-04	0.6935422
170330_pSPBN_GFP_v9_v2_B19EnvA_15P_BCpooled_day5_Final_RVg	MPC	1650	1	1650	9.363503e-04	0.6944785
170330_pSPBN_GFP_v9_v2_B19EnvA_15P_BCpooled_day5_Final_RVg	MPC	1651	1	1651	9.369178e-04	0.6954155
170330_pSPBN_GFP_v9_v2_B19EnvA_15P_BCpooled_day5_Final_RVg	MPC	1659	1	1659	9.414577e-04	0.6963569
170330_pSPBN_GFP_v9_v2_B19EnvA_15P_BCpooled_day5_Final_RVg	MPC	1671	1	1671	9.482675e-04	0.6973052
170330_pSPBN_GFP_v9_v2_B19EnvA_15P_BCpooled_day5_Final_RVg	MPC	1675	1	1675	9.505374e-04	0.6982557
170330_pSPBN_GFP_v9_v2_B19EnvA_15P_BCpooled_day5_Final_RVg	MPC	1683	1	1683	9.550773e-04	0.6992108
170330_pSPBN_GFP_v9_v2_B19EnvA_15P_BCpooled_day5_Final_RVg	MPC	1694	1	1694	9.613197e-04	0.7001721
170330_pSPBN_GFP_v9_v2_B19EnvA_15P_BCpooled_day5_Final_RVg	MPC	1707	1	1707	9.686970e-04	0.7011408
170330_pSPBN_GFP_v9_v2_B19EnvA_15P_BCpooled_day5_Final_RVg	MPC	1722	1	1722	9.772092e-04	0.7021180
170330_pSPBN_GFP_v9_v2_B19EnvA_15P_BCpooled_day5_Final_RVg	MPC	1724	1	1724	9.783442e-04	0.7030964
170330_pSPBN_GFP_v9_v2_B19EnvA_15P_BCpooled_day5_Final_RVg	MPC	1733	1	1733	9.834516e-04	0.7040798
170330_pSPBN_GFP_v9_v2_B19EnvA_15P_BCpooled_day5_Final_RVg	MPC	1735	1	1735	9.845865e-04	0.7050644
170330_pSPBN_GFP_v9_v2_B19EnvA_15P_BCpooled_day5_Final_RVg	MPC	1736	1	1736	9.851540e-04	0.7060496
170330_pSPBN_GFP_v9_v2_B19EnvA_15P_BCpooled_day5_Final_RVg	MPC	1748	1	1748	9.919638e-04	0.7070415
170330_pSPBN_GFP_v9_v2_B19EnvA_15P_BCpooled_day5_Final_RVg	MPC	1758	1	1758	9.976387e-04	0.7080392
170330_pSPBN_GFP_v9_v2_B19EnvA_15P_BCpooled_day5_Final_RVg	MPC	1773	1	1773	1.006151e-03	0.7090453
170330_pSPBN_GFP_v9_v2_B19EnvA_15P_BCpooled_day5_Final_RVg	MPC	1780	1	1780	1.010123e-03	0.7100554
170330_pSPBN_GFP_v9_v2_B19EnvA_15P_BCpooled_day5_Final_RVg	MPC	1790	1	1790	1.015798e-03	0.7110712
170330_pSPBN_GFP_v9_v2_B19EnvA_15P_BCpooled_day5_Final_RVg	MPC	1792	1	1792	1.016933e-03	0.7120882
170330_pSPBN_GFP_v9_v2_B19EnvA_15P_BCpooled_day5_Final_RVg	MPC	1794	1	1794	1.018068e-03	0.7131062
170330_pSPBN_GFP_v9_v2_B19EnvA_15P_BCpooled_day5_Final_RVg	MPC	1803	1	1803	1.023176e-03	0.7141294
170330_pSPBN_GFP_v9_v2_B19EnvA_15P_BCpooled_day5_Final_RVg	MPC	1814	1	1814	1.029418e-03	0.7151588
170330_pSPBN_GFP_v9_v2_B19EnvA_15P_BCpooled_day5_Final_RVg	MPC	1820	1	1820	1.032823e-03	0.7161917
170330_pSPBN_GFP_v9_v2_B19EnvA_15P_BCpooled_day5_Final_RVg	MPC	1830	1	1830	1.038498e-03	0.7172302
170330_pSPBN_GFP_v9_v2_B19EnvA_15P_BCpooled_day5_Final_RVg	MPC	1836	1	1836	1.041903e-03	0.7182721
170330_pSPBN_GFP_v9_v2_B19EnvA_15P_BCpooled_day5_Final_RVg	MPC	1843	1	1843	1.045875e-03	0.7193179
170330_pSPBN_GFP_v9_v2_B19EnvA_15P_BCpooled_day5_Final_RVg	MPC	1851	1	1851	1.050415e-03	0.7203683
170330_pSPBN_GFP_v9_v2_B19EnvA_15P_BCpooled_day5_Final_RVg	MPC	1868	1	1868	1.060062e-03	0.7214284
170330_pSPBN_GFP_v9_v2_B19EnvA_15P_BCpooled_day5_Final_RVg	MPC	1876	1	1876	1.064602e-03	0.7224930
170330_pSPBN_GFP_v9_v2_B19EnvA_15P_BCpooled_day5_Final_RVg	MPC	1880	2	3760	2.133744e-03	0.7246268
170330_pSPBN_GFP_v9_v2_B19EnvA_15P_BCpooled_day5_Final_RVg	MPC	1898	1	1898	1.077087e-03	0.7257038
170330_pSPBN_GFP_v9_v2_B19EnvA_15P_BCpooled_day5_Final_RVg	MPC	1905	1	1905	1.081059e-03	0.7267849
170330_pSPBN_GFP_v9_v2_B19EnvA_15P_BCpooled_day5_Final_RVg	MPC	1907	1	1907	1.082194e-03	0.7278671
170330_pSPBN_GFP_v9_v2_B19EnvA_15P_BCpooled_day5_Final_RVg	MPC	1933	1	1933	1.096949e-03	0.7289640
170330_pSPBN_GFP_v9_v2_B19EnvA_15P_BCpooled_day5_Final_RVg	MPC	1943	1	1943	1.102623e-03	0.7300667
170330_pSPBN_GFP_v9_v2_B19EnvA_15P_BCpooled_day5_Final_RVg	MPC	1963	1	1963	1.113973e-03	0.7311806
170330_pSPBN_GFP_v9_v2_B19EnvA_15P_BCpooled_day5_Final_RVg	MPC	2025	1	2025	1.149157e-03	0.7323298
170330_pSPBN_GFP_v9_v2_B19EnvA_15P_BCpooled_day5_Final_RVg	MPC	2046	1	2046	1.161074e-03	0.7334909
170330_pSPBN_GFP_v9_v2_B19EnvA_15P_BCpooled_day5_Final_RVg	MPC	2054	1	2054	1.165614e-03	0.7346565
170330_pSPBN_GFP_v9_v2_B19EnvA_15P_BCpooled_day5_Final_RVg	MPC	2060	1	2060	1.169019e-03	0.7358255
170330_pSPBN_GFP_v9_v2_B19EnvA_15P_BCpooled_day5_Final_RVg	MPC	2090	1	2090	1.186044e-03	0.7370115
170330_pSPBN_GFP_v9_v2_B19EnvA_15P_BCpooled_day5_Final_RVg	MPC	2102	1	2102	1.192854e-03	0.7382044
170330_pSPBN_GFP_v9_v2_B19EnvA_15P_BCpooled_day5_Final_RVg	MPC	2114	1	2114	1.199663e-03	0.7394041
170330_pSPBN_GFP_v9_v2_B19EnvA_15P_BCpooled_day5_Final_RVg	MPC	2151	1	2151	1.220660e-03	0.7406247
170330_pSPBN_GFP_v9_v2_B19EnvA_15P_BCpooled_day5_Final_RVg	MPC	2185	1	2185	1.239955e-03	0.7418647
170330_pSPBN_GFP_v9_v2_B19EnvA_15P_BCpooled_day5_Final_RVg	MPC	2186	1	2186	1.240522e-03	0.7431052
170330_pSPBN_GFP_v9_v2_B19EnvA_15P_BCpooled_day5_Final_RVg	MPC	2196	1	2196	1.246197e-03	0.7443514
170330_pSPBN_GFP_v9_v2_B19EnvA_15P_BCpooled_day5_Final_RVg	MPC	2205	1	2205	1.251305e-03	0.7456027
170330_pSPBN_GFP_v9_v2_B19EnvA_15P_BCpooled_day5_Final_RVg	MPC	2206	1	2206	1.251872e-03	0.7468546
170330_pSPBN_GFP_v9_v2_B19EnvA_15P_BCpooled_day5_Final_RVg	MPC	2212	1	2212	1.255277e-03	0.7481098
170330_pSPBN_GFP_v9_v2_B19EnvA_15P_BCpooled_day5_Final_RVg	MPC	2223	1	2223	1.261519e-03	0.7493714
170330_pSPBN_GFP_v9_v2_B19EnvA_15P_BCpooled_day5_Final_RVg	MPC	2274	1	2274	1.290461e-03	0.7506618
170330_pSPBN_GFP_v9_v2_B19EnvA_15P_BCpooled_day5_Final_RVg	MPC	2310	1	2310	1.310890e-03	0.7519727
170330_pSPBN_GFP_v9_v2_B19EnvA_15P_BCpooled_day5_Final_RVg	MPC	2328	1	2328	1.321105e-03	0.7532938
170330_pSPBN_GFP_v9_v2_B19EnvA_15P_BCpooled_day5_Final_RVg	MPC	2367	1	2367	1.343237e-03	0.7546371
170330_pSPBN_GFP_v9_v2_B19EnvA_15P_BCpooled_day5_Final_RVg	MPC	2383	1	2383	1.352317e-03	0.7559894
170330_pSPBN_GFP_v9_v2_B19EnvA_15P_BCpooled_day5_Final_RVg	MPC	2416	1	2416	1.371044e-03	0.7573604
170330_pSPBN_GFP_v9_v2_B19EnvA_15P_BCpooled_day5_Final_RVg	MPC	2435	1	2435	1.381826e-03	0.7587422
170330_pSPBN_GFP_v9_v2_B19EnvA_15P_BCpooled_day5_Final_RVg	MPC	2454	1	2454	1.392608e-03	0.7601349
170330_pSPBN_GFP_v9_v2_B19EnvA_15P_BCpooled_day5_Final_RVg	MPC	2460	1	2460	1.396013e-03	0.7615309
170330_pSPBN_GFP_v9_v2_B19EnvA_15P_BCpooled_day5_Final_RVg	MPC	2479	1	2479	1.406795e-03	0.7629377
170330_pSPBN_GFP_v9_v2_B19EnvA_15P_BCpooled_day5_Final_RVg	MPC	2489	1	2489	1.412470e-03	0.7643501
170330_pSPBN_GFP_v9_v2_B19EnvA_15P_BCpooled_day5_Final_RVg	MPC	2576	1	2576	1.461841e-03	0.7658120
170330_pSPBN_GFP_v9_v2_B19EnvA_15P_BCpooled_day5_Final_RVg	MPC	2580	1	2580	1.464111e-03	0.7672761
170330_pSPBN_GFP_v9_v2_B19EnvA_15P_BCpooled_day5_Final_RVg	MPC	2588	1	2588	1.468651e-03	0.7687447
170330_pSPBN_GFP_v9_v2_B19EnvA_15P_BCpooled_day5_Final_RVg	MPC	2623	2	5246	2.977027e-03	0.7717218
170330_pSPBN_GFP_v9_v2_B19EnvA_15P_BCpooled_day5_Final_RVg	MPC	2633	1	2633	1.494188e-03	0.7732160
170330_pSPBN_GFP_v9_v2_B19EnvA_15P_BCpooled_day5_Final_RVg	MPC	2647	1	2647	1.502133e-03	0.7747181
170330_pSPBN_GFP_v9_v2_B19EnvA_15P_BCpooled_day5_Final_RVg	MPC	2677	1	2677	1.519157e-03	0.7762372
170330_pSPBN_GFP_v9_v2_B19EnvA_15P_BCpooled_day5_Final_RVg	MPC	2740	1	2740	1.554909e-03	0.7777922
170330_pSPBN_GFP_v9_v2_B19EnvA_15P_BCpooled_day5_Final_RVg	MPC	2794	1	2794	1.585553e-03	0.7793777
170330_pSPBN_GFP_v9_v2_B19EnvA_15P_BCpooled_day5_Final_RVg	MPC	2836	1	2836	1.609388e-03	0.7809871
170330_pSPBN_GFP_v9_v2_B19EnvA_15P_BCpooled_day5_Final_RVg	MPC	2937	1	2937	1.666704e-03	0.7826538
170330_pSPBN_GFP_v9_v2_B19EnvA_15P_BCpooled_day5_Final_RVg	MPC	2952	1	2952	1.675216e-03	0.7843290
170330_pSPBN_GFP_v9_v2_B19EnvA_15P_BCpooled_day5_Final_RVg	MPC	2959	1	2959	1.679188e-03	0.7860082
170330_pSPBN_GFP_v9_v2_B19EnvA_15P_BCpooled_day5_Final_RVg	MPC	3030	1	3030	1.719480e-03	0.7877277
170330_pSPBN_GFP_v9_v2_B19EnvA_15P_BCpooled_day5_Final_RVg	MPC	3069	1	3069	1.741612e-03	0.7894693
170330_pSPBN_GFP_v9_v2_B19EnvA_15P_BCpooled_day5_Final_RVg	MPC	3117	2	6234	3.537702e-03	0.7930070
170330_pSPBN_GFP_v9_v2_B19EnvA_15P_BCpooled_day5_Final_RVg	MPC	3120	1	3120	1.770553e-03	0.7947775
170330_pSPBN_GFP_v9_v2_B19EnvA_15P_BCpooled_day5_Final_RVg	MPC	3122	1	3122	1.771688e-03	0.7965492
170330_pSPBN_GFP_v9_v2_B19EnvA_15P_BCpooled_day5_Final_RVg	MPC	3170	1	3170	1.798928e-03	0.7983482
170330_pSPBN_GFP_v9_v2_B19EnvA_15P_BCpooled_day5_Final_RVg	MPC	3228	1	3228	1.831842e-03	0.8001800
170330_pSPBN_GFP_v9_v2_B19EnvA_15P_BCpooled_day5_Final_RVg	MPC	3266	1	3266	1.853406e-03	0.8020334
170330_pSPBN_GFP_v9_v2_B19EnvA_15P_BCpooled_day5_Final_RVg	MPC	3298	1	3298	1.871566e-03	0.8039050
170330_pSPBN_GFP_v9_v2_B19EnvA_15P_BCpooled_day5_Final_RVg	MPC	3306	1	3306	1.876106e-03	0.8057811
170330_pSPBN_GFP_v9_v2_B19EnvA_15P_BCpooled_day5_Final_RVg	MPC	3336	1	3336	1.893130e-03	0.8076742
170330_pSPBN_GFP_v9_v2_B19EnvA_15P_BCpooled_day5_Final_RVg	MPC	3349	1	3349	1.900507e-03	0.8095747
170330_pSPBN_GFP_v9_v2_B19EnvA_15P_BCpooled_day5_Final_RVg	MPC	3364	1	3364	1.909020e-03	0.8114837
170330_pSPBN_GFP_v9_v2_B19EnvA_15P_BCpooled_day5_Final_RVg	MPC	3378	1	3378	1.916964e-03	0.8134007
170330_pSPBN_GFP_v9_v2_B19EnvA_15P_BCpooled_day5_Final_RVg	MPC	3483	1	3483	1.976550e-03	0.8153773
170330_pSPBN_GFP_v9_v2_B19EnvA_15P_BCpooled_day5_Final_RVg	MPC	3484	1	3484	1.977118e-03	0.8173544
170330_pSPBN_GFP_v9_v2_B19EnvA_15P_BCpooled_day5_Final_RVg	MPC	3507	1	3507	1.990170e-03	0.8193445
170330_pSPBN_GFP_v9_v2_B19EnvA_15P_BCpooled_day5_Final_RVg	MPC	3513	1	3513	1.993575e-03	0.8213381
170330_pSPBN_GFP_v9_v2_B19EnvA_15P_BCpooled_day5_Final_RVg	MPC	3539	1	3539	2.008330e-03	0.8233464
170330_pSPBN_GFP_v9_v2_B19EnvA_15P_BCpooled_day5_Final_RVg	MPC	3561	1	3561	2.020814e-03	0.8253673
170330_pSPBN_GFP_v9_v2_B19EnvA_15P_BCpooled_day5_Final_RVg	MPC	3593	1	3593	2.038974e-03	0.8274062
170330_pSPBN_GFP_v9_v2_B19EnvA_15P_BCpooled_day5_Final_RVg	MPC	3639	1	3639	2.065078e-03	0.8294713
170330_pSPBN_GFP_v9_v2_B19EnvA_15P_BCpooled_day5_Final_RVg	MPC	3714	1	3714	2.107639e-03	0.8315790
170330_pSPBN_GFP_v9_v2_B19EnvA_15P_BCpooled_day5_Final_RVg	MPC	3731	1	3731	2.117287e-03	0.8336962
170330_pSPBN_GFP_v9_v2_B19EnvA_15P_BCpooled_day5_Final_RVg	MPC	3739	1	3739	2.121827e-03	0.8358181
170330_pSPBN_GFP_v9_v2_B19EnvA_15P_BCpooled_day5_Final_RVg	MPC	3897	1	3897	2.211489e-03	0.8380296
170330_pSPBN_GFP_v9_v2_B19EnvA_15P_BCpooled_day5_Final_RVg	MPC	4004	1	4004	2.272210e-03	0.8403018
170330_pSPBN_GFP_v9_v2_B19EnvA_15P_BCpooled_day5_Final_RVg	MPC	4029	1	4029	2.286397e-03	0.8425882
170330_pSPBN_GFP_v9_v2_B19EnvA_15P_BCpooled_day5_Final_RVg	MPC	4078	1	4078	2.314204e-03	0.8449024
170330_pSPBN_GFP_v9_v2_B19EnvA_15P_BCpooled_day5_Final_RVg	MPC	4081	1	4081	2.315906e-03	0.8472183
170330_pSPBN_GFP_v9_v2_B19EnvA_15P_BCpooled_day5_Final_RVg	MPC	4131	1	4131	2.344281e-03	0.8495626
170330_pSPBN_GFP_v9_v2_B19EnvA_15P_BCpooled_day5_Final_RVg	MPC	4178	1	4178	2.370952e-03	0.8519335
170330_pSPBN_GFP_v9_v2_B19EnvA_15P_BCpooled_day5_Final_RVg	MPC	4395	1	4395	2.494097e-03	0.8544276
170330_pSPBN_GFP_v9_v2_B19EnvA_15P_BCpooled_day5_Final_RVg	MPC	4484	1	4484	2.544603e-03	0.8569722
170330_pSPBN_GFP_v9_v2_B19EnvA_15P_BCpooled_day5_Final_RVg	MPC	4587	1	4587	2.603054e-03	0.8595753
170330_pSPBN_GFP_v9_v2_B19EnvA_15P_BCpooled_day5_Final_RVg	MPC	4623	1	4623	2.623483e-03	0.8621987
170330_pSPBN_GFP_v9_v2_B19EnvA_15P_BCpooled_day5_Final_RVg	MPC	4633	1	4633	2.629158e-03	0.8648279
170330_pSPBN_GFP_v9_v2_B19EnvA_15P_BCpooled_day5_Final_RVg	MPC	4811	1	4811	2.730171e-03	0.8675581
170330_pSPBN_GFP_v9_v2_B19EnvA_15P_BCpooled_day5_Final_RVg	MPC	4933	1	4933	2.799404e-03	0.8703575
170330_pSPBN_GFP_v9_v2_B19EnvA_15P_BCpooled_day5_Final_RVg	MPC	5159	1	5159	2.927655e-03	0.8732851
170330_pSPBN_GFP_v9_v2_B19EnvA_15P_BCpooled_day5_Final_RVg	MPC	5260	1	5260	2.984971e-03	0.8762701
170330_pSPBN_GFP_v9_v2_B19EnvA_15P_BCpooled_day5_Final_RVg	MPC	5357	1	5357	3.040017e-03	0.8793101
170330_pSPBN_GFP_v9_v2_B19EnvA_15P_BCpooled_day5_Final_RVg	MPC	5384	1	5384	3.055339e-03	0.8823655
170330_pSPBN_GFP_v9_v2_B19EnvA_15P_BCpooled_day5_Final_RVg	MPC	5449	1	5449	3.092226e-03	0.8854577
170330_pSPBN_GFP_v9_v2_B19EnvA_15P_BCpooled_day5_Final_RVg	MPC	5567	1	5567	3.159189e-03	0.8886169
170330_pSPBN_GFP_v9_v2_B19EnvA_15P_BCpooled_day5_Final_RVg	MPC	5856	1	5856	3.323192e-03	0.8919401
170330_pSPBN_GFP_v9_v2_B19EnvA_15P_BCpooled_day5_Final_RVg	MPC	6157	1	6157	3.494005e-03	0.8954341
170330_pSPBN_GFP_v9_v2_B19EnvA_15P_BCpooled_day5_Final_RVg	MPC	6348	1	6348	3.602395e-03	0.8990365
170330_pSPBN_GFP_v9_v2_B19EnvA_15P_BCpooled_day5_Final_RVg	MPC	6628	1	6628	3.761291e-03	0.9027978
170330_pSPBN_GFP_v9_v2_B19EnvA_15P_BCpooled_day5_Final_RVg	MPC	6859	1	6859	3.892380e-03	0.9066901
170330_pSPBN_GFP_v9_v2_B19EnvA_15P_BCpooled_day5_Final_RVg	MPC	7112	1	7112	4.035954e-03	0.9107261
170330_pSPBN_GFP_v9_v2_B19EnvA_15P_BCpooled_day5_Final_RVg	MPC	7234	1	7234	4.105187e-03	0.9148313
170330_pSPBN_GFP_v9_v2_B19EnvA_15P_BCpooled_day5_Final_RVg	MPC	7342	1	7342	4.166475e-03	0.9189978
170330_pSPBN_GFP_v9_v2_B19EnvA_15P_BCpooled_day5_Final_RVg	MPC	7448	1	7448	4.226629e-03	0.9232244
170330_pSPBN_GFP_v9_v2_B19EnvA_15P_BCpooled_day5_Final_RVg	MPC	7733	1	7733	4.388362e-03	0.9276127
170330_pSPBN_GFP_v9_v2_B19EnvA_15P_BCpooled_day5_Final_RVg	MPC	7980	1	7980	4.528531e-03	0.9321413
170330_pSPBN_GFP_v9_v2_B19EnvA_15P_BCpooled_day5_Final_RVg	MPC	8052	1	8052	4.569390e-03	0.9367107
170330_pSPBN_GFP_v9_v2_B19EnvA_15P_BCpooled_day5_Final_RVg	MPC	8320	1	8320	4.721476e-03	0.9414321
170330_pSPBN_GFP_v9_v2_B19EnvA_15P_BCpooled_day5_Final_RVg	MPC	10321	1	10321	5.857013e-03	0.9472892
170330_pSPBN_GFP_v9_v2_B19EnvA_15P_BCpooled_day5_Final_RVg	MPC	11091	1	11091	6.293977e-03	0.9535831
170330_pSPBN_GFP_v9_v2_B19EnvA_15P_BCpooled_day5_Final_RVg	MPC	11476	1	11476	6.512458e-03	0.9600956
170330_pSPBN_GFP_v9_v2_B19EnvA_15P_BCpooled_day5_Final_RVg	MPC	11503	1	11503	6.527780e-03	0.9666234
170330_pSPBN_GFP_v9_v2_B19EnvA_15P_BCpooled_day5_Final_RVg	MPC	18078	1	18078	1.025899e-02	0.9768824
170330_pSPBN_GFP_v9_v2_B19EnvA_15P_BCpooled_day5_Final_RVg	MPC	18309	1	18309	1.039008e-02	0.9872724
170330_pSPBN_GFP_v9_v2_B19EnvA_15P_BCpooled_day5_Final_RVg	MPC	22428	1	22428	1.272755e-02	1.0000000
170330_pSPBN_GFP_v9_v2_B19EnvA_15P_BCpooled_day5_Final_RVg	Raw	0	0	0	0.000000e+00	0.0000000
170330_pSPBN_GFP_v9_v2_B19EnvA_15P_BCpooled_day5_Final_RVg	Raw	1	383490	383490	2.176248e-01	0.2176248
170330_pSPBN_GFP_v9_v2_B19EnvA_15P_BCpooled_day5_Final_RVg	Raw	2	40790	81580	4.629543e-02	0.2639203
170330_pSPBN_GFP_v9_v2_B19EnvA_15P_BCpooled_day5_Final_RVg	Raw	3	16657	49971	2.835779e-02	0.2922781
170330_pSPBN_GFP_v9_v2_B19EnvA_15P_BCpooled_day5_Final_RVg	Raw	4	9275	37100	2.105369e-02	0.3133318
170330_pSPBN_GFP_v9_v2_B19EnvA_15P_BCpooled_day5_Final_RVg	Raw	5	6008	30040	1.704725e-02	0.3303790
170330_pSPBN_GFP_v9_v2_B19EnvA_15P_BCpooled_day5_Final_RVg	Raw	6	4066	24396	1.384436e-02	0.3442234
170330_pSPBN_GFP_v9_v2_B19EnvA_15P_BCpooled_day5_Final_RVg	Raw	7	3073	21511	1.220717e-02	0.3564305
170330_pSPBN_GFP_v9_v2_B19EnvA_15P_BCpooled_day5_Final_RVg	Raw	8	2362	18896	1.072320e-02	0.3671537
170330_pSPBN_GFP_v9_v2_B19EnvA_15P_BCpooled_day5_Final_RVg	Raw	9	1844	16596	9.417982e-03	0.3765717
170330_pSPBN_GFP_v9_v2_B19EnvA_15P_BCpooled_day5_Final_RVg	Raw	10	1470	14700	8.342030e-03	0.3849138
170330_pSPBN_GFP_v9_v2_B19EnvA_15P_BCpooled_day5_Final_RVg	Raw	11	1285	14135	8.021401e-03	0.3929352
170330_pSPBN_GFP_v9_v2_B19EnvA_15P_BCpooled_day5_Final_RVg	Raw	12	1112	13344	7.572520e-03	0.4005077
170330_pSPBN_GFP_v9_v2_B19EnvA_15P_BCpooled_day5_Final_RVg	Raw	13	932	12116	6.875649e-03	0.4073833
170330_pSPBN_GFP_v9_v2_B19EnvA_15P_BCpooled_day5_Final_RVg	Raw	14	765	10710	6.077765e-03	0.4134611
170330_pSPBN_GFP_v9_v2_B19EnvA_15P_BCpooled_day5_Final_RVg	Raw	15	747	11205	6.358670e-03	0.4198198
170330_pSPBN_GFP_v9_v2_B19EnvA_15P_BCpooled_day5_Final_RVg	Raw	16	674	10784	6.119759e-03	0.4259395
170330_pSPBN_GFP_v9_v2_B19EnvA_15P_BCpooled_day5_Final_RVg	Raw	17	558	9486	5.383163e-03	0.4313227
170330_pSPBN_GFP_v9_v2_B19EnvA_15P_BCpooled_day5_Final_RVg	Raw	18	463	8334	4.729420e-03	0.4360521
170330_pSPBN_GFP_v9_v2_B19EnvA_15P_BCpooled_day5_Final_RVg	Raw	19	393	7467	4.237411e-03	0.4402895
170330_pSPBN_GFP_v9_v2_B19EnvA_15P_BCpooled_day5_Final_RVg	Raw	20	433	8660	4.914420e-03	0.4452039
170330_pSPBN_GFP_v9_v2_B19EnvA_15P_BCpooled_day5_Final_RVg	Raw	21	361	7581	4.302104e-03	0.4495060
170330_pSPBN_GFP_v9_v2_B19EnvA_15P_BCpooled_day5_Final_RVg	Raw	22	335	7370	4.182365e-03	0.4536884
170330_pSPBN_GFP_v9_v2_B19EnvA_15P_BCpooled_day5_Final_RVg	Raw	23	292	6716	3.811230e-03	0.4574996
170330_pSPBN_GFP_v9_v2_B19EnvA_15P_BCpooled_day5_Final_RVg	Raw	24	289	6936	3.936076e-03	0.4614357
170330_pSPBN_GFP_v9_v2_B19EnvA_15P_BCpooled_day5_Final_RVg	Raw	25	296	7400	4.199389e-03	0.4656351
170330_pSPBN_GFP_v9_v2_B19EnvA_15P_BCpooled_day5_Final_RVg	Raw	26	219	5694	3.231260e-03	0.4688664
170330_pSPBN_GFP_v9_v2_B19EnvA_15P_BCpooled_day5_Final_RVg	Raw	27	236	6372	3.616015e-03	0.4724824
170330_pSPBN_GFP_v9_v2_B19EnvA_15P_BCpooled_day5_Final_RVg	Raw	28	213	5964	3.384481e-03	0.4758668
170330_pSPBN_GFP_v9_v2_B19EnvA_15P_BCpooled_day5_Final_RVg	Raw	29	180	5220	2.962272e-03	0.4788291
170330_pSPBN_GFP_v9_v2_B19EnvA_15P_BCpooled_day5_Final_RVg	Raw	30	177	5310	3.013346e-03	0.4818425
170330_pSPBN_GFP_v9_v2_B19EnvA_15P_BCpooled_day5_Final_RVg	Raw	31	166	5146	2.920278e-03	0.4847627
170330_pSPBN_GFP_v9_v2_B19EnvA_15P_BCpooled_day5_Final_RVg	Raw	32	184	5888	3.341352e-03	0.4881041
170330_pSPBN_GFP_v9_v2_B19EnvA_15P_BCpooled_day5_Final_RVg	Raw	33	149	4917	2.790324e-03	0.4908944
170330_pSPBN_GFP_v9_v2_B19EnvA_15P_BCpooled_day5_Final_RVg	Raw	34	145	4930	2.797701e-03	0.4936921
170330_pSPBN_GFP_v9_v2_B19EnvA_15P_BCpooled_day5_Final_RVg	Raw	35	133	4655	2.641643e-03	0.4963338
170330_pSPBN_GFP_v9_v2_B19EnvA_15P_BCpooled_day5_Final_RVg	Raw	36	122	4392	2.492394e-03	0.4988262
170330_pSPBN_GFP_v9_v2_B19EnvA_15P_BCpooled_day5_Final_RVg	Raw	37	112	4144	2.351658e-03	0.5011778
170330_pSPBN_GFP_v9_v2_B19EnvA_15P_BCpooled_day5_Final_RVg	Raw	38	119	4522	2.566167e-03	0.5037440
170330_pSPBN_GFP_v9_v2_B19EnvA_15P_BCpooled_day5_Final_RVg	Raw	39	101	3939	2.235324e-03	0.5059793
170330_pSPBN_GFP_v9_v2_B19EnvA_15P_BCpooled_day5_Final_RVg	Raw	40	113	4520	2.565032e-03	0.5085443
170330_pSPBN_GFP_v9_v2_B19EnvA_15P_BCpooled_day5_Final_RVg	Raw	41	83	3403	1.931152e-03	0.5104755
170330_pSPBN_GFP_v9_v2_B19EnvA_15P_BCpooled_day5_Final_RVg	Raw	42	112	4704	2.669450e-03	0.5131449
170330_pSPBN_GFP_v9_v2_B19EnvA_15P_BCpooled_day5_Final_RVg	Raw	43	103	4429	2.513391e-03	0.5156583
170330_pSPBN_GFP_v9_v2_B19EnvA_15P_BCpooled_day5_Final_RVg	Raw	44	93	4092	2.322149e-03	0.5179805
170330_pSPBN_GFP_v9_v2_B19EnvA_15P_BCpooled_day5_Final_RVg	Raw	45	79	3555	2.017409e-03	0.5199979
170330_pSPBN_GFP_v9_v2_B19EnvA_15P_BCpooled_day5_Final_RVg	Raw	46	86	3956	2.244971e-03	0.5222429
170330_pSPBN_GFP_v9_v2_B19EnvA_15P_BCpooled_day5_Final_RVg	Raw	47	73	3431	1.947041e-03	0.5241899
170330_pSPBN_GFP_v9_v2_B19EnvA_15P_BCpooled_day5_Final_RVg	Raw	48	65	3120	1.770553e-03	0.5259605
170330_pSPBN_GFP_v9_v2_B19EnvA_15P_BCpooled_day5_Final_RVg	Raw	49	69	3381	1.918667e-03	0.5278791
170330_pSPBN_GFP_v9_v2_B19EnvA_15P_BCpooled_day5_Final_RVg	Raw	50	49	2450	1.390338e-03	0.5292695
170330_pSPBN_GFP_v9_v2_B19EnvA_15P_BCpooled_day5_Final_RVg	Raw	51	60	3060	1.736504e-03	0.5310060
170330_pSPBN_GFP_v9_v2_B19EnvA_15P_BCpooled_day5_Final_RVg	Raw	52	62	3224	1.829572e-03	0.5328355
170330_pSPBN_GFP_v9_v2_B19EnvA_15P_BCpooled_day5_Final_RVg	Raw	53	56	2968	1.684296e-03	0.5345198
170330_pSPBN_GFP_v9_v2_B19EnvA_15P_BCpooled_day5_Final_RVg	Raw	54	61	3294	1.869296e-03	0.5363891
170330_pSPBN_GFP_v9_v2_B19EnvA_15P_BCpooled_day5_Final_RVg	Raw	55	49	2695	1.529372e-03	0.5379185
170330_pSPBN_GFP_v9_v2_B19EnvA_15P_BCpooled_day5_Final_RVg	Raw	56	58	3248	1.843191e-03	0.5397617
170330_pSPBN_GFP_v9_v2_B19EnvA_15P_BCpooled_day5_Final_RVg	Raw	57	54	3078	1.746719e-03	0.5415084
170330_pSPBN_GFP_v9_v2_B19EnvA_15P_BCpooled_day5_Final_RVg	Raw	58	55	3190	1.810277e-03	0.5433187
170330_pSPBN_GFP_v9_v2_B19EnvA_15P_BCpooled_day5_Final_RVg	Raw	59	56	3304	1.874971e-03	0.5451937
170330_pSPBN_GFP_v9_v2_B19EnvA_15P_BCpooled_day5_Final_RVg	Raw	60	40	2400	1.361964e-03	0.5465556
170330_pSPBN_GFP_v9_v2_B19EnvA_15P_BCpooled_day5_Final_RVg	Raw	61	52	3172	1.800063e-03	0.5483557
170330_pSPBN_GFP_v9_v2_B19EnvA_15P_BCpooled_day5_Final_RVg	Raw	62	38	2356	1.336995e-03	0.5496927
170330_pSPBN_GFP_v9_v2_B19EnvA_15P_BCpooled_day5_Final_RVg	Raw	63	36	2268	1.287056e-03	0.5509797
170330_pSPBN_GFP_v9_v2_B19EnvA_15P_BCpooled_day5_Final_RVg	Raw	64	34	2176	1.234847e-03	0.5522146
170330_pSPBN_GFP_v9_v2_B19EnvA_15P_BCpooled_day5_Final_RVg	Raw	65	39	2535	1.438575e-03	0.5536532
170330_pSPBN_GFP_v9_v2_B19EnvA_15P_BCpooled_day5_Final_RVg	Raw	66	41	2706	1.535615e-03	0.5551888
170330_pSPBN_GFP_v9_v2_B19EnvA_15P_BCpooled_day5_Final_RVg	Raw	67	32	2144	1.216688e-03	0.5564055
170330_pSPBN_GFP_v9_v2_B19EnvA_15P_BCpooled_day5_Final_RVg	Raw	68	32	2176	1.234847e-03	0.5576403
170330_pSPBN_GFP_v9_v2_B19EnvA_15P_BCpooled_day5_Final_RVg	Raw	69	41	2829	1.605415e-03	0.5592457
170330_pSPBN_GFP_v9_v2_B19EnvA_15P_BCpooled_day5_Final_RVg	Raw	70	31	2170	1.231443e-03	0.5604772
170330_pSPBN_GFP_v9_v2_B19EnvA_15P_BCpooled_day5_Final_RVg	Raw	71	33	2343	1.329617e-03	0.5618068
170330_pSPBN_GFP_v9_v2_B19EnvA_15P_BCpooled_day5_Final_RVg	Raw	72	23	1656	9.397552e-04	0.5627465
170330_pSPBN_GFP_v9_v2_B19EnvA_15P_BCpooled_day5_Final_RVg	Raw	73	29	2117	1.201366e-03	0.5639479
170330_pSPBN_GFP_v9_v2_B19EnvA_15P_BCpooled_day5_Final_RVg	Raw	74	42	3108	1.763743e-03	0.5657116
170330_pSPBN_GFP_v9_v2_B19EnvA_15P_BCpooled_day5_Final_RVg	Raw	75	30	2250	1.276841e-03	0.5669885
170330_pSPBN_GFP_v9_v2_B19EnvA_15P_BCpooled_day5_Final_RVg	Raw	76	39	2964	1.682026e-03	0.5686705
170330_pSPBN_GFP_v9_v2_B19EnvA_15P_BCpooled_day5_Final_RVg	Raw	77	31	2387	1.354587e-03	0.5700251
170330_pSPBN_GFP_v9_v2_B19EnvA_15P_BCpooled_day5_Final_RVg	Raw	78	29	2262	1.283651e-03	0.5713088
170330_pSPBN_GFP_v9_v2_B19EnvA_15P_BCpooled_day5_Final_RVg	Raw	79	31	2449	1.389771e-03	0.5726985
170330_pSPBN_GFP_v9_v2_B19EnvA_15P_BCpooled_day5_Final_RVg	Raw	80	19	1520	8.625773e-04	0.5735611
170330_pSPBN_GFP_v9_v2_B19EnvA_15P_BCpooled_day5_Final_RVg	Raw	81	35	2835	1.608820e-03	0.5751699
170330_pSPBN_GFP_v9_v2_B19EnvA_15P_BCpooled_day5_Final_RVg	Raw	82	23	1886	1.070277e-03	0.5762402
170330_pSPBN_GFP_v9_v2_B19EnvA_15P_BCpooled_day5_Final_RVg	Raw	83	29	2407	1.365936e-03	0.5776061
170330_pSPBN_GFP_v9_v2_B19EnvA_15P_BCpooled_day5_Final_RVg	Raw	84	21	1764	1.001044e-03	0.5786072
170330_pSPBN_GFP_v9_v2_B19EnvA_15P_BCpooled_day5_Final_RVg	Raw	85	20	1700	9.647246e-04	0.5795719
170330_pSPBN_GFP_v9_v2_B19EnvA_15P_BCpooled_day5_Final_RVg	Raw	86	25	2150	1.220093e-03	0.5807920
170330_pSPBN_GFP_v9_v2_B19EnvA_15P_BCpooled_day5_Final_RVg	Raw	87	15	1305	7.405680e-04	0.5815326
170330_pSPBN_GFP_v9_v2_B19EnvA_15P_BCpooled_day5_Final_RVg	Raw	88	24	2112	1.198528e-03	0.5827311
170330_pSPBN_GFP_v9_v2_B19EnvA_15P_BCpooled_day5_Final_RVg	Raw	89	19	1691	9.596172e-04	0.5836907
170330_pSPBN_GFP_v9_v2_B19EnvA_15P_BCpooled_day5_Final_RVg	Raw	90	19	1710	9.703994e-04	0.5846611
170330_pSPBN_GFP_v9_v2_B19EnvA_15P_BCpooled_day5_Final_RVg	Raw	91	31	2821	1.600875e-03	0.5862620
170330_pSPBN_GFP_v9_v2_B19EnvA_15P_BCpooled_day5_Final_RVg	Raw	92	19	1748	9.919638e-04	0.5872539
170330_pSPBN_GFP_v9_v2_B19EnvA_15P_BCpooled_day5_Final_RVg	Raw	93	30	2790	1.583283e-03	0.5888372
170330_pSPBN_GFP_v9_v2_B19EnvA_15P_BCpooled_day5_Final_RVg	Raw	94	23	2162	1.226903e-03	0.5900641
170330_pSPBN_GFP_v9_v2_B19EnvA_15P_BCpooled_day5_Final_RVg	Raw	95	15	1425	8.086662e-04	0.5908728
170330_pSPBN_GFP_v9_v2_B19EnvA_15P_BCpooled_day5_Final_RVg	Raw	96	16	1536	8.716570e-04	0.5917445
170330_pSPBN_GFP_v9_v2_B19EnvA_15P_BCpooled_day5_Final_RVg	Raw	97	22	2134	1.211013e-03	0.5929555
170330_pSPBN_GFP_v9_v2_B19EnvA_15P_BCpooled_day5_Final_RVg	Raw	98	19	1862	1.056657e-03	0.5940121
170330_pSPBN_GFP_v9_v2_B19EnvA_15P_BCpooled_day5_Final_RVg	Raw	99	15	1485	8.427153e-04	0.5948548
170330_pSPBN_GFP_v9_v2_B19EnvA_15P_BCpooled_day5_Final_RVg	Raw	100	19	1900	1.078222e-03	0.5959331
170330_pSPBN_GFP_v9_v2_B19EnvA_15P_BCpooled_day5_Final_RVg	Raw	101	15	1515	8.597398e-04	0.5967928
170330_pSPBN_GFP_v9_v2_B19EnvA_15P_BCpooled_day5_Final_RVg	Raw	102	12	1224	6.946017e-04	0.5974874
170330_pSPBN_GFP_v9_v2_B19EnvA_15P_BCpooled_day5_Final_RVg	Raw	103	17	1751	9.936663e-04	0.5984811
170330_pSPBN_GFP_v9_v2_B19EnvA_15P_BCpooled_day5_Final_RVg	Raw	104	18	1872	1.062332e-03	0.5995434
170330_pSPBN_GFP_v9_v2_B19EnvA_15P_BCpooled_day5_Final_RVg	Raw	105	20	2100	1.191719e-03	0.6007351
170330_pSPBN_GFP_v9_v2_B19EnvA_15P_BCpooled_day5_Final_RVg	Raw	106	12	1272	7.218410e-04	0.6014570
170330_pSPBN_GFP_v9_v2_B19EnvA_15P_BCpooled_day5_Final_RVg	Raw	107	12	1284	7.286508e-04	0.6021856
170330_pSPBN_GFP_v9_v2_B19EnvA_15P_BCpooled_day5_Final_RVg	Raw	108	17	1836	1.041903e-03	0.6032275
170330_pSPBN_GFP_v9_v2_B19EnvA_15P_BCpooled_day5_Final_RVg	Raw	109	20	2180	1.237117e-03	0.6044646
170330_pSPBN_GFP_v9_v2_B19EnvA_15P_BCpooled_day5_Final_RVg	Raw	110	17	1870	1.061197e-03	0.6055258
170330_pSPBN_GFP_v9_v2_B19EnvA_15P_BCpooled_day5_Final_RVg	Raw	111	12	1332	7.558901e-04	0.6062817
170330_pSPBN_GFP_v9_v2_B19EnvA_15P_BCpooled_day5_Final_RVg	Raw	112	17	1904	1.080492e-03	0.6073622
170330_pSPBN_GFP_v9_v2_B19EnvA_15P_BCpooled_day5_Final_RVg	Raw	113	15	1695	9.618871e-04	0.6083241
170330_pSPBN_GFP_v9_v2_B19EnvA_15P_BCpooled_day5_Final_RVg	Raw	114	9	1026	5.822396e-04	0.6089063
170330_pSPBN_GFP_v9_v2_B19EnvA_15P_BCpooled_day5_Final_RVg	Raw	115	14	1610	9.136509e-04	0.6098200
170330_pSPBN_GFP_v9_v2_B19EnvA_15P_BCpooled_day5_Final_RVg	Raw	116	13	1508	8.557674e-04	0.6106758
170330_pSPBN_GFP_v9_v2_B19EnvA_15P_BCpooled_day5_Final_RVg	Raw	117	15	1755	9.959362e-04	0.6116717
170330_pSPBN_GFP_v9_v2_B19EnvA_15P_BCpooled_day5_Final_RVg	Raw	118	16	1888	1.071412e-03	0.6127431
170330_pSPBN_GFP_v9_v2_B19EnvA_15P_BCpooled_day5_Final_RVg	Raw	119	13	1547	8.778994e-04	0.6136210
170330_pSPBN_GFP_v9_v2_B19EnvA_15P_BCpooled_day5_Final_RVg	Raw	120	10	1200	6.809820e-04	0.6143020
170330_pSPBN_GFP_v9_v2_B19EnvA_15P_BCpooled_day5_Final_RVg	Raw	121	18	2178	1.235982e-03	0.6155380
170330_pSPBN_GFP_v9_v2_B19EnvA_15P_BCpooled_day5_Final_RVg	Raw	122	18	2196	1.246197e-03	0.6167842
170330_pSPBN_GFP_v9_v2_B19EnvA_15P_BCpooled_day5_Final_RVg	Raw	123	17	2091	1.186611e-03	0.6179708
170330_pSPBN_GFP_v9_v2_B19EnvA_15P_BCpooled_day5_Final_RVg	Raw	124	7	868	4.925770e-04	0.6184634
170330_pSPBN_GFP_v9_v2_B19EnvA_15P_BCpooled_day5_Final_RVg	Raw	125	8	1000	5.674850e-04	0.6190308
170330_pSPBN_GFP_v9_v2_B19EnvA_15P_BCpooled_day5_Final_RVg	Raw	126	14	1764	1.001044e-03	0.6200319
170330_pSPBN_GFP_v9_v2_B19EnvA_15P_BCpooled_day5_Final_RVg	Raw	127	7	889	5.044942e-04	0.6205364
170330_pSPBN_GFP_v9_v2_B19EnvA_15P_BCpooled_day5_Final_RVg	Raw	128	11	1408	7.990189e-04	0.6213354
170330_pSPBN_GFP_v9_v2_B19EnvA_15P_BCpooled_day5_Final_RVg	Raw	129	14	1806	1.024878e-03	0.6223603
170330_pSPBN_GFP_v9_v2_B19EnvA_15P_BCpooled_day5_Final_RVg	Raw	130	8	1040	5.901844e-04	0.6229505
170330_pSPBN_GFP_v9_v2_B19EnvA_15P_BCpooled_day5_Final_RVg	Raw	131	6	786	4.460432e-04	0.6233965
170330_pSPBN_GFP_v9_v2_B19EnvA_15P_BCpooled_day5_Final_RVg	Raw	132	10	1320	7.490802e-04	0.6241456
170330_pSPBN_GFP_v9_v2_B19EnvA_15P_BCpooled_day5_Final_RVg	Raw	133	12	1596	9.057061e-04	0.6250513
170330_pSPBN_GFP_v9_v2_B19EnvA_15P_BCpooled_day5_Final_RVg	Raw	134	11	1474	8.364729e-04	0.6258878
170330_pSPBN_GFP_v9_v2_B19EnvA_15P_BCpooled_day5_Final_RVg	Raw	135	7	945	5.362734e-04	0.6264240
170330_pSPBN_GFP_v9_v2_B19EnvA_15P_BCpooled_day5_Final_RVg	Raw	136	13	1768	1.003314e-03	0.6274273
170330_pSPBN_GFP_v9_v2_B19EnvA_15P_BCpooled_day5_Final_RVg	Raw	137	8	1096	6.219636e-04	0.6280493
170330_pSPBN_GFP_v9_v2_B19EnvA_15P_BCpooled_day5_Final_RVg	Raw	138	9	1242	7.048164e-04	0.6287541
170330_pSPBN_GFP_v9_v2_B19EnvA_15P_BCpooled_day5_Final_RVg	Raw	139	16	2224	1.262087e-03	0.6300162
170330_pSPBN_GFP_v9_v2_B19EnvA_15P_BCpooled_day5_Final_RVg	Raw	140	4	560	3.177916e-04	0.6303340
170330_pSPBN_GFP_v9_v2_B19EnvA_15P_BCpooled_day5_Final_RVg	Raw	141	9	1269	7.201385e-04	0.6310541
170330_pSPBN_GFP_v9_v2_B19EnvA_15P_BCpooled_day5_Final_RVg	Raw	142	7	994	5.640801e-04	0.6316182
170330_pSPBN_GFP_v9_v2_B19EnvA_15P_BCpooled_day5_Final_RVg	Raw	143	11	1573	8.926540e-04	0.6325109
170330_pSPBN_GFP_v9_v2_B19EnvA_15P_BCpooled_day5_Final_RVg	Raw	144	8	1152	6.537428e-04	0.6331646
170330_pSPBN_GFP_v9_v2_B19EnvA_15P_BCpooled_day5_Final_RVg	Raw	145	7	1015	5.759973e-04	0.6337406
170330_pSPBN_GFP_v9_v2_B19EnvA_15P_BCpooled_day5_Final_RVg	Raw	146	8	1168	6.628225e-04	0.6344034
170330_pSPBN_GFP_v9_v2_B19EnvA_15P_BCpooled_day5_Final_RVg	Raw	147	9	1323	7.507827e-04	0.6351542
170330_pSPBN_GFP_v9_v2_B19EnvA_15P_BCpooled_day5_Final_RVg	Raw	148	14	2072	1.175829e-03	0.6363301
170330_pSPBN_GFP_v9_v2_B19EnvA_15P_BCpooled_day5_Final_RVg	Raw	149	12	1788	1.014663e-03	0.6373447
170330_pSPBN_GFP_v9_v2_B19EnvA_15P_BCpooled_day5_Final_RVg	Raw	150	7	1050	5.958593e-04	0.6379406
170330_pSPBN_GFP_v9_v2_B19EnvA_15P_BCpooled_day5_Final_RVg	Raw	151	10	1510	8.569024e-04	0.6387975
170330_pSPBN_GFP_v9_v2_B19EnvA_15P_BCpooled_day5_Final_RVg	Raw	152	12	1824	1.035093e-03	0.6398326
170330_pSPBN_GFP_v9_v2_B19EnvA_15P_BCpooled_day5_Final_RVg	Raw	153	6	918	5.209513e-04	0.6403535
170330_pSPBN_GFP_v9_v2_B19EnvA_15P_BCpooled_day5_Final_RVg	Raw	154	5	770	4.369635e-04	0.6407905
170330_pSPBN_GFP_v9_v2_B19EnvA_15P_BCpooled_day5_Final_RVg	Raw	155	7	1085	6.157213e-04	0.6414062
170330_pSPBN_GFP_v9_v2_B19EnvA_15P_BCpooled_day5_Final_RVg	Raw	156	11	1716	9.738043e-04	0.6423800
170330_pSPBN_GFP_v9_v2_B19EnvA_15P_BCpooled_day5_Final_RVg	Raw	157	6	942	5.345709e-04	0.6429146
170330_pSPBN_GFP_v9_v2_B19EnvA_15P_BCpooled_day5_Final_RVg	Raw	158	12	1896	1.075952e-03	0.6439905
170330_pSPBN_GFP_v9_v2_B19EnvA_15P_BCpooled_day5_Final_RVg	Raw	159	10	1590	9.023012e-04	0.6448928
170330_pSPBN_GFP_v9_v2_B19EnvA_15P_BCpooled_day5_Final_RVg	Raw	160	10	1600	9.079761e-04	0.6458008
170330_pSPBN_GFP_v9_v2_B19EnvA_15P_BCpooled_day5_Final_RVg	Raw	161	7	1127	6.395556e-04	0.6464404
170330_pSPBN_GFP_v9_v2_B19EnvA_15P_BCpooled_day5_Final_RVg	Raw	162	6	972	5.515955e-04	0.6469920
170330_pSPBN_GFP_v9_v2_B19EnvA_15P_BCpooled_day5_Final_RVg	Raw	163	7	1141	6.475004e-04	0.6476395
170330_pSPBN_GFP_v9_v2_B19EnvA_15P_BCpooled_day5_Final_RVg	Raw	164	8	1312	7.445404e-04	0.6483840
170330_pSPBN_GFP_v9_v2_B19EnvA_15P_BCpooled_day5_Final_RVg	Raw	165	7	1155	6.554452e-04	0.6490394
170330_pSPBN_GFP_v9_v2_B19EnvA_15P_BCpooled_day5_Final_RVg	Raw	166	6	996	5.652151e-04	0.6496047
170330_pSPBN_GFP_v9_v2_B19EnvA_15P_BCpooled_day5_Final_RVg	Raw	167	4	668	3.790800e-04	0.6499837
170330_pSPBN_GFP_v9_v2_B19EnvA_15P_BCpooled_day5_Final_RVg	Raw	168	7	1176	6.673624e-04	0.6506511
170330_pSPBN_GFP_v9_v2_B19EnvA_15P_BCpooled_day5_Final_RVg	Raw	169	6	1014	5.754298e-04	0.6512265
170330_pSPBN_GFP_v9_v2_B19EnvA_15P_BCpooled_day5_Final_RVg	Raw	170	4	680	3.858898e-04	0.6516124
170330_pSPBN_GFP_v9_v2_B19EnvA_15P_BCpooled_day5_Final_RVg	Raw	171	1	171	9.703994e-05	0.6517095
170330_pSPBN_GFP_v9_v2_B19EnvA_15P_BCpooled_day5_Final_RVg	Raw	172	3	516	2.928223e-04	0.6520023
170330_pSPBN_GFP_v9_v2_B19EnvA_15P_BCpooled_day5_Final_RVg	Raw	173	7	1211	6.872244e-04	0.6526895
170330_pSPBN_GFP_v9_v2_B19EnvA_15P_BCpooled_day5_Final_RVg	Raw	174	7	1218	6.911968e-04	0.6533807
170330_pSPBN_GFP_v9_v2_B19EnvA_15P_BCpooled_day5_Final_RVg	Raw	175	1	175	9.930988e-05	0.6534800
170330_pSPBN_GFP_v9_v2_B19EnvA_15P_BCpooled_day5_Final_RVg	Raw	176	5	880	4.993868e-04	0.6539794
170330_pSPBN_GFP_v9_v2_B19EnvA_15P_BCpooled_day5_Final_RVg	Raw	177	6	1062	6.026691e-04	0.6545821
170330_pSPBN_GFP_v9_v2_B19EnvA_15P_BCpooled_day5_Final_RVg	Raw	178	6	1068	6.060740e-04	0.6551881
170330_pSPBN_GFP_v9_v2_B19EnvA_15P_BCpooled_day5_Final_RVg	Raw	179	6	1074	6.094789e-04	0.6557976
170330_pSPBN_GFP_v9_v2_B19EnvA_15P_BCpooled_day5_Final_RVg	Raw	180	4	720	4.085892e-04	0.6562062
170330_pSPBN_GFP_v9_v2_B19EnvA_15P_BCpooled_day5_Final_RVg	Raw	181	8	1448	8.217183e-04	0.6570279
170330_pSPBN_GFP_v9_v2_B19EnvA_15P_BCpooled_day5_Final_RVg	Raw	182	12	2184	1.239387e-03	0.6582673
170330_pSPBN_GFP_v9_v2_B19EnvA_15P_BCpooled_day5_Final_RVg	Raw	183	5	915	5.192488e-04	0.6587866
170330_pSPBN_GFP_v9_v2_B19EnvA_15P_BCpooled_day5_Final_RVg	Raw	184	4	736	4.176690e-04	0.6592042
170330_pSPBN_GFP_v9_v2_B19EnvA_15P_BCpooled_day5_Final_RVg	Raw	185	4	740	4.199389e-04	0.6596242
170330_pSPBN_GFP_v9_v2_B19EnvA_15P_BCpooled_day5_Final_RVg	Raw	186	6	1116	6.333133e-04	0.6602575
170330_pSPBN_GFP_v9_v2_B19EnvA_15P_BCpooled_day5_Final_RVg	Raw	187	5	935	5.305985e-04	0.6607881
170330_pSPBN_GFP_v9_v2_B19EnvA_15P_BCpooled_day5_Final_RVg	Raw	188	7	1316	7.468103e-04	0.6615349
170330_pSPBN_GFP_v9_v2_B19EnvA_15P_BCpooled_day5_Final_RVg	Raw	189	9	1701	9.652920e-04	0.6625002
170330_pSPBN_GFP_v9_v2_B19EnvA_15P_BCpooled_day5_Final_RVg	Raw	190	5	950	5.391108e-04	0.6630393
170330_pSPBN_GFP_v9_v2_B19EnvA_15P_BCpooled_day5_Final_RVg	Raw	191	3	573	3.251689e-04	0.6633645
170330_pSPBN_GFP_v9_v2_B19EnvA_15P_BCpooled_day5_Final_RVg	Raw	192	6	1152	6.537428e-04	0.6640182
170330_pSPBN_GFP_v9_v2_B19EnvA_15P_BCpooled_day5_Final_RVg	Raw	193	4	772	4.380984e-04	0.6644563
170330_pSPBN_GFP_v9_v2_B19EnvA_15P_BCpooled_day5_Final_RVg	Raw	194	1	194	1.100921e-04	0.6645664
170330_pSPBN_GFP_v9_v2_B19EnvA_15P_BCpooled_day5_Final_RVg	Raw	195	5	975	5.532979e-04	0.6651197
170330_pSPBN_GFP_v9_v2_B19EnvA_15P_BCpooled_day5_Final_RVg	Raw	196	3	588	3.336812e-04	0.6654534
170330_pSPBN_GFP_v9_v2_B19EnvA_15P_BCpooled_day5_Final_RVg	Raw	197	7	1379	7.825619e-04	0.6662359
170330_pSPBN_GFP_v9_v2_B19EnvA_15P_BCpooled_day5_Final_RVg	Raw	198	3	594	3.370861e-04	0.6665730
170330_pSPBN_GFP_v9_v2_B19EnvA_15P_BCpooled_day5_Final_RVg	Raw	199	6	1194	6.775771e-04	0.6672506
170330_pSPBN_GFP_v9_v2_B19EnvA_15P_BCpooled_day5_Final_RVg	Raw	200	3	600	3.404910e-04	0.6675911
170330_pSPBN_GFP_v9_v2_B19EnvA_15P_BCpooled_day5_Final_RVg	Raw	201	5	1005	5.703225e-04	0.6681614
170330_pSPBN_GFP_v9_v2_B19EnvA_15P_BCpooled_day5_Final_RVg	Raw	202	4	808	4.585279e-04	0.6686200
170330_pSPBN_GFP_v9_v2_B19EnvA_15P_BCpooled_day5_Final_RVg	Raw	203	5	1015	5.759973e-04	0.6691959
170330_pSPBN_GFP_v9_v2_B19EnvA_15P_BCpooled_day5_Final_RVg	Raw	204	5	1020	5.788347e-04	0.6697748
170330_pSPBN_GFP_v9_v2_B19EnvA_15P_BCpooled_day5_Final_RVg	Raw	205	3	615	3.490033e-04	0.6701238
170330_pSPBN_GFP_v9_v2_B19EnvA_15P_BCpooled_day5_Final_RVg	Raw	206	6	1236	7.014115e-04	0.6708252
170330_pSPBN_GFP_v9_v2_B19EnvA_15P_BCpooled_day5_Final_RVg	Raw	207	5	1035	5.873470e-04	0.6714125
170330_pSPBN_GFP_v9_v2_B19EnvA_15P_BCpooled_day5_Final_RVg	Raw	208	2	416	2.360738e-04	0.6716486
170330_pSPBN_GFP_v9_v2_B19EnvA_15P_BCpooled_day5_Final_RVg	Raw	209	4	836	4.744175e-04	0.6721230
170330_pSPBN_GFP_v9_v2_B19EnvA_15P_BCpooled_day5_Final_RVg	Raw	210	2	420	2.383437e-04	0.6723614
170330_pSPBN_GFP_v9_v2_B19EnvA_15P_BCpooled_day5_Final_RVg	Raw	211	3	633	3.592180e-04	0.6727206
170330_pSPBN_GFP_v9_v2_B19EnvA_15P_BCpooled_day5_Final_RVg	Raw	212	1	212	1.203068e-04	0.6728409
170330_pSPBN_GFP_v9_v2_B19EnvA_15P_BCpooled_day5_Final_RVg	Raw	213	4	852	4.834973e-04	0.6733244
170330_pSPBN_GFP_v9_v2_B19EnvA_15P_BCpooled_day5_Final_RVg	Raw	214	2	428	2.428836e-04	0.6735673
170330_pSPBN_GFP_v9_v2_B19EnvA_15P_BCpooled_day5_Final_RVg	Raw	215	3	645	3.660278e-04	0.6739333
170330_pSPBN_GFP_v9_v2_B19EnvA_15P_BCpooled_day5_Final_RVg	Raw	216	2	432	2.451535e-04	0.6741785
170330_pSPBN_GFP_v9_v2_B19EnvA_15P_BCpooled_day5_Final_RVg	Raw	217	5	1085	6.157213e-04	0.6747942
170330_pSPBN_GFP_v9_v2_B19EnvA_15P_BCpooled_day5_Final_RVg	Raw	218	5	1090	6.185587e-04	0.6754127
170330_pSPBN_GFP_v9_v2_B19EnvA_15P_BCpooled_day5_Final_RVg	Raw	219	5	1095	6.213961e-04	0.6760341
170330_pSPBN_GFP_v9_v2_B19EnvA_15P_BCpooled_day5_Final_RVg	Raw	220	10	2200	1.248467e-03	0.6772826
170330_pSPBN_GFP_v9_v2_B19EnvA_15P_BCpooled_day5_Final_RVg	Raw	221	4	884	5.016568e-04	0.6777843
170330_pSPBN_GFP_v9_v2_B19EnvA_15P_BCpooled_day5_Final_RVg	Raw	222	3	666	3.779450e-04	0.6781622
170330_pSPBN_GFP_v9_v2_B19EnvA_15P_BCpooled_day5_Final_RVg	Raw	223	2	446	2.530983e-04	0.6784153
170330_pSPBN_GFP_v9_v2_B19EnvA_15P_BCpooled_day5_Final_RVg	Raw	224	3	672	3.813499e-04	0.6787967
170330_pSPBN_GFP_v9_v2_B19EnvA_15P_BCpooled_day5_Final_RVg	Raw	225	2	450	2.553683e-04	0.6790520
170330_pSPBN_GFP_v9_v2_B19EnvA_15P_BCpooled_day5_Final_RVg	Raw	226	2	452	2.565032e-04	0.6793085
170330_pSPBN_GFP_v9_v2_B19EnvA_15P_BCpooled_day5_Final_RVg	Raw	227	5	1135	6.440955e-04	0.6799526
170330_pSPBN_GFP_v9_v2_B19EnvA_15P_BCpooled_day5_Final_RVg	Raw	228	4	912	5.175464e-04	0.6804702
170330_pSPBN_GFP_v9_v2_B19EnvA_15P_BCpooled_day5_Final_RVg	Raw	229	5	1145	6.497704e-04	0.6811199
170330_pSPBN_GFP_v9_v2_B19EnvA_15P_BCpooled_day5_Final_RVg	Raw	230	1	230	1.305216e-04	0.6812505
170330_pSPBN_GFP_v9_v2_B19EnvA_15P_BCpooled_day5_Final_RVg	Raw	231	7	1617	9.176233e-04	0.6821681
170330_pSPBN_GFP_v9_v2_B19EnvA_15P_BCpooled_day5_Final_RVg	Raw	232	2	464	2.633131e-04	0.6824314
170330_pSPBN_GFP_v9_v2_B19EnvA_15P_BCpooled_day5_Final_RVg	Raw	233	5	1165	6.611201e-04	0.6830925
170330_pSPBN_GFP_v9_v2_B19EnvA_15P_BCpooled_day5_Final_RVg	Raw	234	3	702	3.983745e-04	0.6834909
170330_pSPBN_GFP_v9_v2_B19EnvA_15P_BCpooled_day5_Final_RVg	Raw	236	5	1180	6.696323e-04	0.6841605
170330_pSPBN_GFP_v9_v2_B19EnvA_15P_BCpooled_day5_Final_RVg	Raw	237	10	2370	1.344940e-03	0.6855055
170330_pSPBN_GFP_v9_v2_B19EnvA_15P_BCpooled_day5_Final_RVg	Raw	238	2	476	2.701229e-04	0.6857756
170330_pSPBN_GFP_v9_v2_B19EnvA_15P_BCpooled_day5_Final_RVg	Raw	239	3	717	4.068868e-04	0.6861825
170330_pSPBN_GFP_v9_v2_B19EnvA_15P_BCpooled_day5_Final_RVg	Raw	240	3	720	4.085892e-04	0.6865911
170330_pSPBN_GFP_v9_v2_B19EnvA_15P_BCpooled_day5_Final_RVg	Raw	241	9	2169	1.230875e-03	0.6878219
170330_pSPBN_GFP_v9_v2_B19EnvA_15P_BCpooled_day5_Final_RVg	Raw	242	2	484	2.746628e-04	0.6880966
170330_pSPBN_GFP_v9_v2_B19EnvA_15P_BCpooled_day5_Final_RVg	Raw	243	1	243	1.378989e-04	0.6882345
170330_pSPBN_GFP_v9_v2_B19EnvA_15P_BCpooled_day5_Final_RVg	Raw	244	5	1220	6.923317e-04	0.6889268
170330_pSPBN_GFP_v9_v2_B19EnvA_15P_BCpooled_day5_Final_RVg	Raw	245	2	490	2.780677e-04	0.6892049
170330_pSPBN_GFP_v9_v2_B19EnvA_15P_BCpooled_day5_Final_RVg	Raw	246	6	1476	8.376079e-04	0.6900425
170330_pSPBN_GFP_v9_v2_B19EnvA_15P_BCpooled_day5_Final_RVg	Raw	247	6	1482	8.410128e-04	0.6908835
170330_pSPBN_GFP_v9_v2_B19EnvA_15P_BCpooled_day5_Final_RVg	Raw	248	2	496	2.814726e-04	0.6911650
170330_pSPBN_GFP_v9_v2_B19EnvA_15P_BCpooled_day5_Final_RVg	Raw	249	5	1245	7.065189e-04	0.6918715
170330_pSPBN_GFP_v9_v2_B19EnvA_15P_BCpooled_day5_Final_RVg	Raw	250	3	750	4.256138e-04	0.6922971
170330_pSPBN_GFP_v9_v2_B19EnvA_15P_BCpooled_day5_Final_RVg	Raw	251	1	251	1.424387e-04	0.6924396
170330_pSPBN_GFP_v9_v2_B19EnvA_15P_BCpooled_day5_Final_RVg	Raw	253	1	253	1.435737e-04	0.6925831
170330_pSPBN_GFP_v9_v2_B19EnvA_15P_BCpooled_day5_Final_RVg	Raw	254	3	762	4.324236e-04	0.6930156
170330_pSPBN_GFP_v9_v2_B19EnvA_15P_BCpooled_day5_Final_RVg	Raw	255	3	765	4.341261e-04	0.6934497
170330_pSPBN_GFP_v9_v2_B19EnvA_15P_BCpooled_day5_Final_RVg	Raw	256	2	512	2.905523e-04	0.6937402
170330_pSPBN_GFP_v9_v2_B19EnvA_15P_BCpooled_day5_Final_RVg	Raw	257	4	1028	5.833746e-04	0.6943236
170330_pSPBN_GFP_v9_v2_B19EnvA_15P_BCpooled_day5_Final_RVg	Raw	258	2	516	2.928223e-04	0.6946164
170330_pSPBN_GFP_v9_v2_B19EnvA_15P_BCpooled_day5_Final_RVg	Raw	259	1	259	1.469786e-04	0.6947634
170330_pSPBN_GFP_v9_v2_B19EnvA_15P_BCpooled_day5_Final_RVg	Raw	260	3	780	4.426383e-04	0.6952061
170330_pSPBN_GFP_v9_v2_B19EnvA_15P_BCpooled_day5_Final_RVg	Raw	261	3	783	4.443408e-04	0.6956504
170330_pSPBN_GFP_v9_v2_B19EnvA_15P_BCpooled_day5_Final_RVg	Raw	262	5	1310	7.434054e-04	0.6963938
170330_pSPBN_GFP_v9_v2_B19EnvA_15P_BCpooled_day5_Final_RVg	Raw	263	3	789	4.477457e-04	0.6968415
170330_pSPBN_GFP_v9_v2_B19EnvA_15P_BCpooled_day5_Final_RVg	Raw	264	5	1320	7.490802e-04	0.6975906
170330_pSPBN_GFP_v9_v2_B19EnvA_15P_BCpooled_day5_Final_RVg	Raw	265	2	530	3.007671e-04	0.6978914
170330_pSPBN_GFP_v9_v2_B19EnvA_15P_BCpooled_day5_Final_RVg	Raw	266	1	266	1.509510e-04	0.6980423
170330_pSPBN_GFP_v9_v2_B19EnvA_15P_BCpooled_day5_Final_RVg	Raw	267	3	801	4.545555e-04	0.6984969
170330_pSPBN_GFP_v9_v2_B19EnvA_15P_BCpooled_day5_Final_RVg	Raw	268	3	804	4.562580e-04	0.6989532
170330_pSPBN_GFP_v9_v2_B19EnvA_15P_BCpooled_day5_Final_RVg	Raw	269	3	807	4.579604e-04	0.6994111
170330_pSPBN_GFP_v9_v2_B19EnvA_15P_BCpooled_day5_Final_RVg	Raw	270	5	1350	7.661048e-04	0.7001772
170330_pSPBN_GFP_v9_v2_B19EnvA_15P_BCpooled_day5_Final_RVg	Raw	271	2	542	3.075769e-04	0.7004848
170330_pSPBN_GFP_v9_v2_B19EnvA_15P_BCpooled_day5_Final_RVg	Raw	272	3	816	4.630678e-04	0.7009479
170330_pSPBN_GFP_v9_v2_B19EnvA_15P_BCpooled_day5_Final_RVg	Raw	273	3	819	4.647702e-04	0.7014126
170330_pSPBN_GFP_v9_v2_B19EnvA_15P_BCpooled_day5_Final_RVg	Raw	274	3	822	4.664727e-04	0.7018791
170330_pSPBN_GFP_v9_v2_B19EnvA_15P_BCpooled_day5_Final_RVg	Raw	275	1	275	1.560584e-04	0.7020352
170330_pSPBN_GFP_v9_v2_B19EnvA_15P_BCpooled_day5_Final_RVg	Raw	276	2	552	3.132517e-04	0.7023484
170330_pSPBN_GFP_v9_v2_B19EnvA_15P_BCpooled_day5_Final_RVg	Raw	277	2	554	3.143867e-04	0.7026628
170330_pSPBN_GFP_v9_v2_B19EnvA_15P_BCpooled_day5_Final_RVg	Raw	279	4	1116	6.333133e-04	0.7032961
170330_pSPBN_GFP_v9_v2_B19EnvA_15P_BCpooled_day5_Final_RVg	Raw	281	2	562	3.189266e-04	0.7036150
170330_pSPBN_GFP_v9_v2_B19EnvA_15P_BCpooled_day5_Final_RVg	Raw	282	2	564	3.200616e-04	0.7039351
170330_pSPBN_GFP_v9_v2_B19EnvA_15P_BCpooled_day5_Final_RVg	Raw	283	3	849	4.817948e-04	0.7044169
170330_pSPBN_GFP_v9_v2_B19EnvA_15P_BCpooled_day5_Final_RVg	Raw	284	6	1704	9.669945e-04	0.7053839
170330_pSPBN_GFP_v9_v2_B19EnvA_15P_BCpooled_day5_Final_RVg	Raw	285	2	570	3.234665e-04	0.7057074
170330_pSPBN_GFP_v9_v2_B19EnvA_15P_BCpooled_day5_Final_RVg	Raw	286	1	286	1.623007e-04	0.7058697
170330_pSPBN_GFP_v9_v2_B19EnvA_15P_BCpooled_day5_Final_RVg	Raw	287	1	287	1.628682e-04	0.7060325
170330_pSPBN_GFP_v9_v2_B19EnvA_15P_BCpooled_day5_Final_RVg	Raw	288	2	576	3.268714e-04	0.7063594
170330_pSPBN_GFP_v9_v2_B19EnvA_15P_BCpooled_day5_Final_RVg	Raw	289	3	867	4.920095e-04	0.7068514
170330_pSPBN_GFP_v9_v2_B19EnvA_15P_BCpooled_day5_Final_RVg	Raw	290	1	290	1.645707e-04	0.7070160
170330_pSPBN_GFP_v9_v2_B19EnvA_15P_BCpooled_day5_Final_RVg	Raw	291	4	1164	6.605526e-04	0.7076765
170330_pSPBN_GFP_v9_v2_B19EnvA_15P_BCpooled_day5_Final_RVg	Raw	292	3	876	4.971169e-04	0.7081737
170330_pSPBN_GFP_v9_v2_B19EnvA_15P_BCpooled_day5_Final_RVg	Raw	294	4	1176	6.673624e-04	0.7088410
170330_pSPBN_GFP_v9_v2_B19EnvA_15P_BCpooled_day5_Final_RVg	Raw	295	3	885	5.022243e-04	0.7093432
170330_pSPBN_GFP_v9_v2_B19EnvA_15P_BCpooled_day5_Final_RVg	Raw	296	4	1184	6.719023e-04	0.7100151
170330_pSPBN_GFP_v9_v2_B19EnvA_15P_BCpooled_day5_Final_RVg	Raw	297	2	594	3.370861e-04	0.7103522
170330_pSPBN_GFP_v9_v2_B19EnvA_15P_BCpooled_day5_Final_RVg	Raw	298	3	894	5.073316e-04	0.7108596
170330_pSPBN_GFP_v9_v2_B19EnvA_15P_BCpooled_day5_Final_RVg	Raw	299	5	1495	8.483901e-04	0.7117080
170330_pSPBN_GFP_v9_v2_B19EnvA_15P_BCpooled_day5_Final_RVg	Raw	301	5	1505	8.540650e-04	0.7125620
170330_pSPBN_GFP_v9_v2_B19EnvA_15P_BCpooled_day5_Final_RVg	Raw	302	4	1208	6.855219e-04	0.7132475
170330_pSPBN_GFP_v9_v2_B19EnvA_15P_BCpooled_day5_Final_RVg	Raw	303	2	606	3.438959e-04	0.7135914
170330_pSPBN_GFP_v9_v2_B19EnvA_15P_BCpooled_day5_Final_RVg	Raw	304	5	1520	8.625773e-04	0.7144540
170330_pSPBN_GFP_v9_v2_B19EnvA_15P_BCpooled_day5_Final_RVg	Raw	305	2	610	3.461659e-04	0.7148002
170330_pSPBN_GFP_v9_v2_B19EnvA_15P_BCpooled_day5_Final_RVg	Raw	307	3	921	5.226537e-04	0.7153228
170330_pSPBN_GFP_v9_v2_B19EnvA_15P_BCpooled_day5_Final_RVg	Raw	308	4	1232	6.991416e-04	0.7160220
170330_pSPBN_GFP_v9_v2_B19EnvA_15P_BCpooled_day5_Final_RVg	Raw	309	4	1236	7.014115e-04	0.7167234
170330_pSPBN_GFP_v9_v2_B19EnvA_15P_BCpooled_day5_Final_RVg	Raw	311	5	1555	8.824392e-04	0.7176058
170330_pSPBN_GFP_v9_v2_B19EnvA_15P_BCpooled_day5_Final_RVg	Raw	312	5	1560	8.852767e-04	0.7184911
170330_pSPBN_GFP_v9_v2_B19EnvA_15P_BCpooled_day5_Final_RVg	Raw	313	3	939	5.328684e-04	0.7190240
170330_pSPBN_GFP_v9_v2_B19EnvA_15P_BCpooled_day5_Final_RVg	Raw	314	2	628	3.563806e-04	0.7193804
170330_pSPBN_GFP_v9_v2_B19EnvA_15P_BCpooled_day5_Final_RVg	Raw	315	2	630	3.575156e-04	0.7197379
170330_pSPBN_GFP_v9_v2_B19EnvA_15P_BCpooled_day5_Final_RVg	Raw	316	3	948	5.379758e-04	0.7202758
170330_pSPBN_GFP_v9_v2_B19EnvA_15P_BCpooled_day5_Final_RVg	Raw	317	3	951	5.396783e-04	0.7208155
170330_pSPBN_GFP_v9_v2_B19EnvA_15P_BCpooled_day5_Final_RVg	Raw	318	2	636	3.609205e-04	0.7211764
170330_pSPBN_GFP_v9_v2_B19EnvA_15P_BCpooled_day5_Final_RVg	Raw	319	2	638	3.620555e-04	0.7215385
170330_pSPBN_GFP_v9_v2_B19EnvA_15P_BCpooled_day5_Final_RVg	Raw	320	2	640	3.631904e-04	0.7219017
170330_pSPBN_GFP_v9_v2_B19EnvA_15P_BCpooled_day5_Final_RVg	Raw	321	3	963	5.464881e-04	0.7224482
170330_pSPBN_GFP_v9_v2_B19EnvA_15P_BCpooled_day5_Final_RVg	Raw	322	2	644	3.654604e-04	0.7228136
170330_pSPBN_GFP_v9_v2_B19EnvA_15P_BCpooled_day5_Final_RVg	Raw	324	2	648	3.677303e-04	0.7231814
170330_pSPBN_GFP_v9_v2_B19EnvA_15P_BCpooled_day5_Final_RVg	Raw	325	3	975	5.532979e-04	0.7237347
170330_pSPBN_GFP_v9_v2_B19EnvA_15P_BCpooled_day5_Final_RVg	Raw	326	1	326	1.850001e-04	0.7239197
170330_pSPBN_GFP_v9_v2_B19EnvA_15P_BCpooled_day5_Final_RVg	Raw	327	1	327	1.855676e-04	0.7241052
170330_pSPBN_GFP_v9_v2_B19EnvA_15P_BCpooled_day5_Final_RVg	Raw	328	1	328	1.861351e-04	0.7242914
170330_pSPBN_GFP_v9_v2_B19EnvA_15P_BCpooled_day5_Final_RVg	Raw	329	2	658	3.734052e-04	0.7246648
170330_pSPBN_GFP_v9_v2_B19EnvA_15P_BCpooled_day5_Final_RVg	Raw	330	1	330	1.872701e-04	0.7248520
170330_pSPBN_GFP_v9_v2_B19EnvA_15P_BCpooled_day5_Final_RVg	Raw	331	2	662	3.756751e-04	0.7252277
170330_pSPBN_GFP_v9_v2_B19EnvA_15P_BCpooled_day5_Final_RVg	Raw	332	2	664	3.768101e-04	0.7256045
170330_pSPBN_GFP_v9_v2_B19EnvA_15P_BCpooled_day5_Final_RVg	Raw	336	2	672	3.813499e-04	0.7259859
170330_pSPBN_GFP_v9_v2_B19EnvA_15P_BCpooled_day5_Final_RVg	Raw	337	1	337	1.912425e-04	0.7261771
170330_pSPBN_GFP_v9_v2_B19EnvA_15P_BCpooled_day5_Final_RVg	Raw	340	1	340	1.929449e-04	0.7263701
170330_pSPBN_GFP_v9_v2_B19EnvA_15P_BCpooled_day5_Final_RVg	Raw	341	5	1705	9.675620e-04	0.7273376
170330_pSPBN_GFP_v9_v2_B19EnvA_15P_BCpooled_day5_Final_RVg	Raw	342	1	342	1.940799e-04	0.7275317
170330_pSPBN_GFP_v9_v2_B19EnvA_15P_BCpooled_day5_Final_RVg	Raw	343	1	343	1.946474e-04	0.7277264
170330_pSPBN_GFP_v9_v2_B19EnvA_15P_BCpooled_day5_Final_RVg	Raw	344	1	344	1.952149e-04	0.7279216
170330_pSPBN_GFP_v9_v2_B19EnvA_15P_BCpooled_day5_Final_RVg	Raw	345	3	1035	5.873470e-04	0.7285089
170330_pSPBN_GFP_v9_v2_B19EnvA_15P_BCpooled_day5_Final_RVg	Raw	346	1	346	1.963498e-04	0.7287053
170330_pSPBN_GFP_v9_v2_B19EnvA_15P_BCpooled_day5_Final_RVg	Raw	347	1	347	1.969173e-04	0.7289022
170330_pSPBN_GFP_v9_v2_B19EnvA_15P_BCpooled_day5_Final_RVg	Raw	348	1	348	1.974848e-04	0.7290997
170330_pSPBN_GFP_v9_v2_B19EnvA_15P_BCpooled_day5_Final_RVg	Raw	349	2	698	3.961046e-04	0.7294958
170330_pSPBN_GFP_v9_v2_B19EnvA_15P_BCpooled_day5_Final_RVg	Raw	350	1	350	1.986198e-04	0.7296944
170330_pSPBN_GFP_v9_v2_B19EnvA_15P_BCpooled_day5_Final_RVg	Raw	351	1	351	1.991872e-04	0.7298936
170330_pSPBN_GFP_v9_v2_B19EnvA_15P_BCpooled_day5_Final_RVg	Raw	352	1	352	1.997547e-04	0.7300933
170330_pSPBN_GFP_v9_v2_B19EnvA_15P_BCpooled_day5_Final_RVg	Raw	353	1	353	2.003222e-04	0.7302937
170330_pSPBN_GFP_v9_v2_B19EnvA_15P_BCpooled_day5_Final_RVg	Raw	354	2	708	4.017794e-04	0.7306954
170330_pSPBN_GFP_v9_v2_B19EnvA_15P_BCpooled_day5_Final_RVg	Raw	355	3	1065	6.043716e-04	0.7312998
170330_pSPBN_GFP_v9_v2_B19EnvA_15P_BCpooled_day5_Final_RVg	Raw	356	3	1068	6.060740e-04	0.7319059
170330_pSPBN_GFP_v9_v2_B19EnvA_15P_BCpooled_day5_Final_RVg	Raw	357	2	714	4.051843e-04	0.7323111
170330_pSPBN_GFP_v9_v2_B19EnvA_15P_BCpooled_day5_Final_RVg	Raw	358	2	716	4.063193e-04	0.7327174
170330_pSPBN_GFP_v9_v2_B19EnvA_15P_BCpooled_day5_Final_RVg	Raw	359	2	718	4.074543e-04	0.7331248
170330_pSPBN_GFP_v9_v2_B19EnvA_15P_BCpooled_day5_Final_RVg	Raw	360	2	720	4.085892e-04	0.7335334
170330_pSPBN_GFP_v9_v2_B19EnvA_15P_BCpooled_day5_Final_RVg	Raw	362	2	724	4.108592e-04	0.7339443
170330_pSPBN_GFP_v9_v2_B19EnvA_15P_BCpooled_day5_Final_RVg	Raw	363	3	1089	6.179912e-04	0.7345623
170330_pSPBN_GFP_v9_v2_B19EnvA_15P_BCpooled_day5_Final_RVg	Raw	364	3	1092	6.196937e-04	0.7351820
170330_pSPBN_GFP_v9_v2_B19EnvA_15P_BCpooled_day5_Final_RVg	Raw	366	5	1830	1.038498e-03	0.7362205
170330_pSPBN_GFP_v9_v2_B19EnvA_15P_BCpooled_day5_Final_RVg	Raw	367	1	367	2.082670e-04	0.7364287
170330_pSPBN_GFP_v9_v2_B19EnvA_15P_BCpooled_day5_Final_RVg	Raw	368	1	368	2.088345e-04	0.7366376
170330_pSPBN_GFP_v9_v2_B19EnvA_15P_BCpooled_day5_Final_RVg	Raw	371	3	1113	6.316108e-04	0.7372692
170330_pSPBN_GFP_v9_v2_B19EnvA_15P_BCpooled_day5_Final_RVg	Raw	372	2	744	4.222089e-04	0.7376914
170330_pSPBN_GFP_v9_v2_B19EnvA_15P_BCpooled_day5_Final_RVg	Raw	373	1	373	2.116719e-04	0.7379031
170330_pSPBN_GFP_v9_v2_B19EnvA_15P_BCpooled_day5_Final_RVg	Raw	374	1	374	2.122394e-04	0.7381153
170330_pSPBN_GFP_v9_v2_B19EnvA_15P_BCpooled_day5_Final_RVg	Raw	375	1	375	2.128069e-04	0.7383281
170330_pSPBN_GFP_v9_v2_B19EnvA_15P_BCpooled_day5_Final_RVg	Raw	376	1	376	2.133744e-04	0.7385415
170330_pSPBN_GFP_v9_v2_B19EnvA_15P_BCpooled_day5_Final_RVg	Raw	378	4	1512	8.580374e-04	0.7393995
170330_pSPBN_GFP_v9_v2_B19EnvA_15P_BCpooled_day5_Final_RVg	Raw	379	4	1516	8.603073e-04	0.7402598
170330_pSPBN_GFP_v9_v2_B19EnvA_15P_BCpooled_day5_Final_RVg	Raw	380	1	380	2.156443e-04	0.7404755
170330_pSPBN_GFP_v9_v2_B19EnvA_15P_BCpooled_day5_Final_RVg	Raw	381	1	381	2.162118e-04	0.7406917
170330_pSPBN_GFP_v9_v2_B19EnvA_15P_BCpooled_day5_Final_RVg	Raw	383	1	383	2.173468e-04	0.7409090
170330_pSPBN_GFP_v9_v2_B19EnvA_15P_BCpooled_day5_Final_RVg	Raw	384	1	384	2.179143e-04	0.7411269
170330_pSPBN_GFP_v9_v2_B19EnvA_15P_BCpooled_day5_Final_RVg	Raw	386	2	772	4.380984e-04	0.7415650
170330_pSPBN_GFP_v9_v2_B19EnvA_15P_BCpooled_day5_Final_RVg	Raw	390	1	390	2.213192e-04	0.7417864
170330_pSPBN_GFP_v9_v2_B19EnvA_15P_BCpooled_day5_Final_RVg	Raw	391	1	391	2.218866e-04	0.7420083
170330_pSPBN_GFP_v9_v2_B19EnvA_15P_BCpooled_day5_Final_RVg	Raw	392	1	392	2.224541e-04	0.7422307
170330_pSPBN_GFP_v9_v2_B19EnvA_15P_BCpooled_day5_Final_RVg	Raw	396	1	396	2.247241e-04	0.7424554
170330_pSPBN_GFP_v9_v2_B19EnvA_15P_BCpooled_day5_Final_RVg	Raw	398	1	398	2.258590e-04	0.7426813
170330_pSPBN_GFP_v9_v2_B19EnvA_15P_BCpooled_day5_Final_RVg	Raw	399	2	798	4.528531e-04	0.7431341
170330_pSPBN_GFP_v9_v2_B19EnvA_15P_BCpooled_day5_Final_RVg	Raw	402	1	402	2.281290e-04	0.7433623
170330_pSPBN_GFP_v9_v2_B19EnvA_15P_BCpooled_day5_Final_RVg	Raw	407	1	407	2.309664e-04	0.7435932
170330_pSPBN_GFP_v9_v2_B19EnvA_15P_BCpooled_day5_Final_RVg	Raw	408	2	816	4.630678e-04	0.7440563
170330_pSPBN_GFP_v9_v2_B19EnvA_15P_BCpooled_day5_Final_RVg	Raw	409	2	818	4.642028e-04	0.7445205
170330_pSPBN_GFP_v9_v2_B19EnvA_15P_BCpooled_day5_Final_RVg	Raw	410	2	820	4.653377e-04	0.7449858
170330_pSPBN_GFP_v9_v2_B19EnvA_15P_BCpooled_day5_Final_RVg	Raw	411	1	411	2.332364e-04	0.7452191
170330_pSPBN_GFP_v9_v2_B19EnvA_15P_BCpooled_day5_Final_RVg	Raw	413	1	413	2.343713e-04	0.7454535
170330_pSPBN_GFP_v9_v2_B19EnvA_15P_BCpooled_day5_Final_RVg	Raw	414	2	828	4.698776e-04	0.7459233
170330_pSPBN_GFP_v9_v2_B19EnvA_15P_BCpooled_day5_Final_RVg	Raw	415	1	415	2.355063e-04	0.7461588
170330_pSPBN_GFP_v9_v2_B19EnvA_15P_BCpooled_day5_Final_RVg	Raw	418	1	418	2.372087e-04	0.7463960
170330_pSPBN_GFP_v9_v2_B19EnvA_15P_BCpooled_day5_Final_RVg	Raw	419	1	419	2.377762e-04	0.7466338
170330_pSPBN_GFP_v9_v2_B19EnvA_15P_BCpooled_day5_Final_RVg	Raw	421	1	421	2.389112e-04	0.7468727
170330_pSPBN_GFP_v9_v2_B19EnvA_15P_BCpooled_day5_Final_RVg	Raw	423	1	423	2.400462e-04	0.7471128
170330_pSPBN_GFP_v9_v2_B19EnvA_15P_BCpooled_day5_Final_RVg	Raw	424	1	424	2.406137e-04	0.7473534
170330_pSPBN_GFP_v9_v2_B19EnvA_15P_BCpooled_day5_Final_RVg	Raw	426	1	426	2.417486e-04	0.7475951
170330_pSPBN_GFP_v9_v2_B19EnvA_15P_BCpooled_day5_Final_RVg	Raw	427	3	1281	7.269483e-04	0.7483221
170330_pSPBN_GFP_v9_v2_B19EnvA_15P_BCpooled_day5_Final_RVg	Raw	428	1	428	2.428836e-04	0.7485650
170330_pSPBN_GFP_v9_v2_B19EnvA_15P_BCpooled_day5_Final_RVg	Raw	429	2	858	4.869022e-04	0.7490519
170330_pSPBN_GFP_v9_v2_B19EnvA_15P_BCpooled_day5_Final_RVg	Raw	430	1	430	2.440186e-04	0.7492959
170330_pSPBN_GFP_v9_v2_B19EnvA_15P_BCpooled_day5_Final_RVg	Raw	431	1	431	2.445861e-04	0.7495405
170330_pSPBN_GFP_v9_v2_B19EnvA_15P_BCpooled_day5_Final_RVg	Raw	432	1	432	2.451535e-04	0.7497856
170330_pSPBN_GFP_v9_v2_B19EnvA_15P_BCpooled_day5_Final_RVg	Raw	436	3	1308	7.422704e-04	0.7505279
170330_pSPBN_GFP_v9_v2_B19EnvA_15P_BCpooled_day5_Final_RVg	Raw	441	2	882	5.005218e-04	0.7510284
170330_pSPBN_GFP_v9_v2_B19EnvA_15P_BCpooled_day5_Final_RVg	Raw	442	1	442	2.508284e-04	0.7512793
170330_pSPBN_GFP_v9_v2_B19EnvA_15P_BCpooled_day5_Final_RVg	Raw	445	3	1335	7.575925e-04	0.7520368
170330_pSPBN_GFP_v9_v2_B19EnvA_15P_BCpooled_day5_Final_RVg	Raw	446	1	446	2.530983e-04	0.7522899
170330_pSPBN_GFP_v9_v2_B19EnvA_15P_BCpooled_day5_Final_RVg	Raw	451	2	902	5.118715e-04	0.7528018
170330_pSPBN_GFP_v9_v2_B19EnvA_15P_BCpooled_day5_Final_RVg	Raw	452	1	452	2.565032e-04	0.7530583
170330_pSPBN_GFP_v9_v2_B19EnvA_15P_BCpooled_day5_Final_RVg	Raw	453	1	453	2.570707e-04	0.7533154
170330_pSPBN_GFP_v9_v2_B19EnvA_15P_BCpooled_day5_Final_RVg	Raw	456	1	456	2.587732e-04	0.7535742
170330_pSPBN_GFP_v9_v2_B19EnvA_15P_BCpooled_day5_Final_RVg	Raw	457	1	457	2.593407e-04	0.7538335
170330_pSPBN_GFP_v9_v2_B19EnvA_15P_BCpooled_day5_Final_RVg	Raw	461	1	461	2.616106e-04	0.7540951
170330_pSPBN_GFP_v9_v2_B19EnvA_15P_BCpooled_day5_Final_RVg	Raw	463	1	463	2.627456e-04	0.7543579
170330_pSPBN_GFP_v9_v2_B19EnvA_15P_BCpooled_day5_Final_RVg	Raw	464	1	464	2.633131e-04	0.7546212
170330_pSPBN_GFP_v9_v2_B19EnvA_15P_BCpooled_day5_Final_RVg	Raw	465	2	930	5.277611e-04	0.7551489
170330_pSPBN_GFP_v9_v2_B19EnvA_15P_BCpooled_day5_Final_RVg	Raw	466	2	932	5.288961e-04	0.7556778
170330_pSPBN_GFP_v9_v2_B19EnvA_15P_BCpooled_day5_Final_RVg	Raw	468	1	468	2.655830e-04	0.7559434
170330_pSPBN_GFP_v9_v2_B19EnvA_15P_BCpooled_day5_Final_RVg	Raw	469	1	469	2.661505e-04	0.7562096
170330_pSPBN_GFP_v9_v2_B19EnvA_15P_BCpooled_day5_Final_RVg	Raw	471	3	1413	8.018564e-04	0.7570114
170330_pSPBN_GFP_v9_v2_B19EnvA_15P_BCpooled_day5_Final_RVg	Raw	472	1	472	2.678529e-04	0.7572793
170330_pSPBN_GFP_v9_v2_B19EnvA_15P_BCpooled_day5_Final_RVg	Raw	473	1	473	2.684204e-04	0.7575477
170330_pSPBN_GFP_v9_v2_B19EnvA_15P_BCpooled_day5_Final_RVg	Raw	474	1	474	2.689879e-04	0.7578167
170330_pSPBN_GFP_v9_v2_B19EnvA_15P_BCpooled_day5_Final_RVg	Raw	475	1	475	2.695554e-04	0.7580862
170330_pSPBN_GFP_v9_v2_B19EnvA_15P_BCpooled_day5_Final_RVg	Raw	477	3	1431	8.120711e-04	0.7588983
170330_pSPBN_GFP_v9_v2_B19EnvA_15P_BCpooled_day5_Final_RVg	Raw	479	2	958	5.436507e-04	0.7594420
170330_pSPBN_GFP_v9_v2_B19EnvA_15P_BCpooled_day5_Final_RVg	Raw	480	1	480	2.723928e-04	0.7597144
170330_pSPBN_GFP_v9_v2_B19EnvA_15P_BCpooled_day5_Final_RVg	Raw	481	2	962	5.459206e-04	0.7602603
170330_pSPBN_GFP_v9_v2_B19EnvA_15P_BCpooled_day5_Final_RVg	Raw	483	1	483	2.740953e-04	0.7605344
170330_pSPBN_GFP_v9_v2_B19EnvA_15P_BCpooled_day5_Final_RVg	Raw	485	1	485	2.752302e-04	0.7608096
170330_pSPBN_GFP_v9_v2_B19EnvA_15P_BCpooled_day5_Final_RVg	Raw	494	1	494	2.803376e-04	0.7610899
170330_pSPBN_GFP_v9_v2_B19EnvA_15P_BCpooled_day5_Final_RVg	Raw	495	1	495	2.809051e-04	0.7613708
170330_pSPBN_GFP_v9_v2_B19EnvA_15P_BCpooled_day5_Final_RVg	Raw	497	3	1491	8.461202e-04	0.7622170
170330_pSPBN_GFP_v9_v2_B19EnvA_15P_BCpooled_day5_Final_RVg	Raw	501	1	501	2.843100e-04	0.7625013
170330_pSPBN_GFP_v9_v2_B19EnvA_15P_BCpooled_day5_Final_RVg	Raw	503	1	503	2.854450e-04	0.7627867
170330_pSPBN_GFP_v9_v2_B19EnvA_15P_BCpooled_day5_Final_RVg	Raw	506	1	506	2.871474e-04	0.7630739
170330_pSPBN_GFP_v9_v2_B19EnvA_15P_BCpooled_day5_Final_RVg	Raw	507	1	507	2.877149e-04	0.7633616
170330_pSPBN_GFP_v9_v2_B19EnvA_15P_BCpooled_day5_Final_RVg	Raw	511	2	1022	5.799697e-04	0.7639415
170330_pSPBN_GFP_v9_v2_B19EnvA_15P_BCpooled_day5_Final_RVg	Raw	513	1	513	2.911198e-04	0.7642327
170330_pSPBN_GFP_v9_v2_B19EnvA_15P_BCpooled_day5_Final_RVg	Raw	515	1	515	2.922548e-04	0.7645249
170330_pSPBN_GFP_v9_v2_B19EnvA_15P_BCpooled_day5_Final_RVg	Raw	516	1	516	2.928223e-04	0.7648177
170330_pSPBN_GFP_v9_v2_B19EnvA_15P_BCpooled_day5_Final_RVg	Raw	519	1	519	2.945247e-04	0.7651123
170330_pSPBN_GFP_v9_v2_B19EnvA_15P_BCpooled_day5_Final_RVg	Raw	520	1	520	2.950922e-04	0.7654074
170330_pSPBN_GFP_v9_v2_B19EnvA_15P_BCpooled_day5_Final_RVg	Raw	521	1	521	2.956597e-04	0.7657030
170330_pSPBN_GFP_v9_v2_B19EnvA_15P_BCpooled_day5_Final_RVg	Raw	522	1	522	2.962272e-04	0.7659992
170330_pSPBN_GFP_v9_v2_B19EnvA_15P_BCpooled_day5_Final_RVg	Raw	526	1	526	2.984971e-04	0.7662977
170330_pSPBN_GFP_v9_v2_B19EnvA_15P_BCpooled_day5_Final_RVg	Raw	527	1	527	2.990646e-04	0.7665968
170330_pSPBN_GFP_v9_v2_B19EnvA_15P_BCpooled_day5_Final_RVg	Raw	528	2	1056	5.992642e-04	0.7671961
170330_pSPBN_GFP_v9_v2_B19EnvA_15P_BCpooled_day5_Final_RVg	Raw	531	1	531	3.013346e-04	0.7674974
170330_pSPBN_GFP_v9_v2_B19EnvA_15P_BCpooled_day5_Final_RVg	Raw	532	2	1064	6.038041e-04	0.7681012
170330_pSPBN_GFP_v9_v2_B19EnvA_15P_BCpooled_day5_Final_RVg	Raw	533	1	533	3.024695e-04	0.7684037
170330_pSPBN_GFP_v9_v2_B19EnvA_15P_BCpooled_day5_Final_RVg	Raw	536	1	536	3.041720e-04	0.7687079
170330_pSPBN_GFP_v9_v2_B19EnvA_15P_BCpooled_day5_Final_RVg	Raw	537	1	537	3.047395e-04	0.7690126
170330_pSPBN_GFP_v9_v2_B19EnvA_15P_BCpooled_day5_Final_RVg	Raw	539	2	1078	6.117489e-04	0.7696243
170330_pSPBN_GFP_v9_v2_B19EnvA_15P_BCpooled_day5_Final_RVg	Raw	542	1	542	3.075769e-04	0.7699319
170330_pSPBN_GFP_v9_v2_B19EnvA_15P_BCpooled_day5_Final_RVg	Raw	545	2	1090	6.185587e-04	0.7705505
170330_pSPBN_GFP_v9_v2_B19EnvA_15P_BCpooled_day5_Final_RVg	Raw	548	1	548	3.109818e-04	0.7708615
170330_pSPBN_GFP_v9_v2_B19EnvA_15P_BCpooled_day5_Final_RVg	Raw	549	1	549	3.115493e-04	0.7711730
170330_pSPBN_GFP_v9_v2_B19EnvA_15P_BCpooled_day5_Final_RVg	Raw	550	1	550	3.121168e-04	0.7714851
170330_pSPBN_GFP_v9_v2_B19EnvA_15P_BCpooled_day5_Final_RVg	Raw	552	2	1104	6.265035e-04	0.7721116
170330_pSPBN_GFP_v9_v2_B19EnvA_15P_BCpooled_day5_Final_RVg	Raw	554	1	554	3.143867e-04	0.7724260
170330_pSPBN_GFP_v9_v2_B19EnvA_15P_BCpooled_day5_Final_RVg	Raw	557	1	557	3.160892e-04	0.7727421
170330_pSPBN_GFP_v9_v2_B19EnvA_15P_BCpooled_day5_Final_RVg	Raw	558	1	558	3.166567e-04	0.7730588
170330_pSPBN_GFP_v9_v2_B19EnvA_15P_BCpooled_day5_Final_RVg	Raw	563	1	563	3.194941e-04	0.7733783
170330_pSPBN_GFP_v9_v2_B19EnvA_15P_BCpooled_day5_Final_RVg	Raw	564	1	564	3.200616e-04	0.7736983
170330_pSPBN_GFP_v9_v2_B19EnvA_15P_BCpooled_day5_Final_RVg	Raw	565	1	565	3.206290e-04	0.7740189
170330_pSPBN_GFP_v9_v2_B19EnvA_15P_BCpooled_day5_Final_RVg	Raw	566	1	566	3.211965e-04	0.7743401
170330_pSPBN_GFP_v9_v2_B19EnvA_15P_BCpooled_day5_Final_RVg	Raw	567	2	1134	6.435280e-04	0.7749837
170330_pSPBN_GFP_v9_v2_B19EnvA_15P_BCpooled_day5_Final_RVg	Raw	569	1	569	3.228990e-04	0.7753066
170330_pSPBN_GFP_v9_v2_B19EnvA_15P_BCpooled_day5_Final_RVg	Raw	570	1	570	3.234665e-04	0.7756300
170330_pSPBN_GFP_v9_v2_B19EnvA_15P_BCpooled_day5_Final_RVg	Raw	576	3	1728	9.806141e-04	0.7766107
170330_pSPBN_GFP_v9_v2_B19EnvA_15P_BCpooled_day5_Final_RVg	Raw	579	1	579	3.285738e-04	0.7769392
170330_pSPBN_GFP_v9_v2_B19EnvA_15P_BCpooled_day5_Final_RVg	Raw	583	2	1166	6.616876e-04	0.7776009
170330_pSPBN_GFP_v9_v2_B19EnvA_15P_BCpooled_day5_Final_RVg	Raw	584	1	584	3.314113e-04	0.7779323
170330_pSPBN_GFP_v9_v2_B19EnvA_15P_BCpooled_day5_Final_RVg	Raw	587	1	587	3.331137e-04	0.7782654
170330_pSPBN_GFP_v9_v2_B19EnvA_15P_BCpooled_day5_Final_RVg	Raw	588	1	588	3.336812e-04	0.7785991
170330_pSPBN_GFP_v9_v2_B19EnvA_15P_BCpooled_day5_Final_RVg	Raw	589	1	589	3.342487e-04	0.7789334
170330_pSPBN_GFP_v9_v2_B19EnvA_15P_BCpooled_day5_Final_RVg	Raw	590	1	590	3.348162e-04	0.7792682
170330_pSPBN_GFP_v9_v2_B19EnvA_15P_BCpooled_day5_Final_RVg	Raw	591	2	1182	6.707673e-04	0.7799389
170330_pSPBN_GFP_v9_v2_B19EnvA_15P_BCpooled_day5_Final_RVg	Raw	594	1	594	3.370861e-04	0.7802760
170330_pSPBN_GFP_v9_v2_B19EnvA_15P_BCpooled_day5_Final_RVg	Raw	599	1	599	3.399235e-04	0.7806160
170330_pSPBN_GFP_v9_v2_B19EnvA_15P_BCpooled_day5_Final_RVg	Raw	603	1	603	3.421935e-04	0.7809582
170330_pSPBN_GFP_v9_v2_B19EnvA_15P_BCpooled_day5_Final_RVg	Raw	605	1	605	3.433284e-04	0.7813015
170330_pSPBN_GFP_v9_v2_B19EnvA_15P_BCpooled_day5_Final_RVg	Raw	608	1	608	3.450309e-04	0.7816465
170330_pSPBN_GFP_v9_v2_B19EnvA_15P_BCpooled_day5_Final_RVg	Raw	610	1	610	3.461659e-04	0.7819927
170330_pSPBN_GFP_v9_v2_B19EnvA_15P_BCpooled_day5_Final_RVg	Raw	611	1	611	3.467334e-04	0.7823394
170330_pSPBN_GFP_v9_v2_B19EnvA_15P_BCpooled_day5_Final_RVg	Raw	612	1	612	3.473008e-04	0.7826867
170330_pSPBN_GFP_v9_v2_B19EnvA_15P_BCpooled_day5_Final_RVg	Raw	614	1	614	3.484358e-04	0.7830351
170330_pSPBN_GFP_v9_v2_B19EnvA_15P_BCpooled_day5_Final_RVg	Raw	615	1	615	3.490033e-04	0.7833842
170330_pSPBN_GFP_v9_v2_B19EnvA_15P_BCpooled_day5_Final_RVg	Raw	616	2	1232	6.991416e-04	0.7840833
170330_pSPBN_GFP_v9_v2_B19EnvA_15P_BCpooled_day5_Final_RVg	Raw	619	2	1238	7.025465e-04	0.7847858
170330_pSPBN_GFP_v9_v2_B19EnvA_15P_BCpooled_day5_Final_RVg	Raw	620	1	620	3.518407e-04	0.7851377
170330_pSPBN_GFP_v9_v2_B19EnvA_15P_BCpooled_day5_Final_RVg	Raw	629	2	1258	7.138962e-04	0.7858516
170330_pSPBN_GFP_v9_v2_B19EnvA_15P_BCpooled_day5_Final_RVg	Raw	631	1	631	3.580831e-04	0.7862097
170330_pSPBN_GFP_v9_v2_B19EnvA_15P_BCpooled_day5_Final_RVg	Raw	634	2	1268	7.195710e-04	0.7869292
170330_pSPBN_GFP_v9_v2_B19EnvA_15P_BCpooled_day5_Final_RVg	Raw	637	1	637	3.614880e-04	0.7872907
170330_pSPBN_GFP_v9_v2_B19EnvA_15P_BCpooled_day5_Final_RVg	Raw	638	1	638	3.620555e-04	0.7876528
170330_pSPBN_GFP_v9_v2_B19EnvA_15P_BCpooled_day5_Final_RVg	Raw	644	1	644	3.654604e-04	0.7880182
170330_pSPBN_GFP_v9_v2_B19EnvA_15P_BCpooled_day5_Final_RVg	Raw	654	2	1308	7.422704e-04	0.7887605
170330_pSPBN_GFP_v9_v2_B19EnvA_15P_BCpooled_day5_Final_RVg	Raw	656	1	656	3.722702e-04	0.7891328
170330_pSPBN_GFP_v9_v2_B19EnvA_15P_BCpooled_day5_Final_RVg	Raw	657	1	657	3.728377e-04	0.7895056
170330_pSPBN_GFP_v9_v2_B19EnvA_15P_BCpooled_day5_Final_RVg	Raw	660	1	660	3.745401e-04	0.7898802
170330_pSPBN_GFP_v9_v2_B19EnvA_15P_BCpooled_day5_Final_RVg	Raw	662	2	1324	7.513502e-04	0.7906315
170330_pSPBN_GFP_v9_v2_B19EnvA_15P_BCpooled_day5_Final_RVg	Raw	666	1	666	3.779450e-04	0.7910094
170330_pSPBN_GFP_v9_v2_B19EnvA_15P_BCpooled_day5_Final_RVg	Raw	668	1	668	3.790800e-04	0.7913885
170330_pSPBN_GFP_v9_v2_B19EnvA_15P_BCpooled_day5_Final_RVg	Raw	669	3	2007	1.138942e-03	0.7925275
170330_pSPBN_GFP_v9_v2_B19EnvA_15P_BCpooled_day5_Final_RVg	Raw	671	1	671	3.807825e-04	0.7929083
170330_pSPBN_GFP_v9_v2_B19EnvA_15P_BCpooled_day5_Final_RVg	Raw	674	1	674	3.824849e-04	0.7932907
170330_pSPBN_GFP_v9_v2_B19EnvA_15P_BCpooled_day5_Final_RVg	Raw	676	1	676	3.836199e-04	0.7936744
170330_pSPBN_GFP_v9_v2_B19EnvA_15P_BCpooled_day5_Final_RVg	Raw	679	2	1358	7.706447e-04	0.7944450
170330_pSPBN_GFP_v9_v2_B19EnvA_15P_BCpooled_day5_Final_RVg	Raw	681	1	681	3.864573e-04	0.7948315
170330_pSPBN_GFP_v9_v2_B19EnvA_15P_BCpooled_day5_Final_RVg	Raw	691	1	691	3.921322e-04	0.7952236
170330_pSPBN_GFP_v9_v2_B19EnvA_15P_BCpooled_day5_Final_RVg	Raw	695	1	695	3.944021e-04	0.7956180
170330_pSPBN_GFP_v9_v2_B19EnvA_15P_BCpooled_day5_Final_RVg	Raw	696	2	1392	7.899392e-04	0.7964079
170330_pSPBN_GFP_v9_v2_B19EnvA_15P_BCpooled_day5_Final_RVg	Raw	701	1	701	3.978070e-04	0.7968057
170330_pSPBN_GFP_v9_v2_B19EnvA_15P_BCpooled_day5_Final_RVg	Raw	702	1	702	3.983745e-04	0.7972041
170330_pSPBN_GFP_v9_v2_B19EnvA_15P_BCpooled_day5_Final_RVg	Raw	704	1	704	3.995095e-04	0.7976036
170330_pSPBN_GFP_v9_v2_B19EnvA_15P_BCpooled_day5_Final_RVg	Raw	710	1	710	4.029144e-04	0.7980065
170330_pSPBN_GFP_v9_v2_B19EnvA_15P_BCpooled_day5_Final_RVg	Raw	717	1	717	4.068868e-04	0.7984134
170330_pSPBN_GFP_v9_v2_B19EnvA_15P_BCpooled_day5_Final_RVg	Raw	719	3	2157	1.224065e-03	0.7996375
170330_pSPBN_GFP_v9_v2_B19EnvA_15P_BCpooled_day5_Final_RVg	Raw	722	1	722	4.097242e-04	0.8000472
170330_pSPBN_GFP_v9_v2_B19EnvA_15P_BCpooled_day5_Final_RVg	Raw	726	1	726	4.119941e-04	0.8004592
170330_pSPBN_GFP_v9_v2_B19EnvA_15P_BCpooled_day5_Final_RVg	Raw	727	1	727	4.125616e-04	0.8008718
170330_pSPBN_GFP_v9_v2_B19EnvA_15P_BCpooled_day5_Final_RVg	Raw	729	1	729	4.136966e-04	0.8012855
170330_pSPBN_GFP_v9_v2_B19EnvA_15P_BCpooled_day5_Final_RVg	Raw	731	1	731	4.148316e-04	0.8017003
170330_pSPBN_GFP_v9_v2_B19EnvA_15P_BCpooled_day5_Final_RVg	Raw	743	1	743	4.216414e-04	0.8021219
170330_pSPBN_GFP_v9_v2_B19EnvA_15P_BCpooled_day5_Final_RVg	Raw	744	1	744	4.222089e-04	0.8025441
170330_pSPBN_GFP_v9_v2_B19EnvA_15P_BCpooled_day5_Final_RVg	Raw	746	1	746	4.233438e-04	0.8029675
170330_pSPBN_GFP_v9_v2_B19EnvA_15P_BCpooled_day5_Final_RVg	Raw	747	1	747	4.239113e-04	0.8033914
170330_pSPBN_GFP_v9_v2_B19EnvA_15P_BCpooled_day5_Final_RVg	Raw	749	2	1498	8.500926e-04	0.8042415
170330_pSPBN_GFP_v9_v2_B19EnvA_15P_BCpooled_day5_Final_RVg	Raw	750	1	750	4.256138e-04	0.8046671
170330_pSPBN_GFP_v9_v2_B19EnvA_15P_BCpooled_day5_Final_RVg	Raw	759	2	1518	8.614423e-04	0.8055286
170330_pSPBN_GFP_v9_v2_B19EnvA_15P_BCpooled_day5_Final_RVg	Raw	767	2	1534	8.705220e-04	0.8063991
170330_pSPBN_GFP_v9_v2_B19EnvA_15P_BCpooled_day5_Final_RVg	Raw	773	1	773	4.386659e-04	0.8068377
170330_pSPBN_GFP_v9_v2_B19EnvA_15P_BCpooled_day5_Final_RVg	Raw	774	1	774	4.392334e-04	0.8072770
170330_pSPBN_GFP_v9_v2_B19EnvA_15P_BCpooled_day5_Final_RVg	Raw	776	1	776	4.403684e-04	0.8077173
170330_pSPBN_GFP_v9_v2_B19EnvA_15P_BCpooled_day5_Final_RVg	Raw	779	1	779	4.420708e-04	0.8081594
170330_pSPBN_GFP_v9_v2_B19EnvA_15P_BCpooled_day5_Final_RVg	Raw	781	1	781	4.432058e-04	0.8086026
170330_pSPBN_GFP_v9_v2_B19EnvA_15P_BCpooled_day5_Final_RVg	Raw	785	1	785	4.454758e-04	0.8090481
170330_pSPBN_GFP_v9_v2_B19EnvA_15P_BCpooled_day5_Final_RVg	Raw	786	2	1572	8.920865e-04	0.8099402
170330_pSPBN_GFP_v9_v2_B19EnvA_15P_BCpooled_day5_Final_RVg	Raw	796	1	796	4.517181e-04	0.8103919
170330_pSPBN_GFP_v9_v2_B19EnvA_15P_BCpooled_day5_Final_RVg	Raw	799	1	799	4.534205e-04	0.8108453
170330_pSPBN_GFP_v9_v2_B19EnvA_15P_BCpooled_day5_Final_RVg	Raw	801	2	1602	9.091110e-04	0.8117544
170330_pSPBN_GFP_v9_v2_B19EnvA_15P_BCpooled_day5_Final_RVg	Raw	807	1	807	4.579604e-04	0.8122124
170330_pSPBN_GFP_v9_v2_B19EnvA_15P_BCpooled_day5_Final_RVg	Raw	809	1	809	4.590954e-04	0.8126715
170330_pSPBN_GFP_v9_v2_B19EnvA_15P_BCpooled_day5_Final_RVg	Raw	810	1	810	4.596629e-04	0.8131311
170330_pSPBN_GFP_v9_v2_B19EnvA_15P_BCpooled_day5_Final_RVg	Raw	812	1	812	4.607978e-04	0.8135919
170330_pSPBN_GFP_v9_v2_B19EnvA_15P_BCpooled_day5_Final_RVg	Raw	813	2	1626	9.227307e-04	0.8145147
170330_pSPBN_GFP_v9_v2_B19EnvA_15P_BCpooled_day5_Final_RVg	Raw	819	2	1638	9.295405e-04	0.8154442
170330_pSPBN_GFP_v9_v2_B19EnvA_15P_BCpooled_day5_Final_RVg	Raw	821	1	821	4.659052e-04	0.8159101
170330_pSPBN_GFP_v9_v2_B19EnvA_15P_BCpooled_day5_Final_RVg	Raw	826	1	826	4.687426e-04	0.8163789
170330_pSPBN_GFP_v9_v2_B19EnvA_15P_BCpooled_day5_Final_RVg	Raw	827	1	827	4.693101e-04	0.8168482
170330_pSPBN_GFP_v9_v2_B19EnvA_15P_BCpooled_day5_Final_RVg	Raw	828	1	828	4.698776e-04	0.8173181
170330_pSPBN_GFP_v9_v2_B19EnvA_15P_BCpooled_day5_Final_RVg	Raw	829	1	829	4.704451e-04	0.8177885
170330_pSPBN_GFP_v9_v2_B19EnvA_15P_BCpooled_day5_Final_RVg	Raw	832	1	832	4.721476e-04	0.8182606
170330_pSPBN_GFP_v9_v2_B19EnvA_15P_BCpooled_day5_Final_RVg	Raw	834	2	1668	9.465650e-04	0.8192072
170330_pSPBN_GFP_v9_v2_B19EnvA_15P_BCpooled_day5_Final_RVg	Raw	843	1	843	4.783899e-04	0.8196856
170330_pSPBN_GFP_v9_v2_B19EnvA_15P_BCpooled_day5_Final_RVg	Raw	847	1	847	4.806598e-04	0.8201663
170330_pSPBN_GFP_v9_v2_B19EnvA_15P_BCpooled_day5_Final_RVg	Raw	850	1	850	4.823623e-04	0.8206486
170330_pSPBN_GFP_v9_v2_B19EnvA_15P_BCpooled_day5_Final_RVg	Raw	854	2	1708	9.692644e-04	0.8216179
170330_pSPBN_GFP_v9_v2_B19EnvA_15P_BCpooled_day5_Final_RVg	Raw	856	2	1712	9.715344e-04	0.8225894
170330_pSPBN_GFP_v9_v2_B19EnvA_15P_BCpooled_day5_Final_RVg	Raw	857	1	857	4.863347e-04	0.8230758
170330_pSPBN_GFP_v9_v2_B19EnvA_15P_BCpooled_day5_Final_RVg	Raw	858	1	858	4.869022e-04	0.8235627
170330_pSPBN_GFP_v9_v2_B19EnvA_15P_BCpooled_day5_Final_RVg	Raw	861	1	861	4.886046e-04	0.8240513
170330_pSPBN_GFP_v9_v2_B19EnvA_15P_BCpooled_day5_Final_RVg	Raw	885	1	885	5.022243e-04	0.8245535
170330_pSPBN_GFP_v9_v2_B19EnvA_15P_BCpooled_day5_Final_RVg	Raw	888	1	888	5.039267e-04	0.8250574
170330_pSPBN_GFP_v9_v2_B19EnvA_15P_BCpooled_day5_Final_RVg	Raw	889	1	889	5.044942e-04	0.8255619
170330_pSPBN_GFP_v9_v2_B19EnvA_15P_BCpooled_day5_Final_RVg	Raw	899	1	899	5.101690e-04	0.8260721
170330_pSPBN_GFP_v9_v2_B19EnvA_15P_BCpooled_day5_Final_RVg	Raw	900	1	900	5.107365e-04	0.8265828
170330_pSPBN_GFP_v9_v2_B19EnvA_15P_BCpooled_day5_Final_RVg	Raw	903	1	903	5.124390e-04	0.8270953
170330_pSPBN_GFP_v9_v2_B19EnvA_15P_BCpooled_day5_Final_RVg	Raw	904	1	904	5.130065e-04	0.8276083
170330_pSPBN_GFP_v9_v2_B19EnvA_15P_BCpooled_day5_Final_RVg	Raw	907	1	907	5.147089e-04	0.8281230
170330_pSPBN_GFP_v9_v2_B19EnvA_15P_BCpooled_day5_Final_RVg	Raw	914	1	914	5.186813e-04	0.8286417
170330_pSPBN_GFP_v9_v2_B19EnvA_15P_BCpooled_day5_Final_RVg	Raw	916	1	916	5.198163e-04	0.8291615
170330_pSPBN_GFP_v9_v2_B19EnvA_15P_BCpooled_day5_Final_RVg	Raw	923	2	1846	1.047577e-03	0.8302090
170330_pSPBN_GFP_v9_v2_B19EnvA_15P_BCpooled_day5_Final_RVg	Raw	926	1	926	5.254911e-04	0.8307345
170330_pSPBN_GFP_v9_v2_B19EnvA_15P_BCpooled_day5_Final_RVg	Raw	928	1	928	5.266261e-04	0.8312612
170330_pSPBN_GFP_v9_v2_B19EnvA_15P_BCpooled_day5_Final_RVg	Raw	932	1	932	5.288961e-04	0.8317901
170330_pSPBN_GFP_v9_v2_B19EnvA_15P_BCpooled_day5_Final_RVg	Raw	936	1	936	5.311660e-04	0.8323212
170330_pSPBN_GFP_v9_v2_B19EnvA_15P_BCpooled_day5_Final_RVg	Raw	938	1	938	5.323010e-04	0.8328535
170330_pSPBN_GFP_v9_v2_B19EnvA_15P_BCpooled_day5_Final_RVg	Raw	939	1	939	5.328684e-04	0.8333864
170330_pSPBN_GFP_v9_v2_B19EnvA_15P_BCpooled_day5_Final_RVg	Raw	942	1	942	5.345709e-04	0.8339210
170330_pSPBN_GFP_v9_v2_B19EnvA_15P_BCpooled_day5_Final_RVg	Raw	945	1	945	5.362734e-04	0.8344572
170330_pSPBN_GFP_v9_v2_B19EnvA_15P_BCpooled_day5_Final_RVg	Raw	949	1	949	5.385433e-04	0.8349958
170330_pSPBN_GFP_v9_v2_B19EnvA_15P_BCpooled_day5_Final_RVg	Raw	952	1	952	5.402458e-04	0.8355360
170330_pSPBN_GFP_v9_v2_B19EnvA_15P_BCpooled_day5_Final_RVg	Raw	967	2	1934	1.097516e-03	0.8366335
170330_pSPBN_GFP_v9_v2_B19EnvA_15P_BCpooled_day5_Final_RVg	Raw	968	1	968	5.493255e-04	0.8371829
170330_pSPBN_GFP_v9_v2_B19EnvA_15P_BCpooled_day5_Final_RVg	Raw	974	1	974	5.527304e-04	0.8377356
170330_pSPBN_GFP_v9_v2_B19EnvA_15P_BCpooled_day5_Final_RVg	Raw	983	1	983	5.578378e-04	0.8382934
170330_pSPBN_GFP_v9_v2_B19EnvA_15P_BCpooled_day5_Final_RVg	Raw	989	1	989	5.612427e-04	0.8388547
170330_pSPBN_GFP_v9_v2_B19EnvA_15P_BCpooled_day5_Final_RVg	Raw	1002	2	2004	1.137240e-03	0.8399919
170330_pSPBN_GFP_v9_v2_B19EnvA_15P_BCpooled_day5_Final_RVg	Raw	1010	1	1010	5.731599e-04	0.8405651
170330_pSPBN_GFP_v9_v2_B19EnvA_15P_BCpooled_day5_Final_RVg	Raw	1011	1	1011	5.737274e-04	0.8411388
170330_pSPBN_GFP_v9_v2_B19EnvA_15P_BCpooled_day5_Final_RVg	Raw	1012	1	1012	5.742949e-04	0.8417131
170330_pSPBN_GFP_v9_v2_B19EnvA_15P_BCpooled_day5_Final_RVg	Raw	1015	1	1015	5.759973e-04	0.8422891
170330_pSPBN_GFP_v9_v2_B19EnvA_15P_BCpooled_day5_Final_RVg	Raw	1018	1	1018	5.776998e-04	0.8428668
170330_pSPBN_GFP_v9_v2_B19EnvA_15P_BCpooled_day5_Final_RVg	Raw	1022	1	1022	5.799697e-04	0.8434468
170330_pSPBN_GFP_v9_v2_B19EnvA_15P_BCpooled_day5_Final_RVg	Raw	1026	1	1026	5.822396e-04	0.8440290
170330_pSPBN_GFP_v9_v2_B19EnvA_15P_BCpooled_day5_Final_RVg	Raw	1036	1	1036	5.879145e-04	0.8446169
170330_pSPBN_GFP_v9_v2_B19EnvA_15P_BCpooled_day5_Final_RVg	Raw	1038	1	1038	5.890495e-04	0.8452060
170330_pSPBN_GFP_v9_v2_B19EnvA_15P_BCpooled_day5_Final_RVg	Raw	1040	2	2080	1.180369e-03	0.8463863
170330_pSPBN_GFP_v9_v2_B19EnvA_15P_BCpooled_day5_Final_RVg	Raw	1050	1	1050	5.958593e-04	0.8469822
170330_pSPBN_GFP_v9_v2_B19EnvA_15P_BCpooled_day5_Final_RVg	Raw	1058	1	1058	6.003992e-04	0.8475826
170330_pSPBN_GFP_v9_v2_B19EnvA_15P_BCpooled_day5_Final_RVg	Raw	1066	1	1066	6.049390e-04	0.8481875
170330_pSPBN_GFP_v9_v2_B19EnvA_15P_BCpooled_day5_Final_RVg	Raw	1068	1	1068	6.060740e-04	0.8487936
170330_pSPBN_GFP_v9_v2_B19EnvA_15P_BCpooled_day5_Final_RVg	Raw	1074	1	1074	6.094789e-04	0.8494031
170330_pSPBN_GFP_v9_v2_B19EnvA_15P_BCpooled_day5_Final_RVg	Raw	1081	1	1081	6.134513e-04	0.8500165
170330_pSPBN_GFP_v9_v2_B19EnvA_15P_BCpooled_day5_Final_RVg	Raw	1082	1	1082	6.140188e-04	0.8506306
170330_pSPBN_GFP_v9_v2_B19EnvA_15P_BCpooled_day5_Final_RVg	Raw	1101	1	1101	6.248010e-04	0.8512554
170330_pSPBN_GFP_v9_v2_B19EnvA_15P_BCpooled_day5_Final_RVg	Raw	1108	1	1108	6.287734e-04	0.8518841
170330_pSPBN_GFP_v9_v2_B19EnvA_15P_BCpooled_day5_Final_RVg	Raw	1127	1	1127	6.395556e-04	0.8525237
170330_pSPBN_GFP_v9_v2_B19EnvA_15P_BCpooled_day5_Final_RVg	Raw	1138	2	2276	1.291596e-03	0.8538153
170330_pSPBN_GFP_v9_v2_B19EnvA_15P_BCpooled_day5_Final_RVg	Raw	1155	1	1155	6.554452e-04	0.8544707
170330_pSPBN_GFP_v9_v2_B19EnvA_15P_BCpooled_day5_Final_RVg	Raw	1182	1	1182	6.707673e-04	0.8551415
170330_pSPBN_GFP_v9_v2_B19EnvA_15P_BCpooled_day5_Final_RVg	Raw	1190	1	1190	6.753072e-04	0.8558168
170330_pSPBN_GFP_v9_v2_B19EnvA_15P_BCpooled_day5_Final_RVg	Raw	1199	1	1199	6.804146e-04	0.8564972
170330_pSPBN_GFP_v9_v2_B19EnvA_15P_BCpooled_day5_Final_RVg	Raw	1212	1	1212	6.877919e-04	0.8571850
170330_pSPBN_GFP_v9_v2_B19EnvA_15P_BCpooled_day5_Final_RVg	Raw	1228	1	1228	6.968716e-04	0.8578819
170330_pSPBN_GFP_v9_v2_B19EnvA_15P_BCpooled_day5_Final_RVg	Raw	1230	2	2460	1.396013e-03	0.8592779
170330_pSPBN_GFP_v9_v2_B19EnvA_15P_BCpooled_day5_Final_RVg	Raw	1242	1	1242	7.048164e-04	0.8599827
170330_pSPBN_GFP_v9_v2_B19EnvA_15P_BCpooled_day5_Final_RVg	Raw	1245	1	1245	7.065189e-04	0.8606892
170330_pSPBN_GFP_v9_v2_B19EnvA_15P_BCpooled_day5_Final_RVg	Raw	1289	1	1289	7.314882e-04	0.8614207
170330_pSPBN_GFP_v9_v2_B19EnvA_15P_BCpooled_day5_Final_RVg	Raw	1295	1	1295	7.348931e-04	0.8621556
170330_pSPBN_GFP_v9_v2_B19EnvA_15P_BCpooled_day5_Final_RVg	Raw	1302	1	1302	7.388655e-04	0.8628945
170330_pSPBN_GFP_v9_v2_B19EnvA_15P_BCpooled_day5_Final_RVg	Raw	1322	1	1322	7.502152e-04	0.8636447
170330_pSPBN_GFP_v9_v2_B19EnvA_15P_BCpooled_day5_Final_RVg	Raw	1348	1	1348	7.649698e-04	0.8644097
170330_pSPBN_GFP_v9_v2_B19EnvA_15P_BCpooled_day5_Final_RVg	Raw	1358	1	1358	7.706447e-04	0.8651803
170330_pSPBN_GFP_v9_v2_B19EnvA_15P_BCpooled_day5_Final_RVg	Raw	1363	1	1363	7.734821e-04	0.8659538
170330_pSPBN_GFP_v9_v2_B19EnvA_15P_BCpooled_day5_Final_RVg	Raw	1364	1	1364	7.740496e-04	0.8667278
170330_pSPBN_GFP_v9_v2_B19EnvA_15P_BCpooled_day5_Final_RVg	Raw	1370	1	1370	7.774545e-04	0.8675053
170330_pSPBN_GFP_v9_v2_B19EnvA_15P_BCpooled_day5_Final_RVg	Raw	1390	1	1390	7.888042e-04	0.8682941
170330_pSPBN_GFP_v9_v2_B19EnvA_15P_BCpooled_day5_Final_RVg	Raw	1393	1	1393	7.905067e-04	0.8690846
170330_pSPBN_GFP_v9_v2_B19EnvA_15P_BCpooled_day5_Final_RVg	Raw	1400	1	1400	7.944791e-04	0.8698791
170330_pSPBN_GFP_v9_v2_B19EnvA_15P_BCpooled_day5_Final_RVg	Raw	1448	1	1448	8.217183e-04	0.8707008
170330_pSPBN_GFP_v9_v2_B19EnvA_15P_BCpooled_day5_Final_RVg	Raw	1449	1	1449	8.222858e-04	0.8715231
170330_pSPBN_GFP_v9_v2_B19EnvA_15P_BCpooled_day5_Final_RVg	Raw	1453	1	1453	8.245558e-04	0.8723476
170330_pSPBN_GFP_v9_v2_B19EnvA_15P_BCpooled_day5_Final_RVg	Raw	1462	1	1462	8.296631e-04	0.8731773
170330_pSPBN_GFP_v9_v2_B19EnvA_15P_BCpooled_day5_Final_RVg	Raw	1485	1	1485	8.427153e-04	0.8740200
170330_pSPBN_GFP_v9_v2_B19EnvA_15P_BCpooled_day5_Final_RVg	Raw	1516	1	1516	8.603073e-04	0.8748803
170330_pSPBN_GFP_v9_v2_B19EnvA_15P_BCpooled_day5_Final_RVg	Raw	1529	1	1529	8.676846e-04	0.8757480
170330_pSPBN_GFP_v9_v2_B19EnvA_15P_BCpooled_day5_Final_RVg	Raw	1563	1	1563	8.869791e-04	0.8766350
170330_pSPBN_GFP_v9_v2_B19EnvA_15P_BCpooled_day5_Final_RVg	Raw	1595	1	1595	9.051386e-04	0.8775401
170330_pSPBN_GFP_v9_v2_B19EnvA_15P_BCpooled_day5_Final_RVg	Raw	1599	1	1599	9.074086e-04	0.8784475
170330_pSPBN_GFP_v9_v2_B19EnvA_15P_BCpooled_day5_Final_RVg	Raw	1645	1	1645	9.335129e-04	0.8793811
170330_pSPBN_GFP_v9_v2_B19EnvA_15P_BCpooled_day5_Final_RVg	Raw	1651	1	1651	9.369178e-04	0.8803180
170330_pSPBN_GFP_v9_v2_B19EnvA_15P_BCpooled_day5_Final_RVg	Raw	1653	1	1653	9.380528e-04	0.8812560
170330_pSPBN_GFP_v9_v2_B19EnvA_15P_BCpooled_day5_Final_RVg	Raw	1675	1	1675	9.505374e-04	0.8822066
170330_pSPBN_GFP_v9_v2_B19EnvA_15P_BCpooled_day5_Final_RVg	Raw	1704	1	1704	9.669945e-04	0.8831736
170330_pSPBN_GFP_v9_v2_B19EnvA_15P_BCpooled_day5_Final_RVg	Raw	1718	1	1718	9.749393e-04	0.8841485
170330_pSPBN_GFP_v9_v2_B19EnvA_15P_BCpooled_day5_Final_RVg	Raw	1726	1	1726	9.794792e-04	0.8851280
170330_pSPBN_GFP_v9_v2_B19EnvA_15P_BCpooled_day5_Final_RVg	Raw	1734	1	1734	9.840191e-04	0.8861120
170330_pSPBN_GFP_v9_v2_B19EnvA_15P_BCpooled_day5_Final_RVg	Raw	1750	1	1750	9.930988e-04	0.8871051
170330_pSPBN_GFP_v9_v2_B19EnvA_15P_BCpooled_day5_Final_RVg	Raw	1753	1	1753	9.948013e-04	0.8880999
170330_pSPBN_GFP_v9_v2_B19EnvA_15P_BCpooled_day5_Final_RVg	Raw	1756	1	1756	9.965037e-04	0.8890964
170330_pSPBN_GFP_v9_v2_B19EnvA_15P_BCpooled_day5_Final_RVg	Raw	1812	1	1812	1.028283e-03	0.8901247
170330_pSPBN_GFP_v9_v2_B19EnvA_15P_BCpooled_day5_Final_RVg	Raw	1818	1	1818	1.031688e-03	0.8911564
170330_pSPBN_GFP_v9_v2_B19EnvA_15P_BCpooled_day5_Final_RVg	Raw	1839	1	1839	1.043605e-03	0.8922000
170330_pSPBN_GFP_v9_v2_B19EnvA_15P_BCpooled_day5_Final_RVg	Raw	1846	1	1846	1.047577e-03	0.8932476
170330_pSPBN_GFP_v9_v2_B19EnvA_15P_BCpooled_day5_Final_RVg	Raw	1854	1	1854	1.052117e-03	0.8942997
170330_pSPBN_GFP_v9_v2_B19EnvA_15P_BCpooled_day5_Final_RVg	Raw	1866	1	1866	1.058927e-03	0.8953586
170330_pSPBN_GFP_v9_v2_B19EnvA_15P_BCpooled_day5_Final_RVg	Raw	1899	1	1899	1.077654e-03	0.8964363
170330_pSPBN_GFP_v9_v2_B19EnvA_15P_BCpooled_day5_Final_RVg	Raw	1917	1	1917	1.087869e-03	0.8975241
170330_pSPBN_GFP_v9_v2_B19EnvA_15P_BCpooled_day5_Final_RVg	Raw	1930	1	1930	1.095246e-03	0.8986194
170330_pSPBN_GFP_v9_v2_B19EnvA_15P_BCpooled_day5_Final_RVg	Raw	1950	1	1950	1.106596e-03	0.8997260
170330_pSPBN_GFP_v9_v2_B19EnvA_15P_BCpooled_day5_Final_RVg	Raw	1966	2	3932	2.231351e-03	0.9019573
170330_pSPBN_GFP_v9_v2_B19EnvA_15P_BCpooled_day5_Final_RVg	Raw	1981	1	1981	1.124188e-03	0.9030815
170330_pSPBN_GFP_v9_v2_B19EnvA_15P_BCpooled_day5_Final_RVg	Raw	1988	1	1988	1.128160e-03	0.9042097
170330_pSPBN_GFP_v9_v2_B19EnvA_15P_BCpooled_day5_Final_RVg	Raw	2021	1	2021	1.146887e-03	0.9053565
170330_pSPBN_GFP_v9_v2_B19EnvA_15P_BCpooled_day5_Final_RVg	Raw	2070	1	2070	1.174694e-03	0.9065312
170330_pSPBN_GFP_v9_v2_B19EnvA_15P_BCpooled_day5_Final_RVg	Raw	2090	1	2090	1.186044e-03	0.9077173
170330_pSPBN_GFP_v9_v2_B19EnvA_15P_BCpooled_day5_Final_RVg	Raw	2096	1	2096	1.189449e-03	0.9089067
170330_pSPBN_GFP_v9_v2_B19EnvA_15P_BCpooled_day5_Final_RVg	Raw	2170	1	2170	1.231443e-03	0.9101382
170330_pSPBN_GFP_v9_v2_B19EnvA_15P_BCpooled_day5_Final_RVg	Raw	2279	1	2279	1.293298e-03	0.9114315
170330_pSPBN_GFP_v9_v2_B19EnvA_15P_BCpooled_day5_Final_RVg	Raw	2286	1	2286	1.297271e-03	0.9127287
170330_pSPBN_GFP_v9_v2_B19EnvA_15P_BCpooled_day5_Final_RVg	Raw	2288	1	2288	1.298406e-03	0.9140272
170330_pSPBN_GFP_v9_v2_B19EnvA_15P_BCpooled_day5_Final_RVg	Raw	2289	1	2289	1.298973e-03	0.9153261
170330_pSPBN_GFP_v9_v2_B19EnvA_15P_BCpooled_day5_Final_RVg	Raw	2299	1	2299	1.304648e-03	0.9166308
170330_pSPBN_GFP_v9_v2_B19EnvA_15P_BCpooled_day5_Final_RVg	Raw	2359	1	2359	1.338697e-03	0.9179695
170330_pSPBN_GFP_v9_v2_B19EnvA_15P_BCpooled_day5_Final_RVg	Raw	2362	1	2362	1.340400e-03	0.9193099
170330_pSPBN_GFP_v9_v2_B19EnvA_15P_BCpooled_day5_Final_RVg	Raw	2458	1	2458	1.394878e-03	0.9207047
170330_pSPBN_GFP_v9_v2_B19EnvA_15P_BCpooled_day5_Final_RVg	Raw	2570	1	2570	1.458437e-03	0.9221632
170330_pSPBN_GFP_v9_v2_B19EnvA_15P_BCpooled_day5_Final_RVg	Raw	2573	1	2573	1.460139e-03	0.9236233
170330_pSPBN_GFP_v9_v2_B19EnvA_15P_BCpooled_day5_Final_RVg	Raw	2594	1	2594	1.472056e-03	0.9250954
170330_pSPBN_GFP_v9_v2_B19EnvA_15P_BCpooled_day5_Final_RVg	Raw	2658	1	2658	1.508375e-03	0.9266038
170330_pSPBN_GFP_v9_v2_B19EnvA_15P_BCpooled_day5_Final_RVg	Raw	2714	1	2714	1.540154e-03	0.9281439
170330_pSPBN_GFP_v9_v2_B19EnvA_15P_BCpooled_day5_Final_RVg	Raw	2815	1	2815	1.597470e-03	0.9297414
170330_pSPBN_GFP_v9_v2_B19EnvA_15P_BCpooled_day5_Final_RVg	Raw	2972	1	2972	1.686566e-03	0.9314279
170330_pSPBN_GFP_v9_v2_B19EnvA_15P_BCpooled_day5_Final_RVg	Raw	2976	1	2976	1.688835e-03	0.9331168
170330_pSPBN_GFP_v9_v2_B19EnvA_15P_BCpooled_day5_Final_RVg	Raw	3008	1	3008	1.706995e-03	0.9348238
170330_pSPBN_GFP_v9_v2_B19EnvA_15P_BCpooled_day5_Final_RVg	Raw	3019	1	3019	1.713237e-03	0.9365370
170330_pSPBN_GFP_v9_v2_B19EnvA_15P_BCpooled_day5_Final_RVg	Raw	3067	1	3067	1.740477e-03	0.9382775
170330_pSPBN_GFP_v9_v2_B19EnvA_15P_BCpooled_day5_Final_RVg	Raw	3250	1	3250	1.844326e-03	0.9401218
170330_pSPBN_GFP_v9_v2_B19EnvA_15P_BCpooled_day5_Final_RVg	Raw	3439	1	3439	1.951581e-03	0.9420734
170330_pSPBN_GFP_v9_v2_B19EnvA_15P_BCpooled_day5_Final_RVg	Raw	3488	1	3488	1.979388e-03	0.9440528
170330_pSPBN_GFP_v9_v2_B19EnvA_15P_BCpooled_day5_Final_RVg	Raw	3691	1	3691	2.094587e-03	0.9461474
170330_pSPBN_GFP_v9_v2_B19EnvA_15P_BCpooled_day5_Final_RVg	Raw	3803	1	3803	2.158146e-03	0.9483055
170330_pSPBN_GFP_v9_v2_B19EnvA_15P_BCpooled_day5_Final_RVg	Raw	3869	1	3869	2.195600e-03	0.9505011
170330_pSPBN_GFP_v9_v2_B19EnvA_15P_BCpooled_day5_Final_RVg	Raw	4044	1	4044	2.294909e-03	0.9527960
170330_pSPBN_GFP_v9_v2_B19EnvA_15P_BCpooled_day5_Final_RVg	Raw	4083	1	4083	2.317041e-03	0.9551131
170330_pSPBN_GFP_v9_v2_B19EnvA_15P_BCpooled_day5_Final_RVg	Raw	4109	1	4109	2.331796e-03	0.9574449
170330_pSPBN_GFP_v9_v2_B19EnvA_15P_BCpooled_day5_Final_RVg	Raw	4359	1	4359	2.473667e-03	0.9599185
170330_pSPBN_GFP_v9_v2_B19EnvA_15P_BCpooled_day5_Final_RVg	Raw	4418	1	4418	2.507149e-03	0.9624257
170330_pSPBN_GFP_v9_v2_B19EnvA_15P_BCpooled_day5_Final_RVg	Raw	4422	1	4422	2.509419e-03	0.9649351
170330_pSPBN_GFP_v9_v2_B19EnvA_15P_BCpooled_day5_Final_RVg	Raw	4599	1	4599	2.609864e-03	0.9675450
170330_pSPBN_GFP_v9_v2_B19EnvA_15P_BCpooled_day5_Final_RVg	Raw	5772	1	5772	3.275524e-03	0.9708205
170330_pSPBN_GFP_v9_v2_B19EnvA_15P_BCpooled_day5_Final_RVg	Raw	6199	1	6199	3.517840e-03	0.9743383
170330_pSPBN_GFP_v9_v2_B19EnvA_15P_BCpooled_day5_Final_RVg	Raw	6284	1	6284	3.566076e-03	0.9779044
170330_pSPBN_GFP_v9_v2_B19EnvA_15P_BCpooled_day5_Final_RVg	Raw	6304	1	6304	3.577426e-03	0.9814818
170330_pSPBN_GFP_v9_v2_B19EnvA_15P_BCpooled_day5_Final_RVg	Raw	10061	1	10061	5.709467e-03	0.9871913
170330_pSPBN_GFP_v9_v2_B19EnvA_15P_BCpooled_day5_Final_RVg	Raw	10075	1	10075	5.717412e-03	0.9929087
170330_pSPBN_GFP_v9_v2_B19EnvA_15P_BCpooled_day5_Final_RVg	Raw	12496	1	12496	7.091293e-03	1.0000000
