# Supplementary material for: Ascertaining cells’ synaptic connections and RNA expression simultaneously with barcoded rabies virus libraries
Source: Nat Commun. 2022 Nov 16;13:6993. doi: 10.1038/s41467-022-34334-1 (PMC9668842; doi:10.1038/s41467-022-34334-1)
Supplement: Supplementary file 6 — Source Data [file 41467_2022_34334_MOESM6_ESM.zip › saunders_source_data/SI_Figure_2a.csv]

experiment	file_type	n_unique_VBCs	n_unique_infections
170425_plasmidBC_UMI_pSPBN-GFP_Rep2	Pipeline_Product	1	1
170425_plasmidBC_UMI_pSPBN-GFP_Rep2	Pipeline_Product	1	1
170425_plasmidBC_UMI_pSPBN-GFP_Rep2	Pipeline_Product	1	1
170425_plasmidBC_UMI_pSPBN-GFP_Rep2	Pipeline_Product	1	1
170425_plasmidBC_UMI_pSPBN-GFP_Rep2	Pipeline_Product	1	1
170425_plasmidBC_UMI_pSPBN-GFP_Rep2	Pipeline_Product	1	1
170425_plasmidBC_UMI_pSPBN-GFP_Rep2	Pipeline_Product	1	1
170425_plasmidBC_UMI_pSPBN-GFP_Rep2	Pipeline_Product	1	1
170425_plasmidBC_UMI_pSPBN-GFP_Rep2	Pipeline_Product	1	1
170425_plasmidBC_UMI_pSPBN-GFP_Rep2	Pipeline_Product	1	1
170425_plasmidBC_UMI_pSPBN-GFP_Rep2	Pipeline_Product	25	25
170425_plasmidBC_UMI_pSPBN-GFP_Rep2	Pipeline_Product	25	25
170425_plasmidBC_UMI_pSPBN-GFP_Rep2	Pipeline_Product	25	25
170425_plasmidBC_UMI_pSPBN-GFP_Rep2	Pipeline_Product	25	25
170425_plasmidBC_UMI_pSPBN-GFP_Rep2	Pipeline_Product	25	25
170425_plasmidBC_UMI_pSPBN-GFP_Rep2	Pipeline_Product	25	25
170425_plasmidBC_UMI_pSPBN-GFP_Rep2	Pipeline_Product	25	25
170425_plasmidBC_UMI_pSPBN-GFP_Rep2	Pipeline_Product	25	25
170425_plasmidBC_UMI_pSPBN-GFP_Rep2	Pipeline_Product	25	25
170425_plasmidBC_UMI_pSPBN-GFP_Rep2	Pipeline_Product	25	25
170425_plasmidBC_UMI_pSPBN-GFP_Rep2	Pipeline_Product	50	50
170425_plasmidBC_UMI_pSPBN-GFP_Rep2	Pipeline_Product	50	50
170425_plasmidBC_UMI_pSPBN-GFP_Rep2	Pipeline_Product	50	50
170425_plasmidBC_UMI_pSPBN-GFP_Rep2	Pipeline_Product	50	50
170425_plasmidBC_UMI_pSPBN-GFP_Rep2	Pipeline_Product	50	50
170425_plasmidBC_UMI_pSPBN-GFP_Rep2	Pipeline_Product	50	50
170425_plasmidBC_UMI_pSPBN-GFP_Rep2	Pipeline_Product	50	50
170425_plasmidBC_UMI_pSPBN-GFP_Rep2	Pipeline_Product	50	50
170425_plasmidBC_UMI_pSPBN-GFP_Rep2	Pipeline_Product	50	50
170425_plasmidBC_UMI_pSPBN-GFP_Rep2	Pipeline_Product	50	50
170425_plasmidBC_UMI_pSPBN-GFP_Rep2	Pipeline_Product	75	75
170425_plasmidBC_UMI_pSPBN-GFP_Rep2	Pipeline_Product	75	75
170425_plasmidBC_UMI_pSPBN-GFP_Rep2	Pipeline_Product	75	75
170425_plasmidBC_UMI_pSPBN-GFP_Rep2	Pipeline_Product	75	75
170425_plasmidBC_UMI_pSPBN-GFP_Rep2	Pipeline_Product	75	75
170425_plasmidBC_UMI_pSPBN-GFP_Rep2	Pipeline_Product	75	75
170425_plasmidBC_UMI_pSPBN-GFP_Rep2	Pipeline_Product	75	75
170425_plasmidBC_UMI_pSPBN-GFP_Rep2	Pipeline_Product	75	75
170425_plasmidBC_UMI_pSPBN-GFP_Rep2	Pipeline_Product	75	75
170425_plasmidBC_UMI_pSPBN-GFP_Rep2	Pipeline_Product	75	75
170425_plasmidBC_UMI_pSPBN-GFP_Rep2	Pipeline_Product	100	100
170425_plasmidBC_UMI_pSPBN-GFP_Rep2	Pipeline_Product	100	101
170425_plasmidBC_UMI_pSPBN-GFP_Rep2	Pipeline_Product	100	100
170425_plasmidBC_UMI_pSPBN-GFP_Rep2	Pipeline_Product	100	100
170425_plasmidBC_UMI_pSPBN-GFP_Rep2	Pipeline_Product	100	100
170425_plasmidBC_UMI_pSPBN-GFP_Rep2	Pipeline_Product	100	100
170425_plasmidBC_UMI_pSPBN-GFP_Rep2	Pipeline_Product	100	100
170425_plasmidBC_UMI_pSPBN-GFP_Rep2	Pipeline_Product	100	100
170425_plasmidBC_UMI_pSPBN-GFP_Rep2	Pipeline_Product	100	100
170425_plasmidBC_UMI_pSPBN-GFP_Rep2	Pipeline_Product	100	100
170425_plasmidBC_UMI_pSPBN-GFP_Rep2	Pipeline_Product	125	125
170425_plasmidBC_UMI_pSPBN-GFP_Rep2	Pipeline_Product	125	125
170425_plasmidBC_UMI_pSPBN-GFP_Rep2	Pipeline_Product	125	125
170425_plasmidBC_UMI_pSPBN-GFP_Rep2	Pipeline_Product	125	125
170425_plasmidBC_UMI_pSPBN-GFP_Rep2	Pipeline_Product	125	125
170425_plasmidBC_UMI_pSPBN-GFP_Rep2	Pipeline_Product	125	125
170425_plasmidBC_UMI_pSPBN-GFP_Rep2	Pipeline_Product	125	125
170425_plasmidBC_UMI_pSPBN-GFP_Rep2	Pipeline_Product	125	125
170425_plasmidBC_UMI_pSPBN-GFP_Rep2	Pipeline_Product	125	125
170425_plasmidBC_UMI_pSPBN-GFP_Rep2	Pipeline_Product	125	125
170425_plasmidBC_UMI_pSPBN-GFP_Rep2	Pipeline_Product	150	150
170425_plasmidBC_UMI_pSPBN-GFP_Rep2	Pipeline_Product	150	150
170425_plasmidBC_UMI_pSPBN-GFP_Rep2	Pipeline_Product	150	150
170425_plasmidBC_UMI_pSPBN-GFP_Rep2	Pipeline_Product	150	150
170425_plasmidBC_UMI_pSPBN-GFP_Rep2	Pipeline_Product	150	151
170425_plasmidBC_UMI_pSPBN-GFP_Rep2	Pipeline_Product	150	151
170425_plasmidBC_UMI_pSPBN-GFP_Rep2	Pipeline_Product	150	150
170425_plasmidBC_UMI_pSPBN-GFP_Rep2	Pipeline_Product	150	150
170425_plasmidBC_UMI_pSPBN-GFP_Rep2	Pipeline_Product	150	150
170425_plasmidBC_UMI_pSPBN-GFP_Rep2	Pipeline_Product	150	150
170425_plasmidBC_UMI_pSPBN-GFP_Rep2	Pipeline_Product	175	175
170425_plasmidBC_UMI_pSPBN-GFP_Rep2	Pipeline_Product	175	175
170425_plasmidBC_UMI_pSPBN-GFP_Rep2	Pipeline_Product	175	175
170425_plasmidBC_UMI_pSPBN-GFP_Rep2	Pipeline_Product	175	175
170425_plasmidBC_UMI_pSPBN-GFP_Rep2	Pipeline_Product	175	175
170425_plasmidBC_UMI_pSPBN-GFP_Rep2	Pipeline_Product	175	175
170425_plasmidBC_UMI_pSPBN-GFP_Rep2	Pipeline_Product	175	176
170425_plasmidBC_UMI_pSPBN-GFP_Rep2	Pipeline_Product	175	175
170425_plasmidBC_UMI_pSPBN-GFP_Rep2	Pipeline_Product	175	175
170425_plasmidBC_UMI_pSPBN-GFP_Rep2	Pipeline_Product	175	175
170425_plasmidBC_UMI_pSPBN-GFP_Rep2	Pipeline_Product	200	200
170425_plasmidBC_UMI_pSPBN-GFP_Rep2	Pipeline_Product	200	200
170425_plasmidBC_UMI_pSPBN-GFP_Rep2	Pipeline_Product	200	201
170425_plasmidBC_UMI_pSPBN-GFP_Rep2	Pipeline_Product	200	200
170425_plasmidBC_UMI_pSPBN-GFP_Rep2	Pipeline_Product	200	201
170425_plasmidBC_UMI_pSPBN-GFP_Rep2	Pipeline_Product	200	200
170425_plasmidBC_UMI_pSPBN-GFP_Rep2	Pipeline_Product	200	200
170425_plasmidBC_UMI_pSPBN-GFP_Rep2	Pipeline_Product	200	200
170425_plasmidBC_UMI_pSPBN-GFP_Rep2	Pipeline_Product	200	200
170425_plasmidBC_UMI_pSPBN-GFP_Rep2	Pipeline_Product	200	200
170425_plasmidBC_UMI_pSPBN-GFP_Rep2	Pipeline_Product	225	225
170425_plasmidBC_UMI_pSPBN-GFP_Rep2	Pipeline_Product	225	225
170425_plasmidBC_UMI_pSPBN-GFP_Rep2	Pipeline_Product	225	225
170425_plasmidBC_UMI_pSPBN-GFP_Rep2	Pipeline_Product	225	225
170425_plasmidBC_UMI_pSPBN-GFP_Rep2	Pipeline_Product	225	225
170425_plasmidBC_UMI_pSPBN-GFP_Rep2	Pipeline_Product	225	226
170425_plasmidBC_UMI_pSPBN-GFP_Rep2	Pipeline_Product	225	225
170425_plasmidBC_UMI_pSPBN-GFP_Rep2	Pipeline_Product	225	225
170425_plasmidBC_UMI_pSPBN-GFP_Rep2	Pipeline_Product	225	226
170425_plasmidBC_UMI_pSPBN-GFP_Rep2	Pipeline_Product	225	225
170425_plasmidBC_UMI_pSPBN-GFP_Rep2	Pipeline_Product	250	250
170425_plasmidBC_UMI_pSPBN-GFP_Rep2	Pipeline_Product	250	250
170425_plasmidBC_UMI_pSPBN-GFP_Rep2	Pipeline_Product	250	250
170425_plasmidBC_UMI_pSPBN-GFP_Rep2	Pipeline_Product	250	250
170425_plasmidBC_UMI_pSPBN-GFP_Rep2	Pipeline_Product	250	250
170425_plasmidBC_UMI_pSPBN-GFP_Rep2	Pipeline_Product	250	250
170425_plasmidBC_UMI_pSPBN-GFP_Rep2	Pipeline_Product	250	250
170425_plasmidBC_UMI_pSPBN-GFP_Rep2	Pipeline_Product	250	250
170425_plasmidBC_UMI_pSPBN-GFP_Rep2	Pipeline_Product	250	250
170425_plasmidBC_UMI_pSPBN-GFP_Rep2	Pipeline_Product	250	250
170425_plasmidBC_UMI_pSPBN-GFP_Rep2	Pipeline_Product	275	275
170425_plasmidBC_UMI_pSPBN-GFP_Rep2	Pipeline_Product	275	275
170425_plasmidBC_UMI_pSPBN-GFP_Rep2	Pipeline_Product	275	275
170425_plasmidBC_UMI_pSPBN-GFP_Rep2	Pipeline_Product	275	275
170425_plasmidBC_UMI_pSPBN-GFP_Rep2	Pipeline_Product	275	275
170425_plasmidBC_UMI_pSPBN-GFP_Rep2	Pipeline_Product	275	275
170425_plasmidBC_UMI_pSPBN-GFP_Rep2	Pipeline_Product	275	275
170425_plasmidBC_UMI_pSPBN-GFP_Rep2	Pipeline_Product	275	275
170425_plasmidBC_UMI_pSPBN-GFP_Rep2	Pipeline_Product	275	275
170425_plasmidBC_UMI_pSPBN-GFP_Rep2	Pipeline_Product	275	275
170425_plasmidBC_UMI_pSPBN-GFP_Rep2	Pipeline_Product	300	300
170425_plasmidBC_UMI_pSPBN-GFP_Rep2	Pipeline_Product	300	300
170425_plasmidBC_UMI_pSPBN-GFP_Rep2	Pipeline_Product	300	300
170425_plasmidBC_UMI_pSPBN-GFP_Rep2	Pipeline_Product	300	300
170425_plasmidBC_UMI_pSPBN-GFP_Rep2	Pipeline_Product	300	300
170425_plasmidBC_UMI_pSPBN-GFP_Rep2	Pipeline_Product	300	301
170425_plasmidBC_UMI_pSPBN-GFP_Rep2	Pipeline_Product	300	300
170425_plasmidBC_UMI_pSPBN-GFP_Rep2	Pipeline_Product	300	300
170425_plasmidBC_UMI_pSPBN-GFP_Rep2	Pipeline_Product	300	300
170425_plasmidBC_UMI_pSPBN-GFP_Rep2	Pipeline_Product	300	300
170425_plasmidBC_UMI_pSPBN-GFP_Rep2	Pipeline_Product	325	325
170425_plasmidBC_UMI_pSPBN-GFP_Rep2	Pipeline_Product	325	325
170425_plasmidBC_UMI_pSPBN-GFP_Rep2	Pipeline_Product	325	325
170425_plasmidBC_UMI_pSPBN-GFP_Rep2	Pipeline_Product	325	325
170425_plasmidBC_UMI_pSPBN-GFP_Rep2	Pipeline_Product	325	326
170425_plasmidBC_UMI_pSPBN-GFP_Rep2	Pipeline_Product	325	325
170425_plasmidBC_UMI_pSPBN-GFP_Rep2	Pipeline_Product	325	325
170425_plasmidBC_UMI_pSPBN-GFP_Rep2	Pipeline_Product	325	325
170425_plasmidBC_UMI_pSPBN-GFP_Rep2	Pipeline_Product	325	325
170425_plasmidBC_UMI_pSPBN-GFP_Rep2	Pipeline_Product	325	326
170425_plasmidBC_UMI_pSPBN-GFP_Rep2	Pipeline_Product	350	350
170425_plasmidBC_UMI_pSPBN-GFP_Rep2	Pipeline_Product	350	350
170425_plasmidBC_UMI_pSPBN-GFP_Rep2	Pipeline_Product	350	350
170425_plasmidBC_UMI_pSPBN-GFP_Rep2	Pipeline_Product	350	350
170425_plasmidBC_UMI_pSPBN-GFP_Rep2	Pipeline_Product	350	350
170425_plasmidBC_UMI_pSPBN-GFP_Rep2	Pipeline_Product	350	350
170425_plasmidBC_UMI_pSPBN-GFP_Rep2	Pipeline_Product	350	350
170425_plasmidBC_UMI_pSPBN-GFP_Rep2	Pipeline_Product	350	350
170425_plasmidBC_UMI_pSPBN-GFP_Rep2	Pipeline_Product	350	350
170425_plasmidBC_UMI_pSPBN-GFP_Rep2	Pipeline_Product	350	350
170425_plasmidBC_UMI_pSPBN-GFP_Rep2	Pipeline_Product	375	376
170425_plasmidBC_UMI_pSPBN-GFP_Rep2	Pipeline_Product	375	376
170425_plasmidBC_UMI_pSPBN-GFP_Rep2	Pipeline_Product	375	375
170425_plasmidBC_UMI_pSPBN-GFP_Rep2	Pipeline_Product	375	376
170425_plasmidBC_UMI_pSPBN-GFP_Rep2	Pipeline_Product	375	375
170425_plasmidBC_UMI_pSPBN-GFP_Rep2	Pipeline_Product	375	376
170425_plasmidBC_UMI_pSPBN-GFP_Rep2	Pipeline_Product	375	376
170425_plasmidBC_UMI_pSPBN-GFP_Rep2	Pipeline_Product	375	375
170425_plasmidBC_UMI_pSPBN-GFP_Rep2	Pipeline_Product	375	375
170425_plasmidBC_UMI_pSPBN-GFP_Rep2	Pipeline_Product	375	375
170425_plasmidBC_UMI_pSPBN-GFP_Rep2	Pipeline_Product	400	401
170425_plasmidBC_UMI_pSPBN-GFP_Rep2	Pipeline_Product	400	400
170425_plasmidBC_UMI_pSPBN-GFP_Rep2	Pipeline_Product	400	401
170425_plasmidBC_UMI_pSPBN-GFP_Rep2	Pipeline_Product	400	401
170425_plasmidBC_UMI_pSPBN-GFP_Rep2	Pipeline_Product	400	400
170425_plasmidBC_UMI_pSPBN-GFP_Rep2	Pipeline_Product	400	400
170425_plasmidBC_UMI_pSPBN-GFP_Rep2	Pipeline_Product	400	400
170425_plasmidBC_UMI_pSPBN-GFP_Rep2	Pipeline_Product	400	401
170425_plasmidBC_UMI_pSPBN-GFP_Rep2	Pipeline_Product	400	400
170425_plasmidBC_UMI_pSPBN-GFP_Rep2	Pipeline_Product	400	400
170425_plasmidBC_UMI_pSPBN-GFP_Rep2	Pipeline_Product	425	425
170425_plasmidBC_UMI_pSPBN-GFP_Rep2	Pipeline_Product	425	425
170425_plasmidBC_UMI_pSPBN-GFP_Rep2	Pipeline_Product	425	425
170425_plasmidBC_UMI_pSPBN-GFP_Rep2	Pipeline_Product	425	425
170425_plasmidBC_UMI_pSPBN-GFP_Rep2	Pipeline_Product	425	425
170425_plasmidBC_UMI_pSPBN-GFP_Rep2	Pipeline_Product	425	425
170425_plasmidBC_UMI_pSPBN-GFP_Rep2	Pipeline_Product	425	425
170425_plasmidBC_UMI_pSPBN-GFP_Rep2	Pipeline_Product	425	425
170425_plasmidBC_UMI_pSPBN-GFP_Rep2	Pipeline_Product	425	426
170425_plasmidBC_UMI_pSPBN-GFP_Rep2	Pipeline_Product	425	425
170425_plasmidBC_UMI_pSPBN-GFP_Rep2	Pipeline_Product	450	450
170425_plasmidBC_UMI_pSPBN-GFP_Rep2	Pipeline_Product	450	451
170425_plasmidBC_UMI_pSPBN-GFP_Rep2	Pipeline_Product	450	451
170425_plasmidBC_UMI_pSPBN-GFP_Rep2	Pipeline_Product	450	450
170425_plasmidBC_UMI_pSPBN-GFP_Rep2	Pipeline_Product	450	450
170425_plasmidBC_UMI_pSPBN-GFP_Rep2	Pipeline_Product	450	451
170425_plasmidBC_UMI_pSPBN-GFP_Rep2	Pipeline_Product	450	450
170425_plasmidBC_UMI_pSPBN-GFP_Rep2	Pipeline_Product	450	450
170425_plasmidBC_UMI_pSPBN-GFP_Rep2	Pipeline_Product	450	450
170425_plasmidBC_UMI_pSPBN-GFP_Rep2	Pipeline_Product	450	451
170425_plasmidBC_UMI_pSPBN-GFP_Rep2	Pipeline_Product	475	475
170425_plasmidBC_UMI_pSPBN-GFP_Rep2	Pipeline_Product	475	476
170425_plasmidBC_UMI_pSPBN-GFP_Rep2	Pipeline_Product	475	476
170425_plasmidBC_UMI_pSPBN-GFP_Rep2	Pipeline_Product	475	476
170425_plasmidBC_UMI_pSPBN-GFP_Rep2	Pipeline_Product	475	476
170425_plasmidBC_UMI_pSPBN-GFP_Rep2	Pipeline_Product	475	475
170425_plasmidBC_UMI_pSPBN-GFP_Rep2	Pipeline_Product	475	475
170425_plasmidBC_UMI_pSPBN-GFP_Rep2	Pipeline_Product	475	476
170425_plasmidBC_UMI_pSPBN-GFP_Rep2	Pipeline_Product	475	475
170425_plasmidBC_UMI_pSPBN-GFP_Rep2	Pipeline_Product	475	476
170425_plasmidBC_UMI_pSPBN-GFP_Rep2	Pipeline_Product	500	501
170425_plasmidBC_UMI_pSPBN-GFP_Rep2	Pipeline_Product	500	500
170425_plasmidBC_UMI_pSPBN-GFP_Rep2	Pipeline_Product	500	500
170425_plasmidBC_UMI_pSPBN-GFP_Rep2	Pipeline_Product	500	500
170425_plasmidBC_UMI_pSPBN-GFP_Rep2	Pipeline_Product	500	500
170425_plasmidBC_UMI_pSPBN-GFP_Rep2	Pipeline_Product	500	501
170425_plasmidBC_UMI_pSPBN-GFP_Rep2	Pipeline_Product	500	500
170425_plasmidBC_UMI_pSPBN-GFP_Rep2	Pipeline_Product	500	500
170425_plasmidBC_UMI_pSPBN-GFP_Rep2	Pipeline_Product	500	502
170425_plasmidBC_UMI_pSPBN-GFP_Rep2	Pipeline_Product	500	501
170425_plasmidBC_UMI_pSPBN-GFP_Rep2	Pipeline_Product	525	525
170425_plasmidBC_UMI_pSPBN-GFP_Rep2	Pipeline_Product	525	525
170425_plasmidBC_UMI_pSPBN-GFP_Rep2	Pipeline_Product	525	526
170425_plasmidBC_UMI_pSPBN-GFP_Rep2	Pipeline_Product	525	526
170425_plasmidBC_UMI_pSPBN-GFP_Rep2	Pipeline_Product	525	525
170425_plasmidBC_UMI_pSPBN-GFP_Rep2	Pipeline_Product	525	526
170425_plasmidBC_UMI_pSPBN-GFP_Rep2	Pipeline_Product	525	525
170425_plasmidBC_UMI_pSPBN-GFP_Rep2	Pipeline_Product	525	525
170425_plasmidBC_UMI_pSPBN-GFP_Rep2	Pipeline_Product	525	525
170425_plasmidBC_UMI_pSPBN-GFP_Rep2	Pipeline_Product	525	526
170425_plasmidBC_UMI_pSPBN-GFP_Rep2	Pipeline_Product	550	551
170425_plasmidBC_UMI_pSPBN-GFP_Rep2	Pipeline_Product	550	550
170425_plasmidBC_UMI_pSPBN-GFP_Rep2	Pipeline_Product	550	551
170425_plasmidBC_UMI_pSPBN-GFP_Rep2	Pipeline_Product	550	551
170425_plasmidBC_UMI_pSPBN-GFP_Rep2	Pipeline_Product	550	551
170425_plasmidBC_UMI_pSPBN-GFP_Rep2	Pipeline_Product	550	551
170425_plasmidBC_UMI_pSPBN-GFP_Rep2	Pipeline_Product	550	550
170425_plasmidBC_UMI_pSPBN-GFP_Rep2	Pipeline_Product	550	550
170425_plasmidBC_UMI_pSPBN-GFP_Rep2	Pipeline_Product	550	550
170425_plasmidBC_UMI_pSPBN-GFP_Rep2	Pipeline_Product	550	552
170425_plasmidBC_UMI_pSPBN-GFP_Rep2	Pipeline_Product	575	576
170425_plasmidBC_UMI_pSPBN-GFP_Rep2	Pipeline_Product	575	575
170425_plasmidBC_UMI_pSPBN-GFP_Rep2	Pipeline_Product	575	575
170425_plasmidBC_UMI_pSPBN-GFP_Rep2	Pipeline_Product	575	575
170425_plasmidBC_UMI_pSPBN-GFP_Rep2	Pipeline_Product	575	577
170425_plasmidBC_UMI_pSPBN-GFP_Rep2	Pipeline_Product	575	576
170425_plasmidBC_UMI_pSPBN-GFP_Rep2	Pipeline_Product	575	575
170425_plasmidBC_UMI_pSPBN-GFP_Rep2	Pipeline_Product	575	575
170425_plasmidBC_UMI_pSPBN-GFP_Rep2	Pipeline_Product	575	576
170425_plasmidBC_UMI_pSPBN-GFP_Rep2	Pipeline_Product	575	576
170425_plasmidBC_UMI_pSPBN-GFP_Rep2	Pipeline_Product	600	600
170425_plasmidBC_UMI_pSPBN-GFP_Rep2	Pipeline_Product	600	601
170425_plasmidBC_UMI_pSPBN-GFP_Rep2	Pipeline_Product	600	600
170425_plasmidBC_UMI_pSPBN-GFP_Rep2	Pipeline_Product	600	601
170425_plasmidBC_UMI_pSPBN-GFP_Rep2	Pipeline_Product	600	601
170425_plasmidBC_UMI_pSPBN-GFP_Rep2	Pipeline_Product	600	601
170425_plasmidBC_UMI_pSPBN-GFP_Rep2	Pipeline_Product	600	600
170425_plasmidBC_UMI_pSPBN-GFP_Rep2	Pipeline_Product	600	600
170425_plasmidBC_UMI_pSPBN-GFP_Rep2	Pipeline_Product	600	601
170425_plasmidBC_UMI_pSPBN-GFP_Rep2	Pipeline_Product	600	601
170425_plasmidBC_UMI_pSPBN-GFP_Rep2	Pipeline_Product	625	625
170425_plasmidBC_UMI_pSPBN-GFP_Rep2	Pipeline_Product	625	625
170425_plasmidBC_UMI_pSPBN-GFP_Rep2	Pipeline_Product	625	625
170425_plasmidBC_UMI_pSPBN-GFP_Rep2	Pipeline_Product	625	626
170425_plasmidBC_UMI_pSPBN-GFP_Rep2	Pipeline_Product	625	626
170425_plasmidBC_UMI_pSPBN-GFP_Rep2	Pipeline_Product	625	627
170425_plasmidBC_UMI_pSPBN-GFP_Rep2	Pipeline_Product	625	626
170425_plasmidBC_UMI_pSPBN-GFP_Rep2	Pipeline_Product	625	626
170425_plasmidBC_UMI_pSPBN-GFP_Rep2	Pipeline_Product	625	625
170425_plasmidBC_UMI_pSPBN-GFP_Rep2	Pipeline_Product	625	625
170425_plasmidBC_UMI_pSPBN-GFP_Rep2	Pipeline_Product	650	650
170425_plasmidBC_UMI_pSPBN-GFP_Rep2	Pipeline_Product	650	652
170425_plasmidBC_UMI_pSPBN-GFP_Rep2	Pipeline_Product	650	650
170425_plasmidBC_UMI_pSPBN-GFP_Rep2	Pipeline_Product	650	651
170425_plasmidBC_UMI_pSPBN-GFP_Rep2	Pipeline_Product	650	652
170425_plasmidBC_UMI_pSPBN-GFP_Rep2	Pipeline_Product	650	650
170425_plasmidBC_UMI_pSPBN-GFP_Rep2	Pipeline_Product	650	650
170425_plasmidBC_UMI_pSPBN-GFP_Rep2	Pipeline_Product	650	651
170425_plasmidBC_UMI_pSPBN-GFP_Rep2	Pipeline_Product	650	652
170425_plasmidBC_UMI_pSPBN-GFP_Rep2	Pipeline_Product	650	651
170425_plasmidBC_UMI_pSPBN-GFP_Rep2	Pipeline_Product	675	675
170425_plasmidBC_UMI_pSPBN-GFP_Rep2	Pipeline_Product	675	677
170425_plasmidBC_UMI_pSPBN-GFP_Rep2	Pipeline_Product	675	676
170425_plasmidBC_UMI_pSPBN-GFP_Rep2	Pipeline_Product	675	676
170425_plasmidBC_UMI_pSPBN-GFP_Rep2	Pipeline_Product	675	677
170425_plasmidBC_UMI_pSPBN-GFP_Rep2	Pipeline_Product	675	675
170425_plasmidBC_UMI_pSPBN-GFP_Rep2	Pipeline_Product	675	677
170425_plasmidBC_UMI_pSPBN-GFP_Rep2	Pipeline_Product	675	676
170425_plasmidBC_UMI_pSPBN-GFP_Rep2	Pipeline_Product	675	675
170425_plasmidBC_UMI_pSPBN-GFP_Rep2	Pipeline_Product	675	675
170425_plasmidBC_UMI_pSPBN-GFP_Rep2	Pipeline_Product	700	701
170425_plasmidBC_UMI_pSPBN-GFP_Rep2	Pipeline_Product	700	701
170425_plasmidBC_UMI_pSPBN-GFP_Rep2	Pipeline_Product	700	701
170425_plasmidBC_UMI_pSPBN-GFP_Rep2	Pipeline_Product	700	701
170425_plasmidBC_UMI_pSPBN-GFP_Rep2	Pipeline_Product	700	700
170425_plasmidBC_UMI_pSPBN-GFP_Rep2	Pipeline_Product	700	702
170425_plasmidBC_UMI_pSPBN-GFP_Rep2	Pipeline_Product	700	700
170425_plasmidBC_UMI_pSPBN-GFP_Rep2	Pipeline_Product	700	701
170425_plasmidBC_UMI_pSPBN-GFP_Rep2	Pipeline_Product	700	701
170425_plasmidBC_UMI_pSPBN-GFP_Rep2	Pipeline_Product	700	700
170425_plasmidBC_UMI_pSPBN-GFP_Rep2	Pipeline_Product	725	726
170425_plasmidBC_UMI_pSPBN-GFP_Rep2	Pipeline_Product	725	726
170425_plasmidBC_UMI_pSPBN-GFP_Rep2	Pipeline_Product	725	725
170425_plasmidBC_UMI_pSPBN-GFP_Rep2	Pipeline_Product	725	725
170425_plasmidBC_UMI_pSPBN-GFP_Rep2	Pipeline_Product	725	726
170425_plasmidBC_UMI_pSPBN-GFP_Rep2	Pipeline_Product	725	727
170425_plasmidBC_UMI_pSPBN-GFP_Rep2	Pipeline_Product	725	726
170425_plasmidBC_UMI_pSPBN-GFP_Rep2	Pipeline_Product	725	725
170425_plasmidBC_UMI_pSPBN-GFP_Rep2	Pipeline_Product	725	726
170425_plasmidBC_UMI_pSPBN-GFP_Rep2	Pipeline_Product	725	726
170425_plasmidBC_UMI_pSPBN-GFP_Rep2	Pipeline_Product	750	750
170425_plasmidBC_UMI_pSPBN-GFP_Rep2	Pipeline_Product	750	752
170425_plasmidBC_UMI_pSPBN-GFP_Rep2	Pipeline_Product	750	750
170425_plasmidBC_UMI_pSPBN-GFP_Rep2	Pipeline_Product	750	750
170425_plasmidBC_UMI_pSPBN-GFP_Rep2	Pipeline_Product	750	751
170425_plasmidBC_UMI_pSPBN-GFP_Rep2	Pipeline_Product	750	750
170425_plasmidBC_UMI_pSPBN-GFP_Rep2	Pipeline_Product	750	751
170425_plasmidBC_UMI_pSPBN-GFP_Rep2	Pipeline_Product	750	752
170425_plasmidBC_UMI_pSPBN-GFP_Rep2	Pipeline_Product	750	751
170425_plasmidBC_UMI_pSPBN-GFP_Rep2	Pipeline_Product	750	750
170425_plasmidBC_UMI_pSPBN-GFP_Rep2	Pipeline_Product	775	776
170425_plasmidBC_UMI_pSPBN-GFP_Rep2	Pipeline_Product	775	776
170425_plasmidBC_UMI_pSPBN-GFP_Rep2	Pipeline_Product	775	776
170425_plasmidBC_UMI_pSPBN-GFP_Rep2	Pipeline_Product	775	776
170425_plasmidBC_UMI_pSPBN-GFP_Rep2	Pipeline_Product	775	776
170425_plasmidBC_UMI_pSPBN-GFP_Rep2	Pipeline_Product	775	776
170425_plasmidBC_UMI_pSPBN-GFP_Rep2	Pipeline_Product	775	776
170425_plasmidBC_UMI_pSPBN-GFP_Rep2	Pipeline_Product	775	775
170425_plasmidBC_UMI_pSPBN-GFP_Rep2	Pipeline_Product	775	775
170425_plasmidBC_UMI_pSPBN-GFP_Rep2	Pipeline_Product	775	775
170425_plasmidBC_UMI_pSPBN-GFP_Rep2	Pipeline_Product	800	802
170425_plasmidBC_UMI_pSPBN-GFP_Rep2	Pipeline_Product	800	800
170425_plasmidBC_UMI_pSPBN-GFP_Rep2	Pipeline_Product	800	801
170425_plasmidBC_UMI_pSPBN-GFP_Rep2	Pipeline_Product	800	800
170425_plasmidBC_UMI_pSPBN-GFP_Rep2	Pipeline_Product	800	801
170425_plasmidBC_UMI_pSPBN-GFP_Rep2	Pipeline_Product	800	800
170425_plasmidBC_UMI_pSPBN-GFP_Rep2	Pipeline_Product	800	802
170425_plasmidBC_UMI_pSPBN-GFP_Rep2	Pipeline_Product	800	800
170425_plasmidBC_UMI_pSPBN-GFP_Rep2	Pipeline_Product	800	801
170425_plasmidBC_UMI_pSPBN-GFP_Rep2	Pipeline_Product	800	801
170425_plasmidBC_UMI_pSPBN-GFP_Rep2	Pipeline_Product	825	826
170425_plasmidBC_UMI_pSPBN-GFP_Rep2	Pipeline_Product	825	827
170425_plasmidBC_UMI_pSPBN-GFP_Rep2	Pipeline_Product	825	826
170425_plasmidBC_UMI_pSPBN-GFP_Rep2	Pipeline_Product	825	825
170425_plasmidBC_UMI_pSPBN-GFP_Rep2	Pipeline_Product	825	826
170425_plasmidBC_UMI_pSPBN-GFP_Rep2	Pipeline_Product	825	827
170425_plasmidBC_UMI_pSPBN-GFP_Rep2	Pipeline_Product	825	828
170425_plasmidBC_UMI_pSPBN-GFP_Rep2	Pipeline_Product	825	828
170425_plasmidBC_UMI_pSPBN-GFP_Rep2	Pipeline_Product	825	828
170425_plasmidBC_UMI_pSPBN-GFP_Rep2	Pipeline_Product	825	827
170425_plasmidBC_UMI_pSPBN-GFP_Rep2	Pipeline_Product	850	853
170425_plasmidBC_UMI_pSPBN-GFP_Rep2	Pipeline_Product	850	851
170425_plasmidBC_UMI_pSPBN-GFP_Rep2	Pipeline_Product	850	852
170425_plasmidBC_UMI_pSPBN-GFP_Rep2	Pipeline_Product	850	851
170425_plasmidBC_UMI_pSPBN-GFP_Rep2	Pipeline_Product	850	851
170425_plasmidBC_UMI_pSPBN-GFP_Rep2	Pipeline_Product	850	851
170425_plasmidBC_UMI_pSPBN-GFP_Rep2	Pipeline_Product	850	852
170425_plasmidBC_UMI_pSPBN-GFP_Rep2	Pipeline_Product	850	850
170425_plasmidBC_UMI_pSPBN-GFP_Rep2	Pipeline_Product	850	851
170425_plasmidBC_UMI_pSPBN-GFP_Rep2	Pipeline_Product	850	850
170425_plasmidBC_UMI_pSPBN-GFP_Rep2	Pipeline_Product	875	878
170425_plasmidBC_UMI_pSPBN-GFP_Rep2	Pipeline_Product	875	876
170425_plasmidBC_UMI_pSPBN-GFP_Rep2	Pipeline_Product	875	878
170425_plasmidBC_UMI_pSPBN-GFP_Rep2	Pipeline_Product	875	877
170425_plasmidBC_UMI_pSPBN-GFP_Rep2	Pipeline_Product	875	877
170425_plasmidBC_UMI_pSPBN-GFP_Rep2	Pipeline_Product	875	875
170425_plasmidBC_UMI_pSPBN-GFP_Rep2	Pipeline_Product	875	878
170425_plasmidBC_UMI_pSPBN-GFP_Rep2	Pipeline_Product	875	877
170425_plasmidBC_UMI_pSPBN-GFP_Rep2	Pipeline_Product	875	878
170425_plasmidBC_UMI_pSPBN-GFP_Rep2	Pipeline_Product	875	875
170425_plasmidBC_UMI_pSPBN-GFP_Rep2	Pipeline_Product	900	901
170425_plasmidBC_UMI_pSPBN-GFP_Rep2	Pipeline_Product	900	900
170425_plasmidBC_UMI_pSPBN-GFP_Rep2	Pipeline_Product	900	903
170425_plasmidBC_UMI_pSPBN-GFP_Rep2	Pipeline_Product	900	900
170425_plasmidBC_UMI_pSPBN-GFP_Rep2	Pipeline_Product	900	902
170425_plasmidBC_UMI_pSPBN-GFP_Rep2	Pipeline_Product	900	901
170425_plasmidBC_UMI_pSPBN-GFP_Rep2	Pipeline_Product	900	902
170425_plasmidBC_UMI_pSPBN-GFP_Rep2	Pipeline_Product	900	901
170425_plasmidBC_UMI_pSPBN-GFP_Rep2	Pipeline_Product	900	901
170425_plasmidBC_UMI_pSPBN-GFP_Rep2	Pipeline_Product	900	901
170425_plasmidBC_UMI_pSPBN-GFP_Rep2	Pipeline_Product	925	925
170425_plasmidBC_UMI_pSPBN-GFP_Rep2	Pipeline_Product	925	925
170425_plasmidBC_UMI_pSPBN-GFP_Rep2	Pipeline_Product	925	925
170425_plasmidBC_UMI_pSPBN-GFP_Rep2	Pipeline_Product	925	927
170425_plasmidBC_UMI_pSPBN-GFP_Rep2	Pipeline_Product	925	927
170425_plasmidBC_UMI_pSPBN-GFP_Rep2	Pipeline_Product	925	925
170425_plasmidBC_UMI_pSPBN-GFP_Rep2	Pipeline_Product	925	925
170425_plasmidBC_UMI_pSPBN-GFP_Rep2	Pipeline_Product	925	925
170425_plasmidBC_UMI_pSPBN-GFP_Rep2	Pipeline_Product	925	927
170425_plasmidBC_UMI_pSPBN-GFP_Rep2	Pipeline_Product	925	926
170425_plasmidBC_UMI_pSPBN-GFP_Rep2	Pipeline_Product	950	952
170425_plasmidBC_UMI_pSPBN-GFP_Rep2	Pipeline_Product	950	951
170425_plasmidBC_UMI_pSPBN-GFP_Rep2	Pipeline_Product	950	952
170425_plasmidBC_UMI_pSPBN-GFP_Rep2	Pipeline_Product	950	952
170425_plasmidBC_UMI_pSPBN-GFP_Rep2	Pipeline_Product	950	952
170425_plasmidBC_UMI_pSPBN-GFP_Rep2	Pipeline_Product	950	953
170425_plasmidBC_UMI_pSPBN-GFP_Rep2	Pipeline_Product	950	953
170425_plasmidBC_UMI_pSPBN-GFP_Rep2	Pipeline_Product	950	953
170425_plasmidBC_UMI_pSPBN-GFP_Rep2	Pipeline_Product	950	951
170425_plasmidBC_UMI_pSPBN-GFP_Rep2	Pipeline_Product	950	950
170425_plasmidBC_UMI_pSPBN-GFP_Rep2	Pipeline_Product	975	977
170425_plasmidBC_UMI_pSPBN-GFP_Rep2	Pipeline_Product	975	977
170425_plasmidBC_UMI_pSPBN-GFP_Rep2	Pipeline_Product	975	977
170425_plasmidBC_UMI_pSPBN-GFP_Rep2	Pipeline_Product	975	977
170425_plasmidBC_UMI_pSPBN-GFP_Rep2	Pipeline_Product	975	977
170425_plasmidBC_UMI_pSPBN-GFP_Rep2	Pipeline_Product	975	976
170425_plasmidBC_UMI_pSPBN-GFP_Rep2	Pipeline_Product	975	976
170425_plasmidBC_UMI_pSPBN-GFP_Rep2	Pipeline_Product	975	976
170425_plasmidBC_UMI_pSPBN-GFP_Rep2	Pipeline_Product	975	977
170425_plasmidBC_UMI_pSPBN-GFP_Rep2	Pipeline_Product	975	978
170425_plasmidBC_UMI_pSPBN-GFP_Rep2	Pipeline_Product	1000	1003
170425_plasmidBC_UMI_pSPBN-GFP_Rep2	Pipeline_Product	1000	1000
170425_plasmidBC_UMI_pSPBN-GFP_Rep2	Pipeline_Product	1000	1003
170425_plasmidBC_UMI_pSPBN-GFP_Rep2	Pipeline_Product	1000	1001
170425_plasmidBC_UMI_pSPBN-GFP_Rep2	Pipeline_Product	1000	1001
170425_plasmidBC_UMI_pSPBN-GFP_Rep2	Pipeline_Product	1000	1000
170425_plasmidBC_UMI_pSPBN-GFP_Rep2	Pipeline_Product	1000	1003
170425_plasmidBC_UMI_pSPBN-GFP_Rep2	Pipeline_Product	1000	1001
170425_plasmidBC_UMI_pSPBN-GFP_Rep2	Pipeline_Product	1000	1001
170425_plasmidBC_UMI_pSPBN-GFP_Rep2	Pipeline_Product	1000	1003
170425_plasmidBC_UMI_pSPBN-GFP_Rep2	Pipeline_Product	1100	1102
170425_plasmidBC_UMI_pSPBN-GFP_Rep2	Pipeline_Product	1100	1103
170425_plasmidBC_UMI_pSPBN-GFP_Rep2	Pipeline_Product	1100	1101
170425_plasmidBC_UMI_pSPBN-GFP_Rep2	Pipeline_Product	1100	1103
170425_plasmidBC_UMI_pSPBN-GFP_Rep2	Pipeline_Product	1100	1102
170425_plasmidBC_UMI_pSPBN-GFP_Rep2	Pipeline_Product	1100	1101
170425_plasmidBC_UMI_pSPBN-GFP_Rep2	Pipeline_Product	1100	1101
170425_plasmidBC_UMI_pSPBN-GFP_Rep2	Pipeline_Product	1100	1101
170425_plasmidBC_UMI_pSPBN-GFP_Rep2	Pipeline_Product	1100	1104
170425_plasmidBC_UMI_pSPBN-GFP_Rep2	Pipeline_Product	1100	1103
170425_plasmidBC_UMI_pSPBN-GFP_Rep2	Pipeline_Product	1200	1201
170425_plasmidBC_UMI_pSPBN-GFP_Rep2	Pipeline_Product	1200	1201
170425_plasmidBC_UMI_pSPBN-GFP_Rep2	Pipeline_Product	1200	1201
170425_plasmidBC_UMI_pSPBN-GFP_Rep2	Pipeline_Product	1200	1203
170425_plasmidBC_UMI_pSPBN-GFP_Rep2	Pipeline_Product	1200	1202
170425_plasmidBC_UMI_pSPBN-GFP_Rep2	Pipeline_Product	1200	1204
170425_plasmidBC_UMI_pSPBN-GFP_Rep2	Pipeline_Product	1200	1201
170425_plasmidBC_UMI_pSPBN-GFP_Rep2	Pipeline_Product	1200	1203
170425_plasmidBC_UMI_pSPBN-GFP_Rep2	Pipeline_Product	1200	1203
170425_plasmidBC_UMI_pSPBN-GFP_Rep2	Pipeline_Product	1200	1201
170425_plasmidBC_UMI_pSPBN-GFP_Rep2	Pipeline_Product	1300	1302
170425_plasmidBC_UMI_pSPBN-GFP_Rep2	Pipeline_Product	1300	1304
170425_plasmidBC_UMI_pSPBN-GFP_Rep2	Pipeline_Product	1300	1302
170425_plasmidBC_UMI_pSPBN-GFP_Rep2	Pipeline_Product	1300	1303
170425_plasmidBC_UMI_pSPBN-GFP_Rep2	Pipeline_Product	1300	1302
170425_plasmidBC_UMI_pSPBN-GFP_Rep2	Pipeline_Product	1300	1301
170425_plasmidBC_UMI_pSPBN-GFP_Rep2	Pipeline_Product	1300	1303
170425_plasmidBC_UMI_pSPBN-GFP_Rep2	Pipeline_Product	1300	1305
170425_plasmidBC_UMI_pSPBN-GFP_Rep2	Pipeline_Product	1300	1302
170425_plasmidBC_UMI_pSPBN-GFP_Rep2	Pipeline_Product	1300	1304
170425_plasmidBC_UMI_pSPBN-GFP_Rep2	Pipeline_Product	1400	1401
170425_plasmidBC_UMI_pSPBN-GFP_Rep2	Pipeline_Product	1400	1404
170425_plasmidBC_UMI_pSPBN-GFP_Rep2	Pipeline_Product	1400	1403
170425_plasmidBC_UMI_pSPBN-GFP_Rep2	Pipeline_Product	1400	1402
170425_plasmidBC_UMI_pSPBN-GFP_Rep2	Pipeline_Product	1400	1403
170425_plasmidBC_UMI_pSPBN-GFP_Rep2	Pipeline_Product	1400	1404
170425_plasmidBC_UMI_pSPBN-GFP_Rep2	Pipeline_Product	1400	1401
170425_plasmidBC_UMI_pSPBN-GFP_Rep2	Pipeline_Product	1400	1403
170425_plasmidBC_UMI_pSPBN-GFP_Rep2	Pipeline_Product	1400	1404
170425_plasmidBC_UMI_pSPBN-GFP_Rep2	Pipeline_Product	1400	1401
170425_plasmidBC_UMI_pSPBN-GFP_Rep2	Pipeline_Product	1500	1502
170425_plasmidBC_UMI_pSPBN-GFP_Rep2	Pipeline_Product	1500	1503
170425_plasmidBC_UMI_pSPBN-GFP_Rep2	Pipeline_Product	1500	1504
170425_plasmidBC_UMI_pSPBN-GFP_Rep2	Pipeline_Product	1500	1501
170425_plasmidBC_UMI_pSPBN-GFP_Rep2	Pipeline_Product	1500	1502
170425_plasmidBC_UMI_pSPBN-GFP_Rep2	Pipeline_Product	1500	1505
170425_plasmidBC_UMI_pSPBN-GFP_Rep2	Pipeline_Product	1500	1504
170425_plasmidBC_UMI_pSPBN-GFP_Rep2	Pipeline_Product	1500	1502
170425_plasmidBC_UMI_pSPBN-GFP_Rep2	Pipeline_Product	1500	1504
170425_plasmidBC_UMI_pSPBN-GFP_Rep2	Pipeline_Product	1500	1502
170425_plasmidBC_UMI_pSPBN-GFP_Rep2	Pipeline_Product	1600	1605
170425_plasmidBC_UMI_pSPBN-GFP_Rep2	Pipeline_Product	1600	1604
170425_plasmidBC_UMI_pSPBN-GFP_Rep2	Pipeline_Product	1600	1603
170425_plasmidBC_UMI_pSPBN-GFP_Rep2	Pipeline_Product	1600	1602
170425_plasmidBC_UMI_pSPBN-GFP_Rep2	Pipeline_Product	1600	1604
170425_plasmidBC_UMI_pSPBN-GFP_Rep2	Pipeline_Product	1600	1604
170425_plasmidBC_UMI_pSPBN-GFP_Rep2	Pipeline_Product	1600	1604
170425_plasmidBC_UMI_pSPBN-GFP_Rep2	Pipeline_Product	1600	1602
170425_plasmidBC_UMI_pSPBN-GFP_Rep2	Pipeline_Product	1600	1606
170425_plasmidBC_UMI_pSPBN-GFP_Rep2	Pipeline_Product	1600	1603
170425_plasmidBC_UMI_pSPBN-GFP_Rep2	Pipeline_Product	1700	1704
170425_plasmidBC_UMI_pSPBN-GFP_Rep2	Pipeline_Product	1700	1704
170425_plasmidBC_UMI_pSPBN-GFP_Rep2	Pipeline_Product	1700	1705
170425_plasmidBC_UMI_pSPBN-GFP_Rep2	Pipeline_Product	1700	1701
170425_plasmidBC_UMI_pSPBN-GFP_Rep2	Pipeline_Product	1700	1704
170425_plasmidBC_UMI_pSPBN-GFP_Rep2	Pipeline_Product	1700	1703
170425_plasmidBC_UMI_pSPBN-GFP_Rep2	Pipeline_Product	1700	1705
170425_plasmidBC_UMI_pSPBN-GFP_Rep2	Pipeline_Product	1700	1706
170425_plasmidBC_UMI_pSPBN-GFP_Rep2	Pipeline_Product	1700	1706
170425_plasmidBC_UMI_pSPBN-GFP_Rep2	Pipeline_Product	1700	1705
170425_plasmidBC_UMI_pSPBN-GFP_Rep2	Pipeline_Product	1800	1804
170425_plasmidBC_UMI_pSPBN-GFP_Rep2	Pipeline_Product	1800	1802
170425_plasmidBC_UMI_pSPBN-GFP_Rep2	Pipeline_Product	1800	1805
170425_plasmidBC_UMI_pSPBN-GFP_Rep2	Pipeline_Product	1800	1803
170425_plasmidBC_UMI_pSPBN-GFP_Rep2	Pipeline_Product	1800	1806
170425_plasmidBC_UMI_pSPBN-GFP_Rep2	Pipeline_Product	1800	1806
170425_plasmidBC_UMI_pSPBN-GFP_Rep2	Pipeline_Product	1800	1804
170425_plasmidBC_UMI_pSPBN-GFP_Rep2	Pipeline_Product	1800	1805
170425_plasmidBC_UMI_pSPBN-GFP_Rep2	Pipeline_Product	1800	1805
170425_plasmidBC_UMI_pSPBN-GFP_Rep2	Pipeline_Product	1800	1803
170425_plasmidBC_UMI_pSPBN-GFP_Rep2	Pipeline_Product	1900	1904
170425_plasmidBC_UMI_pSPBN-GFP_Rep2	Pipeline_Product	1900	1907
170425_plasmidBC_UMI_pSPBN-GFP_Rep2	Pipeline_Product	1900	1906
170425_plasmidBC_UMI_pSPBN-GFP_Rep2	Pipeline_Product	1900	1907
170425_plasmidBC_UMI_pSPBN-GFP_Rep2	Pipeline_Product	1900	1907
170425_plasmidBC_UMI_pSPBN-GFP_Rep2	Pipeline_Product	1900	1908
170425_plasmidBC_UMI_pSPBN-GFP_Rep2	Pipeline_Product	1900	1904
170425_plasmidBC_UMI_pSPBN-GFP_Rep2	Pipeline_Product	1900	1906
170425_plasmidBC_UMI_pSPBN-GFP_Rep2	Pipeline_Product	1900	1906
170425_plasmidBC_UMI_pSPBN-GFP_Rep2	Pipeline_Product	1900	1904
170425_plasmidBC_UMI_pSPBN-GFP_Rep2	Pipeline_Product	2000	2007
170425_plasmidBC_UMI_pSPBN-GFP_Rep2	Pipeline_Product	2000	2006
170425_plasmidBC_UMI_pSPBN-GFP_Rep2	Pipeline_Product	2000	2006
170425_plasmidBC_UMI_pSPBN-GFP_Rep2	Pipeline_Product	2000	2006
170425_plasmidBC_UMI_pSPBN-GFP_Rep2	Pipeline_Product	2000	2005
170425_plasmidBC_UMI_pSPBN-GFP_Rep2	Pipeline_Product	2000	2008
170425_plasmidBC_UMI_pSPBN-GFP_Rep2	Pipeline_Product	2000	2005
170425_plasmidBC_UMI_pSPBN-GFP_Rep2	Pipeline_Product	2000	2005
170425_plasmidBC_UMI_pSPBN-GFP_Rep2	Pipeline_Product	2000	2006
170425_plasmidBC_UMI_pSPBN-GFP_Rep2	Pipeline_Product	2000	2007
170425_plasmidBC_UMI_pSPBN-GFP_Rep2	Pipeline_Product	2100	2107
170425_plasmidBC_UMI_pSPBN-GFP_Rep2	Pipeline_Product	2100	2107
170425_plasmidBC_UMI_pSPBN-GFP_Rep2	Pipeline_Product	2100	2109
170425_plasmidBC_UMI_pSPBN-GFP_Rep2	Pipeline_Product	2100	2106
170425_plasmidBC_UMI_pSPBN-GFP_Rep2	Pipeline_Product	2100	2109
170425_plasmidBC_UMI_pSPBN-GFP_Rep2	Pipeline_Product	2100	2104
170425_plasmidBC_UMI_pSPBN-GFP_Rep2	Pipeline_Product	2100	2108
170425_plasmidBC_UMI_pSPBN-GFP_Rep2	Pipeline_Product	2100	2108
170425_plasmidBC_UMI_pSPBN-GFP_Rep2	Pipeline_Product	2100	2107
170425_plasmidBC_UMI_pSPBN-GFP_Rep2	Pipeline_Product	2100	2106
170425_plasmidBC_UMI_pSPBN-GFP_Rep2	Pipeline_Product	2200	2207
170425_plasmidBC_UMI_pSPBN-GFP_Rep2	Pipeline_Product	2200	2208
170425_plasmidBC_UMI_pSPBN-GFP_Rep2	Pipeline_Product	2200	2206
170425_plasmidBC_UMI_pSPBN-GFP_Rep2	Pipeline_Product	2200	2204
170425_plasmidBC_UMI_pSPBN-GFP_Rep2	Pipeline_Product	2200	2209
170425_plasmidBC_UMI_pSPBN-GFP_Rep2	Pipeline_Product	2200	2211
170425_plasmidBC_UMI_pSPBN-GFP_Rep2	Pipeline_Product	2200	2207
170425_plasmidBC_UMI_pSPBN-GFP_Rep2	Pipeline_Product	2200	2207
170425_plasmidBC_UMI_pSPBN-GFP_Rep2	Pipeline_Product	2200	2206
170425_plasmidBC_UMI_pSPBN-GFP_Rep2	Pipeline_Product	2200	2206
170425_plasmidBC_UMI_pSPBN-GFP_Rep2	Pipeline_Product	2300	2308
170425_plasmidBC_UMI_pSPBN-GFP_Rep2	Pipeline_Product	2300	2308
170425_plasmidBC_UMI_pSPBN-GFP_Rep2	Pipeline_Product	2300	2310
170425_plasmidBC_UMI_pSPBN-GFP_Rep2	Pipeline_Product	2300	2308
170425_plasmidBC_UMI_pSPBN-GFP_Rep2	Pipeline_Product	2300	2307
170425_plasmidBC_UMI_pSPBN-GFP_Rep2	Pipeline_Product	2300	2309
170425_plasmidBC_UMI_pSPBN-GFP_Rep2	Pipeline_Product	2300	2310
170425_plasmidBC_UMI_pSPBN-GFP_Rep2	Pipeline_Product	2300	2309
170425_plasmidBC_UMI_pSPBN-GFP_Rep2	Pipeline_Product	2300	2309
170425_plasmidBC_UMI_pSPBN-GFP_Rep2	Pipeline_Product	2300	2304
170425_plasmidBC_UMI_pSPBN-GFP_Rep2	Pipeline_Product	2400	2406
170425_plasmidBC_UMI_pSPBN-GFP_Rep2	Pipeline_Product	2400	2410
170425_plasmidBC_UMI_pSPBN-GFP_Rep2	Pipeline_Product	2400	2407
170425_plasmidBC_UMI_pSPBN-GFP_Rep2	Pipeline_Product	2400	2405
170425_plasmidBC_UMI_pSPBN-GFP_Rep2	Pipeline_Product	2400	2411
170425_plasmidBC_UMI_pSPBN-GFP_Rep2	Pipeline_Product	2400	2410
170425_plasmidBC_UMI_pSPBN-GFP_Rep2	Pipeline_Product	2400	2412
170425_plasmidBC_UMI_pSPBN-GFP_Rep2	Pipeline_Product	2400	2407
170425_plasmidBC_UMI_pSPBN-GFP_Rep2	Pipeline_Product	2400	2411
170425_plasmidBC_UMI_pSPBN-GFP_Rep2	Pipeline_Product	2400	2405
170425_plasmidBC_UMI_pSPBN-GFP_Rep2	Pipeline_Product	2500	2509
170425_plasmidBC_UMI_pSPBN-GFP_Rep2	Pipeline_Product	2500	2511
170425_plasmidBC_UMI_pSPBN-GFP_Rep2	Pipeline_Product	2500	2507
170425_plasmidBC_UMI_pSPBN-GFP_Rep2	Pipeline_Product	2500	2510
170425_plasmidBC_UMI_pSPBN-GFP_Rep2	Pipeline_Product	2500	2509
170425_plasmidBC_UMI_pSPBN-GFP_Rep2	Pipeline_Product	2500	2511
170425_plasmidBC_UMI_pSPBN-GFP_Rep2	Pipeline_Product	2500	2507
170425_plasmidBC_UMI_pSPBN-GFP_Rep2	Pipeline_Product	2500	2503
170425_plasmidBC_UMI_pSPBN-GFP_Rep2	Pipeline_Product	2500	2510
170425_plasmidBC_UMI_pSPBN-GFP_Rep2	Pipeline_Product	2500	2515
170425_plasmidBC_UMI_pSPBN-GFP_Rep2	Pipeline_Product	2600	2610
170425_plasmidBC_UMI_pSPBN-GFP_Rep2	Pipeline_Product	2600	2610
170425_plasmidBC_UMI_pSPBN-GFP_Rep2	Pipeline_Product	2600	2605
170425_plasmidBC_UMI_pSPBN-GFP_Rep2	Pipeline_Product	2600	2612
170425_plasmidBC_UMI_pSPBN-GFP_Rep2	Pipeline_Product	2600	2604
170425_plasmidBC_UMI_pSPBN-GFP_Rep2	Pipeline_Product	2600	2613
170425_plasmidBC_UMI_pSPBN-GFP_Rep2	Pipeline_Product	2600	2611
170425_plasmidBC_UMI_pSPBN-GFP_Rep2	Pipeline_Product	2600	2610
170425_plasmidBC_UMI_pSPBN-GFP_Rep2	Pipeline_Product	2600	2611
170425_plasmidBC_UMI_pSPBN-GFP_Rep2	Pipeline_Product	2600	2610
170425_plasmidBC_UMI_pSPBN-GFP_Rep2	Pipeline_Product	2700	2709
170425_plasmidBC_UMI_pSPBN-GFP_Rep2	Pipeline_Product	2700	2713
170425_plasmidBC_UMI_pSPBN-GFP_Rep2	Pipeline_Product	2700	2713
170425_plasmidBC_UMI_pSPBN-GFP_Rep2	Pipeline_Product	2700	2712
170425_plasmidBC_UMI_pSPBN-GFP_Rep2	Pipeline_Product	2700	2712
170425_plasmidBC_UMI_pSPBN-GFP_Rep2	Pipeline_Product	2700	2710
170425_plasmidBC_UMI_pSPBN-GFP_Rep2	Pipeline_Product	2700	2713
170425_plasmidBC_UMI_pSPBN-GFP_Rep2	Pipeline_Product	2700	2709
170425_plasmidBC_UMI_pSPBN-GFP_Rep2	Pipeline_Product	2700	2710
170425_plasmidBC_UMI_pSPBN-GFP_Rep2	Pipeline_Product	2700	2712
170425_plasmidBC_UMI_pSPBN-GFP_Rep2	Pipeline_Product	2800	2811
170425_plasmidBC_UMI_pSPBN-GFP_Rep2	Pipeline_Product	2800	2812
170425_plasmidBC_UMI_pSPBN-GFP_Rep2	Pipeline_Product	2800	2810
170425_plasmidBC_UMI_pSPBN-GFP_Rep2	Pipeline_Product	2800	2814
170425_plasmidBC_UMI_pSPBN-GFP_Rep2	Pipeline_Product	2800	2811
170425_plasmidBC_UMI_pSPBN-GFP_Rep2	Pipeline_Product	2800	2813
170425_plasmidBC_UMI_pSPBN-GFP_Rep2	Pipeline_Product	2800	2807
170425_plasmidBC_UMI_pSPBN-GFP_Rep2	Pipeline_Product	2800	2810
170425_plasmidBC_UMI_pSPBN-GFP_Rep2	Pipeline_Product	2800	2813
170425_plasmidBC_UMI_pSPBN-GFP_Rep2	Pipeline_Product	2800	2814
170425_plasmidBC_UMI_pSPBN-GFP_Rep2	Pipeline_Product	2900	2911
170425_plasmidBC_UMI_pSPBN-GFP_Rep2	Pipeline_Product	2900	2915
170425_plasmidBC_UMI_pSPBN-GFP_Rep2	Pipeline_Product	2900	2913
170425_plasmidBC_UMI_pSPBN-GFP_Rep2	Pipeline_Product	2900	2907
170425_plasmidBC_UMI_pSPBN-GFP_Rep2	Pipeline_Product	2900	2911
170425_plasmidBC_UMI_pSPBN-GFP_Rep2	Pipeline_Product	2900	2908
170425_plasmidBC_UMI_pSPBN-GFP_Rep2	Pipeline_Product	2900	2914
170425_plasmidBC_UMI_pSPBN-GFP_Rep2	Pipeline_Product	2900	2913
170425_plasmidBC_UMI_pSPBN-GFP_Rep2	Pipeline_Product	2900	2911
170425_plasmidBC_UMI_pSPBN-GFP_Rep2	Pipeline_Product	2900	2915
170425_plasmidBC_UMI_pSPBN-GFP_Rep2	Pipeline_Product	3000	3011
170425_plasmidBC_UMI_pSPBN-GFP_Rep2	Pipeline_Product	3000	3010
170425_plasmidBC_UMI_pSPBN-GFP_Rep2	Pipeline_Product	3000	3012
170425_plasmidBC_UMI_pSPBN-GFP_Rep2	Pipeline_Product	3000	3008
170425_plasmidBC_UMI_pSPBN-GFP_Rep2	Pipeline_Product	3000	3011
170425_plasmidBC_UMI_pSPBN-GFP_Rep2	Pipeline_Product	3000	3011
170425_plasmidBC_UMI_pSPBN-GFP_Rep2	Pipeline_Product	3000	3015
170425_plasmidBC_UMI_pSPBN-GFP_Rep2	Pipeline_Product	3000	3013
170425_plasmidBC_UMI_pSPBN-GFP_Rep2	Pipeline_Product	3000	3009
170425_plasmidBC_UMI_pSPBN-GFP_Rep2	Pipeline_Product	3000	3011
170425_plasmidBC_UMI_pSPBN-GFP_Rep2	Pipeline_Product	3100	3111
170425_plasmidBC_UMI_pSPBN-GFP_Rep2	Pipeline_Product	3100	3113
170425_plasmidBC_UMI_pSPBN-GFP_Rep2	Pipeline_Product	3100	3112
170425_plasmidBC_UMI_pSPBN-GFP_Rep2	Pipeline_Product	3100	3114
170425_plasmidBC_UMI_pSPBN-GFP_Rep2	Pipeline_Product	3100	3116
170425_plasmidBC_UMI_pSPBN-GFP_Rep2	Pipeline_Product	3100	3113
170425_plasmidBC_UMI_pSPBN-GFP_Rep2	Pipeline_Product	3100	3115
170425_plasmidBC_UMI_pSPBN-GFP_Rep2	Pipeline_Product	3100	3115
170425_plasmidBC_UMI_pSPBN-GFP_Rep2	Pipeline_Product	3100	3117
170425_plasmidBC_UMI_pSPBN-GFP_Rep2	Pipeline_Product	3100	3117
170425_plasmidBC_UMI_pSPBN-GFP_Rep2	Pipeline_Product	3200	3214
170425_plasmidBC_UMI_pSPBN-GFP_Rep2	Pipeline_Product	3200	3214
170425_plasmidBC_UMI_pSPBN-GFP_Rep2	Pipeline_Product	3200	3213
170425_plasmidBC_UMI_pSPBN-GFP_Rep2	Pipeline_Product	3200	3217
170425_plasmidBC_UMI_pSPBN-GFP_Rep2	Pipeline_Product	3200	3217
170425_plasmidBC_UMI_pSPBN-GFP_Rep2	Pipeline_Product	3200	3216
170425_plasmidBC_UMI_pSPBN-GFP_Rep2	Pipeline_Product	3200	3212
170425_plasmidBC_UMI_pSPBN-GFP_Rep2	Pipeline_Product	3200	3212
170425_plasmidBC_UMI_pSPBN-GFP_Rep2	Pipeline_Product	3200	3213
170425_plasmidBC_UMI_pSPBN-GFP_Rep2	Pipeline_Product	3200	3220
170425_plasmidBC_UMI_pSPBN-GFP_Rep2	Pipeline_Product	3300	3320
170425_plasmidBC_UMI_pSPBN-GFP_Rep2	Pipeline_Product	3300	3315
170425_plasmidBC_UMI_pSPBN-GFP_Rep2	Pipeline_Product	3300	3315
170425_plasmidBC_UMI_pSPBN-GFP_Rep2	Pipeline_Product	3300	3320
170425_plasmidBC_UMI_pSPBN-GFP_Rep2	Pipeline_Product	3300	3317
170425_plasmidBC_UMI_pSPBN-GFP_Rep2	Pipeline_Product	3300	3316
170425_plasmidBC_UMI_pSPBN-GFP_Rep2	Pipeline_Product	3300	3317
170425_plasmidBC_UMI_pSPBN-GFP_Rep2	Pipeline_Product	3300	3318
170425_plasmidBC_UMI_pSPBN-GFP_Rep2	Pipeline_Product	3300	3316
170425_plasmidBC_UMI_pSPBN-GFP_Rep2	Pipeline_Product	3300	3315
170425_plasmidBC_UMI_pSPBN-GFP_Rep2	Pipeline_Product	3400	3418
170425_plasmidBC_UMI_pSPBN-GFP_Rep2	Pipeline_Product	3400	3411
170425_plasmidBC_UMI_pSPBN-GFP_Rep2	Pipeline_Product	3400	3416
170425_plasmidBC_UMI_pSPBN-GFP_Rep2	Pipeline_Product	3400	3414
170425_plasmidBC_UMI_pSPBN-GFP_Rep2	Pipeline_Product	3400	3411
170425_plasmidBC_UMI_pSPBN-GFP_Rep2	Pipeline_Product	3400	3417
170425_plasmidBC_UMI_pSPBN-GFP_Rep2	Pipeline_Product	3400	3415
170425_plasmidBC_UMI_pSPBN-GFP_Rep2	Pipeline_Product	3400	3414
170425_plasmidBC_UMI_pSPBN-GFP_Rep2	Pipeline_Product	3400	3418
170425_plasmidBC_UMI_pSPBN-GFP_Rep2	Pipeline_Product	3400	3416
170425_plasmidBC_UMI_pSPBN-GFP_Rep2	Pipeline_Product	3500	3514
170425_plasmidBC_UMI_pSPBN-GFP_Rep2	Pipeline_Product	3500	3513
170425_plasmidBC_UMI_pSPBN-GFP_Rep2	Pipeline_Product	3500	3517
170425_plasmidBC_UMI_pSPBN-GFP_Rep2	Pipeline_Product	3500	3522
170425_plasmidBC_UMI_pSPBN-GFP_Rep2	Pipeline_Product	3500	3518
170425_plasmidBC_UMI_pSPBN-GFP_Rep2	Pipeline_Product	3500	3517
170425_plasmidBC_UMI_pSPBN-GFP_Rep2	Pipeline_Product	3500	3516
170425_plasmidBC_UMI_pSPBN-GFP_Rep2	Pipeline_Product	3500	3519
170425_plasmidBC_UMI_pSPBN-GFP_Rep2	Pipeline_Product	3500	3518
170425_plasmidBC_UMI_pSPBN-GFP_Rep2	Pipeline_Product	3500	3519
170425_plasmidBC_UMI_pSPBN-GFP_Rep2	Pipeline_Product	3600	3614
170425_plasmidBC_UMI_pSPBN-GFP_Rep2	Pipeline_Product	3600	3621
170425_plasmidBC_UMI_pSPBN-GFP_Rep2	Pipeline_Product	3600	3615
170425_plasmidBC_UMI_pSPBN-GFP_Rep2	Pipeline_Product	3600	3616
170425_plasmidBC_UMI_pSPBN-GFP_Rep2	Pipeline_Product	3600	3616
170425_plasmidBC_UMI_pSPBN-GFP_Rep2	Pipeline_Product	3600	3619
170425_plasmidBC_UMI_pSPBN-GFP_Rep2	Pipeline_Product	3600	3621
170425_plasmidBC_UMI_pSPBN-GFP_Rep2	Pipeline_Product	3600	3614
170425_plasmidBC_UMI_pSPBN-GFP_Rep2	Pipeline_Product	3600	3616
170425_plasmidBC_UMI_pSPBN-GFP_Rep2	Pipeline_Product	3600	3621
170425_plasmidBC_UMI_pSPBN-GFP_Rep2	Pipeline_Product	3700	3719
170425_plasmidBC_UMI_pSPBN-GFP_Rep2	Pipeline_Product	3700	3719
170425_plasmidBC_UMI_pSPBN-GFP_Rep2	Pipeline_Product	3700	3717
170425_plasmidBC_UMI_pSPBN-GFP_Rep2	Pipeline_Product	3700	3720
170425_plasmidBC_UMI_pSPBN-GFP_Rep2	Pipeline_Product	3700	3718
170425_plasmidBC_UMI_pSPBN-GFP_Rep2	Pipeline_Product	3700	3717
170425_plasmidBC_UMI_pSPBN-GFP_Rep2	Pipeline_Product	3700	3715
170425_plasmidBC_UMI_pSPBN-GFP_Rep2	Pipeline_Product	3700	3720
170425_plasmidBC_UMI_pSPBN-GFP_Rep2	Pipeline_Product	3700	3719
170425_plasmidBC_UMI_pSPBN-GFP_Rep2	Pipeline_Product	3700	3717
170425_plasmidBC_UMI_pSPBN-GFP_Rep2	Pipeline_Product	3800	3821
170425_plasmidBC_UMI_pSPBN-GFP_Rep2	Pipeline_Product	3800	3818
170425_plasmidBC_UMI_pSPBN-GFP_Rep2	Pipeline_Product	3800	3817
170425_plasmidBC_UMI_pSPBN-GFP_Rep2	Pipeline_Product	3800	3822
170425_plasmidBC_UMI_pSPBN-GFP_Rep2	Pipeline_Product	3800	3820
170425_plasmidBC_UMI_pSPBN-GFP_Rep2	Pipeline_Product	3800	3816
170425_plasmidBC_UMI_pSPBN-GFP_Rep2	Pipeline_Product	3800	3817
170425_plasmidBC_UMI_pSPBN-GFP_Rep2	Pipeline_Product	3800	3826
170425_plasmidBC_UMI_pSPBN-GFP_Rep2	Pipeline_Product	3800	3820
170425_plasmidBC_UMI_pSPBN-GFP_Rep2	Pipeline_Product	3800	3826
170425_plasmidBC_UMI_pSPBN-GFP_Rep2	Pipeline_Product	3900	3923
170425_plasmidBC_UMI_pSPBN-GFP_Rep2	Pipeline_Product	3900	3918
170425_plasmidBC_UMI_pSPBN-GFP_Rep2	Pipeline_Product	3900	3918
170425_plasmidBC_UMI_pSPBN-GFP_Rep2	Pipeline_Product	3900	3917
170425_plasmidBC_UMI_pSPBN-GFP_Rep2	Pipeline_Product	3900	3919
170425_plasmidBC_UMI_pSPBN-GFP_Rep2	Pipeline_Product	3900	3923
170425_plasmidBC_UMI_pSPBN-GFP_Rep2	Pipeline_Product	3900	3921
170425_plasmidBC_UMI_pSPBN-GFP_Rep2	Pipeline_Product	3900	3915
170425_plasmidBC_UMI_pSPBN-GFP_Rep2	Pipeline_Product	3900	3923
170425_plasmidBC_UMI_pSPBN-GFP_Rep2	Pipeline_Product	3900	3923
170425_plasmidBC_UMI_pSPBN-GFP_Rep2	Pipeline_Product	4000	4027
170425_plasmidBC_UMI_pSPBN-GFP_Rep2	Pipeline_Product	4000	4021
170425_plasmidBC_UMI_pSPBN-GFP_Rep2	Pipeline_Product	4000	4026
170425_plasmidBC_UMI_pSPBN-GFP_Rep2	Pipeline_Product	4000	4021
170425_plasmidBC_UMI_pSPBN-GFP_Rep2	Pipeline_Product	4000	4020
170425_plasmidBC_UMI_pSPBN-GFP_Rep2	Pipeline_Product	4000	4022
170425_plasmidBC_UMI_pSPBN-GFP_Rep2	Pipeline_Product	4000	4021
170425_plasmidBC_UMI_pSPBN-GFP_Rep2	Pipeline_Product	4000	4025
170425_plasmidBC_UMI_pSPBN-GFP_Rep2	Pipeline_Product	4000	4024
170425_plasmidBC_UMI_pSPBN-GFP_Rep2	Pipeline_Product	4000	4024
170425_plasmidBC_UMI_pSPBN-GFP_Rep2	Pipeline_Product	4100	4128
170425_plasmidBC_UMI_pSPBN-GFP_Rep2	Pipeline_Product	4100	4124
170425_plasmidBC_UMI_pSPBN-GFP_Rep2	Pipeline_Product	4100	4122
170425_plasmidBC_UMI_pSPBN-GFP_Rep2	Pipeline_Product	4100	4125
170425_plasmidBC_UMI_pSPBN-GFP_Rep2	Pipeline_Product	4100	4123
170425_plasmidBC_UMI_pSPBN-GFP_Rep2	Pipeline_Product	4100	4124
170425_plasmidBC_UMI_pSPBN-GFP_Rep2	Pipeline_Product	4100	4125
170425_plasmidBC_UMI_pSPBN-GFP_Rep2	Pipeline_Product	4100	4124
170425_plasmidBC_UMI_pSPBN-GFP_Rep2	Pipeline_Product	4100	4123
170425_plasmidBC_UMI_pSPBN-GFP_Rep2	Pipeline_Product	4100	4116
170425_plasmidBC_UMI_pSPBN-GFP_Rep2	Pipeline_Product	4200	4221
170425_plasmidBC_UMI_pSPBN-GFP_Rep2	Pipeline_Product	4200	4223
170425_plasmidBC_UMI_pSPBN-GFP_Rep2	Pipeline_Product	4200	4223
170425_plasmidBC_UMI_pSPBN-GFP_Rep2	Pipeline_Product	4200	4219
170425_plasmidBC_UMI_pSPBN-GFP_Rep2	Pipeline_Product	4200	4225
170425_plasmidBC_UMI_pSPBN-GFP_Rep2	Pipeline_Product	4200	4228
170425_plasmidBC_UMI_pSPBN-GFP_Rep2	Pipeline_Product	4200	4226
170425_plasmidBC_UMI_pSPBN-GFP_Rep2	Pipeline_Product	4200	4223
170425_plasmidBC_UMI_pSPBN-GFP_Rep2	Pipeline_Product	4200	4224
170425_plasmidBC_UMI_pSPBN-GFP_Rep2	Pipeline_Product	4200	4225
170425_plasmidBC_UMI_pSPBN-GFP_Rep2	Pipeline_Product	4300	4324
170425_plasmidBC_UMI_pSPBN-GFP_Rep2	Pipeline_Product	4300	4316
170425_plasmidBC_UMI_pSPBN-GFP_Rep2	Pipeline_Product	4300	4323
170425_plasmidBC_UMI_pSPBN-GFP_Rep2	Pipeline_Product	4300	4328
170425_plasmidBC_UMI_pSPBN-GFP_Rep2	Pipeline_Product	4300	4326
170425_plasmidBC_UMI_pSPBN-GFP_Rep2	Pipeline_Product	4300	4320
170425_plasmidBC_UMI_pSPBN-GFP_Rep2	Pipeline_Product	4300	4322
170425_plasmidBC_UMI_pSPBN-GFP_Rep2	Pipeline_Product	4300	4319
170425_plasmidBC_UMI_pSPBN-GFP_Rep2	Pipeline_Product	4300	4324
170425_plasmidBC_UMI_pSPBN-GFP_Rep2	Pipeline_Product	4300	4321
170425_plasmidBC_UMI_pSPBN-GFP_Rep2	Pipeline_Product	4400	4433
170425_plasmidBC_UMI_pSPBN-GFP_Rep2	Pipeline_Product	4400	4426
170425_plasmidBC_UMI_pSPBN-GFP_Rep2	Pipeline_Product	4400	4430
170425_plasmidBC_UMI_pSPBN-GFP_Rep2	Pipeline_Product	4400	4428
170425_plasmidBC_UMI_pSPBN-GFP_Rep2	Pipeline_Product	4400	4425
170425_plasmidBC_UMI_pSPBN-GFP_Rep2	Pipeline_Product	4400	4428
170425_plasmidBC_UMI_pSPBN-GFP_Rep2	Pipeline_Product	4400	4425
170425_plasmidBC_UMI_pSPBN-GFP_Rep2	Pipeline_Product	4400	4427
170425_plasmidBC_UMI_pSPBN-GFP_Rep2	Pipeline_Product	4400	4427
170425_plasmidBC_UMI_pSPBN-GFP_Rep2	Pipeline_Product	4400	4428
170425_plasmidBC_UMI_pSPBN-GFP_Rep2	Pipeline_Product	4500	4530
170425_plasmidBC_UMI_pSPBN-GFP_Rep2	Pipeline_Product	4500	4526
170425_plasmidBC_UMI_pSPBN-GFP_Rep2	Pipeline_Product	4500	4526
170425_plasmidBC_UMI_pSPBN-GFP_Rep2	Pipeline_Product	4500	4524
170425_plasmidBC_UMI_pSPBN-GFP_Rep2	Pipeline_Product	4500	4527
170425_plasmidBC_UMI_pSPBN-GFP_Rep2	Pipeline_Product	4500	4520
170425_plasmidBC_UMI_pSPBN-GFP_Rep2	Pipeline_Product	4500	4532
170425_plasmidBC_UMI_pSPBN-GFP_Rep2	Pipeline_Product	4500	4530
170425_plasmidBC_UMI_pSPBN-GFP_Rep2	Pipeline_Product	4500	4524
170425_plasmidBC_UMI_pSPBN-GFP_Rep2	Pipeline_Product	4500	4526
170425_plasmidBC_UMI_pSPBN-GFP_Rep2	Pipeline_Product	4600	4628
170425_plasmidBC_UMI_pSPBN-GFP_Rep2	Pipeline_Product	4600	4624
170425_plasmidBC_UMI_pSPBN-GFP_Rep2	Pipeline_Product	4600	4629
170425_plasmidBC_UMI_pSPBN-GFP_Rep2	Pipeline_Product	4600	4627
170425_plasmidBC_UMI_pSPBN-GFP_Rep2	Pipeline_Product	4600	4626
170425_plasmidBC_UMI_pSPBN-GFP_Rep2	Pipeline_Product	4600	4626
170425_plasmidBC_UMI_pSPBN-GFP_Rep2	Pipeline_Product	4600	4629
170425_plasmidBC_UMI_pSPBN-GFP_Rep2	Pipeline_Product	4600	4632
170425_plasmidBC_UMI_pSPBN-GFP_Rep2	Pipeline_Product	4600	4634
170425_plasmidBC_UMI_pSPBN-GFP_Rep2	Pipeline_Product	4600	4629
170425_plasmidBC_UMI_pSPBN-GFP_Rep2	Pipeline_Product	4700	4725
170425_plasmidBC_UMI_pSPBN-GFP_Rep2	Pipeline_Product	4700	4725
170425_plasmidBC_UMI_pSPBN-GFP_Rep2	Pipeline_Product	4700	4732
170425_plasmidBC_UMI_pSPBN-GFP_Rep2	Pipeline_Product	4700	4726
170425_plasmidBC_UMI_pSPBN-GFP_Rep2	Pipeline_Product	4700	4731
170425_plasmidBC_UMI_pSPBN-GFP_Rep2	Pipeline_Product	4700	4727
170425_plasmidBC_UMI_pSPBN-GFP_Rep2	Pipeline_Product	4700	4723
170425_plasmidBC_UMI_pSPBN-GFP_Rep2	Pipeline_Product	4700	4722
170425_plasmidBC_UMI_pSPBN-GFP_Rep2	Pipeline_Product	4700	4732
170425_plasmidBC_UMI_pSPBN-GFP_Rep2	Pipeline_Product	4700	4729
170425_plasmidBC_UMI_pSPBN-GFP_Rep2	Pipeline_Product	4800	4830
170425_plasmidBC_UMI_pSPBN-GFP_Rep2	Pipeline_Product	4800	4831
170425_plasmidBC_UMI_pSPBN-GFP_Rep2	Pipeline_Product	4800	4826
170425_plasmidBC_UMI_pSPBN-GFP_Rep2	Pipeline_Product	4800	4830
170425_plasmidBC_UMI_pSPBN-GFP_Rep2	Pipeline_Product	4800	4827
170425_plasmidBC_UMI_pSPBN-GFP_Rep2	Pipeline_Product	4800	4831
170425_plasmidBC_UMI_pSPBN-GFP_Rep2	Pipeline_Product	4800	4827
170425_plasmidBC_UMI_pSPBN-GFP_Rep2	Pipeline_Product	4800	4828
170425_plasmidBC_UMI_pSPBN-GFP_Rep2	Pipeline_Product	4800	4830
170425_plasmidBC_UMI_pSPBN-GFP_Rep2	Pipeline_Product	4800	4836
170425_plasmidBC_UMI_pSPBN-GFP_Rep2	Pipeline_Product	4900	4936
170425_plasmidBC_UMI_pSPBN-GFP_Rep2	Pipeline_Product	4900	4937
170425_plasmidBC_UMI_pSPBN-GFP_Rep2	Pipeline_Product	4900	4930
170425_plasmidBC_UMI_pSPBN-GFP_Rep2	Pipeline_Product	4900	4939
170425_plasmidBC_UMI_pSPBN-GFP_Rep2	Pipeline_Product	4900	4937
170425_plasmidBC_UMI_pSPBN-GFP_Rep2	Pipeline_Product	4900	4928
170425_plasmidBC_UMI_pSPBN-GFP_Rep2	Pipeline_Product	4900	4937
170425_plasmidBC_UMI_pSPBN-GFP_Rep2	Pipeline_Product	4900	4934
170425_plasmidBC_UMI_pSPBN-GFP_Rep2	Pipeline_Product	4900	4928
170425_plasmidBC_UMI_pSPBN-GFP_Rep2	Pipeline_Product	4900	4923
170425_plasmidBC_UMI_pSPBN-GFP_Rep2	Pipeline_Product	5000	5034
170425_plasmidBC_UMI_pSPBN-GFP_Rep2	Pipeline_Product	5000	5025
170425_plasmidBC_UMI_pSPBN-GFP_Rep2	Pipeline_Product	5000	5037
170425_plasmidBC_UMI_pSPBN-GFP_Rep2	Pipeline_Product	5000	5034
170425_plasmidBC_UMI_pSPBN-GFP_Rep2	Pipeline_Product	5000	5037
170425_plasmidBC_UMI_pSPBN-GFP_Rep2	Pipeline_Product	5000	5028
170425_plasmidBC_UMI_pSPBN-GFP_Rep2	Pipeline_Product	5000	5033
170425_plasmidBC_UMI_pSPBN-GFP_Rep2	Pipeline_Product	5000	5035
170425_plasmidBC_UMI_pSPBN-GFP_Rep2	Pipeline_Product	5000	5032
170425_plasmidBC_UMI_pSPBN-GFP_Rep2	Pipeline_Product	5000	5036
170425_plasmidBC_UMI_pSPBN-GFP_Rep2	Pipeline_Product	5100	5133
170425_plasmidBC_UMI_pSPBN-GFP_Rep2	Pipeline_Product	5100	5139
170425_plasmidBC_UMI_pSPBN-GFP_Rep2	Pipeline_Product	5100	5134
170425_plasmidBC_UMI_pSPBN-GFP_Rep2	Pipeline_Product	5100	5141
170425_plasmidBC_UMI_pSPBN-GFP_Rep2	Pipeline_Product	5100	5138
170425_plasmidBC_UMI_pSPBN-GFP_Rep2	Pipeline_Product	5100	5141
170425_plasmidBC_UMI_pSPBN-GFP_Rep2	Pipeline_Product	5100	5132
170425_plasmidBC_UMI_pSPBN-GFP_Rep2	Pipeline_Product	5100	5134
170425_plasmidBC_UMI_pSPBN-GFP_Rep2	Pipeline_Product	5100	5132
170425_plasmidBC_UMI_pSPBN-GFP_Rep2	Pipeline_Product	5100	5132
170425_plasmidBC_UMI_pSPBN-GFP_Rep2	Pipeline_Product	5200	5240
170425_plasmidBC_UMI_pSPBN-GFP_Rep2	Pipeline_Product	5200	5227
170425_plasmidBC_UMI_pSPBN-GFP_Rep2	Pipeline_Product	5200	5230
170425_plasmidBC_UMI_pSPBN-GFP_Rep2	Pipeline_Product	5200	5239
170425_plasmidBC_UMI_pSPBN-GFP_Rep2	Pipeline_Product	5200	5233
170425_plasmidBC_UMI_pSPBN-GFP_Rep2	Pipeline_Product	5200	5235
170425_plasmidBC_UMI_pSPBN-GFP_Rep2	Pipeline_Product	5200	5227
170425_plasmidBC_UMI_pSPBN-GFP_Rep2	Pipeline_Product	5200	5236
170425_plasmidBC_UMI_pSPBN-GFP_Rep2	Pipeline_Product	5200	5237
170425_plasmidBC_UMI_pSPBN-GFP_Rep2	Pipeline_Product	5200	5234
170425_plasmidBC_UMI_pSPBN-GFP_Rep2	Pipeline_Product	5300	5334
170425_plasmidBC_UMI_pSPBN-GFP_Rep2	Pipeline_Product	5300	5335
170425_plasmidBC_UMI_pSPBN-GFP_Rep2	Pipeline_Product	5300	5333
170425_plasmidBC_UMI_pSPBN-GFP_Rep2	Pipeline_Product	5300	5335
170425_plasmidBC_UMI_pSPBN-GFP_Rep2	Pipeline_Product	5300	5338
170425_plasmidBC_UMI_pSPBN-GFP_Rep2	Pipeline_Product	5300	5338
170425_plasmidBC_UMI_pSPBN-GFP_Rep2	Pipeline_Product	5300	5340
170425_plasmidBC_UMI_pSPBN-GFP_Rep2	Pipeline_Product	5300	5332
170425_plasmidBC_UMI_pSPBN-GFP_Rep2	Pipeline_Product	5300	5337
170425_plasmidBC_UMI_pSPBN-GFP_Rep2	Pipeline_Product	5300	5335
170425_plasmidBC_UMI_pSPBN-GFP_Rep2	Pipeline_Product	5400	5443
170425_plasmidBC_UMI_pSPBN-GFP_Rep2	Pipeline_Product	5400	5435
170425_plasmidBC_UMI_pSPBN-GFP_Rep2	Pipeline_Product	5400	5440
170425_plasmidBC_UMI_pSPBN-GFP_Rep2	Pipeline_Product	5400	5443
170425_plasmidBC_UMI_pSPBN-GFP_Rep2	Pipeline_Product	5400	5427
170425_plasmidBC_UMI_pSPBN-GFP_Rep2	Pipeline_Product	5400	5442
170425_plasmidBC_UMI_pSPBN-GFP_Rep2	Pipeline_Product	5400	5444
170425_plasmidBC_UMI_pSPBN-GFP_Rep2	Pipeline_Product	5400	5437
170425_plasmidBC_UMI_pSPBN-GFP_Rep2	Pipeline_Product	5400	5435
170425_plasmidBC_UMI_pSPBN-GFP_Rep2	Pipeline_Product	5400	5438
170425_plasmidBC_UMI_pSPBN-GFP_Rep2	Pipeline_Product	5500	5540
170425_plasmidBC_UMI_pSPBN-GFP_Rep2	Pipeline_Product	5500	5535
170425_plasmidBC_UMI_pSPBN-GFP_Rep2	Pipeline_Product	5500	5544
170425_plasmidBC_UMI_pSPBN-GFP_Rep2	Pipeline_Product	5500	5542
170425_plasmidBC_UMI_pSPBN-GFP_Rep2	Pipeline_Product	5500	5541
170425_plasmidBC_UMI_pSPBN-GFP_Rep2	Pipeline_Product	5500	5545
170425_plasmidBC_UMI_pSPBN-GFP_Rep2	Pipeline_Product	5500	5544
170425_plasmidBC_UMI_pSPBN-GFP_Rep2	Pipeline_Product	5500	5537
170425_plasmidBC_UMI_pSPBN-GFP_Rep2	Pipeline_Product	5500	5546
170425_plasmidBC_UMI_pSPBN-GFP_Rep2	Pipeline_Product	5500	5543
170425_plasmidBC_UMI_pSPBN-GFP_Rep2	Pipeline_Product	5600	5642
170425_plasmidBC_UMI_pSPBN-GFP_Rep2	Pipeline_Product	5600	5636
170425_plasmidBC_UMI_pSPBN-GFP_Rep2	Pipeline_Product	5600	5651
170425_plasmidBC_UMI_pSPBN-GFP_Rep2	Pipeline_Product	5600	5639
170425_plasmidBC_UMI_pSPBN-GFP_Rep2	Pipeline_Product	5600	5648
170425_plasmidBC_UMI_pSPBN-GFP_Rep2	Pipeline_Product	5600	5649
170425_plasmidBC_UMI_pSPBN-GFP_Rep2	Pipeline_Product	5600	5641
170425_plasmidBC_UMI_pSPBN-GFP_Rep2	Pipeline_Product	5600	5645
170425_plasmidBC_UMI_pSPBN-GFP_Rep2	Pipeline_Product	5600	5643
170425_plasmidBC_UMI_pSPBN-GFP_Rep2	Pipeline_Product	5600	5641
170425_plasmidBC_UMI_pSPBN-GFP_Rep2	Pipeline_Product	5700	5741
170425_plasmidBC_UMI_pSPBN-GFP_Rep2	Pipeline_Product	5700	5746
170425_plasmidBC_UMI_pSPBN-GFP_Rep2	Pipeline_Product	5700	5737
170425_plasmidBC_UMI_pSPBN-GFP_Rep2	Pipeline_Product	5700	5742
170425_plasmidBC_UMI_pSPBN-GFP_Rep2	Pipeline_Product	5700	5741
170425_plasmidBC_UMI_pSPBN-GFP_Rep2	Pipeline_Product	5700	5740
170425_plasmidBC_UMI_pSPBN-GFP_Rep2	Pipeline_Product	5700	5744
170425_plasmidBC_UMI_pSPBN-GFP_Rep2	Pipeline_Product	5700	5741
170425_plasmidBC_UMI_pSPBN-GFP_Rep2	Pipeline_Product	5700	5744
170425_plasmidBC_UMI_pSPBN-GFP_Rep2	Pipeline_Product	5700	5739
170425_plasmidBC_UMI_pSPBN-GFP_Rep2	Pipeline_Product	5800	5842
170425_plasmidBC_UMI_pSPBN-GFP_Rep2	Pipeline_Product	5800	5843
170425_plasmidBC_UMI_pSPBN-GFP_Rep2	Pipeline_Product	5800	5838
170425_plasmidBC_UMI_pSPBN-GFP_Rep2	Pipeline_Product	5800	5850
170425_plasmidBC_UMI_pSPBN-GFP_Rep2	Pipeline_Product	5800	5832
170425_plasmidBC_UMI_pSPBN-GFP_Rep2	Pipeline_Product	5800	5842
170425_plasmidBC_UMI_pSPBN-GFP_Rep2	Pipeline_Product	5800	5846
170425_plasmidBC_UMI_pSPBN-GFP_Rep2	Pipeline_Product	5800	5843
170425_plasmidBC_UMI_pSPBN-GFP_Rep2	Pipeline_Product	5800	5850
170425_plasmidBC_UMI_pSPBN-GFP_Rep2	Pipeline_Product	5800	5843
170425_plasmidBC_UMI_pSPBN-GFP_Rep2	Pipeline_Product	5900	5947
170425_plasmidBC_UMI_pSPBN-GFP_Rep2	Pipeline_Product	5900	5942
170425_plasmidBC_UMI_pSPBN-GFP_Rep2	Pipeline_Product	5900	5943
170425_plasmidBC_UMI_pSPBN-GFP_Rep2	Pipeline_Product	5900	5948
170425_plasmidBC_UMI_pSPBN-GFP_Rep2	Pipeline_Product	5900	5944
170425_plasmidBC_UMI_pSPBN-GFP_Rep2	Pipeline_Product	5900	5944
170425_plasmidBC_UMI_pSPBN-GFP_Rep2	Pipeline_Product	5900	5949
170425_plasmidBC_UMI_pSPBN-GFP_Rep2	Pipeline_Product	5900	5946
170425_plasmidBC_UMI_pSPBN-GFP_Rep2	Pipeline_Product	5900	5946
170425_plasmidBC_UMI_pSPBN-GFP_Rep2	Pipeline_Product	5900	5948
170425_plasmidBC_UMI_pSPBN-GFP_Rep2	Pipeline_Product	6000	6049
170425_plasmidBC_UMI_pSPBN-GFP_Rep2	Pipeline_Product	6000	6044
170425_plasmidBC_UMI_pSPBN-GFP_Rep2	Pipeline_Product	6000	6048
170425_plasmidBC_UMI_pSPBN-GFP_Rep2	Pipeline_Product	6000	6053
170425_plasmidBC_UMI_pSPBN-GFP_Rep2	Pipeline_Product	6000	6046
170425_plasmidBC_UMI_pSPBN-GFP_Rep2	Pipeline_Product	6000	6052
170425_plasmidBC_UMI_pSPBN-GFP_Rep2	Pipeline_Product	6000	6047
170425_plasmidBC_UMI_pSPBN-GFP_Rep2	Pipeline_Product	6000	6048
170425_plasmidBC_UMI_pSPBN-GFP_Rep2	Pipeline_Product	6000	6044
170425_plasmidBC_UMI_pSPBN-GFP_Rep2	Pipeline_Product	6000	6050
170425_plasmidBC_UMI_pSPBN-GFP_Rep2	Pipeline_Product	6100	6145
170425_plasmidBC_UMI_pSPBN-GFP_Rep2	Pipeline_Product	6100	6142
170425_plasmidBC_UMI_pSPBN-GFP_Rep2	Pipeline_Product	6100	6144
170425_plasmidBC_UMI_pSPBN-GFP_Rep2	Pipeline_Product	6100	6146
170425_plasmidBC_UMI_pSPBN-GFP_Rep2	Pipeline_Product	6100	6146
170425_plasmidBC_UMI_pSPBN-GFP_Rep2	Pipeline_Product	6100	6151
170425_plasmidBC_UMI_pSPBN-GFP_Rep2	Pipeline_Product	6100	6147
170425_plasmidBC_UMI_pSPBN-GFP_Rep2	Pipeline_Product	6100	6149
170425_plasmidBC_UMI_pSPBN-GFP_Rep2	Pipeline_Product	6100	6144
170425_plasmidBC_UMI_pSPBN-GFP_Rep2	Pipeline_Product	6100	6146
170425_plasmidBC_UMI_pSPBN-GFP_Rep2	Pipeline_Product	6200	6249
170425_plasmidBC_UMI_pSPBN-GFP_Rep2	Pipeline_Product	6200	6252
170425_plasmidBC_UMI_pSPBN-GFP_Rep2	Pipeline_Product	6200	6251
170425_plasmidBC_UMI_pSPBN-GFP_Rep2	Pipeline_Product	6200	6249
170425_plasmidBC_UMI_pSPBN-GFP_Rep2	Pipeline_Product	6200	6247
170425_plasmidBC_UMI_pSPBN-GFP_Rep2	Pipeline_Product	6200	6244
170425_plasmidBC_UMI_pSPBN-GFP_Rep2	Pipeline_Product	6200	6249
170425_plasmidBC_UMI_pSPBN-GFP_Rep2	Pipeline_Product	6200	6247
170425_plasmidBC_UMI_pSPBN-GFP_Rep2	Pipeline_Product	6200	6253
170425_plasmidBC_UMI_pSPBN-GFP_Rep2	Pipeline_Product	6200	6247
170425_plasmidBC_UMI_pSPBN-GFP_Rep2	Pipeline_Product	6300	6355
170425_plasmidBC_UMI_pSPBN-GFP_Rep2	Pipeline_Product	6300	6355
170425_plasmidBC_UMI_pSPBN-GFP_Rep2	Pipeline_Product	6300	6347
170425_plasmidBC_UMI_pSPBN-GFP_Rep2	Pipeline_Product	6300	6351
170425_plasmidBC_UMI_pSPBN-GFP_Rep2	Pipeline_Product	6300	6352
170425_plasmidBC_UMI_pSPBN-GFP_Rep2	Pipeline_Product	6300	6358
170425_plasmidBC_UMI_pSPBN-GFP_Rep2	Pipeline_Product	6300	6352
170425_plasmidBC_UMI_pSPBN-GFP_Rep2	Pipeline_Product	6300	6353
170425_plasmidBC_UMI_pSPBN-GFP_Rep2	Pipeline_Product	6300	6347
170425_plasmidBC_UMI_pSPBN-GFP_Rep2	Pipeline_Product	6300	6359
170425_plasmidBC_UMI_pSPBN-GFP_Rep2	Pipeline_Product	6400	6453
170425_plasmidBC_UMI_pSPBN-GFP_Rep2	Pipeline_Product	6400	6453
170425_plasmidBC_UMI_pSPBN-GFP_Rep2	Pipeline_Product	6400	6449
170425_plasmidBC_UMI_pSPBN-GFP_Rep2	Pipeline_Product	6400	6457
170425_plasmidBC_UMI_pSPBN-GFP_Rep2	Pipeline_Product	6400	6453
170425_plasmidBC_UMI_pSPBN-GFP_Rep2	Pipeline_Product	6400	6450
170425_plasmidBC_UMI_pSPBN-GFP_Rep2	Pipeline_Product	6400	6448
170425_plasmidBC_UMI_pSPBN-GFP_Rep2	Pipeline_Product	6400	6455
170425_plasmidBC_UMI_pSPBN-GFP_Rep2	Pipeline_Product	6400	6447
170425_plasmidBC_UMI_pSPBN-GFP_Rep2	Pipeline_Product	6400	6461
170425_plasmidBC_UMI_pSPBN-GFP_Rep2	Pipeline_Product	6500	6551
170425_plasmidBC_UMI_pSPBN-GFP_Rep2	Pipeline_Product	6500	6561
170425_plasmidBC_UMI_pSPBN-GFP_Rep2	Pipeline_Product	6500	6555
170425_plasmidBC_UMI_pSPBN-GFP_Rep2	Pipeline_Product	6500	6560
170425_plasmidBC_UMI_pSPBN-GFP_Rep2	Pipeline_Product	6500	6561
170425_plasmidBC_UMI_pSPBN-GFP_Rep2	Pipeline_Product	6500	6560
170425_plasmidBC_UMI_pSPBN-GFP_Rep2	Pipeline_Product	6500	6542
170425_plasmidBC_UMI_pSPBN-GFP_Rep2	Pipeline_Product	6500	6547
170425_plasmidBC_UMI_pSPBN-GFP_Rep2	Pipeline_Product	6500	6548
170425_plasmidBC_UMI_pSPBN-GFP_Rep2	Pipeline_Product	6500	6554
170425_plasmidBC_UMI_pSPBN-GFP_Rep2	Pipeline_Product	6600	6656
170425_plasmidBC_UMI_pSPBN-GFP_Rep2	Pipeline_Product	6600	6655
170425_plasmidBC_UMI_pSPBN-GFP_Rep2	Pipeline_Product	6600	6654
170425_plasmidBC_UMI_pSPBN-GFP_Rep2	Pipeline_Product	6600	6659
170425_plasmidBC_UMI_pSPBN-GFP_Rep2	Pipeline_Product	6600	6655
170425_plasmidBC_UMI_pSPBN-GFP_Rep2	Pipeline_Product	6600	6655
170425_plasmidBC_UMI_pSPBN-GFP_Rep2	Pipeline_Product	6600	6667
170425_plasmidBC_UMI_pSPBN-GFP_Rep2	Pipeline_Product	6600	6658
170425_plasmidBC_UMI_pSPBN-GFP_Rep2	Pipeline_Product	6600	6656
170425_plasmidBC_UMI_pSPBN-GFP_Rep2	Pipeline_Product	6600	6654
170425_plasmidBC_UMI_pSPBN-GFP_Rep2	Pipeline_Product	6700	6762
170425_plasmidBC_UMI_pSPBN-GFP_Rep2	Pipeline_Product	6700	6757
170425_plasmidBC_UMI_pSPBN-GFP_Rep2	Pipeline_Product	6700	6755
170425_plasmidBC_UMI_pSPBN-GFP_Rep2	Pipeline_Product	6700	6760
170425_plasmidBC_UMI_pSPBN-GFP_Rep2	Pipeline_Product	6700	6759
170425_plasmidBC_UMI_pSPBN-GFP_Rep2	Pipeline_Product	6700	6752
170425_plasmidBC_UMI_pSPBN-GFP_Rep2	Pipeline_Product	6700	6758
170425_plasmidBC_UMI_pSPBN-GFP_Rep2	Pipeline_Product	6700	6762
170425_plasmidBC_UMI_pSPBN-GFP_Rep2	Pipeline_Product	6700	6759
170425_plasmidBC_UMI_pSPBN-GFP_Rep2	Pipeline_Product	6700	6754
170425_plasmidBC_UMI_pSPBN-GFP_Rep2	Pipeline_Product	6800	6862
170425_plasmidBC_UMI_pSPBN-GFP_Rep2	Pipeline_Product	6800	6859
170425_plasmidBC_UMI_pSPBN-GFP_Rep2	Pipeline_Product	6800	6858
170425_plasmidBC_UMI_pSPBN-GFP_Rep2	Pipeline_Product	6800	6857
170425_plasmidBC_UMI_pSPBN-GFP_Rep2	Pipeline_Product	6800	6856
170425_plasmidBC_UMI_pSPBN-GFP_Rep2	Pipeline_Product	6800	6867
170425_plasmidBC_UMI_pSPBN-GFP_Rep2	Pipeline_Product	6800	6857
170425_plasmidBC_UMI_pSPBN-GFP_Rep2	Pipeline_Product	6800	6859
170425_plasmidBC_UMI_pSPBN-GFP_Rep2	Pipeline_Product	6800	6858
170425_plasmidBC_UMI_pSPBN-GFP_Rep2	Pipeline_Product	6800	6859
170425_plasmidBC_UMI_pSPBN-GFP_Rep2	Pipeline_Product	6900	6968
170425_plasmidBC_UMI_pSPBN-GFP_Rep2	Pipeline_Product	6900	6967
170425_plasmidBC_UMI_pSPBN-GFP_Rep2	Pipeline_Product	6900	6956
170425_plasmidBC_UMI_pSPBN-GFP_Rep2	Pipeline_Product	6900	6963
170425_plasmidBC_UMI_pSPBN-GFP_Rep2	Pipeline_Product	6900	6959
170425_plasmidBC_UMI_pSPBN-GFP_Rep2	Pipeline_Product	6900	6946
170425_plasmidBC_UMI_pSPBN-GFP_Rep2	Pipeline_Product	6900	6964
170425_plasmidBC_UMI_pSPBN-GFP_Rep2	Pipeline_Product	6900	6971
170425_plasmidBC_UMI_pSPBN-GFP_Rep2	Pipeline_Product	6900	6961
170425_plasmidBC_UMI_pSPBN-GFP_Rep2	Pipeline_Product	6900	6966
170425_plasmidBC_UMI_pSPBN-GFP_Rep2	Pipeline_Product	7000	7074
170425_plasmidBC_UMI_pSPBN-GFP_Rep2	Pipeline_Product	7000	7056
170425_plasmidBC_UMI_pSPBN-GFP_Rep2	Pipeline_Product	7000	7065
170425_plasmidBC_UMI_pSPBN-GFP_Rep2	Pipeline_Product	7000	7058
170425_plasmidBC_UMI_pSPBN-GFP_Rep2	Pipeline_Product	7000	7067
170425_plasmidBC_UMI_pSPBN-GFP_Rep2	Pipeline_Product	7000	7061
170425_plasmidBC_UMI_pSPBN-GFP_Rep2	Pipeline_Product	7000	7059
170425_plasmidBC_UMI_pSPBN-GFP_Rep2	Pipeline_Product	7000	7060
170425_plasmidBC_UMI_pSPBN-GFP_Rep2	Pipeline_Product	7000	7063
170425_plasmidBC_UMI_pSPBN-GFP_Rep2	Pipeline_Product	7000	7064
170425_plasmidBC_UMI_pSPBN-GFP_Rep2	Pipeline_Product	7100	7157
170425_plasmidBC_UMI_pSPBN-GFP_Rep2	Pipeline_Product	7100	7164
170425_plasmidBC_UMI_pSPBN-GFP_Rep2	Pipeline_Product	7100	7162
170425_plasmidBC_UMI_pSPBN-GFP_Rep2	Pipeline_Product	7100	7162
170425_plasmidBC_UMI_pSPBN-GFP_Rep2	Pipeline_Product	7100	7173
170425_plasmidBC_UMI_pSPBN-GFP_Rep2	Pipeline_Product	7100	7161
170425_plasmidBC_UMI_pSPBN-GFP_Rep2	Pipeline_Product	7100	7164
170425_plasmidBC_UMI_pSPBN-GFP_Rep2	Pipeline_Product	7100	7169
170425_plasmidBC_UMI_pSPBN-GFP_Rep2	Pipeline_Product	7100	7170
170425_plasmidBC_UMI_pSPBN-GFP_Rep2	Pipeline_Product	7100	7168
170425_plasmidBC_UMI_pSPBN-GFP_Rep2	Pipeline_Product	7200	7272
170425_plasmidBC_UMI_pSPBN-GFP_Rep2	Pipeline_Product	7200	7265
170425_plasmidBC_UMI_pSPBN-GFP_Rep2	Pipeline_Product	7200	7269
170425_plasmidBC_UMI_pSPBN-GFP_Rep2	Pipeline_Product	7200	7262
170425_plasmidBC_UMI_pSPBN-GFP_Rep2	Pipeline_Product	7200	7269
170425_plasmidBC_UMI_pSPBN-GFP_Rep2	Pipeline_Product	7200	7262
170425_plasmidBC_UMI_pSPBN-GFP_Rep2	Pipeline_Product	7200	7272
170425_plasmidBC_UMI_pSPBN-GFP_Rep2	Pipeline_Product	7200	7270
170425_plasmidBC_UMI_pSPBN-GFP_Rep2	Pipeline_Product	7200	7266
170425_plasmidBC_UMI_pSPBN-GFP_Rep2	Pipeline_Product	7200	7278
170425_plasmidBC_UMI_pSPBN-GFP_Rep2	Pipeline_Product	7300	7369
170425_plasmidBC_UMI_pSPBN-GFP_Rep2	Pipeline_Product	7300	7368
170425_plasmidBC_UMI_pSPBN-GFP_Rep2	Pipeline_Product	7300	7365
170425_plasmidBC_UMI_pSPBN-GFP_Rep2	Pipeline_Product	7300	7368
170425_plasmidBC_UMI_pSPBN-GFP_Rep2	Pipeline_Product	7300	7371
170425_plasmidBC_UMI_pSPBN-GFP_Rep2	Pipeline_Product	7300	7363
170425_plasmidBC_UMI_pSPBN-GFP_Rep2	Pipeline_Product	7300	7360
170425_plasmidBC_UMI_pSPBN-GFP_Rep2	Pipeline_Product	7300	7364
170425_plasmidBC_UMI_pSPBN-GFP_Rep2	Pipeline_Product	7300	7370
170425_plasmidBC_UMI_pSPBN-GFP_Rep2	Pipeline_Product	7300	7358
170425_plasmidBC_UMI_pSPBN-GFP_Rep2	Pipeline_Product	7400	7475
170425_plasmidBC_UMI_pSPBN-GFP_Rep2	Pipeline_Product	7400	7472
170425_plasmidBC_UMI_pSPBN-GFP_Rep2	Pipeline_Product	7400	7471
170425_plasmidBC_UMI_pSPBN-GFP_Rep2	Pipeline_Product	7400	7471
170425_plasmidBC_UMI_pSPBN-GFP_Rep2	Pipeline_Product	7400	7473
170425_plasmidBC_UMI_pSPBN-GFP_Rep2	Pipeline_Product	7400	7471
170425_plasmidBC_UMI_pSPBN-GFP_Rep2	Pipeline_Product	7400	7472
170425_plasmidBC_UMI_pSPBN-GFP_Rep2	Pipeline_Product	7400	7473
170425_plasmidBC_UMI_pSPBN-GFP_Rep2	Pipeline_Product	7400	7466
170425_plasmidBC_UMI_pSPBN-GFP_Rep2	Pipeline_Product	7400	7474
170425_plasmidBC_UMI_pSPBN-GFP_Rep2	Pipeline_Product	7500	7571
170425_plasmidBC_UMI_pSPBN-GFP_Rep2	Pipeline_Product	7500	7575
170425_plasmidBC_UMI_pSPBN-GFP_Rep2	Pipeline_Product	7500	7571
170425_plasmidBC_UMI_pSPBN-GFP_Rep2	Pipeline_Product	7500	7568
170425_plasmidBC_UMI_pSPBN-GFP_Rep2	Pipeline_Product	7500	7568
170425_plasmidBC_UMI_pSPBN-GFP_Rep2	Pipeline_Product	7500	7561
170425_plasmidBC_UMI_pSPBN-GFP_Rep2	Pipeline_Product	7500	7576
170425_plasmidBC_UMI_pSPBN-GFP_Rep2	Pipeline_Product	7500	7564
170425_plasmidBC_UMI_pSPBN-GFP_Rep2	Pipeline_Product	7500	7572
170425_plasmidBC_UMI_pSPBN-GFP_Rep2	Pipeline_Product	7500	7570
170425_plasmidBC_UMI_pSPBN-GFP_Rep2	Pipeline_Product	7600	7681
170425_plasmidBC_UMI_pSPBN-GFP_Rep2	Pipeline_Product	7600	7678
170425_plasmidBC_UMI_pSPBN-GFP_Rep2	Pipeline_Product	7600	7665
170425_plasmidBC_UMI_pSPBN-GFP_Rep2	Pipeline_Product	7600	7669
170425_plasmidBC_UMI_pSPBN-GFP_Rep2	Pipeline_Product	7600	7665
170425_plasmidBC_UMI_pSPBN-GFP_Rep2	Pipeline_Product	7600	7671
170425_plasmidBC_UMI_pSPBN-GFP_Rep2	Pipeline_Product	7600	7680
170425_plasmidBC_UMI_pSPBN-GFP_Rep2	Pipeline_Product	7600	7675
170425_plasmidBC_UMI_pSPBN-GFP_Rep2	Pipeline_Product	7600	7668
170425_plasmidBC_UMI_pSPBN-GFP_Rep2	Pipeline_Product	7600	7675
170425_plasmidBC_UMI_pSPBN-GFP_Rep2	Pipeline_Product	7700	7776
170425_plasmidBC_UMI_pSPBN-GFP_Rep2	Pipeline_Product	7700	7775
170425_plasmidBC_UMI_pSPBN-GFP_Rep2	Pipeline_Product	7700	7769
170425_plasmidBC_UMI_pSPBN-GFP_Rep2	Pipeline_Product	7700	7779
170425_plasmidBC_UMI_pSPBN-GFP_Rep2	Pipeline_Product	7700	7770
170425_plasmidBC_UMI_pSPBN-GFP_Rep2	Pipeline_Product	7700	7775
170425_plasmidBC_UMI_pSPBN-GFP_Rep2	Pipeline_Product	7700	7764
170425_plasmidBC_UMI_pSPBN-GFP_Rep2	Pipeline_Product	7700	7767
170425_plasmidBC_UMI_pSPBN-GFP_Rep2	Pipeline_Product	7700	7783
170425_plasmidBC_UMI_pSPBN-GFP_Rep2	Pipeline_Product	7700	7771
170425_plasmidBC_UMI_pSPBN-GFP_Rep2	Pipeline_Product	7800	7873
170425_plasmidBC_UMI_pSPBN-GFP_Rep2	Pipeline_Product	7800	7883
170425_plasmidBC_UMI_pSPBN-GFP_Rep2	Pipeline_Product	7800	7878
170425_plasmidBC_UMI_pSPBN-GFP_Rep2	Pipeline_Product	7800	7866
170425_plasmidBC_UMI_pSPBN-GFP_Rep2	Pipeline_Product	7800	7871
170425_plasmidBC_UMI_pSPBN-GFP_Rep2	Pipeline_Product	7800	7875
170425_plasmidBC_UMI_pSPBN-GFP_Rep2	Pipeline_Product	7800	7862
170425_plasmidBC_UMI_pSPBN-GFP_Rep2	Pipeline_Product	7800	7874
170425_plasmidBC_UMI_pSPBN-GFP_Rep2	Pipeline_Product	7800	7874
170425_plasmidBC_UMI_pSPBN-GFP_Rep2	Pipeline_Product	7800	7870
170425_plasmidBC_UMI_pSPBN-GFP_Rep2	Pipeline_Product	7900	7977
170425_plasmidBC_UMI_pSPBN-GFP_Rep2	Pipeline_Product	7900	7975
170425_plasmidBC_UMI_pSPBN-GFP_Rep2	Pipeline_Product	7900	7983
170425_plasmidBC_UMI_pSPBN-GFP_Rep2	Pipeline_Product	7900	7986
170425_plasmidBC_UMI_pSPBN-GFP_Rep2	Pipeline_Product	7900	7980
170425_plasmidBC_UMI_pSPBN-GFP_Rep2	Pipeline_Product	7900	7981
170425_plasmidBC_UMI_pSPBN-GFP_Rep2	Pipeline_Product	7900	7979
170425_plasmidBC_UMI_pSPBN-GFP_Rep2	Pipeline_Product	7900	7978
170425_plasmidBC_UMI_pSPBN-GFP_Rep2	Pipeline_Product	7900	7983
170425_plasmidBC_UMI_pSPBN-GFP_Rep2	Pipeline_Product	7900	7975
170425_plasmidBC_UMI_pSPBN-GFP_Rep2	Pipeline_Product	8000	8085
170425_plasmidBC_UMI_pSPBN-GFP_Rep2	Pipeline_Product	8000	8071
170425_plasmidBC_UMI_pSPBN-GFP_Rep2	Pipeline_Product	8000	8078
170425_plasmidBC_UMI_pSPBN-GFP_Rep2	Pipeline_Product	8000	8089
170425_plasmidBC_UMI_pSPBN-GFP_Rep2	Pipeline_Product	8000	8085
170425_plasmidBC_UMI_pSPBN-GFP_Rep2	Pipeline_Product	8000	8086
170425_plasmidBC_UMI_pSPBN-GFP_Rep2	Pipeline_Product	8000	8075
170425_plasmidBC_UMI_pSPBN-GFP_Rep2	Pipeline_Product	8000	8079
170425_plasmidBC_UMI_pSPBN-GFP_Rep2	Pipeline_Product	8000	8085
170425_plasmidBC_UMI_pSPBN-GFP_Rep2	Pipeline_Product	8000	8076
170425_plasmidBC_UMI_pSPBN-GFP_Rep2	Pipeline_Product	8100	8168
170425_plasmidBC_UMI_pSPBN-GFP_Rep2	Pipeline_Product	8100	8181
170425_plasmidBC_UMI_pSPBN-GFP_Rep2	Pipeline_Product	8100	8171
170425_plasmidBC_UMI_pSPBN-GFP_Rep2	Pipeline_Product	8100	8181
170425_plasmidBC_UMI_pSPBN-GFP_Rep2	Pipeline_Product	8100	8178
170425_plasmidBC_UMI_pSPBN-GFP_Rep2	Pipeline_Product	8100	8180
170425_plasmidBC_UMI_pSPBN-GFP_Rep2	Pipeline_Product	8100	8175
170425_plasmidBC_UMI_pSPBN-GFP_Rep2	Pipeline_Product	8100	8182
170425_plasmidBC_UMI_pSPBN-GFP_Rep2	Pipeline_Product	8100	8183
170425_plasmidBC_UMI_pSPBN-GFP_Rep2	Pipeline_Product	8100	8177
170425_plasmidBC_UMI_pSPBN-GFP_Rep2	Pipeline_Product	8200	8276
170425_plasmidBC_UMI_pSPBN-GFP_Rep2	Pipeline_Product	8200	8286
170425_plasmidBC_UMI_pSPBN-GFP_Rep2	Pipeline_Product	8200	8290
170425_plasmidBC_UMI_pSPBN-GFP_Rep2	Pipeline_Product	8200	8273
170425_plasmidBC_UMI_pSPBN-GFP_Rep2	Pipeline_Product	8200	8287
170425_plasmidBC_UMI_pSPBN-GFP_Rep2	Pipeline_Product	8200	8281
170425_plasmidBC_UMI_pSPBN-GFP_Rep2	Pipeline_Product	8200	8288
170425_plasmidBC_UMI_pSPBN-GFP_Rep2	Pipeline_Product	8200	8282
170425_plasmidBC_UMI_pSPBN-GFP_Rep2	Pipeline_Product	8200	8287
170425_plasmidBC_UMI_pSPBN-GFP_Rep2	Pipeline_Product	8200	8286
170425_plasmidBC_UMI_pSPBN-GFP_Rep2	Pipeline_Product	8300	8387
170425_plasmidBC_UMI_pSPBN-GFP_Rep2	Pipeline_Product	8300	8385
170425_plasmidBC_UMI_pSPBN-GFP_Rep2	Pipeline_Product	8300	8373
170425_plasmidBC_UMI_pSPBN-GFP_Rep2	Pipeline_Product	8300	8372
170425_plasmidBC_UMI_pSPBN-GFP_Rep2	Pipeline_Product	8300	8394
170425_plasmidBC_UMI_pSPBN-GFP_Rep2	Pipeline_Product	8300	8367
170425_plasmidBC_UMI_pSPBN-GFP_Rep2	Pipeline_Product	8300	8384
170425_plasmidBC_UMI_pSPBN-GFP_Rep2	Pipeline_Product	8300	8394
170425_plasmidBC_UMI_pSPBN-GFP_Rep2	Pipeline_Product	8300	8371
170425_plasmidBC_UMI_pSPBN-GFP_Rep2	Pipeline_Product	8300	8391
170425_plasmidBC_UMI_pSPBN-GFP_Rep2	Pipeline_Product	8400	8491
170425_plasmidBC_UMI_pSPBN-GFP_Rep2	Pipeline_Product	8400	8486
170425_plasmidBC_UMI_pSPBN-GFP_Rep2	Pipeline_Product	8400	8491
170425_plasmidBC_UMI_pSPBN-GFP_Rep2	Pipeline_Product	8400	8496
170425_plasmidBC_UMI_pSPBN-GFP_Rep2	Pipeline_Product	8400	8491
170425_plasmidBC_UMI_pSPBN-GFP_Rep2	Pipeline_Product	8400	8485
170425_plasmidBC_UMI_pSPBN-GFP_Rep2	Pipeline_Product	8400	8483
170425_plasmidBC_UMI_pSPBN-GFP_Rep2	Pipeline_Product	8400	8493
170425_plasmidBC_UMI_pSPBN-GFP_Rep2	Pipeline_Product	8400	8488
170425_plasmidBC_UMI_pSPBN-GFP_Rep2	Pipeline_Product	8400	8498
170425_plasmidBC_UMI_pSPBN-GFP_Rep2	Pipeline_Product	8500	8586
170425_plasmidBC_UMI_pSPBN-GFP_Rep2	Pipeline_Product	8500	8592
170425_plasmidBC_UMI_pSPBN-GFP_Rep2	Pipeline_Product	8500	8591
170425_plasmidBC_UMI_pSPBN-GFP_Rep2	Pipeline_Product	8500	8577
170425_plasmidBC_UMI_pSPBN-GFP_Rep2	Pipeline_Product	8500	8585
170425_plasmidBC_UMI_pSPBN-GFP_Rep2	Pipeline_Product	8500	8580
170425_plasmidBC_UMI_pSPBN-GFP_Rep2	Pipeline_Product	8500	8602
170425_plasmidBC_UMI_pSPBN-GFP_Rep2	Pipeline_Product	8500	8592
170425_plasmidBC_UMI_pSPBN-GFP_Rep2	Pipeline_Product	8500	8584
170425_plasmidBC_UMI_pSPBN-GFP_Rep2	Pipeline_Product	8500	8586
170425_plasmidBC_UMI_pSPBN-GFP_Rep2	Pipeline_Product	8600	8693
170425_plasmidBC_UMI_pSPBN-GFP_Rep2	Pipeline_Product	8600	8683
170425_plasmidBC_UMI_pSPBN-GFP_Rep2	Pipeline_Product	8600	8695
170425_plasmidBC_UMI_pSPBN-GFP_Rep2	Pipeline_Product	8600	8691
170425_plasmidBC_UMI_pSPBN-GFP_Rep2	Pipeline_Product	8600	8697
170425_plasmidBC_UMI_pSPBN-GFP_Rep2	Pipeline_Product	8600	8683
170425_plasmidBC_UMI_pSPBN-GFP_Rep2	Pipeline_Product	8600	8689
170425_plasmidBC_UMI_pSPBN-GFP_Rep2	Pipeline_Product	8600	8689
170425_plasmidBC_UMI_pSPBN-GFP_Rep2	Pipeline_Product	8600	8694
170425_plasmidBC_UMI_pSPBN-GFP_Rep2	Pipeline_Product	8600	8690
170425_plasmidBC_UMI_pSPBN-GFP_Rep2	Pipeline_Product	8700	8796
170425_plasmidBC_UMI_pSPBN-GFP_Rep2	Pipeline_Product	8700	8796
170425_plasmidBC_UMI_pSPBN-GFP_Rep2	Pipeline_Product	8700	8777
170425_plasmidBC_UMI_pSPBN-GFP_Rep2	Pipeline_Product	8700	8804
170425_plasmidBC_UMI_pSPBN-GFP_Rep2	Pipeline_Product	8700	8793
170425_plasmidBC_UMI_pSPBN-GFP_Rep2	Pipeline_Product	8700	8786
170425_plasmidBC_UMI_pSPBN-GFP_Rep2	Pipeline_Product	8700	8796
170425_plasmidBC_UMI_pSPBN-GFP_Rep2	Pipeline_Product	8700	8791
170425_plasmidBC_UMI_pSPBN-GFP_Rep2	Pipeline_Product	8700	8792
170425_plasmidBC_UMI_pSPBN-GFP_Rep2	Pipeline_Product	8700	8789
170425_plasmidBC_UMI_pSPBN-GFP_Rep2	Pipeline_Product	8800	8906
170425_plasmidBC_UMI_pSPBN-GFP_Rep2	Pipeline_Product	8800	8899
170425_plasmidBC_UMI_pSPBN-GFP_Rep2	Pipeline_Product	8800	8889
170425_plasmidBC_UMI_pSPBN-GFP_Rep2	Pipeline_Product	8800	8896
170425_plasmidBC_UMI_pSPBN-GFP_Rep2	Pipeline_Product	8800	8894
170425_plasmidBC_UMI_pSPBN-GFP_Rep2	Pipeline_Product	8800	8895
170425_plasmidBC_UMI_pSPBN-GFP_Rep2	Pipeline_Product	8800	8890
170425_plasmidBC_UMI_pSPBN-GFP_Rep2	Pipeline_Product	8800	8895
170425_plasmidBC_UMI_pSPBN-GFP_Rep2	Pipeline_Product	8800	8889
170425_plasmidBC_UMI_pSPBN-GFP_Rep2	Pipeline_Product	8800	8887
170425_plasmidBC_UMI_pSPBN-GFP_Rep2	Pipeline_Product	8900	8997
170425_plasmidBC_UMI_pSPBN-GFP_Rep2	Pipeline_Product	8900	9003
170425_plasmidBC_UMI_pSPBN-GFP_Rep2	Pipeline_Product	8900	8991
170425_plasmidBC_UMI_pSPBN-GFP_Rep2	Pipeline_Product	8900	9001
170425_plasmidBC_UMI_pSPBN-GFP_Rep2	Pipeline_Product	8900	8993
170425_plasmidBC_UMI_pSPBN-GFP_Rep2	Pipeline_Product	8900	8993
170425_plasmidBC_UMI_pSPBN-GFP_Rep2	Pipeline_Product	8900	8993
170425_plasmidBC_UMI_pSPBN-GFP_Rep2	Pipeline_Product	8900	8996
170425_plasmidBC_UMI_pSPBN-GFP_Rep2	Pipeline_Product	8900	8989
170425_plasmidBC_UMI_pSPBN-GFP_Rep2	Pipeline_Product	8900	8994
170425_plasmidBC_UMI_pSPBN-GFP_Rep2	Pipeline_Product	9000	9092
170425_plasmidBC_UMI_pSPBN-GFP_Rep2	Pipeline_Product	9000	9106
170425_plasmidBC_UMI_pSPBN-GFP_Rep2	Pipeline_Product	9000	9094
170425_plasmidBC_UMI_pSPBN-GFP_Rep2	Pipeline_Product	9000	9087
170425_plasmidBC_UMI_pSPBN-GFP_Rep2	Pipeline_Product	9000	9101
170425_plasmidBC_UMI_pSPBN-GFP_Rep2	Pipeline_Product	9000	9103
170425_plasmidBC_UMI_pSPBN-GFP_Rep2	Pipeline_Product	9000	9094
170425_plasmidBC_UMI_pSPBN-GFP_Rep2	Pipeline_Product	9000	9091
170425_plasmidBC_UMI_pSPBN-GFP_Rep2	Pipeline_Product	9000	9076
170425_plasmidBC_UMI_pSPBN-GFP_Rep2	Pipeline_Product	9000	9088
170425_plasmidBC_UMI_pSPBN-GFP_Rep2	Pipeline_Product	9100	9204
170425_plasmidBC_UMI_pSPBN-GFP_Rep2	Pipeline_Product	9100	9198
170425_plasmidBC_UMI_pSPBN-GFP_Rep2	Pipeline_Product	9100	9199
170425_plasmidBC_UMI_pSPBN-GFP_Rep2	Pipeline_Product	9100	9185
170425_plasmidBC_UMI_pSPBN-GFP_Rep2	Pipeline_Product	9100	9210
170425_plasmidBC_UMI_pSPBN-GFP_Rep2	Pipeline_Product	9100	9198
170425_plasmidBC_UMI_pSPBN-GFP_Rep2	Pipeline_Product	9100	9201
170425_plasmidBC_UMI_pSPBN-GFP_Rep2	Pipeline_Product	9100	9201
170425_plasmidBC_UMI_pSPBN-GFP_Rep2	Pipeline_Product	9100	9194
170425_plasmidBC_UMI_pSPBN-GFP_Rep2	Pipeline_Product	9100	9195
170425_plasmidBC_UMI_pSPBN-GFP_Rep2	Pipeline_Product	9200	9300
170425_plasmidBC_UMI_pSPBN-GFP_Rep2	Pipeline_Product	9200	9312
170425_plasmidBC_UMI_pSPBN-GFP_Rep2	Pipeline_Product	9200	9299
170425_plasmidBC_UMI_pSPBN-GFP_Rep2	Pipeline_Product	9200	9292
170425_plasmidBC_UMI_pSPBN-GFP_Rep2	Pipeline_Product	9200	9304
170425_plasmidBC_UMI_pSPBN-GFP_Rep2	Pipeline_Product	9200	9305
170425_plasmidBC_UMI_pSPBN-GFP_Rep2	Pipeline_Product	9200	9308
170425_plasmidBC_UMI_pSPBN-GFP_Rep2	Pipeline_Product	9200	9303
170425_plasmidBC_UMI_pSPBN-GFP_Rep2	Pipeline_Product	9200	9307
170425_plasmidBC_UMI_pSPBN-GFP_Rep2	Pipeline_Product	9200	9290
170425_plasmidBC_UMI_pSPBN-GFP_Rep2	Pipeline_Product	9300	9391
170425_plasmidBC_UMI_pSPBN-GFP_Rep2	Pipeline_Product	9300	9415
170425_plasmidBC_UMI_pSPBN-GFP_Rep2	Pipeline_Product	9300	9407
170425_plasmidBC_UMI_pSPBN-GFP_Rep2	Pipeline_Product	9300	9409
170425_plasmidBC_UMI_pSPBN-GFP_Rep2	Pipeline_Product	9300	9406
170425_plasmidBC_UMI_pSPBN-GFP_Rep2	Pipeline_Product	9300	9399
170425_plasmidBC_UMI_pSPBN-GFP_Rep2	Pipeline_Product	9300	9396
170425_plasmidBC_UMI_pSPBN-GFP_Rep2	Pipeline_Product	9300	9396
170425_plasmidBC_UMI_pSPBN-GFP_Rep2	Pipeline_Product	9300	9407
170425_plasmidBC_UMI_pSPBN-GFP_Rep2	Pipeline_Product	9300	9407
170425_plasmidBC_UMI_pSPBN-GFP_Rep2	Pipeline_Product	9400	9506
170425_plasmidBC_UMI_pSPBN-GFP_Rep2	Pipeline_Product	9400	9500
170425_plasmidBC_UMI_pSPBN-GFP_Rep2	Pipeline_Product	9400	9503
170425_plasmidBC_UMI_pSPBN-GFP_Rep2	Pipeline_Product	9400	9503
170425_plasmidBC_UMI_pSPBN-GFP_Rep2	Pipeline_Product	9400	9495
170425_plasmidBC_UMI_pSPBN-GFP_Rep2	Pipeline_Product	9400	9505
170425_plasmidBC_UMI_pSPBN-GFP_Rep2	Pipeline_Product	9400	9509
170425_plasmidBC_UMI_pSPBN-GFP_Rep2	Pipeline_Product	9400	9507
170425_plasmidBC_UMI_pSPBN-GFP_Rep2	Pipeline_Product	9400	9503
170425_plasmidBC_UMI_pSPBN-GFP_Rep2	Pipeline_Product	9400	9500
170425_plasmidBC_UMI_pSPBN-GFP_Rep2	Pipeline_Product	9500	9602
170425_plasmidBC_UMI_pSPBN-GFP_Rep2	Pipeline_Product	9500	9609
170425_plasmidBC_UMI_pSPBN-GFP_Rep2	Pipeline_Product	9500	9611
170425_plasmidBC_UMI_pSPBN-GFP_Rep2	Pipeline_Product	9500	9608
170425_plasmidBC_UMI_pSPBN-GFP_Rep2	Pipeline_Product	9500	9608
170425_plasmidBC_UMI_pSPBN-GFP_Rep2	Pipeline_Product	9500	9604
170425_plasmidBC_UMI_pSPBN-GFP_Rep2	Pipeline_Product	9500	9611
170425_plasmidBC_UMI_pSPBN-GFP_Rep2	Pipeline_Product	9500	9604
170425_plasmidBC_UMI_pSPBN-GFP_Rep2	Pipeline_Product	9500	9608
170425_plasmidBC_UMI_pSPBN-GFP_Rep2	Pipeline_Product	9500	9612
170425_plasmidBC_UMI_pSPBN-GFP_Rep2	Pipeline_Product	9600	9722
170425_plasmidBC_UMI_pSPBN-GFP_Rep2	Pipeline_Product	9600	9704
170425_plasmidBC_UMI_pSPBN-GFP_Rep2	Pipeline_Product	9600	9718
170425_plasmidBC_UMI_pSPBN-GFP_Rep2	Pipeline_Product	9600	9714
170425_plasmidBC_UMI_pSPBN-GFP_Rep2	Pipeline_Product	9600	9703
170425_plasmidBC_UMI_pSPBN-GFP_Rep2	Pipeline_Product	9600	9720
170425_plasmidBC_UMI_pSPBN-GFP_Rep2	Pipeline_Product	9600	9714
170425_plasmidBC_UMI_pSPBN-GFP_Rep2	Pipeline_Product	9600	9714
170425_plasmidBC_UMI_pSPBN-GFP_Rep2	Pipeline_Product	9600	9702
170425_plasmidBC_UMI_pSPBN-GFP_Rep2	Pipeline_Product	9600	9708
170425_plasmidBC_UMI_pSPBN-GFP_Rep2	Pipeline_Product	9700	9812
170425_plasmidBC_UMI_pSPBN-GFP_Rep2	Pipeline_Product	9700	9793
170425_plasmidBC_UMI_pSPBN-GFP_Rep2	Pipeline_Product	9700	9809
170425_plasmidBC_UMI_pSPBN-GFP_Rep2	Pipeline_Product	9700	9817
170425_plasmidBC_UMI_pSPBN-GFP_Rep2	Pipeline_Product	9700	9814
170425_plasmidBC_UMI_pSPBN-GFP_Rep2	Pipeline_Product	9700	9816
170425_plasmidBC_UMI_pSPBN-GFP_Rep2	Pipeline_Product	9700	9805
170425_plasmidBC_UMI_pSPBN-GFP_Rep2	Pipeline_Product	9700	9807
170425_plasmidBC_UMI_pSPBN-GFP_Rep2	Pipeline_Product	9700	9814
170425_plasmidBC_UMI_pSPBN-GFP_Rep2	Pipeline_Product	9700	9829
170425_plasmidBC_UMI_pSPBN-GFP_Rep2	Pipeline_Product	9800	9917
170425_plasmidBC_UMI_pSPBN-GFP_Rep2	Pipeline_Product	9800	9907
170425_plasmidBC_UMI_pSPBN-GFP_Rep2	Pipeline_Product	9800	9912
170425_plasmidBC_UMI_pSPBN-GFP_Rep2	Pipeline_Product	9800	9918
170425_plasmidBC_UMI_pSPBN-GFP_Rep2	Pipeline_Product	9800	9921
170425_plasmidBC_UMI_pSPBN-GFP_Rep2	Pipeline_Product	9800	9910
170425_plasmidBC_UMI_pSPBN-GFP_Rep2	Pipeline_Product	9800	9915
170425_plasmidBC_UMI_pSPBN-GFP_Rep2	Pipeline_Product	9800	9902
170425_plasmidBC_UMI_pSPBN-GFP_Rep2	Pipeline_Product	9800	9922
170425_plasmidBC_UMI_pSPBN-GFP_Rep2	Pipeline_Product	9800	9911
170425_plasmidBC_UMI_pSPBN-GFP_Rep2	Pipeline_Product	9900	10010
170425_plasmidBC_UMI_pSPBN-GFP_Rep2	Pipeline_Product	9900	10014
170425_plasmidBC_UMI_pSPBN-GFP_Rep2	Pipeline_Product	9900	10012
170425_plasmidBC_UMI_pSPBN-GFP_Rep2	Pipeline_Product	9900	10019
170425_plasmidBC_UMI_pSPBN-GFP_Rep2	Pipeline_Product	9900	10008
170425_plasmidBC_UMI_pSPBN-GFP_Rep2	Pipeline_Product	9900	10015
170425_plasmidBC_UMI_pSPBN-GFP_Rep2	Pipeline_Product	9900	10023
170425_plasmidBC_UMI_pSPBN-GFP_Rep2	Pipeline_Product	9900	10027
170425_plasmidBC_UMI_pSPBN-GFP_Rep2	Pipeline_Product	9900	10014
170425_plasmidBC_UMI_pSPBN-GFP_Rep2	Pipeline_Product	9900	10017
170425_plasmidBC_UMI_pSPBN-GFP_Rep2	Pipeline_Product	10000	10123
170425_plasmidBC_UMI_pSPBN-GFP_Rep2	Pipeline_Product	10000	10123
170425_plasmidBC_UMI_pSPBN-GFP_Rep2	Pipeline_Product	10000	10123
170425_plasmidBC_UMI_pSPBN-GFP_Rep2	Pipeline_Product	10000	10112
170425_plasmidBC_UMI_pSPBN-GFP_Rep2	Pipeline_Product	10000	10117
170425_plasmidBC_UMI_pSPBN-GFP_Rep2	Pipeline_Product	10000	10123
170425_plasmidBC_UMI_pSPBN-GFP_Rep2	Pipeline_Product	10000	10122
170425_plasmidBC_UMI_pSPBN-GFP_Rep2	Pipeline_Product	10000	10119
170425_plasmidBC_UMI_pSPBN-GFP_Rep2	Pipeline_Product	10000	10117
170425_plasmidBC_UMI_pSPBN-GFP_Rep2	Pipeline_Product	10000	10121
170425_plasmidBC_UMI_pSPBN-GFP_Rep2	Pipeline_Product	11000	11138
170425_plasmidBC_UMI_pSPBN-GFP_Rep2	Pipeline_Product	11000	11145
170425_plasmidBC_UMI_pSPBN-GFP_Rep2	Pipeline_Product	11000	11142
170425_plasmidBC_UMI_pSPBN-GFP_Rep2	Pipeline_Product	11000	11143
170425_plasmidBC_UMI_pSPBN-GFP_Rep2	Pipeline_Product	11000	11149
170425_plasmidBC_UMI_pSPBN-GFP_Rep2	Pipeline_Product	11000	11136
170425_plasmidBC_UMI_pSPBN-GFP_Rep2	Pipeline_Product	11000	11141
170425_plasmidBC_UMI_pSPBN-GFP_Rep2	Pipeline_Product	11000	11155
170425_plasmidBC_UMI_pSPBN-GFP_Rep2	Pipeline_Product	11000	11135
170425_plasmidBC_UMI_pSPBN-GFP_Rep2	Pipeline_Product	11000	11141
170425_plasmidBC_UMI_pSPBN-GFP_Rep2	Pipeline_Product	12000	12151
170425_plasmidBC_UMI_pSPBN-GFP_Rep2	Pipeline_Product	12000	12171
170425_plasmidBC_UMI_pSPBN-GFP_Rep2	Pipeline_Product	12000	12154
170425_plasmidBC_UMI_pSPBN-GFP_Rep2	Pipeline_Product	12000	12162
170425_plasmidBC_UMI_pSPBN-GFP_Rep2	Pipeline_Product	12000	12157
170425_plasmidBC_UMI_pSPBN-GFP_Rep2	Pipeline_Product	12000	12176
170425_plasmidBC_UMI_pSPBN-GFP_Rep2	Pipeline_Product	12000	12165
170425_plasmidBC_UMI_pSPBN-GFP_Rep2	Pipeline_Product	12000	12159
170425_plasmidBC_UMI_pSPBN-GFP_Rep2	Pipeline_Product	12000	12171
170425_plasmidBC_UMI_pSPBN-GFP_Rep2	Pipeline_Product	12000	12154
170425_plasmidBC_UMI_pSPBN-GFP_Rep2	Pipeline_Product	13000	13203
170425_plasmidBC_UMI_pSPBN-GFP_Rep2	Pipeline_Product	13000	13197
170425_plasmidBC_UMI_pSPBN-GFP_Rep2	Pipeline_Product	13000	13180
170425_plasmidBC_UMI_pSPBN-GFP_Rep2	Pipeline_Product	13000	13201
170425_plasmidBC_UMI_pSPBN-GFP_Rep2	Pipeline_Product	13000	13177
170425_plasmidBC_UMI_pSPBN-GFP_Rep2	Pipeline_Product	13000	13185
170425_plasmidBC_UMI_pSPBN-GFP_Rep2	Pipeline_Product	13000	13191
170425_plasmidBC_UMI_pSPBN-GFP_Rep2	Pipeline_Product	13000	13181
170425_plasmidBC_UMI_pSPBN-GFP_Rep2	Pipeline_Product	13000	13193
170425_plasmidBC_UMI_pSPBN-GFP_Rep2	Pipeline_Product	13000	13176
170425_plasmidBC_UMI_pSPBN-GFP_Rep2	Pipeline_Product	14000	14220
170425_plasmidBC_UMI_pSPBN-GFP_Rep2	Pipeline_Product	14000	14222
170425_plasmidBC_UMI_pSPBN-GFP_Rep2	Pipeline_Product	14000	14214
170425_plasmidBC_UMI_pSPBN-GFP_Rep2	Pipeline_Product	14000	14222
170425_plasmidBC_UMI_pSPBN-GFP_Rep2	Pipeline_Product	14000	14213
170425_plasmidBC_UMI_pSPBN-GFP_Rep2	Pipeline_Product	14000	14220
170425_plasmidBC_UMI_pSPBN-GFP_Rep2	Pipeline_Product	14000	14206
170425_plasmidBC_UMI_pSPBN-GFP_Rep2	Pipeline_Product	14000	14211
170425_plasmidBC_UMI_pSPBN-GFP_Rep2	Pipeline_Product	14000	14217
170425_plasmidBC_UMI_pSPBN-GFP_Rep2	Pipeline_Product	14000	14219
170425_plasmidBC_UMI_pSPBN-GFP_Rep2	Pipeline_Product	15000	15233
170425_plasmidBC_UMI_pSPBN-GFP_Rep2	Pipeline_Product	15000	15249
170425_plasmidBC_UMI_pSPBN-GFP_Rep2	Pipeline_Product	15000	15228
170425_plasmidBC_UMI_pSPBN-GFP_Rep2	Pipeline_Product	15000	15247
170425_plasmidBC_UMI_pSPBN-GFP_Rep2	Pipeline_Product	15000	15244
170425_plasmidBC_UMI_pSPBN-GFP_Rep2	Pipeline_Product	15000	15253
170425_plasmidBC_UMI_pSPBN-GFP_Rep2	Pipeline_Product	15000	15255
170425_plasmidBC_UMI_pSPBN-GFP_Rep2	Pipeline_Product	15000	15245
170425_plasmidBC_UMI_pSPBN-GFP_Rep2	Pipeline_Product	15000	15246
170425_plasmidBC_UMI_pSPBN-GFP_Rep2	Pipeline_Product	15000	15261
170425_plasmidBC_UMI_pSPBN-GFP_Rep2	Pipeline_Product	16000	16288
170425_plasmidBC_UMI_pSPBN-GFP_Rep2	Pipeline_Product	16000	16260
170425_plasmidBC_UMI_pSPBN-GFP_Rep2	Pipeline_Product	16000	16276
170425_plasmidBC_UMI_pSPBN-GFP_Rep2	Pipeline_Product	16000	16289
170425_plasmidBC_UMI_pSPBN-GFP_Rep2	Pipeline_Product	16000	16276
170425_plasmidBC_UMI_pSPBN-GFP_Rep2	Pipeline_Product	16000	16298
170425_plasmidBC_UMI_pSPBN-GFP_Rep2	Pipeline_Product	16000	16269
170425_plasmidBC_UMI_pSPBN-GFP_Rep2	Pipeline_Product	16000	16287
170425_plasmidBC_UMI_pSPBN-GFP_Rep2	Pipeline_Product	16000	16293
170425_plasmidBC_UMI_pSPBN-GFP_Rep2	Pipeline_Product	16000	16278
170425_plasmidBC_UMI_pSPBN-GFP_Rep2	Pipeline_Product	17000	17318
170425_plasmidBC_UMI_pSPBN-GFP_Rep2	Pipeline_Product	17000	17318
170425_plasmidBC_UMI_pSPBN-GFP_Rep2	Pipeline_Product	17000	17309
170425_plasmidBC_UMI_pSPBN-GFP_Rep2	Pipeline_Product	17000	17310
170425_plasmidBC_UMI_pSPBN-GFP_Rep2	Pipeline_Product	17000	17320
170425_plasmidBC_UMI_pSPBN-GFP_Rep2	Pipeline_Product	17000	17320
170425_plasmidBC_UMI_pSPBN-GFP_Rep2	Pipeline_Product	17000	17302
170425_plasmidBC_UMI_pSPBN-GFP_Rep2	Pipeline_Product	17000	17307
170425_plasmidBC_UMI_pSPBN-GFP_Rep2	Pipeline_Product	17000	17313
170425_plasmidBC_UMI_pSPBN-GFP_Rep2	Pipeline_Product	17000	17303
170425_plasmidBC_UMI_pSPBN-GFP_Rep2	Pipeline_Product	18000	18355
170425_plasmidBC_UMI_pSPBN-GFP_Rep2	Pipeline_Product	18000	18334
170425_plasmidBC_UMI_pSPBN-GFP_Rep2	Pipeline_Product	18000	18355
170425_plasmidBC_UMI_pSPBN-GFP_Rep2	Pipeline_Product	18000	18333
170425_plasmidBC_UMI_pSPBN-GFP_Rep2	Pipeline_Product	18000	18351
170425_plasmidBC_UMI_pSPBN-GFP_Rep2	Pipeline_Product	18000	18351
170425_plasmidBC_UMI_pSPBN-GFP_Rep2	Pipeline_Product	18000	18339
170425_plasmidBC_UMI_pSPBN-GFP_Rep2	Pipeline_Product	18000	18335
170425_plasmidBC_UMI_pSPBN-GFP_Rep2	Pipeline_Product	18000	18352
170425_plasmidBC_UMI_pSPBN-GFP_Rep2	Pipeline_Product	18000	18359
170425_plasmidBC_UMI_pSPBN-GFP_Rep2	Pipeline_Product	19000	19389
170425_plasmidBC_UMI_pSPBN-GFP_Rep2	Pipeline_Product	19000	19398
170425_plasmidBC_UMI_pSPBN-GFP_Rep2	Pipeline_Product	19000	19365
170425_plasmidBC_UMI_pSPBN-GFP_Rep2	Pipeline_Product	19000	19394
170425_plasmidBC_UMI_pSPBN-GFP_Rep2	Pipeline_Product	19000	19383
170425_plasmidBC_UMI_pSPBN-GFP_Rep2	Pipeline_Product	19000	19391
170425_plasmidBC_UMI_pSPBN-GFP_Rep2	Pipeline_Product	19000	19371
170425_plasmidBC_UMI_pSPBN-GFP_Rep2	Pipeline_Product	19000	19347
170425_plasmidBC_UMI_pSPBN-GFP_Rep2	Pipeline_Product	19000	19382
170425_plasmidBC_UMI_pSPBN-GFP_Rep2	Pipeline_Product	19000	19375
170425_plasmidBC_UMI_pSPBN-GFP_Rep2	Pipeline_Product	20000	20421
170425_plasmidBC_UMI_pSPBN-GFP_Rep2	Pipeline_Product	20000	20421
170425_plasmidBC_UMI_pSPBN-GFP_Rep2	Pipeline_Product	20000	20421
170425_plasmidBC_UMI_pSPBN-GFP_Rep2	Pipeline_Product	20000	20416
170425_plasmidBC_UMI_pSPBN-GFP_Rep2	Pipeline_Product	20000	20435
170425_plasmidBC_UMI_pSPBN-GFP_Rep2	Pipeline_Product	20000	20417
170425_plasmidBC_UMI_pSPBN-GFP_Rep2	Pipeline_Product	20000	20434
170425_plasmidBC_UMI_pSPBN-GFP_Rep2	Pipeline_Product	20000	20411
170425_plasmidBC_UMI_pSPBN-GFP_Rep2	Pipeline_Product	20000	20427
170425_plasmidBC_UMI_pSPBN-GFP_Rep2	Pipeline_Product	20000	20423
170425_plasmidBC_UMI_pSPBN-GFP_Rep2	Pipeline_Product	21000	21449
170425_plasmidBC_UMI_pSPBN-GFP_Rep2	Pipeline_Product	21000	21413
170425_plasmidBC_UMI_pSPBN-GFP_Rep2	Pipeline_Product	21000	21476
170425_plasmidBC_UMI_pSPBN-GFP_Rep2	Pipeline_Product	21000	21463
170425_plasmidBC_UMI_pSPBN-GFP_Rep2	Pipeline_Product	21000	21482
170425_plasmidBC_UMI_pSPBN-GFP_Rep2	Pipeline_Product	21000	21454
170425_plasmidBC_UMI_pSPBN-GFP_Rep2	Pipeline_Product	21000	21464
170425_plasmidBC_UMI_pSPBN-GFP_Rep2	Pipeline_Product	21000	21457
170425_plasmidBC_UMI_pSPBN-GFP_Rep2	Pipeline_Product	21000	21456
170425_plasmidBC_UMI_pSPBN-GFP_Rep2	Pipeline_Product	21000	21480
170425_plasmidBC_UMI_pSPBN-GFP_Rep2	Pipeline_Product	22000	22502
170425_plasmidBC_UMI_pSPBN-GFP_Rep2	Pipeline_Product	22000	22493
170425_plasmidBC_UMI_pSPBN-GFP_Rep2	Pipeline_Product	22000	22512
170425_plasmidBC_UMI_pSPBN-GFP_Rep2	Pipeline_Product	22000	22505
170425_plasmidBC_UMI_pSPBN-GFP_Rep2	Pipeline_Product	22000	22480
170425_plasmidBC_UMI_pSPBN-GFP_Rep2	Pipeline_Product	22000	22509
170425_plasmidBC_UMI_pSPBN-GFP_Rep2	Pipeline_Product	22000	22498
170425_plasmidBC_UMI_pSPBN-GFP_Rep2	Pipeline_Product	22000	22494
170425_plasmidBC_UMI_pSPBN-GFP_Rep2	Pipeline_Product	22000	22499
170425_plasmidBC_UMI_pSPBN-GFP_Rep2	Pipeline_Product	22000	22517
170425_plasmidBC_UMI_pSPBN-GFP_Rep2	Pipeline_Product	23000	23505
170425_plasmidBC_UMI_pSPBN-GFP_Rep2	Pipeline_Product	23000	23549
170425_plasmidBC_UMI_pSPBN-GFP_Rep2	Pipeline_Product	23000	23540
170425_plasmidBC_UMI_pSPBN-GFP_Rep2	Pipeline_Product	23000	23517
170425_plasmidBC_UMI_pSPBN-GFP_Rep2	Pipeline_Product	23000	23528
170425_plasmidBC_UMI_pSPBN-GFP_Rep2	Pipeline_Product	23000	23556
170425_plasmidBC_UMI_pSPBN-GFP_Rep2	Pipeline_Product	23000	23531
170425_plasmidBC_UMI_pSPBN-GFP_Rep2	Pipeline_Product	23000	23533
170425_plasmidBC_UMI_pSPBN-GFP_Rep2	Pipeline_Product	23000	23541
170425_plasmidBC_UMI_pSPBN-GFP_Rep2	Pipeline_Product	23000	23539
170425_plasmidBC_UMI_pSPBN-GFP_Rep2	Pipeline_Product	24000	24581
170425_plasmidBC_UMI_pSPBN-GFP_Rep2	Pipeline_Product	24000	24591
170425_plasmidBC_UMI_pSPBN-GFP_Rep2	Pipeline_Product	24000	24600
170425_plasmidBC_UMI_pSPBN-GFP_Rep2	Pipeline_Product	24000	24540
170425_plasmidBC_UMI_pSPBN-GFP_Rep2	Pipeline_Product	24000	24597
170425_plasmidBC_UMI_pSPBN-GFP_Rep2	Pipeline_Product	24000	24585
170425_plasmidBC_UMI_pSPBN-GFP_Rep2	Pipeline_Product	24000	24589
170425_plasmidBC_UMI_pSPBN-GFP_Rep2	Pipeline_Product	24000	24592
170425_plasmidBC_UMI_pSPBN-GFP_Rep2	Pipeline_Product	24000	24571
170425_plasmidBC_UMI_pSPBN-GFP_Rep2	Pipeline_Product	24000	24591
170425_plasmidBC_UMI_pSPBN-GFP_Rep2	Pipeline_Product	25000	25652
170425_plasmidBC_UMI_pSPBN-GFP_Rep2	Pipeline_Product	25000	25626
170425_plasmidBC_UMI_pSPBN-GFP_Rep2	Pipeline_Product	25000	25634
170425_plasmidBC_UMI_pSPBN-GFP_Rep2	Pipeline_Product	25000	25634
170425_plasmidBC_UMI_pSPBN-GFP_Rep2	Pipeline_Product	25000	25641
170425_plasmidBC_UMI_pSPBN-GFP_Rep2	Pipeline_Product	25000	25611
170425_plasmidBC_UMI_pSPBN-GFP_Rep2	Pipeline_Product	25000	25634
170425_plasmidBC_UMI_pSPBN-GFP_Rep2	Pipeline_Product	25000	25628
170425_plasmidBC_UMI_pSPBN-GFP_Rep2	Pipeline_Product	25000	25638
170425_plasmidBC_UMI_pSPBN-GFP_Rep2	Pipeline_Product	25000	25635
170425_plasmidBC_UMI_pSPBN-GFP_Rep2	Pipeline_Product	26000	26690
170425_plasmidBC_UMI_pSPBN-GFP_Rep2	Pipeline_Product	26000	26662
170425_plasmidBC_UMI_pSPBN-GFP_Rep2	Pipeline_Product	26000	26690
170425_plasmidBC_UMI_pSPBN-GFP_Rep2	Pipeline_Product	26000	26690
170425_plasmidBC_UMI_pSPBN-GFP_Rep2	Pipeline_Product	26000	26694
170425_plasmidBC_UMI_pSPBN-GFP_Rep2	Pipeline_Product	26000	26643
170425_plasmidBC_UMI_pSPBN-GFP_Rep2	Pipeline_Product	26000	26661
170425_plasmidBC_UMI_pSPBN-GFP_Rep2	Pipeline_Product	26000	26684
170425_plasmidBC_UMI_pSPBN-GFP_Rep2	Pipeline_Product	26000	26686
170425_plasmidBC_UMI_pSPBN-GFP_Rep2	Pipeline_Product	26000	26699
170425_plasmidBC_UMI_pSPBN-GFP_Rep2	Pipeline_Product	27000	27724
170425_plasmidBC_UMI_pSPBN-GFP_Rep2	Pipeline_Product	27000	27734
170425_plasmidBC_UMI_pSPBN-GFP_Rep2	Pipeline_Product	27000	27738
170425_plasmidBC_UMI_pSPBN-GFP_Rep2	Pipeline_Product	27000	27739
170425_plasmidBC_UMI_pSPBN-GFP_Rep2	Pipeline_Product	27000	27719
170425_plasmidBC_UMI_pSPBN-GFP_Rep2	Pipeline_Product	27000	27730
170425_plasmidBC_UMI_pSPBN-GFP_Rep2	Pipeline_Product	27000	27734
170425_plasmidBC_UMI_pSPBN-GFP_Rep2	Pipeline_Product	27000	27701
170425_plasmidBC_UMI_pSPBN-GFP_Rep2	Pipeline_Product	27000	27751
170425_plasmidBC_UMI_pSPBN-GFP_Rep2	Pipeline_Product	27000	27752
170425_plasmidBC_UMI_pSPBN-GFP_Rep2	Pipeline_Product	28000	28807
170425_plasmidBC_UMI_pSPBN-GFP_Rep2	Pipeline_Product	28000	28765
170425_plasmidBC_UMI_pSPBN-GFP_Rep2	Pipeline_Product	28000	28784
170425_plasmidBC_UMI_pSPBN-GFP_Rep2	Pipeline_Product	28000	28787
170425_plasmidBC_UMI_pSPBN-GFP_Rep2	Pipeline_Product	28000	28767
170425_plasmidBC_UMI_pSPBN-GFP_Rep2	Pipeline_Product	28000	28796
170425_plasmidBC_UMI_pSPBN-GFP_Rep2	Pipeline_Product	28000	28805
170425_plasmidBC_UMI_pSPBN-GFP_Rep2	Pipeline_Product	28000	28806
170425_plasmidBC_UMI_pSPBN-GFP_Rep2	Pipeline_Product	28000	28793
170425_plasmidBC_UMI_pSPBN-GFP_Rep2	Pipeline_Product	28000	28772
170425_plasmidBC_UMI_pSPBN-GFP_Rep2	Pipeline_Product	29000	29844
170425_plasmidBC_UMI_pSPBN-GFP_Rep2	Pipeline_Product	29000	29851
170425_plasmidBC_UMI_pSPBN-GFP_Rep2	Pipeline_Product	29000	29834
170425_plasmidBC_UMI_pSPBN-GFP_Rep2	Pipeline_Product	29000	29858
170425_plasmidBC_UMI_pSPBN-GFP_Rep2	Pipeline_Product	29000	29835
170425_plasmidBC_UMI_pSPBN-GFP_Rep2	Pipeline_Product	29000	29845
170425_plasmidBC_UMI_pSPBN-GFP_Rep2	Pipeline_Product	29000	29849
170425_plasmidBC_UMI_pSPBN-GFP_Rep2	Pipeline_Product	29000	29851
170425_plasmidBC_UMI_pSPBN-GFP_Rep2	Pipeline_Product	29000	29825
170425_plasmidBC_UMI_pSPBN-GFP_Rep2	Pipeline_Product	29000	29825
170425_plasmidBC_UMI_pSPBN-GFP_Rep2	Pipeline_Product	30000	30860
170425_plasmidBC_UMI_pSPBN-GFP_Rep2	Pipeline_Product	30000	30902
170425_plasmidBC_UMI_pSPBN-GFP_Rep2	Pipeline_Product	30000	30897
170425_plasmidBC_UMI_pSPBN-GFP_Rep2	Pipeline_Product	30000	30893
170425_plasmidBC_UMI_pSPBN-GFP_Rep2	Pipeline_Product	30000	30858
170425_plasmidBC_UMI_pSPBN-GFP_Rep2	Pipeline_Product	30000	30894
170425_plasmidBC_UMI_pSPBN-GFP_Rep2	Pipeline_Product	30000	30903
170425_plasmidBC_UMI_pSPBN-GFP_Rep2	Pipeline_Product	30000	30891
170425_plasmidBC_UMI_pSPBN-GFP_Rep2	Pipeline_Product	30000	30854
170425_plasmidBC_UMI_pSPBN-GFP_Rep2	Pipeline_Product	30000	30877
170425_plasmidBC_UMI_pSPBN-GFP_Rep2	Pipeline_Product	31000	31924
170425_plasmidBC_UMI_pSPBN-GFP_Rep2	Pipeline_Product	31000	31953
170425_plasmidBC_UMI_pSPBN-GFP_Rep2	Pipeline_Product	31000	31930
170425_plasmidBC_UMI_pSPBN-GFP_Rep2	Pipeline_Product	31000	31916
170425_plasmidBC_UMI_pSPBN-GFP_Rep2	Pipeline_Product	31000	31959
170425_plasmidBC_UMI_pSPBN-GFP_Rep2	Pipeline_Product	31000	31955
170425_plasmidBC_UMI_pSPBN-GFP_Rep2	Pipeline_Product	31000	31930
170425_plasmidBC_UMI_pSPBN-GFP_Rep2	Pipeline_Product	31000	31952
170425_plasmidBC_UMI_pSPBN-GFP_Rep2	Pipeline_Product	31000	31937
170425_plasmidBC_UMI_pSPBN-GFP_Rep2	Pipeline_Product	31000	31943
170425_plasmidBC_UMI_pSPBN-GFP_Rep2	Pipeline_Product	32000	32999
170425_plasmidBC_UMI_pSPBN-GFP_Rep2	Pipeline_Product	32000	33021
170425_plasmidBC_UMI_pSPBN-GFP_Rep2	Pipeline_Product	32000	33034
170425_plasmidBC_UMI_pSPBN-GFP_Rep2	Pipeline_Product	32000	32996
170425_plasmidBC_UMI_pSPBN-GFP_Rep2	Pipeline_Product	32000	33021
170425_plasmidBC_UMI_pSPBN-GFP_Rep2	Pipeline_Product	32000	33021
170425_plasmidBC_UMI_pSPBN-GFP_Rep2	Pipeline_Product	32000	33023
170425_plasmidBC_UMI_pSPBN-GFP_Rep2	Pipeline_Product	32000	32998
170425_plasmidBC_UMI_pSPBN-GFP_Rep2	Pipeline_Product	32000	33025
170425_plasmidBC_UMI_pSPBN-GFP_Rep2	Pipeline_Product	32000	33013
170425_plasmidBC_UMI_pSPBN-GFP_Rep2	Pipeline_Product	33000	34067
170425_plasmidBC_UMI_pSPBN-GFP_Rep2	Pipeline_Product	33000	34084
170425_plasmidBC_UMI_pSPBN-GFP_Rep2	Pipeline_Product	33000	34069
170425_plasmidBC_UMI_pSPBN-GFP_Rep2	Pipeline_Product	33000	34088
170425_plasmidBC_UMI_pSPBN-GFP_Rep2	Pipeline_Product	33000	34069
170425_plasmidBC_UMI_pSPBN-GFP_Rep2	Pipeline_Product	33000	34072
170425_plasmidBC_UMI_pSPBN-GFP_Rep2	Pipeline_Product	33000	34061
170425_plasmidBC_UMI_pSPBN-GFP_Rep2	Pipeline_Product	33000	34077
170425_plasmidBC_UMI_pSPBN-GFP_Rep2	Pipeline_Product	33000	34052
170425_plasmidBC_UMI_pSPBN-GFP_Rep2	Pipeline_Product	33000	34062
170425_plasmidBC_UMI_pSPBN-GFP_Rep2	Pipeline_Product	34000	35104
170425_plasmidBC_UMI_pSPBN-GFP_Rep2	Pipeline_Product	34000	35127
170425_plasmidBC_UMI_pSPBN-GFP_Rep2	Pipeline_Product	34000	35157
170425_plasmidBC_UMI_pSPBN-GFP_Rep2	Pipeline_Product	34000	35109
170425_plasmidBC_UMI_pSPBN-GFP_Rep2	Pipeline_Product	34000	35119
170425_plasmidBC_UMI_pSPBN-GFP_Rep2	Pipeline_Product	34000	35123
170425_plasmidBC_UMI_pSPBN-GFP_Rep2	Pipeline_Product	34000	35141
170425_plasmidBC_UMI_pSPBN-GFP_Rep2	Pipeline_Product	34000	35127
170425_plasmidBC_UMI_pSPBN-GFP_Rep2	Pipeline_Product	34000	35136
170425_plasmidBC_UMI_pSPBN-GFP_Rep2	Pipeline_Product	34000	35115
170425_plasmidBC_UMI_pSPBN-GFP_Rep2	Pipeline_Product	35000	36196
170425_plasmidBC_UMI_pSPBN-GFP_Rep2	Pipeline_Product	35000	36214
170425_plasmidBC_UMI_pSPBN-GFP_Rep2	Pipeline_Product	35000	36199
170425_plasmidBC_UMI_pSPBN-GFP_Rep2	Pipeline_Product	35000	36251
170425_plasmidBC_UMI_pSPBN-GFP_Rep2	Pipeline_Product	35000	36204
170425_plasmidBC_UMI_pSPBN-GFP_Rep2	Pipeline_Product	35000	36220
170425_plasmidBC_UMI_pSPBN-GFP_Rep2	Pipeline_Product	35000	36210
170425_plasmidBC_UMI_pSPBN-GFP_Rep2	Pipeline_Product	35000	36196
170425_plasmidBC_UMI_pSPBN-GFP_Rep2	Pipeline_Product	35000	36202
170425_plasmidBC_UMI_pSPBN-GFP_Rep2	Pipeline_Product	35000	36214
170425_plasmidBC_UMI_pSPBN-GFP_Rep2	Pipeline_Product	36000	37278
170425_plasmidBC_UMI_pSPBN-GFP_Rep2	Pipeline_Product	36000	37342
170425_plasmidBC_UMI_pSPBN-GFP_Rep2	Pipeline_Product	36000	37250
170425_plasmidBC_UMI_pSPBN-GFP_Rep2	Pipeline_Product	36000	37232
170425_plasmidBC_UMI_pSPBN-GFP_Rep2	Pipeline_Product	36000	37244
170425_plasmidBC_UMI_pSPBN-GFP_Rep2	Pipeline_Product	36000	37264
170425_plasmidBC_UMI_pSPBN-GFP_Rep2	Pipeline_Product	36000	37303
170425_plasmidBC_UMI_pSPBN-GFP_Rep2	Pipeline_Product	36000	37243
170425_plasmidBC_UMI_pSPBN-GFP_Rep2	Pipeline_Product	36000	37281
170425_plasmidBC_UMI_pSPBN-GFP_Rep2	Pipeline_Product	36000	37249
170425_plasmidBC_UMI_pSPBN-GFP_Rep2	Pipeline_Product	37000	38336
170425_plasmidBC_UMI_pSPBN-GFP_Rep2	Pipeline_Product	37000	38341
170425_plasmidBC_UMI_pSPBN-GFP_Rep2	Pipeline_Product	37000	38334
170425_plasmidBC_UMI_pSPBN-GFP_Rep2	Pipeline_Product	37000	38326
170425_plasmidBC_UMI_pSPBN-GFP_Rep2	Pipeline_Product	37000	38313
170425_plasmidBC_UMI_pSPBN-GFP_Rep2	Pipeline_Product	37000	38318
170425_plasmidBC_UMI_pSPBN-GFP_Rep2	Pipeline_Product	37000	38320
170425_plasmidBC_UMI_pSPBN-GFP_Rep2	Pipeline_Product	37000	38311
170425_plasmidBC_UMI_pSPBN-GFP_Rep2	Pipeline_Product	37000	38335
170425_plasmidBC_UMI_pSPBN-GFP_Rep2	Pipeline_Product	37000	38351
170425_plasmidBC_UMI_pSPBN-GFP_Rep2	Pipeline_Product	38000	39411
170425_plasmidBC_UMI_pSPBN-GFP_Rep2	Pipeline_Product	38000	39409
170425_plasmidBC_UMI_pSPBN-GFP_Rep2	Pipeline_Product	38000	39406
170425_plasmidBC_UMI_pSPBN-GFP_Rep2	Pipeline_Product	38000	39405
170425_plasmidBC_UMI_pSPBN-GFP_Rep2	Pipeline_Product	38000	39414
170425_plasmidBC_UMI_pSPBN-GFP_Rep2	Pipeline_Product	38000	39417
170425_plasmidBC_UMI_pSPBN-GFP_Rep2	Pipeline_Product	38000	39418
170425_plasmidBC_UMI_pSPBN-GFP_Rep2	Pipeline_Product	38000	39429
170425_plasmidBC_UMI_pSPBN-GFP_Rep2	Pipeline_Product	38000	39415
170425_plasmidBC_UMI_pSPBN-GFP_Rep2	Pipeline_Product	38000	39413
170425_plasmidBC_UMI_pSPBN-GFP_Rep2	Pipeline_Product	39000	40517
170425_plasmidBC_UMI_pSPBN-GFP_Rep2	Pipeline_Product	39000	40488
170425_plasmidBC_UMI_pSPBN-GFP_Rep2	Pipeline_Product	39000	40505
170425_plasmidBC_UMI_pSPBN-GFP_Rep2	Pipeline_Product	39000	40421
170425_plasmidBC_UMI_pSPBN-GFP_Rep2	Pipeline_Product	39000	40519
170425_plasmidBC_UMI_pSPBN-GFP_Rep2	Pipeline_Product	39000	40444
170425_plasmidBC_UMI_pSPBN-GFP_Rep2	Pipeline_Product	39000	40471
170425_plasmidBC_UMI_pSPBN-GFP_Rep2	Pipeline_Product	39000	40484
170425_plasmidBC_UMI_pSPBN-GFP_Rep2	Pipeline_Product	39000	40551
170425_plasmidBC_UMI_pSPBN-GFP_Rep2	Pipeline_Product	39000	40533
170425_plasmidBC_UMI_pSPBN-GFP_Rep2	Pipeline_Product	40000	41540
170425_plasmidBC_UMI_pSPBN-GFP_Rep2	Pipeline_Product	40000	41568
170425_plasmidBC_UMI_pSPBN-GFP_Rep2	Pipeline_Product	40000	41542
170425_plasmidBC_UMI_pSPBN-GFP_Rep2	Pipeline_Product	40000	41523
170425_plasmidBC_UMI_pSPBN-GFP_Rep2	Pipeline_Product	40000	41545
170425_plasmidBC_UMI_pSPBN-GFP_Rep2	Pipeline_Product	40000	41513
170425_plasmidBC_UMI_pSPBN-GFP_Rep2	Pipeline_Product	40000	41567
170425_plasmidBC_UMI_pSPBN-GFP_Rep2	Pipeline_Product	40000	41564
170425_plasmidBC_UMI_pSPBN-GFP_Rep2	Pipeline_Product	40000	41548
170425_plasmidBC_UMI_pSPBN-GFP_Rep2	Pipeline_Product	40000	41545
170425_plasmidBC_UMI_pSPBN-GFP_Rep2	Pipeline_Product	41000	42623
170425_plasmidBC_UMI_pSPBN-GFP_Rep2	Pipeline_Product	41000	42610
170425_plasmidBC_UMI_pSPBN-GFP_Rep2	Pipeline_Product	41000	42635
170425_plasmidBC_UMI_pSPBN-GFP_Rep2	Pipeline_Product	41000	42615
170425_plasmidBC_UMI_pSPBN-GFP_Rep2	Pipeline_Product	41000	42609
170425_plasmidBC_UMI_pSPBN-GFP_Rep2	Pipeline_Product	41000	42611
170425_plasmidBC_UMI_pSPBN-GFP_Rep2	Pipeline_Product	41000	42614
170425_plasmidBC_UMI_pSPBN-GFP_Rep2	Pipeline_Product	41000	42624
170425_plasmidBC_UMI_pSPBN-GFP_Rep2	Pipeline_Product	41000	42617
170425_plasmidBC_UMI_pSPBN-GFP_Rep2	Pipeline_Product	41000	42608
170425_plasmidBC_UMI_pSPBN-GFP_Rep2	Pipeline_Product	42000	43705
170425_plasmidBC_UMI_pSPBN-GFP_Rep2	Pipeline_Product	42000	43711
170425_plasmidBC_UMI_pSPBN-GFP_Rep2	Pipeline_Product	42000	43713
170425_plasmidBC_UMI_pSPBN-GFP_Rep2	Pipeline_Product	42000	43726
170425_plasmidBC_UMI_pSPBN-GFP_Rep2	Pipeline_Product	42000	43711
170425_plasmidBC_UMI_pSPBN-GFP_Rep2	Pipeline_Product	42000	43713
170425_plasmidBC_UMI_pSPBN-GFP_Rep2	Pipeline_Product	42000	43728
170425_plasmidBC_UMI_pSPBN-GFP_Rep2	Pipeline_Product	42000	43712
170425_plasmidBC_UMI_pSPBN-GFP_Rep2	Pipeline_Product	42000	43710
170425_plasmidBC_UMI_pSPBN-GFP_Rep2	Pipeline_Product	42000	43701
170425_plasmidBC_UMI_pSPBN-GFP_Rep2	Pipeline_Product	43000	44814
170425_plasmidBC_UMI_pSPBN-GFP_Rep2	Pipeline_Product	43000	44824
170425_plasmidBC_UMI_pSPBN-GFP_Rep2	Pipeline_Product	43000	44805
170425_plasmidBC_UMI_pSPBN-GFP_Rep2	Pipeline_Product	43000	44823
170425_plasmidBC_UMI_pSPBN-GFP_Rep2	Pipeline_Product	43000	44752
170425_plasmidBC_UMI_pSPBN-GFP_Rep2	Pipeline_Product	43000	44802
170425_plasmidBC_UMI_pSPBN-GFP_Rep2	Pipeline_Product	43000	44747
170425_plasmidBC_UMI_pSPBN-GFP_Rep2	Pipeline_Product	43000	44809
170425_plasmidBC_UMI_pSPBN-GFP_Rep2	Pipeline_Product	43000	44809
170425_plasmidBC_UMI_pSPBN-GFP_Rep2	Pipeline_Product	43000	44795
170425_plasmidBC_UMI_pSPBN-GFP_Rep2	Pipeline_Product	44000	45846
170425_plasmidBC_UMI_pSPBN-GFP_Rep2	Pipeline_Product	44000	45856
170425_plasmidBC_UMI_pSPBN-GFP_Rep2	Pipeline_Product	44000	45845
170425_plasmidBC_UMI_pSPBN-GFP_Rep2	Pipeline_Product	44000	45812
170425_plasmidBC_UMI_pSPBN-GFP_Rep2	Pipeline_Product	44000	45873
170425_plasmidBC_UMI_pSPBN-GFP_Rep2	Pipeline_Product	44000	45919
170425_plasmidBC_UMI_pSPBN-GFP_Rep2	Pipeline_Product	44000	45843
170425_plasmidBC_UMI_pSPBN-GFP_Rep2	Pipeline_Product	44000	45847
170425_plasmidBC_UMI_pSPBN-GFP_Rep2	Pipeline_Product	44000	45852
170425_plasmidBC_UMI_pSPBN-GFP_Rep2	Pipeline_Product	44000	45911
170425_plasmidBC_UMI_pSPBN-GFP_Rep2	Pipeline_Product	45000	46944
170425_plasmidBC_UMI_pSPBN-GFP_Rep2	Pipeline_Product	45000	47041
170425_plasmidBC_UMI_pSPBN-GFP_Rep2	Pipeline_Product	45000	46907
170425_plasmidBC_UMI_pSPBN-GFP_Rep2	Pipeline_Product	45000	46941
170425_plasmidBC_UMI_pSPBN-GFP_Rep2	Pipeline_Product	45000	46909
170425_plasmidBC_UMI_pSPBN-GFP_Rep2	Pipeline_Product	45000	46926
170425_plasmidBC_UMI_pSPBN-GFP_Rep2	Pipeline_Product	45000	46954
170425_plasmidBC_UMI_pSPBN-GFP_Rep2	Pipeline_Product	45000	46952
170425_plasmidBC_UMI_pSPBN-GFP_Rep2	Pipeline_Product	45000	46948
170425_plasmidBC_UMI_pSPBN-GFP_Rep2	Pipeline_Product	45000	46944
170425_plasmidBC_UMI_pSPBN-GFP_Rep2	Pipeline_Product	46000	48021
170425_plasmidBC_UMI_pSPBN-GFP_Rep2	Pipeline_Product	46000	48045
170425_plasmidBC_UMI_pSPBN-GFP_Rep2	Pipeline_Product	46000	48105
170425_plasmidBC_UMI_pSPBN-GFP_Rep2	Pipeline_Product	46000	48045
170425_plasmidBC_UMI_pSPBN-GFP_Rep2	Pipeline_Product	46000	48036
170425_plasmidBC_UMI_pSPBN-GFP_Rep2	Pipeline_Product	46000	48007
170425_plasmidBC_UMI_pSPBN-GFP_Rep2	Pipeline_Product	46000	48024
170425_plasmidBC_UMI_pSPBN-GFP_Rep2	Pipeline_Product	46000	48019
170425_plasmidBC_UMI_pSPBN-GFP_Rep2	Pipeline_Product	46000	48020
170425_plasmidBC_UMI_pSPBN-GFP_Rep2	Pipeline_Product	46000	48033
170425_plasmidBC_UMI_pSPBN-GFP_Rep2	Pipeline_Product	47000	49150
170425_plasmidBC_UMI_pSPBN-GFP_Rep2	Pipeline_Product	47000	49127
170425_plasmidBC_UMI_pSPBN-GFP_Rep2	Pipeline_Product	47000	49117
170425_plasmidBC_UMI_pSPBN-GFP_Rep2	Pipeline_Product	47000	49114
170425_plasmidBC_UMI_pSPBN-GFP_Rep2	Pipeline_Product	47000	49127
170425_plasmidBC_UMI_pSPBN-GFP_Rep2	Pipeline_Product	47000	49129
170425_plasmidBC_UMI_pSPBN-GFP_Rep2	Pipeline_Product	47000	49105
170425_plasmidBC_UMI_pSPBN-GFP_Rep2	Pipeline_Product	47000	49106
170425_plasmidBC_UMI_pSPBN-GFP_Rep2	Pipeline_Product	47000	49104
170425_plasmidBC_UMI_pSPBN-GFP_Rep2	Pipeline_Product	47000	49127
170425_plasmidBC_UMI_pSPBN-GFP_Rep2	Pipeline_Product	48000	50101
170425_plasmidBC_UMI_pSPBN-GFP_Rep2	Pipeline_Product	48000	50213
170425_plasmidBC_UMI_pSPBN-GFP_Rep2	Pipeline_Product	48000	50203
170425_plasmidBC_UMI_pSPBN-GFP_Rep2	Pipeline_Product	48000	50211
170425_plasmidBC_UMI_pSPBN-GFP_Rep2	Pipeline_Product	48000	50210
170425_plasmidBC_UMI_pSPBN-GFP_Rep2	Pipeline_Product	48000	50203
170425_plasmidBC_UMI_pSPBN-GFP_Rep2	Pipeline_Product	48000	50207
170425_plasmidBC_UMI_pSPBN-GFP_Rep2	Pipeline_Product	48000	50207
170425_plasmidBC_UMI_pSPBN-GFP_Rep2	Pipeline_Product	48000	50206
170425_plasmidBC_UMI_pSPBN-GFP_Rep2	Pipeline_Product	48000	50206
170425_plasmidBC_UMI_pSPBN-GFP_Rep2	Pipeline_Product	49000	51328
170425_plasmidBC_UMI_pSPBN-GFP_Rep2	Pipeline_Product	49000	51313
170425_plasmidBC_UMI_pSPBN-GFP_Rep2	Pipeline_Product	49000	51352
170425_plasmidBC_UMI_pSPBN-GFP_Rep2	Pipeline_Product	49000	51306
170425_plasmidBC_UMI_pSPBN-GFP_Rep2	Pipeline_Product	49000	51313
170425_plasmidBC_UMI_pSPBN-GFP_Rep2	Pipeline_Product	49000	51309
170425_plasmidBC_UMI_pSPBN-GFP_Rep2	Pipeline_Product	49000	51305
170425_plasmidBC_UMI_pSPBN-GFP_Rep2	Pipeline_Product	49000	51302
170425_plasmidBC_UMI_pSPBN-GFP_Rep2	Pipeline_Product	49000	51314
170425_plasmidBC_UMI_pSPBN-GFP_Rep2	Pipeline_Product	49000	51309
170425_plasmidBC_UMI_pSPBN-GFP_Rep2	Pipeline_Product	50000	52426
170425_plasmidBC_UMI_pSPBN-GFP_Rep2	Pipeline_Product	50000	52417
170425_plasmidBC_UMI_pSPBN-GFP_Rep2	Pipeline_Product	50000	52411
170425_plasmidBC_UMI_pSPBN-GFP_Rep2	Pipeline_Product	50000	52492
170425_plasmidBC_UMI_pSPBN-GFP_Rep2	Pipeline_Product	50000	52400
170425_plasmidBC_UMI_pSPBN-GFP_Rep2	Pipeline_Product	50000	52407
170425_plasmidBC_UMI_pSPBN-GFP_Rep2	Pipeline_Product	50000	52414
170425_plasmidBC_UMI_pSPBN-GFP_Rep2	Pipeline_Product	50000	52415
170425_plasmidBC_UMI_pSPBN-GFP_Rep2	Pipeline_Product	50000	52407
170425_plasmidBC_UMI_pSPBN-GFP_Rep2	Pipeline_Product	50000	52406
170425_plasmidBC_UMI_pSPBN-GFP_Rep2	Pipeline_Product	75000	80301
170425_plasmidBC_UMI_pSPBN-GFP_Rep2	Pipeline_Product	75000	80309
170425_plasmidBC_UMI_pSPBN-GFP_Rep2	Pipeline_Product	75000	80301
170425_plasmidBC_UMI_pSPBN-GFP_Rep2	Pipeline_Product	75000	80410
170425_plasmidBC_UMI_pSPBN-GFP_Rep2	Pipeline_Product	75000	80204
170425_plasmidBC_UMI_pSPBN-GFP_Rep2	Pipeline_Product	75000	80304
170425_plasmidBC_UMI_pSPBN-GFP_Rep2	Pipeline_Product	75000	80402
170425_plasmidBC_UMI_pSPBN-GFP_Rep2	Pipeline_Product	75000	80307
170425_plasmidBC_UMI_pSPBN-GFP_Rep2	Pipeline_Product	75000	80200
170425_plasmidBC_UMI_pSPBN-GFP_Rep2	Pipeline_Product	75000	80408
170425_plasmidBC_UMI_pSPBN-GFP_Rep2	Pipeline_Product	100000	109403
170425_plasmidBC_UMI_pSPBN-GFP_Rep2	Pipeline_Product	100000	109504
170425_plasmidBC_UMI_pSPBN-GFP_Rep2	Pipeline_Product	100000	109408
170425_plasmidBC_UMI_pSPBN-GFP_Rep2	Pipeline_Product	100000	109410
170425_plasmidBC_UMI_pSPBN-GFP_Rep2	Pipeline_Product	100000	109402
170425_plasmidBC_UMI_pSPBN-GFP_Rep2	Pipeline_Product	100000	109501
170425_plasmidBC_UMI_pSPBN-GFP_Rep2	Pipeline_Product	100000	109409
170425_plasmidBC_UMI_pSPBN-GFP_Rep2	Pipeline_Product	100000	109403
170425_plasmidBC_UMI_pSPBN-GFP_Rep2	Pipeline_Product	100000	109506
170425_plasmidBC_UMI_pSPBN-GFP_Rep2	Pipeline_Product	100000	109402
170420_plasmidBC_UMI_pSPBN-GFP_MaxiPrepPlates_Rep2	Maxi_Plate	1	1
170420_plasmidBC_UMI_pSPBN-GFP_MaxiPrepPlates_Rep2	Maxi_Plate	1	1
170420_plasmidBC_UMI_pSPBN-GFP_MaxiPrepPlates_Rep2	Maxi_Plate	1	1
170420_plasmidBC_UMI_pSPBN-GFP_MaxiPrepPlates_Rep2	Maxi_Plate	1	1
170420_plasmidBC_UMI_pSPBN-GFP_MaxiPrepPlates_Rep2	Maxi_Plate	1	1
170420_plasmidBC_UMI_pSPBN-GFP_MaxiPrepPlates_Rep2	Maxi_Plate	1	1
170420_plasmidBC_UMI_pSPBN-GFP_MaxiPrepPlates_Rep2	Maxi_Plate	1	1
170420_plasmidBC_UMI_pSPBN-GFP_MaxiPrepPlates_Rep2	Maxi_Plate	1	1
170420_plasmidBC_UMI_pSPBN-GFP_MaxiPrepPlates_Rep2	Maxi_Plate	1	1
170420_plasmidBC_UMI_pSPBN-GFP_MaxiPrepPlates_Rep2	Maxi_Plate	1	1
170420_plasmidBC_UMI_pSPBN-GFP_MaxiPrepPlates_Rep2	Maxi_Plate	25	25
170420_plasmidBC_UMI_pSPBN-GFP_MaxiPrepPlates_Rep2	Maxi_Plate	25	25
170420_plasmidBC_UMI_pSPBN-GFP_MaxiPrepPlates_Rep2	Maxi_Plate	25	25
170420_plasmidBC_UMI_pSPBN-GFP_MaxiPrepPlates_Rep2	Maxi_Plate	25	25
170420_plasmidBC_UMI_pSPBN-GFP_MaxiPrepPlates_Rep2	Maxi_Plate	25	25
170420_plasmidBC_UMI_pSPBN-GFP_MaxiPrepPlates_Rep2	Maxi_Plate	25	25
170420_plasmidBC_UMI_pSPBN-GFP_MaxiPrepPlates_Rep2	Maxi_Plate	25	25
170420_plasmidBC_UMI_pSPBN-GFP_MaxiPrepPlates_Rep2	Maxi_Plate	25	25
170420_plasmidBC_UMI_pSPBN-GFP_MaxiPrepPlates_Rep2	Maxi_Plate	25	25
170420_plasmidBC_UMI_pSPBN-GFP_MaxiPrepPlates_Rep2	Maxi_Plate	25	25
170420_plasmidBC_UMI_pSPBN-GFP_MaxiPrepPlates_Rep2	Maxi_Plate	50	50
170420_plasmidBC_UMI_pSPBN-GFP_MaxiPrepPlates_Rep2	Maxi_Plate	50	50
170420_plasmidBC_UMI_pSPBN-GFP_MaxiPrepPlates_Rep2	Maxi_Plate	50	50
170420_plasmidBC_UMI_pSPBN-GFP_MaxiPrepPlates_Rep2	Maxi_Plate	50	50
170420_plasmidBC_UMI_pSPBN-GFP_MaxiPrepPlates_Rep2	Maxi_Plate	50	50
170420_plasmidBC_UMI_pSPBN-GFP_MaxiPrepPlates_Rep2	Maxi_Plate	50	50
170420_plasmidBC_UMI_pSPBN-GFP_MaxiPrepPlates_Rep2	Maxi_Plate	50	50
170420_plasmidBC_UMI_pSPBN-GFP_MaxiPrepPlates_Rep2	Maxi_Plate	50	50
170420_plasmidBC_UMI_pSPBN-GFP_MaxiPrepPlates_Rep2	Maxi_Plate	50	50
170420_plasmidBC_UMI_pSPBN-GFP_MaxiPrepPlates_Rep2	Maxi_Plate	50	50
170420_plasmidBC_UMI_pSPBN-GFP_MaxiPrepPlates_Rep2	Maxi_Plate	75	75
170420_plasmidBC_UMI_pSPBN-GFP_MaxiPrepPlates_Rep2	Maxi_Plate	75	75
170420_plasmidBC_UMI_pSPBN-GFP_MaxiPrepPlates_Rep2	Maxi_Plate	75	75
170420_plasmidBC_UMI_pSPBN-GFP_MaxiPrepPlates_Rep2	Maxi_Plate	75	75
170420_plasmidBC_UMI_pSPBN-GFP_MaxiPrepPlates_Rep2	Maxi_Plate	75	75
170420_plasmidBC_UMI_pSPBN-GFP_MaxiPrepPlates_Rep2	Maxi_Plate	75	75
170420_plasmidBC_UMI_pSPBN-GFP_MaxiPrepPlates_Rep2	Maxi_Plate	75	75
170420_plasmidBC_UMI_pSPBN-GFP_MaxiPrepPlates_Rep2	Maxi_Plate	75	75
170420_plasmidBC_UMI_pSPBN-GFP_MaxiPrepPlates_Rep2	Maxi_Plate	75	75
170420_plasmidBC_UMI_pSPBN-GFP_MaxiPrepPlates_Rep2	Maxi_Plate	75	75
170420_plasmidBC_UMI_pSPBN-GFP_MaxiPrepPlates_Rep2	Maxi_Plate	100	100
170420_plasmidBC_UMI_pSPBN-GFP_MaxiPrepPlates_Rep2	Maxi_Plate	100	100
170420_plasmidBC_UMI_pSPBN-GFP_MaxiPrepPlates_Rep2	Maxi_Plate	100	100
170420_plasmidBC_UMI_pSPBN-GFP_MaxiPrepPlates_Rep2	Maxi_Plate	100	100
170420_plasmidBC_UMI_pSPBN-GFP_MaxiPrepPlates_Rep2	Maxi_Plate	100	100
170420_plasmidBC_UMI_pSPBN-GFP_MaxiPrepPlates_Rep2	Maxi_Plate	100	100
170420_plasmidBC_UMI_pSPBN-GFP_MaxiPrepPlates_Rep2	Maxi_Plate	100	100
170420_plasmidBC_UMI_pSPBN-GFP_MaxiPrepPlates_Rep2	Maxi_Plate	100	100
170420_plasmidBC_UMI_pSPBN-GFP_MaxiPrepPlates_Rep2	Maxi_Plate	100	100
170420_plasmidBC_UMI_pSPBN-GFP_MaxiPrepPlates_Rep2	Maxi_Plate	100	100
170420_plasmidBC_UMI_pSPBN-GFP_MaxiPrepPlates_Rep2	Maxi_Plate	125	125
170420_plasmidBC_UMI_pSPBN-GFP_MaxiPrepPlates_Rep2	Maxi_Plate	125	125
170420_plasmidBC_UMI_pSPBN-GFP_MaxiPrepPlates_Rep2	Maxi_Plate	125	125
170420_plasmidBC_UMI_pSPBN-GFP_MaxiPrepPlates_Rep2	Maxi_Plate	125	125
170420_plasmidBC_UMI_pSPBN-GFP_MaxiPrepPlates_Rep2	Maxi_Plate	125	125
170420_plasmidBC_UMI_pSPBN-GFP_MaxiPrepPlates_Rep2	Maxi_Plate	125	125
170420_plasmidBC_UMI_pSPBN-GFP_MaxiPrepPlates_Rep2	Maxi_Plate	125	125
170420_plasmidBC_UMI_pSPBN-GFP_MaxiPrepPlates_Rep2	Maxi_Plate	125	125
170420_plasmidBC_UMI_pSPBN-GFP_MaxiPrepPlates_Rep2	Maxi_Plate	125	125
170420_plasmidBC_UMI_pSPBN-GFP_MaxiPrepPlates_Rep2	Maxi_Plate	125	125
170420_plasmidBC_UMI_pSPBN-GFP_MaxiPrepPlates_Rep2	Maxi_Plate	150	150
170420_plasmidBC_UMI_pSPBN-GFP_MaxiPrepPlates_Rep2	Maxi_Plate	150	150
170420_plasmidBC_UMI_pSPBN-GFP_MaxiPrepPlates_Rep2	Maxi_Plate	150	150
170420_plasmidBC_UMI_pSPBN-GFP_MaxiPrepPlates_Rep2	Maxi_Plate	150	150
170420_plasmidBC_UMI_pSPBN-GFP_MaxiPrepPlates_Rep2	Maxi_Plate	150	150
170420_plasmidBC_UMI_pSPBN-GFP_MaxiPrepPlates_Rep2	Maxi_Plate	150	150
170420_plasmidBC_UMI_pSPBN-GFP_MaxiPrepPlates_Rep2	Maxi_Plate	150	150
170420_plasmidBC_UMI_pSPBN-GFP_MaxiPrepPlates_Rep2	Maxi_Plate	150	150
170420_plasmidBC_UMI_pSPBN-GFP_MaxiPrepPlates_Rep2	Maxi_Plate	150	150
170420_plasmidBC_UMI_pSPBN-GFP_MaxiPrepPlates_Rep2	Maxi_Plate	150	150
170420_plasmidBC_UMI_pSPBN-GFP_MaxiPrepPlates_Rep2	Maxi_Plate	175	175
170420_plasmidBC_UMI_pSPBN-GFP_MaxiPrepPlates_Rep2	Maxi_Plate	175	175
170420_plasmidBC_UMI_pSPBN-GFP_MaxiPrepPlates_Rep2	Maxi_Plate	175	175
170420_plasmidBC_UMI_pSPBN-GFP_MaxiPrepPlates_Rep2	Maxi_Plate	175	175
170420_plasmidBC_UMI_pSPBN-GFP_MaxiPrepPlates_Rep2	Maxi_Plate	175	175
170420_plasmidBC_UMI_pSPBN-GFP_MaxiPrepPlates_Rep2	Maxi_Plate	175	175
170420_plasmidBC_UMI_pSPBN-GFP_MaxiPrepPlates_Rep2	Maxi_Plate	175	175
170420_plasmidBC_UMI_pSPBN-GFP_MaxiPrepPlates_Rep2	Maxi_Plate	175	176
170420_plasmidBC_UMI_pSPBN-GFP_MaxiPrepPlates_Rep2	Maxi_Plate	175	175
170420_plasmidBC_UMI_pSPBN-GFP_MaxiPrepPlates_Rep2	Maxi_Plate	175	175
170420_plasmidBC_UMI_pSPBN-GFP_MaxiPrepPlates_Rep2	Maxi_Plate	200	200
170420_plasmidBC_UMI_pSPBN-GFP_MaxiPrepPlates_Rep2	Maxi_Plate	200	200
170420_plasmidBC_UMI_pSPBN-GFP_MaxiPrepPlates_Rep2	Maxi_Plate	200	201
170420_plasmidBC_UMI_pSPBN-GFP_MaxiPrepPlates_Rep2	Maxi_Plate	200	200
170420_plasmidBC_UMI_pSPBN-GFP_MaxiPrepPlates_Rep2	Maxi_Plate	200	200
170420_plasmidBC_UMI_pSPBN-GFP_MaxiPrepPlates_Rep2	Maxi_Plate	200	200
170420_plasmidBC_UMI_pSPBN-GFP_MaxiPrepPlates_Rep2	Maxi_Plate	200	200
170420_plasmidBC_UMI_pSPBN-GFP_MaxiPrepPlates_Rep2	Maxi_Plate	200	200
170420_plasmidBC_UMI_pSPBN-GFP_MaxiPrepPlates_Rep2	Maxi_Plate	200	200
170420_plasmidBC_UMI_pSPBN-GFP_MaxiPrepPlates_Rep2	Maxi_Plate	200	200
170420_plasmidBC_UMI_pSPBN-GFP_MaxiPrepPlates_Rep2	Maxi_Plate	225	225
170420_plasmidBC_UMI_pSPBN-GFP_MaxiPrepPlates_Rep2	Maxi_Plate	225	225
170420_plasmidBC_UMI_pSPBN-GFP_MaxiPrepPlates_Rep2	Maxi_Plate	225	225
170420_plasmidBC_UMI_pSPBN-GFP_MaxiPrepPlates_Rep2	Maxi_Plate	225	225
170420_plasmidBC_UMI_pSPBN-GFP_MaxiPrepPlates_Rep2	Maxi_Plate	225	225
170420_plasmidBC_UMI_pSPBN-GFP_MaxiPrepPlates_Rep2	Maxi_Plate	225	225
170420_plasmidBC_UMI_pSPBN-GFP_MaxiPrepPlates_Rep2	Maxi_Plate	225	225
170420_plasmidBC_UMI_pSPBN-GFP_MaxiPrepPlates_Rep2	Maxi_Plate	225	225
170420_plasmidBC_UMI_pSPBN-GFP_MaxiPrepPlates_Rep2	Maxi_Plate	225	225
170420_plasmidBC_UMI_pSPBN-GFP_MaxiPrepPlates_Rep2	Maxi_Plate	225	225
170420_plasmidBC_UMI_pSPBN-GFP_MaxiPrepPlates_Rep2	Maxi_Plate	250	250
170420_plasmidBC_UMI_pSPBN-GFP_MaxiPrepPlates_Rep2	Maxi_Plate	250	250
170420_plasmidBC_UMI_pSPBN-GFP_MaxiPrepPlates_Rep2	Maxi_Plate	250	250
170420_plasmidBC_UMI_pSPBN-GFP_MaxiPrepPlates_Rep2	Maxi_Plate	250	250
170420_plasmidBC_UMI_pSPBN-GFP_MaxiPrepPlates_Rep2	Maxi_Plate	250	250
170420_plasmidBC_UMI_pSPBN-GFP_MaxiPrepPlates_Rep2	Maxi_Plate	250	250
170420_plasmidBC_UMI_pSPBN-GFP_MaxiPrepPlates_Rep2	Maxi_Plate	250	250
170420_plasmidBC_UMI_pSPBN-GFP_MaxiPrepPlates_Rep2	Maxi_Plate	250	250
170420_plasmidBC_UMI_pSPBN-GFP_MaxiPrepPlates_Rep2	Maxi_Plate	250	250
170420_plasmidBC_UMI_pSPBN-GFP_MaxiPrepPlates_Rep2	Maxi_Plate	250	251
170420_plasmidBC_UMI_pSPBN-GFP_MaxiPrepPlates_Rep2	Maxi_Plate	275	275
170420_plasmidBC_UMI_pSPBN-GFP_MaxiPrepPlates_Rep2	Maxi_Plate	275	275
170420_plasmidBC_UMI_pSPBN-GFP_MaxiPrepPlates_Rep2	Maxi_Plate	275	275
170420_plasmidBC_UMI_pSPBN-GFP_MaxiPrepPlates_Rep2	Maxi_Plate	275	275
170420_plasmidBC_UMI_pSPBN-GFP_MaxiPrepPlates_Rep2	Maxi_Plate	275	275
170420_plasmidBC_UMI_pSPBN-GFP_MaxiPrepPlates_Rep2	Maxi_Plate	275	275
170420_plasmidBC_UMI_pSPBN-GFP_MaxiPrepPlates_Rep2	Maxi_Plate	275	275
170420_plasmidBC_UMI_pSPBN-GFP_MaxiPrepPlates_Rep2	Maxi_Plate	275	275
170420_plasmidBC_UMI_pSPBN-GFP_MaxiPrepPlates_Rep2	Maxi_Plate	275	275
170420_plasmidBC_UMI_pSPBN-GFP_MaxiPrepPlates_Rep2	Maxi_Plate	275	275
170420_plasmidBC_UMI_pSPBN-GFP_MaxiPrepPlates_Rep2	Maxi_Plate	300	300
170420_plasmidBC_UMI_pSPBN-GFP_MaxiPrepPlates_Rep2	Maxi_Plate	300	301
170420_plasmidBC_UMI_pSPBN-GFP_MaxiPrepPlates_Rep2	Maxi_Plate	300	300
170420_plasmidBC_UMI_pSPBN-GFP_MaxiPrepPlates_Rep2	Maxi_Plate	300	300
170420_plasmidBC_UMI_pSPBN-GFP_MaxiPrepPlates_Rep2	Maxi_Plate	300	300
170420_plasmidBC_UMI_pSPBN-GFP_MaxiPrepPlates_Rep2	Maxi_Plate	300	301
170420_plasmidBC_UMI_pSPBN-GFP_MaxiPrepPlates_Rep2	Maxi_Plate	300	300
170420_plasmidBC_UMI_pSPBN-GFP_MaxiPrepPlates_Rep2	Maxi_Plate	300	301
170420_plasmidBC_UMI_pSPBN-GFP_MaxiPrepPlates_Rep2	Maxi_Plate	300	300
170420_plasmidBC_UMI_pSPBN-GFP_MaxiPrepPlates_Rep2	Maxi_Plate	300	300
170420_plasmidBC_UMI_pSPBN-GFP_MaxiPrepPlates_Rep2	Maxi_Plate	325	325
170420_plasmidBC_UMI_pSPBN-GFP_MaxiPrepPlates_Rep2	Maxi_Plate	325	326
170420_plasmidBC_UMI_pSPBN-GFP_MaxiPrepPlates_Rep2	Maxi_Plate	325	326
170420_plasmidBC_UMI_pSPBN-GFP_MaxiPrepPlates_Rep2	Maxi_Plate	325	325
170420_plasmidBC_UMI_pSPBN-GFP_MaxiPrepPlates_Rep2	Maxi_Plate	325	325
170420_plasmidBC_UMI_pSPBN-GFP_MaxiPrepPlates_Rep2	Maxi_Plate	325	326
170420_plasmidBC_UMI_pSPBN-GFP_MaxiPrepPlates_Rep2	Maxi_Plate	325	325
170420_plasmidBC_UMI_pSPBN-GFP_MaxiPrepPlates_Rep2	Maxi_Plate	325	325
170420_plasmidBC_UMI_pSPBN-GFP_MaxiPrepPlates_Rep2	Maxi_Plate	325	325
170420_plasmidBC_UMI_pSPBN-GFP_MaxiPrepPlates_Rep2	Maxi_Plate	325	325
170420_plasmidBC_UMI_pSPBN-GFP_MaxiPrepPlates_Rep2	Maxi_Plate	350	350
170420_plasmidBC_UMI_pSPBN-GFP_MaxiPrepPlates_Rep2	Maxi_Plate	350	350
170420_plasmidBC_UMI_pSPBN-GFP_MaxiPrepPlates_Rep2	Maxi_Plate	350	350
170420_plasmidBC_UMI_pSPBN-GFP_MaxiPrepPlates_Rep2	Maxi_Plate	350	350
170420_plasmidBC_UMI_pSPBN-GFP_MaxiPrepPlates_Rep2	Maxi_Plate	350	351
170420_plasmidBC_UMI_pSPBN-GFP_MaxiPrepPlates_Rep2	Maxi_Plate	350	350
170420_plasmidBC_UMI_pSPBN-GFP_MaxiPrepPlates_Rep2	Maxi_Plate	350	350
170420_plasmidBC_UMI_pSPBN-GFP_MaxiPrepPlates_Rep2	Maxi_Plate	350	350
170420_plasmidBC_UMI_pSPBN-GFP_MaxiPrepPlates_Rep2	Maxi_Plate	350	350
170420_plasmidBC_UMI_pSPBN-GFP_MaxiPrepPlates_Rep2	Maxi_Plate	350	350
170420_plasmidBC_UMI_pSPBN-GFP_MaxiPrepPlates_Rep2	Maxi_Plate	375	375
170420_plasmidBC_UMI_pSPBN-GFP_MaxiPrepPlates_Rep2	Maxi_Plate	375	375
170420_plasmidBC_UMI_pSPBN-GFP_MaxiPrepPlates_Rep2	Maxi_Plate	375	375
170420_plasmidBC_UMI_pSPBN-GFP_MaxiPrepPlates_Rep2	Maxi_Plate	375	376
170420_plasmidBC_UMI_pSPBN-GFP_MaxiPrepPlates_Rep2	Maxi_Plate	375	375
170420_plasmidBC_UMI_pSPBN-GFP_MaxiPrepPlates_Rep2	Maxi_Plate	375	376
170420_plasmidBC_UMI_pSPBN-GFP_MaxiPrepPlates_Rep2	Maxi_Plate	375	376
170420_plasmidBC_UMI_pSPBN-GFP_MaxiPrepPlates_Rep2	Maxi_Plate	375	375
170420_plasmidBC_UMI_pSPBN-GFP_MaxiPrepPlates_Rep2	Maxi_Plate	375	375
170420_plasmidBC_UMI_pSPBN-GFP_MaxiPrepPlates_Rep2	Maxi_Plate	375	376
170420_plasmidBC_UMI_pSPBN-GFP_MaxiPrepPlates_Rep2	Maxi_Plate	400	401
170420_plasmidBC_UMI_pSPBN-GFP_MaxiPrepPlates_Rep2	Maxi_Plate	400	400
170420_plasmidBC_UMI_pSPBN-GFP_MaxiPrepPlates_Rep2	Maxi_Plate	400	401
170420_plasmidBC_UMI_pSPBN-GFP_MaxiPrepPlates_Rep2	Maxi_Plate	400	400
170420_plasmidBC_UMI_pSPBN-GFP_MaxiPrepPlates_Rep2	Maxi_Plate	400	400
170420_plasmidBC_UMI_pSPBN-GFP_MaxiPrepPlates_Rep2	Maxi_Plate	400	400
170420_plasmidBC_UMI_pSPBN-GFP_MaxiPrepPlates_Rep2	Maxi_Plate	400	400
170420_plasmidBC_UMI_pSPBN-GFP_MaxiPrepPlates_Rep2	Maxi_Plate	400	400
170420_plasmidBC_UMI_pSPBN-GFP_MaxiPrepPlates_Rep2	Maxi_Plate	400	401
170420_plasmidBC_UMI_pSPBN-GFP_MaxiPrepPlates_Rep2	Maxi_Plate	400	400
170420_plasmidBC_UMI_pSPBN-GFP_MaxiPrepPlates_Rep2	Maxi_Plate	425	425
170420_plasmidBC_UMI_pSPBN-GFP_MaxiPrepPlates_Rep2	Maxi_Plate	425	425
170420_plasmidBC_UMI_pSPBN-GFP_MaxiPrepPlates_Rep2	Maxi_Plate	425	425
170420_plasmidBC_UMI_pSPBN-GFP_MaxiPrepPlates_Rep2	Maxi_Plate	425	425
170420_plasmidBC_UMI_pSPBN-GFP_MaxiPrepPlates_Rep2	Maxi_Plate	425	425
170420_plasmidBC_UMI_pSPBN-GFP_MaxiPrepPlates_Rep2	Maxi_Plate	425	426
170420_plasmidBC_UMI_pSPBN-GFP_MaxiPrepPlates_Rep2	Maxi_Plate	425	425
170420_plasmidBC_UMI_pSPBN-GFP_MaxiPrepPlates_Rep2	Maxi_Plate	425	427
170420_plasmidBC_UMI_pSPBN-GFP_MaxiPrepPlates_Rep2	Maxi_Plate	425	425
170420_plasmidBC_UMI_pSPBN-GFP_MaxiPrepPlates_Rep2	Maxi_Plate	425	426
170420_plasmidBC_UMI_pSPBN-GFP_MaxiPrepPlates_Rep2	Maxi_Plate	450	450
170420_plasmidBC_UMI_pSPBN-GFP_MaxiPrepPlates_Rep2	Maxi_Plate	450	451
170420_plasmidBC_UMI_pSPBN-GFP_MaxiPrepPlates_Rep2	Maxi_Plate	450	451
170420_plasmidBC_UMI_pSPBN-GFP_MaxiPrepPlates_Rep2	Maxi_Plate	450	450
170420_plasmidBC_UMI_pSPBN-GFP_MaxiPrepPlates_Rep2	Maxi_Plate	450	450
170420_plasmidBC_UMI_pSPBN-GFP_MaxiPrepPlates_Rep2	Maxi_Plate	450	452
170420_plasmidBC_UMI_pSPBN-GFP_MaxiPrepPlates_Rep2	Maxi_Plate	450	450
170420_plasmidBC_UMI_pSPBN-GFP_MaxiPrepPlates_Rep2	Maxi_Plate	450	450
170420_plasmidBC_UMI_pSPBN-GFP_MaxiPrepPlates_Rep2	Maxi_Plate	450	451
170420_plasmidBC_UMI_pSPBN-GFP_MaxiPrepPlates_Rep2	Maxi_Plate	450	450
170420_plasmidBC_UMI_pSPBN-GFP_MaxiPrepPlates_Rep2	Maxi_Plate	475	475
170420_plasmidBC_UMI_pSPBN-GFP_MaxiPrepPlates_Rep2	Maxi_Plate	475	475
170420_plasmidBC_UMI_pSPBN-GFP_MaxiPrepPlates_Rep2	Maxi_Plate	475	475
170420_plasmidBC_UMI_pSPBN-GFP_MaxiPrepPlates_Rep2	Maxi_Plate	475	475
170420_plasmidBC_UMI_pSPBN-GFP_MaxiPrepPlates_Rep2	Maxi_Plate	475	475
170420_plasmidBC_UMI_pSPBN-GFP_MaxiPrepPlates_Rep2	Maxi_Plate	475	475
170420_plasmidBC_UMI_pSPBN-GFP_MaxiPrepPlates_Rep2	Maxi_Plate	475	475
170420_plasmidBC_UMI_pSPBN-GFP_MaxiPrepPlates_Rep2	Maxi_Plate	475	476
170420_plasmidBC_UMI_pSPBN-GFP_MaxiPrepPlates_Rep2	Maxi_Plate	475	476
170420_plasmidBC_UMI_pSPBN-GFP_MaxiPrepPlates_Rep2	Maxi_Plate	475	475
170420_plasmidBC_UMI_pSPBN-GFP_MaxiPrepPlates_Rep2	Maxi_Plate	500	501
170420_plasmidBC_UMI_pSPBN-GFP_MaxiPrepPlates_Rep2	Maxi_Plate	500	500
170420_plasmidBC_UMI_pSPBN-GFP_MaxiPrepPlates_Rep2	Maxi_Plate	500	500
170420_plasmidBC_UMI_pSPBN-GFP_MaxiPrepPlates_Rep2	Maxi_Plate	500	500
170420_plasmidBC_UMI_pSPBN-GFP_MaxiPrepPlates_Rep2	Maxi_Plate	500	501
170420_plasmidBC_UMI_pSPBN-GFP_MaxiPrepPlates_Rep2	Maxi_Plate	500	501
170420_plasmidBC_UMI_pSPBN-GFP_MaxiPrepPlates_Rep2	Maxi_Plate	500	501
170420_plasmidBC_UMI_pSPBN-GFP_MaxiPrepPlates_Rep2	Maxi_Plate	500	500
170420_plasmidBC_UMI_pSPBN-GFP_MaxiPrepPlates_Rep2	Maxi_Plate	500	500
170420_plasmidBC_UMI_pSPBN-GFP_MaxiPrepPlates_Rep2	Maxi_Plate	500	500
170420_plasmidBC_UMI_pSPBN-GFP_MaxiPrepPlates_Rep2	Maxi_Plate	525	525
170420_plasmidBC_UMI_pSPBN-GFP_MaxiPrepPlates_Rep2	Maxi_Plate	525	525
170420_plasmidBC_UMI_pSPBN-GFP_MaxiPrepPlates_Rep2	Maxi_Plate	525	525
170420_plasmidBC_UMI_pSPBN-GFP_MaxiPrepPlates_Rep2	Maxi_Plate	525	525
170420_plasmidBC_UMI_pSPBN-GFP_MaxiPrepPlates_Rep2	Maxi_Plate	525	525
170420_plasmidBC_UMI_pSPBN-GFP_MaxiPrepPlates_Rep2	Maxi_Plate	525	526
170420_plasmidBC_UMI_pSPBN-GFP_MaxiPrepPlates_Rep2	Maxi_Plate	525	525
170420_plasmidBC_UMI_pSPBN-GFP_MaxiPrepPlates_Rep2	Maxi_Plate	525	526
170420_plasmidBC_UMI_pSPBN-GFP_MaxiPrepPlates_Rep2	Maxi_Plate	525	525
170420_plasmidBC_UMI_pSPBN-GFP_MaxiPrepPlates_Rep2	Maxi_Plate	525	525
170420_plasmidBC_UMI_pSPBN-GFP_MaxiPrepPlates_Rep2	Maxi_Plate	550	550
170420_plasmidBC_UMI_pSPBN-GFP_MaxiPrepPlates_Rep2	Maxi_Plate	550	550
170420_plasmidBC_UMI_pSPBN-GFP_MaxiPrepPlates_Rep2	Maxi_Plate	550	551
170420_plasmidBC_UMI_pSPBN-GFP_MaxiPrepPlates_Rep2	Maxi_Plate	550	550
170420_plasmidBC_UMI_pSPBN-GFP_MaxiPrepPlates_Rep2	Maxi_Plate	550	550
170420_plasmidBC_UMI_pSPBN-GFP_MaxiPrepPlates_Rep2	Maxi_Plate	550	551
170420_plasmidBC_UMI_pSPBN-GFP_MaxiPrepPlates_Rep2	Maxi_Plate	550	550
170420_plasmidBC_UMI_pSPBN-GFP_MaxiPrepPlates_Rep2	Maxi_Plate	550	551
170420_plasmidBC_UMI_pSPBN-GFP_MaxiPrepPlates_Rep2	Maxi_Plate	550	551
170420_plasmidBC_UMI_pSPBN-GFP_MaxiPrepPlates_Rep2	Maxi_Plate	550	551
170420_plasmidBC_UMI_pSPBN-GFP_MaxiPrepPlates_Rep2	Maxi_Plate	575	576
170420_plasmidBC_UMI_pSPBN-GFP_MaxiPrepPlates_Rep2	Maxi_Plate	575	576
170420_plasmidBC_UMI_pSPBN-GFP_MaxiPrepPlates_Rep2	Maxi_Plate	575	576
170420_plasmidBC_UMI_pSPBN-GFP_MaxiPrepPlates_Rep2	Maxi_Plate	575	575
170420_plasmidBC_UMI_pSPBN-GFP_MaxiPrepPlates_Rep2	Maxi_Plate	575	576
170420_plasmidBC_UMI_pSPBN-GFP_MaxiPrepPlates_Rep2	Maxi_Plate	575	575
170420_plasmidBC_UMI_pSPBN-GFP_MaxiPrepPlates_Rep2	Maxi_Plate	575	576
170420_plasmidBC_UMI_pSPBN-GFP_MaxiPrepPlates_Rep2	Maxi_Plate	575	576
170420_plasmidBC_UMI_pSPBN-GFP_MaxiPrepPlates_Rep2	Maxi_Plate	575	575
170420_plasmidBC_UMI_pSPBN-GFP_MaxiPrepPlates_Rep2	Maxi_Plate	575	575
170420_plasmidBC_UMI_pSPBN-GFP_MaxiPrepPlates_Rep2	Maxi_Plate	600	601
170420_plasmidBC_UMI_pSPBN-GFP_MaxiPrepPlates_Rep2	Maxi_Plate	600	600
170420_plasmidBC_UMI_pSPBN-GFP_MaxiPrepPlates_Rep2	Maxi_Plate	600	600
170420_plasmidBC_UMI_pSPBN-GFP_MaxiPrepPlates_Rep2	Maxi_Plate	600	601
170420_plasmidBC_UMI_pSPBN-GFP_MaxiPrepPlates_Rep2	Maxi_Plate	600	600
170420_plasmidBC_UMI_pSPBN-GFP_MaxiPrepPlates_Rep2	Maxi_Plate	600	600
170420_plasmidBC_UMI_pSPBN-GFP_MaxiPrepPlates_Rep2	Maxi_Plate	600	600
170420_plasmidBC_UMI_pSPBN-GFP_MaxiPrepPlates_Rep2	Maxi_Plate	600	600
170420_plasmidBC_UMI_pSPBN-GFP_MaxiPrepPlates_Rep2	Maxi_Plate	600	600
170420_plasmidBC_UMI_pSPBN-GFP_MaxiPrepPlates_Rep2	Maxi_Plate	600	600
170420_plasmidBC_UMI_pSPBN-GFP_MaxiPrepPlates_Rep2	Maxi_Plate	625	625
170420_plasmidBC_UMI_pSPBN-GFP_MaxiPrepPlates_Rep2	Maxi_Plate	625	626
170420_plasmidBC_UMI_pSPBN-GFP_MaxiPrepPlates_Rep2	Maxi_Plate	625	625
170420_plasmidBC_UMI_pSPBN-GFP_MaxiPrepPlates_Rep2	Maxi_Plate	625	626
170420_plasmidBC_UMI_pSPBN-GFP_MaxiPrepPlates_Rep2	Maxi_Plate	625	626
170420_plasmidBC_UMI_pSPBN-GFP_MaxiPrepPlates_Rep2	Maxi_Plate	625	626
170420_plasmidBC_UMI_pSPBN-GFP_MaxiPrepPlates_Rep2	Maxi_Plate	625	626
170420_plasmidBC_UMI_pSPBN-GFP_MaxiPrepPlates_Rep2	Maxi_Plate	625	626
170420_plasmidBC_UMI_pSPBN-GFP_MaxiPrepPlates_Rep2	Maxi_Plate	625	626
170420_plasmidBC_UMI_pSPBN-GFP_MaxiPrepPlates_Rep2	Maxi_Plate	625	625
170420_plasmidBC_UMI_pSPBN-GFP_MaxiPrepPlates_Rep2	Maxi_Plate	650	650
170420_plasmidBC_UMI_pSPBN-GFP_MaxiPrepPlates_Rep2	Maxi_Plate	650	652
170420_plasmidBC_UMI_pSPBN-GFP_MaxiPrepPlates_Rep2	Maxi_Plate	650	651
170420_plasmidBC_UMI_pSPBN-GFP_MaxiPrepPlates_Rep2	Maxi_Plate	650	652
170420_plasmidBC_UMI_pSPBN-GFP_MaxiPrepPlates_Rep2	Maxi_Plate	650	651
170420_plasmidBC_UMI_pSPBN-GFP_MaxiPrepPlates_Rep2	Maxi_Plate	650	651
170420_plasmidBC_UMI_pSPBN-GFP_MaxiPrepPlates_Rep2	Maxi_Plate	650	650
170420_plasmidBC_UMI_pSPBN-GFP_MaxiPrepPlates_Rep2	Maxi_Plate	650	650
170420_plasmidBC_UMI_pSPBN-GFP_MaxiPrepPlates_Rep2	Maxi_Plate	650	651
[truncated: 4,921 more rows]
