# Supplementary material for: Ascertaining cells’ synaptic connections and RNA expression simultaneously with barcoded rabies virus libraries
Source: Nat Commun. 2022 Nov 16;13:6993. doi: 10.1038/s41467-022-34334-1 (PMC9668842; doi:10.1038/s41467-022-34334-1)
Supplement: Supplementary file 6 — Source Data [file 41467_2022_34334_MOESM6_ESM.zip › saunders_source_data/SI_Figure_3e.csv]

CBC	n_unique_vbcs	titer.x	class_2category
CCEx12_B19_noRG_1in10x_L1_CATCAAGAGGGTGTTG	1	1in10x	Neuron
CCEx12_B19_noRG_1in10x_L1_ATCACGAGTTGGTTTG	1	1in10x	Neuron
CCEx12_B19_noRG_1in10x_L1_CCTATTAGTCAACATC	1	1in10x	Neuron
CCEx12_B19_noRG_1in10x_L1_GGTGCGTGTGACTCAT	2	1in10x	Neuron
CCEx12_B19_noRG_1in10x_L1_TACCTATGTAAACGCG	1	1in10x	Neuron
CCEx12_B19_noRG_1in10x_L1_GGGTCTGGTCAAAGCG	8	1in10x	Neuron
CCEx12_B19_noRG_1in10x_L1_GCGCGATTCTGTTTGT	1	1in10x	Neuron
CCEx12_B19_noRG_1in10x_L1_TCACAAGGTGCTGTAT	3	1in10x	Neuron
CCEx12_B19_noRG_1in10x_L1_CGCTTCACAGACAGGT	6	1in10x	Neuron
CCEx12_B19_noRG_1in10x_L1_TAGTGGTTCCAAACAC	3	1in10x	Neuron
CCEx12_B19_noRG_1in10x_L1_ACTGTCCCACCAGTTA	2	1in10x	Neuron
CCEx12_B19_noRG_1in10x_L1_TTGAACGTCATCTGCC	2	1in10x	Neuron
CCEx12_B19_noRG_1in10x_L1_GACTGCGCACGACGAA	1	1in10x	Neuron
CCEx12_B19_noRG_1in10x_L1_AGATCTGAGTTACCCA	3	1in10x	Neuron
CCEx12_B19_noRG_1in10x_L1_CAAGAAACAGCCAATT	1	1in10x	Neuron
CCEx12_B19_noRG_1in10x_L1_CTAGAGTCATGAAGTA	4	1in10x	Neuron
CCEx12_B19_noRG_1in10x_L1_CAGCGACTCGACCAGC	5	1in10x	Neuron
CCEx12_B19_noRG_1in10x_L1_AGAGCGATCGGAGGTA	1	1in10x	Neuron
CCEx12_B19_noRG_1in10x_L1_CTCGTCAGTAGAGGAA	1	1in10x	Neuron
CCEx12_B19_noRG_1in10x_L1_CAGTAACGTTACGCGC	2	1in10x	Neuron
CCEx12_B19_noRG_1in10x_L1_ACCAGTAGTATTACCG	1	1in10x	Neuron
CCEx12_B19_noRG_1in10x_L1_TACGGGCCACAGGCCT	1	1in10x	Non_Neuron
CCEx12_B19_noRG_1in10x_L1_GGTATTGTCCGAAGAG	5	1in10x	Neuron
CCEx12_B19_noRG_1in10x_L1_CAGCGACTCACAGTAC	1	1in10x	Neuron
CCEx12_B19_noRG_1in10x_L1_ATCATCTTCAAGATCC	1	1in10x	Neuron
CCEx12_B19_noRG_1in10x_L1_AATCGGTGTTGGAGGT	1	1in10x	Neuron
CCEx12_B19_noRG_1in10x_L1_AGCTCCTTCTGCAGTA	1	1in10x	Neuron
CCEx12_B19_noRG_1in10x_L1_GCTTGAAAGTGCAAGC	1	1in10x	Neuron
CCEx12_B19_noRG_1in10x_L1_GGGAATGGTAAGGGCT	2	1in10x	Neuron
CCEx12_B19_noRG_1in10x_L1_TACCTTAGTGTTCGAT	2	1in10x	Neuron
CCEx12_B19_noRG_1in10x_L1_CCCAGTTCAATGTAAG	2	1in10x	Neuron
CCEx12_B19_noRG_1in10x_L1_GCTTCCAAGGATTCGG	1	1in10x	Neuron
CCEx12_B19_noRG_1in10x_L1_TAAACCGGTTGTCGCG	2	1in10x	Neuron
CCEx12_B19_noRG_1in10x_L1_CCGTGGAGTATAATGG	4	1in10x	Neuron
CCEx12_B19_noRG_1in10x_L1_ACATGGTCACGAAACG	1	1in10x	Neuron
CCEx12_B19_noRG_1in10x_L1_AGCATACGTGTTCTTT	1	1in10x	Neuron
CCEx12_B19_noRG_1in10x_L1_TCGAGGCGTACCAGTT	1	1in10x	Neuron
CCEx12_B19_noRG_1in10x_L1_ATGGGAGCACAGCGTC	1	1in10x	Neuron
CCEx12_B19_noRG_1in10x_L1_CTCGTACTCTACTATC	1	1in10x	Neuron
CCEx12_B19_noRG_1in10x_L1_CTCGGGAAGTCGCCGT	2	1in10x	Neuron
CCEx12_B19_noRG_1in10x_L1_GGACAGAGTGTTCTTT	1	1in10x	Neuron
CCEx12_B19_noRG_1in10x_L1_GGAGCAAAGTGGAGAA	1	1in10x	Neuron
CCEx12_B19_noRG_1in10x_L1_TGACTAGTCACATACG	4	1in10x	Neuron
CCEx12_B19_noRG_1in10x_L1_CTCTAATGTTGGTAAA	1	1in10x	Neuron
CCEx12_B19_noRG_1in10x_L1_CCGGGATGTTAGAACA	5	1in10x	Neuron
CCEx12_B19_noRG_1in10x_L1_CGATGTAAGGAGCGAG	2	1in10x	Non_Neuron
CCEx12_B19_noRG_1in10x_L1_AACTCAGCAAAGCAAT	2	1in10x	Neuron
CCEx12_B19_noRG_1in10x_L1_ACTTACTGTATGAAAC	2	1in10x	Neuron
CCEx12_B19_noRG_1in10x_L1_CCACTACGTGATGTGG	1	1in10x	Neuron
CCEx12_B19_noRG_1in10x_L1_AGGGAGTCATCATCCC	5	1in10x	Neuron
CCEx12_B19_noRG_1in10x_L1_CCGTACTAGGCTAGGT	1	1in10x	Neuron
CCEx12_B19_noRG_1in10x_L1_CCACGGAGTGGCTCCA	3	1in10x	Neuron
CCEx12_B19_noRG_1in10x_L1_GATGAGGGTGCCTTGG	1	1in10x	Neuron
CCEx12_B19_noRG_1in10x_L1_AACTCAGAGTTGCAGG	1	1in10x	Neuron
CCEx12_B19_noRG_1in10x_L1_TTCTTAGCAGTCGATT	2	1in10x	Neuron
CCEx12_B19_noRG_1in10x_L1_AACTGGTAGCGTGAAC	1	1in10x	Neuron
CCEx12_B19_noRG_1in10x_L1_TTGTAGGAGTGTTGAA	4	1in10x	Neuron
CCEx12_B19_noRG_1in10x_L1_ACACCCTGTGGACGAT	1	1in10x	Neuron
CCEx12_B19_noRG_1in10x_L1_GCTGCTTCACACGCTG	2	1in10x	Neuron
CCEx12_B19_noRG_1in10x_L1_TATCTCATCACTTATC	2	1in10x	Neuron
CCEx12_B19_noRG_1in10x_L1_CGTGAGCAGGCTCTTA	1	1in10x	Neuron
CCEx12_B19_noRG_1in10x_L1_ACATACGGTTAAGACA	2	1in10x	Neuron
CCEx12_B19_noRG_1in10x_L1_GTGAAGGTCACCCTCA	5	1in10x	Neuron
CCEx12_B19_noRG_1in10x_L1_TTGGCAACATTACGAC	2	1in10x	Neuron
CCEx12_B19_noRG_1in10x_L1_ACCCACTCATACGCTA	3	1in10x	Neuron
CCEx12_B19_noRG_1in10x_L1_GACGCGTGTTCCCGAG	3	1in10x	Neuron
CCEx12_B19_noRG_1in10x_L1_TCTTCGGCATTTGCCC	2	1in10x	Neuron
CCEx12_B19_noRG_1in10x_L1_TTTGGTTCAGTATCTG	1	1in10x	Neuron
CCEx12_B19_noRG_1in10x_L1_CCTTACGTCAACTCTT	4	1in10x	Neuron
CCEx12_B19_noRG_1in10x_L1_CAGCTAACACTGTTAG	2	1in10x	Neuron
CCEx12_B19_noRG_1in10x_L1_ACGCAGCAGTGTTAGA	1	1in10x	Neuron
CCEx12_B19_noRG_1in10x_L1_TCTTCGGTCTACCAGA	6	1in10x	Neuron
CCEx12_B19_noRG_1in10x_L1_TCTGGAATCACCCTCA	1	1in10x	Neuron
CCEx12_B19_noRG_1in10x_L1_TGATTTCTCAACACTG	1	1in10x	Neuron
CCEx12_B19_noRG_1in10x_L1_CAAGTTGCAAGGGTCA	2	1in10x	Neuron
CCEx12_B19_noRG_1in10x_L1_CTTCTCTTCCTGCAGG	1	1in10x	Neuron
CCEx12_B19_noRG_1in10x_L1_TGGACGCTCCAGAAGG	1	1in10x	Neuron
CCEx12_B19_noRG_1in10x_L1_GTACTTTTCCAAGCCG	3	1in10x	Neuron
CCEx12_B19_noRG_1in10x_L1_TGACAACGTGCTTCTC	3	1in10x	Neuron
CCEx12_B19_noRG_1in10x_L1_AGCGGTCAGGGTATCG	2	1in10x	Neuron
CCEx12_B19_noRG_1in10x_L1_TGATTTCCAACTGCGC	1	1in10x	Neuron
CCEx12_B19_noRG_1in10x_L1_CTTGGCTAGATGTCGG	1	1in10x	Neuron
CCEx12_B19_noRG_1in10x_L1_GTTACAGCAGCTTAAC	1	1in10x	Neuron
CCEx12_B19_noRG_1in10x_L1_CGGACACAGGACACCA	1	1in10x	Neuron
CCEx12_B19_noRG_1in10x_L1_GGATGTTTCAGTTGAC	2	1in10x	Neuron
CCEx12_B19_noRG_1in10x_L1_ATTACTCGTTAAGATG	2	1in10x	Neuron
CCEx12_B19_noRG_1in10x_L1_TTTGTCATCATTGCGA	1	1in10x	Neuron
CCEx12_B19_noRG_1in10x_L1_TAGCCGGAGAGGGATA	2	1in10x	Neuron
CCEx12_B19_noRG_1in10x_L1_CGAGCCAAGAATAGGG	1	1in10x	Neuron
CCEx12_B19_noRG_1in10x_L1_CTCGGGAGTTCCGTCT	2	1in10x	Neuron
CCEx12_B19_noRG_1in10x_L1_CACCACTAGAGAACAG	2	1in10x	Neuron
CCEx12_B19_noRG_1in10x_L1_CGAATGTTCCAACCAA	1	1in10x	Neuron
CCEx12_B19_noRG_1in10x_L1_TGATTTCGTTACGTCA	1	1in10x	Neuron
CCEx12_B19_noRG_1in10x_L1_TTAGGACAGCTGGAAC	1	1in10x	Neuron
CCEx12_B19_noRG_1in10x_L1_AAAGCAACATACTCTT	3	1in10x	Neuron
CCEx12_B19_noRG_1in10x_L1_GACAGAGAGGATGGAA	5	1in10x	Neuron
CCEx12_B19_noRG_1in10x_L1_AGAATAGGTGTGAATA	6	1in10x	Neuron
CCEx12_B19_noRG_1in10x_L1_ATTACTCTCTGAAAGA	2	1in10x	Neuron
CCEx12_B19_noRG_1in10x_L1_TCTATTGTCGCGCCAA	2	1in10x	Neuron
CCEx12_B19_noRG_1in10x_L1_GCACTCTAGTGTTTGC	1	1in10x	Neuron
CCEx12_B19_noRG_1in10x_L1_GCGCAGTTCATGCATG	2	1in10x	Neuron
CCEx12_B19_noRG_1in10x_L1_CATATTCTCGTTACGA	1	1in10x	Neuron
CCEx12_B19_noRG_1in10x_L1_CGCCAAGGTCTCCCTA	1	1in10x	Neuron
CCEx12_B19_noRG_1in10x_L1_GTAACTGAGCCAGTAG	3	1in10x	Neuron
CCEx12_B19_noRG_1in10x_L1_AAATGCCAGAAGATTC	1	1in10x	Neuron
CCEx12_B19_noRG_1in10x_L1_TACTCGCGTAGTGAAT	1	1in10x	Neuron
CCEx12_B19_noRG_1in10x_L1_CAACCAAAGGCATGGT	1	1in10x	Neuron
CCEx12_B19_noRG_1in10x_L1_ACGCCGAGTTCGGGCT	2	1in10x	Neuron
CCEx12_B19_noRG_1in10x_L1_TGGGCGTCAAGCTGGA	3	1in10x	Neuron
CCEx12_B19_noRG_1in10x_L1_GGCTCGAAGAGGTTGC	1	1in10x	Neuron
CCEx12_B19_noRG_1in10x_L1_CCTAAAGCATCACGTA	1	1in10x	Neuron
CCEx12_B19_noRG_1in10x_L1_GGCTGGTAGATGTTAG	1	1in10x	Neuron
CCEx12_B19_noRG_1in10x_L1_GTTCGGGCAGCGATCC	3	1in10x	Neuron
CCEx12_B19_noRG_1in10x_L1_GCAAACTGTTGTACAC	3	1in10x	Neuron
CCEx12_B19_noRG_1in10x_L1_ACGAGCCAGGCAATTA	5	1in10x	Neuron
CCEx12_B19_noRG_1in10x_L1_TACGGGCTCACGCATA	3	1in10x	Neuron
CCEx12_B19_noRG_1in10x_L1_ATTTCTGTCTAACGGT	1	1in10x	Neuron
CCEx12_B19_noRG_1in10x_L1_CCTTTCTGTTAGGGTG	2	1in10x	Neuron
CCEx12_B19_noRG_1in10x_L1_ATCTACTTCCGTACAA	4	1in10x	Neuron
CCEx12_B19_noRG_1in10x_L1_CCGGTAGTCTGGCGTG	2	1in10x	Neuron
CCEx12_B19_noRG_1in10x_L1_ATAAGAGAGTACATGA	1	1in10x	Neuron
CCEx12_B19_noRG_1in10x_L1_GATTCAGAGAATAGGG	3	1in10x	Neuron
CCEx12_B19_noRG_1in10x_L1_GCTGGGTTCTTTAGTC	1	1in10x	Neuron
CCEx12_B19_noRG_1in10x_L1_AGCTCTCAGTAGATGT	2	1in10x	Neuron
CCEx12_B19_noRG_1in10x_L1_TATTACCCATCGGACC	1	1in10x	Neuron
CCEx12_B19_noRG_1in10x_L1_GTGCATAAGCGTCTAT	1	1in10x	Neuron
CCEx12_B19_noRG_1in10x_L1_GATCGTAAGCCAGTAG	3	1in10x	Neuron
CCEx12_B19_noRG_1in10x_L1_GCGCAACTCATGCAAC	4	1in10x	Neuron
CCEx12_B19_noRG_1in10x_L1_GCGGGTTCAGATGAGC	2	1in10x	Neuron
CCEx12_B19_noRG_1in10x_L1_TTGACTTGTAGCACGA	1	1in10x	Neuron
CCEx12_B19_noRG_1in10x_L1_AAACGGGCATACTCTT	2	1in10x	Non_Neuron
CCEx12_B19_noRG_1in10x_L1_ACCAGTATCGTCTGAA	4	1in10x	Neuron
CCEx12_B19_noRG_1in10x_L1_TTAGGCACAATCTACG	1	1in10x	Neuron
CCEx12_B19_noRG_1in10x_L1_GCTTGAAAGAGATGAG	1	1in10x	Neuron
CCEx12_B19_noRG_1in10x_L1_AGTGAGGGTTAAGGGC	3	1in10x	Neuron
CCEx12_B19_noRG_1in10x_L1_GCAGCCATCGCCAGCA	4	1in10x	Neuron
CCEx12_B19_noRG_1in10x_L1_GCATACACATGGTCTA	3	1in10x	Neuron
CCEx12_B19_noRG_1in10x_L1_CGTTAGATCCATTCTA	2	1in10x	Neuron
CCEx12_B19_noRG_1in10x_L1_GACTAACTCTAAGCCA	3	1in10x	Neuron
CCEx12_B19_noRG_1in10x_L1_TAAACCGCATCCGCGA	1	1in10x	Neuron
CCEx12_B19_noRG_1in10x_L1_CATCGAATCGTTGACA	3	1in10x	Neuron
CCEx12_B19_noRG_1in10x_L1_GTTTCTATCTGTCAAG	1	1in10x	Neuron
CCEx12_B19_noRG_1in10x_L1_AACTCCCTCCGTCATC	1	1in10x	Neuron
CCEx12_B19_noRG_1in10x_L1_CCGGGATTCAGTTGAC	2	1in10x	Neuron
CCEx12_B19_noRG_1in10x_L1_TACAGTGCAGGGAGAG	2	1in10x	Neuron
CCEx12_B19_noRG_1in10x_L1_ACGCCGAAGCTGTCTA	1	1in10x	Neuron
CCEx12_B19_noRG_1in10x_L1_CTACATTAGAGGGCTT	3	1in10x	Non_Neuron
CCEx12_B19_noRG_1in10x_L1_AGGGATGAGAAGGTGA	1	1in10x	Neuron
CCEx12_B19_noRG_1in10x_L1_ACCTTTACATTCCTCG	4	1in10x	Neuron
CCEx12_B19_noRG_1in10x_L1_TCTGGAATCAAACCAC	2	1in10x	Neuron
CCEx12_B19_noRG_1in10x_L1_TGTTCCGGTTCGGGCT	2	1in10x	Neuron
CCEx12_B19_noRG_1in10x_L1_CGTCACTTCAAGAAGT	2	1in10x	Neuron
CCEx12_B19_noRG_1in10x_L1_AGTGAGGCAATTCCTT	2	1in10x	Neuron
CCEx12_B19_noRG_1in10x_L1_CACCAGGGTCTCATCC	1	1in10x	Neuron
CCEx12_B19_noRG_1in10x_L1_CATGGCGAGCAGCCTC	1	1in10x	Neuron
CCEx12_B19_noRG_1in10x_L1_CTTCTCTCATAAGACA	1	1in10x	Neuron
CCEx12_B19_noRG_1in10x_L1_AGTGTCACATCCCATC	2	1in10x	Neuron
CCEx12_B19_noRG_1in10x_L1_ATTTCTGCACCGTTGG	3	1in10x	Neuron
CCEx12_B19_noRG_1in10x_L1_GTTAAGCGTCTTTCAT	1	1in10x	Neuron
CCEx12_B19_noRG_1in10x_L1_GCATGTACAGATAATG	4	1in10x	Neuron
CCEx12_B19_noRG_1in10x_L1_TCCCGATAGGCTCTTA	2	1in10x	Neuron
CCEx12_B19_noRG_1in10x_L1_CATGGCGTCAGAAATG	1	1in10x	Neuron
CCEx12_B19_noRG_1in10x_L1_AGTGAGGGTTGGGACA	5	1in10x	Neuron
CCEx12_B19_noRG_1in10x_L1_ACAGCTAAGGCTACGA	1	1in10x	Neuron
CCEx12_B19_noRG_1in10x_L1_ATCATCTAGGCTAGGT	1	1in10x	Neuron
CCEx12_B19_noRG_1in10x_L1_AACACGTAGTGTCCAT	1	1in10x	Neuron
CCEx12_B19_noRG_1in10x_L1_CGCTTCAAGCTGTCTA	1	1in10x	Neuron
CCEx12_B19_noRG_1in10x_L1_AACGTTGGTTCTGTTT	2	1in10x	Neuron
CCEx12_B19_noRG_1in10x_L1_ACGGCCAGTCTCCATC	3	1in10x	Neuron
CCEx12_B19_noRG_1in10x_L1_AGTGAGGAGACAAAGG	3	1in10x	Neuron
CCEx12_B19_noRG_1in10x_L1_CGCTGGACACAGGTTT	4	1in10x	Neuron
CCEx12_B19_noRG_1in10x_L1_CCTATTAAGAAGGGTA	2	1in10x	Neuron
CCEx12_B19_noRG_1in10x_L1_TAGGCATGTCAGTGGA	3	1in10x	Neuron
CCEx12_B19_noRG_1in10x_L1_TAGGCATTCCCTGACT	3	1in10x	Neuron
CCEx12_B19_noRG_1in10x_L1_AGAGTGGGTTCCAACA	2	1in10x	Neuron
CCEx12_B19_noRG_1in10x_L1_AGCATACCAAATACAG	1	1in10x	Neuron
CCEx12_B19_noRG_1in10x_L1_GCATGTAGTAGAAGGA	2	1in10x	Neuron
CCEx12_B19_noRG_1in10x_L1_CATTCGCTCCCTTGCA	1	1in10x	Neuron
CCEx12_B19_noRG_1in10x_L1_GACACGCGTAACGACG	2	1in10x	Neuron
CCEx12_B19_noRG_1in10x_L1_CCGGTAGTCTAACGGT	1	1in10x	Neuron
CCEx12_B19_noRG_1in10x_L1_AACTGGTGTCTGGTCG	2	1in10x	Neuron
CCEx12_B19_noRG_1in10x_L1_AAACGGGAGAGCCTAG	2	1in10x	Neuron
CCEx12_B19_noRG_1in10x_L1_GACGTTAGTAAGGGCT	3	1in10x	Neuron
CCEx12_B19_noRG_1in10x_L1_GCCAAATAGAGACTTA	3	1in10x	Neuron
CCEx12_B19_noRG_1in10x_L1_GCTGCGATCGCATGGC	2	1in10x	Neuron
CCEx12_B19_noRG_1in10x_L1_CACATTTTCCTAGGGC	3	1in10x	Neuron
CCEx12_B19_noRG_1in10x_L1_AAGTCTGCAATAACGA	1	1in10x	Neuron
CCEx12_B19_noRG_1in10x_L1_TGACAACTCGTACGGC	3	1in10x	Neuron
CCEx12_B19_noRG_1in10x_L1_ACTGAACTCTAGAGTC	2	1in10x	Neuron
CCEx12_B19_noRG_1in10x_L1_AACTCAGGTAGCACGA	3	1in10x	Neuron
CCEx12_B19_noRG_1in10x_L1_AGAGCGATCTGCGACG	3	1in10x	Neuron
CCEx12_B19_noRG_1in10x_L1_TAGTGGTAGCTAAGAT	1	1in10x	Neuron
CCEx12_B19_noRG_1in10x_L1_AACACGTAGAGGGCTT	1	1in10x	Neuron
CCEx12_B19_noRG_1in10x_L1_TACGGGCTCCGCGTTT	2	1in10x	Neuron
CCEx12_B19_noRG_1in10x_L1_CACCACTAGGTAGCCA	1	1in10x	Neuron
CCEx12_B19_noRG_1in10x_L1_TCCCGATCATCCCACT	2	1in10x	Neuron
CCEx12_B19_noRG_1in10x_L1_CATCAAGTCTGGAGCC	3	1in10x	Neuron
CCEx12_B19_noRG_1in10x_L1_CTCATTAAGCCCAATT	4	1in10x	Neuron
CCEx12_B19_noRG_1in10x_L1_CGTGTAAGTGGCGAAT	3	1in10x	Neuron
CCEx12_B19_noRG_1in10x_L1_TTCTCCTAGTGGGCTA	1	1in10x	Neuron
CCEx12_B19_noRG_1in10x_L1_AACTCTTCACGCGAAA	1	1in10x	Neuron
CCEx12_B19_noRG_1in10x_L1_CGAACATGTCACCCAG	3	1in10x	Neuron
CCEx12_B19_noRG_1in10x_L1_CACACTCTCAACTCTT	2	1in10x	Neuron
CCEx12_B19_noRG_1in10x_L1_AAGGTTCGTTCCGGCA	2	1in10x	Neuron
CCEx12_B19_noRG_1in10x_L1_TTAGTTCTCAGGCGAA	1	1in10x	Neuron
CCEx12_B19_noRG_1in10x_L1_AGTGAGGGTAGCCTCG	1	1in10x	Neuron
CCEx12_B19_noRG_1in10x_L1_GTAGTCAAGTGTGAAT	1	1in10x	Neuron
CCEx12_B19_noRG_1in10x_L1_ACTTACTGTACCGTAT	3	1in10x	Neuron
CCEx12_B19_noRG_1in10x_L1_TCAGGATGTTGACGTT	2	1in10x	Neuron
CCEx12_B19_noRG_1in10x_L1_GATCGCGAGGATATAC	3	1in10x	Neuron
CCEx12_B19_noRG_1in10x_L1_GGGCATCAGCCACTAT	2	1in10x	Neuron
CCEx12_B19_noRG_1in10x_L1_TCAGCAAGTAATCGTC	1	1in10x	Neuron
CCEx12_B19_noRG_1in10x_L1_TCCACACCAGCCAGAA	2	1in10x	Neuron
CCEx12_B19_noRG_1in10x_L1_AGTGGGACACAAGCCC	3	1in10x	Neuron
CCEx12_B19_noRG_1in10x_L1_AGATCTGCATAAGACA	1	1in10x	Neuron
CCEx12_B19_noRG_1in10x_L1_AACACGTTCGCATGGC	2	1in10x	Neuron
CCEx12_B19_noRG_1in10x_L1_TTGCCGTAGACCTAGG	2	1in10x	Neuron
CCEx12_B19_noRG_1in10x_L1_CAGAGAGCACGCCAGT	1	1in10x	Neuron
CCEx12_B19_noRG_1in10x_L1_CGATGTAAGATGTTAG	2	1in10x	Neuron
CCEx12_B19_noRG_1in10x_L1_TGTCCCATCAACGGGA	1	1in10x	Neuron
CCEx12_B19_noRG_1in10x_L1_ACGCCAGAGACAGGCT	2	1in10x	Neuron
CCEx12_B19_noRG_1in10x_L1_CTACATTGTATAGGTA	1	1in10x	Non_Neuron
CCEx12_B19_noRG_1in10x_L1_TAGTTGGTCTTGAGGT	1	1in10x	Neuron
CCEx12_B19_noRG_1in10x_L1_CTCTGGTTCAAACCGT	1	1in10x	Neuron
CCEx12_B19_noRG_1in10x_L1_AGTGTCACAGCAGTTT	1	1in10x	Non_Neuron
CCEx12_B19_noRG_1in10x_L1_AACTCTTTCATCTGCC	1	1in10x	Neuron
CCEx12_B19_noRG_1in10x_L1_AAAGCAATCATCGCTC	1	1in10x	Neuron
CCEx12_B19_noRG_1in10x_L1_GATCGATTCGTAGATC	2	1in10x	Neuron
CCEx12_B19_noRG_1in10x_L1_CCTCTGATCATCGCTC	4	1in10x	Neuron
CCEx12_B19_noRG_1in10x_L1_CAGAGAGCAAAGCGGT	2	1in10x	Neuron
CCEx12_B19_noRG_1in10x_L1_CTCGTCACAAGTACCT	1	1in10x	Neuron
CCEx12_B19_noRG_1in10x_L1_CTTCTCTAGGAGTCTG	2	1in10x	Neuron
CCEx12_B19_noRG_1in10x_L1_ATCACGAAGACTAGAT	3	1in10x	Neuron
CCEx12_B19_noRG_1in10x_L1_TGAGGGATCGTGACAT	2	1in10x	Neuron
CCEx12_B19_noRG_1in10x_L1_CAAGATCAGACTTTCG	1	1in10x	Neuron
CCEx12_B19_noRG_1in10x_L1_AGCTTGATCTGGCGAC	2	1in10x	Neuron
CCEx12_B19_noRG_1in10x_L1_CTACATTTCAGGTAAA	2	1in10x	Neuron
CCEx12_B19_noRG_1in10x_L1_CTCAGAATCTTGAGAC	1	1in10x	Neuron
CCEx12_B19_noRG_1in10x_L1_TACCTTAGTAACGACG	5	1in10x	Neuron
CCEx12_B19_noRG_1in10x_L1_GCGAGAACATGTAGTC	4	1in10x	Neuron
CCEx12_B19_noRG_1in10x_L1_GTACTCCCACTACAGT	1	1in10x	Non_Neuron
CCEx12_B19_noRG_1in10x_L1_AACCGCGCAGAGCCAA	1	1in10x	Neuron
CCEx12_B19_noRG_1in10x_L1_GTATTCTAGAGACGAA	1	1in10x	Non_Neuron
CCEx12_B19_noRG_1in10x_L1_CTACACCTCTATCCTA	2	1in10x	Neuron
CCEx12_B19_noRG_1in10x_L1_CCGTGGACAATGTTGC	1	1in10x	Neuron
CCEx12_B19_noRG_1in10x_L1_CGTCACTGTCTGGAGA	2	1in10x	Neuron
CCEx12_B19_noRG_1in10x_L1_GTACTCCGTTACCAGT	2	1in10x	Neuron
CCEx12_B19_noRG_1in10x_L1_AAGGAGCTCCTTGGTC	2	1in10x	Neuron
CCEx12_B19_noRG_1in10x_L1_ATCCGAACATGAAGTA	2	1in10x	Neuron
CCEx12_B19_noRG_1in10x_L1_TGGTTAGCAATCGAAA	2	1in10x	Neuron
CCEx12_B19_noRG_1in10x_L1_CTGTTTATCTGTCCGT	2	1in10x	Neuron
CCEx12_B19_noRG_1in10x_L1_TCGGTAACACGCATCG	2	1in10x	Neuron
CCEx12_B19_noRG_1in10x_L1_CGATTGACACTGTCGG	3	1in10x	Neuron
CCEx12_B19_noRG_1in10x_L1_CTCAGAAGTGATGTGG	3	1in10x	Neuron
CCEx12_B19_noRG_1in10x_L1_CGTTGGGGTATAGTAG	1	1in10x	Neuron
CCEx12_B19_noRG_1in10x_L1_TCAGGATAGCCACCTG	6	1in10x	Neuron
CCEx12_B19_noRG_1in10x_L1_GAATAAGTCAAACAAG	2	1in10x	Neuron
CCEx12_B19_noRG_1in10x_L1_CACACCTTCGGTCCGA	1	1in10x	Neuron
CCEx12_B19_noRG_1in10x_L1_ACGATGTGTAAGTTCC	1	1in10x	Neuron
CCEx12_B19_noRG_1in10x_L1_TGGTTCCAGGGATCTG	2	1in10x	Neuron
CCEx12_B19_noRG_1in10x_L1_CCCAGTTAGTGAAGAG	1	1in10x	Neuron
CCEx12_B19_noRG_1in10x_L1_AGTGAGGTCTTGTTTG	1	1in10x	Neuron
CCEx12_B19_noRG_1in10x_L1_GATCGCGTCTTAACCT	1	1in10x	Non_Neuron
CCEx12_B19_noRG_1in10x_L1_CGACCTTCAGTTTACG	2	1in10x	Neuron
CCEx12_B19_noRG_1in10x_L1_AACCATGAGTGGCACA	2	1in10x	Neuron
CCEx12_B19_noRG_1in10x_L1_TCTGAGATCTACCAGA	1	1in10x	Neuron
CCEx12_B19_noRG_1in10x_L1_ACCCACTGTAAGAGGA	2	1in10x	Neuron
CCEx12_B19_noRG_1in10x_L1_TGACTTTCATGACGGA	1	1in10x	Neuron
CCEx12_B19_noRG_1in10x_L1_CGCCAAGTCTTTACAC	3	1in10x	Neuron
CCEx12_B19_noRG_1in10x_L1_TGAGAGGAGTGTACTC	6	1in10x	Neuron
CCEx12_B19_noRG_1in10x_L1_TTTGGTTAGGTGCAAC	1	1in10x	Neuron
CCEx12_B19_noRG_1in10x_L1_ACTGAACTCCAATGGT	3	1in10x	Neuron
CCEx12_B19_noRG_1in10x_L1_AAAGATGGTCGGGTCT	1	1in10x	Neuron
CCEx12_B19_noRG_1in10x_L1_ACTGCTCCACATCCGG	2	1in10x	Neuron
CCEx12_B19_noRG_1in10x_L1_ACACCAAGTGCACTTA	2	1in10x	Neuron
CCEx12_B19_noRG_1in10x_L1_CGTTAGACAGCTTAAC	1	1in10x	Neuron
CCEx12_B19_noRG_1in10x_L1_ATCCGAACACCACCAG	6	1in10x	Neuron
CCEx12_B19_noRG_1in10x_L1_TGTCCCACACAGAGGT	5	1in10x	Neuron
CCEx12_B19_noRG_1in10x_L1_AGGGTGACAGGGATTG	1	1in10x	Neuron
CCEx12_B19_noRG_1in10x_L1_TCGAGGCAGAGACTAT	2	1in10x	Neuron
CCEx12_B19_noRG_1in10x_L1_ACGAGCCGTCCTCTTG	4	1in10x	Neuron
CCEx12_B19_noRG_1in10x_L1_CACAGGCGTGTGCGTC	2	1in10x	Neuron
CCEx12_B19_noRG_1in10x_L1_GGACAAGTCGGAAATA	2	1in10x	Neuron
CCEx12_B19_noRG_1in10x_L1_GCTTGAATCATGCAAC	2	1in10x	Neuron
CCEx12_B19_noRG_1in10x_L1_CACACTCCATTCACTT	1	1in10x	Neuron
CCEx12_B19_noRG_1in10x_L1_TATGCCCAGAGCTATA	1	1in10x	Neuron
CCEx12_B19_noRG_1in10x_L1_CATCGGGGTACTCAAC	3	1in10x	Neuron
CCEx12_B19_noRG_1in10x_L1_CCCAGTTTCATCTGTT	2	1in10x	Neuron
CCEx12_B19_noRG_1in10x_L1_GAGGTGATCCGCATAA	1	1in10x	Neuron
CCEx12_B19_noRG_1in10x_L1_ACGATACAGTGTTTGC	3	1in10x	Neuron
CCEx12_B19_noRG_1in10x_L1_AAAGCAACACTGAAGG	1	1in10x	Neuron
CCEx12_B19_noRG_1in10x_L1_CAGCTAATCATCATTC	3	1in10x	Neuron
CCEx12_B19_noRG_1in10x_L1_GGGAATGTCACCCTCA	1	1in10x	Neuron
CCEx12_B19_noRG_1in10x_L1_GTCAAGTGTATAATGG	3	1in10x	Neuron
CCEx12_B19_noRG_1in10x_L1_CGCTTCACAGGATTGG	2	1in10x	Neuron
CCEx12_B19_noRG_1in10x_L1_TCACGAAAGAATGTGT	2	1in10x	Neuron
CCEx12_B19_noRG_1in10x_L1_AACCATGCAGGCTCAC	2	1in10x	Neuron
CCEx12_B19_noRG_1in10x_L1_GCATACATCTTGACGA	2	1in10x	Neuron
CCEx12_B19_noRG_1in10x_L1_TAAGTGCCACGTTGGC	3	1in10x	Neuron
CCEx12_B19_noRG_1in10x_L1_TTTATGCGTTGTGGAG	1	1in10x	Neuron
CCEx12_B19_noRG_1in10x_L1_GGAAAGCTCTCATTCA	1	1in10x	Neuron
CCEx12_B19_noRG_1in10x_L1_CTCGGAGTCTACCAGA	2	1in10x	Neuron
CCEx12_B19_noRG_1in10x_L1_GTACTTTCAAGGTTCT	1	1in10x	Neuron
CCEx12_B19_noRG_1in10x_L1_AGCTTGATCTACTTAC	2	1in10x	Neuron
CCEx12_B19_noRG_1in10x_L1_CTCCTAGAGAATTCCC	1	1in10x	Neuron
CCEx12_B19_noRG_1in10x_L1_GACAGAGTCTTGCATT	1	1in10x	Neuron
CCEx12_B19_noRG_1in10x_L1_TTCGGTCTCCTTTCTC	2	1in10x	Neuron
CCEx12_B19_noRG_1in10x_L1_CGTGTCTCACGGTAAG	1	1in10x	Neuron
CCEx12_B19_noRG_1in10x_L1_TGAGCCGCAGTCGTGC	6	1in10x	Neuron
CCEx12_B19_noRG_1in10x_L1_GTGAAGGTCTTGCAAG	3	1in10x	Neuron
CCEx12_B19_noRG_1in10x_L1_TCGCGTTGTGAGCGAT	2	1in10x	Neuron
CCEx12_B19_noRG_1in10x_L1_CTAGAGTGTTAAGATG	1	1in10x	Neuron
CCEx12_B19_noRG_1in10x_L1_ATTACTCGTTCAGCGC	1	1in10x	Neuron
CCEx12_B19_noRG_1in10x_L1_ATGTGTGAGAACTCGG	2	1in10x	Neuron
CCEx12_B19_noRG_1in10x_L1_GGACAAGTCACAGGCC	1	1in10x	Neuron
CCEx12_B19_noRG_1in10x_L1_TACGGATCACCTCGGA	2	1in10x	Neuron
CCEx12_B19_noRG_1in10x_L1_CGACCTTCAGCTGCAC	3	1in10x	Neuron
CCEx12_B19_noRG_1in10x_L1_AACTCAGAGTCACGCC	1	1in10x	Neuron
CCEx12_B19_noRG_1in10x_L1_TGGGAAGCAAGAGGCT	1	1in10x	Non_Neuron
CCEx12_B19_noRG_1in10x_L1_TACGGGCTCGACAGCC	1	1in10x	Neuron
CCEx12_B19_noRG_1in10x_L1_TTCTACACACCCATGG	1	1in10x	Neuron
CCEx12_B19_noRG_1in10x_L1_CTACATTAGACCCACC	3	1in10x	Neuron
CCEx12_B19_noRG_1in10x_L1_CCTTCCCGTGGGTCAA	2	1in10x	Neuron
CCEx12_B19_noRG_1in10x_L1_AACTTTCCATCACAAC	2	1in10x	Neuron
CCEx12_B19_noRG_1in10x_L1_ATCATGGAGTAGTGCG	2	1in10x	Neuron
CCEx12_B19_noRG_1in10x_L1_ACTTGTTTCATGTGGT	1	1in10x	Neuron
CCEx12_B19_noRG_1in10x_L1_TTCGGTCTCCTAGTGA	2	1in10x	Neuron
CCEx12_B19_noRG_1in10x_L1_TCTTCGGAGCACGCCT	2	1in10x	Neuron
CCEx12_B19_noRG_1in10x_L1_AGAATAGAGCTGAACG	2	1in10x	Neuron
CCEx12_B19_noRG_1in10x_L1_GTAACGTCAGATGAGC	3	1in10x	Neuron
CCEx12_B19_noRG_1in10x_L1_AGGCCACCACATAACC	2	1in10x	Neuron
CCEx12_B19_noRG_1in10x_L1_CTCGAGGAGCTCTCGG	1	1in10x	Neuron
CCEx12_B19_noRG_1in10x_L1_ATCTGCCAGATAGCAT	2	1in10x	Neuron
CCEx12_B19_noRG_1in10x_L1_CCAGCGAGTCTTCTCG	1	1in10x	Neuron
CCEx12_B19_noRG_1in10x_L1_ACACTGACACACCGCA	1	1in10x	Neuron
CCEx12_B19_noRG_1in10x_L1_GCTTCCACATCACAAC	1	1in10x	Neuron
CCEx12_B19_noRG_1in10x_L1_ATAAGAGAGCCGTCGT	1	1in10x	Neuron
CCEx12_B19_noRG_1in10x_L1_ACACCCTGTTGTCTTT	1	1in10x	Neuron
CCEx12_B19_noRG_1in10x_L1_GCATGTACACAGACTT	1	1in10x	Neuron
CCEx12_B19_noRG_1in10x_L1_CGCTATCTCACGACTA	4	1in10x	Neuron
CCEx12_B19_noRG_1in10x_L1_TACGGATTCCATTCTA	3	1in10x	Neuron
CCEx12_B19_noRG_1in10x_L1_CCTACCACAAAGAATC	1	1in10x	Neuron
CCEx12_B19_noRG_1in10x_L1_TGTATTCTCGGTTCGG	1	1in10x	Neuron
CCEx12_B19_noRG_1in10x_L1_AGGGTGAAGACAGGCT	2	1in10x	Neuron
CCEx12_B19_noRG_1in10x_L1_ACTGATGTCTCTTATG	1	1in10x	Neuron
CCEx12_B19_noRG_1in10x_L1_CCTACCAGTTCACGGC	2	1in10x	Neuron
CCEx12_B19_noRG_1in10x_L1_CCCTCCTGTATAATGG	1	1in10x	Neuron
CCEx12_B19_noRG_1in10x_L1_CGTCTACCATGCAACT	3	1in10x	Neuron
CCEx12_B19_noRG_1in10x_L1_GAAACTCCAGATGGGT	4	1in10x	Neuron
CCEx12_B19_noRG_1in10x_L1_CCGTACTGTGTTCTTT	6	1in10x	Neuron
CCEx12_B19_noRG_1in10x_L1_TTGACTTTCGCGTTTC	1	1in10x	Neuron
CCEx12_B19_noRG_1in10x_L1_CTGCTGTCAAATACAG	2	1in10x	Neuron
CCEx12_B19_noRG_1in10x_L1_TCGGTAATCTGAGTGT	1	1in10x	Non_Neuron
CCEx12_B19_noRG_1in10x_L1_AAACCTGCACTCTGTC	1	1in10x	Neuron
CCEx12_B19_noRG_1in10x_L1_CCGTGGATCCCAGGTG	1	1in10x	Neuron
CCEx12_B19_noRG_1in10x_L1_TGACAACCAAGCTGAG	1	1in10x	Neuron
CCEx12_B19_noRG_1in10x_L1_GGTGCGTTCCAACCAA	3	1in10x	Neuron
CCEx12_B19_noRG_1in10x_L1_CATTATCGTGAACCTT	3	1in10x	Neuron
CCEx12_B19_noRG_1in10x_L1_TTCTACATCTGCCCTA	2	1in10x	Neuron
CCEx12_B19_noRG_1in10x_L1_GTAGGCCGTTCAGTAC	2	1in10x	Neuron
CCEx12_B19_noRG_1in10x_L1_AGGTCCGAGAACTGTA	2	1in10x	Neuron
CCEx12_B19_noRG_1in10x_L1_ACACCAAGTGGGTCAA	2	1in10x	Neuron
CCEx12_B19_noRG_1in10x_L1_TCAACGAAGGTTACCT	2	1in10x	Neuron
CCEx12_B19_noRG_1in10x_L1_TTAGGCAGTCCCGACA	5	1in10x	Neuron
CCEx12_B19_noRG_1in10x_L1_ACTGCTCAGATGGCGT	1	1in10x	Neuron
CCEx12_B19_noRG_1in10x_L1_CGTCAGGGTTTAAGCC	3	1in10x	Neuron
CCEx12_B19_noRG_1in10x_L1_TATTACCGTAAGTAGT	1	1in10x	Neuron
CCEx12_B19_noRG_1in10x_L1_CGTTCTGAGCAGGTCA	3	1in10x	Neuron
CCEx12_B19_noRG_1in10x_L1_AACCATGCAATCGGTT	1	1in10x	Neuron
CCEx12_B19_noRG_1in10x_L1_GATCAGTCAATTCCTT	2	1in10x	Neuron
CCEx12_B19_noRG_1in10x_L1_CGCGTTTAGTTGAGTA	1	1in10x	Neuron
CCEx12_B19_noRG_1in10x_L1_GGCTCGATCTCTGTCG	2	1in10x	Neuron
CCEx12_B19_noRG_1in10x_L1_CCACTACAGAAGAAGC	1	1in10x	Neuron
CCEx12_B19_noRG_1in10x_L1_GCAGTTAGTTCCACTC	2	1in10x	Neuron
CCEx12_B19_noRG_1in10x_L1_TGACTAGAGGGAAACA	1	1in10x	Neuron
CCEx12_B19_noRG_1in10x_L1_AAGGTTCAGGGTGTTG	1	1in10x	Neuron
CCEx12_B19_noRG_1in10x_L1_ATTTCTGTCGGTTAAC	1	1in10x	Neuron
CCEx12_B19_noRG_1in10x_L1_ATGTGTGAGCTGAACG	1	1in10x	Neuron
CCEx12_B19_noRG_1in10x_L1_TGGCGCAGTGGTCTCG	2	1in10x	Neuron
CCEx12_B19_noRG_1in10x_L1_TGACGGCCAATCGAAA	1	1in10x	Neuron
CCEx12_B19_noRG_1in10x_L1_CATATTCGTGATGCCC	2	1in10x	Neuron
CCEx12_B19_noRG_1in10x_L1_AAAGATGGTGACTACT	1	1in10x	Neuron
CCEx12_B19_noRG_1in10x_L1_ATAACGCTCCGCGTTT	2	1in10x	Neuron
CCEx12_B19_noRG_1in10x_L1_GCGGGTTAGGGATCTG	3	1in10x	Neuron
CCEx12_B19_noRG_1in10x_L1_GGCGTGTGTCGATTGT	1	1in10x	Neuron
CCEx12_B19_noRG_1in10x_L1_TACGGTAAGGCTAGCA	2	1in10x	Neuron
CCEx12_B19_noRG_1in10x_L1_CGTGTCTAGCTGAAAT	1	1in10x	Neuron
CCEx12_B19_noRG_1in10x_L1_AACTCTTAGCATGGCA	2	1in10x	Neuron
CCEx12_B19_noRG_1in10x_L1_TGCCAAACATGCAACT	2	1in10x	Neuron
CCEx12_B19_noRG_1in10x_L1_GCAATCAGTCACAAGG	1	1in10x	Neuron
CCEx12_B19_noRG_1in10x_L1_CCCAGTTAGGGATGGG	1	1in10x	Neuron
CCEx12_B19_noRG_1in10x_L1_ACATGGTGTTCGTCTC	2	1in10x	Neuron
CCEx12_B19_noRG_1in10x_L1_TTAGGCAGTAAATACG	2	1in10x	Neuron
CCEx12_B19_noRG_1in10x_L1_GAACATCCAAATTGCC	1	1in10x	Neuron
CCEx12_B19_noRG_1in10x_L1_GTGAAGGGTAATCACC	1	1in10x	Neuron
CCEx12_B19_noRG_1in10x_L1_CCATGTCTCGAACGGA	1	1in10x	Neuron
CCEx12_B19_noRG_1in10x_L1_GCGCAACAGACTGTAA	3	1in10x	Neuron
CCEx12_B19_noRG_1in10x_L1_ACGGAGATCCAGTAGT	2	1in10x	Neuron
CCEx12_B19_noRG_1in10x_L1_GTGAAGGGTATAATGG	1	1in10x	Neuron
CCEx12_B19_noRG_1in10x_L1_CCAATCCGTTGCGTTA	1	1in10x	Neuron
CCEx12_B19_noRG_1in10x_L1_GTATTCTTCCATGAGT	1	1in10x	Neuron
CCEx12_B19_noRG_1in10x_L1_CCGTTCATCATCATTC	2	1in10x	Neuron
CCEx12_B19_noRG_1in10x_L1_GACTGCGAGAGGTTGC	3	1in10x	Neuron
CCEx12_B19_noRG_1in10x_L1_CCTACCATCAACACCA	1	1in10x	Neuron
CCEx12_B19_noRG_1in10x_L1_AACGTTGGTGTTAAGA	2	1in10x	Neuron
CCEx12_B19_noRG_1in10x_L1_GAATAAGTCATCTGCC	1	1in10x	Neuron
CCEx12_B19_noRG_1in10x_L1_TCAGGTAGTCAATACC	1	1in10x	Neuron
CCEx12_B19_noRG_1in10x_L1_ACGCAGCCACTTCGAA	1	1in10x	Neuron
CCEx12_B19_noRG_1in10x_L1_CCTCTGAAGACCGGAT	2	1in10x	Neuron
CCEx12_B19_noRG_1in10x_L1_TCAGCAACAGGGTATG	3	1in10x	Neuron
CCEx12_B19_noRG_1in10x_L1_AACCATGGTCGATTGT	3	1in10x	Neuron
CCEx12_B19_noRG_1in10x_L1_GACAGAGAGAATGTTG	1	1in10x	Neuron
CCEx12_B19_noRG_1in10x_L1_TAAGAGATCGTTACGA	3	1in10x	Neuron
CCEx12_B19_noRG_1in10x_L1_TGAAAGAGTGACGCCT	3	1in10x	Neuron
CCEx12_B19_noRG_1in10x_L1_GTCCTCATCTCCGGTT	1	1in10x	Neuron
CCEx12_B19_noRG_1in10x_L1_GTTACAGTCCTCGCAT	1	1in10x	Neuron
CCEx12_B19_noRG_1in10x_L1_CCACGGATCAACGGCC	3	1in10x	Neuron
CCEx12_B19_noRG_1in10x_L1_AGACGTTAGAAGATTC	2	1in10x	Neuron
CCEx12_B19_noRG_1in10x_L1_TTGCCGTCACACCGCA	1	1in10x	Neuron
CCEx12_B19_noRG_1in10x_L1_ATCTACTGTGCTTCTC	4	1in10x	Neuron
CCEx12_B19_noRG_1in10x_L1_ACGTCAACACTATCTT	3	1in10x	Neuron
CCEx12_B19_noRG_1in10x_L1_GTCAAGTCAGGTGGAT	3	1in10x	Non_Neuron
CCEx12_B19_noRG_1in10x_L1_TTCGGTCCAGTCGATT	3	1in10x	Neuron
CCEx12_B19_noRG_1in10x_L1_CTTGGCTTCAGCTTAG	1	1in10x	Neuron
CCEx12_B19_noRG_1in10x_L1_TACTTACCAGTACACT	1	1in10x	Neuron
CCEx12_B19_noRG_1in10x_L1_TGGACGCCAATAGCGG	2	1in10x	Neuron
CCEx12_B19_noRG_1in10x_L1_GGTGTTATCCAGAAGG	1	1in10x	Neuron
CCEx12_B19_noRG_1in10x_L1_CGTGTAAAGTACGACG	1	1in10x	Neuron
CCEx12_B19_noRG_1in10x_L1_GTAGTCAAGCAGGCTA	3	1in10x	Neuron
CCEx12_B19_noRG_1in10x_L1_AGCTCCTTCTCGCATC	1	1in10x	Neuron
CCEx12_B19_noRG_1in10x_L1_GATCGATCATCTCGCT	1	1in10x	Neuron
CCEx12_B19_noRG_1in10x_L1_CTTAACTTCCGCGTTT	1	1in10x	Neuron
CCEx12_B19_noRG_1in10x_L1_TAAGTGCTCAAACGGG	1	1in10x	Neuron
CCEx12_B19_noRG_1in10x_L1_CTAACTTCAAGTCTAC	1	1in10x	Neuron
CCEx12_B19_noRG_1in10x_L1_GCTGCGATCAGGCGAA	1	1in10x	Neuron
CCEx12_B19_noRG_1in10x_L1_GGCAATTGTCATATGC	6	1in10x	Neuron
CCEx12_B19_noRG_1in10x_L1_ATCTACTAGTACACCT	2	1in10x	Neuron
CCEx12_B19_noRG_1in10x_L1_TTGCGTCTCTCTGAGA	1	1in10x	Neuron
CCEx12_B19_noRG_1in10x_L1_CGCGGTACATAACCTG	2	1in10x	Neuron
CCEx12_B19_noRG_1in10x_L1_GAGCAGACACTTACGA	3	1in10x	Neuron
CCEx12_B19_noRG_1in10x_L1_ACCAGTAGTGCTAGCC	4	1in10x	Neuron
CCEx12_B19_noRG_1in10x_L1_GCAGCCATCGCCTGAG	1	1in10x	Neuron
CCEx12_B19_noRG_1in10x_L1_AACTTTCGTGCTGTAT	3	1in10x	Neuron
CCEx12_B19_noRG_1in10x_L1_AGACGTTGTCCTCCAT	2	1in10x	Neuron
CCEx12_B19_noRG_1in10x_L1_GCGACCATCACTTACT	2	1in10x	Neuron
CCEx12_B19_noRG_1in10x_L1_GCTCCTAAGGGTGTTG	6	1in10x	Neuron
CCEx12_B19_noRG_1in10x_L1_GCGCCAACAGCCTGTG	1	1in10x	Neuron
CCEx12_B19_noRG_1in10x_L1_CCTTACGAGACTTGAA	2	1in10x	Neuron
CCEx12_B19_noRG_1in10x_L1_AGAGTGGTCATGTCTT	1	1in10x	Neuron
CCEx12_B19_noRG_1in10x_L1_TCACAAGGTTTGTTGG	1	1in10x	Neuron
CCEx12_B19_noRG_1in10x_L1_TATCAGGCAGCGTCCA	3	1in10x	Neuron
CCEx12_B19_noRG_1in10x_L1_AACGTTGAGTACGTAA	2	1in10x	Neuron
CCEx12_B19_noRG_1in10x_L1_GAGCAGATCAGCGACC	1	1in10x	Neuron
CCEx12_B19_noRG_1in10x_L1_CTTTGCGTCCAAAGTC	1	1in10x	Neuron
CCEx12_B19_noRG_1in10x_L1_ATTGGACGTGCGATAG	1	1in10x	Neuron
CCEx12_B19_noRG_1in10x_L1_GCGCAGTTCTCTGTCG	2	1in10x	Neuron
CCEx12_B19_noRG_1in10x_L1_CCTCAGTCATGCAACT	1	1in10x	Neuron
CCEx12_B19_noRG_1in10x_L1_GGGACCTAGGACTGGT	2	1in10x	Neuron
CCEx12_B19_noRG_1in10x_L1_TCAGCAAAGGGTGTGT	1	1in10x	Neuron
CCEx12_B19_noRG_1in10x_L1_TAGCCGGTCTCGTATT	3	1in10x	Neuron
CCEx12_B19_noRG_1in10x_L1_CAGCTGGTCCTATGTT	2	1in10x	Non_Neuron
CCEx12_B19_noRG_1in10x_L1_GCGCAGTAGTGCCATT	3	1in10x	Neuron
CCEx12_B19_noRG_1in10x_L1_CCACGGAAGCCCAATT	1	1in10x	Neuron
CCEx12_B19_noRG_1in10x_L1_GGACATTCAAGTACCT	2	1in10x	Neuron
CCEx12_B19_noRG_1in10x_L1_AGGTCCGCAAAGTCAA	3	1in10x	Neuron
CCEx12_B19_noRG_1in10x_L1_CAGCGACGTCAACATC	1	1in10x	Neuron
CCEx12_B19_noRG_1in10x_L1_TCAGCAAGTGCGAAAC	3	1in10x	Neuron
CCEx12_B19_noRG_1in10x_L1_ACACCGGTCAAACCGT	3	1in10x	Neuron
CCEx12_B19_noRG_1in10x_L1_TTTCCTCTCAGCTTAG	3	1in10x	Neuron
CCEx12_B19_noRG_1in10x_L1_AGCGGTCAGCTGATAA	3	1in10x	Neuron
CCEx12_B19_noRG_1in10x_L1_CTCGTCAAGCCAGGAT	1	1in10x	Neuron
CCEx12_B19_noRG_1in10x_L1_AACTCAGAGCAGCGTA	1	1in10x	Neuron
CCEx12_B19_noRG_1in10x_L1_TGACTAGAGGATGCGT	1	1in10x	Neuron
CCEx12_B19_noRG_1in10x_L1_GAGTCCGTCTGATACG	1	1in10x	Neuron
CCEx12_B19_noRG_1in10x_L1_CGATGTAAGAATTGTG	3	1in10x	Neuron
CCEx12_B19_noRG_1in10x_L1_GTCGTAAAGACCACGA	1	1in10x	Neuron
CCEx12_B19_noRG_1in10x_L1_TAAGCGTGTCTTGCGG	4	1in10x	Neuron
CCEx12_B19_noRG_1in10x_L1_CTTCTCTGTCGTTGTA	1	1in10x	Neuron
CCEx12_B19_noRG_1in10x_L1_AGCGGTCAGGACAGCT	2	1in10x	Neuron
CCEx12_B19_noRG_1in10x_L1_TAAGCGTAGAGGTTAT	2	1in10x	Neuron
CCEx12_B19_noRG_1in10x_L1_AGCCTAACATAGGATA	3	1in10x	Neuron
CCEx12_B19_noRG_1in10x_L1_ACTATCTTCTTGCATT	1	1in10x	Neuron
CCEx12_B19_noRG_1in10x_L1_TCTATTGTCTTACCGC	2	1in10x	Neuron
CCEx12_B19_noRG_1in10x_L1_CCTTTCTTCGGCCGAT	1	1in10x	Neuron
CCEx12_B19_noRG_1in10x_L1_CATGGCGCAATAGAGT	1	1in10x	Neuron
CCEx12_B19_noRG_1in10x_L1_TTTATGCGTTCCACTC	1	1in10x	Neuron
CCEx12_B19_noRG_1in10x_L1_GGCTCGAGTCTTCTCG	1	1in10x	Neuron
CCEx12_B19_noRG_1in10x_L1_GATCGTAAGGCATGGT	3	1in10x	Neuron
CCEx12_B19_noRG_1in10x_L1_CATTATCCAAAGCGGT	1	1in10x	Neuron
CCEx12_B19_noRG_1in10x_L1_TAAGAGAAGGTGATAT	3	1in10x	Neuron
CCEx12_B19_noRG_1in10x_L1_TCTGGAAGTGCTGTAT	2	1in10x	Neuron
CCEx12_B19_noRG_1in10x_L1_AGTGTCAAGTATCTCG	2	1in10x	Neuron
CCEx12_B19_noRG_1in10x_L1_TCAATCTCAAGGCTCC	2	1in10x	Neuron
CCEx12_B19_noRG_1in10x_L1_TCGTACCCAGTCCTTC	1	1in10x	Neuron
CCEx12_B19_noRG_1in10x_L1_TCTCTAAAGAGGTACC	1	1in10x	Neuron
CCEx12_B19_noRG_1in10x_L1_TGCGCAGTCCATGAAC	2	1in10x	Neuron
CCEx12_B19_noRG_1in10x_L1_TCGAGGCGTCTAGCCG	2	1in10x	Neuron
CCEx12_B19_noRG_1in10x_L1_AGCGGTCTCCAGATCA	1	1in10x	Neuron
CCEx12_B19_noRG_1in10x_L1_GACTAACTCTCACATT	2	1in10x	Neuron
CCEx12_B19_noRG_1in10x_L1_GACAGAGAGCTAGTCT	1	1in10x	Neuron
CCEx12_B19_noRG_1in10x_L1_CCTATTACAAGTTAAG	1	1in10x	Neuron
CCEx12_B19_noRG_1in10x_L1_CGGGTCAAGGCAGGTT	2	1in10x	Neuron
CCEx12_B19_noRG_1in10x_L1_CTGATAGAGTCCGGTC	1	1in10x	Neuron
CCEx12_B19_noRG_1in10x_L1_AGTCTTTAGTTTCCTT	1	1in10x	Neuron
CCEx12_B19_noRG_1in10x_L1_CATCGGGCAGTCAGCC	1	1in10x	Neuron
CCEx12_B19_noRG_1in10x_L1_CTACACCGTCCAAGTT	1	1in10x	Neuron
CCEx12_B19_noRG_1in10x_L1_CGCTGGATCACCCGAG	1	1in10x	Neuron
CCEx12_B19_noRG_1in10x_L1_GATCGATAGGAGCGTT	3	1in10x	Neuron
CCEx12_B19_noRG_1in10x_L1_TGCGGGTAGGAGTTGC	2	1in10x	Neuron
CCEx12_B19_noRG_1in10x_L1_ATGTGTGGTAGTGAAT	1	1in10x	Neuron
CCEx12_B19_noRG_1in10x_L1_AGGGAGTAGTTAGCGG	1	1in10x	Neuron
CCEx12_B19_noRG_1in10x_L1_ACATGGTGTCAGAAGC	5	1in10x	Neuron
CCEx12_B19_noRG_1in10x_L1_TGTCCCATCGCGTAGC	2	1in10x	Neuron
CCEx12_B19_noRG_1in10x_L1_GCATACAGTAGAGTGC	2	1in10x	Neuron
CCEx12_B19_noRG_1in10x_L1_GATGAAACACGCGAAA	1	1in10x	Neuron
CCEx12_B19_noRG_1in10x_L1_GAACATCCATTTCACT	1	1in10x	Neuron
CCEx12_B19_noRG_1in10x_L1_ACCGTAATCAGCAACT	4	1in10x	Neuron
CCEx12_B19_noRG_1in10x_L1_CTCGTACCATCTCGCT	1	1in10x	Neuron
CCEx12_B19_noRG_1in10x_L1_CGACTTCAGGTCATCT	2	1in10x	Neuron
CCEx12_B19_noRG_1in10x_L1_GTTCATTTCATTGCGA	1	1in10x	Neuron
CCEx12_B19_noRG_1in10x_L1_GCAATCAAGACAAAGG	2	1in10x	Neuron
CCEx12_B19_noRG_1in10x_L1_AGGGTGACAGGGAGAG	1	1in10x	Neuron
CCEx12_B19_noRG_1in10x_L1_AAACCTGAGATATACG	2	1in10x	Neuron
CCEx12_B19_noRG_1in10x_L1_TCTGGAAGTTAAGTAG	5	1in10x	Neuron
CCEx12_B19_noRG_1in10x_L1_GCGCCAACAAGTCTGT	1	1in10x	Neuron
CCEx12_B19_noRG_1in10x_L1_CTTAGGATCCGCATAA	3	1in10x	Neuron
CCEx12_B19_noRG_1in10x_L1_TAGGCATAGGCTATCT	2	1in10x	Neuron
CCEx12_B19_noRG_1in10x_L1_CAAGAAAAGAATCTCC	2	1in10x	Neuron
CCEx12_B19_noRG_1in10x_L1_AACTCAGCATATACCG	1	1in10x	Neuron
CCEx12_B19_noRG_1in10x_L1_CACAGGCCATCTCCCA	1	1in10x	Neuron
CCEx12_B19_noRG_1in10x_L1_AAGACCTCAGGAATGC	3	1in10x	Neuron
CCEx12_B19_noRG_1in10x_L1_CAGCAGCCAAACGCGA	3	1in10x	Neuron
CCEx12_B19_noRG_1in10x_L1_AACTCAGTCCCAGGTG	5	1in10x	Neuron
CCEx12_B19_noRG_1in10x_L1_AACTCCCAGTCAAGCG	3	1in10x	Neuron
CCEx12_B19_noRG_1in10x_L1_GAATGAATCAGTGCAT	3	1in10x	Neuron
CCEx12_B19_noRG_1in10x_L1_ATTTCTGGTTGTGGAG	2	1in10x	Neuron
CCEx12_B19_noRG_1in10x_L1_AGCGGTCGTGTAACGG	2	1in10x	Neuron
CCEx12_B19_noRG_1in10x_L1_GGAACTTAGATGTGTA	2	1in10x	Neuron
CCEx12_B19_noRG_1in10x_L1_CCATTCGTCTGGAGCC	1	1in10x	Neuron
CCEx12_B19_noRG_1in10x_L1_CAGAATCGTGCCTGGT	2	1in10x	Neuron
CCEx12_B19_noRG_1in10x_L1_TTCGAAGGTAACGACG	3	1in10x	Neuron
CCEx12_B19_noRG_1in10x_L1_CATATGGCAGACAAGC	1	1in10x	Neuron
CCEx12_B19_noRG_1in10x_L1_GTTCTCGGTTGTTTGG	1	1in10x	Neuron
CCEx12_B19_noRG_1in10x_L1_GGACAAGTCTTTAGTC	3	1in10x	Neuron
CCEx12_B19_noRG_1in10x_L1_TCAGGATGTTGTCGCG	1	1in10x	Neuron
CCEx12_B19_noRG_1in10x_L1_ACCCACTTCACAGTAC	6	1in10x	Neuron
CCEx12_B19_noRG_1in10x_L1_CACAGGCGTGATGTCT	1	1in10x	Neuron
CCEx12_B19_noRG_1in10x_L1_ATCGAGTGTCAGCTAT	3	1in10x	Neuron
CCEx12_B19_noRG_1in10x_L1_CCGGGATAGCACCGCT	2	1in10x	Neuron
CCEx12_B19_noRG_1in10x_L1_ATTGGACCAATGACCT	1	1in10x	Neuron
CCEx12_B19_noRG_1in10x_L1_CCGGGATCACGTCAGC	1	1in10x	Neuron
CCEx12_B19_noRG_1in10x_L1_AAACCTGCATAGGATA	3	1in10x	Neuron
CCEx12_B19_noRG_1in10x_L1_TATTACCGTCACACGC	1	1in10x	Neuron
CCEx12_B19_noRG_1in10x_L1_AGATTGCAGCCACTAT	1	1in10x	Neuron
CCEx12_B19_noRG_1in10x_L1_AGGGATGGTACCTACA	2	1in10x	Neuron
CCEx12_B19_noRG_1in10x_L1_CGGACGTGTGTCAATC	4	1in10x	Neuron
CCEx12_B19_noRG_1in10x_L1_ATTCTACTCCGTAGTA	1	1in10x	Neuron
CCEx12_B19_noRG_1in10x_L1_CGACTTCGTCGGGTCT	2	1in10x	Neuron
CCEx12_B19_noRG_1in10x_L1_CTTCTCTCATCGATGT	3	1in10x	Neuron
CCEx12_B19_noRG_1in10x_L1_GCCAAATAGGTGACCA	1	1in10x	Neuron
CCEx12_B19_noRG_1in10x_L1_CGTAGCGTCCGTCATC	1	1in10x	Neuron
CCEx12_B19_noRG_1in10x_L1_TACGGATTCACGGTTA	2	1in10x	Neuron
CCEx12_B19_noRG_1in10x_L1_GGTATTGAGGGCTTGA	2	1in10x	Neuron
CCEx12_B19_noRG_1in10x_L1_GGATGTTCACGGTTTA	3	1in10x	Neuron
CCEx12_B19_noRG_1in10x_L1_GCTCTGTTCACCGTAA	1	1in10x	Neuron
CCEx12_B19_noRG_1in10x_L1_AAGGTTCTCACAGGCC	3	1in10x	Neuron
CCEx12_B19_noRG_1in10x_L1_TCAGCAACACAGATTC	2	1in10x	Neuron
CCEx12_B19_noRG_1in10x_L1_TCGGTAACACACCGAC	1	1in10x	Neuron
CCEx12_B19_noRG_1in10x_L1_CTCGTCATCGGCGGTT	1	1in10x	Neuron
CCEx12_B19_noRG_1in10x_L1_ACGCAGCTCGGAGCAA	2	1in10x	Neuron
CCEx12_B19_noRG_1in10x_L1_TTGAACGGTGTGAAAT	2	1in10x	Neuron
CCEx12_B19_noRG_1in10x_L1_CCCAGTTCATGGGAAC	3	1in10x	Neuron
CCEx12_B19_noRG_1in10x_L1_CACACCTAGCGTGAAC	3	1in10x	Neuron
CCEx12_B19_noRG_1in10x_L1_GACGGCTTCACCACCT	1	1in10x	Neuron
CCEx12_B19_noRG_1in10x_L1_CACAGTATCCAAGCCG	3	1in10x	Neuron
CCEx12_B19_noRG_1in10x_L1_TACTCGCTCAACACTG	3	1in10x	Neuron
CCEx12_B19_noRG_1in10x_L1_GCAGCCAAGACTTGAA	3	1in10x	Neuron
CCEx12_B19_noRG_1in10x_L1_ATCGAGTCACAGTCGC	1	1in10x	Neuron
CCEx12_B19_noRG_1in10x_L1_TACGGGCCATCAGTAC	2	1in10x	Neuron
CCEx12_B19_noRG_1in10x_L1_TCGCGAGTCAGGTAAA	1	1in10x	Neuron
CCEx12_B19_noRG_1in10x_L1_CATCAGAAGCTAGCCC	1	1in10x	Neuron
CCEx12_B19_noRG_1in10x_L1_GGAGCAAAGGGATGGG	3	1in10x	Neuron
CCEx12_B19_noRG_1in10x_L1_GCTGGGTCAACGCACC	3	1in10x	Neuron
CCEx12_B19_noRG_1in10x_L1_GCGCGATAGTGTACCT	2	1in10x	Neuron
CCEx12_B19_noRG_1in10x_L1_CGAGCCAAGGGTGTGT	1	1in10x	Neuron
CCEx12_B19_noRG_1in10x_L1_CAGCTGGAGCAGGTCA	2	1in10x	Neuron
CCEx12_B19_noRG_1in10x_L1_TGCCCATAGAGATGAG	2	1in10x	Neuron
CCEx12_B19_noRG_1in10x_L1_CGGACACTCGAATGCT	1	1in10x	Neuron
CCEx12_B19_noRG_1in10x_L1_AACCGCGAGCCAGAAC	1	1in10x	Neuron
CCEx12_B19_noRG_1in10x_L1_ATTTCTGTCACTTACT	2	1in10x	Neuron
CCEx12_B19_noRG_1in10x_L1_GGCGACTTCTCGATGA	2	1in10x	Neuron
CCEx12_B19_noRG_1in10x_L1_GTACTCCAGACCTTTG	1	1in10x	Neuron
CCEx12_B19_noRG_1in10x_L1_CGTGTCTAGTACGACG	2	1in10x	Neuron
CCEx12_B19_noRG_1in10x_L1_GGGCACTAGCTCCTCT	2	1in10x	Neuron
CCEx12_B19_noRG_1in10x_L1_GACGTGCAGTGCGTGA	1	1in10x	Neuron
CCEx12_B19_noRG_1in10x_L1_CTCGAAACAAGCGCTC	2	1in10x	Neuron
CCEx12_B19_noRG_1in10x_L1_TGCGCAGAGCAAATCA	1	1in10x	Neuron
CCEx12_B19_noRG_1in10x_L1_ACCGTAAAGCGTAATA	1	1in10x	Neuron
CCEx12_B19_noRG_1in10x_L1_GCATGATCACTGAAGG	1	1in10x	Neuron
CCEx12_B19_noRG_1in10x_L1_ACGAGCCAGAGGTTGC	1	1in10x	Neuron
CCEx12_B19_noRG_1in10x_L1_AAGGCAGAGCTGTTCA	5	1in10x	Neuron
CCEx12_B19_noRG_1in10x_L1_TCTCATAGTTCCGTCT	3	1in10x	Neuron
CCEx12_B19_noRG_1in10x_L1_TGCGTGGTCGTGGGAA	4	1in10x	Neuron
CCEx12_B19_noRG_1in10x_L1_CTGCCTATCTTTACGT	3	1in10x	Neuron
CCEx12_B19_noRG_1in10x_L1_CTCTACGTCACCCTCA	1	1in10x	Neuron
CCEx12_B19_noRG_1in10x_L1_GTATTCTCACCTTGTC	3	1in10x	Neuron
CCEx12_B19_noRG_1in10x_L1_AAGGAGCGTCCGTGAC	1	1in10x	Neuron
CCEx12_B19_noRG_1in10x_L1_CGGTTAACATACTCTT	2	1in10x	Neuron
CCEx12_B19_noRG_1in10x_L1_CCGTGGAAGGCCGAAT	2	1in10x	Neuron
CCEx12_B19_noRG_1in10x_L1_CGTTCTGTCAGGCAAG	3	1in10x	Neuron
CCEx12_B19_noRG_1in10x_L1_TTCCCAGAGGTAGCTG	1	1in10x	Neuron
CCEx12_B19_noRG_1in10x_L1_CTAAGACGTCATCGGC	3	1in10x	Neuron
CCEx12_B19_noRG_1in10x_L1_GGACAGATCATTCACT	1	1in10x	Neuron
CCEx12_B19_noRG_1in10x_L1_TTGGAACCACACCGCA	2	1in10x	Neuron
CCEx12_B19_noRG_1in10x_L1_GATGCTATCTGATACG	2	1in10x	Neuron
CCEx12_B19_noRG_1in10x_L1_CAGAGAGTCAAGAAGT	1	1in10x	Neuron
CCEx12_B19_noRG_1in10x_L1_CAGATCAGTGCGATAG	1	1in10x	Neuron
CCEx12_B19_noRG_1in10x_L1_TCTTCGGTCGGCGCAT	1	1in10x	Neuron
CCEx12_B19_noRG_1in10x_L1_AAACCTGCATGGTCTA	1	1in10x	Non_Neuron
CCEx12_B19_noRG_1in10x_L1_ATCCGAAAGATCGATA	2	1in10x	Neuron
CCEx12_B19_noRG_1in10x_L1_GGCTCGAAGGACCACA	3	1in10x	Neuron
CCEx12_B19_noRG_1in10x_L1_CCTAAAGCATTGTGCA	1	1in10x	Neuron
CCEx12_B19_noRG_1in10x_L1_GCCTCTATCGTTTGCC	3	1in10x	Neuron
CCEx12_B19_noRG_1in10x_L1_AAAGTAGTCCAAGCCG	1	1in10x	Neuron
CCEx12_B19_noRG_1in10x_L1_CGATTGAGTTAGTGGG	3	1in10x	Neuron
CCEx12_B19_noRG_1in10x_L1_CGGACTGCAGATGGGT	1	1in10x	Neuron
CCEx12_B19_noRG_1in10x_L1_CCGGGATCATACGCCG	1	1in10x	Neuron
CCEx12_B19_noRG_1in10x_L1_TTCGGTCGTGGTTTCA	2	1in10x	Neuron
CCEx12_B19_noRG_1in10x_L1_GTGTGCGAGTCGTACT	2	1in10x	Neuron
CCEx12_B19_noRG_1in10x_L1_ACTGAACGTTAGATGA	1	1in10x	Neuron
CCEx12_B19_noRG_1in10x_L1_CGTGTAACATGTTGAC	2	1in10x	Neuron
CCEx12_B19_noRG_1in10x_L1_GCGAGAAGTCCAACTA	3	1in10x	Neuron
CCEx12_B19_noRG_1in10x_L1_TGGGCGTGTATGAATG	3	1in10x	Neuron
CCEx12_B19_noRG_1in10x_L1_TACAGTGGTGTTCTTT	1	1in10x	Neuron
CCEx12_B19_noRG_1in10x_L1_TAGGCATAGAAGGGTA	1	1in10x	Neuron
CCEx12_B19_noRG_1in10x_L1_ACGATGTTCCTCAATT	1	1in10x	Non_Neuron
CCEx12_B19_noRG_1in10x_L1_TCACGAAGTAATCGTC	2	1in10x	Neuron
CCEx12_B19_noRG_1in10x_L1_ACGATACGTCTTCTCG	1	1in10x	Neuron
CCEx12_B19_noRG_1in10x_L1_TTTGTCAAGACAGAGA	1	1in10x	Neuron
CCEx12_B19_noRG_1in10x_L1_CACACTCTCTCGATGA	2	1in10x	Neuron
CCEx12_B19_noRG_1in10x_L1_TGAGGGACAACGATCT	1	1in10x	Neuron
CCEx12_B19_noRG_1in10x_L1_CGAGAAGGTATTCTCT	1	1in10x	Neuron
CCEx12_B19_noRG_1in10x_L1_TGACAACTCGGCGCTA	2	1in10x	Neuron
CCEx12_B19_noRG_1in10x_L1_TACTCATAGTGTCTCA	1	1in10x	Neuron
CCEx12_B19_noRG_1in10x_L1_CTCTAATCATATGCTG	1	1in10x	Neuron
CCEx12_B19_noRG_1in10x_L1_TGCCAAACACCATGTA	1	1in10x	Neuron
CCEx12_B19_noRG_1in10x_L1_ACACCCTAGCTATGCT	4	1in10x	Neuron
CCEx12_B19_noRG_1in10x_L1_ACACCCTAGTGAACGC	2	1in10x	Neuron
CCEx12_B19_noRG_1in10x_L1_TGGCCAGGTAGTACCT	1	1in10x	Neuron
CCEx12_B19_noRG_1in10x_L1_GTAACTGCAACGCACC	4	1in10x	Non_Neuron
CCEx12_B19_noRG_1in10x_L1_TGCTGCTGTCTGCGGT	1	1in10x	Neuron
CCEx12_B19_noRG_1in10x_L1_CATGACATCACCTCGT	1	1in10x	Neuron
CCEx12_B19_noRG_1in10x_L1_CTGATAGAGCGTCTAT	1	1in10x	Neuron
CCEx12_B19_noRG_1in10x_L1_GTAGTCAGTAGTAGTA	2	1in10x	Neuron
CCEx12_B19_noRG_1in10x_L1_ATCTACTTCAAGGCTT	1	1in10x	Neuron
CCEx12_B19_noRG_1in10x_L1_TCTTTCCAGTAGTGCG	1	1in10x	Neuron
CCEx12_B19_noRG_1in10x_L1_TTTATGCAGGCTAGCA	1	1in10x	Neuron
CCEx12_B19_noRG_1in10x_L1_TACCTTAAGCTATGCT	2	1in10x	Neuron
CCEx12_B19_noRG_1in10x_L1_TTGTAGGTCGATGAGG	1	1in10x	Neuron
CCEx12_B19_noRG_1in10x_L1_TGCGGGTTCGTCACGG	2	1in10x	Neuron
CCEx12_B19_noRG_1in10x_L1_AGCATACAGGTAAACT	1	1in10x	Neuron
CCEx12_B19_noRG_1in10x_L1_CAAGAAATCATTGCCC	2	1in10x	Neuron
CCEx12_B19_noRG_1in10x_L1_TGAGCATCAGTCCTTC	2	1in10x	Neuron
CCEx12_B19_noRG_1in10x_L1_ATTGGTGTCCGTTGTC	1	1in10x	Neuron
CCEx12_B19_noRG_1in10x_L1_TCATTTGAGACAGAGA	2	1in10x	Neuron
CCEx12_B19_noRG_1in10x_L1_GGAGCAATCAATCTCT	2	1in10x	Neuron
CCEx12_B19_noRG_1in10x_L1_CGTAGCGAGCTGCAAG	1	1in10x	Neuron
CCEx12_B19_noRG_1in10x_L1_CAAGAAACACCAGCAC	1	1in10x	Neuron
CCEx12_B19_noRG_1in10x_L1_CGCTGGAAGTAGCGGT	1	1in10x	Neuron
CCEx12_B19_noRG_1in10x_L1_TAGTGGTAGAGTACAT	1	1in10x	Neuron
CCEx12_B19_noRG_1in10x_L1_CCATTCGCAGTAAGAT	3	1in10x	Neuron
CCEx12_B19_noRG_1in10x_L1_AAGGCAGCATGCGCAC	2	1in10x	Neuron
CCEx12_B19_noRG_1in10x_L1_CTCACACAGATATACG	2	1in10x	Neuron
CCEx12_B19_noRG_1in10x_L1_GCCAAATCAATCTGCA	2	1in10x	Neuron
CCEx12_B19_noRG_1in10x_L1_GCATGCGAGCTAAGAT	1	1in10x	Neuron
CCEx12_B19_noRG_1in10x_L1_CTGATAGCATGCCTAA	1	1in10x	Neuron
CCEx12_B19_noRG_1in10x_L1_CTGTGCTTCGTCTGCT	2	1in10x	Neuron
CCEx12_B19_noRG_1in10x_L1_AACTCCCAGCAATCTC	3	1in10x	Neuron
CCEx12_B19_noRG_1in10x_L1_GGGATGATCGTAGGTT	4	1in10x	Neuron
CCEx12_B19_noRG_1in10x_L1_CTCCTAGAGTTATCGC	1	1in10x	Neuron
CCEx12_B19_noRG_1in10x_L1_TGGGAAGCACGAAATA	2	1in10x	Neuron
CCEx12_B19_noRG_1in10x_L1_CTTCTCTCACGGACAA	1	1in10x	Neuron
CCEx12_B19_noRG_1in10x_L1_ATCATGGCAGACGCCT	1	1in10x	Neuron
CCEx12_B19_noRG_1in10x_L1_GAATAAGCAGACTCGC	2	1in10x	Neuron
CCEx12_B19_noRG_1in10x_L1_GACCTGGCAGGTGGAT	3	1in10x	Neuron
CCEx12_B19_noRG_1in10x_L1_AGGTCCGGTGTTTGTG	1	1in10x	Neuron
CCEx12_B19_noRG_1in10x_L1_GAACGGAGTAGAGGAA	2	1in10x	Neuron
CCEx12_B19_noRG_1in10x_L1_GCCAAATAGTAGGCCA	5	1in10x	Neuron
CCEx12_B19_noRG_1in10x_L1_TTTGGTTAGGGCTCTC	3	1in10x	Neuron
CCEx12_B19_noRG_1in10x_L1_ACAGCCGTCTCCGGTT	3	1in10x	Neuron
CCEx12_B19_noRG_1in10x_L1_TACAGTGAGCTAACTC	4	1in10x	Neuron
CCEx12_B19_noRG_1in10x_L1_ACGATGTGTGAACCTT	3	1in10x	Neuron
CCEx12_B19_noRG_1in10x_L1_AGCCTAAGTGGTCCGT	2	1in10x	Neuron
CCEx12_B19_noRG_1in10x_L1_CACCTTGTCGGTTAAC	1	1in10x	Neuron
CCEx12_B19_noRG_1in10x_L1_ACGGGTCCATGGGAAC	3	1in10x	Non_Neuron
CCEx12_B19_noRG_1in10x_L1_CCATGTCTCAACCAAC	1	1in10x	Neuron
CCEx12_B19_noRG_1in10x_L1_GCGACCACATAAAGGT	4	1in10x	Neuron
CCEx12_B19_noRG_1in10x_L1_AAGGCAGAGTACGTAA	2	1in10x	Neuron
CCEx12_B19_noRG_1in10x_L1_ACCTTTAAGTGAAGAG	2	1in10x	Neuron
CCEx12_B19_noRG_1in10x_L1_CTGTGCTAGTACGCCC	3	1in10x	Neuron
CCEx12_B19_noRG_1in10x_L1_GGTGCGTAGGCAATTA	3	1in10x	Neuron
CCEx12_B19_noRG_1in10x_L1_CCTTCGACAGCGATCC	1	1in10x	Neuron
CCEx12_B19_noRG_1in10x_L1_AGGGAGTCACCAGGCT	3	1in10x	Neuron
CCEx12_B19_noRG_1in10x_L1_GTCCTCATCCTCATTA	1	1in10x	Neuron
CCEx12_B19_noRG_1in10x_L1_CCGGGATAGTGTCCAT	1	1in10x	Neuron
CCEx12_B19_noRG_1in10x_L1_CACCTTGAGATCCCGC	1	1in10x	Neuron
CCEx12_B19_noRG_1in10x_L1_CGACCTTCACGTGAGA	2	1in10x	Neuron
CCEx12_B19_noRG_1in10x_L1_ATGAGGGTCCGCATAA	1	1in10x	Neuron
CCEx12_B19_noRG_1in10x_L1_ATTATCCGTCAGAATA	5	1in10x	Neuron
CCEx12_B19_noRG_1in10x_L1_CGAGAAGTCAGGCGAA	1	1in10x	Neuron
CCEx12_B19_noRG_1in10x_L1_GAATAAGCAAGTTGTC	1	1in10x	Neuron
CCEx12_B19_noRG_1in10x_L1_CTACACCCAGACAAAT	1	1in10x	Neuron
CCEx12_B19_noRG_1in10x_L1_CTGGTCTCATGCGCAC	1	1in10x	Neuron
CCEx12_B19_noRG_1in10x_L1_CTACACCAGGATATAC	3	1in10x	Neuron
CCEx12_B19_noRG_1in10x_L1_CTAACTTCATGAGCGA	1	1in10x	Neuron
CCEx12_B19_noRG_1in10x_L1_TCCACACTCACAGTAC	3	1in10x	Neuron
CCEx12_B19_noRG_1in10x_L1_TCGTAGAAGCTAGTGG	3	1in10x	Neuron
CCEx12_B19_noRG_1in10x_L1_GTCTTCGTCAGTTGAC	5	1in10x	Neuron
CCEx12_B19_noRG_1in10x_L1_ATCGAGTGTTCCAACA	2	1in10x	Neuron
CCEx12_B19_noRG_1in10x_L1_AAACGGGTCAGATAAG	1	1in10x	Non_Neuron
CCEx12_B19_noRG_1in10x_L1_ACTGAGTCACCACCAG	2	1in10x	Neuron
CCEx12_B19_noRG_1in10x_L1_CGTAGCGAGTGTACGG	1	1in10x	Neuron
CCEx12_B19_noRG_1in10x_L1_ACGATGTAGACCACGA	2	1in10x	Neuron
CCEx12_B19_noRG_1in10x_L1_GGCGACTGTCAGAGGT	2	1in10x	Neuron
CCEx12_B19_noRG_1in10x_L1_CAGAATCTCTGCCAGG	1	1in10x	Neuron
CCEx12_B19_noRG_1in10x_L1_TCTGGAACACTAAGTC	1	1in10x	Neuron
CCEx12_B19_noRG_1in10x_L1_CCAGCGAAGATGTCGG	3	1in10x	Neuron
CCEx12_B19_noRG_1in10x_L1_ACATGGTAGCTAGTGG	1	1in10x	Neuron
CCEx12_B19_noRG_1in10x_L1_CGTCACTGTAGAAGGA	2	1in10x	Neuron
CCEx12_B19_noRG_1in10x_L1_TACCTTACACTGAAGG	2	1in10x	Neuron
CCEx12_B19_noRG_1in10x_L1_CCTAGCTCACAACGTT	1	1in10x	Neuron
CCEx12_B19_noRG_1in10x_L1_CGATTGACACATGTGT	1	1in10x	Neuron
CCEx12_B19_noRG_1in10x_L1_GATGCTATCCTATGTT	1	1in10x	Neuron
CCEx12_B19_noRG_1in10x_L1_CTGATCCCATTTGCCC	2	1in10x	Neuron
CCEx12_B19_noRG_1in10x_L1_CACCACTTCTGGTATG	1	1in10x	Neuron
CCEx12_B19_noRG_1in10x_L1_TATCTCACACGTGAGA	1	1in10x	Neuron
CCEx12_B19_noRG_1in10x_L1_GTGCTTCAGATGGCGT	2	1in10x	Neuron
CCEx12_B19_noRG_1in10x_L1_CATTCGCAGCGTGAGT	2	1in10x	Neuron
CCEx12_B19_noRG_1in10x_L1_CTACACCCACCAACCG	3	1in10x	Neuron
CCEx12_B19_noRG_1in10x_L1_TAGCCGGTCCTCAACC	2	1in10x	Neuron
CCEx12_B19_noRG_1in10x_L1_GAGGTGAAGCTGCCCA	1	1in10x	Neuron
CCEx12_B19_noRG_1in10x_L1_CGTTCTGTCGTACCGG	3	1in10x	Neuron
CCEx12_B19_noRG_1in10x_L1_CGGTTAACAGTATGCT	1	1in10x	Neuron
CCEx12_B19_noRG_1in10x_L1_TCGGTAACACGAGAGT	2	1in10x	Neuron
CCEx12_B19_noRG_1in10x_L1_ATAGACCGTTGGTAAA	1	1in10x	Neuron
CCEx12_B19_noRG_1in10x_L1_TAGGCATTCACGAAGG	1	1in10x	Neuron
CCEx12_B19_noRG_1in10x_L1_ACGCCGAGTTCTCATT	1	1in10x	Neuron
CCEx12_B19_noRG_1in10x_L1_ACACCAAGTTCGTTGA	3	1in10x	Neuron
CCEx12_B19_noRG_1in10x_L1_TACTCATGTGGCCCTA	2	1in10x	Neuron
CCEx12_B19_noRG_1in10x_L1_CCTCTGACATATACGC	1	1in10x	Neuron
CCEx12_B19_noRG_1in10x_L1_TTGACTTAGAGGTTAT	4	1in10x	Neuron
CCEx12_B19_noRG_1in10x_L1_TTATGCTTCTATCGCC	2	1in10x	Neuron
CCEx12_B19_noRG_1in10x_L1_CGAGAAGAGTCGCCGT	2	1in10x	Neuron
CCEx12_B19_noRG_1in10x_L1_CACACCTAGCTAGTGG	2	1in10x	Neuron
CCEx12_B19_noRG_1in10x_L1_AGATCTGTCTCCAACC	2	1in10x	Neuron
CCEx12_B19_noRG_1in10x_L1_CTCCTAGGTCAAGCGA	1	1in10x	Neuron
CCEx12_B19_noRG_1in10x_L1_TGCGCAGTCAACGGGA	1	1in10x	Neuron
CCEx12_B19_noRG_1in10x_L1_GAACGGAAGCTCAACT	1	1in10x	Neuron
CCEx12_B19_noRG_1in10x_L1_GCGACCAAGACTTTCG	2	1in10x	Neuron
CCEx12_B19_noRG_1in10x_L1_GGGCATCCACTTGGAT	2	1in10x	Neuron
CCEx12_B19_noRG_1in10x_L1_GATCGATCAAGCGCTC	2	1in10x	Neuron
CCEx12_B19_noRG_1in10x_L1_TAGCCGGAGAAACCTA	1	1in10x	Neuron
CCEx12_B19_noRG_1in10x_L1_TGTCCCACACGAAGCA	1	1in10x	Neuron
CCEx12_B19_noRG_1in10x_L1_GTCACGGGTTTGACAC	1	1in10x	Neuron
CCEx12_B19_noRG_1in10x_L1_GCTGGGTCAACTTGAC	3	1in10x	Neuron
CCEx12_B19_noRG_1in10x_L1_CTCTACGAGCCACGTC	2	1in10x	Neuron
CCEx12_B19_noRG_1in10x_L1_CTTAGGAAGACAGACC	3	1in10x	Neuron
CCEx12_B19_noRG_1in10x_L1_CCGTGGATCTATCCTA	1	1in10x	Neuron
CCEx12_B19_noRG_1in10x_L1_CATCAGAAGCCACGTC	2	1in10x	Neuron
CCEx12_B19_noRG_1in10x_L1_CTAACTTCATTACGAC	3	1in10x	Neuron
CCEx12_B19_noRG_1in10x_L1_CACATAGGTAGCTAAA	1	1in10x	Neuron
CCEx12_B19_noRG_1in10x_L1_GCGCCAAGTACCGTTA	1	1in10x	Neuron
CCEx12_B19_noRG_1in10x_L1_CGCCAAGGTACGCACC	2	1in10x	Neuron
CCEx12_B19_noRG_1in10x_L1_TGTTCCGGTGATGTGG	2	1in10x	Neuron
CCEx12_B19_noRG_1in10x_L1_TCAGCTCAGCAATCTC	1	1in10x	Neuron
CCEx12_B19_noRG_1in10x_L1_TGGCTGGTCCTTAATC	1	1in10x	Neuron
CCEx12_B19_noRG_1in10x_L1_GCCTCTACATCCCACT	2	1in10x	Neuron
CCEx12_B19_noRG_1in10x_L1_GACTGCGAGTTAGCGG	1	1in10x	Neuron
CCEx12_B19_noRG_1in10x_L1_AGGTCATCATCTATGG	1	1in10x	Neuron
CCEx12_B19_noRG_1in10x_L1_CCGTTCATCGACAGCC	2	1in10x	Neuron
CCEx12_B19_noRG_1in10x_L1_TCACAAGCACGAAATA	3	1in10x	Neuron
CCEx12_B19_noRG_1in10x_L1_AACTCCCAGCGTAATA	2	1in10x	Neuron
CCEx12_B19_noRG_1in10x_L1_TGCCAAAGTCGCGTGT	1	1in10x	Neuron
CCEx12_B19_noRG_1in10x_L1_GTGTTAGTCTTAGAGC	2	1in10x	Neuron
CCEx12_B19_noRG_1in10x_L1_ATGGGAGGTAATAGCA	1	1in10x	Neuron
CCEx12_B19_noRG_1in10x_L1_TTCTCCTGTCAGAAGC	4	1in10x	Neuron
CCEx12_B19_noRG_1in10x_L1_TCATTTGCAAGGACAC	1	1in10x	Neuron
CCEx12_B19_noRG_1in10x_L1_CGCCAAGCAAGAAAGG	2	1in10x	Neuron
CCEx12_B19_noRG_1in10x_L1_GATCGTAAGATATGGT	2	1in10x	Neuron
CCEx12_B19_noRG_1in10x_L1_ACGCCGATCCGTCAAA	1	1in10x	Neuron
CCEx12_B19_noRG_1in10x_L1_TACACGAAGACTCGGA	1	1in10x	Neuron
CCEx12_B19_noRG_1in10x_L1_GGCGACTCAGACGTAG	5	1in10x	Neuron
CCEx12_B19_noRG_1in10x_L1_CAGCCGACAGCGTTCG	1	1in10x	Neuron
CCEx12_B19_noRG_1in10x_L1_AGAGTGGCAGGGTTAG	3	1in10x	Neuron
CCEx12_B19_noRG_1in10x_L1_TCGGTAAGTCAGAAGC	1	1in10x	Neuron
CCEx12_B19_noRG_1in10x_L1_CGGGTCAAGGAGCGTT	2	1in10x	Neuron
CCEx12_B19_noRG_1in10x_L1_GAAGCAGTCGGTCCGA	5	1in10x	Neuron
CCEx12_B19_noRG_1in10x_L1_TACAGTGGTGGCTCCA	1	1in10x	Neuron
CCEx12_B19_noRG_1in10x_L1_TATCAGGCAGCTCCGA	2	1in10x	Non_Neuron
CCEx12_B19_noRG_1in10x_L1_CGCTGGATCTTAACCT	4	1in10x	Neuron
CCEx12_B19_noRG_1in10x_L1_GGGACCTGTTATCACG	1	1in10x	Neuron
CCEx12_B19_noRG_1in10x_L1_TTTACTGGTCCGAAGA	1	1in10x	Neuron
CCEx12_B19_noRG_1in10x_L1_ACGGAGATCGAACTGT	2	1in10x	Neuron
CCEx12_B19_noRG_1in10x_L1_CTACGTCCATGCAACT	3	1in10x	Neuron
CCEx12_B19_noRG_1in10x_L1_TGACTAGCATCATCCC	2	1in10x	Neuron
CCEx12_B19_noRG_1in10x_L1_TCTCATAGTATCTGCA	1	1in10x	Neuron
CCEx12_B19_noRG_1in10x_L1_CTCTACGGTGCGAAAC	1	1in10x	Neuron
CCEx12_B19_noRG_1in10x_L1_TGCCAAAAGATGCCTT	3	1in10x	Neuron
CCEx12_B19_noRG_1in10x_L1_CACATAGAGGTGATAT	3	1in10x	Neuron
CCEx12_B19_noRG_1in10x_L1_AGCTTGAAGCACACAG	1	1in10x	Neuron
CCEx12_B19_noRG_1in10x_L1_CAGCAGCAGGACGAAA	1	1in10x	Neuron
CCEx12_B19_noRG_1in10x_L1_ATTTCTGCACTTCTGC	2	1in10x	Neuron
CCEx12_B19_noRG_1in10x_L1_GACCAATAGTTAACGA	2	1in10x	Neuron
CCEx12_B19_noRG_1in10x_L1_AACCGCGTCCTATTCA	3	1in10x	Neuron
CCEx12_B19_noRG_1in10x_L1_TGACGGCCAGAAGCAC	1	1in10x	Neuron
CCEx12_B19_noRG_1in10x_L1_ACGAGGAGTCTAAAGA	1	1in10x	Neuron
CCEx12_B19_noRG_1in10x_L1_AACTCCCGTCGCTTTC	1	1in10x	Neuron
CCEx12_B19_noRG_1in10x_L1_CTTAGGATCGAGGTAG	1	1in10x	Neuron
CCEx12_B19_noRG_1in10x_L1_TTGCGTCAGTGGGTTG	1	1in10x	Neuron
CCEx12_B19_noRG_1in10x_L1_TCAGGTAGTGATAAGT	1	1in10x	Non_Neuron
CCEx12_B19_noRG_1in10x_L1_TCCACACCACAGACAG	2	1in10x	Neuron
CCEx12_B19_noRG_1in10x_L1_ACGAGGAGTAGCTAAA	2	1in10x	Neuron
CCEx12_B19_noRG_1in10x_L1_ACATCAGGTGTGTGCC	1	1in10x	Non_Neuron
CCEx12_B19_noRG_1in10x_L1_CGTAGGCGTGTTGGGA	3	1in10x	Neuron
CCEx12_B19_noRG_1in10x_L1_CCACCTATCGGATGTT	4	1in10x	Neuron
CCEx12_B19_noRG_1in10x_L1_TGCCCTATCGTGGACC	2	1in10x	Neuron
CCEx12_B19_noRG_1in10x_L1_GTGCATAAGTCATCCA	2	1in10x	Neuron
CCEx12_B19_noRG_1in10x_L1_GTCCTCAGTCAGAATA	2	1in10x	Neuron
CCEx12_B19_noRG_1in10x_L1_TACTCGCCAGGCGATA	3	1in10x	Neuron
CCEx12_B19_noRG_1in10x_L1_CTCGGGATCAGCATGT	2	1in10x	Neuron
CCEx12_B19_noRG_1in10x_L1_CTAGCCTGTAAACCTC	2	1in10x	Neuron
CCEx12_B19_noRG_1in10x_L1_ACACCGGAGGCGATAC	2	1in10x	Neuron
CCEx12_B19_noRG_1in10x_L1_GGACGTCGTCCGTTAA	2	1in10x	Neuron
CCEx12_B19_noRG_1in10x_L1_GATGAGGGTCGGCATC	1	1in10x	Neuron
CCEx12_B19_noRG_1in10x_L1_CGATCGGGTTACGTCA	1	1in10x	Neuron
CCEx12_B19_noRG_1in10x_L1_CAGCAGCCAAGTACCT	1	1in10x	Neuron
CCEx12_B19_noRG_1in10x_L1_ACTTTCATCATTGCGA	2	1in10x	Neuron
CCEx12_B19_noRG_1in10x_L1_CCCAGTTTCTTTAGGG	1	1in10x	Neuron
CCEx12_B19_noRG_1in10x_L1_CGGCTAGTCTATGTGG	2	1in10x	Neuron
CCEx12_B19_noRG_1in10x_L1_GGAAAGCGTCTCATCC	1	1in10x	Neuron
CCEx12_B19_noRG_1in10x_L1_GGCGACTGTATCACCA	3	1in10x	Neuron
CCEx12_B19_noRG_1in10x_L1_CATGACACAAACCCAT	2	1in10x	Neuron
CCEx12_B19_noRG_1in10x_L1_GGAGCAATCTACTATC	2	1in10x	Neuron
CCEx12_B19_noRG_1in10x_L1_GTTCATTCATTAGGCT	1	1in10x	Neuron
CCEx12_B19_noRG_1in10x_L1_GTGTGCGTCCAGAAGG	3	1in10x	Neuron
CCEx12_B19_noRG_1in10x_L1_CACAGGCTCAACCATG	2	1in10x	Neuron
CCEx12_B19_noRG_1in10x_L1_TCTATTGGTCAAAGAT	1	1in10x	Neuron
CCEx12_B19_noRG_1in10x_L1_TGAGCCGAGGAGCGTT	2	1in10x	Neuron
CCEx12_B19_noRG_1in10x_L1_AAGCCGCCACAGATTC	1	1in10x	Neuron
CCEx12_B19_noRG_1in10x_L1_CCCATACGTAGAGCTG	1	1in10x	Neuron
CCEx12_B19_noRG_1in10x_L1_ATTTCTGTCGTTGACA	1	1in10x	Neuron
CCEx12_B19_noRG_1in10x_L1_GGTGTTATCATCGATG	2	1in10x	Neuron
CCEx12_B19_noRG_1in10x_L1_AACTCAGAGCTAAACA	2	1in10x	Neuron
CCEx12_B19_noRG_1in10x_L1_CGGCTAGTCTTCAACT	2	1in10x	Neuron
CCEx12_B19_noRG_1in10x_L1_CTCTACGGTTCCACGG	2	1in10x	Neuron
CCEx12_B19_noRG_1in10x_L1_CCCATACAGAACAATC	1	1in10x	Neuron
CCEx12_B19_noRG_1in10x_L1_TTCTACAAGATATACG	1	1in10x	Neuron
CCEx12_B19_noRG_1in10x_L1_GAGGTGAGTTATCACG	2	1in10x	Neuron
CCEx12_B19_noRG_1in10x_L1_ACTTACTTCAGCACAT	1	1in10x	Neuron
CCEx12_B19_noRG_1in10x_L1_ACTGAGTAGTACTTGC	4	1in10x	Neuron
CCEx12_B19_noRG_1in10x_L1_TGCTGCTCATGATCCA	2	1in10x	Neuron
CCEx12_B19_noRG_1in10x_L1_GGCTGGTGTTAAAGTG	2	1in10x	Neuron
CCEx12_B19_noRG_1in10x_L1_CCAATCCCACCATGTA	2	1in10x	Neuron
CCEx12_B19_noRG_1in10x_L1_CGTCCATTCATCACCC	1	1in10x	Neuron
CCEx12_B19_noRG_1in10x_L1_CGCGTTTGTTGTGGAG	1	1in10x	Neuron
CCEx12_B19_noRG_1in10x_L1_TACGGTAAGTGTACGG	1	1in10x	Non_Neuron
CCEx12_B19_noRG_1in10x_L1_TTAGGACGTCTAACGT	1	1in10x	Neuron
CCEx12_B19_noRG_1in10x_L1_GCAATCAGTAAGAGAG	2	1in10x	Neuron
CCEx12_B19_noRG_1in10x_L1_GCGCGATAGCTGAACG	2	1in10x	Neuron
CCEx12_B19_noRG_1in10x_L1_CCGTGGAAGGTGGGTT	1	1in10x	Neuron
CCEx12_B19_noRG_1in10x_L1_ATCTGCCAGAGTACCG	2	1in10x	Neuron
CCEx12_B19_noRG_1in10x_L1_CTCGAGGAGTCCAGGA	1	1in10x	Neuron
CCEx12_B19_noRG_1in10x_L1_AACTCAGCAGCTGTGC	2	1in10x	Neuron
CCEx12_B19_noRG_1in10x_L1_GATGAGGGTTAGAACA	3	1in10x	Neuron
CCEx12_B19_noRG_1in10x_L1_GCAGCCAGTCCGCTGA	1	1in10x	Neuron
CCEx12_B19_noRG_1in10x_L1_ACCCACTGTTGTGGCC	4	1in10x	Neuron
CCEx12_B19_noRG_1in10x_L1_CACAAACCAACCGCCA	2	1in10x	Neuron
CCEx12_B19_noRG_1in10x_L1_CTCGAGGCATCATCCC	3	1in10x	Neuron
CCEx12_B19_noRG_1in10x_L1_ATCATCTCACAACTGT	2	1in10x	Neuron
CCEx12_B19_noRG_1in10x_L1_CGCTATCTCAGCGATT	1	1in10x	Neuron
CCEx12_B19_noRG_1in10x_L1_GGGAATGTCCTCAATT	3	1in10x	Neuron
CCEx12_B19_noRG_1in10x_L1_CCTATTAGTGCAGGTA	1	1in10x	Neuron
CCEx12_B19_noRG_1in10x_L1_TTCCCAGTCTGGTATG	1	1in10x	Neuron
CCEx12_B19_noRG_1in10x_L1_TTTGCGCAGACACTAA	2	1in10x	Neuron
CCEx12_B19_noRG_1in10x_L1_AGCAGCCCATAAAGGT	1	1in10x	Neuron
CCEx12_B19_noRG_1in10x_L1_GAATAAGGTTCCACTC	4	1in10x	Neuron
CCEx12_B19_noRG_1in10x_L1_GCAGCCATCTTGCATT	4	1in10x	Neuron
CCEx12_B19_noRG_1in10x_L1_CTCTAATAGTTAAGTG	1	1in10x	Neuron
CCEx12_B19_noRG_1in10x_L1_CATGACACAATGGAGC	4	1in10x	Neuron
CCEx12_B19_noRG_1in10x_L1_TGCACCTCATGCCTAA	1	1in10x	Neuron
CCEx12_B19_noRG_1in10x_L1_CCACGGAAGCGCCTCA	2	1in10x	Neuron
CCEx12_B19_noRG_1in10x_L1_GAATGAAAGAAGGCCT	1	1in10x	Neuron
CCEx12_B19_noRG_1in10x_L1_CCTACCACAGACGCCT	1	1in10x	Neuron
CCEx12_B19_noRG_1in10x_L1_GGCGTGTGTTGGGACA	1	1in10x	Neuron
CCEx12_B19_noRG_1in10x_L1_ATCCGAACAATAGAGT	3	1in10x	Neuron
CCEx12_B19_noRG_1in10x_L1_TCAGGATAGACAAAGG	2	1in10x	Neuron
CCEx12_B19_noRG_1in10x_L1_CGATGTACACGGACAA	2	1in10x	Neuron
CCEx12_B19_noRG_1in10x_L1_TCTATTGCAGATGAGC	1	1in10x	Neuron
CCEx12_B19_noRG_1in10x_L1_GACACGCCACCCTATC	1	1in10x	Neuron
CCEx12_B19_noRG_1in10x_L1_GGTGTTAGTGCACGAA	1	1in10x	Neuron
CCEx12_B19_noRG_1in10x_L1_ACCTTTACACGGATAG	1	1in10x	Neuron
CCEx12_B19_noRG_1in10x_L1_CGGGTCAAGAGCCTAG	1	1in10x	Neuron
CCEx12_B19_noRG_1in10x_L1_AGGCCACTCACATAGC	1	1in10x	Neuron
CCEx12_B19_noRG_1in10x_L1_AGTGTCACAAGTTAAG	2	1in10x	Neuron
CCEx12_B19_noRG_1in10x_L1_TCATTACGTATTACCG	2	1in10x	Neuron
CCEx12_B19_noRG_1in10x_L1_TTCTTAGTCCACGACG	1	1in10x	Neuron
CCEx12_B19_noRG_1in10x_L1_CTCTGGTCACAGGTTT	1	1in10x	Neuron
CCEx12_B19_noRG_1in10x_L1_AGTGGGAAGTTGTCGT	1	1in10x	Neuron
CCEx12_B19_noRG_1in10x_L1_TGGCCAGAGACTAAGT	1	1in10x	Neuron
CCEx12_B19_noRG_1in10x_L1_CTCGAAAAGAGGTTAT	3	1in10x	Neuron
CCEx12_B19_noRG_1in10x_L1_ATCGAGTGTACAGCAG	2	1in10x	Neuron
CCEx12_B19_noRG_1in10x_L1_CTGTGCTTCGTTTATC	1	1in10x	Neuron
CCEx12_B19_noRG_1in10x_L1_CTCGTCAGTAGCTAAA	1	1in10x	Neuron
CCEx12_B19_noRG_1in10x_L1_GCTGCTTTCTTGCAAG	2	1in10x	Neuron
CCEx12_B19_noRG_1in10x_L1_ATTATCCTCTCGTTTA	1	1in10x	Neuron
CCEx12_B19_noRG_1in10x_L1_CGACTTCGTGGTACAG	1	1in10x	Neuron
CCEx12_B19_noRG_1in10x_L1_ATGGGAGAGGTCGGAT	2	1in10x	Neuron
CCEx12_B19_noRG_1in10x_L1_ACGGGTCAGTCCAGGA	1	1in10x	Neuron
CCEx12_B19_noRG_1in10x_L1_GGGAATGTCTACCAGA	1	1in10x	Neuron
CCEx12_B19_noRG_1in10x_L1_AGGCCACTCGGAGGTA	1	1in10x	Neuron
CCEx12_B19_noRG_1in10x_L1_CCAGCGATCCGATATG	3	1in10x	Neuron
CCEx12_B19_noRG_1in10x_L1_CAGAATCCATGCCTTC	2	1in10x	Neuron
CCEx12_B19_noRG_1in10x_L1_CCGTGGAGTATATGGA	2	1in10x	Neuron
CCEx12_B19_noRG_1in10x_L1_GGTATTGTCCAGAGGA	1	1in10x	Neuron
CCEx12_B19_noRG_1in10x_L1_GTCTTCGGTTTCCACC	1	1in10x	Neuron
CCEx12_B19_noRG_1in10x_L1_GTAACGTAGAATAGGG	2	1in10x	Neuron
CCEx12_B19_noRG_1in10x_L1_CTCCTAGAGCGAAGGG	1	1in10x	Neuron
CCEx12_B19_noRG_1in10x_L1_TAGTGGTTCTCGATGA	4	1in10x	Neuron
CCEx12_B19_noRG_1in10x_L1_ACGCAGCGTTCACCTC	2	1in10x	Neuron
CCEx12_B19_noRG_1in10x_L1_ACTTGTTCATGCATGT	1	1in10x	Neuron
CCEx12_B19_noRG_1in10x_L1_CTACACCCACAGGCCT	2	1in10x	Neuron
CCEx12_B19_noRG_1in10x_L1_TTTACTGGTGATGTGG	2	1in10x	Neuron
CCEx12_B19_noRG_1in10x_L1_CAGAATCTCGCCTGAG	2	1in10x	Neuron
CCEx12_B19_noRG_1in10x_L1_ACACCGGAGTGCAAGC	1	1in10x	Neuron
CCEx12_B19_noRG_1in10x_L1_TGAGGGATCTCGATGA	1	1in10x	Neuron
CCEx12_B19_noRG_1in10x_L1_TAGGCATTCGTCGTTC	2	1in10x	Neuron
CCEx12_B19_noRG_1in10x_L1_GAGGTGACAAGGGTCA	1	1in10x	Neuron
CCEx12_B19_noRG_1in10x_L1_GGGAATGGTCTCCACT	2	1in10x	Neuron
CCEx12_B19_noRG_1in10x_L1_ACTGTCCTCACCTTAT	2	1in10x	Neuron
CCEx12_B19_noRG_1in10x_L1_GTGCTTCTCAACGAAA	1	1in10x	Neuron
CCEx12_B19_noRG_1in10x_L1_GTCACAATCCTTAATC	1	1in10x	Neuron
CCEx12_B19_noRG_1in10x_L1_TGACGGCCAATAACGA	1	1in10x	Neuron
CCEx12_B19_noRG_1in10x_L1_GCATACATCAAAGTAG	1	1in10x	Neuron
CCEx12_B19_noRG_1in10x_L1_CCTCTGAAGATGTAAC	2	1in10x	Neuron
CCEx12_B19_noRG_1in10x_L1_TCAGGTAAGCCGGTAA	2	1in10x	Neuron
CCEx12_B19_noRG_1in10x_L1_GATCTAGGTTGCTCCT	1	1in10x	Neuron
CCEx12_B19_noRG_1in10x_L1_CCGTGGAGTCTAGGTT	2	1in10x	Neuron
CCEx12_B19_noRG_1in10x_L1_CGTTAGAAGGTGCAAC	3	1in10x	Neuron
CCEx12_B19_noRG_1in10x_L1_CTGTGCTCATTGGTAC	3	1in10x	Neuron
CCEx12_B19_noRG_1in10x_L1_CGTCTACTCTGTCAAG	2	1in10x	Neuron
CCEx12_B19_noRG_1in10x_L1_TGACGGCCACTAAGTC	1	1in10x	Neuron
CCEx12_B19_noRG_1in10x_L1_AGAATAGGTGGACGAT	1	1in10x	Neuron
CCEx12_B19_noRG_1in10x_L1_GGAGCAAAGCACAGGT	1	1in10x	Neuron
CCEx12_B19_noRG_1in10x_L1_CATATTCAGGGTCGAT	2	1in10x	Neuron
CCEx12_B19_noRG_1in10x_L1_CGTTAGACAAGCGATG	1	1in10x	Neuron
CCEx12_B19_noRG_1in10x_L1_CTACATTAGCCAGAAC	1	1in10x	Neuron
CCEx12_B19_noRG_1in10x_L1_GAATAAGAGACGCTTT	2	1in10x	Neuron
CCEx12_B19_noRG_1in10x_L1_CATATGGCACGTAAGG	1	1in10x	Neuron
CCEx12_B19_noRG_1in10x_L1_GTCTCGTGTGCACCAC	1	1in10x	Non_Neuron
CCEx12_B19_noRG_1in10x_L1_GTTCGGGTCGCCTGTT	2	1in10x	Neuron
CCEx12_B19_noRG_1in10x_L1_TCTCATAGTGTTAAGA	4	1in10x	Neuron
CCEx12_B19_noRG_1in10x_L1_CGTTCTGGTACGCACC	3	1in10x	Neuron
CCEx12_B19_noRG_1in10x_L1_AGAATAGCACCAGGTC	1	1in10x	Neuron
CCEx12_B19_noRG_1in10x_L1_CAACCAAAGGAATGGA	2	1in10x	Neuron
CCEx12_B19_noRG_1in10x_L1_TCAGGATTCAGTTAGC	3	1in10x	Neuron
CCEx12_B19_noRG_1in10x_L1_CTACACCTCTCTAAGG	2	1in10x	Neuron
CCEx12_B19_noRG_1in10x_L1_CCTATTAAGTGAATTG	1	1in10x	Neuron
CCEx12_B19_noRG_1in10x_L1_AACCGCGGTCCGAGTC	1	1in10x	Neuron
CCEx12_B19_noRG_1in10x_L1_CAGTCCTTCAATACCG	2	1in10x	Neuron
CCEx12_B19_noRG_1in10x_L1_AACTCCCGTCTCCACT	1	1in10x	Neuron
CCEx12_B19_noRG_1in10x_L1_ACTGATGGTAAGTGGC	1	1in10x	Neuron
CCEx12_B19_noRG_1in10x_L1_ACTTTCACAAACTGCT	1	1in10x	Neuron
CCEx12_B19_noRG_1in10x_L1_GCATGCGCAAAGTCAA	1	1in10x	Non_Neuron
CCEx12_B19_noRG_1in10x_L1_GCAGTTAAGAAGGCCT	1	1in10x	Neuron
CCEx12_B19_noRG_1in10x_L1_AAAGTAGCACCAGCAC	2	1in10x	Neuron
CCEx12_B19_noRG_1in10x_L1_TGACTTTTCGTCTGCT	1	1in10x	Neuron
CCEx12_B19_noRG_1in10x_L1_ACGGGCTTCACATACG	1	1in10x	Neuron
CCEx12_B19_noRG_1in10x_L1_TCGCGTTGTACTTAGC	2	1in10x	Neuron
CCEx12_B19_noRG_1in10x_L1_GGCTCGAGTGAGTGAC	3	1in10x	Neuron
CCEx12_B19_noRG_1in10x_L1_GTGTTAGAGGTGATAT	1	1in10x	Neuron
CCEx12_B19_noRG_1in10x_L1_ACACCGGAGAAGGGTA	1	1in10x	Neuron
CCEx12_B19_noRG_1in10x_L1_CAGCATACATTGTGCA	1	1in10x	Neuron
CCEx12_B19_noRG_1in10x_L1_ACACTGACAAACTGTC	1	1in10x	Neuron
CCEx12_B19_noRG_1in10x_L1_TGTGTTTGTCGGCATC	2	1in10x	Neuron
CCEx12_B19_noRG_1in10x_L1_AACCGCGTCTAACTCT	1	1in10x	Neuron
CCEx12_B19_noRG_1in10x_L1_GAACATCTCATCTGCC	1	1in10x	Neuron
CCEx12_B19_noRG_1in10x_L1_AGAATAGAGACAGAGA	2	1in10x	Neuron
CCEx12_B19_noRG_1in10x_L1_GCCTCTAGTATAATGG	1	1in10x	Neuron
CCEx12_B19_noRG_1in10x_L1_AAAGCAACAGTCTTCC	2	1in10x	Neuron
CCEx12_B19_noRG_1in10x_L1_GCAGCCACATCCGGGT	1	1in10x	Neuron
CCEx12_B19_noRG_1in10x_L1_GTGTTAGCAGCTGCAC	2	1in10x	Neuron
CCEx12_B19_noRG_1in10x_L1_GCAGTTAAGGTGATAT	1	1in10x	Neuron
CCEx12_B19_noRG_1in10x_L1_TCAGATGAGAGTGACC	1	1in10x	Neuron
CCEx12_B19_noRG_1in10x_L1_CGAGCCAGTTACGACT	5	1in10x	Neuron
CCEx12_B19_noRG_1in10x_L1_GGTGCGTCAGAGTGTG	1	1in10x	Neuron
CCEx12_B19_noRG_1in10x_L1_TTCTCCTCATCGTCGG	2	1in10x	Neuron
CCEx12_B19_noRG_1in10x_L1_TCGTAGACAAACTGCT	2	1in10x	Neuron
CCEx12_B19_noRG_1in10x_L1_GTACTCCCAATCAGAA	2	1in10x	Neuron
CCEx12_B19_noRG_1in10x_L1_TATCAGGTCCTCCTAG	1	1in10x	Neuron
CCEx12_B19_noRG_1in10x_L1_CTTTGCGGTATAGGGC	2	1in10x	Neuron
CCEx12_B19_noRG_1in10x_L1_GCTTCCAAGCTGCCCA	3	1in10x	Neuron
CCEx12_B19_noRG_1in10x_L1_AGCGTATGTCTAGAGG	3	1in10x	Neuron
CCEx12_B19_noRG_1in10x_L1_TCAACGAGTACCTACA	3	1in10x	Neuron
CCEx12_B19_noRG_1in10x_L1_TGCCCATTCCAGGGCT	2	1in10x	Neuron
CCEx12_B19_noRG_1in10x_L1_ACGGGTCTCATATCGG	2	1in10x	Neuron
CCEx12_B19_noRG_1in10x_L1_GGCTGGTCAATGGAGC	2	1in10x	Neuron
CCEx12_B19_noRG_1in10x_L1_CTCGTACGTGAAATCA	2	1in10x	Neuron
CCEx12_B19_noRG_1in10x_L1_CTGATAGAGATATACG	1	1in10x	Neuron
CCEx12_B19_noRG_1in10x_L1_CGTGTCTGTAAACGCG	2	1in10x	Neuron
CCEx12_B19_noRG_1in10x_L1_TCCACACTCTGGTATG	2	1in10x	Neuron
CCEx12_B19_noRG_1in10x_L1_GCAAACTCAAGTTCTG	2	1in10x	Neuron
CCEx12_B19_noRG_1in10x_L1_CGTCTACTCCAGAGGA	1	1in10x	Neuron
CCEx12_B19_noRG_1in10x_L1_CATTCGCAGAGGTTAT	1	1in10x	Neuron
CCEx12_B19_noRG_1in10x_L1_GAAGCAGAGCGTCTAT	1	1in10x	Neuron
CCEx12_B19_noRG_1in10x_L1_ACACCCTCATTGGGCC	2	1in10x	Neuron
CCEx12_B19_noRG_1in10x_L1_GCTTCCACAGTAAGAT	2	1in10x	Neuron
CCEx12_B19_noRG_1in10x_L1_GATCGCGGTGATAAAC	1	1in10x	Neuron
CCEx12_B19_noRG_1in10x_L1_TGACTTTCATCCCATC	2	1in10x	Neuron
CCEx12_B19_noRG_1in10x_L1_ACCCACTCAGACTCGC	1	1in10x	Neuron
CCEx12_B19_noRG_1in10x_L1_GGACATTTCTGTCTCG	1	1in10x	Neuron
CCEx12_B19_noRG_1in10x_L1_AGACGTTAGGAGTTTA	3	1in10x	Neuron
CCEx12_B19_noRG_1in10x_L1_AGATTGCAGTCCGTAT	1	1in10x	Neuron
CCEx12_B19_noRG_1in10x_L1_TGTGTTTTCGGATGGA	1	1in10x	Neuron
CCEx12_B19_noRG_1in10x_L1_ACCCACTAGGCGACAT	2	1in10x	Non_Neuron
CCEx12_B19_noRG_1in10x_L1_AACTCTTCAGCTCGAC	2	1in10x	Neuron
CCEx12_B19_noRG_1in10x_L1_CTCGAAATCCTTAATC	2	1in10x	Neuron
CCEx12_B19_noRG_1in10x_L1_CTCTGGTTCTCATTCA	2	1in10x	Neuron
CCEx12_B19_noRG_1in10x_L1_AACTGGTCACCTGGTG	1	1in10x	Neuron
CCEx12_B19_noRG_1in10x_L1_ACCTTTAGTATAGGGC	2	1in10x	Neuron
CCEx12_B19_noRG_1in10x_L1_TCACGAAAGAACTGTA	2	1in10x	Neuron
CCEx12_B19_noRG_1in10x_L1_ACTTACTAGACAGAGA	1	1in10x	Neuron
CCEx12_B19_noRG_1in10x_L1_GTGTTAGCAGCTCGCA	2	1in10x	Neuron
CCEx12_B19_noRG_1in10x_L1_TCCCGATGTTGTTTGG	1	1in10x	Neuron
CCEx12_B19_noRG_1in10x_L1_TTAGTTCGTTCGCTAA	2	1in10x	Neuron
CCEx12_B19_noRG_1in10x_L1_CAAGGCCAGCTCCTCT	1	1in10x	Neuron
CCEx12_B19_noRG_1in10x_L1_GGGCATCCAGACAAGC	2	1in10x	Neuron
CCEx12_B19_noRG_1in10x_L1_GAGTCCGAGGCCCGTT	1	1in10x	Neuron
CCEx12_B19_noRG_1in10x_L1_CGCGGTATCGCACTCT	2	1in10x	Non_Neuron
CCEx12_B19_noRG_1in10x_L1_CTAATGGGTAGCAAAT	1	1in10x	Neuron
CCEx12_B19_noRG_1in10x_L1_CTCGGGACACAACGCC	3	1in10x	Neuron
CCEx12_B19_noRG_1in10x_L1_GACGCGTTCCGTTGCT	3	1in10x	Non_Neuron
CCEx12_B19_noRG_1in10x_L1_TGGACGCGTGAGGGAG	1	1in10x	Neuron
CCEx12_B19_noRG_1in10x_L1_TCAACGATCACCGGGT	2	1in10x	Neuron
CCEx12_B19_noRG_1in10x_L1_GCTTGAACATCGGGTC	2	1in10x	Neuron
CCEx12_B19_noRG_1in10x_L1_TCAGGTATCTAACTCT	1	1in10x	Neuron
CCEx12_B19_noRG_1in10x_L1_CACAGGCTCCACGACG	3	1in10x	Neuron
CCEx12_B19_noRG_1in10x_L1_TCCACACGTGAGGGTT	1	1in10x	Neuron
CCEx12_B19_noRG_1in10x_L1_CACAGGCTCGGAAATA	2	1in10x	Neuron
CCEx12_B19_noRG_1in10x_L1_CCTTACGGTCTTTCAT	1	1in10x	Neuron
CCEx12_B19_noRG_1in10x_L1_CAACCAAAGGACCACA	1	1in10x	Neuron
CCEx12_B19_noRG_1in10x_L1_ACACCCTAGTTGTAGA	1	1in10x	Neuron
CCEx12_B19_noRG_1in10x_L1_AATCCAGTCTCATTCA	2	1in10x	Neuron
CCEx12_B19_noRG_1in10x_L1_TTTCCTCCAATGGAAT	2	1in10x	Neuron
CCEx12_B19_noRG_1in10x_L1_TCCACACAGAACAACT	1	1in10x	Neuron
CCEx12_B19_noRG_1in10x_L1_TCAGGTAAGAAGCCCA	1	1in10x	Neuron
CCEx12_B19_noRG_1in10x_L1_TGGCCAGCACAGGAGT	4	1in10x	Neuron
CCEx12_B19_noRG_1in10x_L1_GTCATTTCAGGACGTA	2	1in10x	Neuron
CCEx12_B19_noRG_1in10x_L1_CTTAGGACAATAGAGT	3	1in10x	Neuron
CCEx12_B19_noRG_1in10x_L1_GCACATATCTGGCGTG	2	1in10x	Neuron
CCEx12_B19_noRG_1in10x_L1_TGACTAGTCTCTAGGA	2	1in10x	Neuron
CCEx12_B19_noRG_1in10x_L1_TGAAAGACACAGGCCT	1	1in10x	Neuron
CCEx12_B19_noRG_1in10x_L1_TCAGCAAAGAATAGGG	1	1in10x	Neuron
CCEx12_B19_noRG_1in10x_L1_GGTGAAGAGGGTATCG	2	1in10x	Neuron
CCEx12_B19_noRG_1in10x_L1_GTACTCCCATACCATG	1	1in10x	Neuron
CCEx12_B19_noRG_1in10x_L1_CTCTACGAGAGTTGGC	1	1in10x	Neuron
CCEx12_B19_noRG_1in10x_L1_AACTCTTTCACAACGT	1	1in10x	Neuron
CCEx12_B19_noRG_1in10x_L1_CACATAGCAGCTGTTA	1	1in10x	Neuron
CCEx12_B19_noRG_1in10x_L1_ACTGAACGTTGTGGCC	1	1in10x	Neuron
CCEx12_B19_noRG_1in10x_L1_CCTATTACAATCTGCA	1	1in10x	Neuron
CCEx12_B19_noRG_1in10x_L1_CTGATAGTCGGTTCGG	2	1in10x	Neuron
CCEx12_B19_noRG_1in10x_L1_AGTCTTTCATGTCTCC	2	1in10x	Neuron
CCEx12_B19_noRG_1in10x_L1_CACAAACAGAAGGTTT	2	1in10x	Neuron
CCEx12_B19_noRG_1in10x_L1_ATTGGTGTCAACGCTA	1	1in10x	Neuron
CCEx12_B19_noRG_1in10x_L1_TAGTTGGCATGTAAGA	2	1in10x	Neuron
CCEx12_B19_noRG_1in10x_L1_CAACCTCTCTATCGCC	2	1in10x	Neuron
CCEx12_B19_noRG_1in10x_L1_CGGGTCAGTCCATCCT	1	1in10x	Neuron
CCEx12_B19_noRG_1in10x_L1_CGTCTACCAACACGCC	1	1in10x	Neuron
CCEx12_B19_noRG_1in10x_L1_CATCGAACATCATCCC	1	1in10x	Neuron
CCEx12_B19_noRG_1in10x_L1_CGTTGGGTCCCAACGG	2	1in10x	Neuron
CCEx12_B19_noRG_1in10x_L1_CTGATCCTCCTCTAGC	1	1in10x	Neuron
CCEx12_B19_noRG_1in10x_L1_AACCGCGAGATCCCAT	2	1in10x	Neuron
CCEx12_B19_noRG_1in10x_L1_GACGTGCTCGCGTAGC	1	1in10x	Neuron
CCEx12_B19_noRG_1in10x_L1_CAAGAAACACATTAGC	1	1in10x	Neuron
CCEx12_B19_noRG_1in10x_L1_CGCGTTTAGCGATAGC	2	1in10x	Neuron
CCEx12_B19_noRG_1in10x_L1_AAACGGGGTAGGCATG	1	1in10x	Neuron
CCEx12_B19_noRG_1in10x_L1_AAGGAGCCAATGTTGC	1	1in10x	Neuron
CCEx12_B19_noRG_1in10x_L1_GAGGTGACAGGGCATA	3	1in10x	Neuron
CCEx12_B19_noRG_1in10x_L1_GGATTACCACACCGAC	2	1in10x	Neuron
CCEx12_B19_noRG_1in10x_L1_CAAGTTGGTCTCAACA	1	1in10x	Neuron
CCEx12_B19_noRG_1in10x_L1_CAGTAACTCATTGCCC	2	1in10x	Neuron
CCEx12_B19_noRG_1in10x_L1_TAAACCGAGTGGGATC	4	1in10x	Neuron
CCEx12_B19_noRG_1in10x_L1_ACCCACTAGAAGGACA	2	1in10x	Neuron
CCEx12_B19_noRG_1in10x_L1_TGACAACCAAGTTCTG	2	1in10x	Neuron
CCEx12_B19_noRG_1in10x_L1_ACTTTCACAATGTAAG	2	1in10x	Neuron
CCEx12_B19_noRG_1in10x_L1_GTCATTTAGGACTGGT	2	1in10x	Neuron
CCEx12_B19_noRG_1in10x_L1_CTCTAATTCTTATCTG	2	1in10x	Neuron
CCEx12_B19_noRG_1in10x_L1_CACAGGCCATAAGACA	1	1in10x	Neuron
CCEx12_B19_noRG_1in10x_L1_ATCACGACAGCTGGCT	3	1in10x	Neuron
CCEx12_B19_noRG_1in10x_L1_TGACTTTGTGACCAAG	6	1in10x	Neuron
CCEx12_B19_noRG_1in10x_L1_TACGGATGTAGGAGTC	1	1in10x	Neuron
CCEx12_B19_noRG_1in10x_L1_TCCACACAGTAGCGGT	1	1in10x	Neuron
CCEx12_B19_noRG_1in10x_L1_TGAAAGACATAGTAAG	4	1in10x	Neuron
CCEx12_B19_noRG_1in10x_L1_CATTCGCTCCAATGGT	1	1in10x	Neuron
CCEx12_B19_noRG_1in10x_L1_CCACTACAGGGATCTG	2	1in10x	Neuron
CCEx12_B19_noRG_1in10x_L1_ATCACGAAGTGTCCAT	2	1in10x	Neuron
CCEx12_B19_noRG_1in10x_L1_AGAGCGAGTCAGAGGT	2	1in10x	Neuron
CCEx12_B19_noRG_1in10x_L1_AGGGATGCAACTGCTA	1	1in10x	Non_Neuron
CCEx12_B19_noRG_1in10x_L1_GCATGATGTCCGAATT	2	1in10x	Non_Neuron
CCEx12_B19_noRG_1in10x_L1_GCTTCCATCATCGGAT	6	1in10x	Neuron
CCEx12_B19_noRG_1in10x_L1_TGCCCTAGTTCAGCGC	1	1in10x	Neuron
CCEx12_B19_noRG_1in10x_L1_CCTTTCTTCGGATGGA	3	1in10x	Neuron
CCEx12_B19_noRG_1in10x_L1_CGATGGCTCAGAAATG	1	1in10x	Neuron
CCEx12_B19_noRG_1in10x_L1_ATAAGAGTCTTGCCGT	2	1in10x	Neuron
CCEx12_B19_noRG_1in10x_L1_CTGCGGACACGAGGTA	1	1in10x	Non_Neuron
CCEx12_B19_noRG_1in10x_L1_CCATGTCCACCAGGCT	1	1in10x	Neuron
CCEx12_B19_noRG_1in10x_L1_GTCTTCGAGATGTTAG	1	1in10x	Neuron
CCEx12_B19_noRG_1in10x_L1_CCACGGAAGGTCGGAT	2	1in10x	Neuron
CCEx12_B19_noRG_1in10x_L1_CGATCGGTCCTATGTT	1	1in10x	Neuron
CCEx12_B19_noRG_1in10x_L1_ACTGAGTAGGCCGAAT	2	1in10x	Neuron
CCEx12_B19_noRG_1in10x_L1_AGTCTTTTCCAGTATG	2	1in10x	Neuron
CCEx12_B19_noRG_1in10x_L1_ATGGGAGTCTTGCATT	1	1in10x	Neuron
CCEx12_B19_noRG_1in10x_L1_TCGCGAGAGGATCGCA	3	1in10x	Neuron
CCEx12_B19_noRG_1in10x_L1_ATGAGGGAGTCAAGGC	2	1in10x	Neuron
CCEx12_B19_noRG_1in10x_L1_CAGTAACAGTGTTGAA	2	1in10x	Neuron
CCEx12_B19_noRG_1in10x_L1_ACGAGCCGTCCGAGTC	3	1in10x	Neuron
CCEx12_B19_noRG_1in10x_L1_AGACGTTAGCCACTAT	2	1in10x	Neuron
CCEx12_B19_noRG_1in10x_L1_ATCTGCCCAGGCTCAC	4	1in10x	Neuron
CCEx12_B19_noRG_1in10x_L1_GCTGGGTGTATGAATG	1	1in10x	Neuron
CCEx12_B19_noRG_1in10x_L1_CTTTGCGTCTGCCAGG	1	1in10x	Neuron
CCEx12_B19_noRG_1in10x_L1_ACGCCAGTCGCACTCT	4	1in10x	Neuron
CCEx12_B19_noRG_1in10x_L1_CAGAATCCAGGTCCAC	3	1in10x	Neuron
CCEx12_B19_noRG_1in10x_L1_CTCACACAGTCAAGCG	1	1in10x	Neuron
CCEx12_B19_noRG_1in10x_L1_TACCTATTCCAACCAA	3	1in10x	Neuron
CCEx12_B19_noRG_1in10x_L1_CGTCAGGAGAGCTATA	1	1in10x	Neuron
CCEx12_B19_noRG_1in10x_L1_AAGCCGCTCAAACGGG	2	1in10x	Neuron
CCEx12_B19_noRG_1in10x_L1_TGACGGCGTCTACCTC	3	1in10x	Neuron
CCEx12_B19_noRG_1in10x_L1_ATGTGTGAGTATTGGA	2	1in10x	Neuron
CCEx12_B19_noRG_1in10x_L1_TCAGCAAAGGTGACCA	3	1in10x	Non_Neuron
CCEx12_B19_noRG_1in10x_L1_CAGCTGGTCTGAGGGA	1	1in10x	Neuron
CCEx12_B19_noRG_1in10x_L1_CAGCTAAGTACAGTTC	4	1in10x	Neuron
CCEx12_B19_noRG_1in10x_L1_CCAATCCCAGCCTTTC	1	1in10x	Neuron
CCEx12_B19_noRG_1in10x_L1_AACTCAGCATTCGACA	2	1in10x	Neuron
CCEx12_B19_noRG_1in10x_L1_AGCGTCGGTCCCTTGT	1	1in10x	Neuron
CCEx12_B19_noRG_1in10x_L1_CAGCTGGGTACCGTTA	3	1in10x	Neuron
CCEx12_B19_noRG_1in10x_L1_GTGGGTCGTACAGCAG	1	1in10x	Neuron
CCEx12_B19_noRG_1in10x_L1_ATCACGACATGTTGAC	1	1in10x	Neuron
CCEx12_B19_noRG_1in10x_L1_GGCGACTAGTTGTCGT	2	1in10x	Neuron
CCEx12_B19_noRG_1in10x_L1_TAGACCAAGCGCTTAT	1	1in10x	Neuron
CCEx12_B19_noRG_1in10x_L1_CGAGAAGCAGCGTAAG	1	1in10x	Neuron
CCEx12_B19_noRG_1in10x_L1_TCGCGTTTCGTGGACC	2	1in10x	Neuron
CCEx12_B19_noRG_1in10x_L1_CAAGTTGCAGTAACGG	1	1in10x	Neuron
CCEx12_B19_noRG_1in10x_L1_AGCGTATCAAAGGAAG	1	1in10x	Neuron
CCEx12_B19_noRG_1in10x_L1_GAACATCAGAATAGGG	4	1in10x	Neuron
CCEx12_B19_noRG_1in10x_L1_TTTACTGAGACGCAAC	2	1in10x	Neuron
CCEx12_B19_noRG_1in10x_L1_CCTTTCTCACCGAATT	3	1in10x	Neuron
CCEx12_B19_noRG_1in10x_L1_ACCGTAACAATCGAAA	2	1in10x	Neuron
CCEx12_B19_noRG_1in10x_L1_GGATTACGTCCATCCT	4	1in10x	Neuron
CCEx12_B19_noRG_1in10x_L1_ATGGGAGGTTGGTAAA	3	1in10x	Neuron
CCEx12_B19_noRG_1in10x_L1_ACAGCCGCAGCCAGAA	1	1in10x	Neuron
CCEx12_B19_noRG_1in10x_L1_GCATGATGTCTCTTTA	2	1in10x	Neuron
CCEx12_B19_noRG_1in10x_L1_CGTTCTGAGGTTCCTA	1	1in10x	Neuron
CCEx12_B19_noRG_1in10x_L1_AACTCAGCAATGGTCT	1	1in10x	Neuron
CCEx12_B19_noRG_1in10x_L1_ACTTACTGTGTGTGCC	1	1in10x	Neuron
CCEx12_B19_noRG_1in10x_L1_TGACAACCATGAACCT	1	1in10x	Neuron
CCEx12_B19_noRG_1in10x_L1_CACCAGGCACGAAATA	1	1in10x	Neuron
CCEx12_B19_noRG_1in10x_L1_GTCTTCGTCAGGCGAA	4	1in10x	Neuron
CCEx12_B19_noRG_1in10x_L1_TATCAGGAGGATCGCA	3	1in10x	Neuron
CCEx12_B19_noRG_1in10x_L1_CTCATTATCTTGCATT	1	1in10x	Neuron
CCEx12_B19_noRG_1in10x_L1_CACAAACCAAATTGCC	1	1in10x	Neuron
CCEx12_B19_noRG_1in10x_L1_CAGCCGACAGGAACGT	1	1in10x	Neuron
CCEx12_B19_noRG_1in10x_L1_CGATTGAAGCCAGAAC	4	1in10x	Neuron
CCEx12_B19_noRG_1in10x_L1_CGCCAAGCAGGAACGT	3	1in10x	Neuron
CCEx12_B19_noRG_1in10x_L1_CCTTACGTCAGCAACT	2	1in10x	Neuron
CCEx12_B19_noRG_1in10x_L1_ATGAGGGAGGCTAGAC	2	1in10x	Neuron
CCEx12_B19_noRG_1in10x_L1_CGATGGCTCTCTGTCG	1	1in10x	Neuron
CCEx12_B19_noRG_1in10x_L1_AGTCTTTTCCAAGTAC	2	1in10x	Neuron
CCEx12_B19_noRG_1in10x_L1_TTTATGCTCAGCTCTC	1	1in10x	Neuron
CCEx12_B19_noRG_1in10x_L1_CTTGGCTAGAACAACT	3	1in10x	Neuron
CCEx12_B19_noRG_1in10x_L1_CCTCAGTGTCGACTAT	1	1in10x	Neuron
CCEx12_B19_noRG_1in10x_L1_TGAGAGGTCCTGTAGA	1	1in10x	Neuron
CCEx12_B19_noRG_1in10x_L1_AGCTCTCTCGGCTACG	2	1in10x	Neuron
CCEx12_B19_noRG_1in10x_L1_CGATCGGTCTCGCATC	1	1in10x	Neuron
CCEx12_B19_noRG_1in10x_L1_ATTATCCCATTAACCG	2	1in10x	Neuron
CCEx12_B19_noRG_1in10x_L1_GGTGCGTAGAGGTTAT	2	1in10x	Non_Neuron
CCEx12_B19_noRG_1in10x_L1_CGGACGTGTATCACCA	1	1in10x	Non_Neuron
CCEx12_B19_noRG_1in10x_L1_GATCAGTAGCTGAACG	1	1in10x	Neuron
CCEx12_B19_noRG_1in10x_L1_CGAGCACGTCTCTTAT	2	1in10x	Neuron
CCEx12_B19_noRG_1in10x_L1_ACGAGGATCCTCAACC	2	1in10x	Non_Neuron
CCEx12_B19_noRG_1in10x_L1_GCAGCCAGTATTACCG	1	1in10x	Neuron
CCEx12_B19_noRG_1in10x_L1_CAAGATCCATTGGCGC	1	1in10x	Neuron
CCEx12_B19_noRG_1in10x_L1_GATCGATAGAGGGATA	1	1in10x	Neuron
CCEx12_B19_noRG_1in10x_L1_TTATGCTAGACTTTCG	2	1in10x	Neuron
CCEx12_B19_noRG_1in10x_L1_GTTAAGCAGAGCCTAG	2	1in10x	Neuron
CCEx12_B19_noRG_1in10x_L1_GGGTTGCTCGTTTGCC	1	1in10x	Neuron
CCEx12_B19_noRG_1in10x_L1_TGCACCTTCAACGGCC	2	1in10x	Neuron
CCEx12_B19_noRG_1in10x_L1_GAATAAGGTTACGCGC	1	1in10x	Neuron
CCEx12_B19_noRG_1in10x_L1_TCAGCTCGTGCAGTAG	2	1in10x	Non_Neuron
CCEx12_B19_noRG_1in10x_L1_CTCTAATCATAGGATA	1	1in10x	Neuron
CCEx12_B19_noRG_1in10x_L1_TGGCCAGAGTCATCCA	1	1in10x	Neuron
CCEx12_B19_noRG_1in10x_L1_CGACTTCAGTCGATAA	1	1in10x	Neuron
CCEx12_B19_noRG_1in10x_L1_ACCAGTAGTTACAGAA	1	1in10x	Neuron
CCEx12_B19_noRG_1in10x_L1_AAGTCTGGTTGTCGCG	1	1in10x	Neuron
CCEx12_B19_noRG_1in10x_L1_CGCTATCCACACGCTG	1	1in10x	Neuron
CCEx12_B19_noRG_1in10x_L1_ATCCGAATCTAACCGA	1	1in10x	Neuron
CCEx12_B19_noRG_1in10x_L1_TACGGTAAGACTGGGT	2	1in10x	Non_Neuron
CCEx12_B19_noRG_1in10x_L1_TTAGGCATCCTCCTAG	1	1in10x	Neuron
CCEx12_B19_noRG_1in10x_L1_TCAGCAAAGGAATGGA	4	1in10x	Neuron
CCEx12_B19_noRG_1in10x_L1_CCGGTAGGTCAGCTAT	2	1in10x	Neuron
CCEx12_B19_noRG_1in10x_L1_AAGACCTTCAACCATG	2	1in10x	Neuron
CCEx12_B19_noRG_1in10x_L1_TACAGTGGTTGGTAAA	1	1in10x	Non_Neuron
CCEx12_B19_noRG_1in10x_L1_TTAACTCGTTACGACT	2	1in10x	Neuron
CCEx12_B19_noRG_1in10x_L1_CGGTTAAAGCCGATTT	1	1in10x	Neuron
CCEx12_B19_noRG_1in10x_L1_TTGCCGTAGGGCTCTC	2	1in10x	Neuron
CCEx12_B19_noRG_1in10x_L1_TTAGGACTCGAGAGCA	2	1in10x	Neuron
CCEx12_B19_noRG_1in10x_L1_CAAGAAATCACCTTAT	1	1in10x	Neuron
CCEx12_B19_noRG_1in10x_L1_CCTAGCTGTAGAAAGG	1	1in10x	Neuron
CCEx12_B19_noRG_1in10x_L1_ACACCGGCATGTCCTC	4	1in10x	Neuron
CCEx12_B19_noRG_1in10x_L1_AGCGTCGAGACTTTCG	1	1in10x	Neuron
CCEx12_B19_noRG_1in10x_L1_ATCATGGGTCGCGTGT	2	1in10x	Neuron
CCEx12_B19_noRG_1in10x_L1_CTCATTAGTGTGACCC	1	1in10x	Neuron
CCEx12_B19_noRG_1in10x_L1_AGGGAGTAGACTGTAA	1	1in10x	Neuron
CCEx12_B19_noRG_1in10x_L1_CAGCTAATCTGCTGTC	4	1in10x	Neuron
CCEx12_B19_noRG_1in10x_L1_GCGAGAAAGATCCTGT	1	1in10x	Neuron
CCEx12_B19_noRG_1in10x_L1_TCAGCAATCTTTAGTC	2	1in10x	Neuron
CCEx12_B19_noRG_1in10x_L1_TGCACCTAGCGATCCC	2	1in10x	Neuron
CCEx12_B19_noRG_1in10x_L1_TCTTCGGTCTAGCACA	2	1in10x	Neuron
CCEx12_B19_noRG_1in10x_L1_ATGAGGGTCCTCATTA	1	1in10x	Neuron
CCEx12_B19_noRG_1in10x_L1_ACATGGTGTGGGTATG	1	1in10x	Neuron
CCEx12_B19_noRG_1in10x_L1_CATGGCGAGCATGGCA	2	1in10x	Neuron
CCEx12_B19_noRG_1in10x_L1_TTGGAACCAAGAGGCT	4	1in10x	Neuron
CCEx12_B19_noRG_1in10x_L1_TGAGAGGCAATAGCGG	2	1in10x	Neuron
CCEx12_B19_noRG_1in10x_L1_GGAACTTTCTCTAAGG	1	1in10x	Neuron
CCEx12_B19_noRG_1in10x_L1_GCAGCCAAGTGTCCCG	2	1in10x	Non_Neuron
CCEx12_B19_noRG_1in10x_L1_TCGTACCCACCATGTA	1	1in10x	Non_Neuron
CCEx12_B19_noRG_1in10x_L1_GCAGTTACAGGAATCG	1	1in10x	Neuron
CCEx12_B19_noRG_1in10x_L1_ACTGAGTAGCTAGTCT	2	1in10x	Neuron
CCEx12_B19_noRG_1in10x_L1_AACCGCGTCGCCTGTT	1	1in10x	Non_Neuron
CCEx12_B19_noRG_1in10x_L1_CGCTATCGTGGCTCCA	1	1in10x	Neuron
CCEx12_B19_noRG_1in10x_L1_TAAGCGTGTCATGCCG	2	1in10x	Neuron
CCEx12_B19_noRG_1in10x_L1_ACTTGTTCATCGGGTC	1	1in10x	Neuron
CCEx12_B19_noRG_1in10x_L1_CTCGGAGTCGGCGGTT	1	1in10x	Neuron
CCEx12_B19_noRG_1in10x_L1_GGACAGATCGTCTGCT	3	1in10x	Neuron
CCEx12_B19_noRG_1in10x_L1_GCTGGGTTCGGCTACG	1	1in10x	Neuron
CCEx12_B19_noRG_1in10x_L1_ATCCACCGTCACAAGG	1	1in10x	Neuron
CCEx12_B19_noRG_1in10x_L1_AGATCTGTCTAACGGT	1	1in10x	Non_Neuron
CCEx12_B19_noRG_1in10x_L1_CAGCTGGAGAACTCGG	1	1in10x	Neuron
CCEx12_B19_noRG_1in10x_L1_TGGTTCCTCCCACTTG	1	1in10x	Neuron
CCEx12_B19_noRG_1in10x_L1_GAACATCCAGGTCCAC	3	1in10x	Neuron
CCEx12_B19_noRG_1in10x_L1_GTTAAGCCAGTGGGAT	2	1in10x	Neuron
CCEx12_B19_noRG_1in10x_L1_GAGGTGAAGTGGAGAA	1	1in10x	Neuron
CCEx12_B19_noRG_1in10x_L1_GCTGCGATCTCAAGTG	1	1in10x	Neuron
CCEx12_B19_noRG_1in10x_L1_CGACTTCAGTGAAGTT	1	1in10x	Neuron
CCEx12_B19_noRG_1in10x_L1_GACGGCTTCGATGAGG	3	1in10x	Neuron
CCEx12_B19_noRG_1in10x_L1_GCAATCATCCAAGTAC	1	1in10x	Neuron
CCEx12_B19_noRG_1in10x_L1_TCCACACAGCCTATGT	1	1in10x	Neuron
CCEx12_B19_noRG_1in10x_L1_TTCTCCTTCCTCGCAT	1	1in10x	Neuron
CCEx12_B19_noRG_1in10x_L1_GTAGGCCTCGGAATCT	2	1in10x	Neuron
CCEx12_B19_noRG_1in10x_L1_GGCTCGAAGTCTCAAC	1	1in10x	Neuron
CCEx12_B19_noRG_1in10x_L1_AGTGAGGCAGTGAGTG	1	1in10x	Neuron
CCEx12_B19_noRG_1in10x_L1_AGGCCGTTCATTCACT	2	1in10x	Neuron
CCEx12_B19_noRG_1in10x_L1_AAGACCTGTTAAAGAC	1	1in10x	Neuron
CCEx12_B19_noRG_1in10x_L1_GCACATAAGAGGTAGA	1	1in10x	Neuron
CCEx12_B19_noRG_1in10x_L1_ACTATCTTCATGTCTT	1	1in10x	Neuron
CCEx12_B19_noRG_1in10x_L1_CGGACACCAGTCACTA	1	1in10x	Neuron
CCEx12_B19_noRG_1in10x_L1_CCAGCGACAAGGTTTC	3	1in10x	Neuron
CCEx12_B19_noRG_1in10x_L1_TACCTTAAGTGGTAGC	2	1in10x	Neuron
CCEx12_B19_noRG_1in10x_L1_TCACGAAAGTCCGGTC	1	1in10x	Neuron
CCEx12_B19_noRG_1in10x_L1_CTCACACTCCGCAGTG	1	1in10x	Neuron
CCEx12_B19_noRG_1in10x_L1_CGATGGCTCAGAGACG	4	1in10x	Neuron
CCEx12_B19_noRG_1in10x_L1_ACACCGGAGCCGCCTA	1	1in10x	Neuron
CCEx12_B19_noRG_1in10x_L1_TTCTCCTTCCACGTGG	2	1in10x	Neuron
CCEx12_B19_noRG_1in10x_L1_ACATGGTCAAATCCGT	1	1in10x	Neuron
CCEx12_B19_noRG_1in10x_L1_GGTATTGAGACTCGGA	2	1in10x	Neuron
CCEx12_B19_noRG_1in10x_L1_AGCGTATTCCACGACG	1	1in10x	Non_Neuron
CCEx12_B19_noRG_1in10x_L1_CACTCCATCACGCATA	2	1in10x	Non_Neuron
CCEx12_B19_noRG_1in10x_L1_TAGTTGGGTTCAGGCC	1	1in10x	Neuron
CCEx12_B19_noRG_1in10x_L1_CCAGCGACAGACGCCT	1	1in10x	Neuron
CCEx12_B19_noRG_1in10x_L1_ATAGACCGTACTTGAC	1	1in10x	Neuron
CCEx12_B19_noRG_1in10x_L1_GCGCCAAGTCATGCCG	1	1in10x	Neuron
CCEx12_B19_noRG_1in10x_L1_CGATGTATCCTTTCTC	1	1in10x	Neuron
CCEx12_B19_noRG_1in10x_L1_TGGGAAGCAGCGTCCA	1	1in10x	Neuron
CCEx12_B19_noRG_1in10x_L1_GGAACTTGTCGCCATG	2	1in10x	Neuron
CCEx12_B19_noRG_1in10x_L1_CGTCTACCACTCGACG	1	1in10x	Neuron
CCEx12_B19_noRG_1in10x_L1_TTGCCGTCATGATCCA	3	1in10x	Neuron
CCEx12_B19_noRG_1in10x_L1_CAGCTGGGTAATAGCA	1	1in10x	Neuron
CCEx12_B19_noRG_1in10x_L1_ACGGGCTTCTACTATC	1	1in10x	Neuron
CCEx12_B19_noRG_1in10x_L1_CACAAACCACCCATGG	2	1in10x	Neuron
CCEx12_B19_noRG_1in10x_L1_GAGGTGACACATTAGC	2	1in10x	Neuron
CCEx12_B19_noRG_1in10x_L1_GCATGATAGATAGGAG	1	1in10x	Neuron
CCEx12_B19_noRG_1in10x_L1_ATGAGGGAGGATGTAT	1	1in10x	Neuron
CCEx12_B19_noRG_1in10x_L1_ACTATCTTCCGAAGAG	1	1in10x	Neuron
CCEx12_B19_noRG_1in10x_L1_ATAACGCTCCTAGGGC	1	1in10x	Neuron
CCEx12_B19_noRG_1in10x_L1_CCTATTATCAAACGGG	3	1in10x	Neuron
CCEx12_B19_noRG_1in10x_L1_GATCGTAAGAAGGCCT	2	1in10x	Neuron
CCEx12_B19_noRG_1in10x_L1_TAGCCGGTCAGTGCAT	1	1in10x	Non_Neuron
CCEx12_B19_noRG_1in10x_L1_TCGGTAAGTGACCAAG	3	1in10x	Non_Neuron
CCEx12_B19_noRG_1in10x_L1_GTCCTCAAGCGTAATA	2	1in10x	Neuron
CCEx12_B19_noRG_1in10x_L1_GCACATAGTCGAACAG	1	1in10x	Neuron
CCEx12_B19_noRG_1in10x_L1_CGTTAGAGTAGGGACT	1	1in10x	Neuron
CCEx12_B19_noRG_1in10x_L1_TTATGCTCATTAACCG	1	1in10x	Neuron
CCEx12_B19_noRG_1in10x_L1_ATCATCTCACAACGCC	1	1in10x	Neuron
CCEx12_B19_noRG_1in10x_L1_GCTTCCACATAGACTC	2	1in10x	Neuron
CCEx12_B19_noRG_1in10x_L1_CGATCGGCACAGAGGT	2	1in10x	Neuron
CCEx12_B19_noRG_1in10x_L1_AGGGAGTGTTGGACCC	1	1in10x	Neuron
CCEx12_B19_noRG_1in10x_L1_TGGGCGTTCAAGGTAA	2	1in10x	Neuron
CCEx12_B19_noRG_1in10x_L1_CATCCACAGGCTATCT	2	1in10x	Non_Neuron
CCEx12_B19_noRG_1in10x_L1_GCTGCAGGTTGTGGCC	2	1in10x	Non_Neuron
CCEx12_B19_noRG_1in10x_L1_TGCGTGGGTTTGTGTG	2	1in10x	Neuron
CCEx12_B19_noRG_1in10x_L1_AAAGCAACAGCTGGCT	2	1in10x	Neuron
CCEx12_B19_noRG_1in10x_L1_GACTGCGAGCTACCTA	1	1in10x	Neuron
CCEx12_B19_noRG_1in10x_L1_TTTATGCGTGCAGACA	1	1in10x	Non_Neuron
CCEx12_B19_noRG_1in10x_L1_GAGTCCGTCACAACGT	1	1in10x	Neuron
CCEx12_B19_noRG_1in10x_L1_TATCAGGAGGAGTCTG	1	1in10x	Neuron
CCEx12_B19_noRG_1in10x_L1_CGTTAGAGTTATGTGC	3	1in10x	Neuron
CCEx12_B19_noRG_1in10x_L1_ATCCACCCAAATCCGT	1	1in10x	Neuron
CCEx12_B19_noRG_1in10x_L1_TCAGATGCATCACCCT	1	1in10x	Neuron
CCEx12_B19_noRG_1in10x_L1_CACCACTAGTGTGAAT	2	1in10x	Neuron
CCEx12_B19_noRG_1in10x_L1_AACCATGAGCGGATCA	2	1in10x	Neuron
CCEx12_B19_noRG_1in10x_L1_CGCGGTAAGCAGCCTC	3	1in10x	Neuron
CCEx12_B19_noRG_1in10x_L1_CGATGTATCTATCCCG	2	1in10x	Neuron
CCEx12_B19_noRG_1in10x_L1_CGGTTAATCGTTACAG	1	1in10x	Neuron
CCEx12_B19_noRG_1in10x_L1_CATATTCTCTTTACAC	1	1in10x	Neuron
CCEx12_B19_noRG_1in10x_L1_GAGTCCGTCGGCGGTT	2	1in10x	Neuron
CCEx12_B19_noRG_1in10x_L1_GTGCGGTAGTGCGTGA	1	1in10x	Neuron
CCEx12_B19_noRG_1in10x_L1_ATTGGTGGTGCGATAG	2	1in10x	Neuron
CCEx12_B19_noRG_1in10x_L1_TAAGCGTTCAGGCCCA	1	1in10x	Non_Neuron
CCEx12_B19_noRG_1in10x_L1_AGTCTTTAGTCGCCGT	1	1in10x	Neuron
CCEx12_B19_noRG_1in10x_L1_CGATGTAGTCTCGTTC	1	1in10x	Neuron
CCEx12_B19_noRG_1in10x_L1_CAAGTTGGTAGATTAG	1	1in10x	Neuron
CCEx12_B19_noRG_1in10x_L1_GCTGCTTTCACGATGT	1	1in10x	Non_Neuron
CCEx12_B19_noRG_1in10x_L1_TGGCCAGTCGGCGGTT	1	1in10x	Neuron
CCEx12_B19_noRG_1in10x_L1_TGACAACCAATTGCTG	2	1in10x	Neuron
CCEx12_B19_noRG_1in10x_L1_TGTCCCAAGATGTGTA	1	1in10x	Neuron
CCEx12_B19_noRG_1in10x_L1_AGCGTCGTCGCCAAAT	2	1in10x	Neuron
CCEx12_B19_noRG_1in10x_L1_ACACCGGCACGAAGCA	2	1in10x	Neuron
CCEx12_B19_noRG_1in10x_L1_GGCTGGTGTCGCTTTC	1	1in10x	Neuron
CCEx12_B19_noRG_1in10x_L1_AGCGTATGTTGGTGGA	1	1in10x	Non_Neuron
CCEx12_B19_noRG_1in10x_L1_CACCACTCAATTCCTT	1	1in10x	Neuron
CCEx12_B19_noRG_1in10x_L1_TAAACCGGTTTCCACC	1	1in10x	Neuron
CCEx12_B19_noRG_1in10x_L1_CGGACTGTCAAAGTAG	2	1in10x	Neuron
CCEx12_B19_noRG_1in10x_L1_CGGAGTCTCGGTCTAA	1	1in10x	Neuron
CCEx12_B19_noRG_1in10x_L1_CTAGTGATCCACGTGG	1	1in10x	Neuron
CCEx12_B19_noRG_1in10x_L1_GAAACTCGTGAGGCTA	1	1in10x	Neuron
CCEx12_B19_noRG_1in10x_L1_CCGTACTTCCATTCTA	4	1in10x	Neuron
CCEx12_B19_noRG_1in10x_L1_AATCCAGAGTCATGCT	2	1in10x	Neuron
CCEx12_B19_noRG_1in10x_L1_CCCTCCTAGAGTCGGT	1	1in10x	Neuron
CCEx12_B19_noRG_1in10x_L1_GTATTCTCATGTAGTC	1	1in10x	Neuron
CCEx12_B19_noRG_1in10x_L1_GCATACACACAACTGT	2	1in10x	Neuron
CCEx12_B19_noRG_1in10x_L1_GTGAAGGAGGATGCGT	1	1in10x	Neuron
CCEx12_B19_noRG_1in10x_L1_TCTGGAAAGCTAGTGG	3	1in10x	Neuron
CCEx12_B19_noRG_1in10x_L1_CTACATTCACTCAGGC	1	1in10x	Non_Neuron
CCEx12_B19_noRG_1in10x_L1_TGTGTTTAGCAGCGTA	2	1in10x	Neuron
CCEx12_B19_noRG_1in10x_L1_TACGGGCGTTTGGCGC	2	1in10x	Neuron
CCEx12_B19_noRG_1in10x_L1_TGTCCCATCCCACTTG	1	1in10x	Neuron
CCEx12_B19_noRG_1in10x_L1_TTAGGACAGTCGTACT	1	1in10x	Neuron
CCEx12_B19_noRG_1in10x_L1_TGCTGCTGTAAACCTC	1	1in10x	Neuron
CCEx12_B19_noRG_1in10x_L1_GCGCAACGTGTTCGAT	1	1in10x	Neuron
CCEx12_B19_noRG_1in10x_L1_CTGTTTAGTTCCCGAG	3	1in10x	Non_Neuron
CCEx12_B19_noRG_1in10x_L1_TACTTACTCATGGTCA	1	1in10x	Neuron
CCEx12_B19_noRG_1in10x_L1_ACACTGAAGTAGCCGA	1	1in10x	Neuron
CCEx12_B19_noRG_1in10x_L1_CGCTGGACACGCCAGT	2	1in10x	Neuron
CCEx12_B19_noRG_1in10x_L1_CTGATCCAGAGCTATA	1	1in10x	Neuron
CCEx12_B19_noRG_1in10x_L1_AGAGCTTCAGTCAGCC	1	1in10x	Neuron
CCEx12_B19_noRG_1in10x_L1_TGCGTGGAGGTAGCCA	2	1in10x	Neuron
CCEx12_B19_noRG_1in10x_L1_AGTGTCAGTACCTACA	1	1in10x	Non_Neuron
CCEx12_B19_noRG_1in10x_L1_CGGACTGCAATTGCTG	2	1in10x	Neuron
CCEx12_B19_noRG_1in10x_L1_TGGCCAGGTCCGAATT	1	1in10x	Neuron
CCEx12_B19_noRG_1in10x_L1_ACGGGTCGTCATGCAT	1	1in10x	Neuron
CCEx12_B19_noRG_1in10x_L1_CGGACTGTCTTGTCAT	1	1in10x	Neuron
CCEx12_B19_noRG_1in10x_L1_TTAGTTCGTTCGGCAC	1	1in10x	Neuron
CCEx12_B19_noRG_1in10x_L1_CACACAAGTGTGAAAT	3	1in10x	Neuron
CCEx12_B19_noRG_1in10x_L1_CGGGTCACACATTAGC	2	1in10x	Neuron
CCEx12_B19_noRG_1in10x_L1_GTAACGTGTAGCCTCG	1	1in10x	Neuron
CCEx12_B19_noRG_1in10x_L1_TGTTCCGCAGGTTTCA	1	1in10x	Neuron
CCEx12_B19_noRG_1in10x_L1_GTATCTTGTCTTGTCC	1	1in10x	Neuron
CCEx12_B19_noRG_1in10x_L1_AATCGGTAGCGTCTAT	1	1in10x	Neuron
CCEx12_B19_noRG_1in10x_L1_GTCGGGTTCAGCTCGG	1	1in10x	Neuron
CCEx12_B19_noRG_1in10x_L1_ACGAGCCCATCGTCGG	1	1in10x	Neuron
CCEx12_B19_noRG_1in10x_L1_ACTGTCCTCCTGTACC	2	1in10x	Neuron
CCEx12_B19_noRG_1in10x_L1_CTAACTTTCAGCTCTC	1	1in10x	Neuron
CCEx12_B19_noRG_1in10x_L1_GATCAGTTCTAACTTC	3	1in10x	Neuron
CCEx12_B19_noRG_1in10x_L1_TCGCGAGCACATGTGT	1	1in10x	Neuron
CCEx12_B19_noRG_1in10x_L1_TCGTAGATCGCGGATC	2	1in10x	Neuron
CCEx12_B19_noRG_1in10x_L1_CAGTAACGTACGACCC	2	1in10x	Neuron
CCEx12_B19_noRG_1in10x_L1_ACGGGTCTCGTCCAGG	1	1in10x	Neuron
CCEx12_B19_noRG_1in10x_L1_TGCTACCGTTACTGAC	1	1in10x	Neuron
CCEx12_B19_noRG_1in10x_L1_TCTTCGGTCCACGAAT	2	1in10x	Neuron
CCEx12_B19_noRG_1in10x_L1_GAATGAAAGTGGTAAT	1	1in10x	Neuron
CCEx12_B19_noRG_1in10x_L1_ACGGGTCCAAAGGCGT	1	1in10x	Neuron
CCEx12_B19_noRG_1in10x_L1_ACTGCTCTCTACTTAC	1	1in10x	Neuron
CCEx12_B19_noRG_1in10x_L1_CTGATCCTCTGGTTCC	1	1in10x	Neuron
CCEx12_B19_noRG_1in10x_L1_CTCCTAGTCGTAGATC	2	1in10x	Neuron
CCEx12_B19_noRG_1in10x_L1_GTAACTGTCGCGCCAA	1	1in10x	Neuron
CCEx12_B19_noRG_1in10x_L1_ACTTGTTCACAACTGT	1	1in10x	Neuron
CCEx12_B19_noRG_1in10x_L1_ATCTACTGTCGTCTTC	1	1in10x	Non_Neuron
CCEx12_B19_noRG_1in10x_L1_ACACCCTAGAGAACAG	1	1in10x	Neuron
CCEx12_B19_noRG_1in10x_L1_GATTCAGCAGTGGGAT	1	1in10x	Neuron
CCEx12_B19_noRG_1in10x_L1_ACTTACTGTAGCTAAA	2	1in10x	Neuron
CCEx12_B19_noRG_1in10x_L1_ATTCTACGTCTCCATC	1	1in10x	Neuron
CCEx12_B19_noRG_1in10x_L1_ACTTACTTCACCTTAT	1	1in10x	Neuron
CCEx12_B19_noRG_1in10x_L1_GTACTCCTCTTCGGTC	3	1in10x	Neuron
CCEx12_B19_noRG_1in10x_L1_GAACGGAAGTAGGCCA	2	1in10x	Neuron
CCEx12_B19_noRG_1in10x_L1_GACGCGTCAGGGTTAG	1	1in10x	Neuron
CCEx12_B19_noRG_1in10x_L1_TTGGAACAGAGGTTGC	2	1in10x	Neuron
CCEx12_B19_noRG_1in10x_L1_TAGAGCTAGAAAGTGG	1	1in10x	Neuron
CCEx12_B19_noRG_1in10x_L1_TTGACTTCACTTCTGC	2	1in10x	Neuron
CCEx12_B19_noRG_1in10x_L1_TCGGGACAGGGCATGT	2	1in10x	Neuron
CCEx12_B19_noRG_1in10x_L1_CGAGCCACAAGTAATG	1	1in10x	Neuron
CCEx12_B19_noRG_1in10x_L1_GTAGTCAAGTCGATAA	1	1in10x	Neuron
CCEx12_B19_noRG_1in10x_L1_GTCGGGTTCGTTACAG	1	1in10x	Neuron
CCEx12_B19_noRG_1in10x_L1_GTCGTAAAGAATGTGT	2	1in10x	Neuron
CCEx12_B19_noRG_1in10x_L1_TCATTTGGTCATGCAT	2	1in10x	Neuron
CCEx12_B19_noRG_1in10x_L1_CGGGTCAGTCATATGC	1	1in10x	Neuron
CCEx12_B19_noRG_1in10x_L1_TAAGTGCAGGCGTACA	1	1in10x	Neuron
CCEx12_B19_noRG_1in10x_L1_ACCTTTACAAGTAGTA	1	1in10x	Neuron
CCEx12_B19_noRG_1in10x_L1_AAGCCGCTCGCGTTTC	1	1in10x	Neuron
CCEx12_B19_noRG_1in10x_L1_TTAACTCTCTTCTGGC	1	1in10x	Neuron
CCEx12_B19_noRG_1in10x_L1_TATCAGGGTAAATACG	1	1in10x	Neuron
CCEx12_B19_noRG_1in10x_L1_GGTGTTAAGCGCCTTG	3	1in10x	Neuron
CCEx12_B19_noRG_1in10x_L1_CATGGCGTCGGTGTCG	1	1in10x	Neuron
CCEx12_B19_noRG_1in10x_L1_TGCACCTAGAATAGGG	2	1in10x	Non_Neuron
CCEx12_B19_noRG_1in10x_L1_ACACCGGAGCGTGAGT	2	1in10x	Neuron
CCEx12_B19_noRG_1in10x_L1_AGTGAGGTCACTATTC	2	1in10x	Non_Neuron
CCEx12_B19_noRG_1in10x_L1_TGCGTGGGTAGAGGAA	1	1in10x	Neuron
CCEx12_B19_noRG_1in10x_L1_GTCATTTAGGGAGTAA	1	1in10x	Non_Neuron
CCEx12_B19_noRG_1in10x_L1_GCTTCCACACAACTGT	2	1in10x	Neuron
CCEx12_B19_noRG_1in10x_L1_CATCAGAAGAGGGATA	1	1in10x	Neuron
CCEx12_B19_noRG_1in10x_L1_CTGTGCTGTAAGTTCC	2	1in10x	Neuron
CCEx12_B19_noRG_1in10x_L1_AGTTGGTTCAACCATG	1	1in10x	Neuron
CCEx12_B19_noRG_1in10x_L1_GCGCAACTCCGCTGTT	1	1in10x	Neuron
CCEx12_B19_noRG_1in10x_L1_GGTATTGCAGGTCGTC	1	1in10x	Neuron
CCEx12_B19_noRG_1in10x_L1_ATCGAGTCAGCGTCCA	2	1in10x	Neuron
CCEx12_B19_noRG_1in10x_L1_TCCACACCACGAGAGT	3	1in10x	Non_Neuron
CCEx12_B19_noRG_1in10x_L1_TGAAAGAGTAGGACAC	3	1in10x	Neuron
CCEx12_B19_noRG_1in10x_L1_CGCTTCACAGCCTTGG	2	1in10x	Non_Neuron
CCEx12_B19_noRG_1in10x_L1_CAGCGACCAGGATCGA	1	1in10x	Neuron
CCEx12_B19_noRG_1in10x_L1_GTAACTGGTTAAAGAC	1	1in10x	Neuron
CCEx12_B19_noRG_1in10x_L1_TTTATGCCAGGCAGTA	2	1in10x	Non_Neuron
CCEx12_B19_noRG_1in10x_L1_TGTATTCAGTGCTGCC	1	1in10x	Non_Neuron
CCEx12_B19_noRG_1in10x_L1_ACGGAGATCCAAGCCG	2	1in10x	Non_Neuron
CCEx12_B19_noRG_1in10x_L1_ACGGGCTTCTTGAGAC	3	1in10x	Neuron
CCEx12_B19_noRG_1in10x_L1_CACACCTAGGGTCTCC	1	1in10x	Neuron
CCEx12_B19_noRG_1in10x_L1_TATGCCCCAGCTGCAC	1	1in10x	Non_Neuron
CCEx12_B19_noRG_1in10x_L1_CAGATCACACACCGAC	1	1in10x	Neuron
CCEx12_B19_noRG_1in10x_L1_ATTACTCTCACTCTTA	1	1in10x	Neuron
CCEx12_B19_noRG_1in10x_L1_AGAGTGGCACACCGAC	1	1in10x	Neuron
CCEx12_B19_noRG_1in10x_L1_AGAGTGGAGGAGCGAG	4	1in10x	Neuron
CCEx12_B19_noRG_1in10x_L1_GCAATCAGTGAGGCTA	1	1in10x	Neuron
CCEx12_B19_noRG_1in10x_L1_TGAGCATCATGCCTTC	1	1in10x	Neuron
CCEx12_B19_noRG_1in10x_L1_TGGCGCATCAAACCGT	1	1in10x	Non_Neuron
CCEx12_B19_noRG_1in10x_L1_TGCGGGTGTCACCTAA	2	1in10x	Neuron
CCEx12_B19_noRG_1in10x_L1_CATCGGGAGGTTCCTA	2	1in10x	Neuron
CCEx12_B19_noRG_1in10x_L1_GACCTGGAGTCCGTAT	2	1in10x	Neuron
CCEx12_B19_noRG_1in10x_L1_ACATGGTCAAAGGCGT	1	1in10x	Neuron
CCEx12_B19_noRG_1in10x_L1_CCTATTAAGCCCGAAA	1	1in10x	Neuron
CCEx12_B19_noRG_1in10x_L1_GGACAGACAAATCCGT	2	1in10x	Neuron
CCEx12_B19_noRG_1in10x_L1_AAAGCAATCCTTGCCA	1	1in10x	Neuron
CCEx12_B19_noRG_1in10x_L1_TACACGATCTGTCTCG	1	1in10x	Neuron
CCEx12_B19_noRG_1in10x_L1_GAGCAGACAAGGACTG	1	1in10x	Non_Neuron
CCEx12_B19_noRG_1in10x_L1_GCAGTTATCGGTTCGG	1	1in10x	Neuron
CCEx12_B19_noRG_1in10x_L1_ACGGGTCGTGTTGGGA	2	1in10x	Neuron
CCEx12_B19_noRG_1in10x_L1_CTAAGACAGTTCGCAT	2	1in10x	Neuron
CCEx12_B19_noRG_1in10x_L1_GTAACGTAGCAGATCG	2	1in10x	Neuron
CCEx12_B19_noRG_1in10x_L1_GGACGTCTCGTTGCCT	2	1in10x	Non_Neuron
CCEx12_B19_noRG_1in10x_L1_CTAAGACTCCGTCATC	2	1in10x	Neuron
CCEx12_B19_noRG_1in10x_L1_AGGCCACAGTTTAGGA	1	1in10x	Neuron
CCEx12_B19_noRG_1in10x_L1_TTGGCAATCCGCAAGC	1	1in10x	Neuron
CCEx12_B19_noRG_1in10x_L1_GACACGCCATGGTAGG	3	1in10x	Neuron
CCEx12_B19_noRG_1in10x_L1_GGTGAAGAGATGAGAG	2	1in10x	Neuron
CCEx12_B19_noRG_1in10x_L1_TTGTAGGTCGTCTGCT	1	1in10x	Non_Neuron
CCEx12_B19_noRG_1in10x_L1_AGTGAGGTCAGCCTAA	3	1in10x	Neuron
CCEx12_B19_noRG_1in10x_L1_CTTCTCTTCGCCGTGA	1	1in10x	Neuron
CCEx12_B19_noRG_1in10x_L1_AGAGCTTGTATGCTTG	1	1in10x	Neuron
CCEx12_B19_noRG_1in10x_L1_ACTTACTTCGCCAAAT	1	1in10x	Non_Neuron
CCEx12_B19_noRG_1in10x_L1_TTCTACAGTCACTTCC	3	1in10x	Non_Neuron
CCEx12_B19_noRG_1in10x_L1_ATAAGAGTCTACCAGA	1	1in10x	Non_Neuron
CCEx12_B19_noRG_1in10x_L1_GGCTCGACATCATCCC	1	1in10x	Neuron
CCEx12_B19_noRG_1in10x_L1_TTGAACGCACATTCGA	1	1in10x	Non_Neuron
CCEx12_B19_noRG_1in10x_L1_AGCAGCCGTTGCTCCT	1	1in10x	Non_Neuron
CCEx12_B19_noRG_1in10x_L1_TGTGGTAGTCTTCAAG	2	1in10x	Neuron
CCEx12_B19_noRG_1in10x_L1_CTGGTCTGTTCTGAAC	1	1in10x	Neuron
CCEx12_B19_noRG_1in10x_L1_TGGGCGTTCGTATCAG	1	1in10x	Neuron
CCEx12_B19_noRG_1in10x_L1_CGAACATCAGTCGATT	2	1in10x	Neuron
CCEx12_B19_noRG_1in10x_L1_TATGCCCGTCAGTGGA	2	1in10x	Neuron
CCEx12_B19_noRG_1in10x_L1_CGGACGTCAACTGGCC	1	1in10x	Non_Neuron
CCEx12_B19_noRG_1in10x_L1_CATCAAGTCACATGCA	1	1in10x	Non_Neuron
CCEx12_B19_noRG_1in10x_L1_AACTGGTCAGCTGGCT	1	1in10x	Neuron
CCEx12_B19_noRG_1in10x_L1_TATGCCCGTAGGAGTC	1	1in10x	Neuron
CCEx12_B19_noRG_1in10x_L1_GGAAAGCCACCAGGCT	1	1in10x	Neuron
CCEx12_B19_noRG_1in10x_L1_CTTACCGAGCTCAACT	2	1in10x	Neuron
CCEx12_B19_noRG_1in10x_L1_TACTCGCTCCGAAGAG	1	1in10x	Neuron
CCEx12_B19_noRG_1in10x_L1_TCAGCTCGTGCAACTT	3	1in10x	Neuron
CCEx12_B19_noRG_1in10x_L1_CAGGTGCGTTGATTCG	1	1in10x	Neuron
CCEx12_B19_noRG_1in10x_L1_GCAATCAAGTGAATTG	2	1in10x	Neuron
CCEx12_B19_noRG_1in10x_L1_TGCACCTAGTGCCATT	1	1in10x	Non_Neuron
CCEx12_B19_noRG_1in10x_L1_GATCTAGAGGTGTGGT	1	1in10x	Neuron
CCEx12_B19_noRG_1in10x_L1_AGCGTATGTGATAAGT	2	1in10x	Neuron
CCEx12_B19_noRG_1in10x_L1_GCATGTACACTTCGAA	2	1in10x	Neuron
CCEx12_B19_noRG_1in10x_L1_AACACGTTCCACGTGG	1	1in10x	Neuron
CCEx12_B19_noRG_1in10x_L1_GCATACACAGCCTGTG	2	1in10x	Neuron
CCEx12_B19_noRG_1in10x_L1_ACACTGATCAGAGACG	1	1in10x	Non_Neuron
CCEx12_B19_noRG_1in10x_L1_CATATTCTCTGCTGCT	1	1in10x	Non_Neuron
CCEx12_B19_noRG_1in10x_L1_AACGTTGCATCGATGT	1	1in10x	Non_Neuron
CCEx12_B19_noRG_1in10x_L1_GGACAGAGTACGAAAT	1	1in10x	Neuron
CCEx12_B19_noRG_1in10x_L1_AACCATGAGGCACATG	1	1in10x	Neuron
CCEx12_B19_noRG_1in10x_L1_TCTCTAATCGGTCTAA	1	1in10x	Neuron
CCEx12_B19_noRG_1in10x_L1_CTCGAGGGTAAGCACG	1	1in10x	Neuron
CCEx12_B19_noRG_1in10x_L1_CTACACCTCCCTTGCA	1	1in10x	Neuron
CCEx12_B19_noRG_1in10x_L1_GCGCAGTTCCTGTACC	1	1in10x	Neuron
CCEx12_B19_noRG_1in10x_L1_CATCAGAAGCAATATG	1	1in10x	Neuron
CCEx12_B19_noRG_1in10x_L1_AGCATACCAATGAAAC	2	1in10x	Neuron
CCEx12_B19_noRG_1in10x_L1_CCTTACGAGCTCCTCT	2	1in10x	Neuron
CCEx12_B19_noRG_1in10x_L1_AAGACCTTCACATAGC	1	1in10x	Neuron
CCEx12_B19_noRG_1in10x_L1_AGCTCTCTCAACCATG	2	1in10x	Neuron
CCEx12_B19_noRG_1in10x_L1_AACGTTGCAGAGTGTG	1	1in10x	Neuron
CCEx12_B19_noRG_1in10x_L1_TCTCATACAAGTCATC	2	1in10x	Neuron
CCEx12_B19_noRG_1in10x_L1_GTTAAGCCACATCTTT	1	1in10x	Neuron
CCEx12_B19_noRG_1in10x_L1_CGAACATAGATGTAAC	1	1in10x	Neuron
CCEx12_B19_noRG_1in10x_L1_TTTACTGAGCAGATCG	2	1in10x	Non_Neuron
CCEx12_B19_noRG_1in10x_L1_ATTACTCCACGGACAA	2	1in10x	Non_Neuron
CCEx12_B19_noRG_1in10x_L1_TCAACGATCGACGGAA	1	1in10x	Neuron
CCEx12_B19_noRG_1in10x_L1_TTAGGCATCACTGGGC	2	1in10x	Neuron
CCEx12_B19_noRG_1in10x_L1_GTACTCCAGCAGATCG	2	1in10x	Neuron
CCEx12_B19_noRG_1in10x_L1_TATCTCACACCGAAAG	1	1in10x	Neuron
CCEx12_B19_noRG_1in10x_L1_TGGCTGGCATAAGACA	1	1in10x	Non_Neuron
CCEx12_B19_noRG_1in10x_L1_GGTATTGAGTCAATAG	1	1in10x	Neuron
CCEx12_B19_noRG_1in10x_L1_CGTCCATGTAAACCTC	1	1in10x	Neuron
CCEx12_B19_noRG_1in10x_L1_TCGTAGAAGACAATAC	1	1in10x	Neuron
CCEx12_B19_noRG_1in10x_L1_TAAGAGACAGCTCCGA	1	1in10x	Neuron
CCEx12_B19_noRG_1in10x_L1_TCAGATGAGTACGCGA	2	1in10x	Neuron
CCEx12_B19_noRG_1in10x_L1_ACCCACTCATGTCCTC	1	1in10x	Neuron
CCEx12_B19_noRG_1in10x_L1_CGAGCACTCAATACCG	1	1in10x	Non_Neuron
CCEx12_B19_noRG_1in10x_L1_AGGTCATAGTTCGCAT	1	1in10x	Non_Neuron
CCEx12_B19_noRG_1in10x_L1_AGTGGGACAATCGGTT	1	1in10x	Neuron
CCEx12_B19_noRG_1in10x_L1_CTAAGACGTCAGTGGA	1	1in10x	Neuron
CCEx12_B19_noRG_1in10x_L1_TCTCTAACAGCTCCGA	1	1in10x	Neuron
CCEx12_B19_noRG_1in10x_L1_GTCAAGTCAATAACGA	2	1in10x	Neuron
CCEx12_B19_noRG_1in10x_L1_AACACGTGTCCGAGTC	1	1in10x	Neuron
CCEx12_B19_noRG_1in10x_L1_CTCCTAGGTTGGTAAA	2	1in10x	Non_Neuron
CCEx12_B19_noRG_1in10x_L1_CGACTTCAGGCGTACA	2	1in10x	Neuron
CCEx12_B19_noRG_1in10x_L1_TCAGCTCCAAAGGTGC	2	1in10x	Neuron
CCEx12_B19_noRG_1in10x_L1_TTGGAACGTGGTGTAG	1	1in10x	Neuron
CCEx12_B19_noRG_1in10x_L1_AAGGCAGAGTGAACGC	2	1in10x	Neuron
CCEx12_B19_noRG_1in10x_L1_TCGCGAGCAGGCAGTA	1	1in10x	Neuron
CCEx12_B19_noRG_1in10x_L1_AGGGTGACAATACGCT	1	1in10x	Neuron
CCEx12_B19_noRG_1in10x_L1_TGGTTAGGTCGCTTTC	2	1in10x	Neuron
CCEx12_B19_noRG_1in10x_L1_TTAGGCAGTTTGACAC	1	1in10x	Neuron
CCEx12_B19_noRG_1in10x_L1_TAGTGGTAGTTCGCAT	1	1in10x	Non_Neuron
CCEx12_B19_noRG_1in10x_L1_CATCGAATCCGCAGTG	2	1in10x	Neuron
CCEx12_B19_noRG_1in10x_L1_CCTCAGTAGCTCCCAG	1	1in10x	Neuron
CCEx12_B19_noRG_1in10x_L1_CATTCGCCACACTGCG	1	1in10x	Neuron
CCEx12_B19_noRG_1in10x_L1_CTACGTCGTTGAACTC	1	1in10x	Neuron
CCEx12_B19_noRG_1in10x_L1_TTTGCGCAGCGCCTTG	2	1in10x	Neuron
CCEx12_B19_noRG_1in10x_L1_ACTATCTAGTGTACGG	2	1in10x	Neuron
CCEx12_B19_noRG_1in10x_L1_CAACCTCAGTGGTAGC	2	1in10x	Neuron
CCEx12_B19_noRG_1in10x_L1_AGCCTAAAGCTTCGCG	2	1in10x	Neuron
CCEx12_B19_noRG_1in10x_L1_GTAACGTCATCCCACT	1	1in10x	Neuron
CCEx12_B19_noRG_1in10x_L1_ACGGCCATCTGCTGTC	2	1in10x	Neuron
CCEx12_B19_noRG_1in10x_L1_CACCTTGGTCATCGGC	1	1in10x	Non_Neuron
CCEx12_B19_noRG_1in10x_L1_TCTGGAATCGCGTTTC	1	1in10x	Neuron
CCEx12_B19_noRG_1in10x_L1_TCTCATAAGGTCATCT	1	1in10x	Neuron
CCEx12_B19_noRG_1in10x_L1_CCCTCCTTCGCGATCG	1	1in10x	Neuron
CCEx12_B19_noRG_1in10x_L1_TTCTACAAGTGCGATG	1	1in10x	Neuron
CCEx12_B19_noRG_1in10x_L1_ACTGAGTCATCCGCGA	1	1in10x	Neuron
CCEx12_B19_noRG_1in10x_L1_CTGCCTAGTTGAGTTC	1	1in10x	Neuron
CCEx12_B19_noRG_1in10x_L1_GACGCGTCATCAGTAC	1	1in10x	Neuron
CCEx12_B19_noRG_1in10x_L1_ACTGAGTGTACCCAAT	2	1in10x	Neuron
CCEx12_B19_noRG_1in10x_L1_CTTCTCTTCACTTATC	1	1in10x	Neuron
CCEx12_B19_noRG_1in10x_L1_ACATCAGTCGCGTTTC	1	1in10x	Neuron
CCEx12_B19_noRG_1in10x_L1_CGAGCACCATATACGC	1	1in10x	Neuron
CCEx12_B19_noRG_1in10x_L1_AGGTCCGAGATGGGTC	1	1in10x	Neuron
CCEx12_B19_noRG_1in10x_L1_AACTTTCAGCGATCCC	1	1in10x	Neuron
CCEx12_B19_noRG_1in10x_L1_GACGTGCTCTTGCAAG	1	1in10x	Neuron
CCEx12_B19_noRG_1in10x_L1_CCAGCGATCAACGGCC	1	1in10x	Non_Neuron
CCEx12_B19_noRG_1in10x_L1_GCATACAAGAGTGACC	1	1in10x	Neuron
CCEx12_B19_noRG_1in10x_L1_TTCGGTCGTGATAAAC	2	1in10x	Neuron
CCEx12_B19_noRG_1in10x_L1_TGACGGCGTCCATCCT	1	1in10x	Non_Neuron
CCEx12_B19_noRG_1in10x_L1_CCTCAGTGTTGAACTC	1	1in10x	Non_Neuron
CCEx12_B19_noRG_1in10x_L1_GTTCATTCACGTGAGA	1	1in10x	Neuron
CCEx12_B19_noRG_1in10x_L1_CCATTCGTCAACCAAC	1	1in10x	Non_Neuron
CCEx12_B19_noRG_1in10x_L1_ACGCAGCCACGGTGTC	1	1in10x	Neuron
CCEx12_B19_noRG_1in10x_L1_TGCCAAACAGGATTGG	1	1in10x	Non_Neuron
CCEx12_B19_noRG_1in10x_L1_AGCATACCAGATCGGA	2	1in10x	Neuron
CCEx12_B19_noRG_1in10x_L1_CCTCTGAGTAAGGATT	1	1in10x	Neuron
CCEx12_B19_noRG_1in10x_L1_GCCTCTATCACTCCTG	1	1in10x	Non_Neuron
CCEx12_B19_noRG_1in10x_L1_GATGCTAGTCTCTTAT	1	1in10x	Neuron
CCEx12_B19_noRG_1in10x_L1_CAACCAATCATGTGGT	1	1in10x	Neuron
CCEx12_B19_noRG_1in10x_L1_GGACAAGGTCTGATCA	1	1in10x	Neuron
CCEx12_B19_noRG_1in10x_L1_CTTAACTAGTGTCCCG	2	1in10x	Neuron
CCEx12_B19_noRG_1in10x_L1_TACGGTAGTAACGACG	1	1in10x	Neuron
CCEx12_B19_noRG_1in10x_L1_CTGCCTACATGTTGAC	1	1in10x	Neuron
CCEx12_B19_noRG_1in10x_L1_CACCAGGGTAAGCACG	1	1in10x	Non_Neuron
CCEx12_B19_noRG_1in10x_L1_AAACCTGAGTCTCCTC	1	1in10x	Non_Neuron
CCEx12_B19_noRG_1in10x_L1_ACTTACTGTTCGTGAT	1	1in10x	Neuron
CCEx12_B19_noRG_1in10x_L1_GGGAGATTCCCTAATT	1	1in10x	Neuron
CCEx12_B19_noRG_1in10x_L1_TGCGGGTAGATACACA	1	1in10x	Neuron
CCEx12_B19_noRG_1in10x_L1_GTCACAAAGCAAATCA	1	1in10x	Neuron
CCEx12_B19_noRG_1in10x_L1_ACAGCCGAGCCGCCTA	1	1in10x	Neuron
CCEx12_B19_noRG_1in10x_L1_TCACAAGAGATCTGCT	1	1in10x	Non_Neuron
CCEx12_B19_noRG_1in10x_L1_AAGGAGCAGGTAAACT	1	1in10x	Neuron
CCEx12_B19_noRG_1in10x_L1_TAAGAGAAGGCATTGG	1	1in10x	Neuron
CCEx12_B19_noRG_1in10x_L1_ACCGTAAAGTCTCCTC	1	1in10x	Neuron
CCEx12_B19_noRG_1in10x_L1_AACCATGCAAAGCAAT	2	1in10x	Neuron
CCEx12_B19_noRG_1in10x_L1_TGACTAGGTTACGCGC	2	1in10x	Neuron
CCEx12_B19_noRG_1in10x_L1_TCATTACGTGTTCTTT	2	1in10x	Neuron
CCEx12_B19_noRG_1in10x_L1_CTCAGAATCGGCCGAT	1	1in10x	Non_Neuron
CCEx12_B19_noRG_1in10x_L1_TCAACGAGTCTCGTTC	1	1in10x	Neuron
CCEx12_B19_noRG_1in10x_L1_ACTTTCATCAGTCAGT	2	1in10x	Neuron
CCEx12_B19_noRG_1in10x_L1_GATCGCGAGATATGCA	1	1in10x	Neuron
CCEx12_B19_noRG_1in10x_L1_AGCGGTCCATCCTTGC	1	1in10x	Non_Neuron
CCEx12_B19_noRG_1in10x_L1_CTAGAGTCATCTACGA	1	1in10x	Non_Neuron
CCEx12_B19_noRG_1in10x_L1_GCTTGAAAGGACTGGT	2	1in10x	Neuron
CCEx12_B19_noRG_1in10x_L1_GTCTTCGGTACCATCA	1	1in10x	Neuron
CCEx12_B19_noRG_1in10x_L1_TACGGTACAGCTCCGA	1	1in10x	Non_Neuron
CCEx12_B19_noRG_1in10x_L1_TATTACCCATGCGCAC	1	1in10x	Neuron
CCEx12_B19_noRG_1in10x_L1_TAGCCGGGTGAGTATA	2	1in10x	Neuron
CCEx12_B19_noRG_1in10x_L1_TCGAGGCCAGGAATCG	1	1in10x	Neuron
CCEx12_B19_noRG_1in10x_L1_AAAGCAAGTTACGTCA	1	1in10x	Non_Neuron
CCEx12_B19_noRG_1in10x_L1_TCTGGAAAGCCCTAAT	3	1in10x	Neuron
CCEx12_B19_noRG_1in10x_L1_AAATGCCGTCGTTGTA	1	1in10x	Neuron
CCEx12_B19_noRG_1in10x_L1_CAGTCCTGTCCTGCTT	3	1in10x	Neuron
CCEx12_B19_noRG_1in10x_L1_CACATAGTCGTACGGC	1	1in10x	Non_Neuron
CCEx12_B19_noRG_1in10x_L1_GTCACGGAGATCCTGT	1	1in10x	Neuron
CCEx12_B19_noRG_1in10x_L1_GTTACAGGTAAACGCG	2	1in10x	Neuron
CCEx12_B19_noRG_1in10x_L1_TATCAGGGTGAGGGAG	2	1in10x	Neuron
CCEx12_B19_noRG_1in10x_L1_GTCTCGTCAAGTCATC	1	1in10x	Neuron
CCEx12_B19_noRG_1in10x_L1_GAACGGAAGCGTGAAC	1	1in10x	Neuron
CCEx12_B19_noRG_1in10x_L1_ACTTTCAAGATGCGAC	1	1in10x	Neuron
CCEx12_B19_noRG_1in10x_L1_AATCCAGTCATACGGT	1	1in10x	Neuron
CCEx12_B19_noRG_1in10x_L1_AGCGGTCCATGCTAGT	1	1in10x	Neuron
CCEx12_B19_noRG_1in10x_L1_CGCTATCCAAGTACCT	1	1in10x	Neuron
CCEx12_B19_noRG_1in10x_L1_GGAATAATCACAGTAC	1	1in10x	Non_Neuron
CCEx12_B19_noRG_1in10x_L1_TGGTTAGTCCACGTTC	2	1in10x	Neuron
CCEx12_B19_noRG_1in10x_L1_CGCTGGATCCTCGCAT	1	1in10x	Neuron
CCEx12_B19_noRG_1in10x_L1_AGCAGCCCAGATTGCT	1	1in10x	Neuron
CCEx12_B19_noRG_1in10x_L1_ACACCAACAGATAATG	2	1in10x	Neuron
CCEx12_B19_noRG_1in10x_L1_CACACTCCATACCATG	1	1in10x	Neuron
CCEx12_B19_noRG_1in10x_L1_ACTATCTCAATAGAGT	1	1in10x	Neuron
CCEx12_B19_noRG_1in10x_L1_CTCGGGACATCGGACC	2	1in10x	Neuron
CCEx12_B19_noRG_1in10x_L1_TTAGGACGTAAAGGAG	1	1in10x	Non_Neuron
CCEx12_B19_noRG_1in10x_L1_ATCATCTAGGAGCGTT	1	1in10x	Neuron
CCEx12_B19_noRG_1in10x_L1_CGATGGCGTTCTGTTT	3	1in10x	Neuron
CCEx12_B19_noRG_1in10x_L1_GGCTGGTAGTCAAGCG	2	1in10x	Neuron
CCEx12_B19_noRG_1in10x_L1_CACAGTATCCTGCAGG	1	1in10x	Neuron
CCEx12_B19_noRG_1in10x_L1_ACGAGCCGTTACCGAT	1	1in10x	Non_Neuron
CCEx12_B19_noRG_1in10x_L1_TCTGGAAGTTGGTTTG	1	1in10x	Neuron
CCEx12_B19_noRG_1in10x_L1_CCCTCCTAGTACGCGA	2	1in10x	Neuron
CCEx12_B19_noRG_1in10x_L1_AGGTCCGTCATCGATG	1	1in10x	Non_Neuron
CCEx12_B19_noRG_1in10x_L1_TTTGCGCCAGTTCATG	2	1in10x	Non_Neuron
CCEx12_B19_noRG_1in10x_L1_GACTAACCAATACGCT	2	1in10x	Non_Neuron
CCEx12_B19_noRG_1in10x_L1_AAAGCAACACTCTGTC	2	1in10x	Non_Neuron
CCEx12_B19_noRG_1in10x_L1_AGTGAGGTCTTTAGGG	2	1in10x	Non_Neuron
CCEx12_B19_noRG_1in10x_L1_TGCCCTAAGGCGACAT	1	1in10x	Neuron
CCEx12_B19_noRG_1in10x_L1_TCACAAGAGCACCGTC	2	1in10x	Neuron
CCEx12_B19_noRG_1in10x_L1_ATTATCCTCTACTTAC	1	1in10x	Neuron
CCEx12_B19_noRG_1in10x_L1_AGTGAGGCAGCGTAAG	1	1in10x	Neuron
CCEx12_B19_noRG_1in10x_L1_GAACATCAGCCACCTG	2	1in10x	Neuron
CCEx12_B19_noRG_1in10x_L1_TGACGGCAGCCTTGAT	1	1in10x	Neuron
CCEx12_B19_noRG_1in10x_L1_CGTGAGCTCAGGCAAG	1	1in10x	Non_Neuron
CCEx12_B19_noRG_1in10x_L1_AGCGGTCCATAGGATA	1	1in10x	Neuron
CCEx12_B19_noRG_1in10x_L1_TGTCCCATCACATAGC	2	1in10x	Neuron
CCEx12_B19_noRG_1in10x_L1_TACTTGTGTTTAGCTG	2	1in10x	Neuron
CCEx12_B19_noRG_1in10x_L1_TGAGGGAGTGTTTGTG	1	1in10x	Non_Neuron
CCEx12_B19_noRG_1in10x_L1_CGGACGTCACGGTAAG	1	1in10x	Neuron
CCEx12_B19_noRG_1in10x_L1_CACACAAGTTAGGGTG	1	1in10x	Non_Neuron
CCEx12_B19_noRG_1in10x_L1_TCACAAGAGATGAGAG	1	1in10x	Neuron
CCEx12_B19_noRG_1in10x_L1_TCACAAGTCCCTGACT	1	1in10x	Neuron
CCEx12_B19_noRG_1in10x_L1_TGGTTCCAGCTGATAA	1	1in10x	Non_Neuron
CCEx12_B19_noRG_1in10x_L1_CAGTCCTTCTGCCAGG	1	1in10x	Non_Neuron
CCEx12_B19_noRG_1in10x_L1_CATCCACTCTTGCAAG	1	1in10x	Non_Neuron
CCEx12_B19_noRG_1in10x_L1_TGTATTCTCCCTTGCA	1	1in10x	Neuron
CCEx12_B19_noRG_1in10x_L1_CTAGAGTAGTCGATAA	1	1in10x	Non_Neuron
CCEx12_B19_noRG_1in10x_L1_ACATGGTCATATACGC	1	1in10x	Neuron
CCEx12_B19_noRG_1in10x_L1_TCAGGTAAGGCTAGAC	1	1in10x	Neuron
CCEx12_B19_noRG_1in10x_L1_TACGGATCATTAGCCA	1	1in10x	Non_Neuron
CCEx12_B19_noRG_1in10x_L1_AACCATGGTAAACACA	1	1in10x	Non_Neuron
CCEx12_B19_noRG_1in10x_L1_CCTTCGATCGCCGTGA	1	1in10x	Non_Neuron
CCEx12_B19_noRG_1in10x_L1_CACACAAGTTCGGCAC	1	1in10x	Non_Neuron
CCEx12_B19_noRG_1in10x_L1_TGACTTTGTTCAGGCC	1	1in10x	Non_Neuron
CCEx12_B19_noRG_1in10x_L1_ACACCAACATCTATGG	1	1in10x	Non_Neuron
CCEx12_B19_noRG_1in10x_L1_AGCTCTCGTCGACTGC	2	1in10x	Neuron
CCEx12_B19_noRG_1in10x_L1_GTGCATATCCTCGCAT	1	1in10x	Non_Neuron
CCEx12_B19_noRG_1in10x_L1_TTGCCGTAGGATGTAT	2	1in10x	Neuron
CCEx12_B19_noRG_1in10x_L1_TTCGGTCAGACTTGAA	2	1in10x	Neuron
CCEx12_B19_noRG_1in10x_L1_TCAGGTACAAACTGTC	2	1in10x	Neuron
CCEx12_B19_noRG_1in10x_L1_CAAGATCAGTACGCCC	1	1in10x	Non_Neuron
CCEx12_B19_noRG_1in10x_L1_GGGAGATAGTTGAGTA	1	1in10x	Neuron
CCEx12_B19_noRG_1in10x_L1_GTATCTTGTCCAACTA	1	1in10x	Neuron
CCEx12_B19_noRG_1in10x_L1_GTGCTTCCATCTATGG	1	1in10x	Non_Neuron
CCEx12_B19_noRG_1in10x_L1_TACTCGCCACTCGACG	2	1in10x	Neuron
CCEx12_B19_noRG_1in10x_L1_TGAGCATCATCCTTGC	3	1in10x	Neuron
CCEx12_B19_noRG_1in10x_L1_GCTGCTTAGCTTATCG	1	1in10x	Non_Neuron
CCEx12_B19_noRG_1in10x_L1_CATCGAACATCAGTAC	1	1in10x	Non_Neuron
CCEx12_B19_noRG_1in10x_L1_CGCCAAGTCACATGCA	1	1in10x	Neuron
CCEx12_B19_noRG_1in10x_L1_TGTGTTTCAAATTGCC	1	1in10x	Neuron
CCEx12_B19_noRG_1in10x_L1_GGGCATCAGTCAAGGC	1	1in10x	Neuron
CCEx12_B19_noRG_1in10x_L1_GCACATAGTCAGATAA	2	1in10x	Neuron
CCEx12_B19_noRG_1in10x_L1_AGCTTGATCTGCTGCT	1	1in10x	Neuron
CCEx12_B19_noRG_1in10x_L1_CTGTGCTAGTGAACAT	1	1in10x	Non_Neuron
CCEx12_B19_noRG_1in10x_L1_TGTGGTATCGTCCAGG	1	1in10x	Neuron
CCEx12_B19_noRG_1in10x_L1_CGATCGGCACAGCCCA	1	1in10x	Neuron
CCEx12_B19_noRG_1in10x_L1_ACAGCCGCACCACCAG	2	1in10x	Neuron
CCEx12_B19_noRG_1in10x_L1_GGTGTTAGTCAGAAGC	1	1in10x	Neuron
CCEx12_B19_noRG_1in10x_L1_TGAAAGATCTTCGAGA	1	1in10x	Neuron
CCEx12_B19_noRG_1in10x_L1_CGTGTCTTCTGGGCCA	1	1in10x	Neuron
CCEx12_B19_noRG_1in10x_L1_CACAGTAAGGTGATAT	2	1in10x	Neuron
CCEx12_B19_noRG_1in10x_L1_AGCCTAATCTCACATT	1	1in10x	Non_Neuron
CCEx12_B19_noRG_1in10x_L1_AGCTTGATCGGCTACG	1	1in10x	Non_Neuron
CCEx12_B19_noRG_1in10x_L1_CACTCCACAGTAACGG	1	1in10x	Non_Neuron
CCEx12_B19_noRG_1in10x_L1_TGTTCCGGTAGCGCAA	1	1in10x	Neuron
CCEx12_B19_noRG_1in10x_L1_AGACGTTTCTTGACGA	1	1in10x	Non_Neuron
CCEx12_B19_noRG_1in10x_L1_TATGCCCGTAGCTAAA	1	1in10x	Non_Neuron
CCEx12_B19_noRG_1in10x_L1_GTGAAGGAGTAGATGT	2	1in10x	Neuron
CCEx12_B19_noRG_1in10x_L1_TACTCATAGGCAGGTT	1	1in10x	Neuron
CCEx12_B19_noRG_1in10x_L1_CACCTTGGTCACACGC	1	1in10x	Neuron
CCEx12_B19_noRG_1in10x_L1_CAGATCATCTCCTATA	1	1in10x	Non_Neuron
CCEx12_B19_noRG_1in10x_L1_ATTCTACCAGGACCCT	1	1in10x	Neuron
CCEx12_B19_noRG_1in10x_L1_GTATTCTCAGGACGTA	2	1in10x	Neuron
CCEx12_B19_noRG_1in10x_L1_ACACTGATCTAGAGTC	1	1in10x	Neuron
CCEx12_B19_noRG_1in10x_L1_ATTGGTGTCGATCCCT	1	1in10x	Non_Neuron
CCEx12_B19_noRG_1in10x_L1_CATCAAGAGGCATTGG	1	1in10x	Neuron
CCEx12_B19_noRG_1in10x_L1_CATCCACTCTTAGCCC	1	1in10x	Non_Neuron
CCEx12_B19_noRG_1in10x_L1_ACGGCCAAGCAACGGT	1	1in10x	Neuron
CCEx12_B19_noRG_1in10x_L1_AGACGTTCATCACGAT	1	1in10x	Neuron
CCEx12_B19_noRG_1in10x_L1_GACTACATCCCTGACT	1	1in10x	Neuron
CCEx12_B19_noRG_1in10x_L1_TCAATCTAGAGAGCTC	3	1in10x	Neuron
CCEx12_B19_noRG_1in10x_L1_TGGCGCACACTCGACG	1	1in10x	Neuron
CCEx12_B19_noRG_1in10x_L1_TTGCGTCAGAACTCGG	1	1in10x	Non_Neuron
CCEx12_B19_noRG_1in10x_L1_CGCTTCAAGGCTCATT	1	1in10x	Non_Neuron
CCEx12_B19_noRG_1in10x_L1_CAGAGAGAGAGCTTCT	2	1in10x	Non_Neuron
CCEx12_B19_noRG_1in10x_L1_ACTATCTCATCCCACT	1	1in10x	Non_Neuron
CCEx12_B19_noRG_1in10x_L1_AAAGTAGAGTCCCACG	1	1in10x	Neuron
CCEx12_B19_noRG_1in10x_L1_TACACGATCTGCCCTA	1	1in10x	Non_Neuron
CCEx12_B19_noRG_1in10x_L1_GAACATCCACCTATCC	1	1in10x	Neuron
CCEx12_B19_noRG_1in10x_L1_GGTATTGCATGTTCCC	1	1in10x	Non_Neuron
CCEx12_B19_noRG_1in10x_L1_TCAGGTAAGTCGTACT	1	1in10x	Non_Neuron
CCEx12_B19_noRG_1in10x_L1_TTGACTTTCCGTACAA	1	1in10x	Neuron
CCEx12_B19_noRG_1in10x_L1_ACGGGTCCAAGGTGTG	1	1in10x	Non_Neuron
CCEx12_B19_noRG_1in10x_L1_CTGCGGAGTATGAATG	1	1in10x	Non_Neuron
CCEx12_B19_noRG_1in10x_L1_CTTCTCTGTCTGCAAT	1	1in10x	Non_Neuron
CCEx12_B19_noRG_1in10x_L1_AGACGTTTCCTATGTT	1	1in10x	Non_Neuron
CCEx12_B19_noRG_1in10x_L1_CCGTGGATCGCAAACT	1	1in10x	Neuron
CCEx12_B19_noRG_1in10x_L1_GCGGGTTGTGAAATCA	1	1in10x	Neuron
CCEx12_B19_noRG_1in10x_L1_CATTCGCGTTTACTCT	1	1in10x	Neuron
CCEx12_B19_noRG_1in10x_L1_GCTGCGAAGGTGATTA	1	1in10x	Non_Neuron
CCEx12_B19_noRG_1in10x_L1_CCGTGGATCACGATGT	1	1in10x	Neuron
CCEx12_B19_noRG_1in10x_L1_TGAGAGGTCAGCAACT	1	1in10x	Neuron
CCEx12_B19_noRG_1in10x_L1_CGTGTAACATGCGCAC	1	1in10x	Non_Neuron
CCEx12_B19_noRG_1in10x_L1_CCTTCGATCTTAACCT	1	1in10x	Neuron
CCEx12_B19_noRG_1in10x_L1_ATAACGCGTACCGTAT	1	1in10x	Neuron
CCEx12_B19_noRG_1in10x_L1_GCTTCCAGTGGCTCCA	1	1in10x	Non_Neuron
CCEx12_B19_noRG_1in10x_L1_CGGACTGTCGAACGGA	1	1in10x	Non_Neuron
CCEx12_B19_noRG_1in10x_L1_GACTACATCACGGTTA	1	1in10x	Non_Neuron
CCEx12_B19_noRG_1in10x_L1_TGCACCTTCCGTAGGC	1	1in10x	Non_Neuron
CCEx12_B19_noRG_1in10x_L1_CCTACACTCCTAGAAC	1	1in10x	Neuron
CCEx12_B19_noRG_1in10x_L1_TCATTACAGGATGGAA	2	1in10x	Neuron
CCEx12_B19_noRG_1in10x_L1_CGCGGTACAGAAGCAC	2	1in10x	Neuron
CCEx12_B19_noRG_1in10x_L1_GCAGTTAGTAGGGTAC	1	1in10x	Non_Neuron
CCEx12_B19_noRG_1in10x_L1_TTATGCTAGATCGGGT	1	1in10x	Neuron
CCEx12_B19_noRG_1in10x_L1_CTGCGGAAGGCAATTA	2	1in10x	Non_Neuron
CCEx12_B19_noRG_1in10x_L1_TAGACCATCTTTAGGG	1	1in10x	Non_Neuron
CCEx12_B19_noRG_1in10x_L1_TTAGGACCACGGTAAG	2	1in10x	Neuron
CCEx12_B19_noRG_1in10x_L1_ATAAGAGCAAGCTGAG	1	1in10x	Neuron
CCEx12_B19_noRG_1in10x_L1_GTCTCGTTCGGTTAAC	2	1in10x	Neuron
CCEx12_B19_noRG_1in10x_L1_ACTTGTTGTAAGGGCT	1	1in10x	Neuron
CCEx12_B19_noRG_1in10x_L1_GGCTCGACAGGAATCG	1	1in10x	Non_Neuron
CCEx12_B19_noRG_1in10x_L1_GGGATGATCAACACGT	1	1in10x	Neuron
CCEx12_B19_noRG_1in10x_L1_ATTTCTGAGGCTAGGT	1	1in10x	Non_Neuron
CCEx12_B19_noRG_1in10x_L1_CCTAAAGCAATTCCTT	1	1in10x	Non_Neuron
CCEx12_B19_noRG_1in10x_L1_GCCAAATAGCTGTTCA	1	1in10x	Non_Neuron
CCEx12_B19_noRG_1in10x_L1_TAAGCGTTCAGTTAGC	1	1in10x	Neuron
CCEx12_B19_noRG_1in10x_L1_GAGTCCGCATCGACGC	1	1in10x	Neuron
CCEx12_B19_noRG_1in10x_L1_ATCCGAACATTACCTT	1	1in10x	Non_Neuron
CCEx12_B19_noRG_1in10x_L1_AGCGTATTCTCTGAGA	1	1in10x	Non_Neuron
CCEx12_B19_noRG_1in10x_L1_CTACGTCCACCAACCG	1	1in10x	Non_Neuron
CCEx12_B19_noRG_1in10x_L1_CTTTGCGTCGCCTGTT	1	1in10x	Neuron
CCEx12_B19_noRG_1in10x_L1_TATCAGGTCGACAGCC	1	1in10x	Non_Neuron
CCEx12_B19_noRG_1in10x_L1_ACGGGCTTCGGCTTGG	1	1in10x	Non_Neuron
CCEx12_B19_noRG_1in10x_L1_ATGGGAGTCATAAAGG	2	1in10x	Neuron
CCEx12_B19_noRG_1in10x_L1_CCTACACGTGTTAAGA	1	1in10x	Neuron
CCEx12_B19_noRG_1in10x_L1_CTCAGAAGTCGACTGC	1	1in10x	Non_Neuron
CCEx12_B19_noRG_1in10x_L1_AAGTCTGTCTCTAGGA	1	1in10x	Neuron
CCEx12_B19_noRG_1in10x_L1_GATGAAAAGGCCATAG	1	1in10x	Non_Neuron
CCEx12_B19_noRG_1in10x_L1_CCATGTCGTTAAGTAG	1	1in10x	Non_Neuron
CCEx12_B19_noRG_1in10x_L1_ACCCACTAGACCCACC	2	1in10x	Neuron
CCEx12_B19_noRG_1in10x_L1_TCATTTGAGTTTAGGA	1	1in10x	Non_Neuron
CCEx12_B19_noRG_1in10x_L1_CCTCAGTAGGTCGGAT	1	1in10x	Non_Neuron
CCEx12_B19_noRG_1in10x_L1_CCTTCGAGTAGCACGA	1	1in10x	Non_Neuron
CCEx12_B19_noRG_1in10x_L1_CAAGAAAAGCCCAACC	1	1in10x	Neuron
CCEx12_B19_noRG_1in10x_L1_GCGACCAAGTAGGTGC	1	1in10x	Non_Neuron
CCEx12_B19_noRG_1in10x_L1_ACAGCTACAGTACACT	1	1in10x	Neuron
CCEx12_B19_noRG_1in10x_L1_AACTCTTCATTAGCCA	2	1in10x	Non_Neuron
CCEx12_B19_noRG_1in10x_L1_CTTACCGTCCATTCTA	1	1in10x	Neuron
CCEx12_B19_noRG_1in10x_L1_AGCATACTCAGGATCT	1	1in10x	Neuron
CCEx12_B19_noRG_1in10x_L1_AGCATACAGGTAGCCA	1	1in10x	Non_Neuron
CCEx12_B19_noRG_1in10x_L1_TAGACCAAGAGACTTA	1	1in10x	Neuron
CCEx12_B19_noRG_1in10x_L1_CCGTGGAAGAAGGTGA	1	1in10x	Non_Neuron
CCEx12_B19_noRG_1in10x_L1_CGTTGGGTCTCGTATT	1	1in10x	Neuron
CCEx12_B19_noRG_1in10x_L1_TCTCTAATCCGTAGGC	1	1in10x	Non_Neuron
CCEx12_B19_noRG_1in10x_L1_ATGCGATAGTGCGATG	1	1in10x	Neuron
CCEx12_B19_noRG_1in10x_L1_TCTGGAAAGGTGCTAG	2	1in10x	Neuron
CCEx12_B19_noRG_1in10x_L1_AGATTGCCAAGGGTCA	1	1in10x	Neuron
CCEx12_B19_noRG_1in10x_L1_CTGATCCGTCTACCTC	1	1in10x	Neuron
CCEx12_B19_noRG_1in10x_L1_CTTAACTAGAGGTTAT	1	1in10x	Neuron
CCEx12_B19_noRG_1in10x_L1_TCGGTAACACCTGGTG	1	1in10x	Neuron
CCEx12_B19_noRG_1in10x_L1_CACAAACTCCCTTGCA	1	1in10x	Neuron
CCEx12_B19_noRG_1in10x_L1_CGATCGGAGACCCACC	1	1in10x	Non_Neuron
CCEx12_B19_noRG_1in10x_L1_GACACGCGTACGCTGC	2	1in10x	Non_Neuron
CCEx12_B19_noRG_1in10x_L1_TACGGTACACAGACTT	1	1in10x	Neuron
CCEx12_B19_noRG_1in10x_L1_ACACCGGAGTATGACA	2	1in10x	Neuron
CCEx12_B19_noRG_1in10x_L1_CTGTGCTCATGTCGAT	1	1in10x	Non_Neuron
CCEx12_B19_noRG_1in10x_L1_CACACCTAGTACTTGC	1	1in10x	Neuron
CCEx12_B19_noRG_1in10x_L1_CTCAGAAGTCAGAAGC	2	1in10x	Non_Neuron
CCEx12_B19_noRG_1in10x_L1_GCCTCTAGTGAACCTT	1	1in10x	Neuron
CCEx12_B19_noRG_1in10x_L1_GCATGCGCATACGCCG	1	1in10x	Non_Neuron
CCEx12_B19_noRG_1in10x_L1_CGAGAAGAGCGTGAGT	1	1in10x	Neuron
CCEx12_B19_noRG_1in10x_L1_CAGCGACGTGTTCGAT	1	1in10x	Non_Neuron
CCEx12_B19_noRG_1in10x_L1_GGGACCTAGTATCTCG	1	1in10x	Non_Neuron
CCEx12_B19_noRG_1in10x_L1_TCGTACCTCCCTAACC	1	1in10x	Non_Neuron
CCEx12_B19_noRG_1in10x_L1_ACTGAGTCACCATGTA	1	1in10x	Non_Neuron
CCEx12_B19_noRG_1in10x_L1_GATCTAGTCGGCGCTA	1	1in10x	Non_Neuron
CCEx12_B19_noRG_1in10x_L1_TTTGGTTCAAGTACCT	1	1in10x	Non_Neuron
CCEx12_B19_noRG_1in10x_L1_ATCACGACAATGTTGC	1	1in10x	Neuron
CCEx12_B19_noRG_1in10x_L1_ACGGGCTTCGGTCTAA	1	1in10x	Non_Neuron
CCEx12_B19_noRG_1in10x_L1_AGAGCGAGTGTTTGTG	1	1in10x	Neuron
CCEx12_B19_noRG_1in10x_L1_TTCTCCTGTAACGCGA	1	1in10x	Non_Neuron
CCEx12_B19_noRG_1in10x_L1_CCTAAAGAGGTGATTA	1	1in10x	Non_Neuron
CCEx12_B19_noRG_1in10x_L1_ATCATGGAGAGGGCTT	1	1in10x	Non_Neuron
CCEx12_B19_noRG_1in10x_L1_CACACCTGTATAATGG	1	1in10x	Neuron
CCEx12_B19_noRG_1in10x_L1_AGAGTGGCAAACTGCT	1	1in10x	Non_Neuron
CCEx12_B19_noRG_1in10x_L1_TCGTACCCACCTCGTT	1	1in10x	Non_Neuron
CCEx12_B19_noRG_1in10x_L1_TTTGCGCCATGAAGTA	1	1in10x	Non_Neuron
CCEx12_B19_noRG_1in10x_L1_TAGGCATAGTGAACGC	2	1in10x	Neuron
CCEx12_B19_noRG_1in10x_L1_AGGTCATCAATGGAAT	3	1in10x	Neuron
CCEx12_B19_noRG_1in10x_L1_GTCCTCATCAGTGTTG	1	1in10x	Neuron
CCEx12_B19_noRG_1in10x_L1_CAGCGACTCAGCGACC	1	1in10x	Neuron
CCEx12_B19_noRG_1in10x_L1_CATGACAAGTTCGATC	2	1in10x	Neuron
CCEx12_B19_noRG_1in10x_L1_GTTCTCGTCAGCATGT	1	1in10x	Non_Neuron
CCEx12_B19_noRG_1in10x_L1_ACACCAATCAGTCAGT	1	1in10x	Non_Neuron
CCEx12_B19_noRG_1in10x_L1_TTAGGACAGTTTCCTT	1	1in10x	Neuron
CCEx12_B19_noRG_1in10x_L1_TGGACGCGTAACGCGA	1	1in10x	Non_Neuron
CCEx12_B19_noRG_1in10x_L1_ACGAGCCTCTCGCATC	1	1in10x	Non_Neuron
CCEx12_B19_noRG_1in10x_L1_CCCAGTTCAACCGCCA	1	1in10x	Neuron
CCEx12_B19_noRG_1in10x_L1_CCCATACGTTAAGATG	1	1in10x	Non_Neuron
CCEx12_B19_noRG_1in10x_L1_GATCTAGGTTCCATGA	1	1in10x	Non_Neuron
CCEx12_B19_noRG_1in10x_L1_TAAGCGTAGTGGGATC	1	1in10x	Non_Neuron
CCEx12_B19_noRG_1in10x_L1_CTCGGAGGTCAATGTC	1	1in10x	Non_Neuron
CCEx12_B19_noRG_1in10x_L1_GTGTTAGCACCTTGTC	1	1in10x	Neuron
CCEx12_B19_noRG_1in10x_L1_CATATTCCATGTAGTC	1	1in10x	Neuron
CCEx12_B19_noRG_1in10x_L1_GAACCTACACACTGCG	1	1in10x	Non_Neuron
CCEx12_B19_noRG_1in10x_L1_AACTCTTAGTTATCGC	1	1in10x	Non_Neuron
CCEx12_B19_noRG_1in10x_L1_CACCAGGGTAGCTTGT	1	1in10x	Non_Neuron
CCEx12_B19_noRG_1in10x_L1_TCGGGACCACCAGGTC	2	1in10x	Neuron
CCEx12_B19_noRG_1in10x_L1_CTCTACGAGAACAACT	1	1in10x	Non_Neuron
CCEx12_B19_noRG_1in10x_L1_CCCAATCTCATGTCCC	1	1in10x	Non_Neuron
CCEx12_B19_noRG_1in10x_L1_GTAACGTCATACAGCT	1	1in10x	Non_Neuron
CCEx12_B19_noRG_1in10x_L1_GTGCGGTGTCTGATCA	1	1in10x	Neuron
CCEx12_B19_noRG_1in10x_L1_AGGTCCGAGCTCCTTC	1	1in10x	Non_Neuron
CCEx12_B19_noRG_1in10x_L1_TCTGGAATCATCTGCC	2	1in10x	Neuron
CCEx12_B19_noRG_1in10x_L1_TTGGAACGTGCGCTTG	1	1in10x	Non_Neuron
CCEx12_B19_noRG_1in10x_L1_GATCAGTAGAGTACAT	1	1in10x	Non_Neuron
CCEx12_B19_noRG_1in10x_L1_CGTCACTCATGCCCGA	1	1in10x	Non_Neuron
CCEx12_B19_noRG_1in10x_L1_TTAGGACAGCGATCCC	1	1in10x	Non_Neuron
CCEx12_B19_noRG_1in10x_L1_TTCTACATCCTTCAAT	1	1in10x	Non_Neuron
CCEx12_B19_noRG_1in10x_L1_ATGAGGGAGCTAGTTC	1	1in10x	Neuron
CCEx12_B19_noRG_1in10x_L1_GACCTGGGTCAAACTC	1	1in10x	Non_Neuron
CCEx12_B19_noRG_1in10x_L1_CACAGGCAGTTAACGA	1	1in10x	Neuron
CCEx12_B19_noRG_1in10x_L1_AGTCTTTAGACCTAGG	1	1in10x	Neuron
CCEx12_B19_noRG_1in10x_L1_GCATGCGTCAAAGTAG	1	1in10x	Non_Neuron
CCEx12_B19_noRG_1in10x_L1_CCCAATCCATGGGACA	1	1in10x	Neuron
CCEx12_B19_noRG_1in10x_L1_TACCTTAGTCCATCCT	1	1in10x	Non_Neuron
CCEx12_B19_noRG_1in10x_L1_TCAGCAAAGACTACAA	1	1in10x	Neuron
CCEx12_B19_noRG_1in10x_L1_ACGATGTTCACAGTAC	1	1in10x	Neuron
CCEx12_B19_noRG_1in10x_L1_AGCTTGAGTAGGCTGA	1	1in10x	Non_Neuron
CCEx12_B19_noRG_1in10x_L1_CACATAGTCTCAACTT	1	1in10x	Neuron
CCEx12_B19_noRG_1in10x_L1_GTCACAAGTAGTAGTA	1	1in10x	Neuron
CCEx12_B19_noRG_1in10x_L1_CCTTACGCAATAGAGT	1	1in10x	Non_Neuron
CCEx12_B19_noRG_1in10x_L1_GGAACTTTCGGTCTAA	1	1in10x	Non_Neuron
CCEx12_B19_noRG_1in10x_L1_ATCTGCCGTCTAGCCG	1	1in10x	Neuron
CCEx12_B19_noRG_1in10x_L1_ACCTTTAGTGATAAAC	2	1in10x	Non_Neuron
CCEx12_B19_noRG_1in10x_L1_GGAAAGCCAGATCCAT	1	1in10x	Neuron
CCEx12_B19_noRG_1in10x_L1_GATCGTATCGCGGATC	1	1in10x	Neuron
CCEx12_B19_noRG_1in10x_L1_GGACAAGAGAATTGTG	1	1in10x	Neuron
CCEx12_B19_noRG_1in10x_L1_CTGTTTAAGAGTTGGC	1	1in10x	Neuron
CCEx12_B19_noRG_1in10x_L1_CGGGTCATCGATCCCT	2	1in10x	Non_Neuron
CCEx12_B19_noRG_1in10x_L1_CTAAGACTCGAGCCCA	1	1in10x	Non_Neuron
CCEx12_B19_noRG_1in10x_L1_GGCCGATTCAACGAAA	1	1in10x	Non_Neuron
CCEx12_B19_noRG_1in10x_L1_AAATGCCAGCGAGAAA	1	1in10x	Non_Neuron
CCEx12_B19_noRG_1in10x_L1_TTTGTCACACAGATTC	1	1in10x	Non_Neuron
CCEx12_B19_noRG_1in10x_L1_GCTCTGTAGTCCGTAT	1	1in10x	Neuron
CCEx12_B19_noRG_1in10x_L1_GATCGCGGTGTTCTTT	1	1in10x	Non_Neuron
CCEx12_B19_noRG_1in10x_L1_CGCGTTTTCTGAGGGA	1	1in10x	Neuron
CCEx12_B19_noRG_1in10x_L1_GACCTGGGTGCATCTA	1	1in10x	Non_Neuron
CCEx12_B19_noRG_1in10x_L1_GCTTGAAGTTGTGGCC	1	1in10x	Neuron
CCEx12_B19_noRG_1in10x_L1_CACCTTGCAGCTTCGG	1	1in10x	Neuron
CCEx12_B19_noRG_1in10x_L1_TGCACCTTCTTAGCCC	2	1in10x	Neuron
CCEx12_B19_noRG_1in10x_L1_GTATTCTAGCGTGAGT	1	1in10x	Non_Neuron
CCEx12_B19_noRG_1in10x_L1_GTGCATATCACATACG	1	1in10x	Neuron
CCEx12_B19_noRG_1in10x_L1_TTAGGCAGTCGAAAGC	1	1in10x	Neuron
CCEx12_B19_noRG_1in10x_L1_AGGCCACGTGAAATCA	1	1in10x	Non_Neuron
CCEx12_B19_noRG_1in10x_L1_TCTATTGTCTTGAGGT	1	1in10x	Neuron
CCEx12_B19_noRG_1in10x_L1_GCGCAACTCGTATCAG	2	1in10x	Neuron
CCEx12_B19_noRG_1in10x_L1_CGGACGTGTATCAGTC	1	1in10x	Non_Neuron
CCEx12_B19_noRG_1in10x_L1_TGGCGCAGTGATAAAC	1	1in10x	Non_Neuron
CCEx12_B19_noRG_1in10x_L1_TAGTGGTTCGCCGTGA	1	1in10x	Non_Neuron
CCEx12_B19_noRG_1in10x_L1_CACACTCAGACAGACC	1	1in10x	Non_Neuron
CCEx12_B19_noRG_1in10x_L1_TCGGTAACATTACGAC	1	1in10x	Neuron
CCEx12_B19_noRG_1in10x_L1_TCGGGACGTATAAACG	1	1in10x	Neuron
CCEx12_B19_noRG_1in10x_L1_GTTAAGCTCAGTGCAT	2	1in10x	Neuron
CCEx12_B19_noRG_1in10x_L1_GCATACACATCTATGG	1	1in10x	Non_Neuron
CCEx12_B19_noRG_1in10x_L1_CCTAGCTTCGTAGATC	1	1in10x	Neuron
CCEx12_B19_noRG_1in10x_L1_CCTCAGTAGCGAAGGG	1	1in10x	Non_Neuron
CCEx12_B19_noRG_1in10x_L1_CTACACCGTGTTCTTT	1	1in10x	Neuron
CCEx12_B19_noRG_1in10x_L1_ACAGCCGAGTGAACGC	1	1in10x	Neuron
CCEx12_B19_noRG_1in10x_L1_AGCGGTCAGGAGTAGA	1	1in10x	Neuron
CCEx12_B19_noRG_1in10x_L1_GTATTCTCAACGATCT	1	1in10x	Non_Neuron
CCEx12_B19_noRG_1in10x_L1_TATCTCACAAGTCTGT	1	1in10x	Non_Neuron
CCEx12_B19_noRG_1in10x_L1_AGAGCGACAAGGACAC	1	1in10x	Non_Neuron
CCEx12_B19_noRG_1in10x_L1_CAACCTCTCGTCCGTT	1	1in10x	Non_Neuron
CCEx12_B19_noRG_1in10x_L1_AATCGGTTCATTTGGG	1	1in10x	Neuron
CCEx12_B19_noRG_1in10x_L1_GATGCTATCAAGATCC	1	1in10x	Non_Neuron
CCEx12_B19_noRG_1in10x_L1_CACAAACTCCATGAAC	1	1in10x	Neuron
CCEx12_B19_noRG_1in10x_L1_GTAACTGAGTGTACCT	1	1in10x	Non_Neuron
CCEx12_B19_noRG_1in10x_L1_GGATGTTAGCGACGTA	1	1in10x	Non_Neuron
CCEx12_B19_noRG_1in10x_L1_CTTACCGCACGTCAGC	1	1in10x	Neuron
CCEx15_B19_noRG_1x_L1_AATCGGTAGACCGGAT	1	1x	Neuron
CCEx15_B19_noRG_1x_L1_ACTGATGTCTTTAGTC	1	1x	Neuron
CCEx15_B19_noRG_1x_L1_GACAGAGAGACGCACA	4	1x	Neuron
CCEx15_B19_noRG_1x_L1_CCTACACCAAGCGTAG	3	1x	Neuron
CCEx15_B19_noRG_1x_L1_GGTATTGCACTCTGTC	2	1x	Neuron
CCEx15_B19_noRG_1x_L1_AAGACCTCATTAGCCA	1	1x	Neuron
CCEx15_B19_noRG_1x_L1_AGTGGGACAGTCACTA	1	1x	Neuron
CCEx15_B19_noRG_1x_L1_TGGACGCCATCCTAGA	7	1x	Neuron
CCEx15_B19_noRG_1x_L1_CAAGATCTCTGTGCAA	2	1x	Neuron
CCEx15_B19_noRG_1x_L1_TAGACCAAGATCCCGC	1	1x	Neuron
CCEx15_B19_noRG_1x_L1_GACAGAGTCAGCATGT	3	1x	Neuron
CCEx15_B19_noRG_1x_L1_AACTGGTAGAAGGGTA	2	1x	Neuron
CCEx15_B19_noRG_1x_L1_GTGCTTCAGAGGTAGA	1	1x	Neuron
CCEx15_B19_noRG_1x_L1_AACGTTGTCCTTTCTC	16	1x	Neuron
CCEx15_B19_noRG_1x_L1_GACACGCAGATATGCA	8	1x	Neuron
CCEx15_B19_noRG_1x_L1_CCTCTGATCTTACCGC	5	1x	Neuron
CCEx15_B19_noRG_1x_L1_GTTAAGCGTCGAAAGC	1	1x	Neuron
CCEx15_B19_noRG_1x_L1_CGTTGGGAGTGGTAAT	2	1x	Neuron
CCEx15_B19_noRG_1x_L1_GGTATTGAGAGACTAT	5	1x	Neuron
CCEx15_B19_noRG_1x_L1_ACACCAACAATCGAAA	4	1x	Neuron
CCEx15_B19_noRG_1x_L1_CTTTGCGTCTTGGGTA	2	1x	Neuron
CCEx15_B19_noRG_1x_L1_GCATGCGAGTCGTTTG	1	1x	Neuron
CCEx15_B19_noRG_1x_L1_ATCGAGTAGGTGCTAG	3	1x	Neuron
CCEx15_B19_noRG_1x_L1_AAACCTGCATCGATGT	2	1x	Neuron
CCEx15_B19_noRG_1x_L1_CAGTCCTAGTTAGCGG	2	1x	Neuron
CCEx15_B19_noRG_1x_L1_TACTCGCAGACAATAC	1	1x	Neuron
CCEx15_B19_noRG_1x_L1_CTAATGGCATCCAACA	7	1x	Neuron
CCEx15_B19_noRG_1x_L1_CAACTAGCAGGACCCT	2	1x	Neuron
CCEx15_B19_noRG_1x_L1_CGATTGACAAGCTGAG	1	1x	Neuron
CCEx15_B19_noRG_1x_L1_AAGGTTCCAGGTGCCT	1	1x	Neuron
CCEx15_B19_noRG_1x_L1_CTCGGAGTCAGCATGT	1	1x	Neuron
CCEx15_B19_noRG_1x_L1_CGGAGTCGTGCAACTT	1	1x	Neuron
CCEx15_B19_noRG_1x_L1_TTGGCAATCCAAAGTC	2	1x	Neuron
CCEx15_B19_noRG_1x_L1_TTTATGCGTCCGAACC	1	1x	Neuron
CCEx15_B19_noRG_1x_L1_CTAACTTAGGCGATAC	1	1x	Neuron
CCEx15_B19_noRG_1x_L1_TACGGATCAAGTCTGT	1	1x	Neuron
CCEx15_B19_noRG_1x_L1_TTCGGTCCAAACCCAT	1	1x	Neuron
CCEx15_B19_noRG_1x_L1_AAGACCTTCCAGTATG	1	1x	Neuron
CCEx15_B19_noRG_1x_L1_ATTTCTGTCTCATTCA	1	1x	Neuron
CCEx15_B19_noRG_1x_L1_TAAGTGCAGATGAGAG	1	1x	Neuron
CCEx15_B19_noRG_1x_L1_GATGAAACAAACCTAC	1	1x	Neuron
CCEx15_B19_noRG_1x_L1_AAGCCGCGTGTCTGAT	1	1x	Neuron
CCEx15_B19_noRG_1x_L1_TGCCCTACAGGCTCAC	8	1x	Neuron
CCEx15_B19_noRG_1x_L1_AAGTCTGTCTTTAGTC	5	1x	Neuron
CCEx15_B19_noRG_1x_L1_CGGACACTCACAGTAC	2	1x	Neuron
CCEx15_B19_noRG_1x_L1_TCGCGTTTCGCGATCG	2	1x	Neuron
CCEx15_B19_noRG_1x_L1_TCAATCTGTGCGGTAA	1	1x	Neuron
CCEx15_B19_noRG_1x_L1_CCTTCCCCACTTCTGC	2	1x	Neuron
CCEx15_B19_noRG_1x_L1_GGTGAAGGTCGGCTCA	2	1x	Neuron
CCEx15_B19_noRG_1x_L1_CGGACTGGTCATCGGC	1	1x	Neuron
CCEx15_B19_noRG_1x_L1_TGATTTCCACTTAACG	2	1x	Neuron
CCEx15_B19_noRG_1x_L1_CGATGTAGTTCATGGT	10	1x	Neuron
CCEx15_B19_noRG_1x_L1_GAACATCTCCCTTGTG	1	1x	Neuron
CCEx15_B19_noRG_1x_L1_ACTGAACGTAAACCTC	3	1x	Neuron
CCEx15_B19_noRG_1x_L1_TACAGTGGTGGCTCCA	1	1x	Neuron
CCEx15_B19_noRG_1x_L1_GATCGATCAACAACCT	1	1x	Neuron
CCEx15_B19_noRG_1x_L1_CCCTCCTTCCTAAGTG	3	1x	Neuron
CCEx15_B19_noRG_1x_L1_ACTGTCCGTATCACCA	3	1x	Neuron
CCEx15_B19_noRG_1x_L1_GACGGCTCAGCTGCTG	1	1x	Neuron
CCEx15_B19_noRG_1x_L1_GAAGCAGAGGGAGTAA	4	1x	Neuron
CCEx15_B19_noRG_1x_L1_GCGACCATCGTTACAG	12	1x	Neuron
CCEx15_B19_noRG_1x_L1_ACTTGTTCACACAGAG	4	1x	Neuron
CCEx15_B19_noRG_1x_L1_CGTGTAAAGTTGAGTA	2	1x	Neuron
CCEx15_B19_noRG_1x_L1_GTTCTCGAGATGGCGT	1	1x	Neuron
CCEx15_B19_noRG_1x_L1_CAACCTCAGTCAAGCG	2	1x	Neuron
CCEx15_B19_noRG_1x_L1_CTGCGGAGTTTGTTGG	3	1x	Neuron
CCEx15_B19_noRG_1x_L1_TACGGATTCTCAACTT	8	1x	Neuron
CCEx15_B19_noRG_1x_L1_CTAGTGATCGGTCTAA	2	1x	Neuron
CCEx15_B19_noRG_1x_L1_GTACTCCCACAGTCGC	2	1x	Neuron
CCEx15_B19_noRG_1x_L1_ACACTGAGTATCTGCA	4	1x	Neuron
CCEx15_B19_noRG_1x_L1_AAGGAGCAGGACCACA	1	1x	Neuron
CCEx15_B19_noRG_1x_L1_GAAGCAGAGTGGAGAA	1	1x	Neuron
CCEx15_B19_noRG_1x_L1_ATAAGAGTCTTCTGGC	2	1x	Neuron
CCEx15_B19_noRG_1x_L1_CATCGAAGTCCAACTA	1	1x	Neuron
[truncated: 5,155 more rows]
