# Supplementary material for: Ascertaining cells’ synaptic connections and RNA expression simultaneously with barcoded rabies virus libraries
Source: Nat Commun. 2022 Nov 16;13:6993. doi: 10.1038/s41467-022-34334-1 (PMC9668842; doi:10.1038/s41467-022-34334-1)
Supplement: Supplementary file 6 — Source Data [file 41467_2022_34334_MOESM6_ESM.zip › saunders_source_data/SI_Figure_4a_left.csv]

avg.exp	pct.exp	features.plot	id	avg.exp.scaled
7.394449e-06	4.560261	CRE	Oligodendrocyte	-11.814781
4.574123e-05	20.684039	Syn1	Oligodendrocyte	-9.992510
1.047553e-04	31.596091	AAV-INTERGENIC	Oligodendrocyte	-9.163883
1.172057e-05	4.523715	CRE	OPC	-11.354165
6.629001e-05	24.272619	Syn1	OPC	-9.621471
9.393730e-05	28.955759	AAV-INTERGENIC	OPC	-9.272883
1.892734e-05	4.230933	CRE	Astrocyte	-10.874903
4.026483e-05	14.673836	Syn1	Astrocyte	-10.120032
2.395820e-04	36.465261	AAV-INTERGENIC	Astrocyte	-8.336615
1.245283e-05	4.798785	CRE	Mitotic	-11.293563
5.805283e-05	25.163250	Syn1	Mitotic	-9.754157
1.083135e-04	36.324981	AAV-INTERGENIC	Mitotic	-9.130480
5.428208e-05	4.904932	CRE	NPC	-9.821316
1.150506e-04	15.789474	Syn1	NPC	-9.070138
4.615616e-04	35.739873	AAV-INTERGENIC	NPC	-7.680895
2.627278e-05	13.538346	CRE	Interneuron	-10.546977
2.486210e-04	63.660229	Syn1	Interneuron	-8.299581
2.427841e-04	43.277705	AAV-INTERGENIC	Interneuron	-8.323338
1.217065e-04	49.603055	CRE	Glutamatergic_Neuron	-9.013898
2.810193e-04	75.339162	Syn1	Glutamatergic_Neuron	-8.177087
9.513113e-04	78.042408	AAV-INTERGENIC	Glutamatergic_Neuron	-6.957669
