# Supplementary material for: Ascertaining cells’ synaptic connections and RNA expression simultaneously with barcoded rabies virus libraries
Source: Nat Commun. 2022 Nov 16;13:6993. doi: 10.1038/s41467-022-34334-1 (PMC9668842; doi:10.1038/s41467-022-34334-1)
Supplement: Supplementary file 6 — Source Data [file 41467_2022_34334_MOESM6_ESM.zip › saunders_source_data/SI_Figure_4b_c.csv]

AAV_INTERGENIC_RANK	TotalUMIs	AAV_INTERGENIC	EGFP	n_unique_vbcs	total_vbc_umis
1	13378	30	9.658	1	1422
2	12863	54	7.518	1	1017
1	12190	33	6.645	1	925
3	12133	165	6.989	2	964
2	12406	56	4.812	1	639
1	19912	35	3.566	8	1120
1	10417	29	5.520	1	720
2	16112	93	2.998	3	677
2	9515	42	4.341	6	498
2	13712	66	3.566	3	571
1	11168	18	4.477	2	504
3	7848	153	4.931	2	455
2	9482	63	4.999	1	525
1	6563	15	6.857	3	569
3	11456	131	3.160	1	494
1	8065	12	3.794	4	541
1	6119	16	6.995	5	560
3	10333	213	3.290	1	482
1	5350	19	6.729	1	455
3	11778	238	2.887	2	364
1	5875	0	5.651	1	402
2	12153	41	3.184	5	645
2	8435	47	4.292	1	415
1	9294	0	2.787	1	348
1	7615	26	4.071	1	386
3	13651	110	2.278	1	430
2	5971	67	5.259	1	440
3	5312	169	4.932	2	380
3	10003	170	2.709	2	330
3	9164	316	2.423	2	328
2	7806	64	3.971	1	12
1	5817	0	4.813	2	384
3	9946	794	2.634	4	353
1	10280	39	2.442	1	329
2	4388	68	5.743	1	325
3	9967	201	2.528	1	343
3	12442	916	2.050	1	341
2	10434	77	2.166	1	318
3	8438	415	3.081	2	369
3	10409	548	2.171	1	322
1	6281	32	3.216	1	267
1	6661	0	2.492	4	244
2	12509	80	1.567	1	303
3	15464	200	1.675	5	368
2	11126	72	1.690	2	259
1	8873	0	2.209	2	362
1	10474	19	1.909	1	259
2	16448	49	1.374	5	301
1	9923	30	1.905	1	277
2	11586	69	1.726	3	258
1	9178	33	2.114	1	256
1	12380	8	1.567	1	302
3	10620	122	1.554	2	256
3	8808	136	1.362	1	250
2	10754	65	1.451	4	273
1	9174	33	2.256	1	288
3	8891	191	1.800	2	381
1	4976	0	3.999	2	250
3	9423	117	1.740	1	229
3	10075	238	1.489	2	229
3	11318	203	0.998	5	266
3	9923	151	1.885	2	261
2	5654	88	3.148	3	242
3	9602	187	1.614	3	222
2	10245	49	1.425	2	200
3	8747	446	1.852	1	235
2	4712	64	6.070	4	558
3	9440	117	1.557	2	191
1	9776	31	1.545	1	198
2	8207	85	1.694	6	233
1	8346	0	1.869	1	197
3	6670	195	2.564	1	263
2	11065	81	1.175	2	213
1	6716	30	1.727	1	154
3	15030	120	0.945	1	195
3	9746	154	1.601	3	197
1	4092	24	3.104	3	150
3	6861	204	2.099	2	229
1	8478	24	1.675	1	179
3	7510	213	2.157	1	223
3	7593	132	1.370	1	140
2	7657	52	1.763	1	164
2	7003	57	1.542	2	209
2	10071	79	1.043	2	155
1	10514	10	1.113	1	172
3	7949	113	1.635	2	181
1	1438	0	13.074	1	296
3	7773	167	1.840	2	216
2	9951	40	1.075	2	146
2	9486	74	1.223	1	161
1	7627	26	1.809	1	175
3	6986	129	2.176	1	189
3	11147	170	1.077	3	160
3	10317	97	1.008	5	157
2	12291	41	0.895	6	181
2	9204	54	1.097	2	144
1	8923	22	1.244	2	162
3	7096	240	1.663	1	174
3	9240	108	1.353	2	172
3	5211	115	2.111	1	132
1	6672	0	1.769	1	166
2	2297	87	4.528	3	164
1	1844	0	5.965	1	134
3	6892	609	1.640	1	145
2	7518	53	0.971	1	106
2	9123	66	1.206	2	62
2	8990	67	1.268	3	137
3	10460	468	1.319	1	215
2	7709	52	1.193	1	134
2	8996	44	1.423	1	160
3	10968	155	1.158	3	146
2	9636	62	1.110	3	138
2	9131	55	1.183	5	150
2	9137	55	1.478	3	160
1	4833	0	2.090	1	111
1	8902	22	1.202	2	162
1	9983	20	1.022	4	139
3	9128	438	1.402	2	180
2	7629	92	1.442	1	163
3	13239	136	0.823	3	185
2	8340	60	1.379	1	159
3	5817	120	1.753	2	149
2	7679	91	1.211	1	132
2	5228	57	0.937	1	119
2	9561	63	1.945	3	181
1	13092	38	0.871	4	149
3	6412	156	2.246	2	190
3	7436	202	1.358	1	128
1	9737	21	0.904	4	111
2	9456	85	1.227	1	136
2	9758	61	1.199	1	148
2	7402	41	1.121	3	126
1	9649	21	0.933	4	117
3	7918	152	1.099	3	145
2	5909	68	1.438	2	108
1	9250	32	1.081	3	123
2	6153	49	1.641	1	129
2	8835	45	1.087	3	127
1	7754	26	1.328	1	139
3	10957	228	0.758	1	122
1	10092	20	0.991	2	133
3	6896	160	1.465	2	169
1	8697	23	1.069	1	134
2	7315	82	1.162	1	124
3	8950	235	1.006	4	122
1	8782	0	1.207	2	151
2	11344	53	0.961	2	161
1	7609	26	1.157	2	124
2	10602	57	0.736	2	97
2	8960	67	1.116	1	159
1	6118	0	1.618	1	141
3	8398	333	0.881	1	110
3	11602	250	0.802	2	128
2	8215	85	1.010	3	113
3	5215	230	1.937	1	122
2	10825	74	0.794	4	112
1	10698	19	0.710	2	121
2	9349	86	0.984	1	133
3	6705	149	1.074	5	106
3	7721	181	1.295	1	118
1	10469	19	0.955	1	129
1	11117	36	0.711	1	104
3	7597	566	0.829	1	97
1	12873	31	0.684	2	123
1	3040	0	3.092	3	132
3	2776	144	2.558	3	92
1	11405	26	0.675	4	143
2	7908	89	1.037	2	122
3	7494	387	1.027	3	113
1	8008	37	1.074	3	120
1	6282	32	1.465	2	125
2	10532	85	0.826	1	121
2	9405	53	0.904	2	113
3	13385	187	0.687	1	7
1	7418	13	0.930	2	97
2	4163	72	2.450	1	124
3	10521	152	0.884	2	140
3	9239	119	0.996	2	127
2	10434	96	0.853	3	118
1	13204	38	0.682	3	124
3	9692	134	0.433	2	154
3	6629	468	1.222	3	126
2	7874	76	1.156	1	109
2	9962	70	0.803	3	151
1	5655	35	1.468	2	129
3	9828	153	0.672	3	107
3	8464	343	1.004	3	131
3	8743	160	0.858	1	3
1	1152	0	5.556	1	74
1	10491	38	0.724	2	107
2	12239	74	0.678	1	109
2	10198	49	0.873	2	78
2	13277	90	0.640	3	158
2	12916	62	0.650	4	150
1	4658	0	1.846	3	148
2	5617	71	1.460	1	120
1	8560	35	1.157	1	176
2	5653	88	1.380	3	98
1	9051	22	0.784	2	111
1	6816	15	1.306	2	107
2	7535	40	1.009	1	99
3	11477	174	0.758	1	127
2	8031	50	1.033	1	121
2	9475	42	0.538	3	82
2	4870	41	1.704	2	122
3	7088	113	1.199	3	99
1	7527	27	1.076	2	133
2	10662	56	0.506	1	80
1	9246	22	0.898	2	102
2	11134	63	0.763	3	127
1	7783	26	0.874	1	111
1	7786	26	1.053	2	110
1	7934	25	1.122	2	130
2	9036	77	0.819	1	126
1	3662	0	1.993	2	95
2	5233	57	1.433	1	96
3	9772	174	0.819	2	107
3	9054	232	0.828	1	103
1	9222	0	0.824	1	109
2	9073	66	0.871	1	107
3	7305	96	1.177	1	110
1	8236	0	0.874	2	99
2	9086	44	0.847	4	140
2	6423	93	0.919	2	91
3	10590	104	0.652	1	101
2	6441	47	1.273	2	124
1	7306	14	0.931	3	109
3	9135	131	0.974	2	119
2	8313	72	1.155	1	123
3	5937	168	1.314	2	100
1	8790	0	0.819	2	88
1	3744	0	1.843	1	97
3	15749	140	0.425	5	145
3	8038	112	0.883	4	110
2	11595	60	0.724	1	68
2	8843	90	0.871	2	87
1	4395	23	1.570	1	97
2	5905	85	1.050	2	114
2	13506	67	0.570	2	98
1	7305	27	1.068	2	111
1	7694	39	0.897	2	91
3	8359	96	1.101	2	98
2	8248	48	0.752	2	82
2	3958	51	1.895	2	111
3	5947	151	1.429	3	115
3	6941	101	0.965	3	104
3	7041	156	1.221	1	120
2	9695	72	0.660	6	124
1	10453	38	0.622	2	75
2	6225	48	0.803	1	90
1	6338	32	0.978	1	88
2	9301	65	0.602	2	88
3	8774	103	0.809	1	119
1	7885	13	0.875	1	98
2	10972	64	0.738	2	107
3	8796	250	0.762	2	103
2	7125	70	1.025	1	97
3	10735	140	0.773	2	120
2	9811	71	0.775	1	5
3	8512	106	0.952	3	113
3	11429	166	0.525	6	130
3	8982	156	0.802	1	92
1	9377	32	0.704	3	99
3	8088	161	0.915	1	95
3	4561	110	1.688	2	103
1	9559	10	0.753	2	99
1	4440	0	1.734	1	107
1	8113	12	0.900	6	95
1	12326	16	0.519	5	139
1	7505	0	0.959	1	110
2	8405	95	0.916	2	95
3	7800	192	1.064	4	111
1	8686	23	0.794	2	107
3	7150	182	0.979	2	104
3	8126	172	0.984	2	92
3	7299	96	0.904	1	67
2	12109	66	0.545	1	84
3	8319	228	0.914	3	110
2	9641	52	0.840	2	109
1	11587	26	0.561	1	88
2	6141	81	0.928	3	91
3	6904	304	0.898	1	88
1	7546	27	0.636	3	68
2	8264	85	0.968	1	71
1	2546	39	2.278	3	74
2	6411	62	1.029	2	107
3	11619	120	0.671	2	105
1	5739	0	1.011	2	79
2	1123	89	7.391	2	91
2	7577	66	1.016	3	110
3	4429	113	1.129	1	71
3	7694	143	0.988	1	100
3	9582	198	0.824	2	103
3	10373	106	0.627	1	89
2	8540	70	0.691	2	84
3	6655	180	0.962	1	98
3	9895	162	0.627	1	94
2	7418	54	0.216	2	154
3	8000	138	0.738	1	89
3	9588	396	0.897	6	100
3	4935	182	1.662	3	123
3	8767	160	0.502	2	124
1	5757	35	0.921	1	83
1	5355	19	1.027	1	87
1	9507	11	0.673	2	102
1	7178	28	0.975	1	103
1	6512	0	1.106	2	82
2	8126	49	0.332	3	137
2	6860	44	1.006	1	94
2	7430	67	0.915	1	94
2	8595	47	0.849	1	93
2	7170	42	1.088	3	96
2	9139	88	0.788	2	107
1	6643	30	1.009	2	92
3	4280	140	1.565	2	103
3	8438	130	0.830	1	100
2	9405	43	0.617	2	79
2	7210	55	0.888	2	99
1	7632	39	0.406	2	71
1	7654	0	0.810	3	101
3	7750	103	0.994	2	96
2	6285	95	1.114	1	6
3	6136	98	0.896	2	77
3	7257	96	0.951	1	99
3	8925	112	0.807	1	75
2	8462	47	0.697	1	91
2	10025	60	0.648	1	111
1	1417	0	5.152	1	106
2	6297	79	1.016	1	72
3	6724	238	1.041	4	85
2	6490	92	0.971	3	96
2	6368	63	0.848	1	69
3	7008	171	0.842	1	91
2	6162	65	1.087	2	105
2	8888	56	0.698	1	101
2	9749	62	0.636	2	90
1	8919	11	0.639	1	96
1	10184	10	0.687	3	97
2	6768	44	0.827	4	92
3	10627	141	0.489	6	96
1	1359	0	4.636	1	81
1	9037	11	0.708	2	77
1	8859	11	0.745	1	89
3	5913	135	1.049	1	76
1	6746	15	0.875	1	94
2	9713	41	0.731	3	99
3	6404	109	0.874	3	73
2	7279	41	0.673	2	76
3	11210	178	0.669	2	94
3	4043	99	1.657	2	77
1	8693	12	0.817	2	92
1	8311	24	0.277	2	110
2	8448	83	0.663	5	74
2	6051	66	0.942	1	82
3	8857	260	0.294	3	123
3	8938	112	0.593	1	83
2	7558	53	0.701	3	74
1	4998	0	0.680	1	60
2	7688	65	0.858	2	82
2	5689	88	1.090	1	83
1	7387	14	0.717	2	97
2	6583	61	0.790	1	71
1	6291	0	0.858	2	85
2	9078	77	0.694	1	77
3	5943	101	1.026	1	78
2	9878	81	0.415	1	60
1	6562	30	0.716	1	77
3	6787	295	0.840	2	103
1	6034	33	1.028	1	86
3	7006	171	0.871	2	75
2	6557	92	0.778	1	70
2	8983	78	0.746	2	83
1	6854	15	1.080	3	94
1	6345	32	1.119	1	104
3	8150	110	0.540	2	74
2	4762	42	1.386	1	100
2	6334	47	0.916	2	77
1	5421	0	0.904	2	71
1	7794	38	0.654	1	80
1	5627	18	0.853	1	75
2	7556	79	0.754	2	86
1	8680	35	0.357	2	104
2	10830	65	0.489	1	85
2	6886	44	0.741	1	67
1	7875	13	0.737	1	85
3	7609	158	0.644	3	73
3	3430	292	1.487	2	56
1	8386	12	0.692	1	85
2	7558	66	0.595	1	72
3	6414	156	0.857	1	65
1	5218	19	0.977	2	70
3	8680	127	0.657	3	88
1	7474	27	0.910	1	88
3	6008	117	0.799	2	67
1	6718	30	1.012	1	110
1	5950	34	0.975	1	87
3	7368	136	0.801	1	76
2	10167	59	0.531	2	65
1	8325	12	0.757	3	103
3	7210	153	0.652	3	74
2	5613	53	0.748	1	58
2	6510	46	2.074	3	136
2	4467	45	1.164	3	83
2	7488	53	0.855	1	80
2	9321	54	0.579	1	65
2	6823	73	0.718	3	80
1	6628	30	0.754	2	74
1	7935	38	0.618	1	72
1	6743	30	0.860	4	93
3	7366	109	0.720	3	80
1	7117	28	0.801	3	87
2	7064	71	0.948	1	103
2	6302	63	0.825	1	80
3	9615	156	0.603	2	81
3	6041	811	0.513	1	65
2	4324	69	0.740	1	77
1	7507	0	0.653	3	79
2	7237	55	0.898	1	93
2	11431	61	0.446	1	74
3	1614	124	5.266	1	155
2	5450	73	0.936	1	74
2	7162	56	0.670	1	73
1	8550	35	0.690	1	81
3	9726	103	0.627	6	86
2	10406	86	0.240	2	56
3	3520	114	1.250	1	61
2	8839	45	0.622	2	89
3	7397	108	0.892	3	74
3	7166	126	0.712	4	89
1	7055	28	0.737	1	76
2	3798	53	1.027	3	53
3	6327	126	0.917	2	86
3	8014	137	0.661	2	79
2	10441	57	0.488	6	72
2	12183	41	0.451	1	79
1	5569	18	0.790	2	75
1	5848	17	1.060	1	95
1	5678	35	0.898	1	73
1	6418	31	0.826	3	74
2	5013	80	0.758	2	67
2	11699	43	0.504	1	91
3	8409	143	0.595	1	76
1	4262	23	1.197	1	66
3	8309	229	0.686	2	71
2	6695	45	0.597	1	64
1	5730	17	0.925	2	86
3	7667	300	0.704	1	85
2	8832	68	0.645	3	96
1	6309	32	0.808	3	76
2	7131	84	0.841	1	92
1	5626	36	0.871	2	60
2	5237	57	1.050	3	99
1	7346	27	0.640	1	77
3	6896	160	0.624	3	107
2	6792	44	0.883	3	80
3	9736	103	0.154	3	111
3	11816	178	0.499	3	77
1	7686	26	0.742	1	72
1	3490	0	1.232	1	51
1	4642	0	0.991	1	63
3	7685	169	0.664	1	76
3	6268	239	0.686	3	67
3	8716	126	0.367	1	59
3	5964	117	0.872	4	84
1	7107	14	0.704	1	72
3	6517	153	0.936	2	79
3	8434	119	0.877	2	58
2	10078	79	0.456	3	58
1	8275	24	0.568	1	78
1	5924	0	0.827	2	59
1	4747	21	0.927	1	56
1	3974	0	1.082	1	53
2	6077	82	0.724	1	68
3	5633	124	0.976	1	80
2	9771	41	0.348	3	106
2	7349	95	0.680	1	73
1	5318	0	0.621	3	62
1	8453	35	0.319	2	87
1	5567	0	1.365	2	92
3	8237	97	0.595	2	68
3	4317	139	1.274	1	70
1	1071	0	3.361	1	43
2	9569	73	0.418	2	109
3	5970	201	0.737	2	65
1	5685	35	0.950	1	79
2	6184	65	0.841	2	69
3	6909	101	0.608	1	81
3	5056	257	0.712	1	34
2	6368	94	0.707	2	83
2	8654	58	0.428	1	72
2	8137	74	0.627	1	81
3	5757	365	0.730	1	66
1	6401	0	0.578	1	62
2	7030	71	0.925	1	103
3	5583	161	0.788	3	76
2	6375	63	0.659	2	70
1	4846	21	0.722	1	54
2	5933	67	0.742	1	58
3	10048	129	0.428	5	60
2	3520	85	1.676	2	75
1	5842	34	0.822	2	65
1	8252	36	0.594	1	62
1	7230	14	0.539	1	66
3	7409	148	0.567	4	59
1	6372	31	0.800	1	74
3	7356	136	0.585	2	76
2	4582	65	1.091	1	74
3	6588	106	0.531	2	66
1	5680	35	0.792	1	66
3	7162	98	0.642	2	75
3	8635	151	0.452	5	91
2	8382	72	0.632	1	73
2	6912	87	0.535	3	62
1	7064	28	0.595	2	58
1	5437	0	0.864	2	64
1	5378	37	0.967	1	70
1	6550	0	0.763	1	74
3	8754	240	0.457	3	51
1	9634	31	0.457	3	65
1	7878	0	0.660	5	87
2	5338	56	0.955	3	72
3	7482	147	0.682	3	77
1	7879	38	0.597	2	62
2	5122	78	1.074	2	96
1	3133	0	0.734	2	47
3	7282	110	0.549	1	64
2	5645	71	0.815	2	63
1	10683	28	0.487	3	69
2	7483	53	0.575	1	67
3	3375	119	0.948	1	47
1	6005	33	0.383	3	74
3	4770	105	1.111	1	71
2	7088	56	0.564	6	53
2	5649	53	0.761	1	63
1	7774	39	0.167	3	107
3	5748	157	0.800	2	58
1	6645	15	0.707	1	59
2	6815	73	0.616	1	56
3	9573	104	0.397	3	73
1	6610	30	0.772	1	66
2	6468	77	0.758	1	68
1	4618	0	1.169	2	59
3	5410	185	0.813	4	58
3	8061	161	0.695	1	68
3	6389	141	0.767	2	68
3	7975	213	0.627	3	78
1	6137	16	0.766	1	52
2	6050	50	0.810	1	71
2	6260	64	0.815	2	68
3	4567	328	1.051	2	70
3	7411	243	0.553	3	75
2	6362	47	0.802	1	71
2	6695	60	0.657	3	60
3	6115	147	0.752	2	60
2	4220	95	1.161	1	65
1	6392	0	0.516	1	58
3	2289	175	1.354	2	46
2	7582	79	0.659	2	74
3	7381	108	0.596	3	73
3	3477	201	1.122	3	47
3	6508	138	0.784	1	78
1	5756	35	0.556	3	55
2	9578	84	0.480	3	73
3	5818	172	0.825	3	55
3	5021	179	0.936	1	82
1	6537	15	0.734	2	52
1	7134	14	0.603	1	10
1	8330	12	0.612	1	61
2	8675	69	0.484	3	99
1	4901	20	0.857	3	72
1	5513	18	1.034	2	83
1	5180	39	0.792	1	65
3	4786	125	0.794	2	56
1	6160	16	0.747	2	65
1	5231	38	0.707	1	63
2	7562	53	0.741	1	68
1	9264	0	0.475	2	63
1	5646	35	0.921	2	68
3	7534	119	0.624	1	60
3	4883	102	0.819	2	59
1	9788	0	0.541	2	67
1	2976	34	1.344	1	56
3	5931	236	0.691	2	64
1	7508	13	0.746	1	6
1	7510	27	0.413	1	61
2	6463	77	0.588	1	70
2	6272	48	0.909	1	77
3	10802	222	0.324	5	107
3	8639	150	0.475	3	78
1	8048	37	0.385	4	74
3	8925	213	0.471	3	67
2	6470	62	0.788	1	64
1	6150	0	0.846	3	72
3	5229	115	0.861	1	79
2	6942	43	0.490	2	46
2	7109	56	0.366	2	71
1	5898	34	0.763	3	60
3	7792	128	0.526	1	64
2	1811	55	2.098	3	52
1	5180	0	0.830	1	57
3	6418	109	0.686	2	63
2	4124	48	1.067	2	46
3	4245	165	0.989	1	77
3	5575	197	0.753	1	60
1	5439	18	0.717	1	64
1	5314	0	0.753	2	61
3	9078	110	0.518	3	70
1	4577	0	0.787	1	57
1	7761	26	0.606	3	89
3	10664	234	0.516	1	3
1	7805	38	0.666	3	85
3	1464	137	1.776	1	38
3	5452	165	0.899	1	72
2	6811	73	0.646	2	64
1	6121	16	0.539	2	60
2	6184	65	0.712	1	69
3	5164	97	0.736	2	78
3	7806	179	0.282	3	70
3	7611	197	0.683	3	61
1	6391	31	0.673	1	63
1	2495	0	1.162	1	51
3	7109	113	0.661	2	61
1	4838	0	0.641	1	45
3	6210	113	0.596	1	57
3	7544	159	0.437	2	45
3	6228	128	0.819	1	71
1	6164	16	0.584	1	52
3	8237	146	0.571	2	14
3	5557	126	0.594	1	46
2	3603	56	1.277	1	55
1	8297	12	0.410	1	52
1	7640	39	0.615	4	69
1	8087	0	0.470	2	52
1	3771	27	1.008	1	49
1	5758	0	0.782	1	51
2	7087	85	0.607	1	54
2	4570	66	0.810	1	56
1	8376	24	0.370	2	90
1	9794	31	0.449	1	53
3	9161	131	0.393	1	48
1	5660	0	0.777	1	52
1	8459	24	0.366	2	49
1	4101	24	0.878	1	54
3	7600	197	0.803	2	78
1	1616	0	1.856	1	54
1	6821	0	0.454	2	60
2	6113	65	0.622	2	69
2	5918	68	0.676	1	58
2	9752	82	0.297	2	67
2	7553	93	0.569	2	54
3	6149	130	0.602	1	9
1	4475	0	0.849	1	46
2	6828	59	0.586	1	69
3	8729	137	0.538	1	82
2	5697	88	0.456	3	41
1	6603	15	0.500	2	56
3	6929	101	0.563	2	63
1	5168	0	0.658	2	43
2	5000	40	0.700	1	61
3	4935	142	0.628	1	46
2	6104	82	0.672	2	66
3	7034	100	0.583	3	55
2	9002	44	0.467	4	59
1	5706	0	0.596	1	58
3	6105	164	0.541	2	56
1	5428	18	0.682	1	60
1	6465	15	0.650	1	51
1	7864	38	0.458	2	59
1	5280	38	0.549	3	51
1	8747	23	0.526	1	58
1	7396	0	0.216	2	78
1	6281	32	0.494	5	75
1	6539	15	0.703	3	66
3	4734	169	1.204	3	83
2	10112	49	0.455	4	78
1	6320	16	0.617	3	62
3	6732	119	0.594	2	52
1	10241	39	0.488	1	76
1	4835	0	0.641	1	49
1	6819	0	0.528	4	43
1	5058	0	0.771	2	54
3	6457	201	0.263	2	85
2	6378	47	0.549	3	55
2	7060	85	0.354	3	53
1	4745	21	0.674	1	49
2	6537	61	0.490	3	52
2	8958	78	0.380	1	52
2	6986	57	0.558	1	63
1	5631	0	0.657	1	47
3	5142	117	0.836	2	53
2	6332	79	0.553	1	47
3	7925	240	0.404	5	70
1	3791	0	1.082	1	49
1	5651	18	0.796	1	62
2	6884	87	0.552	1	60
1	11794	25	0.297	1	51
2	8094	49	0.469	3	53
2	5155	39	0.660	1	54
1	9071	33	0.243	3	75
3	6786	133	0.427	3	55
2	1528	65	1.440	5	41
2	5881	85	0.612	2	41
1	8264	24	0.532	2	52
2	11954	42	0.259	1	48
2	8108	74	0.444	2	55
1	5541	18	0.758	2	65
2	5625	53	0.551	1	48
2	6242	48	0.641	1	49
3	5003	140	0.680	3	58
3	3313	151	0.906	1	48
1	4742	21	0.738	2	48
2	3269	61	0.918	2	49
1	7640	13	0.484	1	57
2	5052	59	0.673	1	48
2	4808	42	0.603	1	48
2	7914	88	0.569	2	52
1	5491	18	0.528	1	39
1	5902	0	0.474	1	50
2	8505	71	0.282	2	84
1	6473	0	0.402	2	42
2	7090	56	0.550	3	48
2	10577	85	0.293	2	14
3	7489	160	0.588	1	59
3	6308	190	0.539	3	52
2	4756	42	0.652	1	43
2	4794	63	0.355	2	55
2	5161	58	0.659	1	14
3	5492	127	0.747	1	70
3	5704	140	0.614	1	50
2	6745	44	0.534	3	68
3	6420	436	0.639	2	73
2	8172	49	0.343	1	34
3	5604	214	0.500	4	61
2	8979	78	0.379	2	49
2	7962	88	0.465	2	67
3	7403	108	0.108	2	69
1	5429	0	0.553	2	42
1	4563	0	0.548	1	33
2	6891	58	0.522	1	38
1	8709	11	0.390	1	43
2	4943	61	0.486	2	28
2	6874	58	0.466	2	46
3	5790	155	0.604	2	45
3	5801	103	0.638	1	53
2	7954	63	0.453	1	61
2	5841	86	0.668	1	58
1	5916	17	0.575	3	61
3	7363	177	0.394	2	58
1	5245	38	0.591	3	41
1	6369	31	0.581	1	42
3	10493	143	0.362	2	74
3	6220	129	0.482	3	35
2	4751	42	0.547	1	41
2	6391	63	0.485	1	41
3	8507	188	0.200	2	61
3	4831	228	0.559	2	40
2	12702	55	0.165	1	33
3	6519	107	0.598	1	64
2	4016	50	0.647	2	35
3	6616	136	0.469	1	61
3	5895	119	0.611	1	45
2	6498	62	0.462	2	53
3	4888	164	0.696	3	38
3	5257	133	0.666	2	49
3	4432	113	0.677	1	61
1	5346	37	0.524	2	46
2	5020	60	0.697	1	37
1	9025	33	0.222	4	64
2	7601	39	0.434	1	57
3	9740	175	0.133	2	41
1	9587	10	0.355	2	53
3	7111	113	0.492	1	47
3	5935	152	0.337	1	53
1	6368	31	0.597	5	76
2	6523	77	0.429	1	45
2	6667	90	0.345	3	55
2	4973	40	0.784	1	44
3	5704	105	0.543	2	53
3	7206	125	0.319	5	67
3	6386	125	0.407	1	40
1	2963	34	1.350	4	47
3	8502	176	0.412	1	46
1	5530	18	0.759	1	46
2	5962	50	0.554	2	62
2	7241	83	0.166	3	72
1	6103	33	0.442	2	41
1	4917	20	0.488	1	36
1	5489	0	0.510	1	44
2	1364	73	1.906	3	29
3	8723	103	0.103	3	60
3	7083	155	0.536	1	58
2	3936	51	0.610	1	46
1	4358	0	0.642	2	45
3	3345	658	0.867	2	37
1	6196	32	0.516	3	63
1	4150	0	0.723	1	38
2	6229	80	0.466	1	45
2	4205	48	0.618	1	29
2	5067	39	0.612	1	52
3	7176	223	0.446	1	43
2	6916	58	0.405	2	36
2	8401	60	0.286	2	52
1	11592	35	0.319	3	48
2	5858	85	0.546	4	45
2	4715	42	0.806	2	46
1	6672	15	0.495	2	49
1	4955	20	0.545	2	42
1	1198	0	1.669	3	23
2	5155	78	0.601	2	49
1	5579	36	0.609	2	41
1	5692	18	0.597	2	51
2	4595	65	0.653	2	47
2	6239	64	0.481	1	55
2	3717	54	0.619	1	41
3	5322	150	0.470	1	44
2	3834	78	0.522	2	33
1	5101	0	0.588	1	43
3	7993	113	0.488	2	57
3	4175	120	0.647	1	52
2	5335	56	0.825	3	65
3	6094	115	0.345	2	33
2	6331	47	0.379	2	43
1	6600	15	0.318	1	40
2	6321	79	0.301	3	50
2	5806	86	0.499	2	45
1	2394	0	0.961	1	36
2	4156	48	0.602	2	69
2	5125	78	0.527	1	36
1	5193	19	0.481	1	48
3	6367	157	0.377	1	43
3	5951	235	0.555	2	43
3	5981	134	0.485	2	42
1	5107	0	0.627	2	14
1	6138	16	0.440	2	46
1	2957	34	0.845	1	37
2	3206	94	0.655	1	25
3	4651	108	0.538	2	62
3	6130	131	0.440	1	38
3	6514	246	0.384	4	33
2	5338	75	0.506	2	45
2	6174	65	0.275	2	71
2	9042	44	0.387	2	33
3	1014	99	2.268	1	26
3	7422	189	0.391	1	41
1	6617	0	0.408	1	42
2	5608	53	0.392	2	39
1	9834	10	0.285	2	44
1	4590	0	0.414	1	33
1	4786	21	0.125	2	56
2	6249	80	0.512	1	49
1	7637	13	0.327	2	42
1	5577	36	0.197	3	56
1	2458	0	0.976	1	39
3	8841	181	0.215	4	56
2	5814	52	0.568	2	55
2	6875	87	0.378	3	47
1	5196	19	0.558	2	35
2	4713	85	0.743	1	44
2	6908	58	0.333	3	22
1	1108	0	1.625	1	18
1	3647	0	0.823	1	42
3	8147	160	0.221	2	67
3	5301	151	0.585	1	42
3	7588	145	0.369	4	52
1	7201	14	0.680	4	62
2	6925	72	0.289	1	38
2	9277	43	0.248	4	39
2	4470	67	0.671	1	38
3	6780	265	0.221	2	40
3	4133	121	0.556	1	38
1	5642	35	0.532	1	17
1	6983	29	0.301	1	88
2	7017	43	0.399	3	41
1	8923	34	0.224	2	39
3	1602	250	1.748	2	7
3	5235	153	0.573	1	38
1	4784	21	0.732	1	4
2	8084	62	0.396	1	53
3	5849	120	0.410	1	40
2	7219	42	0.540	1	47
1	6160	32	0.357	1	24
3	8653	150	0.254	2	52
2	8026	87	0.374	2	38
3	7197	111	0.445	1	49
1	4340	23	0.530	1	33
3	7872	191	0.381	1	45
2	5821	52	0.550	1	44
1	4632	0	0.389	3	29
3	7797	244	0.295	2	36
3	5261	228	0.513	1	4
2	11398	88	0.175	1	39
2	6304	63	0.174	2	69
1	7367	14	0.312	1	47
2	4105	73	0.609	1	36
1	5685	0	0.493	2	44
2	6539	46	0.459	1	46
3	6507	538	0.553	1	41
1	6110	0	0.442	1	46
3	7638	131	0.380	3	46
1	7059	14	0.368	2	42
2	6284	64	0.430	2	37
2	4694	43	0.405	1	32
2	4997	60	0.660	1	36
2	4927	41	0.507	2	37
1	6396	16	0.485	1	39
2	10016	70	0.220	4	34
3	8334	144	0.360	2	47
2	6624	75	0.317	1	47
2	5768	52	0.485	2	41
1	6452	15	0.403	2	33
2	7095	70	0.381	2	46
3	5120	137	0.566	1	44
3	3048	230	0.787	1	31
1	4340	23	0.484	2	37
2	5924	51	0.388	1	36
3	13079	99	0.206	2	41
3	10092	129	0.337	2	49
1	4831	0	0.683	1	42
3	10571	151	0.530	1	54
2	4991	60	0.621	1	37
1	5167	0	0.387	1	41
2	7670	52	0.352	2	44
1	3660	0	0.546	2	33
1	4717	0	0.403	1	32
1	6234	16	0.385	2	32
3	10990	164	0.182	3	28
1	7054	28	0.269	3	58
1	6798	29	0.441	2	39
1	5494	18	0.455	1	41
1	5698	35	0.632	1	52
2	4322	46	0.671	1	43
2	5228	77	0.421	2	44
2	1449	69	1.449	1	26
2	6685	60	0.344	1	34
3	4130	97	0.557	2	43
1	5044	0	0.436	1	37
3	9127	110	0.274	2	67
1	1516	0	0.726	4	30
3	7194	139	0.528	3	66
3	6227	177	0.257	1	24
3	5708	175	0.456	2	35
1	5265	38	0.380	3	30
2	5373	56	0.465	2	36
2	4248	94	0.330	1	33
3	6539	153	0.336	1	34
3	6291	191	0.334	2	28
3	6620	151	0.211	1	24
3	7367	176	0.353	1	45
3	2009	199	0.996	1	24
1	5156	0	0.446	1	43
2	6597	91	0.318	2	38
3	7683	143	0.377	1	55
2	4369	69	0.572	1	38
2	5136	78	0.370	2	45
3	6077	181	0.346	3	45
1	6170	16	0.373	1	41
1	4525	22	0.354	1	27
3	1068	562	1.873	1	29
3	5180	154	0.560	1	37
3	5663	159	0.547	2	41
3	7059	113	0.425	1	42
1	2452	0	0.693	1	21
3	12255	98	0.188	2	41
2	6853	44	0.394	1	36
2	6740	89	0.193	2	80
2	1419	70	1.621	1	25
1	12032	8	0.166	2	31
1	6856	0	0.394	1	56
2	4843	41	0.475	1	32
3	6202	97	0.258	5	46
2	5786	52	0.449	1	49
1	5300	38	0.453	2	38
2	7081	56	0.325	2	44
3	5245	153	0.324	2	29
2	4816	62	0.602	1	65
2	5124	59	0.605	2	42
2	5148	78	0.427	3	38
1	4529	0	0.397	3	32
3	7086	141	0.268	3	33
1	4213	0	0.498	2	41
1	7247	0	0.428	2	45
2	4621	65	0.736	2	46
3	4816	125	0.415	2	34
3	6643	256	0.256	1	24
3	5650	142	0.283	2	29
1	7190	28	0.250	2	45
3	5344	168	0.356	2	44
2	3288	61	0.821	1	30
3	6119	114	0.343	1	37
2	4042	74	0.421	1	32
1	5100	0	0.490	2	46
2	5142	39	0.408	2	18
1	2684	37	0.931	1	32
3	5826	120	0.343	2	31
1	6296	32	0.413	1	38
3	5178	116	0.502	1	37
3	7131	182	0.238	3	49
2	4896	41	0.388	1	40
2	4384	46	0.411	1	32
3	5868	256	0.358	2	35
2	7144	70	0.364	2	31
1	15303	0	0.124	2	31
2	2920	68	0.890	1	33
3	11961	159	0.192	2	31
2	6363	47	0.251	2	18
2	6172	49	0.373	1	39
1	1074	0	4.004	2	67
1	3420	0	0.439	1	27
2	6048	50	0.298	2	31
2	9625	94	0.166	1	23
2	4060	49	0.345	2	39
2	5209	58	0.346	1	28
1	6884	29	0.276	1	30
2	5998	50	0.483	3	45
3	4606	195	0.478	1	31
3	6216	161	0.322	2	30
1	3025	33	0.727	2	36
1	10204	29	0.176	1	27
3	7506	120	0.386	3	50
1	4494	0	0.556	1	38
3	6021	233	0.316	2	37
2	9198	54	0.207	1	32
1	4988	20	0.421	1	19
2	7716	65	0.311	1	42
1	11212	27	0.152	2	75
1	2242	0	0.535	2	31
2	11521	95	0.312	1	50
2	4495	67	0.334	1	28
1	7835	38	1.238	4	95
1	2719	37	1.030	2	29
2	10595	66	0.236	3	46
1	5558	0	0.414	2	19
2	8436	71	0.190	2	54
1	1103	0	1.813	1	16
2	6815	44	0.367	1	35
3	3099	129	0.613	2	28
1	3608	0	0.499	1	28
1	7627	13	0.275	1	37
3	5515	127	0.399	1	28
1	8371	0	0.239	1	37
3	8321	240	0.072	1	61
3	4159	192	0.361	1	24
3	4543	132	0.484	2	42
3	6811	162	0.338	2	36
3	3326	120	0.511	2	33
1	4144	0	0.386	1	40
3	4464	134	0.291	2	30
1	4399	23	0.500	2	31
3	9527	147	0.294	1	51
1	5936	34	0.404	1	36
2	7595	92	0.329	1	32
3	7607	118	0.447	2	33
2	7084	42	0.325	1	49
1	6393	31	0.360	2	26
2	3314	60	0.604	1	33
1	1072	0	1.399	1	22
3	7640	157	0.249	2	27
2	4358	46	0.620	1	40
3	5991	150	0.250	1	5
3	3965	177	0.479	3	34
1	3488	29	0.860	2	37
2	5105	59	0.548	1	33
1	5195	38	0.250	2	23
1	5456	37	0.385	4	27
3	1024	98	1.367	2	13
3	5576	179	0.341	2	40
1	5972	17	0.971	2	56
1	5792	35	0.345	2	32
1	3094	0	0.517	2	18
3	4689	107	0.405	1	33
2	7374	95	1.736	3	30
3	10378	106	0.145	6	55
2	3843	78	0.651	1	36
1	3515	28	0.541	1	27
2	8503	94	0.176	4	50
3	6064	214	0.247	1	29
2	6131	49	0.261	2	26
1	7261	0	0.303	2	34
2	9420	74	0.191	2	29
3	6651	105	0.286	6	31
1	4918	20	0.427	1	32
2	2397	42	0.876	3	36
2	8299	84	0.253	1	26
2	6556	46	0.320	2	42
3	7796	167	0.295	1	42
3	4939	162	0.445	1	42
2	5814	86	0.550	2	50
1	3868	26	0.491	1	22
2	3095	65	0.517	2	31
2	6718	60	0.342	2	41
1	5034	20	0.497	1	38
2	11775	93	0.187	3	37
2	6461	77	0.279	2	28
2	6451	93	0.326	2	31
3	1946	103	1.028	3	23
2	4230	47	0.496	2	25
2	7811	90	0.205	4	30
2	4329	46	0.485	1	17
1	4519	22	0.310	1	28
1	4915	0	0.407	4	22
3	6500	123	0.369	3	35
2	5948	50	0.336	1	32
2	6629	60	0.407	3	33
1	4525	0	0.376	1	28
2	5319	56	0.301	2	44
1	6098	0	0.279	3	35
3	1265	237	1.660	2	29
1	8113	37	0.320	1	35
3	5297	189	0.302	4	30
2	7752	77	0.155	1	21
1	5612	0	0.249	2	25
3	3990	125	0.451	1	27
2	9139	55	0.120	3	67
2	4633	86	0.367	1	35
3	5573	251	0.341	1	25
3	8475	165	0.283	2	50
3	5501	127	0.236	1	19
3	5396	130	0.297	1	32
2	3531	57	0.538	2	31
2	1117	90	1.343	1	22
1	1177	0	2.634	1	73
3	4993	100	0.320	4	29
1	5496	18	0.509	2	32
2	6624	75	0.166	3	36
2	4562	44	0.373	2	30
2	2440	41	0.984	4	53
3	6733	104	0.193	3	35
3	6271	96	0.367	1	7
1	7725	26	0.298	2	35
1	4621	22	0.390	1	35
3	5400	222	0.389	1	35
1	4171	24	0.408	1	31
2	3863	78	0.595	1	34
3	5366	186	0.261	1	21
2	6193	81	0.388	4	39
2	2337	86	0.899	3	24
2	5887	68	0.323	1	23
3	12229	98	0.025	1	98
3	4668	171	0.321	1	35
2	6133	49	0.359	4	22
3	6311	158	0.254	3	25
2	5349	56	0.243	2	26
3	5927	186	0.236	2	31
2	4524	88	0.486	1	31
3	4536	198	0.463	2	26
3	7558	132	0.331	1	27
2	3281	61	0.366	3	19
2	6556	92	0.305	1	36
2	8316	48	0.216	1	46
2	9004	56	0.267	2	33
3	6122	196	0.294	1	24
2	6330	47	0.284	2	38
2	7895	51	0.228	1	31
2	4207	71	0.357	2	31
3	5877	119	0.357	1	29
1	5323	38	0.282	1	28
2	6093	49	0.312	1	40
1	4306	0	0.255	2	25
2	2703	74	0.481	2	17
3	6640	120	0.331	1	35
2	8248	48	0.521	2	63
3	6682	180	0.224	1	25
2	4613	43	0.412	1	3
3	2649	189	0.642	1	30
1	3942	0	0.482	1	26
2	7335	55	0.218	1	29
3	5447	129	0.330	1	22
1	5023	0	0.299	1	38
3	6805	118	0.044	1	31
3	3954	253	0.379	1	27
1	1117	0	0.895	4	22
3	5246	133	0.191	2	34
2	4313	93	0.533	2	26
2	6072	49	0.132	2	44
1	3303	0	0.394	1	6
2	3142	95	0.637	2	24
3	4328	139	0.393	2	34
1	7417	13	0.243	1	34
1	2420	0	0.579	1	24
3	5990	134	0.417	4	37
2	2728	73	0.990	1	29
3	3743	214	0.534	2	29
3	5784	138	0.294	1	32
3	3526	199	0.255	1	29
1	7637	13	0.249	4	44
1	5531	36	0.344	1	31
1	5054	0	0.336	2	23
1	4046	25	0.494	2	34
2	4494	67	0.378	2	32
3	5273	133	0.398	1	27
1	6348	32	0.299	1	23
3	5100	216	0.314	2	22
3	4910	122	0.428	4	23
2	8084	74	0.124	2	26
2	6185	49	0.259	1	24
2	7730	65	0.207	1	38
1	3791	26	0.369	2	21
2	1168	86	1.884	1	39
2	3428	58	0.350	2	18
3	4192	119	0.334	1	22
1	3437	29	0.320	1	26
1	5694	35	0.351	3	46
3	4482	223	0.379	1	29
1	5308	19	0.226	1	26
2	4842	41	0.434	1	31
1	1310	0	1.069	1	16
2	5665	88	0.300	3	20
3	1033	97	0.871	2	26
2	6111	49	0.295	1	27
3	5263	114	0.323	1	43
1	3932	25	0.432	1	25
2	4526	88	0.398	3	34
2	6525	61	0.261	1	25
1	3441	0	0.349	1	23
3	4167	96	0.336	1	20
3	6421	156	0.265	2	20
3	8134	135	0.258	1	30
1	9297	0	0.129	1	20
1	4246	0	0.542	2	24
1	7522	27	0.093	1	40
1	5008	20	0.439	1	35
3	1252	160	0.719	1	12
2	4763	42	0.336	1	4
3	5994	300	0.217	3	21
2	6500	92	0.877	2	21
1	3657	27	0.383	1	23
3	12032	224	0.141	1	14
1	7673	26	0.261	4	38
1	4957	20	0.282	1	20
3	6004	117	0.333	2	28
1	3717	0	0.457	1	24
2	4431	45	0.271	2	21
1	3897	0	0.693	1	45
2	4876	41	0.185	1	23
1	5220	19	0.287	1	29
2	3463	58	0.375	1	5
1	6239	16	0.272	1	26
1	3450	0	0.319	1	3
2	5461	55	0.183	2	38
2	9767	61	0.225	1	33
3	5257	133	0.285	3	34
1	6759	15	0.207	1	18
3	3980	101	0.402	1	25
3	4430	271	0.181	2	19
3	3706	162	0.405	2	26
1	5720	35	0.227	1	26
3	6831	132	0.205	1	21
1	6614	30	0.575	1	24
3	4868	164	0.226	1	13
3	5054	218	0.376	3	28
1	5379	19	0.130	2	28
2	3578	56	0.391	2	22
2	3742	53	0.321	1	21
3	5054	99	0.237	1	19
2	9029	89	0.199	1	25
1	3169	0	0.536	1	24
3	7710	182	0.195	2	26
2	2362	85	0.466	2	17
3	5554	126	0.216	1	27
3	4377	137	0.366	2	18
2	7237	41	0.207	2	30
1	6903	29	0.159	2	19
2	6355	47	0.283	1	24
1	8150	25	0.135	1	23
2	3014	66	0.332	1	21
2	4552	66	0.373	3	19
3	11642	258	0.172	1	28
1	5825	34	0.206	1	21
3	5289	113	0.132	2	30
2	6372	63	0.078	2	40
2	5433	55	0.092	3	36
1	3271	0	0.489	2	27
2	4827	83	0.414	1	21
1	1060	0	0.377	1	22
1	5300	0	0.208	2	30
2	2208	91	0.770	1	20
2	4383	68	0.228	2	19
1	2338	0	1.369	1	36
2	3330	60	0.390	1	12
3	5834	154	0.206	1	20
1	5642	35	0.372	1	31
2	2365	42	0.465	2	20
2	4388	68	0.251	1	18
3	3043	131	0.756	2	43
2	4835	62	0.269	2	29
3	4018	149	0.747	1	40
3	1279	156	0.860	1	20
1	4398	0	0.273	1	29
1	10949	37	0.128	2	28
2	5297	94	0.321	1	27
1	1237	0	1.132	1	15
1	3844	0	0.390	1	20
3	10407	144	0.192	4	31
1	5155	0	0.272	2	15
1	3135	32	0.415	1	25
2	11972	42	0.075	1	10
2	6245	64	0.224	2	33
3	3533	226	0.368	1	23
1	1219	0	1.066	3	23
3	1801	111	0.722	2	13
2	4801	83	0.208	2	26
3	1022	98	1.076	1	7
1	4389	23	0.273	1	27
1	3463	29	0.433	1	18
1	4210	0	0.261	1	18
1	5144	19	0.233	1	20
1	4929	20	0.345	1	6
1	1338	0	0.673	2	10
1	5995	33	0.317	1	31
3	2766	145	0.289	1	13
1	3756	27	0.240	2	19
3	3898	128	0.103	2	24
2	4562	88	0.263	1	25
2	7646	39	0.157	1	16
3	1066	188	1.689	1	19
3	4347	138	0.276	1	23
2	7052	43	0.681	3	22
3	1412	142	0.850	2	17
3	1074	279	1.210	1	17
1	3529	0	0.283	1	26
3	3628	221	0.469	1	33
2	4095	49	0.244	1	20
2	5138	58	0.370	1	32
2	5045	40	0.218	1	14
1	7802	26	0.167	2	26
2	6665	60	0.135	1	18
1	7970	25	0.125	3	23
1	3343	0	0.389	1	18
3	7133	266	0.266	2	13
1	7370	14	0.109	2	19
3	5040	139	0.218	1	26
2	4622	43	0.411	1	29
1	5046	0	0.297	2	22
3	3831	235	0.183	1	12
3	1111	180	0.900	1	15
1	1536	0	0.781	1	18
1	5383	37	0.223	1	24
2	7471	54	0.174	2	17
3	1125	356	0.711	1	10
1	5136	19	0.253	1	23
2	6431	62	0.202	1	15
2	5580	54	0.251	1	24
2	5505	54	0.218	2	10
1	1548	0	0.840	1	21
2	7042	85	0.454	1	21
3	5147	194	0.097	3	22
3	8445	237	0.083	2	11
3	4658	107	0.215	1	3
2	2010	50	0.697	2	17
1	3833	26	0.104	1	21
3	4020	100	0.373	2	32
1	4001	25	0.275	2	24
1	5375	0	0.316	1	18
2	3567	56	0.224	1	13
1	6424	0	0.156	1	16
2	1529	65	0.327	2	14
1	4197	0	0.214	2	11
3	4591	152	0.305	1	23
3	3976	126	0.352	1	34
1	5607	0	0.107	1	5
2	9315	43	0.140	1	19
1	3975	25	0.528	1	37
3	11015	145	0.091	1	17
3	6603	227	0.091	3	49
2	4576	66	0.197	1	35
1	6837	0	0.117	2	17
1	6545	15	0.153	1	10
1	2819	0	0.390	2	17
1	2913	34	0.481	1	23
1	5051	0	0.396	2	25
2	5483	91	0.201	1	16
2	4622	87	0.260	1	11
3	5109	215	0.235	1	27
3	6807	118	0.264	2	21
3	3882	155	0.309	3	17
3	4340	184	0.346	1	15
2	5022	40	0.219	1	18
1	5301	19	0.245	3	27
1	3711	0	0.350	1	14
2	4937	61	0.203	1	15
1	9161	33	0.087	1	15
1	3346	0	0.389	1	17
1	3904	26	0.179	4	28
2	7820	64	0.102	1	22
1	5235	38	0.382	1	17
3	3578	112	0.503	2	20
3	4398	159	0.250	2	11
2	2399	83	0.375	2	17
3	8700	149	0.115	1	17
1	1156	0	0.606	1	10
3	4156	96	0.313	2	13
1	15088	7	0.020	1	58
2	12243	41	0.123	1	12
1	4934	20	0.263	1	31
1	3969	0	0.454	2	30
2	1148	87	1.132	2	10
3	2805	178	0.357	2	17
3	1268	158	0.631	2	16
2	2009	50	0.299	1	14
1	2467	0	0.324	1	13
3	5479	110	0.237	3	30
3	5478	183	0.091	2	33
3	1217	247	1.068	3	11
3	2434	123	0.534	1	18
1	6539	0	0.031	1	32
1	4342	0	0.438	1	23
1	5251	38	0.114	2	28
1	4326	23	0.254	1	17
3	3723	107	0.215	1	10
1	4750	0	0.105	2	11
2	2309	87	0.303	2	12
3	2221	180	0.495	1	22
2	4542	66	0.198	1	24
3	6010	300	0.067	1	5
1	3677	27	0.245	2	24
3	6770	162	0.177	1	28
3	1518	198	0.395	3	12
2	1596	63	0.689	1	19
3	6240	176	0.288	2	17
1	4072	25	0.049	1	29
2	3535	57	0.339	2	21
3	5207	96	0.077	2	29
2	6046	50	0.165	1	11
3	6685	150	0.194	2	13
2	4761	42	0.168	1	16
1	3311	0	0.211	1	10
3	4751	105	0.253	1	19
3	1170	171	0.256	1	13
1	5246	19	0.248	1	18
1	3849	0	0.208	1	19
1	13058	0	0.084	1	16
2	4257	94	0.070	2	10
3	3063	98	0.196	2	15
1	3853	26	0.571	1	23
1	1067	0	0.937	2	13
2	2400	83	0.417	1	9
3	8824	363	0.068	2	49
2	4719	85	0.212	1	7
1	4148	24	0.169	1	16
3	5042	119	0.139	1	7
3	5097	137	0.216	2	17
2	9700	52	0.660	2	53
3	2076	193	0.385	1	11
2	3728	54	0.295	1	15
1	2357	0	1.443	1	32
2	3338	90	0.210	1	13
2	4535	88	0.198	1	10
2	4029	74	0.199	2	12
2	5215	58	0.077	1	18
3	7723	142	0.091	1	5
1	5666	35	0.194	1	19
3	1368	292	0.585	1	7
2	5021	60	0.040	2	16
3	6521	107	0.199	1	21
2	6208	64	0.242	2	22
1	4602	0	0.130	2	21
1	2231	0	0.538	1	18
1	4275	0	0.187	2	17
2	6170	49	0.146	1	15
2	4020	50	0.398	1	22
3	1565	639	0.511	2	14
3	1389	144	0.288	1	5
1	6152	33	0.146	2	13
2	3260	92	0.215	1	7
3	4029	124	0.174	1	9
3	1645	182	0.426	1	12
3	2695	111	0.371	2	16
1	6193	32	0.145	2	18
1	1151	0	1.043	2	7
2	2487	80	0.523	2	16
2	5629	53	0.142	1	16
2	5043	59	0.178	2	7
2	1760	57	0.341	1	5
1	3008	0	0.266	1	11
2	2450	41	0.531	1	18
2	4721	85	0.148	1	10
2	3256	92	0.246	1	13
1	1387	0	0.577	1	9
2	6439	47	0.031	1	29
3	5365	205	0.149	2	11
1	6446	31	0.124	1	4
1	6210	0	0.048	1	51
3	3403	118	0.176	1	18
3	4174	144	0.287	1	20
1	2820	0	0.319	1	19
2	2345	43	0.426	1	17
3	1758	398	0.455	1	8
1	7865	13	0.076	2	20
1	3821	26	0.157	1	10
3	7316	96	0.000	1	17
1	3152	0	0.159	2	20
2	1383	72	0.506	1	10
2	3937	76	0.152	1	16
2	1146	87	0.262	1	7
1	3781	26	0.317	1	24
3	1005	100	0.398	2	7
3	1953	410	0.666	1	9
1	3662	27	0.218	1	11
3	5698	105	0.298	1	24
1	5826	34	0.172	1	20
3	6033	133	0.166	1	16
1	3334	30	0.150	1	5
1	2468	0	0.162	1	6
1	1629	0	0.430	1	9
2	7025	43	0.171	1	17
1	1246	0	0.241	1	4
3	5254	228	0.171	2	13
1	3116	32	0.321	2	18
2	5695	53	0.105	2	21
3	4896	102	0.041	1	16
3	5301	113	0.113	2	24
1	4057	0	0.246	1	21
1	3718	0	0.296	2	11
1	10112	0	0.049	1	9
1	5319	19	0.150	1	19
3	6197	161	0.032	2	9
3	2914	206	0.240	1	10
1	6002	0	1.200	3	32
3	6584	137	0.106	1	15
3	4571	131	0.109	3	21
1	1779	0	0.393	1	8
1	3625	0	0.055	2	21
1	1377	0	0.508	2	6
3	1623	370	0.493	1	6
3	6754	148	0.089	1	7
3	1607	436	0.187	1	4
1	5399	37	0.111	1	11
1	3168	0	0.221	1	7
2	1318	76	0.303	1	3
2	4692	85	0.107	2	26
3	5063	99	0.158	1	7
1	5932	17	0.101	1	4
1	1577	0	0.380	2	7
1	3756	27	0.160	1	4
1	1695	0	0.295	1	6
2	3455	58	0.145	2	15
2	4803	42	0.062	1	11
3	1340	299	0.597	3	12
1	3582	28	0.307	2	13
2	7952	63	0.050	1	4
2	3276	61	0.061	1	7
3	4880	184	0.102	2	12
1	6102	0	0.049	1	3
2	5216	58	0.077	2	29
3	2936	238	0.272	1	11
1	1028	0	0.584	1	10
1	3737	0	0.214	2	9
1	3871	0	0.232	1	12
3	4439	248	0.045	1	38
2	8806	79	0.079	2	9
2	8022	87	0.623	2	10
3	7767	154	0.103	1	9
1	8423	24	0.047	1	7
1	3845	0	0.130	1	7
2	7497	53	0.173	1	5
1	6306	16	0.095	1	3
3	5049	119	1.307	1	8
1	5918	17	0.051	2	16
1	2144	0	0.373	2	13
1	6606	0	0.045	2	9
3	4281	210	0.070	2	21
1	4047	25	0.247	1	24
3	2677	224	0.224	1	13
1	6146	0	0.130	2	6
1	5209	19	0.134	3	26
2	2311	43	0.303	1	17
1	6032	17	0.099	1	8
2	3124	64	0.320	1	14
3	7125	112	0.126	2	16
1	5650	0	0.053	1	4
2	4280	93	0.140	1	9
1	1133	0	0.618	1	10
2	4470	45	0.134	2	15
2	4953	81	0.061	1	21
2	1291	77	0.387	1	4
2	6777	59	0.044	1	5
3	4413	227	0.113	2	11
3	2377	294	0.421	1	9
2	4427	68	0.023	2	7
2	5167	77	0.116	1	3
1	7013	29	0.057	1	29
1	6573	0	0.046	1	4
3	4976	141	0.000	2	23
2	1288	78	0.233	1	3
2	4255	47	0.141	1	5
3	6664	165	0.060	1	5
3	1159	518	0.518	1	7
3	1500	333	0.200	1	4
1	4829	21	0.186	3	15
1	4006	0	0.125	1	3
1	4591	22	0.174	1	15
1	9129	11	0.066	1	9
2	11131	72	0.018	1	5
2	5250	95	0.095	1	7
3	2342	427	0.256	1	5
1	3427	29	0.088	1	6
2	6694	90	0.075	1	6
1	2542	0	0.157	1	3
2	1249	80	0.320	1	4
3	1278	235	0.078	1	3
2	8378	84	0.060	1	20
1	4512	0	0.044	2	23
1	1262	0	0.396	2	7
3	4040	99	0.025	1	24
1	4365	0	0.229	2	10
3	6304	222	0.317	1	28
1	3302	0	0.061	2	11
2	4223	71	0.118	1	6
1	5812	17	0.069	1	4
1	1097	0	0.547	1	5
3	9184	98	0.022	1	6
1	9673	21	0.041	1	10
3	2999	200	0.233	2	7
3	3466	173	0.058	1	5
1	4762	21	0.063	1	3
2	6922	43	0.072	2	10
1	4267	0	0.094	1	10
1	5707	18	0.070	1	3
1	1073	0	0.186	1	3
3	5577	161	0.699	1	48
2	11780	68	0.008	1	5
1	6651	0	0.060	1	5
1	6412	0	0.094	1	7
1	4694	21	0.469	2	28
3	1832	109	0.218	1	6
1	6908	0	0.043	1	3
1	3027	0	0.066	1	3
3	1018	98	0.098	1	6
2	5537	90	0.018	1	7
2	8403	48	0.036	1	4
3	6821	220	0.000	2	13
3	6789	118	1.208	1	5
3	4605	109	0.022	1	3
1	1502	0	0.067	1	7
1	5445	0	0.110	1	8
3	3954	177	0.025	1	7
2	4006	50	0.050	1	12
2	5091	79	0.059	2	18
2	8298	60	0.325	3	16
1	4422	23	0.023	1	4
1	4140	0	0.072	1	3
1	13184	30	0.106	2	9
2	2323	43	0.086	1	4
1	1058	0	0.567	1	5
2	3331	60	0.090	1	3
1	2213	0	0.090	1	7
2	1356	74	0.221	2	7
1	3331	0	0.090	1	3
1	5223	38	0.134	2	13
3	4672	150	0.086	1	4
1	3426	0	0.350	1	8
2	6402	78	0.141	1	9
2	2197	46	0.046	1	3
2	5910	68	0.051	1	3
1	6997	14	0.043	1	3
2	5460	73	0.055	1	5
1	1397	0	0.286	1	6
3	3036	165	0.132	1	7
1	1858	0	0.054	1	3
1	3393	0	0.059	1	4
2	5986	67	0.033	1	4
1	1214	0	0.247	1	4
2	6685	90	0.060	1	3
1	2075	0	0.048	1	7
3	1388	216	0.144	1	3
3	5262	133	0.057	1	3
3	1583	126	0.379	2	7
3	1353	148	0.296	1	3
3	5698	228	0.035	1	5
1	4110	0	0.195	1	9
1	6098	33	0.066	2	11
1	6491	0	0.046	1	3
1	4482	0	0.067	1	3
1	4465	0	0.157	2	10
3	6607	121	0.106	1	7
3	6705	119	0.045	1	3
3	5096	137	0.039	1	4
1	4801	21	0.021	1	7
2	1363	73	0.073	1	6
1	7750	0	0.013	1	3
1	5012	20	0.080	1	6
2	77245	39	9.175	1	3496
2	58837	54	6.950	1	2530
3	59231	250	6.274	1	2475
2	50115	80	6.565	1	2306
2	42018	62	7.935	1	2306
1	50329	8	6.054	1	2110
1	40579	7	6.802	1	1893
3	44425	279	5.342	1	1778
2	63736	67	3.119	1	1596
3	60844	247	3.943	1	1989
2	49629	52	4.520	1	1744
1	36559	38	5.517	1	1592
3	64331	103	2.826	1	1505
1	29095	17	6.534	1	1669
2	25993	50	6.456	1	1489
3	37449	198	5.119	1	1515
3	33112	266	5.364	1	1566
3	37226	387	3.922	4	1527
3	34764	155	4.660	1	1439
3	49148	234	3.032	1	1245
3	46926	192	3.518	1	1348
2	38386	73	4.111	1	1265
3	34551	145	5.493	1	1541
3	32979	246	4.670	1	1378
3	30551	121	3.283	1	1144
1	25902	27	5.065	1	1260
3	37131	129	3.434	1	1167
3	42358	675	3.258	1	1193
2	33174	42	4.681	1	1343
2	29885	50	5.264	1	1298
2	22250	54	5.209	1	1054
3	48567	280	2.866	1	1255
3	32743	217	4.007	1	1159
3	43881	301	2.484	1	992
2	29246	75	3.494	1	915
3	36325	165	2.863	1	936
3	45042	220	2.560	3	1126
1	21306	23	4.726	1	911
3	38429	390	3.268	1	1103
2	29924	84	3.412	1	969
2	33126	39	3.583	1	1095
3	40009	385	2.060	4	952
2	43785	87	2.579	1	827
3	25386	197	3.297	1	783
3	46570	472	2.953	2	1197
3	21142	99	6.513	2	978
2	27729	54	3.347	1	914
3	40403	495	1.804	1	849
3	37249	217	4.207	2	1245
2	22374	63	3.687	1	792
2	29529	85	2.614	1	735
3	34271	301	2.136	1	748
3	53419	230	1.481	6	775
3	34844	181	1.728	2	665
3	28655	105	3.298	1	864
3	30930	553	2.593	1	779
3	18606	172	3.230	2	868
1	14407	14	6.053	1	831
2	32804	40	2.308	2	738
1	26684	37	2.582	1	673
2	44379	43	1.749	3	761
3	54777	214	1.345	1	680
2	31692	66	2.698	1	770
3	28225	131	4.043	2	1138
3	39258	232	2.486	2	1060
2	29559	85	2.777	2	887
3	43347	178	1.416	3	686
3	12637	261	4.661	1	619
2	30812	68	2.382	2	711
2	27421	77	2.746	1	740
2	39714	63	1.561	1	581
2	43135	95	1.201	1	523
3	31567	133	2.895	1	815
2	37759	66	1.345	1	526
3	15925	132	3.309	1	573
2	41329	80	1.372	2	543
3	38939	144	1.392	1	539
2	31290	93	1.585	1	500
1	10893	18	5.012	1	541
2	30373	46	1.475	1	503
2	30944	48	1.680	2	481
1	31054	32	1.088	1	461
2	41022	39	1.321	1	555
2	33703	74	1.481	1	482
2	17975	61	2.809	2	612
2	19324	52	2.437	1	444
1	35233	26	1.479	1	459
3	43523	319	1.034	1	432
3	33931	230	1.323	1	450
2	44314	86	1.268	1	551
3	55705	124	1.187	1	593
2	39689	53	1.182	1	476
3	13615	176	3.136	2	474
3	10078	99	4.247	1	416
2	32097	62	1.324	1	450
3	33968	124	1.210	1	446
2	31954	72	1.305	2	457
2	22618	53	2.582	1	593
2	24704	73	1.542	1	384
2	33955	44	1.526	1	496
2	33504	51	1.185	2	434
2	31246	93	1.059	2	405
1	12828	16	8.045	1	1420
1	31882	31	1.063	1	376
3	33208	99	1.132	1	406
3	50628	456	0.598	3	454
3	24142	128	2.332	1	543
2	24776	40	1.691	2	391
2	36020	78	1.072	1	11
2	23619	42	1.575	1	368
3	32556	147	1.143	2	407
3	34533	148	1.098	2	386
2	26501	79	1.238	3	362
3	34793	224	1.052	2	367
3	30039	163	1.448	1	458
2	47890	81	0.804	1	378
3	32866	210	1.299	1	421
2	29054	79	1.218	1	381
3	52991	117	0.630	1	307
1	25293	32	1.309	1	324
1	32553	34	1.121	1	398
2	25706	58	1.268	1	336
3	31250	224	0.966	4	364
3	40807	135	0.821	1	357
2	6145	49	4.231	1	299
2	31844	94	1.938	1	530
3	28001	154	0.921	2	290
2	37047	92	0.856	2	342
1	3889	0	6.017	3	246
3	31733	110	0.816	2	294
2	27984	93	1.061	3	329
1	25933	27	2.055	1	469
2	26244	42	1.017	1	269
2	27874	86	0.961	1	277
2	35713	56	0.818	1	311
2	31984	91	0.300	2	357
3	34889	97	0.880	1	322
3	31005	148	0.787	2	241
2	34939	43	0.658	1	231
2	22752	84	1.116	2	271
2	24782	44	0.952	2	239
3	36277	152	0.819	2	305
3	34553	110	1.030	1	339
2	23713	63	0.995	2	263
2	29744	54	0.908	1	257
3	5853	120	9.209	1	522
2	28332	46	0.925	1	17
2	3862	78	5.904	2	235
2	30726	65	0.716	1	219
1	21473	9	1.015	1	237
1	20840	29	0.974	2	215
2	33263	60	0.713	2	254
3	36792	242	0.644	2	255
3	29056	206	0.685	2	220
3	26317	148	0.722	1	218
1	30356	23	0.517	2	186
2	33683	65	0.745	1	271
2	25162	72	0.731	1	224
3	25971	100	1.301	2	323
2	35561	70	0.726	3	201
3	45368	108	0.957	2	237
2	28647	80	0.702	1	187
2	24044	42	0.724	2	185
3	32874	167	0.992	2	7
1	41788	34	0.388	1	176
2	24847	44	0.893	1	206
2	33515	87	0.916	3	299
3	35082	111	0.467	2	166
3	7190	306	2.517	2	183
2	20130	65	0.899	2	188
2	12834	78	1.254	1	198
3	22064	122	0.671	2	174
1	2094	0	6.781	1	140
1	17229	35	0.905	1	184
2	20923	62	0.832	1	186
1	3101	32	4.031	2	130
1	14653	7	1.037	1	158
3	28556	119	0.497	1	177
1	2401	0	4.831	1	140
2	28827	42	0.517	1	150
2	29348	89	0.443	4	199
1	5262	0	2.794	1	187
2	31083	68	0.553	1	184
1	30485	13	0.604	3	192
1	2839	35	4.544	3	128
2	8290	60	1.701	3	179
3	40206	249	0.410	1	165
2	2432	41	6.250	1	144
2	22505	67	0.591	2	170
1	21444	37	0.769	1	148
1	3549	0	3.719	5	143
1	18263	38	0.668	1	136
3	26789	123	0.582	1	142
3	32799	201	0.387	2	177
2	20971	86	0.658	1	143
2	26288	49	0.548	1	160
2	32778	95	0.375	2	119
1	2103	0	4.517	1	103
3	23531	149	0.552	1	158
1	23348	30	0.587	1	154
2	25585	82	0.520	1	151
1	6050	17	2.116	1	159
1	17665	28	0.442	2	199
3	27025	337	0.426	1	117
1	20709	34	0.623	1	153
3	28846	101	0.458	2	131
2	19317	57	0.373	1	119
2	30787	62	0.549	1	167
1	15883	19	0.724	1	133
3	1835	163	4.959	2	111
1	19312	31	0.652	1	144
1	1570	0	6.369	1	103
1	1856	0	7.597	1	147
3	27721	148	0.335	4	96
1	1248	0	9.054	1	150
1	1672	0	5.801	1	104
2	1590	63	3.899	1	69
2	16123	50	0.558	1	98
2	16451	79	0.571	1	118
1	1457	0	3.638	1	65
3	1474	271	5.292	2	86
3	4297	163	2.397	1	124
3	16474	134	0.571	1	92
1	1813	0	3.696	3	81
1	15620	0	0.467	1	81
1	3004	0	2.696	1	82
3	1746	229	2.577	2	55
2	2361	42	2.414	1	61
3	27676	166	0.253	1	67
3	29530	244	0.433	2	127
1	1800	0	3.389	1	70
2	28848	66	0.329	1	133
1	2460	0	6.138	1	176
2	43651	60	0.192	2	133
3	26206	130	0.271	1	93
2	29606	57	0.304	2	99
3	13349	247	0.479	1	80
3	2745	109	1.894	3	114
1	1381	0	4.634	1	78
2	1146	87	4.799	1	65
3	2337	128	2.311	1	60
2	15372	46	0.371	1	65
1	1563	0	2.815	1	56
2	22024	82	0.341	2	76
2	1241	81	8.380	2	139
2	1253	80	5.188	1	79
3	1333	150	3.076	2	44
3	1126	178	3.819	2	53
2	1454	69	6.190	1	141
2	2461	81	1.666	2	35
2	1106	90	3.978	3	42
3	2697	148	1.965	2	66
3	30474	115	0.210	1	67
1	27093	37	0.103	1	75
2	1285	78	3.424	1	46
2	1056	95	3.504	3	48
2	4026	50	1.416	1	49
1	1061	0	3.864	2	42
1	20478	10	0.239	1	38
1	5231	0	0.631	2	34
3	33860	207	0.174	1	62
1	10350	0	0.531	1	46
2	4099	49	1.122	1	57
1	27615	11	0.181	1	40
2	1416	71	2.542	2	52
3	3753	426	1.465	2	15
2	1093	91	2.653	1	17
2	1750	57	1.771	1	30
1	1125	0	3.200	1	36
2	20237	49	0.217	2	53
2	30393	69	0.132	1	38
1	1155	0	7.359	2	122
3	2174	414	1.518	1	39
3	1052	380	2.947	1	24
3	1412	142	1.983	1	30
3	1523	131	1.707	2	22
3	2273	132	1.276	2	30
2	19430	46	0.175	1	32
1	14168	7	0.346	1	49
2	1662	60	1.745	1	37
1	21464	14	0.107	2	28
2	8094	62	0.371	1	31
1	35282	31	0.071	1	23
1	4158	0	0.673	1	28
1	1146	0	2.705	1	29
2	1278	78	1.956	1	24
3	5606	250	0.624	2	34
3	34596	98	0.090	2	23
3	3994	1227	0.976	1	51
3	2010	597	1.095	1	19
3	2518	159	0.516	1	17
2	26856	60	0.067	1	23
1	1720	0	1.337	1	22
3	1045	766	1.531	2	14
1	27899	22	0.122	3	37
2	1400	71	3.286	1	48
2	25178	60	0.135	2	34
1	4405	0	0.318	1	26
1	3021	0	0.894	1	34
3	9400	457	0.362	2	29
1	18500	11	0.173	2	32
1	1079	0	1.390	2	17
2	35192	80	0.080	2	33
3	3045	131	0.427	1	17
3	2313	216	0.476	1	13
1	1318	0	0.910	2	12
2	31238	48	0.054	2	17
3	3490	258	0.458	1	18
1	1341	0	0.895	1	14
1	19195	5	0.047	1	8
1	1083	0	1.662	1	17
1	1535	0	1.303	2	20
1	3588	0	0.362	2	18
1	24530	0	0.126	1	21
2	4769	63	0.524	2	28
3	27314	168	0.062	1	8
2	4730	63	0.275	1	13
2	23724	42	0.030	1	8
[truncated: 528 more rows]
