# Supplementary material for: Ascertaining cells’ synaptic connections and RNA expression simultaneously with barcoded rabies virus libraries
Source: Nat Commun. 2022 Nov 16;13:6993. doi: 10.1038/s41467-022-34334-1 (PMC9668842; doi:10.1038/s41467-022-34334-1)
Supplement: Supplementary file 6 — Source Data [file 41467_2022_34334_MOESM6_ESM.zip › saunders_source_data/Figure_3e.csv]

experiment	words	num_viruses	num_cells	num_starter_cells	starter_cell_type	n_trustworthy	cell_category
SCC07_1e2_C	immatureness_22	1	7	1	SPN	34588	Astrocyte
SCC07_1e2_C	immatureness_22	1	7	1	SPN	34588	Ependyma
SCC07_1e2_C	immatureness_22	1	7	1	SPN	34588	GABA_Neuron_OlfGC1
SCC07_1e2_C	immatureness_22	1	7	1	SPN	34588	GABA_Neuron_OlfGC2
SCC07_1e2_C	immatureness_22	1	7	1	SPN	34588	Glu_Neuron
SCC07_1e2_C	immatureness_22	1	7	1	SPN	34588	ImmatureNeuron
SCC07_1e2_C	immatureness_22	1	7	1	SPN	34588	Interneuron
SCC07_1e2_C	immatureness_22	1	7	1	SPN	34588	NPC
SCC07_1e2_C	immatureness_22	1	7	1	SPN	34588	Oligodendrocyte
SCC07_1e2_C	immatureness_22	1	7	1	SPN	34588	Polydendrocyte
SCC07_1e2_C	immatureness_22	1	7	1	SPN	34588	SPN
