# Supplementary material for: Ascertaining cells’ synaptic connections and RNA expression simultaneously with barcoded rabies virus libraries
Source: Nat Commun. 2022 Nov 16;13:6993. doi: 10.1038/s41467-022-34334-1 (PMC9668842; doi:10.1038/s41467-022-34334-1)
Supplement: Supplementary file 6 — Source Data [file 41467_2022_34334_MOESM6_ESM.zip › saunders_source_data/Figure_4d_left.csv]

log2.diff.exp	fishers.pval	double.hit
2.028990321	3.303888e-41	fe_hit
2.105171322	1.033604e-15	fe_hit
1.245950320	1.112590e-15	double_hit
1.477519369	6.543766e-15	fe_hit
1.672879046	3.874342e-14	fe_hit
0.933688239	1.637726e-10	fe_hit
0.852490861	5.224674e-10	fe_hit
0.992702930	6.583614e-10	double_hit
1.664266983	1.582205e-09	fe_hit
0.794569815	1.591128e-09	fe_hit
1.698851318	3.655614e-09	double_hit
1.223840947	7.868560e-09	fe_hit
1.028419881	1.978374e-07	fe_hit
-0.841436345	6.322283e-07	fe_hit
2.270724220	6.352487e-07	fe_hit
4.625841685	1.025115e-06	fe_hit
0.999096828	1.185842e-06	fe_hit
1.709493683	1.936928e-06	fe_hit
0.783839475	4.717734e-06	fe_hit
1.007833757	5.723334e-06	fe_hit
1.376323043	5.746798e-06	fe_hit
4.006482270	5.787274e-06	fe_hit
0.906183434	8.470963e-06	fe_hit
-1.622490286	8.498299e-06	fe_hit
1.465932807	1.243715e-05	fe_hit
3.899952189	1.287089e-05	double_hit
0.959738236	1.408810e-05	fe_hit
1.323277169	1.676939e-05	double_hit
0.886129634	2.402063e-05	fe_hit
1.087899930	2.506057e-05	fe_hit
0.469653040	2.680709e-05	fe_hit
0.918537746	2.814913e-05	fe_hit
1.765417856	3.059153e-05	fe_hit
1.714974417	3.133888e-05	fe_hit
0.922073348	3.076049e-02	miss
0.814619729	3.239510e-01	miss
-0.357107105	6.621068e-01	miss
0.349388918	5.695258e-01	miss
1.856375234	3.178291e-04	miss
0.998597259	3.567635e-02	miss
0.560864573	5.770858e-01	miss
0.358913973	8.147125e-01	miss
-0.294508073	8.049325e-01	miss
0.371470945	6.470299e-01	miss
0.828331847	4.689636e-02	miss
1.026624122	1.305748e-01	miss
0.031471735	1.000000e+00	miss
0.465832769	7.845531e-01	miss
-0.533564430	6.059375e-01	miss
0.724938491	3.442166e-01	miss
0.186561724	1.000000e+00	miss
1.041369745	4.058063e-02	miss
0.312232588	7.972043e-01	miss
-0.418533773	7.688127e-01	miss
0.854218130	1.105593e-01	miss
0.107214669	1.000000e+00	miss
0.840113756	2.746372e-01	miss
1.027730258	1.090831e-01	miss
-1.210583548	2.165342e-01	miss
0.730653361	3.301832e-01	miss
0.772006641	2.796741e-01	miss
-0.268077992	1.000000e+00	miss
1.088972383	1.626190e-01	miss
-0.411677049	7.910713e-01	miss
-0.089490154	1.000000e+00	miss
0.568072869	6.042080e-01	miss
0.032005070	1.000000e+00	miss
0.730653361	3.301832e-01	miss
-0.801326007	3.869087e-01	miss
0.527421472	3.334599e-01	miss
0.155945751	1.000000e+00	miss
1.114275844	1.510249e-01	miss
0.977408865	2.179041e-01	miss
-0.606528733	3.407881e-01	miss
0.465832769	7.845531e-01	miss
0.032697710	1.000000e+00	miss
-0.082577270	1.000000e+00	miss
0.655021504	4.442571e-01	miss
-0.204347380	7.703081e-01	miss
0.651306307	4.719762e-01	miss
0.586455445	4.118385e-01	miss
0.722597190	2.179848e-01	miss
1.081905041	2.577912e-01	miss
0.741829198	1.481029e-01	miss
1.081905041	2.577912e-01	miss
0.826183390	3.086737e-01	miss
1.005006015	1.681431e-01	miss
0.732577065	1.956531e-01	miss
0.358913973	8.147125e-01	miss
0.744178456	4.378954e-01	miss
0.408648880	5.807116e-01	miss
0.451372219	3.749750e-01	miss
1.081905041	2.577912e-01	miss
0.213362394	1.000000e+00	miss
0.484106501	6.088941e-01	miss
1.297936191	6.567530e-02	miss
0.861805470	2.505734e-01	miss
0.471397666	3.834280e-01	miss
0.465832769	7.845531e-01	miss
0.573713015	4.640757e-01	miss
1.132409076	1.810182e-01	miss
0.920405773	9.667299e-02	miss
0.716541324	6.064103e-02	miss
0.682777572	2.063587e-01	miss
1.368851230	3.911772e-04	wilcoxon_hit
1.072440670	2.110302e-01	miss
-0.082577270	1.000000e+00	miss
0.097433546	1.000000e+00	miss
0.445103129	6.524908e-01	miss
0.519993676	3.135104e-01	miss
1.273161140	9.345410e-02	miss
1.095133955	4.592674e-02	miss
1.021347225	2.259408e-02	miss
0.719784826	3.574276e-01	miss
1.660529782	1.739291e-02	wilcoxon_hit
0.071979383	1.000000e+00	miss
0.839210260	2.923719e-01	miss
0.416498482	6.242509e-01	miss
-1.596277450	1.163587e-01	wilcoxon_hit
0.276909039	8.113201e-01	miss
0.737026437	4.527000e-01	miss
1.168853675	1.649800e-01	miss
0.312232588	7.972043e-01	miss
0.302192338	4.985375e-01	miss
1.420501531	7.873698e-02	miss
0.415193776	4.679432e-01	miss
-0.649663562	2.312459e-01	miss
0.063266034	1.000000e+00	miss
0.337513976	6.205911e-01	miss
0.898773889	1.949229e-01	miss
0.667949227	1.576519e-01	miss
0.365041110	5.001011e-01	miss
0.970256217	1.900254e-01	miss
-0.481538377	5.345344e-01	miss
0.052006669	1.000000e+00	miss
0.059603221	1.000000e+00	miss
-0.353819650	8.136767e-01	miss
-0.660611477	1.723931e-01	miss
0.309240417	8.212810e-01	miss
0.245102703	1.000000e+00	miss
-0.097377419	1.000000e+00	miss
0.651306307	4.719762e-01	miss
-1.655934303	6.638581e-02	wilcoxon_hit
0.594475803	2.859169e-01	miss
1.599243109	5.047218e-02	miss
1.044018158	1.019163e-01	miss
1.314778815	1.100033e-03	miss
1.084276196	3.340266e-02	miss
0.456075628	2.620261e-01	miss
0.667949227	1.576519e-01	miss
0.827914250	2.390540e-02	miss
1.129102552	2.103349e-02	miss
0.412761280	3.183095e-01	miss
0.207271282	6.865988e-01	miss
1.110810356	4.235969e-02	miss
0.096709858	8.916426e-01	miss
0.771973513	1.148241e-01	miss
1.327946632	9.860290e-04	miss
1.297952196	2.885853e-02	miss
0.536244523	1.954425e-01	miss
0.097433546	1.000000e+00	miss
0.121718788	1.000000e+00	miss
0.744178456	4.378954e-01	miss
0.319846735	3.933637e-01	miss
1.015180303	6.499532e-02	miss
0.427094810	5.489139e-01	miss
0.501892459	3.540794e-01	miss
0.648302498	3.626355e-01	miss
0.186561724	1.000000e+00	miss
0.452124294	4.574596e-01	miss
0.099938918	1.000000e+00	miss
0.771985219	1.491450e-01	miss
0.998660094	8.258630e-02	miss
1.066152737	1.122516e-01	miss
0.124924085	1.000000e+00	miss
0.724938491	3.442166e-01	miss
0.732454434	1.136715e-02	miss
-0.414769920	7.807879e-01	miss
-0.212369223	8.583508e-01	miss
0.033633561	1.000000e+00	miss
0.510855086	5.877569e-02	miss
-0.066472968	1.000000e+00	miss
0.371470945	6.470299e-01	miss
0.657229821	4.286558e-01	miss
1.297936191	6.567530e-02	miss
-0.052494633	1.000000e+00	miss
0.465832769	7.845531e-01	miss
-0.196887746	8.519408e-01	miss
0.231647125	8.181669e-01	miss
0.231647125	8.181669e-01	miss
0.821998359	2.097225e-01	miss
-1.707674876	6.403575e-03	miss
1.835089996	3.091720e-03	miss
0.921215194	3.014671e-01	miss
0.358476917	6.801146e-01	miss
0.588899781	3.235965e-01	miss
0.902014956	1.080478e-01	miss
0.071979383	1.000000e+00	miss
0.168457935	8.514684e-01	miss
0.277646809	4.140139e-01	miss
0.329549848	8.035950e-01	miss
0.653060069	4.586477e-01	miss
-0.131841687	1.000000e+00	miss
-0.241065538	8.379050e-01	miss
0.853997470	4.142360e-01	miss
0.124924085	1.000000e+00	miss
0.293877653	8.165092e-01	miss
0.874341480	2.377054e-01	miss
1.457503433	1.006800e-01	miss
1.369434525	2.718408e-02	miss
0.026622366	1.000000e+00	miss
0.258067519	8.056470e-01	miss
-1.845952826	1.720991e-02	miss
0.270528092	1.000000e+00	miss
0.304106457	6.222907e-01	miss
0.452928535	6.605537e-01	miss
0.227812382	8.324833e-01	miss
0.292709448	7.901227e-01	miss
-0.801326007	3.869087e-01	miss
-0.533564430	6.059375e-01	miss
1.273161140	9.345410e-02	miss
0.651306307	4.719762e-01	miss
0.662882323	1.382512e-01	miss
-1.182549121	6.355495e-02	miss
0.483462715	4.287297e-01	miss
-0.991491124	3.678242e-01	miss
0.662600417	5.709160e-01	miss
1.198346784	2.776971e-04	miss
0.192295935	1.000000e+00	miss
0.850449362	2.628730e-01	miss
0.788387518	7.246946e-02	miss
1.114275844	1.510249e-01	miss
0.402795098	6.707968e-01	miss
0.754359082	2.237279e-01	miss
0.866164557	1.269246e-02	miss
0.270528092	1.000000e+00	miss
-0.188153537	8.321558e-01	miss
0.998808486	2.035422e-01	miss
1.072440670	2.110302e-01	miss
0.394817073	4.914466e-01	miss
0.193999698	8.373212e-01	miss
0.270528092	1.000000e+00	miss
0.921215194	3.014671e-01	miss
1.599243109	5.047218e-02	miss
-0.188730938	1.000000e+00	miss
0.527795312	5.339515e-01	miss
0.032397227	1.000000e+00	miss
0.312232588	7.972043e-01	miss
-3.297189075	1.102753e-03	miss
-0.162422597	1.000000e+00	miss
0.539392563	2.294345e-01	miss
-0.131841687	1.000000e+00	miss
0.655021504	4.442571e-01	miss
-0.007716825	1.000000e+00	miss
0.866927085	6.328486e-02	miss
-0.196887746	8.519408e-01	miss
-0.249742820	7.287662e-01	miss
0.427094810	5.489139e-01	miss
1.174176513	1.268838e-01	miss
0.243434463	8.361563e-01	miss
0.232173829	7.296792e-01	miss
0.491708081	6.202837e-01	miss
0.784324524	2.505689e-02	miss
0.359685044	7.793491e-01	miss
0.329549848	8.035950e-01	miss
0.560864573	5.770858e-01	miss
2.049770523	5.690006e-03	miss
1.731856087	2.085635e-02	wilcoxon_hit
1.174176513	1.268838e-01	miss
0.031471735	1.000000e+00	miss
0.141132199	7.367284e-01	miss
0.470174255	2.652148e-01	miss
0.031471735	1.000000e+00	miss
0.003036704	1.000000e+00	miss
0.921215194	3.014671e-01	miss
-1.118757971	2.447635e-01	miss
-0.607285376	4.043577e-01	miss
0.257738568	7.241915e-01	miss
0.292709448	7.901227e-01	miss
0.585082941	4.016215e-01	miss
1.209307649	8.884844e-02	miss
0.125134952	6.781239e-01	miss
-0.162422597	1.000000e+00	miss
0.464391443	3.205749e-01	miss
0.033535118	1.000000e+00	miss
0.870928649	3.961040e-01	miss
-0.082577270	1.000000e+00	miss
0.977408865	2.179041e-01	miss
1.934742485	9.812593e-03	miss
0.345016154	8.094026e-01	miss
0.826183390	3.086737e-01	miss
0.157756447	1.000000e+00	miss
0.911596084	1.842839e-01	miss
0.155945751	1.000000e+00	miss
0.270528092	1.000000e+00	miss
1.168853675	1.649800e-01	miss
0.412244097	5.099983e-01	miss
1.207324220	2.119362e-02	miss
-0.024715179	1.000000e+00	miss
0.640446195	3.384085e-01	miss
0.265928119	8.271662e-01	miss
0.839210260	2.923719e-01	miss
0.416498482	6.242509e-01	miss
1.494703839	3.289948e-02	miss
0.031471735	1.000000e+00	miss
0.013985885	1.000000e+00	miss
-0.432638140	5.643441e-01	wilcoxon_hit
-0.020712986	1.000000e+00	miss
0.638516285	2.749097e-01	miss
1.137798491	1.331220e-02	miss
0.962108053	9.976755e-02	miss
0.149988989	8.624683e-01	miss
0.928528441	1.523347e-01	miss
1.170888309	3.210283e-02	miss
-0.294508073	8.049325e-01	miss
0.655021504	4.442571e-01	miss
0.531788702	2.706627e-01	miss
0.895710164	1.226914e-01	miss
-0.459967374	6.321309e-01	miss
0.719652407	1.649707e-01	miss
0.826183390	3.086737e-01	miss
0.323215748	8.256897e-01	miss
-0.482877035	7.828120e-01	miss
0.484106501	6.088941e-01	miss
0.998808486	2.035422e-01	miss
0.270528092	1.000000e+00	miss
0.495281761	1.289863e-01	miss
0.534025283	9.369789e-02	miss
0.312643762	3.694009e-01	miss
0.605619329	1.462930e-01	miss
0.605856304	1.498406e-01	miss
0.946400283	1.009207e-02	miss
0.859294779	2.124782e-02	miss
0.327343614	4.784822e-01	miss
0.442876301	1.888780e-01	miss
0.609224557	6.820124e-02	miss
0.318094553	5.102166e-01	miss
0.752261626	4.218341e-01	miss
0.359685044	7.793491e-01	miss
0.496950649	4.544821e-01	miss
0.647006427	3.748616e-01	miss
1.289851124	5.610906e-05	wilcoxon_hit
0.071979383	1.000000e+00	miss
0.571055136	6.159298e-01	miss
0.771966135	6.485348e-02	miss
0.153093972	8.487293e-01	miss
0.903776681	3.171459e-01	miss
0.031471735	1.000000e+00	miss
-0.278533615	1.000000e+00	miss
0.531788702	2.706627e-01	miss
0.288242560	6.330962e-01	miss
-0.052494633	1.000000e+00	miss
0.969395505	5.671380e-02	miss
0.573713015	4.640757e-01	miss
2.143384333	1.186266e-02	miss
0.155945751	1.000000e+00	miss
1.208028608	4.281045e-02	miss
-0.449633963	6.557357e-01	miss
1.412378217	1.697085e-02	miss
-0.052494633	1.000000e+00	miss
0.124924085	1.000000e+00	miss
1.050404142	2.762651e-01	miss
1.085865074	5.826503e-02	miss
0.193999698	8.373212e-01	miss
1.379910141	9.495722e-02	miss
-0.752817184	2.257494e-01	miss
2.014560929	3.944486e-03	miss
1.379910141	9.495722e-02	miss
0.484106501	6.088941e-01	miss
0.706970322	2.843932e-01	miss
1.050404142	2.762651e-01	miss
-0.124168091	1.000000e+00	miss
0.393271683	6.634290e-01	miss
-0.542123795	3.815823e-01	miss
0.850449362	2.628730e-01	miss
0.419623639	5.405531e-01	miss
0.411549167	6.776912e-01	miss
1.329408387	1.451141e-02	miss
0.186561724	1.000000e+00	miss
0.031471735	1.000000e+00	miss
0.560864573	5.770858e-01	miss
0.123642935	8.695679e-01	miss
0.032397227	1.000000e+00	miss
0.395775011	4.097317e-01	miss
0.804285545	3.382993e-01	miss
0.376675816	7.874911e-01	miss
0.445103129	6.524908e-01	miss
-0.052494633	1.000000e+00	miss
1.142496605	1.391076e-01	miss
0.761470611	4.043304e-01	miss
0.752261626	4.218341e-01	miss
0.928528441	1.523347e-01	miss
0.155945751	1.000000e+00	miss
0.127188653	1.000000e+00	miss
0.993564760	1.482833e-01	miss
0.783605669	3.284020e-02	miss
0.560973077	3.244407e-01	miss
0.814619729	3.239510e-01	miss
0.586455445	4.118385e-01	miss
-0.141889583	1.000000e+00	miss
0.137196512	1.000000e+00	miss
0.669699600	6.847004e-02	miss
1.081905041	2.577912e-01	miss
0.345016154	8.094026e-01	miss
0.081573077	1.000000e+00	miss
1.258817201	5.712635e-02	miss
0.993564760	1.482833e-01	miss
1.114275844	1.510249e-01	miss
0.359685044	7.793491e-01	miss
-0.225435503	7.328327e-01	miss
1.022951038	1.885104e-01	miss
2.030793325	7.427382e-03	wilcoxon_hit
1.437880865	1.690531e-03	miss
0.454716849	7.761301e-01	miss
0.314879816	1.046404e-01	miss
0.380159810	3.285496e-01	miss
0.845548230	3.774847e-02	miss
-0.187862878	7.449203e-01	miss
-0.357107105	6.621068e-01	miss
0.498595099	1.680789e-01	miss
0.245102703	1.000000e+00	miss
0.403616217	3.446309e-01	miss
0.124924085	1.000000e+00	miss
-0.030566375	1.000000e+00	miss
-0.342182820	5.197780e-01	miss
-0.747288174	2.519496e-01	miss
0.647006427	3.748616e-01	miss
0.773675400	1.788822e-02	miss
0.807954176	1.594851e-01	miss
0.417578215	1.028594e-01	miss
0.657229821	4.286558e-01	miss
1.042061705	4.764360e-02	miss
-0.511600957	3.945136e-02	miss
0.555908197	1.138858e-01	miss
0.759767831	3.013606e-01	miss
0.018134520	1.000000e+00	miss
-0.835260036	3.087997e-01	miss
0.382872601	6.555297e-01	miss
-0.583863616	4.299326e-01	miss
-0.196887746	8.519408e-01	miss
0.419623639	5.405531e-01	miss
1.457503433	1.006800e-01	miss
0.436507264	6.438119e-01	miss
0.048806296	1.000000e+00	miss
-0.176097691	1.000000e+00	miss
1.253756103	9.221794e-04	miss
0.655021504	4.442571e-01	miss
-0.357107105	6.621068e-01	wilcoxon_hit
0.747559161	8.354298e-02	miss
0.520209399	1.418346e-01	miss
0.452928535	6.605537e-01	miss
-0.877544144	2.869088e-01	miss
1.029789698	4.354516e-02	miss
0.084124263	1.000000e+00	miss
0.778967033	2.681028e-01	miss
0.227812382	8.324833e-01	miss
0.941152524	2.447332e-01	miss
0.427094810	5.489139e-01	miss
1.604161877	3.008010e-02	miss
0.591963022	3.506390e-01	miss
0.376675816	7.874911e-01	miss
0.662600417	5.709160e-01	miss
0.597791040	2.469552e-01	miss
0.124924085	1.000000e+00	miss
0.270528092	1.000000e+00	miss
0.662600417	5.709160e-01	miss
-0.047587497	1.000000e+00	miss
0.744178456	4.378954e-01	miss
0.598887307	2.597509e-01	miss
0.089985339	1.000000e+00	miss
0.725721265	2.107161e-01	miss
0.329549848	8.035950e-01	miss
-0.188730938	1.000000e+00	miss
0.814619729	3.239510e-01	miss
-0.026796792	1.000000e+00	miss
0.066670466	1.000000e+00	miss
1.150119106	1.077134e-01	miss
1.521649817	8.768562e-02	miss
-0.405008612	6.422303e-01	miss
0.761470611	4.043304e-01	miss
0.062693557	1.000000e+00	miss
0.416498482	6.242509e-01	miss
-0.082577270	1.000000e+00	miss
0.144371427	7.328222e-01	miss
-0.128703496	1.000000e+00	miss
0.793755133	2.902109e-02	miss
0.573713015	4.640757e-01	miss
-0.109350348	1.000000e+00	miss
0.154642188	7.978047e-01	miss
0.474436015	2.071574e-01	miss
0.245102703	1.000000e+00	miss
0.907359581	3.842104e-02	miss
-0.107584373	1.000000e+00	miss
0.653060069	4.586477e-01	miss
0.193999698	8.373212e-01	miss
0.454716849	7.761301e-01	miss
0.510139448	4.936404e-01	miss
0.595914312	3.009033e-01	miss
-1.744103595	1.040422e-02	miss
0.341889385	1.946286e-01	miss
-0.029833302	1.000000e+00	miss
0.402795098	6.707968e-01	miss
-0.982010008	1.604037e-01	miss
-0.039477258	1.000000e+00	miss
0.267421965	5.828683e-01	miss
0.740383576	2.512098e-01	miss
0.157756447	1.000000e+00	miss
0.114702643	1.000000e+00	miss
0.499137303	3.481760e-01	miss
0.192295935	1.000000e+00	miss
1.334307862	5.851356e-02	miss
0.171990272	1.000000e+00	miss
0.292709448	7.901227e-01	miss
0.840113756	2.746372e-01	miss
0.752261626	4.218341e-01	miss
0.384501524	3.506506e-01	miss
0.969395505	5.671380e-02	miss
0.998540527	7.237293e-03	miss
0.107214669	1.000000e+00	miss
0.312232588	7.972043e-01	miss
0.598353089	2.534283e-01	miss
1.092766577	6.843098e-02	miss
-0.332176079	5.858445e-01	miss
0.648302498	3.626355e-01	miss
0.870928649	3.961040e-01	miss
0.186561724	1.000000e+00	miss
0.571055136	6.159298e-01	miss
0.323215748	8.256897e-01	miss
0.466648589	5.283570e-01	miss
0.245102703	1.000000e+00	miss
0.496950649	4.544821e-01	miss
0.429865691	2.322766e-01	miss
1.672875293	5.421106e-02	miss
1.081905041	2.577912e-01	miss
0.213362394	1.000000e+00	miss
0.460082727	5.188016e-01	miss
0.563857383	2.621982e-01	miss
0.547231693	1.997020e-01	miss
0.515159064	5.047034e-01	miss
0.831291936	1.638849e-03	miss
0.580195383	5.004809e-01	miss
0.102964815	8.949226e-01	miss
0.520209399	1.418346e-01	miss
-0.106460842	8.851509e-01	miss
0.660324922	1.512070e-01	miss
0.541092814	2.347267e-01	miss
1.025118892	1.567009e-01	miss
-0.414769920	7.807879e-01	miss
-0.054250925	1.000000e+00	miss
0.657229821	4.286558e-01	miss
1.150119106	1.077134e-01	miss
0.657229821	4.286558e-01	miss
0.610829450	5.904581e-02	miss
0.715113542	3.698905e-01	miss
1.209307649	8.884844e-02	miss
-0.294508073	8.049325e-01	miss
0.032697710	1.000000e+00	miss
1.072440670	2.110302e-01	miss
0.692634725	1.914814e-02	miss
-0.154059599	1.000000e+00	miss
0.841517126	2.762522e-02	miss
0.491708081	6.202837e-01	miss
0.491708081	6.202837e-01	miss
0.475546011	5.963899e-01	miss
-0.207185025	6.819868e-01	miss
0.368434677	6.864721e-01	miss
0.227812382	8.324833e-01	miss
-0.343287591	7.785510e-01	miss
-0.733218892	5.551355e-01	miss
0.198394394	7.539150e-01	miss
0.229931460	3.530265e-01	miss
1.100544330	1.963630e-01	miss
0.870928649	3.961040e-01	miss
0.465832769	7.845531e-01	miss
0.245102703	1.000000e+00	miss
0.754359082	2.237279e-01	miss
-0.750212693	3.256561e-01	wilcoxon_hit
-0.414769920	7.807879e-01	miss
0.066670466	1.000000e+00	miss
0.478283773	5.458509e-01	miss
-0.154059599	1.000000e+00	miss
0.504614379	6.403242e-01	miss
1.026322369	1.533997e-04	miss
-0.234851221	1.000000e+00	miss
0.633749737	2.120368e-01	miss
0.850449362	2.628730e-01	miss
0.031471735	1.000000e+00	miss
-0.259418954	7.387065e-01	miss
-0.011504963	1.000000e+00	miss
0.220920606	7.255913e-01	miss
0.705011236	1.503033e-01	miss
0.294623426	8.349150e-01	miss
-0.128703496	1.000000e+00	miss
-0.146777783	1.000000e+00	miss
0.114702643	1.000000e+00	miss
0.373430427	4.705922e-01	miss
0.155945751	1.000000e+00	miss
0.153093972	8.487293e-01	miss
1.395200151	5.289073e-03	miss
0.309240417	8.212810e-01	miss
0.564496505	1.369317e-01	miss
-0.343287591	7.785510e-01	miss
0.697071453	3.157845e-01	miss
0.061551580	7.842451e-01	miss
0.122613051	5.306584e-01	miss
0.171990272	1.000000e+00	miss
-1.094012685	1.242570e-01	miss
-0.270158470	8.291968e-01	miss
0.813235838	5.598631e-02	miss
0.122907756	7.599866e-01	miss
-0.007716825	1.000000e+00	miss
-0.217050398	8.454002e-01	miss
-0.542123795	3.815823e-01	miss
0.107214669	1.000000e+00	miss
0.744178456	4.378954e-01	miss
1.005006015	1.681431e-01	miss
0.977408865	2.179041e-01	miss
0.186561724	1.000000e+00	miss
0.107214669	1.000000e+00	miss
0.841142052	8.299503e-02	miss
-0.207051286	1.000000e+00	miss
0.571055136	6.159298e-01	miss
0.495851754	2.634503e-01	miss
-0.268077992	1.000000e+00	miss
0.870928649	3.961040e-01	miss
-0.346640729	7.891704e-01	miss
-0.744793187	5.471250e-02	miss
0.336064105	4.626350e-01	miss
0.032005070	1.000000e+00	miss
-0.036928061	1.000000e+00	miss
0.270528092	1.000000e+00	miss
-0.526006763	3.591751e-01	miss
0.492761205	4.462918e-01	miss
-0.760599663	4.117566e-01	miss
0.097433546	1.000000e+00	miss
-0.801326007	3.869087e-01	miss
0.359685044	7.793491e-01	miss
2.921033342	9.038189e-04	wilcoxon_hit
-0.254832626	8.461983e-01	miss
0.637419495	2.905000e-01	miss
0.504614379	6.403242e-01	miss
0.329863219	6.945351e-01	miss
0.257738568	7.241915e-01	miss
0.722597190	2.179848e-01	miss
0.142942064	7.999870e-01	miss
0.005693868	1.000000e+00	miss
1.076053652	4.212117e-02	miss
-0.411677049	7.910713e-01	miss
0.033127874	1.000000e+00	miss
0.813481035	1.082910e-01	miss
0.249583564	8.228438e-01	miss
-0.052494633	1.000000e+00	miss
-0.188730938	1.000000e+00	miss
-0.254832626	8.461983e-01	miss
1.420501531	7.873698e-02	miss
-0.294508073	8.049325e-01	miss
-0.112110815	1.000000e+00	miss
0.059603221	1.000000e+00	miss
0.657229821	4.286558e-01	miss
0.415193776	4.679432e-01	miss
1.602804555	4.369900e-02	wilcoxon_hit
0.722597190	2.179848e-01	miss
0.888251913	2.242353e-01	miss
0.586455445	4.118385e-01	miss
0.775698806	1.102603e-01	miss
1.142496605	1.391076e-01	miss
-0.493743372	7.712126e-01	miss
0.323215748	8.256897e-01	miss
-0.078416566	1.000000e+00	miss
0.395234312	4.300052e-01	miss
-0.700569523	1.759917e-01	miss
-0.207051286	1.000000e+00	miss
1.234193639	8.913901e-03	miss
-0.343287591	7.785510e-01	miss
0.583593071	3.908562e-01	miss
0.416498482	6.242509e-01	miss
0.245102703	1.000000e+00	miss
-0.223894516	8.280894e-01	miss
-0.310843151	8.248480e-01	miss
0.178609112	6.674567e-01	miss
1.072440670	2.110302e-01	miss
-0.270158470	8.291968e-01	miss
2.030793325	7.427382e-03	miss
0.270528092	1.000000e+00	miss
0.576096708	4.770866e-01	miss
1.045465816	1.214833e-01	miss
-0.418533773	7.688127e-01	miss
0.066670466	1.000000e+00	miss
0.041234560	4.727381e-01	miss
-0.346640729	7.891704e-01	miss
0.384873385	2.528879e-01	miss
0.185018913	8.617793e-01	miss
1.084276196	3.340266e-02	miss
0.376675816	7.874911e-01	miss
1.265147143	7.290581e-02	miss
-0.590852059	6.087504e-01	miss
0.850449362	2.628730e-01	miss
-0.162422597	1.000000e+00	miss
1.168853675	1.649800e-01	miss
0.744178456	4.378954e-01	miss
0.405395802	4.413921e-01	miss
0.965499730	1.124325e-01	miss
0.931013753	1.150978e-04	miss
-0.346640729	7.891704e-01	miss
0.232390042	6.652641e-01	miss
0.749253594	1.630705e-02	miss
0.454716849	7.761301e-01	miss
-0.141889583	1.000000e+00	miss
0.153093972	8.487293e-01	miss
0.427205820	3.090544e-01	miss
0.508010993	3.730859e-01	miss
0.560864573	5.770858e-01	miss
0.391579643	7.947745e-01	miss
0.031471735	1.000000e+00	miss
0.804285545	3.382993e-01	miss
1.266742276	1.037497e-03	miss
0.657229821	4.286558e-01	miss
-1.074770899	1.471148e-01	wilcoxon_hit
0.163792409	8.417498e-01	miss
-0.310843151	8.248480e-01	miss
-0.201877206	1.000000e+00	wilcoxon_hit
1.325173238	2.573010e-02	miss
0.452928535	6.605537e-01	miss
0.393271683	6.634290e-01	miss
0.853510686	5.192923e-03	miss
0.580195383	5.004809e-01	miss
-0.126662925	1.000000e+00	miss
0.576096708	4.770866e-01	miss
0.344637088	5.141492e-01	miss
0.500011687	8.954908e-02	miss
0.651306307	4.719762e-01	miss
0.227812382	8.324833e-01	miss
1.045465816	1.214833e-01	miss
-0.519317441	3.321983e-01	miss
0.751622317	1.319822e-01	miss
0.032397227	1.000000e+00	miss
-1.100636758	1.768638e-01	wilcoxon_hit
0.691635157	2.460730e-01	miss
0.786595871	2.560036e-01	miss
-0.493743372	7.712126e-01	miss
0.560864573	5.770858e-01	miss
0.251665400	7.037616e-01	miss
-1.045537336	2.704020e-01	miss
1.168853675	1.649800e-01	miss
0.163792409	8.417498e-01	miss
0.963455508	2.668312e-01	miss
0.416498482	6.242509e-01	miss
0.647006427	3.748616e-01	miss
-0.089490154	1.000000e+00	miss
0.192295935	1.000000e+00	miss
0.578246563	4.891877e-01	miss
0.186561724	1.000000e+00	miss
1.050404142	2.762651e-01	miss
0.097433546	1.000000e+00	miss
0.754359082	2.237279e-01	miss
1.420501531	7.873698e-02	wilcoxon_hit
0.744178456	4.378954e-01	miss
0.454716849	7.761301e-01	miss
0.583593071	3.908562e-01	miss
0.369857474	5.355458e-01	miss
0.576096708	4.770866e-01	miss
0.589992796	3.329728e-01	miss
0.292709448	7.901227e-01	miss
-0.290362514	6.256689e-01	miss
0.560864573	5.770858e-01	miss
1.702222715	8.935281e-03	miss
0.634079619	2.063633e-01	miss
0.706970322	2.843932e-01	miss
-0.131841687	1.000000e+00	miss
0.323215748	8.256897e-01	miss
0.102576591	8.865024e-01	miss
-0.188730938	1.000000e+00	miss
0.257853189	8.395904e-01	miss
0.404759447	8.013430e-01	miss
1.132409076	1.810182e-01	miss
1.066152737	1.122516e-01	miss
0.209461877	8.505928e-01	miss
0.630929041	1.266695e-01	miss
0.978981839	1.052859e-01	miss
-0.131841687	1.000000e+00	miss
1.322536601	7.961022e-04	miss
0.869216810	1.433206e-01	miss
-0.075473962	1.000000e+00	miss
-0.414261403	4.422926e-01	miss
0.323215748	8.256897e-01	miss
0.643743074	4.077585e-01	miss
1.009389897	1.395116e-01	miss
0.901381844	4.056863e-02	miss
-0.608387928	4.851676e-01	miss
0.940946104	2.847315e-01	miss
0.404759447	8.013430e-01	miss
-0.321940151	6.873545e-01	miss
0.197143905	8.638672e-01	miss
0.804285545	3.382993e-01	miss
0.633749737	2.120368e-01	miss
0.969395505	5.671380e-02	miss
1.353690486	7.443335e-02	miss
1.227664201	1.574283e-04	miss
1.494611129	1.107299e-02	miss
0.440479227	5.643276e-01	miss
0.278172833	5.740596e-01	miss
0.268075522	7.283249e-01	miss
0.059603221	1.000000e+00	miss
0.537710818	4.343558e-01	miss
0.640446195	3.384085e-01	miss
0.386231123	5.596007e-01	miss
0.874341480	2.377054e-01	miss
0.182835367	8.540583e-01	miss
0.923131551	8.567234e-02	miss
1.307565620	3.644381e-02	miss
0.705011236	1.503033e-01	miss
0.011934729	1.000000e+00	miss
1.113450341	7.047793e-03	miss
0.655397564	1.068887e-01	miss
-0.482877035	7.828120e-01	miss
0.176623419	1.000000e+00	miss
1.287710857	5.157515e-02	miss
-0.245647978	8.108405e-01	miss
-0.291650589	7.008712e-01	miss
1.405162741	9.610363e-03	miss
-0.343287591	7.785510e-01	miss
0.732577065	1.956531e-01	miss
0.405395802	4.413921e-01	miss
0.496950649	4.544821e-01	miss
0.313737823	6.050868e-01	miss
1.066152737	1.122516e-01	miss
0.483462715	4.287297e-01	miss
0.032005070	1.000000e+00	miss
-0.065205991	1.000000e+00	miss
-0.750212693	3.256561e-01	miss
0.655021504	4.442571e-01	miss
0.564702963	5.913290e-01	miss
0.155945751	1.000000e+00	miss
0.474436015	2.071574e-01	miss
1.484355022	4.767092e-02	miss
0.358534796	1.012169e-01	miss
1.767059863	1.065656e-02	miss
0.830666774	1.995314e-01	miss
-0.418533773	7.688127e-01	miss
0.475542994	3.906628e-01	miss
0.138152795	1.000000e+00	miss
0.100294427	8.970436e-01	miss
0.821998359	2.097225e-01	miss
1.076053652	4.212117e-02	miss
0.874341480	2.377054e-01	miss
-0.196887746	8.519408e-01	miss
0.659734768	5.856791e-01	miss
0.427136379	4.823002e-01	miss
0.657229821	4.286558e-01	miss
1.041369745	4.058063e-02	miss
0.003143995	1.000000e+00	miss
1.472140019	6.920581e-02	miss
0.485199896	2.353624e-01	miss
0.930534330	9.094279e-02	miss
-0.482877035	7.828120e-01	miss
1.477136981	6.304182e-03	miss
-0.039477258	1.000000e+00	miss
0.858149956	1.507713e-03	miss
1.114520661	1.561573e-02	miss
0.551242961	2.133123e-01	miss
0.794994425	3.518037e-01	miss
0.114702643	1.000000e+00	miss
0.528885039	2.237304e-01	miss
-0.287203033	7.965985e-01	miss
1.114275844	1.510249e-01	miss
1.168853675	1.649800e-01	miss
0.391579643	7.947745e-01	miss
0.515159064	5.047034e-01	miss
-0.988249707	2.668357e-01	miss
0.510139448	4.936404e-01	miss
-0.760599663	4.117566e-01	wilcoxon_hit
-0.211058779	5.725320e-01	miss
1.174176513	1.268838e-01	miss
0.245102703	1.000000e+00	miss
1.050404142	2.762651e-01	miss
-0.082577270	1.000000e+00	miss
0.655021504	4.442571e-01	miss
0.653060069	4.586477e-01	miss
0.920113484	4.947171e-02	miss
0.662600417	5.709160e-01	miss
1.382598170	1.923352e-02	miss
-0.188730938	1.000000e+00	miss
0.521650371	1.724274e-01	miss
0.715113542	3.698905e-01	miss
0.127188653	1.000000e+00	miss
-0.055173896	1.000000e+00	miss
-0.001436648	1.000000e+00	miss
0.564702963	5.913290e-01	miss
0.740383576	2.512098e-01	miss
0.345016154	8.094026e-01	miss
0.358476917	6.801146e-01	miss
0.089985339	1.000000e+00	miss
0.182835367	8.540583e-01	miss
0.454716849	7.761301e-01	miss
0.120433993	8.819183e-01	miss
-0.268077992	1.000000e+00	miss
0.771973513	1.148241e-01	miss
0.312232588	7.972043e-01	miss
-0.737594463	2.936042e-01	miss
0.523936218	5.247916e-01	miss
1.851662942	1.250650e-02	miss
0.730653361	3.301832e-01	miss
0.655021504	4.442571e-01	miss
0.186561724	1.000000e+00	miss
0.814619729	3.239510e-01	miss
1.219304266	4.951459e-03	miss
-0.437707924	2.095782e-01	miss
0.851885143	2.342391e-02	miss
0.142547797	8.671247e-01	miss
0.772006641	2.796741e-01	miss
-0.131841687	1.000000e+00	miss
0.794994425	3.518037e-01	miss
0.245102703	1.000000e+00	miss
0.427021087	6.344327e-01	miss
-0.355573184	6.514802e-01	miss
0.568072869	6.042080e-01	miss
-0.923384009	3.635016e-01	miss
0.955141793	1.347566e-01	miss
-0.195494716	8.634347e-01	miss
0.137196512	1.000000e+00	miss
0.631136986	1.613259e-01	miss
0.165540661	1.000000e+00	miss
0.576096708	4.770866e-01	miss
0.248544842	5.989643e-01	miss
0.826183390	3.086737e-01	miss
0.318535179	4.084696e-01	miss
-0.066472968	1.000000e+00	miss
0.292709448	7.901227e-01	miss
0.504614379	6.403242e-01	miss
0.647006427	3.748616e-01	miss
0.292709448	7.901227e-01	miss
-0.097377419	1.000000e+00	miss
0.124924085	1.000000e+00	miss
0.787538492	1.845197e-01	miss
0.345016154	8.094026e-01	miss
0.274988017	7.137297e-01	miss
0.271203086	6.906928e-01	miss
-0.661736563	5.512246e-01	miss
1.319711272	1.160663e-02	miss
0.189960404	1.000000e+00	miss
1.601191552	3.430795e-02	miss
-0.123349919	1.000000e+00	miss
0.472695889	5.373558e-01	miss
0.245102703	1.000000e+00	miss
-0.287203033	7.965985e-01	miss
0.454716849	7.761301e-01	miss
-0.675173443	4.715827e-01	miss
-0.720013392	2.763813e-01	wilcoxon_hit
-0.268077992	1.000000e+00	miss
0.730653361	3.301832e-01	miss
-0.245647978	8.108405e-01	miss
0.700110978	3.057605e-01	miss
0.276909039	8.113201e-01	miss
0.568072869	6.042080e-01	miss
-0.172620692	1.000000e+00	miss
0.017801829	1.000000e+00	miss
0.689194614	2.548520e-01	miss
0.826183390	3.086737e-01	miss
-0.052494633	1.000000e+00	miss
2.128516789	6.446665e-04	miss
1.164808763	5.156358e-02	miss
0.514341358	3.879633e-01	miss
-0.645951481	4.504186e-01	miss
-0.082577270	1.000000e+00	miss
-0.346640729	7.891704e-01	miss
-0.188730938	1.000000e+00	miss
0.176623419	1.000000e+00	miss
-0.306138418	8.189067e-01	miss
0.436507264	6.438119e-01	miss
0.977408865	2.179041e-01	miss
0.624529172	2.053748e-02	miss
-0.110560245	1.000000e+00	miss
-0.268077992	1.000000e+00	miss
0.319710924	4.930199e-01	miss
0.583593071	3.908562e-01	miss
1.678833930	1.886355e-03	wilcoxon_hit
0.089985339	1.000000e+00	miss
1.137798491	1.331220e-02	miss
-0.007367671	1.000000e+00	miss
0.154642188	7.978047e-01	miss
0.898773889	1.949229e-01	miss
-0.001436648	1.000000e+00	miss
0.465832769	7.845531e-01	miss
0.657229821	4.286558e-01	miss
1.108425752	6.110608e-03	miss
0.871265693	9.240997e-02	miss
0.318999911	6.886451e-01	miss
0.782011831	1.923771e-01	miss
1.025118892	1.567009e-01	miss
0.761470611	4.043304e-01	miss
0.265928119	8.271662e-01	miss
0.655021504	4.442571e-01	miss
0.818409792	1.036961e-01	miss
0.581970108	5.110528e-01	miss
0.839210260	2.923719e-01	miss
-0.044657991	1.000000e+00	miss
-0.234851221	1.000000e+00	miss
0.359685044	7.793491e-01	miss
0.217215347	7.597300e-01	miss
1.028577445	6.041690e-02	miss
0.963455508	2.668312e-01	miss
0.850449362	2.628730e-01	miss
0.656026566	1.036799e-01	miss
0.213362394	1.000000e+00	miss
0.268075522	7.283249e-01	miss
0.478084197	2.790062e-01	miss
-0.573877333	3.386621e-01	miss
-0.346640729	7.891704e-01	miss
0.032397227	1.000000e+00	miss
0.467007051	4.797196e-01	miss
-0.092759340	1.000000e+00	miss
-0.287106332	6.935611e-01	miss
-0.291650589	7.008712e-01	miss
0.741829198	1.481029e-01	miss
0.258067519	8.056470e-01	miss
0.129536895	8.651727e-01	miss
0.165540661	1.000000e+00	miss
0.345016154	8.094026e-01	miss
-0.064296291	1.000000e+00	miss
0.484106501	6.088941e-01	miss
-1.143886510	1.119027e-01	miss
-0.064296291	1.000000e+00	miss
-0.494460319	5.092016e-01	miss
0.294623426	8.349150e-01	miss
-0.055173896	1.000000e+00	miss
0.084124263	1.000000e+00	miss
1.114275844	1.510249e-01	miss
0.715113542	3.698905e-01	miss
0.155945751	1.000000e+00	miss
0.265928119	8.271662e-01	miss
-0.230755141	7.579230e-01	miss
0.237022989	1.000000e+00	miss
0.006735676	1.000000e+00	miss
1.537916413	1.341286e-04	miss
-0.409090414	8.000280e-01	miss
0.921215194	3.014671e-01	miss
-0.565225701	5.694048e-01	miss
0.662600417	5.709160e-01	miss
0.389783051	5.232840e-01	miss
0.237022989	1.000000e+00	miss
0.438248635	3.224006e-01	miss
0.317372199	3.588110e-01	miss
-0.162422597	1.000000e+00	miss
0.329549848	8.035950e-01	miss
2.726222987	1.163981e-04	miss
0.276909039	8.113201e-01	miss
1.015180303	6.499532e-02	miss
1.025118892	1.567009e-01	miss
0.649728892	4.843672e-01	miss
0.786595871	2.560036e-01	miss
0.694064318	6.147924e-02	miss
1.132409076	1.810182e-01	miss
-0.060538596	1.000000e+00	miss
0.484106501	6.088941e-01	miss
0.034310818	1.000000e+00	miss
0.677448883	2.280119e-01	miss
0.186561724	1.000000e+00	miss
0.686968599	1.199427e-01	miss
0.678997978	8.479004e-02	miss
1.479729891	2.246980e-02	miss
0.329863219	6.945351e-01	miss
0.888251913	2.242353e-01	miss
0.031471735	1.000000e+00	miss
0.071979383	1.000000e+00	miss
1.132409076	1.810182e-01	miss
1.303315141	5.589708e-03	miss
-0.054250925	1.000000e+00	miss
-0.414769920	7.807879e-01	miss
0.600783487	2.198178e-01	miss
0.534651677	4.252438e-01	miss
0.149642191	1.000000e+00	miss
0.357999110	6.085906e-01	miss
-0.306138418	8.189067e-01	miss
0.921215194	3.014671e-01	miss
1.283634552	1.204544e-01	miss
0.921215194	3.014671e-01	miss
-0.207051286	1.000000e+00	miss
0.165540661	1.000000e+00	miss
1.551071744	3.506615e-02	wilcoxon_hit
0.185018913	8.617793e-01	miss
1.022951038	1.885104e-01	miss
-0.669694882	2.594924e-01	wilcoxon_hit
0.331816753	3.424459e-01	miss
0.845990636	5.445514e-02	miss
0.737026437	4.527000e-01	miss
0.137196512	1.000000e+00	miss
0.525071384	3.269991e-01	miss
0.006530971	1.000000e+00	miss
0.107214669	1.000000e+00	miss
1.265147143	7.290581e-02	miss
0.801225358	8.208158e-03	miss
0.391579643	7.947745e-01	miss
0.700110978	3.057605e-01	miss
-0.201877206	1.000000e+00	miss
-0.343287591	7.785510e-01	miss
0.155945751	1.000000e+00	miss
0.107214669	1.000000e+00	miss
-0.035694296	1.000000e+00	miss
1.250858609	1.727870e-01	wilcoxon_hit
0.719652407	1.649707e-01	miss
0.836801693	5.981585e-02	miss
0.806641060	2.291518e-01	wilcoxon_hit
0.258067519	8.056470e-01	miss
0.641181759	3.292906e-01	miss
0.416498482	6.242509e-01	miss
0.431017677	3.872193e-01	miss
0.238772909	8.468567e-01	miss
0.561913178	1.630311e-01	miss
0.262391746	4.792322e-01	miss
0.231116708	6.226995e-01	miss
0.142942064	7.999870e-01	miss
-0.492780959	2.159231e-01	miss
0.006530971	1.000000e+00	miss
0.315646581	5.632287e-01	miss
-0.113062221	8.711719e-01	miss
-0.171864138	7.751905e-01	miss
0.089537345	8.355345e-01	miss
-0.088210832	8.353406e-01	miss
0.389783051	5.232840e-01	miss
0.349388918	5.695258e-01	miss
-0.079333041	8.329191e-01	miss
0.447274021	4.068651e-01	miss
0.475546011	5.963899e-01	miss
0.184388880	6.363519e-01	miss
-0.044657991	1.000000e+00	miss
0.165540661	1.000000e+00	miss
-0.151499613	7.921477e-01	miss
0.244589219	5.840907e-01	miss
0.903737003	1.426274e-02	miss
0.357854301	5.252173e-01	miss
0.082381980	1.000000e+00	miss
0.098205375	8.321469e-01	miss
0.257583148	5.911533e-01	miss
-0.909184313	2.058819e-01	miss
0.023736926	1.000000e+00	miss
0.321610120	4.738911e-01	miss
0.554212031	2.964223e-01	miss
0.124924085	1.000000e+00	miss
0.880716560	1.369481e-02	miss
1.108123357	4.240463e-03	miss
1.104131848	3.669573e-03	miss
0.633134064	1.699029e-01	miss
-0.519711858	3.697267e-01	miss
0.403498307	8.774015e-02	miss
-0.020712986	1.000000e+00	miss
-0.193659170	7.636306e-01	miss
0.237022989	1.000000e+00	miss
0.423186347	3.769271e-01	miss
0.215979152	5.863728e-01	miss
0.122177864	7.526202e-01	miss
0.019195849	1.000000e+00	miss
0.440482197	4.708872e-02	miss
0.575134245	9.545010e-02	miss
0.659734768	5.856791e-01	miss
0.323215748	8.256897e-01	miss
-0.024715179	1.000000e+00	miss
0.061723895	9.125999e-01	miss
0.626995920	5.971312e-02	miss
0.015110802	1.000000e+00	miss
0.611709702	3.634774e-02	miss
0.369353514	3.820711e-01	miss
0.511103257	1.281232e-01	miss
0.200740014	6.180894e-01	miss
0.349640669	3.834138e-01	miss
-0.337331893	3.170731e-01	miss
0.207016723	6.113634e-01	miss
0.737026437	4.527000e-01	miss
0.287581997	2.329742e-01	miss
0.369107437	2.825170e-01	miss
0.577385769	1.646032e-01	miss
0.314425976	4.050917e-01	miss
0.312855738	2.751652e-01	miss
0.682777572	2.063587e-01	miss
0.283110620	3.965836e-01	miss
1.285766327	8.303288e-03	miss
0.109318007	8.340401e-01	miss
1.601191552	3.430795e-02	miss
1.547542785	4.265996e-05	miss
-0.017266869	1.000000e+00	miss
0.098686783	9.051049e-01	miss
-0.089490154	1.000000e+00	miss
0.302548751	5.727163e-01	miss
-0.251702322	5.965598e-01	miss
-0.294396054	5.762010e-01	miss
0.220271254	4.525604e-01	miss
0.296381657	5.687510e-01	miss
0.133226589	6.714701e-01	miss
0.047266306	1.000000e+00	miss
0.638516285	2.749097e-01	miss
-0.222166714	1.000000e+00	miss
0.057132718	1.000000e+00	miss
1.697114499	6.189170e-03	miss
-0.494769365	4.592097e-01	miss
-0.733218892	5.551355e-01	wilcoxon_hit
0.647006427	3.748616e-01	miss
1.322201505	2.207877e-04	miss
0.639617290	2.839902e-02	miss
0.347695675	6.733425e-01	miss
0.659734768	5.856791e-01	miss
0.416498482	6.242509e-01	miss
-0.082577270	1.000000e+00	miss
0.573713015	4.640757e-01	miss
0.639117938	2.667461e-01	miss
0.466648589	5.283570e-01	miss
0.128587263	1.000000e+00	miss
0.067344240	7.583076e-01	miss
0.736349529	1.878514e-01	miss
0.641972030	3.197988e-01	miss
0.853997470	4.142360e-01	miss
-0.039477258	1.000000e+00	miss
0.271203086	6.906928e-01	miss
-0.131841687	1.000000e+00	miss
-0.052494633	1.000000e+00	miss
-0.167433354	1.000000e+00	miss
0.870928649	3.961040e-01	miss
-0.294508073	8.049325e-01	miss
0.760405743	4.547671e-02	miss
0.807954176	1.594851e-01	miss
0.309240417	8.212810e-01	miss
0.358913973	8.147125e-01	miss
-0.207051286	1.000000e+00	miss
0.366445357	5.830639e-01	miss
0.062693557	1.000000e+00	miss
1.066152737	1.122516e-01	miss
-0.200617184	7.532646e-01	miss
0.570379938	1.011882e-01	miss
0.765630455	2.907499e-01	miss
0.275462820	5.127891e-01	miss
0.437760765	4.955380e-01	miss
0.349388918	5.695258e-01	miss
-0.418533773	7.688127e-01	miss
0.031471735	1.000000e+00	miss
0.840610741	1.810329e-01	miss
0.032397227	1.000000e+00	miss
1.025118892	1.567009e-01	miss
0.057132718	1.000000e+00	miss
0.445103129	6.524908e-01	miss
0.592853984	3.589728e-01	miss
-0.473907577	6.028828e-01	miss
0.265928119	8.271662e-01	miss
0.318999911	6.886451e-01	miss
0.705011236	1.503033e-01	miss
0.404759447	8.013430e-01	miss
0.491708081	6.202837e-01	miss
0.515159064	5.047034e-01	miss
0.490041460	3.294648e-01	miss
0.986805683	1.792511e-01	miss
-0.774412425	2.959201e-01	miss
0.527795312	5.339515e-01	miss
0.564702963	5.913290e-01	miss
0.963455508	2.668312e-01	miss
-0.135741024	1.000000e+00	miss
0.213362394	1.000000e+00	miss
-3.049432318	4.828552e-03	miss
0.752261626	4.218341e-01	miss
-0.179745302	7.117460e-01	miss
0.454529791	8.747811e-02	miss
0.359685044	7.793491e-01	miss
1.668002596	3.699240e-02	miss
0.292709448	7.901227e-01	miss
0.326616902	5.270812e-01	miss
0.292709448	7.901227e-01	miss
0.465832769	7.845531e-01	miss
0.210828696	8.285416e-01	miss
-0.222166714	1.000000e+00	miss
0.736349529	1.878514e-01	miss
0.186561724	1.000000e+00	miss
-1.430578596	5.745136e-02	miss
-0.188730938	1.000000e+00	miss
0.465832769	7.845531e-01	miss
0.765630455	2.907499e-01	miss
0.491708081	6.202837e-01	miss
0.480119749	2.978713e-01	miss
1.100544330	1.963630e-01	miss
-0.324888561	6.950948e-01	miss
0.491708081	6.202837e-01	miss
0.457397299	4.651979e-01	miss
0.296041551	6.374298e-01	miss
1.125557963	5.289702e-04	miss
1.239276058	1.028996e-01	miss
0.345016154	8.094026e-01	miss
0.655021504	4.442571e-01	miss
0.648302498	3.626355e-01	miss
0.564702963	5.913290e-01	miss
0.761470611	4.043304e-01	miss
-0.064296291	1.000000e+00	miss
0.898773889	1.949229e-01	miss
0.006530971	1.000000e+00	miss
0.893641151	1.136786e-01	miss
0.564496505	1.369317e-01	miss
-0.082577270	1.000000e+00	miss
0.452928535	6.605537e-01	miss
0.702979151	1.555326e-01	miss
0.391579643	7.947745e-01	miss
-0.222166714	1.000000e+00	miss
-0.466378043	6.183463e-01	miss
0.312232588	7.972043e-01	miss
0.313737823	6.050868e-01	miss
0.826273118	1.395384e-01	miss
0.671606963	1.923036e-01	miss
0.752760516	3.112945e-03	miss
0.376675816	7.874911e-01	miss
0.209461877	8.505928e-01	miss
0.270528092	1.000000e+00	miss
1.045465816	1.214833e-01	miss
0.813481035	1.082910e-01	miss
0.006530971	1.000000e+00	miss
1.081905041	2.577912e-01	miss
0.761470611	4.043304e-01	miss
0.585082941	4.016215e-01	miss
0.175199197	8.665055e-01	miss
0.648302498	3.626355e-01	miss
1.959078898	3.862621e-03	miss
0.749353431	2.331832e-01	miss
-0.146777783	1.000000e+00	miss
0.277836130	7.322722e-01	miss
0.245102703	1.000000e+00	miss
0.015188707	1.000000e+00	miss
0.142547797	8.671247e-01	miss
0.850449362	2.628730e-01	miss
-0.075473962	1.000000e+00	miss
0.421344750	4.752715e-01	miss
0.659734768	5.856791e-01	miss
0.033287117	1.000000e+00	miss
0.358913973	8.147125e-01	miss
0.359685044	7.793491e-01	miss
1.551071744	3.506615e-02	miss
0.594475803	2.859169e-01	miss
0.005047240	1.000000e+00	miss
1.074885174	7.414493e-02	miss
0.759767831	3.013606e-01	miss
0.270528092	1.000000e+00	miss
0.724938491	3.442166e-01	miss
0.896433507	1.177597e-04	miss
0.539649701	2.785683e-02	miss
-0.063021368	1.000000e+00	miss
0.274988017	7.137297e-01	miss
0.270528092	1.000000e+00	miss
-0.125229830	1.000000e+00	miss
0.071979383	1.000000e+00	miss
0.588899781	3.235965e-01	miss
1.420501531	7.873698e-02	miss
0.917722645	5.555991e-02	miss
-0.234851221	1.000000e+00	miss
0.452928535	6.605537e-01	miss
0.189960404	1.000000e+00	miss
0.211872720	1.000000e+00	miss
0.706970322	2.843932e-01	miss
0.840113756	2.746372e-01	miss
0.786595871	2.560036e-01	miss
0.522598735	3.203522e-01	miss
0.752261626	4.218341e-01	miss
-0.661736563	5.512246e-01	miss
0.270528092	1.000000e+00	miss
0.163792409	8.417498e-01	miss
0.295520797	7.227262e-01	miss
-0.245647978	8.108405e-01	miss
0.897238498	6.504935e-02	miss
0.775698806	1.102603e-01	miss
0.683303576	9.915968e-02	miss
-0.201877206	1.000000e+00	miss
-0.633332815	5.731132e-01	miss
0.294623426	8.349150e-01	miss
0.270528092	1.000000e+00	miss
0.498503416	6.307176e-01	miss
-0.107584373	1.000000e+00	miss
1.074885174	7.414493e-02	miss
-0.099839331	1.000000e+00	miss
0.261543845	6.521875e-01	miss
0.755246247	1.749845e-01	miss
0.213362394	1.000000e+00	miss
-0.039477258	1.000000e+00	miss
-0.234851221	1.000000e+00	miss
0.376675816	7.874911e-01	miss
0.876246463	2.152208e-01	miss
0.701648846	3.858802e-02	miss
0.665785463	1.678763e-01	miss
0.706075065	4.481231e-02	miss
0.053429898	1.000000e+00	miss
-0.183140651	6.912755e-01	miss
-0.454443378	6.445205e-01	miss
0.998808486	2.035422e-01	miss
0.465832769	7.845531e-01	miss
0.138152795	1.000000e+00	miss
-0.123349919	1.000000e+00	miss
1.174176513	1.268838e-01	miss
0.292709448	7.901227e-01	miss
0.891582103	2.068606e-03	miss
0.940946104	2.847315e-01	miss
0.421344750	4.752715e-01	miss
0.823596557	9.907774e-02	miss
1.050404142	2.762651e-01	miss
0.465832769	7.845531e-01	miss
0.323215748	8.256897e-01	miss
-0.207051286	1.000000e+00	miss
0.359685044	7.793491e-01	miss
0.483462715	4.287297e-01	miss
0.752261626	4.218341e-01	miss
1.066152737	1.122516e-01	miss
0.874341480	2.377054e-01	miss
0.732577065	1.956531e-01	miss
0.270528092	1.000000e+00	miss
0.292709448	7.901227e-01	miss
-0.107584373	1.000000e+00	miss
0.765630455	2.907499e-01	miss
0.155945751	1.000000e+00	miss
1.022951038	1.885104e-01	miss
0.903776681	3.171459e-01	miss
0.963455508	2.668312e-01	miss
0.492761205	4.462918e-01	miss
0.833200793	1.326876e-01	miss
0.211872720	1.000000e+00	miss
1.283634552	1.204544e-01	miss
-0.287203033	7.965985e-01	miss
0.744178456	4.378954e-01	miss
0.032005070	1.000000e+00	miss
-0.278533615	1.000000e+00	miss
0.454716849	7.761301e-01	miss
0.519739580	5.150630e-01	miss
0.050787171	1.000000e+00	miss
0.270528092	1.000000e+00	miss
0.359685044	7.793491e-01	miss
0.376675816	7.874911e-01	miss
0.729041527	2.032735e-01	miss
0.386231123	5.596007e-01	miss
0.107214669	1.000000e+00	miss
0.358476917	6.801146e-01	miss
0.213362394	1.000000e+00	miss
0.786595871	2.560036e-01	miss
0.901381844	4.056863e-02	miss
0.737026437	4.527000e-01	miss
0.032697710	1.000000e+00	miss
-0.138381360	1.000000e+00	miss
-0.225845648	7.540944e-01	miss
1.379910141	9.495722e-02	miss
0.250903695	3.429133e-01	miss
0.874341480	2.377054e-01	miss
0.928528441	1.523347e-01	miss
-0.565225701	5.694048e-01	miss
0.294623426	8.349150e-01	miss
0.649728892	4.843672e-01	miss
0.645823599	3.864202e-01	miss
0.853997470	4.142360e-01	miss
0.376675816	7.874911e-01	miss
-0.029833302	1.000000e+00	miss
0.926926144	4.687102e-02	miss
-0.107584373	1.000000e+00	miss
-1.397507248	1.379277e-01	wilcoxon_hit
0.287067493	6.122722e-01	miss
0.305913504	7.071619e-01	miss
0.669109543	2.040243e-01	miss
0.861484325	1.048955e-01	miss
0.192295935	1.000000e+00	miss
-0.095045661	1.000000e+00	miss
0.669692317	1.231356e-02	miss
0.303480775	6.416089e-01	miss
0.484106501	6.088941e-01	miss
2.415440875	2.069989e-04	wilcoxon_hit
1.649167782	5.158472e-03	miss
0.916751311	1.608627e-01	miss
0.227812382	8.324833e-01	miss
1.483459968	4.443933e-03	miss
0.031471735	1.000000e+00	miss
1.081905041	2.577912e-01	miss
-1.674527984	2.629245e-04	miss
0.277836130	7.322722e-01	miss
-0.406895125	6.295626e-01	miss
1.072440670	2.110302e-01	miss
0.390184745	1.953482e-01	miss
0.454113304	2.806679e-01	miss
0.198394394	7.539150e-01	miss
1.258817201	5.712635e-02	miss
0.270528092	1.000000e+00	miss
0.466648589	5.283570e-01	miss
0.189960404	1.000000e+00	miss
0.249583564	8.228438e-01	miss
0.315991958	7.120773e-01	miss
0.075490640	1.000000e+00	miss
0.527421472	3.334599e-01	miss
1.210002368	1.143817e-01	miss
0.336064105	4.626350e-01	miss
1.080436047	4.955110e-02	miss
1.714777886	1.871840e-02	miss
-0.270158470	8.291968e-01	miss
-0.358460240	6.718119e-01	miss
0.341458820	2.217325e-01	miss
-0.393594777	4.997524e-01	miss
0.376675816	7.874911e-01	miss
1.187224207	3.716778e-02	miss
0.672953280	1.862830e-01	miss
1.332645878	1.370360e-02	miss
0.852279400	7.529900e-02	miss
0.318999911	6.886451e-01	miss
-0.454443378	6.445205e-01	wilcoxon_hit
0.550214516	3.701125e-01	miss
0.818150123	2.005681e-02	miss
0.155945751	1.000000e+00	miss
0.702979151	1.555326e-01	miss
0.925658961	1.733095e-01	miss
0.952997793	1.195085e-01	miss
0.830666774	1.995314e-01	miss
1.050404142	2.762651e-01	miss
0.202327461	5.585656e-01	miss
0.655397564	1.068887e-01	miss
0.484106501	6.088941e-01	miss
0.555949823	1.823307e-01	miss
0.168457935	8.514684e-01	miss
0.467007051	4.797196e-01	miss
0.977408865	2.179041e-01	miss
0.347695675	6.733425e-01	miss
0.210056363	8.407021e-01	miss
0.416498482	6.242509e-01	miss
-0.052494633	1.000000e+00	miss
0.345016154	8.094026e-01	miss
0.814619729	3.239510e-01	miss
-0.245647978	8.108405e-01	miss
-0.188730938	1.000000e+00	miss
1.142496605	1.391076e-01	miss
0.744178456	4.378954e-01	miss
0.210056363	8.407021e-01	miss
-0.172620692	1.000000e+00	miss
1.756440671	4.500454e-02	wilcoxon_hit
0.427021087	6.344327e-01	miss
-0.052494633	1.000000e+00	miss
-0.188730938	1.000000e+00	miss
0.952997793	1.195085e-01	miss
0.565196222	2.683349e-01	miss
-0.633332815	5.731132e-01	miss
0.416498482	6.242509e-01	miss
0.613652701	1.892549e-02	miss
1.538951064	4.086505e-02	miss
-0.397608216	5.624737e-01	miss
1.287710857	5.157515e-02	miss
0.408522876	2.806299e-01	miss
0.980183762	2.983794e-04	miss
1.039920470	1.677082e-02	miss
1.116435053	3.922589e-03	miss
1.008450206	4.960307e-02	miss
0.577385769	1.646032e-01	miss
0.189960404	1.000000e+00	miss
-0.245647978	8.108405e-01	miss
-0.296302812	6.373569e-01	miss
-0.154059599	1.000000e+00	miss
0.427021087	6.344327e-01	miss
0.948022957	3.171819e-02	miss
0.632053830	1.443475e-01	miss
-0.001436648	1.000000e+00	miss
-0.062183988	1.000000e+00	miss
0.224939132	8.438735e-01	miss
1.142496605	1.391076e-01	miss
1.232356021	6.275199e-02	miss
-0.320119411	5.081845e-01	miss
0.662600417	5.709160e-01	miss
1.297905207	1.563618e-01	miss
0.186561724	1.000000e+00	miss
0.293877653	8.165092e-01	miss
-0.188730938	1.000000e+00	miss
0.066670466	1.000000e+00	miss
-0.007367671	1.000000e+00	miss
0.638516285	2.749097e-01	miss
0.648302498	3.626355e-01	miss
0.719784826	3.574276e-01	miss
0.977408865	2.179041e-01	miss
0.155945751	1.000000e+00	miss
0.977408865	2.179041e-01	miss
0.031471735	1.000000e+00	miss
0.290621891	5.816122e-01	miss
0.517067748	2.043826e-01	miss
