# Supplementary material for: Ascertaining cells’ synaptic connections and RNA expression simultaneously with barcoded rabies virus libraries
Source: Nat Commun. 2022 Nov 16;13:6993. doi: 10.1038/s41467-022-34334-1 (PMC9668842; doi:10.1038/s41467-022-34334-1)
Supplement: Supplementary file 6 — Source Data [file 41467_2022_34334_MOESM6_ESM.zip › saunders_source_data/Figure_4c_right.csv]

standard_network_split	Arpp21
small	0.00000000
small	0.00000000
large	1.00000000
small	0.00000000
large	0.00000000
large	0.00000000
large	0.75157729
small	0.00000000
small	0.00000000
small	0.00000000
large	0.06463389
small	0.00000000
small	0.00000000
small	0.00000000
large	0.00000000
large	0.00000000
