# Supplementary material for: Ascertaining cells’ synaptic connections and RNA expression simultaneously with barcoded rabies virus libraries
Source: Nat Commun. 2022 Nov 16;13:6993. doi: 10.1038/s41467-022-34334-1 (PMC9668842; doi:10.1038/s41467-022-34334-1)
Supplement: Supplementary file 6 — Source Data [file 41467_2022_34334_MOESM6_ESM.zip › saunders_source_data/Figure_2d.csv]

CBC	umap_x_aligned	umap_y_aligned	common_name	vbc.data
CCEx12_B19_noRG_1in10x_L1_AAACCTGAGATATACG	7.181276e+00	-6.258623e-02	Glutamatergic_Neuron	Yes
CCEx12_B19_noRG_1in10x_L1_AAACCTGAGCTGGAAC	7.301322e+00	2.959893e+00	Glutamatergic_Neuron	No
CCEx12_B19_noRG_1in10x_L1_AAACCTGAGTCTCCTC	1.615822e+00	4.768207e-01	Astrocyte	Yes
CCEx12_B19_noRG_1in10x_L1_AAACCTGCAAATACAG	4.967088e+00	-3.830107e+00	Glutamatergic_Neuron	Yes
CCEx12_B19_noRG_1in10x_L1_AAACCTGCACCAGATT	1.814228e+00	6.945627e+00	Glutamatergic_Neuron	No
CCEx12_B19_noRG_1in10x_L1_AAACCTGCACTCTGTC	9.454505e+00	-6.585735e+00	Interneuron	Yes
CCEx12_B19_noRG_1in10x_L1_AAACCTGCATAGGATA	4.950344e+00	2.293727e+00	Glutamatergic_Neuron	Yes
CCEx12_B19_noRG_1in10x_L1_AAACCTGCATGGTCTA	3.041812e-01	1.021375e-01	Astrocyte	Yes
CCEx12_B19_noRG_1in10x_L1_AAACCTGGTGAGGGTT	8.302922e+00	2.798035e+00	Glutamatergic_Neuron	No
CCEx12_B19_noRG_1in10x_L1_AAACCTGTCCTTAATC	-8.768638e+00	-1.296174e+00	Oligodendrocyte	No
CCEx12_B19_noRG_1in10x_L1_AAACCTGTCCTTGACC	3.885708e+00	-2.374693e+00	Glutamatergic_Neuron	Yes
CCEx12_B19_noRG_1in10x_L1_AAACCTGTCTGCAAGT	4.901412e+00	2.989426e+00	Glutamatergic_Neuron	No
CCEx12_B19_noRG_1in10x_L1_AAACGGGAGAGCCTAG	2.739453e+00	5.831102e+00	Glutamatergic_Neuron	Yes
CCEx12_B19_noRG_1in10x_L1_AAACGGGAGCAGGTCA	8.525123e+00	-6.055417e+00	Interneuron	No
CCEx12_B19_noRG_1in10x_L1_AAACGGGAGGAGCGTT	1.501362e-01	-1.188968e-01	Mitotic	No
CCEx12_B19_noRG_1in10x_L1_AAACGGGAGTCCTCCT	4.443407e-01	9.609975e-01	Astrocyte	No
CCEx12_B19_noRG_1in10x_L1_AAACGGGCAAAGCAAT	1.564451e+00	7.811908e+00	Glutamatergic_Neuron	No
CCEx12_B19_noRG_1in10x_L1_AAACGGGCAAGTCTGT	9.791619e+00	-3.150992e+00	Glutamatergic_Neuron	Yes
CCEx12_B19_noRG_1in10x_L1_AAACGGGCAGCTTAAC	5.224178e+00	2.646565e+00	Glutamatergic_Neuron	No
CCEx12_B19_noRG_1in10x_L1_AAACGGGCATACTCTT	-1.111905e+01	-4.344940e-01	OPC	Yes
CCEx12_B19_noRG_1in10x_L1_AAACGGGCATTTGCTT	4.745410e+00	3.447199e+00	Glutamatergic_Neuron	No
CCEx12_B19_noRG_1in10x_L1_AAACGGGGTAGGCATG	7.797028e+00	1.751475e+00	Glutamatergic_Neuron	Yes
CCEx12_B19_noRG_1in10x_L1_AAACGGGGTATAGGGC	2.097240e+00	7.489366e+00	Glutamatergic_Neuron	No
CCEx12_B19_noRG_1in10x_L1_AAACGGGGTCGCGGTT	1.263771e+00	7.416029e+00	Glutamatergic_Neuron	No
CCEx12_B19_noRG_1in10x_L1_AAACGGGGTGCCTGGT	5.052128e+00	-3.427647e+00	Glutamatergic_Neuron	Yes
CCEx12_B19_noRG_1in10x_L1_AAACGGGTCAGATAAG	-1.062991e+00	1.029770e+00	Astrocyte	Yes
CCEx12_B19_noRG_1in10x_L1_AAACGGGTCATGGTCA	4.187027e+00	3.424320e+00	Glutamatergic_Neuron	No
CCEx12_B19_noRG_1in10x_L1_AAACGGGTCGGCGGTT	2.912031e+00	7.063408e+00	Glutamatergic_Neuron	No
CCEx12_B19_noRG_1in10x_L1_AAAGATGCACGGCCAT	7.410786e-01	2.611665e+00	Astrocyte	No
CCEx12_B19_noRG_1in10x_L1_AAAGATGGTCGGGTCT	7.557325e+00	8.823434e-01	Glutamatergic_Neuron	Yes
CCEx12_B19_noRG_1in10x_L1_AAAGATGGTGACTACT	8.814452e+00	1.387337e+00	Glutamatergic_Neuron	Yes
CCEx12_B19_noRG_1in10x_L1_AAAGATGTCAGCACAT	-5.326529e-01	4.205378e-01	Astrocyte	No
CCEx12_B19_noRG_1in10x_L1_AAAGATGTCATGTGGT	5.333882e+00	-2.140252e+00	Glutamatergic_Neuron	Yes
CCEx12_B19_noRG_1in10x_L1_AAAGATGTCCACTCCA	6.884192e+00	1.548867e+00	Glutamatergic_Neuron	No
CCEx12_B19_noRG_1in10x_L1_AAAGATGTCCTTTCGG	8.763988e+00	1.564258e+00	Glutamatergic_Neuron	No
CCEx12_B19_noRG_1in10x_L1_AAAGATGTCTAGCACA	4.788847e+00	-1.991382e+00	Glutamatergic_Neuron	Yes
CCEx12_B19_noRG_1in10x_L1_AAAGCAAAGGCTCATT	2.845694e-01	8.053813e-01	Astrocyte	No
CCEx12_B19_noRG_1in10x_L1_AAAGCAACACAGTCGC	6.668750e+00	2.239707e+00	Glutamatergic_Neuron	No
CCEx12_B19_noRG_1in10x_L1_AAAGCAACACTCTGTC	-1.193094e+01	-2.299137e+00	OPC	Yes
CCEx12_B19_noRG_1in10x_L1_AAAGCAACACTGAAGG	7.717946e+00	5.482597e-01	Glutamatergic_Neuron	Yes
CCEx12_B19_noRG_1in10x_L1_AAAGCAACAGCTGGCT	3.694474e+00	3.631344e+00	Glutamatergic_Neuron	Yes
CCEx12_B19_noRG_1in10x_L1_AAAGCAACAGTCTTCC	8.323006e+00	8.612274e-01	Glutamatergic_Neuron	Yes
CCEx12_B19_noRG_1in10x_L1_AAAGCAACATACTCTT	7.783947e+00	2.479048e-02	Glutamatergic_Neuron	Yes
CCEx12_B19_noRG_1in10x_L1_AAAGCAACATCACCCT	1.366474e+00	7.249610e+00	Glutamatergic_Neuron	No
CCEx12_B19_noRG_1in10x_L1_AAAGCAACATCAGTAC	6.634543e+00	1.582801e+00	Glutamatergic_Neuron	No
CCEx12_B19_noRG_1in10x_L1_AAAGCAAGTACAGACG	2.583433e+00	6.901787e+00	Glutamatergic_Neuron	No
CCEx12_B19_noRG_1in10x_L1_AAAGCAAGTACGCACC	5.148591e+00	2.500840e+00	Glutamatergic_Neuron	No
CCEx12_B19_noRG_1in10x_L1_AAAGCAAGTATCACCA	3.862034e+00	-2.950465e+00	Glutamatergic_Neuron	Yes
CCEx12_B19_noRG_1in10x_L1_AAAGCAAGTGTGAATA	2.991576e+00	8.832459e+00	Glutamatergic_Neuron	No
CCEx12_B19_noRG_1in10x_L1_AAAGCAAGTTACGTCA	-6.852883e-01	1.664790e+00	Astrocyte	Yes
CCEx12_B19_noRG_1in10x_L1_AAAGCAATCACTATTC	5.871691e+00	5.663987e-01	Glutamatergic_Neuron	No
CCEx12_B19_noRG_1in10x_L1_AAAGCAATCATCGCTC	1.843072e+00	6.243522e+00	Glutamatergic_Neuron	Yes
CCEx12_B19_noRG_1in10x_L1_AAAGCAATCATCTGCC	1.287648e+00	-1.009057e+01	Interneuron	Yes
CCEx12_B19_noRG_1in10x_L1_AAAGCAATCCTTGCCA	8.464498e+00	4.382930e-01	Glutamatergic_Neuron	Yes
CCEx12_B19_noRG_1in10x_L1_AAAGCAATCGATCCCT	4.558726e+00	-2.368243e+00	Glutamatergic_Neuron	Yes
CCEx12_B19_noRG_1in10x_L1_AAAGCAATCGGATGTT	3.743735e+00	2.821744e+00	Glutamatergic_Neuron	No
CCEx12_B19_noRG_1in10x_L1_AAAGCAATCGTCGTTC	-5.552747e+00	-2.553174e+00	Mitotic	No
CCEx12_B19_noRG_1in10x_L1_AAAGCAATCTGGCGTG	-8.221464e+00	-4.821132e+00	Mitotic	No
CCEx12_B19_noRG_1in10x_L1_AAAGCAATCTGGTGTA	2.629390e+00	8.405005e+00	Glutamatergic_Neuron	No
CCEx12_B19_noRG_1in10x_L1_AAAGTAGAGAAGGCCT	1.138347e+00	4.556599e-01	Astrocyte	No
CCEx12_B19_noRG_1in10x_L1_AAAGTAGAGATCCTGT	6.668189e+00	1.856456e+00	Glutamatergic_Neuron	No
CCEx12_B19_noRG_1in10x_L1_AAAGTAGAGCCAGAAC	7.439733e+00	6.308128e-01	Glutamatergic_Neuron	No
CCEx12_B19_noRG_1in10x_L1_AAAGTAGAGGACATTA	3.045121e+00	8.910126e+00	Glutamatergic_Neuron	No
CCEx12_B19_noRG_1in10x_L1_AAAGTAGAGGGATACC	2.484858e+00	-3.942608e-01	Glutamatergic_Neuron	Yes
CCEx12_B19_noRG_1in10x_L1_AAAGTAGAGTACGCCC	5.253197e+00	3.068262e+00	Glutamatergic_Neuron	No
CCEx12_B19_noRG_1in10x_L1_AAAGTAGAGTCCCACG	2.282432e+00	7.871935e+00	Glutamatergic_Neuron	Yes
CCEx12_B19_noRG_1in10x_L1_AAAGTAGCAAGCTGGA	6.651447e+00	1.268693e+00	Glutamatergic_Neuron	No
CCEx12_B19_noRG_1in10x_L1_AAAGTAGCACCAGCAC	4.856168e+00	3.614990e+00	Glutamatergic_Neuron	Yes
CCEx12_B19_noRG_1in10x_L1_AAAGTAGCAGACTCGC	5.750638e+00	2.188457e+00	Glutamatergic_Neuron	No
CCEx12_B19_noRG_1in10x_L1_AAAGTAGGTCCGCTGA	-7.034775e+00	3.017787e-01	Oligodendrocyte	No
CCEx12_B19_noRG_1in10x_L1_AAAGTAGGTTTGTTGG	8.681775e+00	-5.500159e+00	Interneuron	No
CCEx12_B19_noRG_1in10x_L1_AAAGTAGTCCAAGCCG	6.896116e+00	2.113229e+00	Glutamatergic_Neuron	Yes
CCEx12_B19_noRG_1in10x_L1_AAAGTAGTCGTACCGG	7.018766e+00	2.216015e+00	Glutamatergic_Neuron	No
CCEx12_B19_noRG_1in10x_L1_AAAGTAGTCTGGTGTA	-6.098845e+00	1.466033e+00	Oligodendrocyte	No
CCEx12_B19_noRG_1in10x_L1_AAATGCCAGAAGATTC	3.767210e+00	2.550062e+00	Glutamatergic_Neuron	Yes
CCEx12_B19_noRG_1in10x_L1_AAATGCCAGCGAGAAA	-1.187695e+01	-1.578320e+00	OPC	Yes
CCEx12_B19_noRG_1in10x_L1_AAATGCCAGCTGATAA	1.896579e+00	7.153607e+00	Glutamatergic_Neuron	No
CCEx12_B19_noRG_1in10x_L1_AAATGCCCACAAGTAA	-1.079127e+01	3.314262e-01	OPC	No
CCEx12_B19_noRG_1in10x_L1_AAATGCCCAGCTATTG	-4.705709e+00	-2.646455e+00	Mitotic	No
CCEx12_B19_noRG_1in10x_L1_AAATGCCGTATGAATG	-1.137914e-01	-1.045809e+00	Astrocyte	No
CCEx12_B19_noRG_1in10x_L1_AAATGCCGTCGTTGTA	8.088943e+00	2.239930e+00	Glutamatergic_Neuron	Yes
CCEx12_B19_noRG_1in10x_L1_AAATGCCTCGCCGTGA	8.047989e+00	-5.270208e+00	Interneuron	No
CCEx12_B19_noRG_1in10x_L1_AAATGCCTCTACTATC	7.950902e+00	-5.861007e+00	Interneuron	No
CCEx12_B19_noRG_1in10x_L1_AACACGTAGAGGGCTT	4.687248e+00	-2.162456e+00	Glutamatergic_Neuron	Yes
CCEx12_B19_noRG_1in10x_L1_AACACGTAGTGTCCAT	8.088691e+00	5.942988e-01	Glutamatergic_Neuron	Yes
CCEx12_B19_noRG_1in10x_L1_AACACGTCACGGTAAG	2.689711e+00	5.747280e+00	Glutamatergic_Neuron	No
CCEx12_B19_noRG_1in10x_L1_AACACGTCAGGGTATG	5.425210e+00	1.804596e+00	Glutamatergic_Neuron	No
CCEx12_B19_noRG_1in10x_L1_AACACGTCATCTGGTA	6.827195e+00	1.040739e+00	Glutamatergic_Neuron	No
CCEx12_B19_noRG_1in10x_L1_AACACGTGTCCGAGTC	5.461319e+00	2.972164e+00	Glutamatergic_Neuron	Yes
CCEx12_B19_noRG_1in10x_L1_AACACGTGTTAAGTAG	3.067402e+00	8.975189e+00	Glutamatergic_Neuron	No
CCEx12_B19_noRG_1in10x_L1_AACACGTTCACGCATA	9.004653e+00	2.161963e+00	Glutamatergic_Neuron	No
CCEx12_B19_noRG_1in10x_L1_AACACGTTCATGCATG	-9.182518e+00	-3.937611e+00	Mitotic	No
CCEx12_B19_noRG_1in10x_L1_AACACGTTCCACGTGG	8.918694e+00	8.426197e-01	Glutamatergic_Neuron	Yes
CCEx12_B19_noRG_1in10x_L1_AACACGTTCGCATGGC	9.002006e+00	9.342259e-01	Glutamatergic_Neuron	Yes
CCEx12_B19_noRG_1in10x_L1_AACACGTTCGCGGATC	8.076696e+00	3.694841e-01	Glutamatergic_Neuron	No
CCEx12_B19_noRG_1in10x_L1_AACCATGAGCGGATCA	4.563235e+00	3.430169e+00	Glutamatergic_Neuron	Yes
CCEx12_B19_noRG_1in10x_L1_AACCATGAGGCACATG	3.116894e+00	8.396515e+00	Glutamatergic_Neuron	Yes
CCEx12_B19_noRG_1in10x_L1_AACCATGAGGCTCAGA	8.872829e+00	1.547697e+00	Glutamatergic_Neuron	No
CCEx12_B19_noRG_1in10x_L1_AACCATGAGTCACGCC	7.180690e+00	1.748553e+00	Glutamatergic_Neuron	No
CCEx12_B19_noRG_1in10x_L1_AACCATGAGTGGCACA	6.759534e+00	2.356554e+00	Glutamatergic_Neuron	Yes
CCEx12_B19_noRG_1in10x_L1_AACCATGAGTGGGCTA	-6.009464e+00	9.117591e+00	NPC	Yes
CCEx12_B19_noRG_1in10x_L1_AACCATGCAAAGCAAT	7.238370e+00	2.463574e+00	Glutamatergic_Neuron	Yes
CCEx12_B19_noRG_1in10x_L1_AACCATGCAAGACGTG	-2.337942e-01	-8.043676e+00	Mitotic	No
CCEx12_B19_noRG_1in10x_L1_AACCATGCAATCGGTT	8.252812e+00	-1.365526e-01	Glutamatergic_Neuron	Yes
CCEx12_B19_noRG_1in10x_L1_AACCATGCAATGGACG	-5.836075e+00	-4.806871e+00	Mitotic	Yes
CCEx12_B19_noRG_1in10x_L1_AACCATGCAGGCTCAC	8.753081e+00	1.183630e-01	Glutamatergic_Neuron	Yes
CCEx12_B19_noRG_1in10x_L1_AACCATGCATCGATGT	4.533550e+00	2.736637e+00	Glutamatergic_Neuron	No
CCEx12_B19_noRG_1in10x_L1_AACCATGGTAAACACA	-1.309061e+00	3.290952e-02	Astrocyte	Yes
CCEx12_B19_noRG_1in10x_L1_AACCATGGTCGATTGT	7.362368e+00	1.008297e+00	Glutamatergic_Neuron	Yes
CCEx12_B19_noRG_1in10x_L1_AACCATGTCCGTCATC	1.834127e-01	1.150419e-01	Astrocyte	No
CCEx12_B19_noRG_1in10x_L1_AACCATGTCTCCTATA	9.158842e-01	2.258501e+00	Astrocyte	No
CCEx12_B19_noRG_1in10x_L1_AACCGCGAGATCCCAT	7.565841e+00	2.413685e+00	Glutamatergic_Neuron	Yes
CCEx12_B19_noRG_1in10x_L1_AACCGCGAGCCAGAAC	8.394822e+00	6.150711e-01	Glutamatergic_Neuron	Yes
CCEx12_B19_noRG_1in10x_L1_AACCGCGAGCGATTCT	-6.850214e+00	3.598618e-01	Oligodendrocyte	No
CCEx12_B19_noRG_1in10x_L1_AACCGCGCAGAGCCAA	7.772733e+00	1.148370e+00	Glutamatergic_Neuron	Yes
CCEx12_B19_noRG_1in10x_L1_AACCGCGCATGAAGTA	9.002398e+00	1.689733e+00	Glutamatergic_Neuron	No
CCEx12_B19_noRG_1in10x_L1_AACCGCGCATTACCTT	5.734290e+00	2.075740e+00	Glutamatergic_Neuron	No
CCEx12_B19_noRG_1in10x_L1_AACCGCGGTAGAGCTG	7.360081e+00	1.056877e+00	Glutamatergic_Neuron	No
CCEx12_B19_noRG_1in10x_L1_AACCGCGGTCCGAGTC	7.638491e+00	2.355944e+00	Glutamatergic_Neuron	Yes
CCEx12_B19_noRG_1in10x_L1_AACCGCGGTGTAAGTA	3.201439e+00	6.264173e+00	Glutamatergic_Neuron	No
CCEx12_B19_noRG_1in10x_L1_AACCGCGGTTCACGGC	4.472026e+00	-1.675198e+00	Glutamatergic_Neuron	Yes
CCEx12_B19_noRG_1in10x_L1_AACCGCGGTTCGCGAC	9.357459e+00	-5.961710e+00	Interneuron	No
CCEx12_B19_noRG_1in10x_L1_AACCGCGGTTGTTTGG	2.119876e+00	6.686069e+00	Glutamatergic_Neuron	No
CCEx12_B19_noRG_1in10x_L1_AACCGCGTCAACCATG	6.104602e+00	2.339985e+00	Glutamatergic_Neuron	No
CCEx12_B19_noRG_1in10x_L1_AACCGCGTCAACGGGA	8.121740e+00	2.944496e+00	Glutamatergic_Neuron	No
CCEx12_B19_noRG_1in10x_L1_AACCGCGTCAGGTAAA	-9.552021e+00	-4.069277e+00	Mitotic	No
CCEx12_B19_noRG_1in10x_L1_AACCGCGTCATCTGTT	1.633735e+00	7.392780e+00	Glutamatergic_Neuron	No
CCEx12_B19_noRG_1in10x_L1_AACCGCGTCCTATTCA	8.988005e+00	2.238123e+00	Glutamatergic_Neuron	Yes
CCEx12_B19_noRG_1in10x_L1_AACCGCGTCGACAGCC	5.409657e+00	3.257348e+00	Glutamatergic_Neuron	No
CCEx12_B19_noRG_1in10x_L1_AACCGCGTCGCAAACT	7.965795e+00	1.859411e+00	Glutamatergic_Neuron	No
CCEx12_B19_noRG_1in10x_L1_AACCGCGTCGCCTGTT	-1.123281e+01	-2.065280e+00	OPC	Yes
CCEx12_B19_noRG_1in10x_L1_AACCGCGTCTAACTCT	4.528790e+00	3.417851e+00	Glutamatergic_Neuron	Yes
CCEx12_B19_noRG_1in10x_L1_AACCGCGTCTTGTATC	6.655808e+00	6.559807e-01	Glutamatergic_Neuron	No
CCEx12_B19_noRG_1in10x_L1_AACGTTGAGACCTTTG	3.955718e+00	-2.738685e+00	Glutamatergic_Neuron	Yes
CCEx12_B19_noRG_1in10x_L1_AACGTTGAGAGAACAG	3.979029e+00	-3.185053e+00	Glutamatergic_Neuron	Yes
CCEx12_B19_noRG_1in10x_L1_AACGTTGAGTACGTAA	8.798284e+00	-6.127008e+00	Interneuron	Yes
CCEx12_B19_noRG_1in10x_L1_AACGTTGCAATGAATG	8.301075e+00	-6.194111e+00	Interneuron	No
CCEx12_B19_noRG_1in10x_L1_AACGTTGCAGAGTGTG	6.897737e+00	1.102689e+00	Glutamatergic_Neuron	Yes
CCEx12_B19_noRG_1in10x_L1_AACGTTGCATCGATGT	-1.060054e+01	-2.911853e+00	OPC	Yes
CCEx12_B19_noRG_1in10x_L1_AACGTTGGTACTCGCG	6.828314e+00	2.025954e+00	Glutamatergic_Neuron	No
CCEx12_B19_noRG_1in10x_L1_AACGTTGGTGATGTGG	8.595462e+00	6.034835e-01	Glutamatergic_Neuron	No
CCEx12_B19_noRG_1in10x_L1_AACGTTGGTGTTAAGA	8.580657e+00	5.145717e-01	Glutamatergic_Neuron	Yes
CCEx12_B19_noRG_1in10x_L1_AACGTTGGTTCTGTTT	2.473386e+00	6.155004e+00	Glutamatergic_Neuron	Yes
CCEx12_B19_noRG_1in10x_L1_AACGTTGTCTGGCGAC	7.354837e+00	2.899081e+00	Glutamatergic_Neuron	No
CCEx12_B19_noRG_1in10x_L1_AACTCAGAGAAACCTA	4.222617e-01	1.865668e+00	Astrocyte	No
CCEx12_B19_noRG_1in10x_L1_AACTCAGAGATCTGAA	6.140110e+00	1.089826e+00	Glutamatergic_Neuron	No
CCEx12_B19_noRG_1in10x_L1_AACTCAGAGATCTGCT	5.291405e+00	-2.990169e+00	Glutamatergic_Neuron	Yes
CCEx12_B19_noRG_1in10x_L1_AACTCAGAGCAGCGTA	8.441509e+00	-5.388285e+00	Interneuron	Yes
CCEx12_B19_noRG_1in10x_L1_AACTCAGAGCTAAACA	8.695705e+00	1.492021e+00	Glutamatergic_Neuron	Yes
CCEx12_B19_noRG_1in10x_L1_AACTCAGAGCTGCGAA	4.735688e+00	-1.203331e+00	Glutamatergic_Neuron	No
CCEx12_B19_noRG_1in10x_L1_AACTCAGAGTAACCCT	1.710381e+00	8.309516e-01	Astrocyte	Yes
CCEx12_B19_noRG_1in10x_L1_AACTCAGAGTCACGCC	5.228789e+00	3.077715e+00	Glutamatergic_Neuron	Yes
CCEx12_B19_noRG_1in10x_L1_AACTCAGAGTTGCAGG	7.350996e+00	2.413937e+00	Glutamatergic_Neuron	Yes
CCEx12_B19_noRG_1in10x_L1_AACTCAGCAAAGCAAT	6.757647e+00	1.922340e+00	Glutamatergic_Neuron	Yes
CCEx12_B19_noRG_1in10x_L1_AACTCAGCAATGGTCT	8.101621e+00	2.669801e+00	Glutamatergic_Neuron	Yes
CCEx12_B19_noRG_1in10x_L1_AACTCAGCAGCTGTGC	7.743255e+00	3.029134e+00	Glutamatergic_Neuron	Yes
CCEx12_B19_noRG_1in10x_L1_AACTCAGCATATACCG	8.580461e+00	5.726475e-01	Glutamatergic_Neuron	Yes
CCEx12_B19_noRG_1in10x_L1_AACTCAGCATTCGACA	2.320257e+00	7.344955e+00	Glutamatergic_Neuron	Yes
CCEx12_B19_noRG_1in10x_L1_AACTCAGGTAGCACGA	5.713188e+00	2.812048e+00	Glutamatergic_Neuron	Yes
CCEx12_B19_noRG_1in10x_L1_AACTCAGGTTGCGCAC	1.953195e-01	1.155809e+00	Astrocyte	No
CCEx12_B19_noRG_1in10x_L1_AACTCAGTCACGCATA	1.776727e+00	6.211315e+00	Glutamatergic_Neuron	No
CCEx12_B19_noRG_1in10x_L1_AACTCAGTCCCAGGTG	2.573311e+00	6.744841e+00	Glutamatergic_Neuron	Yes
CCEx12_B19_noRG_1in10x_L1_AACTCAGTCCGTACAA	7.157225e+00	8.500111e-01	Glutamatergic_Neuron	No
CCEx12_B19_noRG_1in10x_L1_AACTCAGTCGCGATCG	3.444312e+00	-1.666062e+00	Astrocyte_Glutamatergic_Neuron	Yes
CCEx12_B19_noRG_1in10x_L1_AACTCAGTCTGGTATG	4.597489e+00	-4.127050e+00	Glutamatergic_Neuron	Yes
CCEx12_B19_noRG_1in10x_L1_AACTCCCAGCAATCTC	8.959199e+00	7.568113e-01	Glutamatergic_Neuron	Yes
CCEx12_B19_noRG_1in10x_L1_AACTCCCAGCCTTGAT	7.542482e+00	3.704786e-01	Glutamatergic_Neuron	No
CCEx12_B19_noRG_1in10x_L1_AACTCCCAGCGTAATA	8.481670e+00	1.726717e+00	Glutamatergic_Neuron	Yes
CCEx12_B19_noRG_1in10x_L1_AACTCCCAGTCAAGCG	8.032512e+00	4.336247e-01	Glutamatergic_Neuron	Yes
CCEx12_B19_noRG_1in10x_L1_AACTCCCCACGAAAGC	8.018749e+00	9.910770e-03	Glutamatergic_Neuron	No
CCEx12_B19_noRG_1in10x_L1_AACTCCCGTCGCTTTC	6.462873e+00	-6.813233e-01	Interneuron	Yes
CCEx12_B19_noRG_1in10x_L1_AACTCCCGTCTCCACT	6.982369e+00	2.440787e+00	Glutamatergic_Neuron	Yes
CCEx12_B19_noRG_1in10x_L1_AACTCCCGTTGAACTC	4.447818e+00	-2.503356e+00	Glutamatergic_Neuron	Yes
CCEx12_B19_noRG_1in10x_L1_AACTCCCTCCGTCATC	7.633359e+00	1.239962e+00	Glutamatergic_Neuron	Yes
CCEx12_B19_noRG_1in10x_L1_AACTCCCTCGCCAGCA	1.138484e+00	7.293900e-01	Astrocyte	No
CCEx12_B19_noRG_1in10x_L1_AACTCCCTCGCTAGCG	8.880835e+00	2.377022e+00	Glutamatergic_Neuron	No
CCEx12_B19_noRG_1in10x_L1_AACTCTTAGCATGGCA	8.136016e+00	6.564165e-01	Glutamatergic_Neuron	Yes
CCEx12_B19_noRG_1in10x_L1_AACTCTTAGTCAAGGC	2.797767e+00	7.997586e+00	Glutamatergic_Neuron	No
CCEx12_B19_noRG_1in10x_L1_AACTCTTAGTTATCGC	-1.252459e+00	-2.083503e-01	Astrocyte	Yes
CCEx12_B19_noRG_1in10x_L1_AACTCTTCAATGGTCT	7.823564e+00	-5.266986e+00	Interneuron	No
CCEx12_B19_noRG_1in10x_L1_AACTCTTCACACCGCA	1.327793e+00	8.296968e-01	Astrocyte	No
CCEx12_B19_noRG_1in10x_L1_AACTCTTCACGCGAAA	1.760498e+00	6.987858e+00	Glutamatergic_Neuron	Yes
CCEx12_B19_noRG_1in10x_L1_AACTCTTCACTTACGA	3.568306e+00	-1.689507e+00	Astrocyte_Glutamatergic_Neuron	Yes
CCEx12_B19_noRG_1in10x_L1_AACTCTTCAGCTCGAC	3.677437e+00	3.738611e+00	Glutamatergic_Neuron	Yes
CCEx12_B19_noRG_1in10x_L1_AACTCTTCATTAGCCA	-8.827357e+00	-1.217960e+00	OPC	Yes
CCEx12_B19_noRG_1in10x_L1_AACTCTTGTGAGGGTT	8.334406e+00	2.057755e+00	Glutamatergic_Neuron	No
CCEx12_B19_noRG_1in10x_L1_AACTCTTGTTGAACTC	6.977530e+00	1.497230e+00	Glutamatergic_Neuron	No
CCEx12_B19_noRG_1in10x_L1_AACTCTTTCACAACGT	2.914808e+00	8.594459e+00	Glutamatergic_Neuron	Yes
CCEx12_B19_noRG_1in10x_L1_AACTCTTTCATCTGCC	9.251460e+00	-6.077014e+00	Interneuron	Yes
CCEx12_B19_noRG_1in10x_L1_AACTGGTAGAGTCTGG	1.793476e+00	7.202391e+00	Glutamatergic_Neuron	No
CCEx12_B19_noRG_1in10x_L1_AACTGGTAGCGTGAAC	7.921622e+00	2.203858e-02	Glutamatergic_Neuron	Yes
CCEx12_B19_noRG_1in10x_L1_AACTGGTAGTAAGTAC	9.369080e+00	-6.402138e+00	Interneuron	No
CCEx12_B19_noRG_1in10x_L1_AACTGGTCAAGGTGTG	8.681863e+00	1.914633e-01	Glutamatergic_Neuron	No
CCEx12_B19_noRG_1in10x_L1_AACTGGTCACCTGGTG	8.851976e+00	-6.072703e+00	Interneuron	Yes
CCEx12_B19_noRG_1in10x_L1_AACTGGTCAGCTGGCT	5.673166e+00	7.223040e-01	Glutamatergic_Neuron	Yes
CCEx12_B19_noRG_1in10x_L1_AACTGGTCAGCTTAAC	2.629510e+00	6.177810e+00	Glutamatergic_Neuron	No
CCEx12_B19_noRG_1in10x_L1_AACTGGTCATATGAGA	3.054513e+00	8.991231e+00	Glutamatergic_Neuron	No
CCEx12_B19_noRG_1in10x_L1_AACTGGTCATCCTAGA	6.719940e+00	4.413024e-01	Glutamatergic_Neuron	No
CCEx12_B19_noRG_1in10x_L1_AACTGGTGTCTGGTCG	7.305242e+00	1.182885e+00	Glutamatergic_Neuron	Yes
CCEx12_B19_noRG_1in10x_L1_AACTGGTTCAAACGGG	8.954555e+00	1.209445e+00	Glutamatergic_Neuron	No
CCEx12_B19_noRG_1in10x_L1_AACTGGTTCCAGGGCT	-5.393390e+00	-2.926037e+00	Mitotic	Yes
CCEx12_B19_noRG_1in10x_L1_AACTTTCAGCGATCCC	7.620132e+00	1.832847e+00	Glutamatergic_Neuron	Yes
CCEx12_B19_noRG_1in10x_L1_AACTTTCAGCTCTCGG	8.521116e+00	1.617193e+00	Glutamatergic_Neuron	No
CCEx12_B19_noRG_1in10x_L1_AACTTTCAGCTGGAAC	9.080993e+00	-5.982106e+00	Interneuron	No
CCEx12_B19_noRG_1in10x_L1_AACTTTCAGTGGGATC	8.729513e+00	1.876452e+00	Glutamatergic_Neuron	No
CCEx12_B19_noRG_1in10x_L1_AACTTTCAGTTTCCTT	-1.070630e+01	-2.755300e+00	OPC	No
CCEx12_B19_noRG_1in10x_L1_AACTTTCCAAATCCGT	8.575941e+00	-1.774567e+00	Glutamatergic_Neuron	Yes
CCEx12_B19_noRG_1in10x_L1_AACTTTCCAACGATCT	4.969666e+00	-3.015411e+00	Glutamatergic_Neuron	Yes
CCEx12_B19_noRG_1in10x_L1_AACTTTCCACCAGGCT	6.615952e+00	1.839479e+00	Glutamatergic_Neuron	No
CCEx12_B19_noRG_1in10x_L1_AACTTTCCAGTAAGAT	5.759423e+00	4.615272e-01	Glutamatergic_Neuron	No
CCEx12_B19_noRG_1in10x_L1_AACTTTCCAGTACACT	3.825609e+00	-2.602811e+00	Glutamatergic_Neuron	Yes
CCEx12_B19_noRG_1in10x_L1_AACTTTCCATCACAAC	1.989477e+00	7.566700e+00	Glutamatergic_Neuron	Yes
CCEx12_B19_noRG_1in10x_L1_AACTTTCGTCACTTCC	9.633922e+00	-6.011588e+00	Interneuron	No
CCEx12_B19_noRG_1in10x_L1_AACTTTCGTGCTGTAT	8.458060e+00	-9.199847e-02	Glutamatergic_Neuron	Yes
CCEx12_B19_noRG_1in10x_L1_AACTTTCTCCCTTGCA	8.317884e+00	1.957281e+00	Glutamatergic_Neuron	No
CCEx12_B19_noRG_1in10x_L1_AACTTTCTCGGCATCG	4.257298e+00	3.306495e+00	Glutamatergic_Neuron	No
CCEx12_B19_noRG_1in10x_L1_AAGACCTAGCTGAAAT	2.756853e+00	8.415327e+00	Glutamatergic_Neuron	No
CCEx12_B19_noRG_1in10x_L1_AAGACCTAGGTGCACA	2.459078e-01	5.192611e-01	OPC	No
CCEx12_B19_noRG_1in10x_L1_AAGACCTCACAAGTAA	9.587966e+00	-6.482856e+00	Interneuron	No
CCEx12_B19_noRG_1in10x_L1_AAGACCTCACAGGCCT	8.877846e+00	8.864321e-01	Glutamatergic_Neuron	No
CCEx12_B19_noRG_1in10x_L1_AAGACCTCACATGTGT	1.446288e-01	3.571632e-01	OPC	No
CCEx12_B19_noRG_1in10x_L1_AAGACCTCAGCATGAG	7.537197e+00	1.799007e-01	Glutamatergic_Neuron	No
CCEx12_B19_noRG_1in10x_L1_AAGACCTCAGGAATGC	7.945777e+00	2.653544e-01	Glutamatergic_Neuron	Yes
CCEx12_B19_noRG_1in10x_L1_AAGACCTCATCGGGTC	8.931624e+00	2.059642e+00	Glutamatergic_Neuron	No
CCEx12_B19_noRG_1in10x_L1_AAGACCTGTAGAGGAA	-1.927073e-01	-3.095871e-01	Astrocyte	No
CCEx12_B19_noRG_1in10x_L1_AAGACCTGTCTGCCAG	4.858201e+00	2.043504e+00	Astrocyte_Glutamatergic_Neuron	Yes
CCEx12_B19_noRG_1in10x_L1_AAGACCTGTGTAAGTA	8.714626e+00	-6.374599e+00	Interneuron	No
CCEx12_B19_noRG_1in10x_L1_AAGACCTGTTAAAGAC	6.756124e+00	7.861068e-01	Glutamatergic_Neuron	Yes
CCEx12_B19_noRG_1in10x_L1_AAGACCTTCAACCATG	6.167002e+00	1.144036e+00	Glutamatergic_Neuron	Yes
CCEx12_B19_noRG_1in10x_L1_AAGACCTTCACATAGC	9.048111e+00	-6.617758e+00	Interneuron	Yes
CCEx12_B19_noRG_1in10x_L1_AAGACCTTCATTTGGG	2.688894e+00	7.362312e+00	Glutamatergic_Neuron	No
CCEx12_B19_noRG_1in10x_L1_AAGACCTTCCAGGGCT	8.712717e+00	1.013576e+00	Glutamatergic_Neuron	No
CCEx12_B19_noRG_1in10x_L1_AAGACCTTCCGTTGCT	8.301038e+00	2.917167e+00	Glutamatergic_Neuron	No
CCEx12_B19_noRG_1in10x_L1_AAGACCTTCGCTTAGA	1.232628e+00	7.523928e+00	Glutamatergic_Neuron	No
CCEx12_B19_noRG_1in10x_L1_AAGCCGCAGGGAACGG	-4.700159e+00	-2.576446e+00	Mitotic	No
CCEx12_B19_noRG_1in10x_L1_AAGCCGCAGTTGTCGT	8.335144e+00	2.640214e+00	Glutamatergic_Neuron	No
CCEx12_B19_noRG_1in10x_L1_AAGCCGCCACAGATTC	7.008006e+00	2.909009e+00	Glutamatergic_Neuron	Yes
CCEx12_B19_noRG_1in10x_L1_AAGCCGCCAGATGGCA	5.834675e-02	-1.497452e-01	Mitotic	No
CCEx12_B19_noRG_1in10x_L1_AAGCCGCCATGTAGTC	1.233894e+00	5.545883e-01	Astrocyte	Yes
CCEx12_B19_noRG_1in10x_L1_AAGCCGCGTCTCGTTC	8.708578e+00	3.313480e-01	Glutamatergic_Neuron	No
CCEx12_B19_noRG_1in10x_L1_AAGCCGCGTTCAGACT	1.409559e+00	7.882399e+00	Glutamatergic_Neuron	No
CCEx12_B19_noRG_1in10x_L1_AAGCCGCGTTCCACTC	7.720157e+00	-1.464936e-01	Glutamatergic_Neuron	No
CCEx12_B19_noRG_1in10x_L1_AAGCCGCTCAAACGGG	8.672508e+00	1.235810e+00	Glutamatergic_Neuron	Yes
CCEx12_B19_noRG_1in10x_L1_AAGCCGCTCCCAACGG	5.052759e+00	3.393969e+00	Glutamatergic_Neuron	No
CCEx12_B19_noRG_1in10x_L1_AAGCCGCTCGCGTTTC	7.878250e+00	2.354413e+00	Glutamatergic_Neuron	Yes
CCEx12_B19_noRG_1in10x_L1_AAGCCGCTCTGGTGTA	1.870251e+00	-1.496216e+00	Astrocyte	No
CCEx12_B19_noRG_1in10x_L1_AAGGAGCAGGTAAACT	5.587614e+00	7.186053e-01	Glutamatergic_Neuron	Yes
CCEx12_B19_noRG_1in10x_L1_AAGGAGCCAATGTTGC	1.757932e+00	7.785776e+00	Glutamatergic_Neuron	Yes
CCEx12_B19_noRG_1in10x_L1_AAGGAGCCACCTATCC	8.460491e+00	9.065422e-01	Glutamatergic_Neuron	No
CCEx12_B19_noRG_1in10x_L1_AAGGAGCCACGAAGCA	9.791114e+00	-6.217095e+00	Interneuron	No
CCEx12_B19_noRG_1in10x_L1_AAGGAGCCAGCCTATA	7.367404e+00	1.373472e+00	Glutamatergic_Neuron	No
CCEx12_B19_noRG_1in10x_L1_AAGGAGCGTCCGAATT	4.816173e+00	-3.902046e+00	Glutamatergic_Neuron	Yes
CCEx12_B19_noRG_1in10x_L1_AAGGAGCGTCCGTGAC	8.658197e+00	1.788943e-01	Glutamatergic_Neuron	Yes
CCEx12_B19_noRG_1in10x_L1_AAGGAGCTCAGCTCTC	5.158234e+00	-2.977245e+00	Glutamatergic_Neuron	Yes
CCEx12_B19_noRG_1in10x_L1_AAGGAGCTCATCTGTT	4.716297e+00	-3.578751e+00	Glutamatergic_Neuron	Yes
CCEx12_B19_noRG_1in10x_L1_AAGGAGCTCCTTGGTC	8.352458e+00	8.557523e-01	Glutamatergic_Neuron	Yes
CCEx12_B19_noRG_1in10x_L1_AAGGAGCTCTGATTCT	-9.822513e+00	-2.388104e+00	OPC	No
CCEx12_B19_noRG_1in10x_L1_AAGGAGCTCTGCAGTA	5.313499e+00	-2.396230e+00	Glutamatergic_Neuron	Yes
CCEx12_B19_noRG_1in10x_L1_AAGGCAGAGACAGAGA	1.059177e+00	5.464208e-01	Astrocyte	No
CCEx12_B19_noRG_1in10x_L1_AAGGCAGAGCTGTTCA	8.464345e+00	1.203383e+00	Glutamatergic_Neuron	Yes
CCEx12_B19_noRG_1in10x_L1_AAGGCAGAGGCTACGA	-1.101204e+01	-2.692884e+00	OPC	No
CCEx12_B19_noRG_1in10x_L1_AAGGCAGAGTACGTAA	8.623217e+00	5.220994e-01	Glutamatergic_Neuron	Yes
CCEx12_B19_noRG_1in10x_L1_AAGGCAGAGTGAACGC	4.240581e+00	3.122644e+00	Glutamatergic_Neuron	Yes
CCEx12_B19_noRG_1in10x_L1_AAGGCAGCACAGGTTT	7.781493e+00	2.552243e+00	Glutamatergic_Neuron	No
CCEx12_B19_noRG_1in10x_L1_AAGGCAGCATGCGCAC	8.653305e+00	1.842366e+00	Glutamatergic_Neuron	Yes
CCEx12_B19_noRG_1in10x_L1_AAGGCAGTCATGCTCC	8.870906e+00	2.476472e+00	Glutamatergic_Neuron	No
CCEx12_B19_noRG_1in10x_L1_AAGGCAGTCTGGCGTG	-5.118159e+00	-2.572677e+00	Mitotic	No
CCEx12_B19_noRG_1in10x_L1_AAGGCAGTCTGTCCGT	1.937842e+00	6.510684e+00	Glutamatergic_Neuron	No
CCEx12_B19_noRG_1in10x_L1_AAGGTTCAGACATAAC	4.860561e+00	-1.303882e+00	Glutamatergic_Neuron	Yes
CCEx12_B19_noRG_1in10x_L1_AAGGTTCAGAGGGATA	3.462795e+00	-2.939284e+00	Glutamatergic_Neuron	Yes
CCEx12_B19_noRG_1in10x_L1_AAGGTTCAGGCGCTCT	8.821215e+00	1.346766e+00	Glutamatergic_Neuron	No
CCEx12_B19_noRG_1in10x_L1_AAGGTTCAGGGTGTTG	8.156946e+00	-2.760360e-01	Glutamatergic_Neuron	Yes
CCEx12_B19_noRG_1in10x_L1_AAGGTTCAGTCCGGTC	1.237966e+00	7.593830e+00	Glutamatergic_Neuron	No
CCEx12_B19_noRG_1in10x_L1_AAGGTTCAGTGCGTGA	4.112124e+00	3.187505e+00	Glutamatergic_Neuron	No
CCEx12_B19_noRG_1in10x_L1_AAGGTTCCAAGCGCTC	-6.823673e+00	-2.278317e+00	Oligodendrocyte	No
CCEx12_B19_noRG_1in10x_L1_AAGGTTCCACCTTGTC	2.798465e+00	6.795413e+00	Glutamatergic_Neuron	No
CCEx12_B19_noRG_1in10x_L1_AAGGTTCGTTCCGGCA	8.395600e+00	-4.680252e-02	Glutamatergic_Neuron	Yes
CCEx12_B19_noRG_1in10x_L1_AAGGTTCTCAACACTG	4.522823e+00	-3.223998e+00	Glutamatergic_Neuron	Yes
CCEx12_B19_noRG_1in10x_L1_AAGGTTCTCACAGGCC	7.922286e+00	6.570940e-01	Glutamatergic_Neuron	Yes
CCEx12_B19_noRG_1in10x_L1_AAGTCTGAGAATAGGG	6.811933e+00	3.226195e-01	Glutamatergic_Neuron	No
CCEx12_B19_noRG_1in10x_L1_AAGTCTGAGCGTAATA	8.091674e+00	-5.377195e+00	Interneuron	No
CCEx12_B19_noRG_1in10x_L1_AAGTCTGAGCTAACTC	7.435621e+00	2.358283e+00	Glutamatergic_Neuron	No
CCEx12_B19_noRG_1in10x_L1_AAGTCTGAGCTAGGCA	-8.855535e+00	-6.370930e-01	OPC	No
CCEx12_B19_noRG_1in10x_L1_AAGTCTGAGTGACTCT	2.469024e+00	6.672532e+00	Glutamatergic_Neuron	No
CCEx12_B19_noRG_1in10x_L1_AAGTCTGCAACACCTA	1.297885e+00	-8.605558e+00	Interneuron	No
CCEx12_B19_noRG_1in10x_L1_AAGTCTGCAATAACGA	9.434553e+00	-6.682247e+00	Interneuron	Yes
CCEx12_B19_noRG_1in10x_L1_AAGTCTGCACATAACC	3.140237e+00	9.023190e+00	Glutamatergic_Neuron	No
CCEx12_B19_noRG_1in10x_L1_AAGTCTGCACATCTTT	4.268673e+00	3.716160e+00	Glutamatergic_Neuron	Yes
CCEx12_B19_noRG_1in10x_L1_AAGTCTGCACGGTAAG	7.581495e+00	7.026278e-01	Glutamatergic_Neuron	No
CCEx12_B19_noRG_1in10x_L1_AAGTCTGCAGTAACGG	8.798508e+00	2.043500e+00	Glutamatergic_Neuron	No
CCEx12_B19_noRG_1in10x_L1_AAGTCTGGTAGAAGGA	3.962929e+00	-2.455211e+00	Astrocyte_Glutamatergic_Neuron	Yes
CCEx12_B19_noRG_1in10x_L1_AAGTCTGGTTGCTCCT	1.811450e+00	7.131658e+00	Glutamatergic_Neuron	No
CCEx12_B19_noRG_1in10x_L1_AAGTCTGGTTGTCGCG	6.412700e+00	3.073530e+00	Glutamatergic_Neuron	Yes
CCEx12_B19_noRG_1in10x_L1_AAGTCTGTCATCACCC	3.628528e+00	-1.062178e+00	Astrocyte_Glutamatergic_Neuron	Yes
CCEx12_B19_noRG_1in10x_L1_AAGTCTGTCCCTCAGT	-6.008716e+00	-3.437801e+00	Mitotic	No
CCEx12_B19_noRG_1in10x_L1_AAGTCTGTCTACCTGC	2.715342e+00	6.764657e+00	Glutamatergic_Neuron	No
CCEx12_B19_noRG_1in10x_L1_AAGTCTGTCTCTAGGA	7.310809e+00	2.870772e+00	Glutamatergic_Neuron	Yes
CCEx12_B19_noRG_1in10x_L1_AAGTCTGTCTGCTGCT	5.231761e+00	3.056130e+00	Glutamatergic_Neuron	No
CCEx12_B19_noRG_1in10x_L1_AATCCAGAGATCCCAT	6.697175e+00	-1.920918e-01	Glutamatergic_Neuron	Yes
CCEx12_B19_noRG_1in10x_L1_AATCCAGAGATGCCAG	6.835370e+00	2.895820e+00	Glutamatergic_Neuron	No
CCEx12_B19_noRG_1in10x_L1_AATCCAGAGGATTCGG	6.758292e+00	2.663288e+00	Glutamatergic_Neuron	No
CCEx12_B19_noRG_1in10x_L1_AATCCAGAGGGAACGG	-7.452196e-01	6.821147e-01	Astrocyte	No
CCEx12_B19_noRG_1in10x_L1_AATCCAGAGGGCTTCC	1.481277e+00	1.793717e+00	Astrocyte	No
CCEx12_B19_noRG_1in10x_L1_AATCCAGAGTCATGCT	8.441669e+00	2.399025e-01	Glutamatergic_Neuron	Yes
CCEx12_B19_noRG_1in10x_L1_AATCCAGCAAACTGCT	2.683735e+00	7.270720e+00	Glutamatergic_Neuron	No
CCEx12_B19_noRG_1in10x_L1_AATCCAGCAATGTTGC	9.855787e+00	-6.603424e+00	Interneuron	No
CCEx12_B19_noRG_1in10x_L1_AATCCAGCACCAGGTC	-3.986674e-01	7.349679e-01	Astrocyte	No
CCEx12_B19_noRG_1in10x_L1_AATCCAGCATCGTCGG	3.883440e+00	-3.112531e+00	Glutamatergic_Neuron	Yes
CCEx12_B19_noRG_1in10x_L1_AATCCAGGTATAAACG	8.165561e+00	-5.598498e+00	Interneuron	No
CCEx12_B19_noRG_1in10x_L1_AATCCAGGTCGGCTCA	8.773873e+00	4.534344e-01	Glutamatergic_Neuron	No
CCEx12_B19_noRG_1in10x_L1_AATCCAGGTGCAGTAG	-5.260041e+00	-2.948544e+00	Mitotic	No
CCEx12_B19_noRG_1in10x_L1_AATCCAGGTGCGAAAC	-7.354192e+00	-4.797132e+00	Mitotic	No
CCEx12_B19_noRG_1in10x_L1_AATCCAGGTTAGTGGG	7.953195e+00	1.528358e+00	Glutamatergic_Neuron	No
CCEx12_B19_noRG_1in10x_L1_AATCCAGGTTGGACCC	-1.157266e+01	-2.897512e+00	OPC	No
CCEx12_B19_noRG_1in10x_L1_AATCCAGTCATACGGT	7.022281e+00	2.559816e+00	Glutamatergic_Neuron	Yes
CCEx12_B19_noRG_1in10x_L1_AATCCAGTCGGCCGAT	6.863861e+00	5.047624e-01	Glutamatergic_Neuron	No
CCEx12_B19_noRG_1in10x_L1_AATCCAGTCTCATTCA	7.057324e+00	2.487682e+00	Glutamatergic_Neuron	Yes
CCEx12_B19_noRG_1in10x_L1_AATCCAGTCTGCAGTA	8.186259e+00	1.923795e+00	Glutamatergic_Neuron	No
CCEx12_B19_noRG_1in10x_L1_AATCGGTAGAAACGAG	2.607120e+00	8.430231e+00	Glutamatergic_Neuron	No
CCEx12_B19_noRG_1in10x_L1_AATCGGTAGCAACGGT	4.855442e+00	-3.636705e+00	Glutamatergic_Neuron	No
CCEx12_B19_noRG_1in10x_L1_AATCGGTAGCGTCTAT	7.328078e+00	1.670970e+00	Glutamatergic_Neuron	Yes
CCEx12_B19_noRG_1in10x_L1_AATCGGTCACCTATCC	8.349154e+00	2.829657e+00	Glutamatergic_Neuron	No
CCEx12_B19_noRG_1in10x_L1_AATCGGTCACGTGAGA	5.747388e+00	5.211380e-01	Glutamatergic_Neuron	No
CCEx12_B19_noRG_1in10x_L1_AATCGGTGTAAGAGAG	3.742120e+00	2.329861e+00	Glutamatergic_Neuron	No
CCEx12_B19_noRG_1in10x_L1_AATCGGTGTAGTGAAT	8.644114e+00	-6.252755e+00	Interneuron	No
CCEx12_B19_noRG_1in10x_L1_AATCGGTGTCCATCCT	3.449103e+00	-2.043233e+00	Glutamatergic_Neuron	Yes
CCEx12_B19_noRG_1in10x_L1_AATCGGTGTCGCGAAA	8.037519e+00	2.970216e+00	Glutamatergic_Neuron	No
CCEx12_B19_noRG_1in10x_L1_AATCGGTGTTGGAGGT	7.330814e+00	-2.427230e+00	Glutamatergic_Neuron	Yes
CCEx12_B19_noRG_1in10x_L1_AATCGGTTCATTTGGG	5.524688e+00	5.141464e-01	Glutamatergic_Neuron	Yes
CCEx12_B19_noRG_1in10x_L1_AATCGGTTCCGCATAA	-6.102984e+00	-3.594028e+00	Mitotic	Yes
CCEx12_B19_noRG_1in10x_L1_AATCGGTTCTGATACG	4.519060e+00	-3.677271e+00	Glutamatergic_Neuron	Yes
CCEx12_B19_noRG_1in10x_L1_ACACCAAAGGGATACC	6.744705e+00	2.796601e+00	Glutamatergic_Neuron	No
CCEx12_B19_noRG_1in10x_L1_ACACCAAAGGTGTTAA	-6.524066e+00	-2.807651e+00	Mitotic	No
CCEx12_B19_noRG_1in10x_L1_ACACCAACAAAGGAAG	6.042652e+00	2.914501e-01	Glutamatergic_Neuron	No
CCEx12_B19_noRG_1in10x_L1_ACACCAACACTACAGT	5.828864e+00	-4.023278e-01	Glutamatergic_Neuron	Yes
CCEx12_B19_noRG_1in10x_L1_ACACCAACAGATAATG	6.008601e+00	-5.535508e-02	Glutamatergic_Neuron	Yes
CCEx12_B19_noRG_1in10x_L1_ACACCAACATCTATGG	-1.169277e+00	-2.847758e-01	Astrocyte	Yes
CCEx12_B19_noRG_1in10x_L1_ACACCAACATGGAATA	3.109275e+00	8.991194e+00	Glutamatergic_Neuron	No
CCEx12_B19_noRG_1in10x_L1_ACACCAAGTCTCTTTA	7.140710e+00	1.338324e+00	Glutamatergic_Neuron	No
CCEx12_B19_noRG_1in10x_L1_ACACCAAGTGCACTTA	8.549922e+00	8.314682e-01	Glutamatergic_Neuron	Yes
CCEx12_B19_noRG_1in10x_L1_ACACCAAGTGGGTCAA	7.350859e+00	2.411534e+00	Glutamatergic_Neuron	Yes
CCEx12_B19_noRG_1in10x_L1_ACACCAAGTTCGTTGA	9.050961e+00	1.215968e+00	Glutamatergic_Neuron	Yes
CCEx12_B19_noRG_1in10x_L1_ACACCAATCACCCGAG	5.085976e+00	2.700778e+00	Glutamatergic_Neuron	No
CCEx12_B19_noRG_1in10x_L1_ACACCAATCAGTCAGT	1.482450e-01	1.323630e-01	Astrocyte	Yes
CCEx12_B19_noRG_1in10x_L1_ACACCAATCCAAATGC	-6.318041e+00	-5.027711e+00	Mitotic	No
CCEx12_B19_noRG_1in10x_L1_ACACCCTAGAGAACAG	6.892613e+00	2.448194e+00	Glutamatergic_Neuron	Yes
CCEx12_B19_noRG_1in10x_L1_ACACCCTAGCCAGTTT	-6.581622e+00	-4.173985e+00	Mitotic	No
CCEx12_B19_noRG_1in10x_L1_ACACCCTAGCTATGCT	7.130107e+00	2.567523e+00	Glutamatergic_Neuron	Yes
CCEx12_B19_noRG_1in10x_L1_ACACCCTAGTCGTTTG	7.466068e+00	1.139247e+00	Glutamatergic_Neuron	No
CCEx12_B19_noRG_1in10x_L1_ACACCCTAGTGAACGC	8.907771e+00	-5.885374e+00	Interneuron	Yes
CCEx12_B19_noRG_1in10x_L1_ACACCCTAGTTGTAGA	3.147709e+00	7.631591e+00	Glutamatergic_Neuron	Yes
CCEx12_B19_noRG_1in10x_L1_ACACCCTCATTGGGCC	7.667406e+00	2.177425e+00	Glutamatergic_Neuron	Yes
CCEx12_B19_noRG_1in10x_L1_ACACCCTGTCGCATCG	7.109357e+00	2.764296e+00	Glutamatergic_Neuron	No
CCEx12_B19_noRG_1in10x_L1_ACACCCTGTGGACGAT	8.371704e+00	-5.545321e+00	Interneuron	Yes
CCEx12_B19_noRG_1in10x_L1_ACACCCTGTTGTCTTT	7.854275e+00	-5.369952e+00	Interneuron	Yes
CCEx12_B19_noRG_1in10x_L1_ACACCCTTCATCTGTT	-8.210628e+00	-3.664810e+00	Mitotic	No
CCEx12_B19_noRG_1in10x_L1_ACACCCTTCGAGGTAG	4.572676e+00	3.398683e+00	Glutamatergic_Neuron	No
CCEx12_B19_noRG_1in10x_L1_ACACCGGAGAAGGGTA	9.397537e+00	-6.537905e+00	Interneuron	Yes
CCEx12_B19_noRG_1in10x_L1_ACACCGGAGACTGGGT	-6.714526e+00	4.830902e-01	Oligodendrocyte	No
CCEx12_B19_noRG_1in10x_L1_ACACCGGAGCCGCCTA	2.555196e+00	7.138888e+00	Glutamatergic_Neuron	Yes
CCEx12_B19_noRG_1in10x_L1_ACACCGGAGCGATGAC	2.127737e+00	8.067333e+00	Glutamatergic_Neuron	No
CCEx12_B19_noRG_1in10x_L1_ACACCGGAGCGTGAGT	6.985728e+00	2.617861e+00	Glutamatergic_Neuron	Yes
CCEx12_B19_noRG_1in10x_L1_ACACCGGAGCTATGCT	1.696571e+00	-8.662148e-01	Astrocyte	No
CCEx12_B19_noRG_1in10x_L1_ACACCGGAGGAGTCTG	2.493055e+00	7.407890e-01	Glutamatergic_Neuron	No
CCEx12_B19_noRG_1in10x_L1_ACACCGGAGGATATAC	7.906376e+00	2.659679e+00	Glutamatergic_Neuron	No
CCEx12_B19_noRG_1in10x_L1_ACACCGGAGGATTCGG	1.290306e+00	2.178725e+00	Astrocyte	No
CCEx12_B19_noRG_1in10x_L1_ACACCGGAGGCGATAC	5.755403e+00	2.878825e+00	Glutamatergic_Neuron	Yes
CCEx12_B19_noRG_1in10x_L1_ACACCGGAGTATGACA	8.329467e+00	-2.976388e-02	Glutamatergic_Neuron	Yes
CCEx12_B19_noRG_1in10x_L1_ACACCGGAGTGCAAGC	7.948133e+00	2.434029e+00	Glutamatergic_Neuron	Yes
CCEx12_B19_noRG_1in10x_L1_ACACCGGCAAAGTGCG	6.249465e-01	1.150403e-01	Astrocyte	No
CCEx12_B19_noRG_1in10x_L1_ACACCGGCAAGCTGGA	8.981097e+00	2.525842e+00	Glutamatergic_Neuron	No
CCEx12_B19_noRG_1in10x_L1_ACACCGGCAATTGCTG	-1.017082e+01	-2.662124e+00	OPC	No
CCEx12_B19_noRG_1in10x_L1_ACACCGGCACGAAGCA	8.494501e+00	5.809784e-01	Glutamatergic_Neuron	Yes
CCEx12_B19_noRG_1in10x_L1_ACACCGGCATGTCCTC	1.743560e+00	7.077384e+00	Glutamatergic_Neuron	Yes
CCEx12_B19_noRG_1in10x_L1_ACACCGGCATTCCTCG	2.633627e+00	6.256159e+00	Glutamatergic_Neuron	No
CCEx12_B19_noRG_1in10x_L1_ACACCGGGTCAACATC	7.493209e+00	1.422050e+00	Glutamatergic_Neuron	No
CCEx12_B19_noRG_1in10x_L1_ACACCGGGTTTGGCGC	8.071504e+00	-5.522443e+00	Interneuron	No
CCEx12_B19_noRG_1in10x_L1_ACACCGGTCAAACCGT	7.863987e+00	7.722364e-01	Glutamatergic_Neuron	Yes
CCEx12_B19_noRG_1in10x_L1_ACACCGGTCTCAAGTG	-9.319283e+00	-3.589583e+00	Mitotic	No
CCEx12_B19_noRG_1in10x_L1_ACACCGGTCTCTGTCG	-9.897579e+00	-3.756088e+00	OPC	No
CCEx12_B19_noRG_1in10x_L1_ACACTGAAGAGTACAT	8.459471e+00	-6.415505e+00	Interneuron	No
CCEx12_B19_noRG_1in10x_L1_ACACTGAAGATCCTGT	5.978613e+00	1.927609e+00	Glutamatergic_Neuron	No
CCEx12_B19_noRG_1in10x_L1_ACACTGAAGGTGTTAA	-7.512633e+00	-2.647374e+00	Mitotic	No
CCEx12_B19_noRG_1in10x_L1_ACACTGAAGTAGCCGA	7.776810e+00	1.185991e+00	Glutamatergic_Neuron	Yes
CCEx12_B19_noRG_1in10x_L1_ACACTGAAGTCTCCTC	8.973114e-01	-6.313077e-01	Astrocyte	Yes
CCEx12_B19_noRG_1in10x_L1_ACACTGACAAACTGTC	7.561429e+00	1.260569e+00	Glutamatergic_Neuron	Yes
CCEx12_B19_noRG_1in10x_L1_ACACTGACAAGCCCAC	2.329380e+00	7.312248e+00	Glutamatergic_Neuron	No
CCEx12_B19_noRG_1in10x_L1_ACACTGACACACCGCA	9.218328e+00	-6.025148e+00	Interneuron	Yes
CCEx12_B19_noRG_1in10x_L1_ACACTGACACAGATTC	6.839082e+00	5.752166e-01	Glutamatergic_Neuron	No
CCEx12_B19_noRG_1in10x_L1_ACACTGACACTTCTGC	7.611863e+00	2.399707e+00	Glutamatergic_Neuron	No
CCEx12_B19_noRG_1in10x_L1_ACACTGACATGTCTCC	9.853653e+00	-6.520851e+00	Interneuron	No
CCEx12_B19_noRG_1in10x_L1_ACACTGAGTCTCAACA	-6.739873e+00	5.023026e-01	Oligodendrocyte	No
CCEx12_B19_noRG_1in10x_L1_ACACTGAGTTCAGTAC	6.955729e+00	3.734627e-02	Glutamatergic_Neuron	No
CCEx12_B19_noRG_1in10x_L1_ACACTGATCAGAGACG	-1.195510e+01	-2.566996e+00	OPC	Yes
CCEx12_B19_noRG_1in10x_L1_ACACTGATCCAAGTAC	1.155287e+00	1.969707e-01	Astrocyte	No
CCEx12_B19_noRG_1in10x_L1_ACACTGATCCGCATAA	8.547533e+00	-5.370199e+00	Interneuron	No
CCEx12_B19_noRG_1in10x_L1_ACACTGATCGGTGTCG	2.478306e+00	7.084372e+00	Glutamatergic_Neuron	No
CCEx12_B19_noRG_1in10x_L1_ACACTGATCTAGAGTC	5.817960e+00	-2.393368e+00	Glutamatergic_Neuron	Yes
CCEx12_B19_noRG_1in10x_L1_ACAGCCGAGCCATCGC	-5.050631e+00	-3.299047e+00	Mitotic	Yes
CCEx12_B19_noRG_1in10x_L1_ACAGCCGAGCCGCCTA	3.147157e+00	8.990208e+00	Glutamatergic_Neuron	Yes
CCEx12_B19_noRG_1in10x_L1_ACAGCCGAGCTAACTC	8.399384e+00	-6.050556e+00	Interneuron	No
CCEx12_B19_noRG_1in10x_L1_ACAGCCGAGTGAACGC	6.113464e+00	3.176328e+00	Glutamatergic_Neuron	Yes
CCEx12_B19_noRG_1in10x_L1_ACAGCCGCACCACCAG	5.755445e+00	9.418172e-01	Glutamatergic_Neuron	Yes
CCEx12_B19_noRG_1in10x_L1_ACAGCCGCACTGCCAG	2.446432e+00	5.482605e+00	Glutamatergic_Neuron	No
CCEx12_B19_noRG_1in10x_L1_ACAGCCGCAGCCAGAA	8.203654e+00	3.097024e+00	Glutamatergic_Neuron	Yes
CCEx12_B19_noRG_1in10x_L1_ACAGCCGCAGTCAGCC	8.585139e+00	1.862083e+00	Glutamatergic_Neuron	No
CCEx12_B19_noRG_1in10x_L1_ACAGCCGCATAAGACA	9.127453e+00	1.763769e+00	Glutamatergic_Neuron	No
CCEx12_B19_noRG_1in10x_L1_ACAGCCGGTAGCGTCC	1.321969e+00	7.812549e+00	Glutamatergic_Neuron	No
CCEx12_B19_noRG_1in10x_L1_ACAGCCGGTATAGGGC	8.108727e+00	1.262057e+00	Glutamatergic_Neuron	No
CCEx12_B19_noRG_1in10x_L1_ACAGCCGGTCGTGGCT	-7.195257e+00	-4.627518e+00	Mitotic	No
CCEx12_B19_noRG_1in10x_L1_ACAGCCGGTTCGTTGA	6.883567e+00	2.703737e+00	Glutamatergic_Neuron	No
CCEx12_B19_noRG_1in10x_L1_ACAGCCGTCAAGGCTT	2.208707e+00	5.548516e+00	Glutamatergic_Neuron	No
CCEx12_B19_noRG_1in10x_L1_ACAGCCGTCCATGCTC	2.041862e+00	6.300456e+00	Glutamatergic_Neuron	No
CCEx12_B19_noRG_1in10x_L1_ACAGCCGTCCGTCAAA	6.475734e-01	1.367929e+00	Astrocyte	No
CCEx12_B19_noRG_1in10x_L1_ACAGCCGTCGCATGGC	2.395560e+00	7.949012e+00	Glutamatergic_Neuron	No
CCEx12_B19_noRG_1in10x_L1_ACAGCCGTCTCCGGTT	1.882922e+00	7.147585e+00	Glutamatergic_Neuron	Yes
CCEx12_B19_noRG_1in10x_L1_ACAGCCGTCTTCAACT	8.346937e+00	-5.811034e+00	Interneuron	Yes
CCEx12_B19_noRG_1in10x_L1_ACAGCTAAGGCTACGA	4.732326e+00	2.902100e+00	Glutamatergic_Neuron	Yes
CCEx12_B19_noRG_1in10x_L1_ACAGCTACAAACGCGA	5.903976e+00	2.001083e+00	Glutamatergic_Neuron	No
CCEx12_B19_noRG_1in10x_L1_ACAGCTACAGTACACT	8.685576e+00	-6.385632e+00	Interneuron	Yes
CCEx12_B19_noRG_1in10x_L1_ACAGCTACATAGACTC	-6.413168e+00	9.096422e-01	Oligodendrocyte	No
CCEx12_B19_noRG_1in10x_L1_ACAGCTACATGACGGA	6.877390e+00	2.012957e+00	Glutamatergic_Neuron	No
CCEx12_B19_noRG_1in10x_L1_ACAGCTAGTACTCTCC	7.539170e+00	1.281476e+00	Glutamatergic_Neuron	No
CCEx12_B19_noRG_1in10x_L1_ACAGCTAGTAGCGCTC	2.684796e+00	6.028519e+00	Glutamatergic_Neuron	No
CCEx12_B19_noRG_1in10x_L1_ACAGCTAGTCCCTACT	-8.363781e+00	-6.160655e-01	Oligodendrocyte	No
CCEx12_B19_noRG_1in10x_L1_ACAGCTAGTCTCACCT	7.644221e+00	4.979966e-01	Glutamatergic_Neuron	No
CCEx12_B19_noRG_1in10x_L1_ACAGCTAGTGCCTGCA	3.751508e+00	-2.518472e+00	Glutamatergic_Neuron	Yes
CCEx12_B19_noRG_1in10x_L1_ACAGCTATCATCTGCC	-7.323769e+00	-5.113657e+00	Mitotic	No
CCEx12_B19_noRG_1in10x_L1_ACAGCTATCCGAACGC	2.182386e+00	6.354089e+00	Glutamatergic_Neuron	No
CCEx12_B19_noRG_1in10x_L1_ACAGCTATCTACCAGA	9.386005e+00	-6.097343e+00	Interneuron	No
CCEx12_B19_noRG_1in10x_L1_ACATACGAGCCCAATT	4.910982e+00	-1.883766e+00	Glutamatergic_Neuron	Yes
CCEx12_B19_noRG_1in10x_L1_ACATACGAGCGATGAC	4.605181e+00	-2.851826e+00	Glutamatergic_Neuron	Yes
CCEx12_B19_noRG_1in10x_L1_ACATACGAGCTGCAAG	7.508325e+00	2.481466e+00	Glutamatergic_Neuron	No
CCEx12_B19_noRG_1in10x_L1_ACATACGCAAGACACG	-9.031610e+00	-1.004635e+00	OPC	No
CCEx12_B19_noRG_1in10x_L1_ACATACGCACGAAACG	6.140257e+00	1.612830e+00	Glutamatergic_Neuron	No
CCEx12_B19_noRG_1in10x_L1_ACATACGCAGCCACCA	-6.336510e+00	-3.365012e+00	Mitotic	Yes
CCEx12_B19_noRG_1in10x_L1_ACATACGGTAGCGCAA	3.561857e+00	-1.870685e+00	Glutamatergic_Neuron	Yes
CCEx12_B19_noRG_1in10x_L1_ACATACGGTTAAGACA	7.417759e+00	1.689563e+00	Glutamatergic_Neuron	Yes
CCEx12_B19_noRG_1in10x_L1_ACATACGTCTTGGGTA	7.939860e+00	-5.324895e+00	Interneuron	No
CCEx12_B19_noRG_1in10x_L1_ACATACGTCTTGTACT	8.853921e+00	-5.674085e+00	Interneuron	No
CCEx12_B19_noRG_1in10x_L1_ACATCAGAGCCGTCGT	2.674562e+00	7.017667e+00	Glutamatergic_Neuron	No
CCEx12_B19_noRG_1in10x_L1_ACATCAGCAAGCTGTT	8.164875e+00	3.199812e-01	Glutamatergic_Neuron	No
CCEx12_B19_noRG_1in10x_L1_ACATCAGCACTTGGAT	5.930043e+00	1.822153e+00	Glutamatergic_Neuron	No
CCEx12_B19_noRG_1in10x_L1_ACATCAGCATGGTAGG	6.661163e+00	2.406905e+00	Glutamatergic_Neuron	No
CCEx12_B19_noRG_1in10x_L1_ACATCAGGTAAGAGGA	5.103153e+00	-3.524805e+00	Glutamatergic_Neuron	Yes
CCEx12_B19_noRG_1in10x_L1_ACATCAGGTAGCGCTC	3.343816e-01	3.979079e-01	Astrocyte	No
CCEx12_B19_noRG_1in10x_L1_ACATCAGGTCTGCGGT	5.701007e+00	3.096283e+00	Glutamatergic_Neuron	No
CCEx12_B19_noRG_1in10x_L1_ACATCAGGTGTGTGCC	-7.331138e-01	2.061527e+00	Astrocyte	Yes
CCEx12_B19_noRG_1in10x_L1_ACATCAGTCCAGTATG	2.887837e+00	8.379022e+00	Glutamatergic_Neuron	No
CCEx12_B19_noRG_1in10x_L1_ACATCAGTCGCGTTTC	8.883508e+00	2.457205e-01	Glutamatergic_Neuron	Yes
CCEx12_B19_noRG_1in10x_L1_ACATGGTAGACCTAGG	9.767056e+00	-3.042504e+00	Glutamatergic_Neuron	Yes
CCEx12_B19_noRG_1in10x_L1_ACATGGTAGAGAGCTC	1.681111e+00	7.934321e+00	Glutamatergic_Neuron	No
CCEx12_B19_noRG_1in10x_L1_ACATGGTAGATGTCGG	4.087598e+00	-3.167728e+00	Glutamatergic_Neuron	Yes
CCEx12_B19_noRG_1in10x_L1_ACATGGTAGCTAGTGG	2.711200e+00	8.393761e+00	Glutamatergic_Neuron	Yes
CCEx12_B19_noRG_1in10x_L1_ACATGGTAGTTAGCGG	2.065385e+00	6.670689e+00	Glutamatergic_Neuron	No
CCEx12_B19_noRG_1in10x_L1_ACATGGTCAAAGGCGT	9.701153e+00	-6.545446e+00	Interneuron	Yes
CCEx12_B19_noRG_1in10x_L1_ACATGGTCAAATCCGT	7.441407e+00	2.957614e+00	Glutamatergic_Neuron	Yes
CCEx12_B19_noRG_1in10x_L1_ACATGGTCACGAAACG	8.054651e+00	1.387728e+00	Glutamatergic_Neuron	Yes
CCEx12_B19_noRG_1in10x_L1_ACATGGTCACGGCCAT	8.472476e+00	-5.607580e+00	Interneuron	No
CCEx12_B19_noRG_1in10x_L1_ACATGGTCACTGAAGG	2.801811e+00	6.566366e+00	Glutamatergic_Neuron	No
CCEx12_B19_noRG_1in10x_L1_ACATGGTCAGGGTACA	7.495623e+00	-6.633692e-01	Glutamatergic_Neuron	Yes
CCEx12_B19_noRG_1in10x_L1_ACATGGTCATATACGC	8.644161e+00	2.571640e+00	Glutamatergic_Neuron	Yes
CCEx12_B19_noRG_1in10x_L1_ACATGGTCATTGTGCA	7.729529e+00	-5.415641e-01	Glutamatergic_Neuron	No
CCEx12_B19_noRG_1in10x_L1_ACATGGTCATTTGCCC	6.028708e+00	2.940093e+00	Glutamatergic_Neuron	No
CCEx12_B19_noRG_1in10x_L1_ACATGGTGTCAGAAGC	7.786739e+00	1.544988e+00	Glutamatergic_Neuron	Yes
CCEx12_B19_noRG_1in10x_L1_ACATGGTGTGGGTATG	8.463907e+00	-5.678179e+00	Interneuron	Yes
CCEx12_B19_noRG_1in10x_L1_ACATGGTGTTCATGGT	3.025054e+00	7.118794e+00	Glutamatergic_Neuron	No
CCEx12_B19_noRG_1in10x_L1_ACATGGTGTTCGTCTC	8.534683e+00	7.662860e-02	Glutamatergic_Neuron	Yes
CCEx12_B19_noRG_1in10x_L1_ACATGGTTCGTACCGG	8.640513e+00	2.127939e+00	Glutamatergic_Neuron	No
CCEx12_B19_noRG_1in10x_L1_ACCAGTAAGACGCACA	1.189278e+00	1.921416e+00	Astrocyte	No
CCEx12_B19_noRG_1in10x_L1_ACCAGTAAGGAATCGC	2.061806e+00	7.700429e+00	Glutamatergic_Neuron	No
CCEx12_B19_noRG_1in10x_L1_ACCAGTACATTTGCTT	2.893909e+00	8.515944e+00	Glutamatergic_Neuron	No
CCEx12_B19_noRG_1in10x_L1_ACCAGTAGTATTACCG	6.192025e+00	3.171428e-01	Glutamatergic_Neuron	Yes
CCEx12_B19_noRG_1in10x_L1_ACCAGTAGTGCTAGCC	7.629040e+00	2.207693e+00	Glutamatergic_Neuron	Yes
CCEx12_B19_noRG_1in10x_L1_ACCAGTAGTTACAGAA	6.259256e+00	1.038443e+00	Glutamatergic_Neuron	Yes
CCEx12_B19_noRG_1in10x_L1_ACCAGTAGTTTGTTGG	2.789320e+00	5.757446e+00	Glutamatergic_Neuron	No
CCEx12_B19_noRG_1in10x_L1_ACCAGTATCGAGAACG	8.609249e+00	2.148063e-01	Glutamatergic_Neuron	No
CCEx12_B19_noRG_1in10x_L1_ACCAGTATCGTCTGAA	2.569738e+00	7.222967e+00	Glutamatergic_Neuron	Yes
CCEx12_B19_noRG_1in10x_L1_ACCAGTATCTCCTATA	5.779106e+00	6.205283e-01	Glutamatergic_Neuron	No
CCEx12_B19_noRG_1in10x_L1_ACCCACTAGAAGGACA	6.644763e-01	-1.003028e+01	Interneuron	Yes
CCEx12_B19_noRG_1in10x_L1_ACCCACTAGACCCACC	8.814292e+00	2.676806e+00	Glutamatergic_Neuron	Yes
CCEx12_B19_noRG_1in10x_L1_ACCCACTAGATAGTCA	5.636412e+00	-2.779333e+00	Glutamatergic_Neuron	Yes
CCEx12_B19_noRG_1in10x_L1_ACCCACTAGCATGGCA	-4.577597e+00	-2.398576e+00	Mitotic	No
CCEx12_B19_noRG_1in10x_L1_ACCCACTAGGCGACAT	-1.063388e+01	-2.917632e+00	OPC	Yes
CCEx12_B19_noRG_1in10x_L1_ACCCACTAGTGCGTGA	1.870677e+00	7.743046e+00	Glutamatergic_Neuron	No
CCEx12_B19_noRG_1in10x_L1_ACCCACTCAGACTCGC	7.636555e+00	2.300705e+00	Glutamatergic_Neuron	Yes
CCEx12_B19_noRG_1in10x_L1_ACCCACTCATACGCTA	8.574573e+00	-1.231970e+00	Glutamatergic_Neuron	Yes
CCEx12_B19_noRG_1in10x_L1_ACCCACTCATGTCCTC	7.228251e+00	2.929405e+00	Glutamatergic_Neuron	Yes
CCEx12_B19_noRG_1in10x_L1_ACCCACTGTAAGAGGA	8.518351e+00	2.065070e+00	Glutamatergic_Neuron	Yes
CCEx12_B19_noRG_1in10x_L1_ACCCACTGTATATGAG	-7.032686e+00	-4.153269e+00	Mitotic	No
CCEx12_B19_noRG_1in10x_L1_ACCCACTGTCTAACGT	6.121484e+00	1.628675e+00	Glutamatergic_Neuron	No
CCEx12_B19_noRG_1in10x_L1_ACCCACTGTTGTGGCC	3.679929e+00	3.617105e+00	Glutamatergic_Neuron	Yes
CCEx12_B19_noRG_1in10x_L1_ACCCACTTCAAAGACA	2.715465e+00	8.147279e+00	Glutamatergic_Neuron	No
CCEx12_B19_noRG_1in10x_L1_ACCCACTTCACAATGC	4.169923e+00	3.334276e+00	Glutamatergic_Neuron	No
CCEx12_B19_noRG_1in10x_L1_ACCCACTTCACAGTAC	1.786309e+00	6.087544e+00	Glutamatergic_Neuron	Yes
CCEx12_B19_noRG_1in10x_L1_ACCCACTTCATGTCCC	8.050272e+00	-1.209256e-01	Glutamatergic_Neuron	No
CCEx12_B19_noRG_1in10x_L1_ACCCACTTCCTAGAAC	3.225448e+00	7.540775e+00	Glutamatergic_Neuron	No
CCEx12_B19_noRG_1in10x_L1_ACCGTAAAGCACACAG	7.697262e+00	-2.927798e-01	Glutamatergic_Neuron	No
CCEx12_B19_noRG_1in10x_L1_ACCGTAAAGCCACGTC	-1.049877e+01	-3.536946e+00	OPC	No
CCEx12_B19_noRG_1in10x_L1_ACCGTAAAGCGTAATA	2.902340e+00	8.216664e+00	Glutamatergic_Neuron	Yes
CCEx12_B19_noRG_1in10x_L1_ACCGTAAAGGCAAAGA	2.867971e+00	8.307237e+00	Glutamatergic_Neuron	No
CCEx12_B19_noRG_1in10x_L1_ACCGTAAAGGGTTTCT	7.026547e+00	8.753616e-01	Glutamatergic_Neuron	No
CCEx12_B19_noRG_1in10x_L1_ACCGTAAAGTCTCCTC	5.165630e+00	-3.311903e+00	Glutamatergic_Neuron	Yes
CCEx12_B19_noRG_1in10x_L1_ACCGTAACAATCGAAA	6.090203e+00	1.313370e+00	Glutamatergic_Neuron	Yes
CCEx12_B19_noRG_1in10x_L1_ACCGTAAGTCCATCCT	7.931461e+00	1.023118e+00	Glutamatergic_Neuron	No
CCEx12_B19_noRG_1in10x_L1_ACCGTAAGTTTCGCTC	4.699750e+00	-3.543622e+00	Glutamatergic_Neuron	Yes
CCEx12_B19_noRG_1in10x_L1_ACCGTAATCAGCAACT	8.325478e+00	1.140732e+00	Glutamatergic_Neuron	Yes
CCEx12_B19_noRG_1in10x_L1_ACCGTAATCCTTGGTC	1.164765e+00	6.927367e-01	Astrocyte	No
CCEx12_B19_noRG_1in10x_L1_ACCTTTAAGCTGTTCA	-5.917729e+00	-3.409146e+00	Mitotic	No
CCEx12_B19_noRG_1in10x_L1_ACCTTTAAGTAGATGT	4.826167e+00	1.183697e+00	Glutamatergic_Neuron	No
CCEx12_B19_noRG_1in10x_L1_ACCTTTAAGTAGGCCA	4.730732e+00	2.087441e+00	Glutamatergic_Neuron	Yes
CCEx12_B19_noRG_1in10x_L1_ACCTTTAAGTGAAGAG	7.057809e+00	6.321638e-01	Glutamatergic_Neuron	Yes
CCEx12_B19_noRG_1in10x_L1_ACCTTTACAAGTAGTA	4.396967e+00	1.657493e+00	Glutamatergic_Neuron	Yes
CCEx12_B19_noRG_1in10x_L1_ACCTTTACACGGATAG	7.862644e+00	1.776462e+00	Glutamatergic_Neuron	Yes
CCEx12_B19_noRG_1in10x_L1_ACCTTTACATCCCACT	7.630140e+00	2.659485e+00	Glutamatergic_Neuron	No
CCEx12_B19_noRG_1in10x_L1_ACCTTTACATTCCTCG	7.824158e+00	7.420066e-01	Glutamatergic_Neuron	Yes
CCEx12_B19_noRG_1in10x_L1_ACCTTTAGTATAGGGC	6.363856e+00	2.218940e+00	Glutamatergic_Neuron	Yes
CCEx12_B19_noRG_1in10x_L1_ACCTTTAGTCATGCAT	7.883349e+00	-5.964728e+00	Interneuron	Yes
CCEx12_B19_noRG_1in10x_L1_ACCTTTAGTCTTGTCC	6.777992e+00	1.368691e+00	Glutamatergic_Neuron	No
CCEx12_B19_noRG_1in10x_L1_ACCTTTAGTGATAAAC	-8.464254e+00	-1.360560e+00	OPC	Yes
CCEx12_B19_noRG_1in10x_L1_ACCTTTATCCAGGGCT	-6.463148e+00	-4.053976e+00	Mitotic	No
CCEx12_B19_noRG_1in10x_L1_ACCTTTATCCCATTAT	5.857390e+00	7.471618e-01	Glutamatergic_Neuron	No
CCEx12_B19_noRG_1in10x_L1_ACCTTTATCGCCCTTA	8.479340e+00	5.249160e-01	Glutamatergic_Neuron	No
CCEx12_B19_noRG_1in10x_L1_ACCTTTATCTAACGGT	7.887406e-01	4.757428e-01	Astrocyte	No
CCEx12_B19_noRG_1in10x_L1_ACCTTTATCTCGGACG	5.364078e+00	-2.944766e+00	Glutamatergic_Neuron	Yes
CCEx12_B19_noRG_1in10x_L1_ACGAGCCAGAATGTGT	3.211092e-01	1.020030e+00	Astrocyte	No
CCEx12_B19_noRG_1in10x_L1_ACGAGCCAGAGGTTGC	8.091001e+00	2.756316e-01	Glutamatergic_Neuron	Yes
CCEx12_B19_noRG_1in10x_L1_ACGAGCCAGCTAGTTC	8.655275e+00	4.485300e-01	Glutamatergic_Neuron	No
CCEx12_B19_noRG_1in10x_L1_ACGAGCCAGGCAATTA	8.475047e+00	9.494612e-01	Glutamatergic_Neuron	Yes
CCEx12_B19_noRG_1in10x_L1_ACGAGCCCATCGTCGG	7.644946e+00	8.213121e-01	Glutamatergic_Neuron	Yes
CCEx12_B19_noRG_1in10x_L1_ACGAGCCCATCTCGCT	8.386870e+00	2.964618e+00	Glutamatergic_Neuron	No
CCEx12_B19_noRG_1in10x_L1_ACGAGCCGTCAAAGAT	5.640712e+00	-8.782446e-01	Glutamatergic_Neuron	No
CCEx12_B19_noRG_1in10x_L1_ACGAGCCGTCAGGACA	-6.705420e+00	-5.115674e+00	Mitotic	No
CCEx12_B19_noRG_1in10x_L1_ACGAGCCGTCCGAGTC	8.221399e+00	4.306099e-01	Glutamatergic_Neuron	Yes
CCEx12_B19_noRG_1in10x_L1_ACGAGCCGTCCTCTTG	8.810045e+00	3.331366e-01	Glutamatergic_Neuron	Yes
CCEx12_B19_noRG_1in10x_L1_ACGAGCCGTTACCGAT	-1.242139e+01	-3.011169e+00	OPC	Yes
CCEx12_B19_noRG_1in10x_L1_ACGAGCCTCAGTGCAT	4.421970e+00	-3.284473e+00	Glutamatergic_Neuron	Yes
CCEx12_B19_noRG_1in10x_L1_ACGAGCCTCCAACCAA	4.704290e+00	-3.654668e+00	Glutamatergic_Neuron	Yes
CCEx12_B19_noRG_1in10x_L1_ACGAGCCTCCTTGCCA	5.441996e+00	-2.642160e+00	Glutamatergic_Neuron	Yes
CCEx12_B19_noRG_1in10x_L1_ACGAGCCTCTCGCATC	-3.420410e-01	-6.315916e-01	Astrocyte	Yes
CCEx12_B19_noRG_1in10x_L1_ACGAGCCTCTTGTACT	6.048762e+00	1.927830e+00	Glutamatergic_Neuron	No
CCEx12_B19_noRG_1in10x_L1_ACGAGGAAGAAGAAGC	3.702898e-01	1.813108e-01	Astrocyte	No
CCEx12_B19_noRG_1in10x_L1_ACGAGGAAGATACACA	-8.519032e+00	-4.770201e+00	Mitotic	Yes
CCEx12_B19_noRG_1in10x_L1_ACGAGGACACAAGTAA	9.162360e+00	-5.727321e+00	Interneuron	No
CCEx12_B19_noRG_1in10x_L1_ACGAGGACATCCTAGA	2.868563e+00	7.126440e+00	Glutamatergic_Neuron	No
CCEx12_B19_noRG_1in10x_L1_ACGAGGACATCGGGTC	1.311924e+00	7.171596e+00	Glutamatergic_Neuron	No
CCEx12_B19_noRG_1in10x_L1_ACGAGGAGTAGCGATG	7.993021e+00	1.644899e+00	Glutamatergic_Neuron	No
CCEx12_B19_noRG_1in10x_L1_ACGAGGAGTAGCTAAA	7.484576e+00	2.558503e+00	Glutamatergic_Neuron	Yes
CCEx12_B19_noRG_1in10x_L1_ACGAGGAGTCTAAAGA	4.986209e+00	2.535556e+00	Glutamatergic_Neuron	Yes
CCEx12_B19_noRG_1in10x_L1_ACGAGGAGTGTGACCC	7.288713e+00	3.056935e+00	Glutamatergic_Neuron	No
CCEx12_B19_noRG_1in10x_L1_ACGAGGATCCTCAACC	-1.266811e+01	-2.053352e+00	OPC	Yes
CCEx12_B19_noRG_1in10x_L1_ACGATACAGGGAGTAA	4.770940e+00	1.717423e+00	Glutamatergic_Neuron	No
CCEx12_B19_noRG_1in10x_L1_ACGATACAGGGCTTGA	9.467199e+00	-6.680331e+00	Interneuron	No
CCEx12_B19_noRG_1in10x_L1_ACGATACAGTACGACG	1.328745e+00	-8.727810e+00	Interneuron	No
CCEx12_B19_noRG_1in10x_L1_ACGATACAGTGTTTGC	8.629084e+00	8.029100e-01	Glutamatergic_Neuron	Yes
CCEx12_B19_noRG_1in10x_L1_ACGATACCACAGCCCA	4.014985e+00	-2.657964e+00	Glutamatergic_Neuron	Yes
CCEx12_B19_noRG_1in10x_L1_ACGATACGTAGTACCT	8.377784e+00	-6.266479e+00	Interneuron	No
CCEx12_B19_noRG_1in10x_L1_ACGATACGTCTTCTCG	8.799553e+00	-6.428201e+00	Interneuron	Yes
CCEx12_B19_noRG_1in10x_L1_ACGATACTCAACACAC	8.027857e+00	2.642662e+00	Glutamatergic_Neuron	No
CCEx12_B19_noRG_1in10x_L1_ACGATACTCTACTATC	5.718857e+00	3.874599e-01	Glutamatergic_Neuron	No
CCEx12_B19_noRG_1in10x_L1_ACGATGTAGACAATAC	-8.605455e+00	-2.421343e+00	OPC	No
CCEx12_B19_noRG_1in10x_L1_ACGATGTAGACCACGA	5.182076e+00	3.416665e+00	Glutamatergic_Neuron	Yes
CCEx12_B19_noRG_1in10x_L1_ACGATGTCACAACGTT	-7.064066e+00	-1.656666e+00	Oligodendrocyte	No
CCEx12_B19_noRG_1in10x_L1_ACGATGTCAGATGGCA	4.890907e+00	7.377465e-01	Glutamatergic_Neuron	Yes
CCEx12_B19_noRG_1in10x_L1_ACGATGTGTAAAGGAG	5.943585e+00	7.628706e-01	Glutamatergic_Neuron	No
CCEx12_B19_noRG_1in10x_L1_ACGATGTGTAAGTTCC	8.180286e+00	-1.277161e-01	Glutamatergic_Neuron	Yes
CCEx12_B19_noRG_1in10x_L1_ACGATGTGTCTGATCA	4.133092e+00	-3.625871e+00	Glutamatergic_Neuron	Yes
CCEx12_B19_noRG_1in10x_L1_ACGATGTGTGAACCTT	8.583963e+00	2.022130e-01	Glutamatergic_Neuron	Yes
CCEx12_B19_noRG_1in10x_L1_ACGATGTTCACAGTAC	7.629243e+00	2.437684e+00	Glutamatergic_Neuron	Yes
CCEx12_B19_noRG_1in10x_L1_ACGATGTTCCTCAATT	-1.573945e+00	3.155315e-01	Astrocyte	Yes
CCEx12_B19_noRG_1in10x_L1_ACGCAGCAGACCGGAT	7.397523e+00	1.334445e+00	Glutamatergic_Neuron	No
CCEx12_B19_noRG_1in10x_L1_ACGCAGCAGGTACTCT	9.907259e+00	-6.499015e+00	Interneuron	No
CCEx12_B19_noRG_1in10x_L1_ACGCAGCAGTCCATAC	1.805587e+00	6.677429e+00	Glutamatergic_Neuron	No
CCEx12_B19_noRG_1in10x_L1_ACGCAGCAGTGTTAGA	9.081893e+00	-5.905810e+00	Interneuron	Yes
CCEx12_B19_noRG_1in10x_L1_ACGCAGCCAAGGCTCC	8.923658e+00	1.763337e+00	Glutamatergic_Neuron	No
CCEx12_B19_noRG_1in10x_L1_ACGCAGCCACGGTGTC	1.813712e+00	6.263711e+00	Glutamatergic_Neuron	Yes
CCEx12_B19_noRG_1in10x_L1_ACGCAGCCACTTCGAA	8.144221e+00	2.110291e+00	Glutamatergic_Neuron	Yes
CCEx12_B19_noRG_1in10x_L1_ACGCAGCCATGTTGAC	1.996143e+00	-1.903671e+00	Astrocyte	No
CCEx12_B19_noRG_1in10x_L1_ACGCAGCGTTCACCTC	8.975298e+00	-6.322860e+00	Interneuron	Yes
CCEx12_B19_noRG_1in10x_L1_ACGCAGCTCAAGCCTA	8.773631e+00	9.241807e-01	Glutamatergic_Neuron	No
CCEx12_B19_noRG_1in10x_L1_ACGCAGCTCAGCTCTC	5.348496e+00	2.759796e+00	Glutamatergic_Neuron	No
CCEx12_B19_noRG_1in10x_L1_ACGCAGCTCCAAACTG	9.013607e+00	1.634245e+00	Glutamatergic_Neuron	No
CCEx12_B19_noRG_1in10x_L1_ACGCAGCTCGGAGCAA	4.133822e+00	-3.328332e+00	Glutamatergic_Neuron	Yes
CCEx12_B19_noRG_1in10x_L1_ACGCCAGAGACAGGCT	9.155877e+00	-5.875806e+00	Interneuron	Yes
CCEx12_B19_noRG_1in10x_L1_ACGCCAGAGATGGCGT	7.255772e+00	-9.795808e-01	Glutamatergic_Neuron	Yes
CCEx12_B19_noRG_1in10x_L1_ACGCCAGAGATGTTAG	6.161308e+00	4.690761e-01	Glutamatergic_Neuron	No
CCEx12_B19_noRG_1in10x_L1_ACGCCAGAGCCCGAAA	7.933127e+00	-2.926892e-01	Glutamatergic_Neuron	No
CCEx12_B19_noRG_1in10x_L1_ACGCCAGCACGTCAGC	6.826071e+00	1.795627e+00	Glutamatergic_Neuron	No
CCEx12_B19_noRG_1in10x_L1_ACGCCAGCATGAGCGA	6.195803e+00	2.695761e+00	Glutamatergic_Neuron	No
CCEx12_B19_noRG_1in10x_L1_ACGCCAGGTACTCTCC	1.870440e+00	6.214323e+00	Glutamatergic_Neuron	No
CCEx12_B19_noRG_1in10x_L1_ACGCCAGGTCTTGATG	3.789261e+00	-1.539814e+00	Astrocyte_Glutamatergic_Neuron	Yes
CCEx12_B19_noRG_1in10x_L1_ACGCCAGGTTGATTCG	8.924353e+00	-5.612252e+00	Interneuron	No
CCEx12_B19_noRG_1in10x_L1_ACGCCAGTCACATACG	-5.999858e+00	-3.474438e+00	Mitotic	No
CCEx12_B19_noRG_1in10x_L1_ACGCCAGTCGCACTCT	1.570818e+00	6.848680e+00	Glutamatergic_Neuron	Yes
CCEx12_B19_noRG_1in10x_L1_ACGCCGAAGCTGTCTA	8.100997e+00	1.673596e+00	Glutamatergic_Neuron	Yes
CCEx12_B19_noRG_1in10x_L1_ACGCCGAAGGTTCCTA	1.430130e+00	7.348487e+00	Glutamatergic_Neuron	No
CCEx12_B19_noRG_1in10x_L1_ACGCCGACAAGCCGTC	6.684465e+00	2.405861e+00	Glutamatergic_Neuron	No
CCEx12_B19_noRG_1in10x_L1_ACGCCGACAGGTCTCG	1.783194e+00	8.091753e+00	Glutamatergic_Neuron	No
CCEx12_B19_noRG_1in10x_L1_ACGCCGACATCCTAGA	7.687843e+00	2.079094e-02	Glutamatergic_Neuron	No
CCEx12_B19_noRG_1in10x_L1_ACGCCGACATGTTGAC	-4.855550e+00	-2.496966e+00	Mitotic	Yes
CCEx12_B19_noRG_1in10x_L1_ACGCCGAGTAAGCACG	4.964704e+00	2.890404e+00	Glutamatergic_Neuron	No
CCEx12_B19_noRG_1in10x_L1_ACGCCGAGTCTTCAAG	8.824518e+00	2.451236e+00	Glutamatergic_Neuron	No
CCEx12_B19_noRG_1in10x_L1_ACGCCGAGTGACGCCT	-1.009328e+01	-2.784317e+00	OPC	No
CCEx12_B19_noRG_1in10x_L1_ACGCCGAGTTCCACAA	8.676481e+00	5.556078e-02	Glutamatergic_Neuron	No
CCEx12_B19_noRG_1in10x_L1_ACGCCGAGTTCGGGCT	8.483395e+00	4.708104e-01	Glutamatergic_Neuron	Yes
CCEx12_B19_noRG_1in10x_L1_ACGCCGAGTTCTCATT	8.933989e+00	1.905292e+00	Glutamatergic_Neuron	Yes
CCEx12_B19_noRG_1in10x_L1_ACGCCGATCACGATGT	-4.845861e+00	-2.735466e+00	Mitotic	Yes
CCEx12_B19_noRG_1in10x_L1_ACGCCGATCCGTCAAA	8.542792e+00	2.115186e+00	Glutamatergic_Neuron	Yes
CCEx12_B19_noRG_1in10x_L1_ACGCCGATCTCGAGTA	7.980266e+00	-5.805945e+00	Interneuron	Yes
CCEx12_B19_noRG_1in10x_L1_ACGGAGAAGATATACG	-7.770608e+00	-4.791469e+00	Mitotic	No
CCEx12_B19_noRG_1in10x_L1_ACGGAGAAGATGTCGG	1.395959e+00	1.004692e+00	Astrocyte	Yes
CCEx12_B19_noRG_1in10x_L1_ACGGAGAAGCGTGAAC	5.520133e+00	-1.418497e+00	Glutamatergic_Neuron	No
CCEx12_B19_noRG_1in10x_L1_ACGGAGAAGTGCTGCC	-6.096358e+00	-3.277312e+00	Mitotic	No
CCEx12_B19_noRG_1in10x_L1_ACGGAGACACCCTATC	6.784900e+00	1.552330e+00	Glutamatergic_Neuron	No
CCEx12_B19_noRG_1in10x_L1_ACGGAGAGTAGGCTGA	8.387918e+00	-5.763539e+00	Interneuron	No
CCEx12_B19_noRG_1in10x_L1_ACGGAGAGTCCAGTGC	1.681147e+00	8.067244e+00	Glutamatergic_Neuron	No
CCEx12_B19_noRG_1in10x_L1_ACGGAGAGTCTGGTCG	7.579827e+00	-5.089782e+00	Astrocyte_Glutamatergic_Neuron	Yes
CCEx12_B19_noRG_1in10x_L1_ACGGAGATCAAACCGT	3.967154e+00	-3.142658e+00	Glutamatergic_Neuron	Yes
CCEx12_B19_noRG_1in10x_L1_ACGGAGATCCAAGCCG	1.935850e+00	-2.001476e+00	Astrocyte	Yes
CCEx12_B19_noRG_1in10x_L1_ACGGAGATCCAGTAGT	5.102849e+00	-2.500983e+00	Glutamatergic_Neuron	Yes
CCEx12_B19_noRG_1in10x_L1_ACGGAGATCGAACTGT	5.918810e+00	3.318681e+00	Glutamatergic_Neuron	Yes
CCEx12_B19_noRG_1in10x_L1_ACGGAGATCTGCTGCT	9.834036e+00	-6.358763e+00	Interneuron	No
CCEx12_B19_noRG_1in10x_L1_ACGGCCAAGAGAACAG	9.957719e+00	-6.313453e+00	Interneuron	No
CCEx12_B19_noRG_1in10x_L1_ACGGCCAAGATAGGAG	8.288552e+00	9.723569e-01	Glutamatergic_Neuron	No
CCEx12_B19_noRG_1in10x_L1_ACGGCCAAGATGTGGC	8.847790e+00	2.249963e+00	Glutamatergic_Neuron	No
CCEx12_B19_noRG_1in10x_L1_ACGGCCAAGCAACGGT	9.412977e+00	-6.450594e+00	Interneuron	Yes
CCEx12_B19_noRG_1in10x_L1_ACGGCCAAGCGATCCC	8.125436e+00	1.250620e+00	Glutamatergic_Neuron	No
CCEx12_B19_noRG_1in10x_L1_ACGGCCAAGGACTGGT	8.516552e+00	3.046780e+00	Glutamatergic_Neuron	No
CCEx12_B19_noRG_1in10x_L1_ACGGCCAAGGCTAGAC	-6.120203e+00	-3.489133e+00	Mitotic	No
CCEx12_B19_noRG_1in10x_L1_ACGGCCACACCAGGCT	6.569614e+00	2.319107e+00	Glutamatergic_Neuron	No
CCEx12_B19_noRG_1in10x_L1_ACGGCCACAGAAGCAC	2.243881e-02	9.996010e-01	Astrocyte	No
CCEx12_B19_noRG_1in10x_L1_ACGGCCAGTCTCCATC	2.771464e+00	6.462039e+00	Glutamatergic_Neuron	Yes
CCEx12_B19_noRG_1in10x_L1_ACGGCCAGTCTCTTAT	1.238149e+00	2.405030e+00	Astrocyte	Yes
CCEx12_B19_noRG_1in10x_L1_ACGGCCATCCAGAGGA	2.852470e+00	7.010900e+00	Glutamatergic_Neuron	No
CCEx12_B19_noRG_1in10x_L1_ACGGCCATCCGCGTTT	5.142319e+00	1.857432e+00	Glutamatergic_Neuron	No
CCEx12_B19_noRG_1in10x_L1_ACGGCCATCCTCTAGC	-1.180598e-01	1.506569e+00	Astrocyte	No
CCEx12_B19_noRG_1in10x_L1_ACGGCCATCTGCTGTC	6.788744e+00	3.048095e+00	Glutamatergic_Neuron	Yes
CCEx12_B19_noRG_1in10x_L1_ACGGCCATCTGTGCAA	8.515278e+00	2.290698e+00	Glutamatergic_Neuron	No
CCEx12_B19_noRG_1in10x_L1_ACGGGCTAGTTACCCA	7.096801e+00	3.341371e+00	Glutamatergic_Neuron	No
CCEx12_B19_noRG_1in10x_L1_ACGGGCTAGTTTCCTT	7.996956e+00	2.517158e+00	Glutamatergic_Neuron	No
CCEx12_B19_noRG_1in10x_L1_ACGGGCTCAACGATCT	6.991727e+00	2.612101e+00	Glutamatergic_Neuron	No
CCEx12_B19_noRG_1in10x_L1_ACGGGCTCACAGACTT	8.126135e+00	-3.537759e-01	Glutamatergic_Neuron	No
CCEx12_B19_noRG_1in10x_L1_ACGGGCTCATCATCCC	6.602630e+00	3.060408e+00	Glutamatergic_Neuron	No
CCEx12_B19_noRG_1in10x_L1_ACGGGCTCATGCCACG	8.863096e+00	2.029430e+00	Glutamatergic_Neuron	No
CCEx12_B19_noRG_1in10x_L1_ACGGGCTGTTAGATGA	-6.826881e+00	-3.317278e+00	Mitotic	No
CCEx12_B19_noRG_1in10x_L1_ACGGGCTGTTCCACAA	1.601933e+00	7.999429e+00	Glutamatergic_Neuron	No
CCEx12_B19_noRG_1in10x_L1_ACGGGCTTCACATACG	8.095058e+00	3.207640e-01	Glutamatergic_Neuron	Yes
CCEx12_B19_noRG_1in10x_L1_ACGGGCTTCCTTTCGG	2.822568e-01	7.488434e-01	Astrocyte	No
CCEx12_B19_noRG_1in10x_L1_ACGGGCTTCGGCTTGG	-3.876484e-01	-8.317266e-01	Astrocyte	Yes
CCEx12_B19_noRG_1in10x_L1_ACGGGCTTCGGTCTAA	-7.011495e+00	2.601651e-01	Oligodendrocyte	Yes
CCEx12_B19_noRG_1in10x_L1_ACGGGCTTCTACTATC	6.339389e+00	3.171388e+00	Glutamatergic_Neuron	Yes
CCEx12_B19_noRG_1in10x_L1_ACGGGCTTCTTATCTG	4.338412e+00	-3.848734e+00	Glutamatergic_Neuron	Yes
CCEx12_B19_noRG_1in10x_L1_ACGGGCTTCTTGAGAC	8.939610e+00	3.014907e-01	Glutamatergic_Neuron	Yes
CCEx12_B19_noRG_1in10x_L1_ACGGGTCAGATGCCAG	8.340923e-02	2.324402e+00	Astrocyte	No
CCEx12_B19_noRG_1in10x_L1_ACGGGTCAGTCCAGGA	7.669812e+00	2.077810e+00	Glutamatergic_Neuron	Yes
CCEx12_B19_noRG_1in10x_L1_ACGGGTCAGTCCGTAT	3.759612e+00	3.210580e+00	Glutamatergic_Neuron	No
CCEx12_B19_noRG_1in10x_L1_ACGGGTCCAAAGGCGT	1.085188e+01	-2.937218e+00	Glutamatergic_Neuron	Yes
CCEx12_B19_noRG_1in10x_L1_ACGGGTCCAACGCACC	5.536268e-01	2.160138e+00	Astrocyte	No
CCEx12_B19_noRG_1in10x_L1_ACGGGTCCAAGGTGTG	-1.036202e+01	-1.732457e+00	OPC	Yes
CCEx12_B19_noRG_1in10x_L1_ACGGGTCCAGGGAGAG	9.458592e+00	-6.756563e+00	Interneuron	No
CCEx12_B19_noRG_1in10x_L1_ACGGGTCCATGGGAAC	-5.809591e-01	-8.239084e-01	Astrocyte	Yes
CCEx12_B19_noRG_1in10x_L1_ACGGGTCGTCATGCAT	7.526003e+00	2.819918e+00	Glutamatergic_Neuron	Yes
CCEx12_B19_noRG_1in10x_L1_ACGGGTCGTGTTGGGA	9.132715e+00	-6.418418e+00	Interneuron	Yes
CCEx12_B19_noRG_1in10x_L1_ACGGGTCTCACTCCTG	5.737373e+00	7.977752e-01	Glutamatergic_Neuron	No
CCEx12_B19_noRG_1in10x_L1_ACGGGTCTCATATCGG	8.601532e+00	-5.496156e+00	Interneuron	Yes
CCEx12_B19_noRG_1in10x_L1_ACGGGTCTCCCATTAT	2.495705e+00	6.035045e+00	Glutamatergic_Neuron	No
CCEx12_B19_noRG_1in10x_L1_ACGGGTCTCGTCCAGG	2.778540e+00	6.952916e+00	Glutamatergic_Neuron	Yes
CCEx12_B19_noRG_1in10x_L1_ACGGGTCTCTACCTGC	8.977645e+00	1.616647e+00	Glutamatergic_Neuron	No
CCEx12_B19_noRG_1in10x_L1_ACGGGTCTCTAGCACA	8.900185e+00	2.644363e-01	Glutamatergic_Neuron	No
CCEx12_B19_noRG_1in10x_L1_ACGGGTCTCTCTGCTG	5.376123e+00	1.584310e+00	Glutamatergic_Neuron	No
CCEx12_B19_noRG_1in10x_L1_ACGTCAAAGACTCGGA	8.271076e+00	1.412052e+00	Glutamatergic_Neuron	No
CCEx12_B19_noRG_1in10x_L1_ACGTCAAAGAGCCTAG	8.669796e+00	1.357510e+00	Glutamatergic_Neuron	No
CCEx12_B19_noRG_1in10x_L1_ACGTCAAAGGGTTCCC	8.481386e+00	2.907628e+00	Glutamatergic_Neuron	No
CCEx12_B19_noRG_1in10x_L1_ACGTCAACAATCACAC	7.368103e+00	5.991026e-01	Glutamatergic_Neuron	No
CCEx12_B19_noRG_1in10x_L1_ACGTCAACACTATCTT	7.909000e+00	3.079694e-01	Glutamatergic_Neuron	Yes
CCEx12_B19_noRG_1in10x_L1_ACGTCAACACTTCGAA	8.890873e+00	2.367681e+00	Glutamatergic_Neuron	No
CCEx12_B19_noRG_1in10x_L1_ACGTCAACATGAGCGA	-1.235839e+01	-2.868328e-01	OPC	No
CCEx12_B19_noRG_1in10x_L1_ACGTCAAGTAAATACG	-7.559484e+00	-2.718602e+00	Mitotic	No
CCEx12_B19_noRG_1in10x_L1_ACGTCAAGTGGGTCAA	3.127810e+00	6.542188e+00	Glutamatergic_Neuron	No
CCEx12_B19_noRG_1in10x_L1_ACGTCAATCACATACG	7.736175e+00	-1.991948e-01	Glutamatergic_Neuron	No
CCEx12_B19_noRG_1in10x_L1_ACGTCAATCCCGACTT	7.215983e+00	1.013330e+00	Glutamatergic_Neuron	No
CCEx12_B19_noRG_1in10x_L1_ACGTCAATCCTCAATT	-8.053189e+00	-3.787587e+00	Mitotic	No
CCEx12_B19_noRG_1in10x_L1_ACGTCAATCCTCCTAG	6.546168e+00	2.590407e+00	Glutamatergic_Neuron	No
CCEx12_B19_noRG_1in10x_L1_ACGTCAATCGCTTGTC	4.326979e+00	-4.003673e+00	Glutamatergic_Neuron	Yes
CCEx12_B19_noRG_1in10x_L1_ACGTCAATCGTGGGAA	6.084156e+00	2.356783e+00	Glutamatergic_Neuron	No
CCEx12_B19_noRG_1in10x_L1_ACGTCAATCTGGGCCA	2.975379e+00	6.871961e+00	Glutamatergic_Neuron	No
CCEx12_B19_noRG_1in10x_L1_ACGTCAATCTTCGGTC	8.516138e+00	2.980680e+00	Glutamatergic_Neuron	No
CCEx12_B19_noRG_1in10x_L1_ACTATCTAGGCGCTCT	1.176756e+00	7.250584e-01	Astrocyte_Glutamatergic_Neuron	Yes
CCEx12_B19_noRG_1in10x_L1_ACTATCTAGTCCGGTC	9.494530e+00	-5.736585e+00	Interneuron	No
CCEx12_B19_noRG_1in10x_L1_ACTATCTAGTCGTACT	6.157921e+00	1.042139e+00	Glutamatergic_Neuron	No
CCEx12_B19_noRG_1in10x_L1_ACTATCTAGTGTACGG	6.440937e+00	2.305068e+00	Glutamatergic_Neuron	Yes
CCEx12_B19_noRG_1in10x_L1_ACTATCTCAATAGAGT	-3.112821e-01	-9.005561e+00	Glutamatergic_Neuron	Yes
CCEx12_B19_noRG_1in10x_L1_ACTATCTCACAACGTT	9.544731e+00	-6.416562e+00	Interneuron	No
CCEx12_B19_noRG_1in10x_L1_ACTATCTCATCCCACT	-1.479277e+00	3.462856e-01	Astrocyte	Yes
CCEx12_B19_noRG_1in10x_L1_ACTATCTCATCTACGA	-6.624596e+00	-3.507050e+00	Mitotic	No
CCEx12_B19_noRG_1in10x_L1_ACTATCTGTACAGTTC	-6.950878e+00	3.452294e-01	Oligodendrocyte	No
CCEx12_B19_noRG_1in10x_L1_ACTATCTTCATGTCTT	5.856695e+00	-2.389741e+00	Glutamatergic_Neuron	Yes
CCEx12_B19_noRG_1in10x_L1_ACTATCTTCCGAAGAG	6.614740e+00	2.439276e+00	Glutamatergic_Neuron	Yes
CCEx12_B19_noRG_1in10x_L1_ACTATCTTCTTGCATT	7.713130e+00	2.135847e+00	Glutamatergic_Neuron	Yes
CCEx12_B19_noRG_1in10x_L1_ACTGAACAGTAAGTAC	-2.937783e-01	-9.058576e-01	Astrocyte	No
CCEx12_B19_noRG_1in10x_L1_ACTGAACAGTACGTTC	-7.152135e+00	-5.988033e+00	Mitotic	Yes
CCEx12_B19_noRG_1in10x_L1_ACTGAACCACCTTGTC	7.409834e+00	1.512336e+00	Glutamatergic_Neuron	No
CCEx12_B19_noRG_1in10x_L1_ACTGAACCAGATGGGT	3.176188e+00	6.408118e+00	Glutamatergic_Neuron	No
CCEx12_B19_noRG_1in10x_L1_ACTGAACCAGCCAGAA	5.555358e+00	3.033085e+00	Glutamatergic_Neuron	No
CCEx12_B19_noRG_1in10x_L1_ACTGAACGTGCACGAA	2.523813e+00	5.497191e+00	Glutamatergic_Neuron	No
CCEx12_B19_noRG_1in10x_L1_ACTGAACGTTAGATGA	6.493177e+00	2.938384e-01	Glutamatergic_Neuron	Yes
CCEx12_B19_noRG_1in10x_L1_ACTGAACGTTGTGGCC	7.602342e+00	2.691379e+00	Glutamatergic_Neuron	Yes
CCEx12_B19_noRG_1in10x_L1_ACTGAACTCCAATGGT	5.799481e+00	1.805094e+00	Glutamatergic_Neuron	Yes
CCEx12_B19_noRG_1in10x_L1_ACTGAACTCCTACAGA	2.826456e+00	8.210490e+00	Glutamatergic_Neuron	No
CCEx12_B19_noRG_1in10x_L1_ACTGAACTCTAGAGTC	3.085583e+00	8.952467e+00	Glutamatergic_Neuron	Yes
CCEx12_B19_noRG_1in10x_L1_ACTGAGTAGATGGCGT	7.000371e-01	2.207558e+00	Astrocyte	No
CCEx12_B19_noRG_1in10x_L1_ACTGAGTAGCAGCGTA	8.060720e+00	-5.259894e+00	Interneuron	No
CCEx12_B19_noRG_1in10x_L1_ACTGAGTAGCTAGTCT	8.440663e+00	1.658538e+00	Glutamatergic_Neuron	Yes
CCEx12_B19_noRG_1in10x_L1_ACTGAGTAGGCCGAAT	7.756597e+00	2.757797e+00	Glutamatergic_Neuron	Yes
CCEx12_B19_noRG_1in10x_L1_ACTGAGTAGTACTTGC	8.836009e+00	1.473532e+00	Glutamatergic_Neuron	Yes
CCEx12_B19_noRG_1in10x_L1_ACTGAGTCACCACCAG	7.936493e+00	2.003135e+00	Glutamatergic_Neuron	Yes
CCEx12_B19_noRG_1in10x_L1_ACTGAGTCACCATGTA	-9.133927e+00	-2.664468e+00	OPC	Yes
CCEx12_B19_noRG_1in10x_L1_ACTGAGTCATAACCTG	6.695751e+00	1.311511e+00	Glutamatergic_Neuron	No
CCEx12_B19_noRG_1in10x_L1_ACTGAGTCATCCGCGA	1.832597e+00	6.960565e+00	Glutamatergic_Neuron	Yes
CCEx12_B19_noRG_1in10x_L1_ACTGAGTGTACCCAAT	7.111772e+00	3.128195e+00	Glutamatergic_Neuron	Yes
CCEx12_B19_noRG_1in10x_L1_ACTGAGTGTCTAACGT	8.228091e+00	7.689706e-01	Glutamatergic_Neuron	No
CCEx12_B19_noRG_1in10x_L1_ACTGAGTTCAGTCCCT	2.437823e+00	7.830087e+00	Glutamatergic_Neuron	No
CCEx12_B19_noRG_1in10x_L1_ACTGAGTTCCAAACAC	2.514582e+00	7.900272e+00	Glutamatergic_Neuron	No
CCEx12_B19_noRG_1in10x_L1_ACTGATGAGACGACGT	3.833873e+00	2.928262e+00	Glutamatergic_Neuron	No
CCEx12_B19_noRG_1in10x_L1_ACTGATGAGGTCGGAT	2.834212e+00	7.540199e+00	Glutamatergic_Neuron	No
CCEx12_B19_noRG_1in10x_L1_ACTGATGAGTTCCACA	5.862109e+00	2.852419e+00	Glutamatergic_Neuron	No
CCEx12_B19_noRG_1in10x_L1_ACTGATGCATCTCCCA	3.002424e+00	8.928755e+00	Glutamatergic_Neuron	No
CCEx12_B19_noRG_1in10x_L1_ACTGATGGTAAGTGGC	4.332268e+00	3.617365e+00	Glutamatergic_Neuron	Yes
CCEx12_B19_noRG_1in10x_L1_ACTGATGGTCGTGGCT	6.337819e+00	2.376181e+00	Glutamatergic_Neuron	No
CCEx12_B19_noRG_1in10x_L1_ACTGATGGTCTTCTCG	7.972064e+00	3.968020e-01	Glutamatergic_Neuron	No
CCEx12_B19_noRG_1in10x_L1_ACTGATGTCATTCACT	6.957182e+00	2.621737e-01	Glutamatergic_Neuron	No
CCEx12_B19_noRG_1in10x_L1_ACTGATGTCCGTCAAA	2.673989e-01	-6.362955e-02	Astrocyte	No
CCEx12_B19_noRG_1in10x_L1_ACTGATGTCTCTTATG	5.564426e+00	1.992890e+00	Glutamatergic_Neuron	Yes
CCEx12_B19_noRG_1in10x_L1_ACTGATGTCTTGTTTG	8.293834e+00	-5.974821e+00	Interneuron	No
CCEx12_B19_noRG_1in10x_L1_ACTGCTCAGATGGCGT	9.086924e+00	-6.135430e+00	Interneuron	Yes
CCEx12_B19_noRG_1in10x_L1_ACTGCTCAGCTAAACA	4.313437e+00	2.786247e+00	Glutamatergic_Neuron	No
CCEx12_B19_noRG_1in10x_L1_ACTGCTCCAAATCCGT	8.203904e+00	2.794832e+00	Glutamatergic_Neuron	No
CCEx12_B19_noRG_1in10x_L1_ACTGCTCCACATCCGG	8.580756e+00	-5.530303e+00	Interneuron	Yes
CCEx12_B19_noRG_1in10x_L1_ACTGCTCCATAAGACA	9.768619e+00	-6.051785e+00	Interneuron	No
CCEx12_B19_noRG_1in10x_L1_ACTGCTCCATCCCACT	-5.119931e+00	-2.690407e+00	Mitotic	No
CCEx12_B19_noRG_1in10x_L1_ACTGCTCGTTGAACTC	8.297742e+00	1.865252e+00	Glutamatergic_Neuron	No
CCEx12_B19_noRG_1in10x_L1_ACTGCTCTCAAGGTAA	4.014257e+00	-2.641901e+00	Glutamatergic_Neuron	Yes
CCEx12_B19_noRG_1in10x_L1_ACTGCTCTCACCAGGC	-7.913141e+00	-4.949036e+00	Mitotic	No
CCEx12_B19_noRG_1in10x_L1_ACTGCTCTCTACTTAC	7.220338e-02	-9.647610e+00	Interneuron	Yes
CCEx12_B19_noRG_1in10x_L1_ACTGCTCTCTGTCCGT	7.779529e+00	-5.280901e+00	Interneuron	No
CCEx12_B19_noRG_1in10x_L1_ACTGTCCAGCAGGCTA	-8.872664e+00	-5.272986e+00	Mitotic	Yes
CCEx12_B19_noRG_1in10x_L1_ACTGTCCAGCTAGCCC	3.076219e-01	4.615327e-01	Astrocyte	No
CCEx12_B19_noRG_1in10x_L1_ACTGTCCAGCTGCAAG	-6.290513e+00	-5.478528e+00	Mitotic	No
CCEx12_B19_noRG_1in10x_L1_ACTGTCCCAATCCGAT	8.748926e+00	1.008332e+00	Glutamatergic_Neuron	No
CCEx12_B19_noRG_1in10x_L1_ACTGTCCCACCAGATT	6.406814e+00	2.598541e+00	Glutamatergic_Neuron	No
CCEx12_B19_noRG_1in10x_L1_ACTGTCCCACCAGTTA	7.101665e+00	-2.990205e+00	Glutamatergic_Neuron	Yes
CCEx12_B19_noRG_1in10x_L1_ACTGTCCCACCTGGTG	7.732182e+00	1.236345e+00	Glutamatergic_Neuron	No
CCEx12_B19_noRG_1in10x_L1_ACTGTCCCATCCCATC	6.164611e+00	2.604499e+00	Glutamatergic_Neuron	No
CCEx12_B19_noRG_1in10x_L1_ACTGTCCGTCCATGAT	5.300455e+00	2.887582e+00	Glutamatergic_Neuron	No
CCEx12_B19_noRG_1in10x_L1_ACTGTCCGTCCGACGT	5.291890e+00	-2.083088e+00	Glutamatergic_Neuron	Yes
CCEx12_B19_noRG_1in10x_L1_ACTGTCCTCACCTTAT	6.188025e+00	3.208971e+00	Glutamatergic_Neuron	Yes
CCEx12_B19_noRG_1in10x_L1_ACTGTCCTCCATGAGT	7.053068e+00	-2.724157e-01	Glutamatergic_Neuron	Yes
CCEx12_B19_noRG_1in10x_L1_ACTGTCCTCCTGTACC	5.750978e+00	3.321535e+00	Glutamatergic_Neuron	Yes
CCEx12_B19_noRG_1in10x_L1_ACTGTCCTCTGTCTCG	7.922995e+00	-3.792031e-01	Glutamatergic_Neuron	No
CCEx12_B19_noRG_1in10x_L1_ACTTACTAGACAGAGA	3.080832e+00	8.695946e+00	Glutamatergic_Neuron	Yes
CCEx12_B19_noRG_1in10x_L1_ACTTACTAGGTAGCCA	9.210140e-01	-1.608384e-01	Astrocyte	No
CCEx12_B19_noRG_1in10x_L1_ACTTACTAGGTGCTTT	7.389417e+00	-1.519967e-01	Glutamatergic_Neuron	No
CCEx12_B19_noRG_1in10x_L1_ACTTACTCAATGACCT	5.778305e+00	8.324083e-01	Glutamatergic_Neuron	No
CCEx12_B19_noRG_1in10x_L1_ACTTACTCAATGCCAT	3.056834e+00	8.013660e+00	Glutamatergic_Neuron	No
CCEx12_B19_noRG_1in10x_L1_ACTTACTCATGATCCA	5.064860e+00	1.609517e+00	Glutamatergic_Neuron	No
CCEx12_B19_noRG_1in10x_L1_ACTTACTGTACCGTAT	6.323451e+00	1.819787e+00	Glutamatergic_Neuron	Yes
CCEx12_B19_noRG_1in10x_L1_ACTTACTGTAGCTAAA	5.619412e+00	7.635405e-01	Glutamatergic_Neuron	Yes
CCEx12_B19_noRG_1in10x_L1_ACTTACTGTATGAAAC	7.105593e+00	-2.962011e+00	Glutamatergic_Neuron	Yes
CCEx12_B19_noRG_1in10x_L1_ACTTACTGTCGGCACT	6.798638e+00	1.486467e+00	Glutamatergic_Neuron	No
CCEx12_B19_noRG_1in10x_L1_ACTTACTGTGCGAAAC	2.300322e+00	7.775369e+00	Glutamatergic_Neuron	No
CCEx12_B19_noRG_1in10x_L1_ACTTACTGTGTGTGCC	6.983115e+00	-9.129146e-01	Glutamatergic_Neuron	Yes
CCEx12_B19_noRG_1in10x_L1_ACTTACTGTTCGTGAT	6.696508e+00	1.907689e+00	Glutamatergic_Neuron	Yes
CCEx12_B19_noRG_1in10x_L1_ACTTACTTCACCTTAT	3.087288e+00	8.005787e+00	Glutamatergic_Neuron	Yes
CCEx12_B19_noRG_1in10x_L1_ACTTACTTCAGCACAT	8.788998e+00	2.397007e+00	Glutamatergic_Neuron	Yes
CCEx12_B19_noRG_1in10x_L1_ACTTACTTCGCCAAAT	-6.165651e-01	-6.366727e-01	Astrocyte	Yes
CCEx12_B19_noRG_1in10x_L1_ACTTACTTCTGAGGGA	2.928225e+00	8.680997e+00	Glutamatergic_Neuron	No
CCEx12_B19_noRG_1in10x_L1_ACTTGTTAGCCTCGTG	5.542855e+00	3.093378e+00	Glutamatergic_Neuron	No
CCEx12_B19_noRG_1in10x_L1_ACTTGTTAGTGCGATG	5.964463e-01	-9.895507e-02	Astrocyte	No
CCEx12_B19_noRG_1in10x_L1_ACTTGTTCACAACTGT	6.196857e+00	2.720033e+00	Glutamatergic_Neuron	Yes
CCEx12_B19_noRG_1in10x_L1_ACTTGTTCATATGCTG	7.022410e+00	1.892620e+00	Glutamatergic_Neuron	No
CCEx12_B19_noRG_1in10x_L1_ACTTGTTCATCGGGTC	8.536587e+00	2.893357e+00	Glutamatergic_Neuron	Yes
CCEx12_B19_noRG_1in10x_L1_ACTTGTTCATGCATGT	1.740988e+00	7.755767e+00	Glutamatergic_Neuron	Yes
CCEx12_B19_noRG_1in10x_L1_ACTTGTTGTAAGGGCT	6.200755e+00	3.152388e+00	Glutamatergic_Neuron	Yes
CCEx12_B19_noRG_1in10x_L1_ACTTGTTGTCATACTG	8.118941e+00	-5.957707e+00	Interneuron	No
CCEx12_B19_noRG_1in10x_L1_ACTTGTTGTCTCTTTA	2.858899e+00	8.568132e+00	Glutamatergic_Neuron	No
CCEx12_B19_noRG_1in10x_L1_ACTTGTTTCATGTGGT	8.182342e+00	1.816298e+00	Glutamatergic_Neuron	Yes
CCEx12_B19_noRG_1in10x_L1_ACTTGTTTCGAGAACG	6.258320e+00	2.308948e+00	Glutamatergic_Neuron	No
CCEx12_B19_noRG_1in10x_L1_ACTTTCAAGATGCGAC	1.093997e+01	-2.670769e+00	Glutamatergic_Neuron	Yes
CCEx12_B19_noRG_1in10x_L1_ACTTTCAAGTGAAGAG	9.463602e+00	-6.511724e+00	Interneuron	No
CCEx12_B19_noRG_1in10x_L1_ACTTTCACAAACTGCT	6.169512e+00	7.604744e-01	Glutamatergic_Neuron	Yes
CCEx12_B19_noRG_1in10x_L1_ACTTTCACAATGTAAG	6.244773e+00	2.783109e-01	Glutamatergic_Neuron	Yes
CCEx12_B19_noRG_1in10x_L1_ACTTTCACATCGGGTC	1.948316e+00	-2.069247e+00	Astrocyte	No
CCEx12_B19_noRG_1in10x_L1_ACTTTCACATTGTGCA	8.565986e+00	2.621465e+00	Glutamatergic_Neuron	No
CCEx12_B19_noRG_1in10x_L1_ACTTTCATCAAGAAGT	5.853176e+00	-1.973547e+00	Glutamatergic_Neuron	Yes
CCEx12_B19_noRG_1in10x_L1_ACTTTCATCAGTCAGT	3.071886e+00	8.954112e+00	Glutamatergic_Neuron	Yes
CCEx12_B19_noRG_1in10x_L1_ACTTTCATCATTGCGA	3.311114e+00	8.260474e+00	Glutamatergic_Neuron	Yes
CCEx12_B19_noRG_1in10x_L1_ACTTTCATCCTGTACC	9.392065e+00	-5.862724e+00	Interneuron	No
CCEx12_B19_noRG_1in10x_L1_ACTTTCATCGTCCAGG	8.596359e+00	8.465794e-01	Glutamatergic_Neuron	No
CCEx12_B19_noRG_1in10x_L1_ACTTTCATCTCTGTCG	7.777687e+00	2.577358e-01	Glutamatergic_Neuron	No
CCEx12_B19_noRG_1in10x_L1_AGAATAGAGAAGGTTT	6.086191e+00	3.518996e-01	Glutamatergic_Neuron	No
CCEx12_B19_noRG_1in10x_L1_AGAATAGAGACAGAGA	5.991961e+00	1.004855e+00	Glutamatergic_Neuron	Yes
CCEx12_B19_noRG_1in10x_L1_AGAATAGAGCTGAACG	7.462823e+00	7.303853e-01	Glutamatergic_Neuron	Yes
CCEx12_B19_noRG_1in10x_L1_AGAATAGAGGACTGGT	8.074308e+00	-5.705854e+00	Interneuron	No
CCEx12_B19_noRG_1in10x_L1_AGAATAGAGGCCGAAT	7.585490e+00	1.986277e-01	Glutamatergic_Neuron	No
CCEx12_B19_noRG_1in10x_L1_AGAATAGCACCAGGTC	7.730893e+00	2.057737e+00	Glutamatergic_Neuron	Yes
CCEx12_B19_noRG_1in10x_L1_AGAATAGCAGTAACGG	7.051557e+00	3.508514e-01	Glutamatergic_Neuron	No
CCEx12_B19_noRG_1in10x_L1_AGAATAGCATCGATGT	2.779788e+00	7.130702e+00	Glutamatergic_Neuron	No
CCEx12_B19_noRG_1in10x_L1_AGAATAGGTGGACGAT	8.091393e+00	1.096812e+00	Glutamatergic_Neuron	Yes
CCEx12_B19_noRG_1in10x_L1_AGAATAGGTGTGAATA	7.919300e+00	-5.696704e+00	Glutamatergic_Neuron	Yes
CCEx12_B19_noRG_1in10x_L1_AGAATAGTCAACGGCC	8.537594e+00	2.677460e+00	Glutamatergic_Neuron	No
CCEx12_B19_noRG_1in10x_L1_AGAATAGTCAGGCGAA	9.207372e+00	-5.585569e+00	Interneuron	No
CCEx12_B19_noRG_1in10x_L1_AGAATAGTCGCCAGCA	-6.627163e+00	-3.054031e+00	Mitotic	No
CCEx12_B19_noRG_1in10x_L1_AGAATAGTCTCAAGTG	-7.233245e+00	-3.045325e+00	OPC	No
CCEx12_B19_noRG_1in10x_L1_AGAATAGTCTTCGAGA	8.350199e+00	-5.574593e+00	Interneuron	No
CCEx12_B19_noRG_1in10x_L1_AGACGTTAGAAGATTC	6.291166e+00	9.727038e-01	Glutamatergic_Neuron	Yes
CCEx12_B19_noRG_1in10x_L1_AGACGTTAGCCACTAT	8.957839e+00	1.955487e+00	Glutamatergic_Neuron	Yes
CCEx12_B19_noRG_1in10x_L1_AGACGTTAGGAGTTTA	6.170355e+00	2.307178e+00	Glutamatergic_Neuron	Yes
CCEx12_B19_noRG_1in10x_L1_AGACGTTAGGGCACTA	8.194114e+00	-9.237476e-02	Glutamatergic_Neuron	No
CCEx12_B19_noRG_1in10x_L1_AGACGTTAGTTCGCAT	7.605094e+00	-5.261090e+00	Interneuron	No
CCEx12_B19_noRG_1in10x_L1_AGACGTTCACCAGGCT	1.838329e+00	6.572366e+00	Glutamatergic_Neuron	No
CCEx12_B19_noRG_1in10x_L1_AGACGTTCATATACCG	-7.997054e+00	-6.068948e+00	Mitotic	Yes
CCEx12_B19_noRG_1in10x_L1_AGACGTTCATCACGAT	9.752950e+00	-3.071443e+00	Glutamatergic_Neuron	Yes
CCEx12_B19_noRG_1in10x_L1_AGACGTTGTAAGGATT	6.092459e+00	1.146299e+00	Glutamatergic_Neuron	No
CCEx12_B19_noRG_1in10x_L1_AGACGTTGTCCTCCAT	5.501722e+00	3.023625e+00	Glutamatergic_Neuron	Yes
CCEx12_B19_noRG_1in10x_L1_AGACGTTGTTTGTTGG	6.338664e+00	1.953088e+00	Glutamatergic_Neuron	No
CCEx12_B19_noRG_1in10x_L1_AGACGTTTCAGGCGAA	8.577086e+00	2.970202e+00	Glutamatergic_Neuron	No
CCEx12_B19_noRG_1in10x_L1_AGACGTTTCATAAAGG	2.531162e-01	1.267144e+00	Astrocyte	No
CCEx12_B19_noRG_1in10x_L1_AGACGTTTCATGTGGT	5.138831e+00	-3.226250e+00	Glutamatergic_Neuron	Yes
CCEx12_B19_noRG_1in10x_L1_AGACGTTTCCTATGTT	-9.910583e+00	-2.228168e+00	OPC	Yes
CCEx12_B19_noRG_1in10x_L1_AGACGTTTCCTGTAGA	2.992966e+00	7.967502e+00	Glutamatergic_Neuron	No
CCEx12_B19_noRG_1in10x_L1_AGACGTTTCTGGCGAC	8.243570e+00	-2.907405e-01	Glutamatergic_Neuron	No
CCEx12_B19_noRG_1in10x_L1_AGACGTTTCTTGACGA	-1.218996e+01	-5.845926e-01	OPC	Yes
CCEx12_B19_noRG_1in10x_L1_AGAGCGAAGGCGCTCT	2.032810e+00	7.825800e+00	Glutamatergic_Neuron	No
CCEx12_B19_noRG_1in10x_L1_AGAGCGAAGTCCGTAT	-8.546624e+00	-2.610465e+00	OPC	No
CCEx12_B19_noRG_1in10x_L1_AGAGCGAAGTTCGCGC	5.937486e-02	5.522848e-02	Astrocyte	No
CCEx12_B19_noRG_1in10x_L1_AGAGCGAAGTTTGCGT	8.017197e+00	-4.407657e-01	Glutamatergic_Neuron	No
CCEx12_B19_noRG_1in10x_L1_AGAGCGACAAGGACAC	-1.266782e+01	-2.365444e+00	OPC	Yes
CCEx12_B19_noRG_1in10x_L1_AGAGCGACAATCCAAC	2.458012e-01	7.476810e-01	OPC	No
CCEx12_B19_noRG_1in10x_L1_AGAGCGACAATGGTCT	7.943352e+00	3.384115e-01	Glutamatergic_Neuron	No
CCEx12_B19_noRG_1in10x_L1_AGAGCGACAGGTCGTC	8.311964e+00	1.711251e+00	Glutamatergic_Neuron	No
CCEx12_B19_noRG_1in10x_L1_AGAGCGACATTCTCAT	7.432942e-01	3.732548e-01	Astrocyte	Yes
CCEx12_B19_noRG_1in10x_L1_AGAGCGAGTCAGAGGT	2.074318e+00	6.362180e+00	Glutamatergic_Neuron	Yes
CCEx12_B19_noRG_1in10x_L1_AGAGCGAGTCATCGGC	-1.053660e+01	-3.958744e+00	OPC	Yes
CCEx12_B19_noRG_1in10x_L1_AGAGCGAGTGGTGTAG	4.838010e-01	1.226124e+00	Astrocyte	No
CCEx12_B19_noRG_1in10x_L1_AGAGCGAGTGTTTGTG	8.506832e+00	2.870525e+00	Glutamatergic_Neuron	Yes
CCEx12_B19_noRG_1in10x_L1_AGAGCGATCAGGATCT	5.711761e+00	2.731381e+00	Glutamatergic_Neuron	No
CCEx12_B19_noRG_1in10x_L1_AGAGCGATCGGAGGTA	6.794299e+00	2.044731e+00	Glutamatergic_Neuron	Yes
CCEx12_B19_noRG_1in10x_L1_AGAGCGATCTGCGACG	8.687710e+00	1.303472e+00	Glutamatergic_Neuron	Yes
CCEx12_B19_noRG_1in10x_L1_AGAGCTTAGAAGCCCA	8.180182e+00	1.064136e-01	Glutamatergic_Neuron	No
CCEx12_B19_noRG_1in10x_L1_AGAGCTTAGCAACGGT	1.762629e+00	8.155105e+00	Glutamatergic_Neuron	No
CCEx12_B19_noRG_1in10x_L1_AGAGCTTAGCGAGAAA	7.373641e+00	5.175666e-01	Glutamatergic_Neuron	No
CCEx12_B19_noRG_1in10x_L1_AGAGCTTAGTCTCCTC	7.391886e+00	5.538279e-01	Glutamatergic_Neuron	No
CCEx12_B19_noRG_1in10x_L1_AGAGCTTCAAGTAATG	5.066297e+00	-3.232762e+00	Glutamatergic_Neuron	No
CCEx12_B19_noRG_1in10x_L1_AGAGCTTCAGTCAGCC	5.979270e+00	1.084076e+00	Glutamatergic_Neuron	Yes
CCEx12_B19_noRG_1in10x_L1_AGAGCTTGTAAACCTC	7.792113e+00	-5.390480e+00	Interneuron	No
CCEx12_B19_noRG_1in10x_L1_AGAGCTTGTATGCTTG	6.462044e+00	2.213860e+00	Glutamatergic_Neuron	Yes
CCEx12_B19_noRG_1in10x_L1_AGAGCTTGTCAAACTC	1.038666e+00	4.756793e-01	Astrocyte	No
CCEx12_B19_noRG_1in10x_L1_AGAGCTTGTTACAGAA	-9.394857e+00	-1.924773e+00	OPC	No
CCEx12_B19_noRG_1in10x_L1_AGAGCTTTCGTCTGAA	7.560145e+00	2.770503e-02	Glutamatergic_Neuron	No
CCEx12_B19_noRG_1in10x_L1_AGAGCTTTCTACTTAC	5.663454e+00	2.216483e+00	Glutamatergic_Neuron	No
CCEx12_B19_noRG_1in10x_L1_AGAGTGGAGCGAAGGG	-2.689169e-01	9.121001e-01	Astrocyte	No
CCEx12_B19_noRG_1in10x_L1_AGAGTGGAGGAGCGAG	8.032567e+00	9.229848e-01	Glutamatergic_Neuron	Yes
CCEx12_B19_noRG_1in10x_L1_AGAGTGGAGTCCGGTC	-3.577333e-01	-7.833423e+00	Mitotic	No
CCEx12_B19_noRG_1in10x_L1_AGAGTGGCAAACTGCT	-9.298552e+00	-1.493041e+00	OPC	Yes
CCEx12_B19_noRG_1in10x_L1_AGAGTGGCACACCGAC	1.572333e+00	7.701378e+00	Glutamatergic_Neuron	Yes
CCEx12_B19_noRG_1in10x_L1_AGAGTGGCAGGGTTAG	8.411172e+00	1.648055e+00	Glutamatergic_Neuron	Yes
CCEx12_B19_noRG_1in10x_L1_AGAGTGGCATTGGGCC	7.007948e+00	4.605044e-01	Glutamatergic_Neuron	No
CCEx12_B19_noRG_1in10x_L1_AGAGTGGGTCATATGC	8.063890e+00	-2.861067e-01	Glutamatergic_Neuron	No
CCEx12_B19_noRG_1in10x_L1_AGAGTGGGTTCCAACA	9.319571e+00	-6.633129e+00	Interneuron	Yes
CCEx12_B19_noRG_1in10x_L1_AGAGTGGGTTGGTTTG	9.948112e+00	-6.326600e+00	Interneuron	No
CCEx12_B19_noRG_1in10x_L1_AGAGTGGTCACATGCA	3.332617e-02	1.269417e+00	Astrocyte	No
CCEx12_B19_noRG_1in10x_L1_AGAGTGGTCATGTCTT	2.436100e+00	7.094970e+00	Glutamatergic_Neuron	Yes
CCEx12_B19_noRG_1in10x_L1_AGAGTGGTCCGCTGTT	8.811578e+00	2.703525e+00	Glutamatergic_Neuron	No
CCEx12_B19_noRG_1in10x_L1_AGATCTGAGACGCAAC	-7.513695e+00	-2.242174e-01	Oligodendrocyte	No
CCEx12_B19_noRG_1in10x_L1_AGATCTGAGGACGAAA	5.789054e+00	-2.430932e+00	Glutamatergic_Neuron	Yes
CCEx12_B19_noRG_1in10x_L1_AGATCTGAGTTACCCA	7.167003e+00	-1.759732e+00	Glutamatergic_Neuron	Yes
CCEx12_B19_noRG_1in10x_L1_AGATCTGCACTAGTAC	7.019462e+00	8.623876e-01	Glutamatergic_Neuron	No
CCEx12_B19_noRG_1in10x_L1_AGATCTGCAGTACACT	5.037066e+00	-3.417340e+00	Glutamatergic_Neuron	Yes
CCEx12_B19_noRG_1in10x_L1_AGATCTGCATAAGACA	4.238485e+00	1.790346e+00	Glutamatergic_Neuron	Yes
CCEx12_B19_noRG_1in10x_L1_AGATCTGCATCAGTCA	1.745553e-01	1.784877e-01	Astrocyte	No
CCEx12_B19_noRG_1in10x_L1_AGATCTGCATTCTTAC	-6.983567e+00	-4.129781e+00	Mitotic	No
CCEx12_B19_noRG_1in10x_L1_AGATCTGGTATAGTAG	6.256600e+00	1.082278e+00	Glutamatergic_Neuron	No
CCEx12_B19_noRG_1in10x_L1_AGATCTGGTCACCTAA	2.281197e+00	6.466669e+00	Glutamatergic_Neuron	No
CCEx12_B19_noRG_1in10x_L1_AGATCTGTCAGTCAGT	-1.022406e+01	-2.667787e+00	OPC	No
CCEx12_B19_noRG_1in10x_L1_AGATCTGTCATTATCC	7.610122e+00	1.967411e+00	Glutamatergic_Neuron	No
CCEx12_B19_noRG_1in10x_L1_AGATCTGTCCGAATGT	8.777271e+00	2.250986e+00	Glutamatergic_Neuron	No
CCEx12_B19_noRG_1in10x_L1_AGATCTGTCCTAGTGA	1.872383e+00	2.736972e-02	Astrocyte_Glutamatergic_Neuron	Yes
CCEx12_B19_noRG_1in10x_L1_AGATCTGTCTAACGGT	-7.107873e+00	1.046250e-01	Oligodendrocyte	Yes
CCEx12_B19_noRG_1in10x_L1_AGATCTGTCTCCAACC	9.051397e+00	1.864577e+00	Glutamatergic_Neuron	Yes
CCEx12_B19_noRG_1in10x_L1_AGATCTGTCTGCTTGC	9.258600e+00	-5.859744e+00	Interneuron	No
CCEx12_B19_noRG_1in10x_L1_AGATTGCAGAATTGTG	5.766438e+00	1.729326e+00	Glutamatergic_Neuron	No
CCEx12_B19_noRG_1in10x_L1_AGATTGCAGACTTGAA	6.448802e+00	1.201266e+00	Glutamatergic_Neuron	No
CCEx12_B19_noRG_1in10x_L1_AGATTGCAGATGCGAC	-6.693847e+00	-2.731904e+00	Mitotic	No
CCEx12_B19_noRG_1in10x_L1_AGATTGCAGCCACTAT	9.439633e+00	-6.529051e+00	Interneuron	Yes
CCEx12_B19_noRG_1in10x_L1_AGATTGCAGCGTGAAC	2.028289e+00	7.397697e+00	Glutamatergic_Neuron	No
CCEx12_B19_noRG_1in10x_L1_AGATTGCAGTCCGTAT	8.742839e+00	8.850945e-01	Glutamatergic_Neuron	Yes
CCEx12_B19_noRG_1in10x_L1_AGATTGCCAAGGGTCA	5.546742e+00	5.101790e-01	Glutamatergic_Neuron	Yes
CCEx12_B19_noRG_1in10x_L1_AGATTGCCAAGTAGTA	2.650093e+00	6.908261e+00	Glutamatergic_Neuron	No
CCEx12_B19_noRG_1in10x_L1_AGATTGCCACTTCTGC	5.000329e+00	1.228818e+00	Glutamatergic_Neuron	No
CCEx12_B19_noRG_1in10x_L1_AGATTGCCATATGCTG	8.080149e+00	8.002245e-01	Glutamatergic_Neuron	No
CCEx12_B19_noRG_1in10x_L1_AGATTGCCATGTCGAT	-1.115368e+01	-2.054953e+00	OPC	No
CCEx12_B19_noRG_1in10x_L1_AGATTGCGTAAACCTC	8.279817e+00	-5.528488e+00	Interneuron	No
CCEx12_B19_noRG_1in10x_L1_AGATTGCGTATTAGCC	-4.624355e+00	-2.423200e+00	Mitotic	Yes
CCEx12_B19_noRG_1in10x_L1_AGATTGCGTCTCAACA	4.518108e-01	8.688802e-01	Astrocyte	No
CCEx12_B19_noRG_1in10x_L1_AGATTGCGTTTACTCT	9.762873e+00	-6.339306e+00	Interneuron	No
CCEx12_B19_noRG_1in10x_L1_AGATTGCTCACATACG	-5.926265e+00	-2.810734e+00	Mitotic	No
CCEx12_B19_noRG_1in10x_L1_AGCAGCCAGCGACGTA	1.276357e+00	7.853848e+00	Glutamatergic_Neuron	No
CCEx12_B19_noRG_1in10x_L1_AGCAGCCCAAGCCGTC	8.304014e+00	-5.405233e+00	Interneuron	No
CCEx12_B19_noRG_1in10x_L1_AGCAGCCCAGATTGCT	5.936686e+00	3.378135e+00	Glutamatergic_Neuron	Yes
CCEx12_B19_noRG_1in10x_L1_AGCAGCCCATAAAGGT	7.845894e+00	1.136112e+00	Glutamatergic_Neuron	Yes
CCEx12_B19_noRG_1in10x_L1_AGCAGCCGTCCATGAT	9.051745e+00	1.694092e+00	Glutamatergic_Neuron	No
CCEx12_B19_noRG_1in10x_L1_AGCAGCCGTTACAGAA	7.484873e+00	2.582098e+00	Glutamatergic_Neuron	No
CCEx12_B19_noRG_1in10x_L1_AGCAGCCGTTGCTCCT	-8.770484e-01	6.531918e-01	Astrocyte	Yes
CCEx12_B19_noRG_1in10x_L1_AGCAGCCTCGGACAAG	-5.886415e+00	-4.221512e+00	Mitotic	No
CCEx12_B19_noRG_1in10x_L1_AGCATACAGACACTAA	4.496809e+00	-3.427185e+00	Glutamatergic_Neuron	Yes
CCEx12_B19_noRG_1in10x_L1_AGCATACAGAGACTAT	-7.782069e+00	-4.199524e+00	Glutamatergic_Neuron	Yes
CCEx12_B19_noRG_1in10x_L1_AGCATACAGGTAAACT	5.663490e+00	-2.326240e+00	Glutamatergic_Neuron	Yes
CCEx12_B19_noRG_1in10x_L1_AGCATACAGGTAGCCA	-7.725733e-01	1.629666e+00	Astrocyte	Yes
CCEx12_B19_noRG_1in10x_L1_AGCATACAGTGTGGCA	4.586033e+00	3.383570e+00	Glutamatergic_Neuron	No
CCEx12_B19_noRG_1in10x_L1_AGCATACCAAATACAG	3.169048e+00	8.592591e+00	Glutamatergic_Neuron	Yes
CCEx12_B19_noRG_1in10x_L1_AGCATACCAAGAGGCT	8.960369e-01	2.656193e+00	Astrocyte	No
CCEx12_B19_noRG_1in10x_L1_AGCATACCAATGAAAC	8.394271e+00	-6.486759e+00	Interneuron	Yes
CCEx12_B19_noRG_1in10x_L1_AGCATACCAGATCGGA	4.042082e+00	7.781975e+00	Glutamatergic_Neuron	Yes
CCEx12_B19_noRG_1in10x_L1_AGCATACCATTCCTCG	-6.496060e+00	-2.615861e+00	Mitotic	No
CCEx12_B19_noRG_1in10x_L1_AGCATACGTACCGGCT	2.212771e+00	6.083293e+00	Glutamatergic_Neuron	No
CCEx12_B19_noRG_1in10x_L1_AGCATACGTCATTAGC	7.012626e+00	2.098593e+00	Glutamatergic_Neuron	No
CCEx12_B19_noRG_1in10x_L1_AGCATACGTCGGCATC	-4.554578e-02	-2.884849e-02	Mitotic	No
CCEx12_B19_noRG_1in10x_L1_AGCATACGTGCAGGTA	2.613733e+00	6.191863e+00	Glutamatergic_Neuron	No
CCEx12_B19_noRG_1in10x_L1_AGCATACGTGTTCTTT	7.198867e+00	-2.572007e+00	Glutamatergic_Neuron	Yes
CCEx12_B19_noRG_1in10x_L1_AGCATACTCACGAAGG	7.399999e+00	2.265310e+00	Glutamatergic_Neuron	No
CCEx12_B19_noRG_1in10x_L1_AGCATACTCAGCATGT	9.259533e+00	-5.538929e+00	Interneuron	No
CCEx12_B19_noRG_1in10x_L1_AGCATACTCAGGATCT	8.666320e+00	1.248485e+00	Glutamatergic_Neuron	Yes
CCEx12_B19_noRG_1in10x_L1_AGCATACTCAGTTAGC	-7.015322e+00	2.582054e-01	Oligodendrocyte	No
CCEx12_B19_noRG_1in10x_L1_AGCATACTCTAGCACA	-5.642107e+00	-4.110077e+00	Mitotic	Yes
CCEx12_B19_noRG_1in10x_L1_AGCCTAAAGCTTCGCG	7.818645e+00	-6.162005e-01	Glutamatergic_Neuron	Yes
CCEx12_B19_noRG_1in10x_L1_AGCCTAACAAATTGCC	8.378921e+00	1.006393e+00	Glutamatergic_Neuron	No
CCEx12_B19_noRG_1in10x_L1_AGCCTAACAATAGAGT	3.220661e+00	9.259424e+00	Glutamatergic_Neuron	No
CCEx12_B19_noRG_1in10x_L1_AGCCTAACAGTTCATG	5.636936e+00	7.662672e-01	Glutamatergic_Neuron	No
CCEx12_B19_noRG_1in10x_L1_AGCCTAACATAGGATA	8.577772e+00	-6.281598e+00	Interneuron	Yes
CCEx12_B19_noRG_1in10x_L1_AGCCTAACATGAGCGA	8.771602e+00	7.878897e-01	Glutamatergic_Neuron	No
CCEx12_B19_noRG_1in10x_L1_AGCCTAAGTAAGTGGC	2.656594e+00	7.278023e+00	Glutamatergic_Neuron	No
CCEx12_B19_noRG_1in10x_L1_AGCCTAAGTGAGGGTT	7.495742e+00	1.421706e+00	Glutamatergic_Neuron	No
CCEx12_B19_noRG_1in10x_L1_AGCCTAAGTGGTCCGT	7.294069e+00	1.941590e+00	Glutamatergic_Neuron	Yes
CCEx12_B19_noRG_1in10x_L1_AGCCTAATCCGAAGAG	7.153209e+00	3.078399e-01	Glutamatergic_Neuron	No
CCEx12_B19_noRG_1in10x_L1_AGCCTAATCTCACATT	-1.013142e+01	-1.355615e+00	OPC	Yes
CCEx12_B19_noRG_1in10x_L1_AGCCTAATCTTCATGT	8.642683e+00	-6.504557e+00	Interneuron	No
CCEx12_B19_noRG_1in10x_L1_AGCGGTCAGATGTTAG	-1.058081e+01	-3.393447e-02	OPC	No
CCEx12_B19_noRG_1in10x_L1_AGCGGTCAGCTGATAA	4.513815e+00	3.632460e+00	Glutamatergic_Neuron	Yes
CCEx12_B19_noRG_1in10x_L1_AGCGGTCAGGACAGCT	8.372705e+00	1.581479e+00	Glutamatergic_Neuron	Yes
CCEx12_B19_noRG_1in10x_L1_AGCGGTCAGGAGTAGA	6.234360e+00	1.004086e+00	Glutamatergic_Neuron	Yes
CCEx12_B19_noRG_1in10x_L1_AGCGGTCAGGGTATCG	8.219816e+00	2.023296e+00	Glutamatergic_Neuron	Yes
CCEx12_B19_noRG_1in10x_L1_AGCGGTCCAAACGTGG	-5.471732e-01	1.759266e+00	Astrocyte	No
CCEx12_B19_noRG_1in10x_L1_AGCGGTCCACATAACC	5.346817e+00	2.046239e+00	Glutamatergic_Neuron	No
CCEx12_B19_noRG_1in10x_L1_AGCGGTCCATAGGATA	1.877829e+00	7.302685e+00	Glutamatergic_Neuron	Yes
CCEx12_B19_noRG_1in10x_L1_AGCGGTCCATCCTTGC	-1.137175e+00	8.817160e-01	Astrocyte	Yes
CCEx12_B19_noRG_1in10x_L1_AGCGGTCCATGCTAGT	8.089648e+00	-5.565387e+00	Interneuron	Yes
CCEx12_B19_noRG_1in10x_L1_AGCGGTCGTAAGGGCT	9.841504e+00	-6.238463e+00	Interneuron	No
CCEx12_B19_noRG_1in10x_L1_AGCGGTCGTGTAACGG	2.306400e+00	5.865515e+00	Glutamatergic_Neuron	Yes
CCEx12_B19_noRG_1in10x_L1_AGCGGTCTCAACGGGA	4.544239e+00	-3.383047e+00	Glutamatergic_Neuron	Yes
CCEx12_B19_noRG_1in10x_L1_AGCGGTCTCAGCTCTC	7.688415e+00	1.125751e+00	Glutamatergic_Neuron	No
CCEx12_B19_noRG_1in10x_L1_AGCGGTCTCCAGATCA	2.441888e+00	6.713329e+00	Glutamatergic_Neuron	Yes
CCEx12_B19_noRG_1in10x_L1_AGCGGTCTCGAATGCT	-8.315643e+00	-4.774385e+00	Mitotic	Yes
CCEx12_B19_noRG_1in10x_L1_AGCGTATAGCAATCTC	8.223521e+00	-6.080534e+00	Interneuron	No
CCEx12_B19_noRG_1in10x_L1_AGCGTATAGCTAGCCC	4.929399e+00	1.196823e+00	Glutamatergic_Neuron	No
CCEx12_B19_noRG_1in10x_L1_AGCGTATAGGACAGCT	-5.377507e+00	-2.434899e+00	Mitotic	No
CCEx12_B19_noRG_1in10x_L1_AGCGTATCAAAGGAAG	8.975101e+00	-5.944745e+00	Interneuron	Yes
CCEx12_B19_noRG_1in10x_L1_AGCGTATCATGGTCTA	2.844246e+00	7.719104e+00	Glutamatergic_Neuron	No
CCEx12_B19_noRG_1in10x_L1_AGCGTATCATTCACTT	6.890875e+00	1.089598e+00	Glutamatergic_Neuron	No
CCEx12_B19_noRG_1in10x_L1_AGCGTATGTACCTACA	4.561520e+00	-1.946437e+00	Astrocyte_Glutamatergic_Neuron	Yes
CCEx12_B19_noRG_1in10x_L1_AGCGTATGTAGAGGAA	9.240231e+00	-6.562447e+00	Interneuron	No
CCEx12_B19_noRG_1in10x_L1_AGCGTATGTCTAGAGG	7.374632e+00	5.484836e-01	Glutamatergic_Neuron	Yes
CCEx12_B19_noRG_1in10x_L1_AGCGTATGTGAGTATA	3.080666e+00	8.828791e+00	Glutamatergic_Neuron	No
CCEx12_B19_noRG_1in10x_L1_AGCGTATGTGATAAGT	6.222097e+00	1.224932e+00	Glutamatergic_Neuron	Yes
CCEx12_B19_noRG_1in10x_L1_AGCGTATGTTGGTGGA	-9.817308e-01	6.056158e-01	Astrocyte	Yes
CCEx12_B19_noRG_1in10x_L1_AGCGTATTCCACGACG	-1.978348e+00	1.164034e+00	Astrocyte	Yes
CCEx12_B19_noRG_1in10x_L1_AGCGTATTCTCTGAGA	-8.681583e+00	-1.298792e+00	OPC	Yes
CCEx12_B19_noRG_1in10x_L1_AGCGTATTCTGGCGTG	8.667994e+00	1.796592e+00	Glutamatergic_Neuron	No
CCEx12_B19_noRG_1in10x_L1_AGCGTATTCTGGTATG	3.401282e+00	2.795115e-01	Glutamatergic_Neuron	Yes
CCEx12_B19_noRG_1in10x_L1_AGCGTCGAGACTTTCG	4.872043e+00	-2.865577e+00	Glutamatergic_Neuron	Yes
CCEx12_B19_noRG_1in10x_L1_AGCGTCGCATGCCACG	8.533228e+00	1.602701e+00	Glutamatergic_Neuron	No
CCEx12_B19_noRG_1in10x_L1_AGCGTCGGTCCCTTGT	8.077411e+00	2.052823e+00	Glutamatergic_Neuron	Yes
CCEx12_B19_noRG_1in10x_L1_AGCGTCGTCGCCAAAT	8.143759e+00	2.797977e+00	Glutamatergic_Neuron	Yes
CCEx12_B19_noRG_1in10x_L1_AGCGTCGTCGGCTTGG	9.119217e+00	-5.594491e+00	Interneuron	No
CCEx12_B19_noRG_1in10x_L1_AGCGTCGTCGTTGACA	4.632547e+00	-4.160985e+00	Glutamatergic_Neuron	Yes
CCEx12_B19_noRG_1in10x_L1_AGCTCCTAGGGTATCG	3.533988e+00	-1.401943e+00	Astrocyte_Glutamatergic_Neuron	Yes
CCEx12_B19_noRG_1in10x_L1_AGCTCCTCAAATACAG	9.526622e-01	5.428910e-01	Astrocyte	No
CCEx12_B19_noRG_1in10x_L1_AGCTCCTCACTGTCGG	7.853389e-01	7.500899e-01	Astrocyte	Yes
CCEx12_B19_noRG_1in10x_L1_AGCTCCTGTCTTCAAG	5.574100e+00	2.262803e+00	Glutamatergic_Neuron	No
CCEx12_B19_noRG_1in10x_L1_AGCTCCTTCATGGTCA	2.404676e+00	7.519461e+00	Glutamatergic_Neuron	No
CCEx12_B19_noRG_1in10x_L1_AGCTCCTTCTCGCATC	8.186998e+00	-1.211989e-01	Glutamatergic_Neuron	Yes
CCEx12_B19_noRG_1in10x_L1_AGCTCCTTCTGCAGTA	8.152914e+00	2.207874e+00	Glutamatergic_Neuron	Yes
CCEx12_B19_noRG_1in10x_L1_AGCTCTCAGAGGTAGA	7.684884e+00	2.227891e+00	Glutamatergic_Neuron	No
CCEx12_B19_noRG_1in10x_L1_AGCTCTCAGTAGATGT	9.055131e+00	-6.049414e+00	Interneuron	Yes
CCEx12_B19_noRG_1in10x_L1_AGCTCTCCACTGCCAG	4.244399e+00	-3.073450e+00	Glutamatergic_Neuron	Yes
CCEx12_B19_noRG_1in10x_L1_AGCTCTCCACTTAAGC	2.632529e+00	6.849257e+00	Glutamatergic_Neuron	No
CCEx12_B19_noRG_1in10x_L1_AGCTCTCGTCGACTGC	8.833572e+00	3.665142e-01	Glutamatergic_Neuron	Yes
CCEx12_B19_noRG_1in10x_L1_AGCTCTCTCAACCATG	4.514555e+00	-3.532027e+00	Glutamatergic_Neuron	Yes
CCEx12_B19_noRG_1in10x_L1_AGCTCTCTCACGATGT	8.684340e+00	1.569284e+00	Glutamatergic_Neuron	No
CCEx12_B19_noRG_1in10x_L1_AGCTCTCTCGCTAGCG	1.531033e+00	7.272125e+00	Glutamatergic_Neuron	No
CCEx12_B19_noRG_1in10x_L1_AGCTCTCTCGGCTACG	5.534141e+00	3.499302e+00	Glutamatergic_Neuron	Yes
CCEx12_B19_noRG_1in10x_L1_AGCTTGAAGACCTTTG	7.949831e+00	2.396310e+00	Glutamatergic_Neuron	No
CCEx12_B19_noRG_1in10x_L1_AGCTTGAAGACGCACA	8.964272e+00	1.649551e+00	Glutamatergic_Neuron	No
CCEx12_B19_noRG_1in10x_L1_AGCTTGAAGATCCCGC	5.006025e+00	-2.617872e+00	Glutamatergic_Neuron	Yes
CCEx12_B19_noRG_1in10x_L1_AGCTTGAAGCACACAG	7.443667e+00	2.787714e+00	Glutamatergic_Neuron	Yes
CCEx12_B19_noRG_1in10x_L1_AGCTTGAAGCCAGGAT	7.365345e+00	2.415293e+00	Glutamatergic_Neuron	No
CCEx12_B19_noRG_1in10x_L1_AGCTTGAAGTGGGATC	-6.266332e+00	-3.644305e+00	Mitotic	No
CCEx12_B19_noRG_1in10x_L1_AGCTTGACAGCAGTTT	8.163136e+00	-5.378041e+00	Interneuron	No
CCEx12_B19_noRG_1in10x_L1_AGCTTGACAGGTTTCA	2.514167e+00	7.819775e+00	Glutamatergic_Neuron	No
CCEx12_B19_noRG_1in10x_L1_AGCTTGACATACTCTT	7.010165e+00	1.893787e+00	Glutamatergic_Neuron	No
CCEx12_B19_noRG_1in10x_L1_AGCTTGAGTAGCAAAT	6.626637e+00	3.368750e-01	Glutamatergic_Neuron	No
CCEx12_B19_noRG_1in10x_L1_AGCTTGAGTAGGCTGA	-1.190562e+01	-1.296787e+00	OPC	Yes
CCEx12_B19_noRG_1in10x_L1_AGCTTGAGTTGCCTCT	2.160785e+00	7.323720e+00	Glutamatergic_Neuron	No
CCEx12_B19_noRG_1in10x_L1_AGCTTGATCGGCTACG	-1.269622e+01	-5.974229e-01	OPC	Yes
CCEx12_B19_noRG_1in10x_L1_AGCTTGATCTACTTAC	5.124658e+00	2.147057e+00	Glutamatergic_Neuron	Yes
CCEx12_B19_noRG_1in10x_L1_AGCTTGATCTCTAGGA	6.227538e+00	4.771411e-01	Glutamatergic_Neuron	No
CCEx12_B19_noRG_1in10x_L1_AGCTTGATCTGCTGCT	6.548967e+00	2.672077e+00	Glutamatergic_Neuron	Yes
CCEx12_B19_noRG_1in10x_L1_AGCTTGATCTGGCGAC	7.157041e+00	2.625321e+00	Glutamatergic_Neuron	Yes
CCEx12_B19_noRG_1in10x_L1_AGGCCACAGAAAGTGG	8.499101e+00	2.682569e+00	Glutamatergic_Neuron	No
CCEx12_B19_noRG_1in10x_L1_AGGCCACAGAGCTTCT	1.380894e+00	7.228291e+00	Glutamatergic_Neuron	No
CCEx12_B19_noRG_1in10x_L1_AGGCCACAGCGCTTAT	1.086998e+01	-2.125665e+00	Glutamatergic_Neuron	Yes
CCEx12_B19_noRG_1in10x_L1_AGGCCACAGTTTAGGA	3.182035e+00	9.175048e+00	Glutamatergic_Neuron	Yes
CCEx12_B19_noRG_1in10x_L1_AGGCCACCACATAACC	8.377716e+00	8.739753e-01	Glutamatergic_Neuron	Yes
CCEx12_B19_noRG_1in10x_L1_AGGCCACCACCGATAT	5.638034e+00	-4.150566e-01	Glutamatergic_Neuron	Yes
CCEx12_B19_noRG_1in10x_L1_AGGCCACCAGCTCCGA	1.692712e+00	7.634092e+00	Glutamatergic_Neuron	No
CCEx12_B19_noRG_1in10x_L1_AGGCCACCAGCTGTGC	7.237333e+00	8.711827e-01	Glutamatergic_Neuron	No
CCEx12_B19_noRG_1in10x_L1_AGGCCACCAGTATAAG	8.845089e+00	8.558104e-01	Glutamatergic_Neuron	No
CCEx12_B19_noRG_1in10x_L1_AGGCCACCATACGCCG	9.552330e+00	-6.414559e+00	Interneuron	No
CCEx12_B19_noRG_1in10x_L1_AGGCCACGTCTCCCTA	7.025886e+00	1.430696e+00	Glutamatergic_Neuron	No
CCEx12_B19_noRG_1in10x_L1_AGGCCACGTGAAATCA	-5.916906e-01	-5.544192e-01	Astrocyte	Yes
CCEx12_B19_noRG_1in10x_L1_AGGCCACGTGTTTGTG	9.272149e+00	-5.962001e+00	Interneuron	No
CCEx12_B19_noRG_1in10x_L1_AGGCCACTCACATAGC	4.333032e+00	3.563560e+00	Glutamatergic_Neuron	Yes
CCEx12_B19_noRG_1in10x_L1_AGGCCACTCGGAGGTA	6.430550e+00	3.309410e+00	Glutamatergic_Neuron	Yes
CCEx12_B19_noRG_1in10x_L1_AGGCCACTCGGCCGAT	2.298516e+00	7.554699e+00	Glutamatergic_Neuron	No
CCEx12_B19_noRG_1in10x_L1_AGGCCACTCTAACTTC	6.541428e+00	3.199689e+00	Glutamatergic_Neuron	No
CCEx12_B19_noRG_1in10x_L1_AGGCCGTAGGTGATTA	5.010916e+00	-2.306554e+00	Interneuron	Yes
CCEx12_B19_noRG_1in10x_L1_AGGCCGTCAAGGTGTG	8.404160e+00	1.544945e+00	Glutamatergic_Neuron	No
CCEx12_B19_noRG_1in10x_L1_AGGCCGTCATCGATGT	8.082025e+00	1.168466e-02	Glutamatergic_Neuron	No
CCEx12_B19_noRG_1in10x_L1_AGGCCGTCATGGTCTA	2.587530e+00	6.048975e+00	Glutamatergic_Neuron	No
CCEx12_B19_noRG_1in10x_L1_AGGCCGTCATTTGCTT	9.117474e+00	1.604954e+00	Glutamatergic_Neuron	No
CCEx12_B19_noRG_1in10x_L1_AGGCCGTGTACCGTTA	9.391394e+00	-6.046149e+00	Interneuron	No
CCEx12_B19_noRG_1in10x_L1_AGGCCGTGTGTTAAGA	1.241070e+00	7.466972e+00	Glutamatergic_Neuron	No
CCEx12_B19_noRG_1in10x_L1_AGGCCGTTCATTCACT	8.728096e+00	2.367758e+00	Glutamatergic_Neuron	Yes
CCEx12_B19_noRG_1in10x_L1_AGGCCGTTCCGCGCAA	4.848661e+00	2.179132e+00	Glutamatergic_Neuron	No
CCEx12_B19_noRG_1in10x_L1_AGGCCGTTCCGTACAA	-8.508971e+00	-3.155050e+00	OPC	No
CCEx12_B19_noRG_1in10x_L1_AGGGAGTAGACTGTAA	6.749303e+00	1.137312e+00	Glutamatergic_Neuron	Yes
CCEx12_B19_noRG_1in10x_L1_AGGGAGTAGTGCGATG	5.230790e+00	3.331142e+00	Glutamatergic_Neuron	No
CCEx12_B19_noRG_1in10x_L1_AGGGAGTAGTTAGCGG	9.436559e+00	-6.335994e+00	Interneuron	Yes
CCEx12_B19_noRG_1in10x_L1_AGGGAGTCAATACGCT	-8.241518e+00	-4.776977e-01	Oligodendrocyte	No
CCEx12_B19_noRG_1in10x_L1_AGGGAGTCACCAGGCT	6.118761e+00	1.064426e+00	Glutamatergic_Neuron	Yes
CCEx12_B19_noRG_1in10x_L1_AGGGAGTCAGGGTTAG	8.402743e+00	1.657214e+00	Glutamatergic_Neuron	No
CCEx12_B19_noRG_1in10x_L1_AGGGAGTCAGGTCTCG	9.149636e+00	2.206950e+00	Glutamatergic_Neuron	No
CCEx12_B19_noRG_1in10x_L1_AGGGAGTCATCATCCC	7.771370e+00	1.726268e+00	Glutamatergic_Neuron	Yes
CCEx12_B19_noRG_1in10x_L1_AGGGAGTGTTGGACCC	1.575758e+00	7.527788e+00	Glutamatergic_Neuron	Yes
CCEx12_B19_noRG_1in10x_L1_AGGGAGTTCAAACGGG	4.766810e+00	3.518828e+00	Glutamatergic_Neuron	No
CCEx12_B19_noRG_1in10x_L1_AGGGAGTTCCACTCCA	7.001927e+00	-1.817228e+00	Astrocyte_Glutamatergic_Neuron	Yes
CCEx12_B19_noRG_1in10x_L1_AGGGAGTTCCAGAAGG	7.643215e+00	3.299975e-01	Glutamatergic_Neuron	No
CCEx12_B19_noRG_1in10x_L1_AGGGAGTTCGAACTGT	6.456311e+00	2.738926e+00	Glutamatergic_Neuron	No
CCEx12_B19_noRG_1in10x_L1_AGGGATGAGAAGGTGA	8.254781e+00	2.253469e-01	Glutamatergic_Neuron	Yes
CCEx12_B19_noRG_1in10x_L1_AGGGATGAGAGTGAGA	6.861957e+00	1.702308e+00	Glutamatergic_Neuron	No
CCEx12_B19_noRG_1in10x_L1_AGGGATGCAACTGCTA	-6.883860e+00	3.403260e-01	Oligodendrocyte	Yes
CCEx12_B19_noRG_1in10x_L1_AGGGATGCAAGGTTCT	6.042087e+00	-8.475348e-01	Glutamatergic_Neuron	No
CCEx12_B19_noRG_1in10x_L1_AGGGATGCAATACGCT	5.498508e+00	2.895472e+00	Glutamatergic_Neuron	No
CCEx12_B19_noRG_1in10x_L1_AGGGATGCACTACAGT	8.059859e+00	5.975713e-01	Glutamatergic_Neuron	No
CCEx12_B19_noRG_1in10x_L1_AGGGATGCATGGGAAC	1.393005e+00	7.117293e+00	Glutamatergic_Neuron	No
CCEx12_B19_noRG_1in10x_L1_AGGGATGGTACCTACA	7.696681e+00	7.034360e-01	Glutamatergic_Neuron	Yes
CCEx12_B19_noRG_1in10x_L1_AGGGATGTCATTATCC	2.800337e+00	7.419597e+00	Glutamatergic_Neuron	No
CCEx12_B19_noRG_1in10x_L1_AGGGATGTCGTCGTTC	3.249023e-01	1.955033e-01	Astrocyte	No
CCEx12_B19_noRG_1in10x_L1_AGGGTGAAGACAGGCT	8.229538e+00	1.662405e+00	Glutamatergic_Neuron	Yes
CCEx12_B19_noRG_1in10x_L1_AGGGTGAAGACTAAGT	5.928840e+00	1.402331e+00	Glutamatergic_Neuron	No
CCEx12_B19_noRG_1in10x_L1_AGGGTGACAATAAGCA	5.132246e+00	-3.028099e+00	Glutamatergic_Neuron	Yes
CCEx12_B19_noRG_1in10x_L1_AGGGTGACAATACGCT	7.378232e+00	2.694830e+00	Glutamatergic_Neuron	Yes
CCEx12_B19_noRG_1in10x_L1_AGGGTGACAGCCTATA	4.693603e+00	-3.772507e+00	Glutamatergic_Neuron	Yes
CCEx12_B19_noRG_1in10x_L1_AGGGTGACAGGGAGAG	8.295012e+00	3.036476e-01	Glutamatergic_Neuron	Yes
CCEx12_B19_noRG_1in10x_L1_AGGGTGACAGGGATTG	8.914899e+00	1.377150e+00	Glutamatergic_Neuron	Yes
CCEx12_B19_noRG_1in10x_L1_AGGGTGAGTATAGGTA	4.825922e+00	-3.995661e+00	Glutamatergic_Neuron	Yes
CCEx12_B19_noRG_1in10x_L1_AGGGTGAGTTACCGAT	-8.109133e-01	1.715785e+00	Astrocyte	No
CCEx12_B19_noRG_1in10x_L1_AGGGTGATCACAACGT	7.650212e+00	2.412007e+00	Glutamatergic_Neuron	No
CCEx12_B19_noRG_1in10x_L1_AGGTCATAGTCAAGCG	4.195088e+00	-3.521799e+00	Glutamatergic_Neuron	Yes
CCEx12_B19_noRG_1in10x_L1_AGGTCATAGTTCGCAT	-1.105615e+01	-1.597223e+00	OPC	Yes
CCEx12_B19_noRG_1in10x_L1_AGGTCATCAATGGAAT	8.068007e+00	1.569182e+00	Glutamatergic_Neuron	Yes
CCEx12_B19_noRG_1in10x_L1_AGGTCATCAGCCTGTG	7.844665e+00	2.356419e+00	Glutamatergic_Neuron	No
CCEx12_B19_noRG_1in10x_L1_AGGTCATCAGGGATTG	1.946340e+00	-2.080191e+00	Astrocyte	Yes
CCEx12_B19_noRG_1in10x_L1_AGGTCATCATCTATGG	8.615384e+00	6.079377e-01	Glutamatergic_Neuron	Yes
CCEx12_B19_noRG_1in10x_L1_AGGTCATGTTAAGGGC	2.406254e+00	6.206688e+00	Glutamatergic_Neuron	No
CCEx12_B19_noRG_1in10x_L1_AGGTCATTCGACCAGC	-8.227318e+00	-3.635554e-01	Oligodendrocyte	No
CCEx12_B19_noRG_1in10x_L1_AGGTCATTCGGGAGTA	6.454103e+00	2.473531e+00	Glutamatergic_Neuron	No
CCEx12_B19_noRG_1in10x_L1_AGGTCCGAGAACTGTA	6.898564e+00	6.837166e-01	Glutamatergic_Neuron	Yes
CCEx12_B19_noRG_1in10x_L1_AGGTCCGAGATGGGTC	8.328388e+00	2.956589e+00	Glutamatergic_Neuron	Yes
CCEx12_B19_noRG_1in10x_L1_AGGTCCGAGCTCCTTC	-1.223972e+00	1.107412e+00	Astrocyte	Yes
CCEx12_B19_noRG_1in10x_L1_AGGTCCGAGGAGTCTG	-9.492571e+00	-8.816614e-01	OPC	No
CCEx12_B19_noRG_1in10x_L1_AGGTCCGAGGTCATCT	6.706616e+00	1.751851e+00	Glutamatergic_Neuron	No
CCEx12_B19_noRG_1in10x_L1_AGGTCCGCAAAGTCAA	2.339552e+00	7.117746e+00	Glutamatergic_Neuron	Yes
CCEx12_B19_noRG_1in10x_L1_AGGTCCGCACATAACC	8.955283e+00	2.511461e+00	Glutamatergic_Neuron	No
CCEx12_B19_noRG_1in10x_L1_AGGTCCGCATGACATC	8.427199e+00	-5.793347e+00	Interneuron	No
CCEx12_B19_noRG_1in10x_L1_AGGTCCGCATGCCACG	3.253933e-01	3.873981e-01	Astrocyte	No
CCEx12_B19_noRG_1in10x_L1_AGGTCCGGTACCGCTG	3.092879e+00	7.448321e+00	Glutamatergic_Neuron	Yes
CCEx12_B19_noRG_1in10x_L1_AGGTCCGGTCGCCATG	8.928025e+00	2.327335e+00	Glutamatergic_Neuron	No
CCEx12_B19_noRG_1in10x_L1_AGGTCCGGTGACGGTA	1.200783e+00	7.788553e+00	Glutamatergic_Neuron	No
CCEx12_B19_noRG_1in10x_L1_AGGTCCGGTGTTTGTG	9.741028e+00	-6.731723e+00	Interneuron	Yes
CCEx12_B19_noRG_1in10x_L1_AGGTCCGTCATAAAGG	8.997331e+00	1.667340e+00	Glutamatergic_Neuron	No
CCEx12_B19_noRG_1in10x_L1_AGGTCCGTCATCGATG	-1.104740e+01	-2.148958e+00	OPC	Yes
CCEx12_B19_noRG_1in10x_L1_AGGTCCGTCGAATGCT	7.129804e+00	3.079149e+00	Glutamatergic_Neuron	No
CCEx12_B19_noRG_1in10x_L1_AGGTCCGTCGTAGGTT	1.616652e+00	6.322909e+00	Glutamatergic_Neuron	No
CCEx12_B19_noRG_1in10x_L1_AGTAGTCAGAAGGTTT	5.624780e+00	1.670226e+00	Glutamatergic_Neuron	No
CCEx12_B19_noRG_1in10x_L1_AGTAGTCAGAGTAATC	7.134706e+00	-3.035040e+00	Glutamatergic_Neuron	Yes
CCEx12_B19_noRG_1in10x_L1_AGTAGTCAGCGTGAGT	4.056275e+00	-3.264698e+00	Glutamatergic_Neuron	Yes
CCEx12_B19_noRG_1in10x_L1_AGTAGTCAGCGTGTCC	7.211348e+00	2.661168e+00	Glutamatergic_Neuron	No
CCEx12_B19_noRG_1in10x_L1_AGTAGTCAGGACATTA	4.892174e+00	-2.386747e+00	Glutamatergic_Neuron	Yes
CCEx12_B19_noRG_1in10x_L1_AGTAGTCAGTGCGTGA	7.257111e+00	7.460917e-01	Glutamatergic_Neuron	No
CCEx12_B19_noRG_1in10x_L1_AGTAGTCCAAGGGTCA	2.471942e+00	5.612201e+00	Glutamatergic_Neuron	No
CCEx12_B19_noRG_1in10x_L1_AGTAGTCCATTTGCTT	4.557125e-02	1.016945e+00	Astrocyte	No
CCEx12_B19_noRG_1in10x_L1_AGTAGTCTCAGCAACT	9.903237e+00	-6.213868e+00	Interneuron	No
CCEx12_B19_noRG_1in10x_L1_AGTAGTCTCCTCATTA	5.137419e+00	-3.147317e+00	Glutamatergic_Neuron	Yes
CCEx12_B19_noRG_1in10x_L1_AGTAGTCTCTCCGGTT	1.961261e+00	-2.081728e+00	Astrocyte	No
CCEx12_B19_noRG_1in10x_L1_AGTAGTCTCTGAGTGT	4.060609e+00	-3.432192e+00	Glutamatergic_Neuron	Yes
CCEx12_B19_noRG_1in10x_L1_AGTCTTTAGACCTAGG	7.542863e+00	2.477611e+00	Glutamatergic_Neuron	Yes
CCEx12_B19_noRG_1in10x_L1_AGTCTTTAGCCATCGC	1.339338e+00	7.676837e+00	Glutamatergic_Neuron	No
CCEx12_B19_noRG_1in10x_L1_AGTCTTTAGGCAGGTT	9.180398e+00	-5.894500e+00	Interneuron	No
CCEx12_B19_noRG_1in10x_L1_AGTCTTTAGGTTCCTA	7.452909e+00	-5.016858e+00	Interneuron	No
CCEx12_B19_noRG_1in10x_L1_AGTCTTTAGTCGCCGT	6.383687e+00	5.243231e-01	Glutamatergic_Neuron	Yes
CCEx12_B19_noRG_1in10x_L1_AGTCTTTAGTTCGCAT	6.311176e+00	1.482120e+00	Glutamatergic_Neuron	No
CCEx12_B19_noRG_1in10x_L1_AGTCTTTAGTTTCCTT	5.453371e+00	2.496097e+00	Glutamatergic_Neuron	Yes
CCEx12_B19_noRG_1in10x_L1_AGTCTTTCACTTCTGC	6.192619e+00	2.455365e+00	Glutamatergic_Neuron	Yes
CCEx12_B19_noRG_1in10x_L1_AGTCTTTCATGTCTCC	5.094025e+00	3.305977e+00	Glutamatergic_Neuron	Yes
CCEx12_B19_noRG_1in10x_L1_AGTCTTTGTAATCACC	9.766800e+00	-6.405384e+00	Interneuron	No
CCEx12_B19_noRG_1in10x_L1_AGTCTTTGTACCAGTT	6.491985e+00	1.573930e+00	Glutamatergic_Neuron	No
CCEx12_B19_noRG_1in10x_L1_AGTCTTTGTCTAAAGA	-5.711409e-01	-1.394199e+00	Astrocyte	Yes
CCEx12_B19_noRG_1in10x_L1_AGTCTTTGTGTGTGCC	1.891903e+00	8.242902e-01	Astrocyte	No
CCEx12_B19_noRG_1in10x_L1_AGTCTTTGTTACGGAG	2.752729e+00	6.100902e+00	Glutamatergic_Neuron	No
CCEx12_B19_noRG_1in10x_L1_AGTCTTTGTTATGCGT	2.859433e+00	7.382517e+00	Glutamatergic_Neuron	No
CCEx12_B19_noRG_1in10x_L1_AGTCTTTGTTGAGTTC	8.526613e+00	-6.379835e+00	Interneuron	No
CCEx12_B19_noRG_1in10x_L1_AGTCTTTTCCAAGTAC	7.543777e+00	3.303299e+00	Glutamatergic_Neuron	Yes
CCEx12_B19_noRG_1in10x_L1_AGTCTTTTCCAGTATG	3.097726e+00	9.099955e+00	Glutamatergic_Neuron	Yes
CCEx12_B19_noRG_1in10x_L1_AGTCTTTTCCATGAAC	2.935100e+00	8.503443e+00	Glutamatergic_Neuron	No
CCEx12_B19_noRG_1in10x_L1_AGTCTTTTCCTACAGA	1.071075e+00	9.572167e-01	Astrocyte	No
CCEx12_B19_noRG_1in10x_L1_AGTGAGGAGACAAAGG	6.296903e+00	3.291492e-01	Glutamatergic_Neuron	Yes
CCEx12_B19_noRG_1in10x_L1_AGTGAGGAGAGTTGGC	1.805467e+00	6.520315e+00	Glutamatergic_Neuron	No
CCEx12_B19_noRG_1in10x_L1_AGTGAGGCAATTCCTT	8.837708e+00	-6.093300e+00	Interneuron	Yes
CCEx12_B19_noRG_1in10x_L1_AGTGAGGCACAGGCCT	4.481392e+00	-4.178599e+00	Glutamatergic_Neuron	Yes
CCEx12_B19_noRG_1in10x_L1_AGTGAGGCAGCCTTTC	7.398652e+00	1.671779e+00	Glutamatergic_Neuron	No
CCEx12_B19_noRG_1in10x_L1_AGTGAGGCAGCGTAAG	5.635580e+00	7.585941e-01	Glutamatergic_Neuron	Yes
CCEx12_B19_noRG_1in10x_L1_AGTGAGGCAGTGAGTG	7.174023e+00	1.879867e+00	Glutamatergic_Neuron	Yes
CCEx12_B19_noRG_1in10x_L1_AGTGAGGGTACCCAAT	1.928251e+00	7.648670e+00	Glutamatergic_Neuron	No
CCEx12_B19_noRG_1in10x_L1_AGTGAGGGTAGCCTCG	8.962796e+00	1.700811e+00	Glutamatergic_Neuron	Yes
CCEx12_B19_noRG_1in10x_L1_AGTGAGGGTCTCGTTC	-1.022862e+01	-1.645686e+00	OPC	Yes
CCEx12_B19_noRG_1in10x_L1_AGTGAGGGTGTGCGTC	1.791983e+00	7.227812e+00	Glutamatergic_Neuron	No
CCEx12_B19_noRG_1in10x_L1_AGTGAGGGTTAAGGGC	7.428930e+00	1.352129e+00	Glutamatergic_Neuron	Yes
CCEx12_B19_noRG_1in10x_L1_AGTGAGGGTTGGGACA	7.938828e+00	2.128044e+00	Glutamatergic_Neuron	Yes
CCEx12_B19_noRG_1in10x_L1_AGTGAGGTCACGAAGG	7.289582e+00	-1.856089e+00	Glutamatergic_Neuron	Yes
CCEx12_B19_noRG_1in10x_L1_AGTGAGGTCACTATTC	-2.307924e-01	1.459001e+00	Astrocyte	Yes
CCEx12_B19_noRG_1in10x_L1_AGTGAGGTCAGCCTAA	1.063521e+01	-1.745108e+00	Glutamatergic_Neuron	Yes
CCEx12_B19_noRG_1in10x_L1_AGTGAGGTCAGTACGT	6.593698e+00	-1.296908e+00	Glutamatergic_Neuron	No
CCEx12_B19_noRG_1in10x_L1_AGTGAGGTCCCTTGCA	4.888422e+00	3.507329e+00	Glutamatergic_Neuron	No
CCEx12_B19_noRG_1in10x_L1_AGTGAGGTCGACCAGC	3.198201e+00	6.635241e+00	Glutamatergic_Neuron	No
CCEx12_B19_noRG_1in10x_L1_AGTGAGGTCTTGTTTG	6.501386e+00	1.579128e+00	Glutamatergic_Neuron	Yes
CCEx12_B19_noRG_1in10x_L1_AGTGAGGTCTTTAGGG	-1.184950e+00	1.902576e+00	Astrocyte	Yes
CCEx12_B19_noRG_1in10x_L1_AGTGGGAAGGAGCGAG	8.405881e+00	-5.423195e+00	Interneuron	No
CCEx12_B19_noRG_1in10x_L1_AGTGGGAAGTCGTTTG	1.443414e+00	7.566970e+00	Glutamatergic_Neuron	No
CCEx12_B19_noRG_1in10x_L1_AGTGGGAAGTTGTCGT	7.873375e+00	2.916207e+00	Glutamatergic_Neuron	Yes
CCEx12_B19_noRG_1in10x_L1_AGTGGGACAATCGGTT	9.181889e+00	-6.779830e+00	Interneuron	Yes
CCEx12_B19_noRG_1in10x_L1_AGTGGGACACAAGCCC	8.043023e+00	2.697112e+00	Glutamatergic_Neuron	Yes
CCEx12_B19_noRG_1in10x_L1_AGTGGGACACGTCTCT	1.642939e+00	7.886244e+00	Glutamatergic_Neuron	No
CCEx12_B19_noRG_1in10x_L1_AGTGGGACAGCCTTGG	9.556575e+00	-5.992507e+00	Interneuron	No
CCEx12_B19_noRG_1in10x_L1_AGTGGGACAGGCGATA	-8.275727e+00	-3.932115e+00	Mitotic	No
CCEx12_B19_noRG_1in10x_L1_AGTGGGAGTGCAGGTA	5.657321e+00	2.274888e+00	Glutamatergic_Neuron	No
CCEx12_B19_noRG_1in10x_L1_AGTGGGAGTGTGCCTG	8.776980e+00	1.870070e+00	Glutamatergic_Neuron	No
CCEx12_B19_noRG_1in10x_L1_AGTGGGATCAACACGT	9.000630e+00	1.679576e+00	Glutamatergic_Neuron	No
CCEx12_B19_noRG_1in10x_L1_AGTGGGATCACTTACT	5.205423e+00	7.793613e-01	Glutamatergic_Neuron	No
CCEx12_B19_noRG_1in10x_L1_AGTGGGATCATGCAAC	4.170616e+00	-2.758759e+00	Glutamatergic_Neuron	Yes
CCEx12_B19_noRG_1in10x_L1_AGTGGGATCGGCTACG	5.028506e+00	-3.674798e+00	Glutamatergic_Neuron	Yes
CCEx12_B19_noRG_1in10x_L1_AGTGTCAAGTATCTCG	7.487608e+00	1.769147e+00	Glutamatergic_Neuron	Yes
CCEx12_B19_noRG_1in10x_L1_AGTGTCAAGTCTCGGC	8.666687e+00	8.980151e-01	Glutamatergic_Neuron	No
CCEx12_B19_noRG_1in10x_L1_AGTGTCACAAGACGTG	9.029114e+00	-5.938719e+00	Interneuron	No
CCEx12_B19_noRG_1in10x_L1_AGTGTCACAAGTTAAG	6.071340e+00	1.263330e+00	Glutamatergic_Neuron	Yes
CCEx12_B19_noRG_1in10x_L1_AGTGTCACAATACGCT	8.836341e+00	2.296762e+00	Glutamatergic_Neuron	No
CCEx12_B19_noRG_1in10x_L1_AGTGTCACAATAGCGG	3.014997e+00	6.518081e+00	Glutamatergic_Neuron	Yes
CCEx12_B19_noRG_1in10x_L1_AGTGTCACAGCAGTTT	-6.616373e-01	-4.903528e-01	Astrocyte	Yes
CCEx12_B19_noRG_1in10x_L1_AGTGTCACATAGAAAC	3.178914e+00	9.269944e+00	Glutamatergic_Neuron	No
CCEx12_B19_noRG_1in10x_L1_AGTGTCACATCCCATC	8.150356e+00	-7.810783e-02	Glutamatergic_Neuron	Yes
CCEx12_B19_noRG_1in10x_L1_AGTGTCACATGAAGTA	-1.921646e-01	2.983800e-02	Astrocyte	No
CCEx12_B19_noRG_1in10x_L1_AGTGTCAGTAATCGTC	7.300868e+00	-4.554735e-02	Glutamatergic_Neuron	No
CCEx12_B19_noRG_1in10x_L1_AGTGTCAGTACCTACA	-1.294184e+00	-1.835289e-02	Astrocyte	Yes
CCEx12_B19_noRG_1in10x_L1_AGTGTCAGTCCATCCT	8.902530e+00	2.191231e+00	Glutamatergic_Neuron	No
CCEx12_B19_noRG_1in10x_L1_AGTGTCAGTTACAGAA	4.627828e+00	1.412711e+00	Glutamatergic_Neuron	No
CCEx12_B19_noRG_1in10x_L1_AGTGTCAGTTTGCATG	8.391042e-01	1.443285e-01	Astrocyte	No
CCEx12_B19_noRG_1in10x_L1_AGTTGGTAGACTAGGC	8.026949e+00	2.737414e+00	Glutamatergic_Neuron	No
CCEx12_B19_noRG_1in10x_L1_AGTTGGTAGAGAACAG	6.192579e+00	8.356290e-01	Glutamatergic_Neuron	No
CCEx12_B19_noRG_1in10x_L1_AGTTGGTAGAGCAATT	6.520036e+00	1.556291e+00	Glutamatergic_Neuron	No
CCEx12_B19_noRG_1in10x_L1_AGTTGGTAGTCGAGTG	1.295442e+00	7.285057e+00	Glutamatergic_Neuron	No
CCEx12_B19_noRG_1in10x_L1_AGTTGGTGTCGCGGTT	1.367352e+00	7.538823e+00	Glutamatergic_Neuron	No
CCEx12_B19_noRG_1in10x_L1_AGTTGGTTCAACCATG	2.209502e+00	8.292308e+00	Glutamatergic_Neuron	Yes
CCEx12_B19_noRG_1in10x_L1_AGTTGGTTCAGCTCGG	7.285917e+00	5.549661e-01	Glutamatergic_Neuron	No
CCEx12_B19_noRG_1in10x_L1_AGTTGGTTCGAGCCCA	4.252954e+00	-3.814409e+00	Glutamatergic_Neuron	Yes
CCEx12_B19_noRG_1in10x_L1_AGTTGGTTCGGCGGTT	2.181909e+00	6.549519e+00	Glutamatergic_Neuron	No
CCEx12_B19_noRG_1in10x_L1_AGTTGGTTCTGGTTCC	9.113568e+00	2.004172e+00	Glutamatergic_Neuron	No
CCEx12_B19_noRG_1in10x_L1_ATAACGCAGATGTTAG	1.001415e+00	3.015365e-01	Astrocyte	No
CCEx12_B19_noRG_1in10x_L1_ATAACGCAGGCAAAGA	7.409230e+00	1.678771e+00	Glutamatergic_Neuron	No
CCEx12_B19_noRG_1in10x_L1_ATAACGCCACCGAAAG	8.420021e+00	1.510661e+00	Glutamatergic_Neuron	No
CCEx12_B19_noRG_1in10x_L1_ATAACGCCAGACGCCT	5.385577e+00	-2.993574e+00	Glutamatergic_Neuron	Yes
CCEx12_B19_noRG_1in10x_L1_ATAACGCCATAGAAAC	4.635743e-01	-8.209875e-01	Astrocyte	Yes
CCEx12_B19_noRG_1in10x_L1_ATAACGCGTACCGTAT	4.197418e+00	-3.220651e+00	Glutamatergic_Neuron	Yes
CCEx12_B19_noRG_1in10x_L1_ATAACGCGTGAAATCA	3.537391e-01	2.597720e+00	Astrocyte	No
CCEx12_B19_noRG_1in10x_L1_ATAACGCTCCGCGTTT	9.076722e+00	-5.873656e+00	Interneuron	Yes
CCEx12_B19_noRG_1in10x_L1_ATAACGCTCCTAGGGC	9.133719e+00	-6.639649e+00	Interneuron	Yes
CCEx12_B19_noRG_1in10x_L1_ATAACGCTCGGTCCGA	8.986883e+00	2.079527e+00	Glutamatergic_Neuron	No
CCEx12_B19_noRG_1in10x_L1_ATAAGAGAGAATAGGG	5.602307e+00	1.693619e+00	Glutamatergic_Neuron	No
CCEx12_B19_noRG_1in10x_L1_ATAAGAGAGCCCTAAT	7.081090e+00	1.043247e+00	Glutamatergic_Neuron	No
CCEx12_B19_noRG_1in10x_L1_ATAAGAGAGCCGTCGT	7.570710e+00	2.270912e+00	Glutamatergic_Neuron	Yes
CCEx12_B19_noRG_1in10x_L1_ATAAGAGAGTACATGA	7.767439e+00	7.359065e-01	Glutamatergic_Neuron	Yes
CCEx12_B19_noRG_1in10x_L1_ATAAGAGCAAGCTGAG	4.382977e+00	3.311752e+00	Glutamatergic_Neuron	Yes
CCEx12_B19_noRG_1in10x_L1_ATAAGAGCAGCTGCTG	5.197765e+00	-3.369589e+00	Glutamatergic_Neuron	Yes
CCEx12_B19_noRG_1in10x_L1_ATAAGAGGTATATGGA	4.011844e+00	-2.977615e+00	Glutamatergic_Neuron	Yes
CCEx12_B19_noRG_1in10x_L1_ATAAGAGGTCGTTGTA	7.625515e+00	2.526730e+00	Glutamatergic_Neuron	No
CCEx12_B19_noRG_1in10x_L1_ATAAGAGTCCCTTGTG	8.113099e+00	1.221635e+00	Glutamatergic_Neuron	No
CCEx12_B19_noRG_1in10x_L1_ATAAGAGTCCGAACGC	3.022998e+00	-2.705774e+00	Astrocyte	No
CCEx12_B19_noRG_1in10x_L1_ATAAGAGTCTACCAGA	-9.081126e+00	-2.115097e+00	OPC	Yes
CCEx12_B19_noRG_1in10x_L1_ATAAGAGTCTAGAGTC	1.765802e+00	7.505610e+00	Glutamatergic_Neuron	No
CCEx12_B19_noRG_1in10x_L1_ATAAGAGTCTTGCCGT	6.625892e+00	3.325968e+00	Glutamatergic_Neuron	Yes
CCEx12_B19_noRG_1in10x_L1_ATAGACCAGAAGGTTT	6.008328e+00	1.122349e+00	Glutamatergic_Neuron	No
CCEx12_B19_noRG_1in10x_L1_ATAGACCAGGAATGGA	5.914829e+00	5.137719e-01	Glutamatergic_Neuron	No
CCEx12_B19_noRG_1in10x_L1_ATAGACCAGGGCTCTC	4.117388e+00	-3.009054e+00	Glutamatergic_Neuron	Yes
CCEx12_B19_noRG_1in10x_L1_ATAGACCAGTACGACG	4.762274e+00	-3.649833e+00	Glutamatergic_Neuron	No
CCEx12_B19_noRG_1in10x_L1_ATAGACCAGTACGATA	5.697658e+00	1.541780e+00	Glutamatergic_Neuron	No
CCEx12_B19_noRG_1in10x_L1_ATAGACCAGTTACGGG	8.652857e+00	-5.916152e+00	Interneuron	Yes
CCEx12_B19_noRG_1in10x_L1_ATAGACCCACAGATTC	7.155219e+00	-2.039872e-01	Glutamatergic_Neuron	No
CCEx12_B19_noRG_1in10x_L1_ATAGACCCACGTTGGC	3.960419e+00	-2.450993e+00	Glutamatergic_Neuron	Yes
CCEx12_B19_noRG_1in10x_L1_ATAGACCCATGCCTTC	6.594172e+00	2.602784e+00	Glutamatergic_Neuron	No
CCEx12_B19_noRG_1in10x_L1_ATAGACCCATGTCGAT	1.947285e+00	-2.033414e+00	Astrocyte	No
CCEx12_B19_noRG_1in10x_L1_ATAGACCGTACTTGAC	8.774341e+00	-6.455326e+00	Interneuron	Yes
CCEx12_B19_noRG_1in10x_L1_ATAGACCGTGCAGACA	6.821330e+00	2.632850e+00	Glutamatergic_Neuron	No
CCEx12_B19_noRG_1in10x_L1_ATAGACCGTTGGTAAA	7.750682e+00	1.057953e+00	Glutamatergic_Neuron	Yes
CCEx12_B19_noRG_1in10x_L1_ATAGACCTCTACTTAC	6.063547e+00	1.214418e+00	Glutamatergic_Neuron	No
CCEx12_B19_noRG_1in10x_L1_ATAGACCTCTAGCACA	1.857028e+00	7.921623e+00	Glutamatergic_Neuron	No
CCEx12_B19_noRG_1in10x_L1_ATCACGAAGACTAGAT	8.814528e+00	-6.637944e+00	Interneuron	Yes
CCEx12_B19_noRG_1in10x_L1_ATCACGAAGGGCACTA	1.851921e+00	6.225359e+00	Glutamatergic_Neuron	No
CCEx12_B19_noRG_1in10x_L1_ATCACGAAGTGTACGG	6.279506e+00	2.095505e+00	Glutamatergic_Neuron	No
CCEx12_B19_noRG_1in10x_L1_ATCACGAAGTGTCCAT	7.267677e+00	3.834046e+00	Glutamatergic_Neuron	Yes
CCEx12_B19_noRG_1in10x_L1_ATCACGACAATGTTGC	8.083688e+00	2.870734e+00	Glutamatergic_Neuron	Yes
CCEx12_B19_noRG_1in10x_L1_ATCACGACAGCTGGCT	8.059649e+00	1.027955e-01	Glutamatergic_Neuron	Yes
CCEx12_B19_noRG_1in10x_L1_ATCACGACATGTTGAC	8.881688e+00	2.780849e+00	Glutamatergic_Neuron	Yes
CCEx12_B19_noRG_1in10x_L1_ATCACGAGTTCGCTAA	8.765958e+00	2.892185e-01	Glutamatergic_Neuron	No
CCEx12_B19_noRG_1in10x_L1_ATCACGAGTTGGTTTG	7.217991e+00	-2.609771e+00	Glutamatergic_Neuron	Yes
CCEx12_B19_noRG_1in10x_L1_ATCACGATCAACCATG	8.197409e+00	-5.633999e+00	Interneuron	No
CCEx12_B19_noRG_1in10x_L1_ATCACGATCAGCTCTC	2.730242e+00	7.497849e+00	Glutamatergic_Neuron	No
CCEx12_B19_noRG_1in10x_L1_ATCACGATCGTTTAGG	5.109507e+00	-3.537525e+00	Glutamatergic_Neuron	Yes
CCEx12_B19_noRG_1in10x_L1_ATCATCTAGGAGCGTT	7.757288e+00	1.087774e+00	Glutamatergic_Neuron	Yes
CCEx12_B19_noRG_1in10x_L1_ATCATCTAGGCTAGGT	7.994362e+00	9.243550e-02	Glutamatergic_Neuron	Yes
CCEx12_B19_noRG_1in10x_L1_ATCATCTAGGTGACCA	7.250744e+00	-4.476955e-03	Glutamatergic_Neuron	No
CCEx12_B19_noRG_1in10x_L1_ATCATCTAGTCCGGTC	-4.915829e+00	-3.013172e+00	Mitotic	Yes
CCEx12_B19_noRG_1in10x_L1_ATCATCTCAAGCCGTC	4.880711e+00	-3.405580e+00	Glutamatergic_Neuron	Yes
CCEx12_B19_noRG_1in10x_L1_ATCATCTCACAACGCC	6.295259e+00	7.570589e-01	Glutamatergic_Neuron	Yes
CCEx12_B19_noRG_1in10x_L1_ATCATCTCACAACTGT	8.659864e+00	-6.357301e+00	Interneuron	Yes
CCEx12_B19_noRG_1in10x_L1_ATCATCTGTAAGGGCT	6.626020e+00	2.332783e+00	Glutamatergic_Neuron	No
CCEx12_B19_noRG_1in10x_L1_ATCATCTGTCTGGTCG	9.901367e+00	-6.287593e+00	Interneuron	No
CCEx12_B19_noRG_1in10x_L1_ATCATCTGTTGGGACA	6.009839e+00	-1.606559e+00	Glutamatergic_Neuron	Yes
CCEx12_B19_noRG_1in10x_L1_ATCATCTTCAAGATCC	7.523843e+00	1.184489e-01	Glutamatergic_Neuron	Yes
CCEx12_B19_noRG_1in10x_L1_ATCATCTTCCTCATTA	6.752799e+00	4.758315e-03	Glutamatergic_Neuron	No
CCEx12_B19_noRG_1in10x_L1_ATCATCTTCGTTGCCT	7.578338e+00	2.306413e+00	Glutamatergic_Neuron	No
CCEx12_B19_noRG_1in10x_L1_ATCATCTTCTGTCCGT	-4.900299e+00	-2.439906e+00	Mitotic	No
CCEx12_B19_noRG_1in10x_L1_ATCATGGAGAGGGCTT	-1.274759e+01	-2.024203e+00	OPC	Yes
CCEx12_B19_noRG_1in10x_L1_ATCATGGAGTAGTGCG	7.669874e+00	1.798333e+00	Glutamatergic_Neuron	Yes
CCEx12_B19_noRG_1in10x_L1_ATCATGGCAGACGCCT	8.582482e+00	3.306746e-01	Glutamatergic_Neuron	Yes
CCEx12_B19_noRG_1in10x_L1_ATCATGGCAGGACGTA	7.700173e+00	1.509306e+00	Glutamatergic_Neuron	No
CCEx12_B19_noRG_1in10x_L1_ATCATGGGTAGGACAC	8.120771e+00	-8.402172e-03	Glutamatergic_Neuron	No
CCEx12_B19_noRG_1in10x_L1_ATCATGGGTCGCGTGT	6.600169e+00	1.563482e+00	Glutamatergic_Neuron	Yes
CCEx12_B19_noRG_1in10x_L1_ATCATGGGTTACTGAC	5.742093e+00	2.418947e+00	Glutamatergic_Neuron	No
CCEx12_B19_noRG_1in10x_L1_ATCATGGTCCAAAGTC	7.573706e+00	2.317411e+00	Glutamatergic_Neuron	No
CCEx12_B19_noRG_1in10x_L1_ATCATGGTCCTCCTAG	8.450823e+00	-5.511517e+00	Interneuron	No
CCEx12_B19_noRG_1in10x_L1_ATCATGGTCGGCGGTT	2.512492e-02	3.066720e-01	Astrocyte	No
CCEx12_B19_noRG_1in10x_L1_ATCCACCCAAATCCGT	8.071765e+00	2.991625e+00	Glutamatergic_Neuron	Yes
CCEx12_B19_noRG_1in10x_L1_ATCCACCCAATCTGCA	-7.842943e+00	-5.508690e+00	Mitotic	No
CCEx12_B19_noRG_1in10x_L1_ATCCACCCAGATCCAT	8.668092e+00	2.825736e+00	Glutamatergic_Neuron	No
CCEx12_B19_noRG_1in10x_L1_ATCCACCCAGATCGGA	9.764465e+00	-6.161650e+00	Interneuron	No
CCEx12_B19_noRG_1in10x_L1_ATCCACCGTACCGCTG	2.181850e+00	7.688526e+00	Glutamatergic_Neuron	No
CCEx12_B19_noRG_1in10x_L1_ATCCACCGTCACAAGG	3.810525e+00	3.550884e+00	Glutamatergic_Neuron	Yes
CCEx12_B19_noRG_1in10x_L1_ATCCACCGTCTCACCT	7.712092e+00	8.141016e-01	Glutamatergic_Neuron	No
CCEx12_B19_noRG_1in10x_L1_ATCCACCTCTGCCAGG	1.352738e+00	7.123232e-01	Astrocyte	Yes
CCEx12_B19_noRG_1in10x_L1_ATCCGAAAGAATAGGG	4.824407e+00	1.365542e+00	Glutamatergic_Neuron	No
CCEx12_B19_noRG_1in10x_L1_ATCCGAAAGATCGATA	8.546051e+00	8.339425e-01	Glutamatergic_Neuron	Yes
CCEx12_B19_noRG_1in10x_L1_ATCCGAAAGCAGCCTC	6.564551e+00	3.100707e+00	Glutamatergic_Neuron	No
CCEx12_B19_noRG_1in10x_L1_ATCCGAAAGTAGTGCG	5.949100e+00	4.878614e-01	Glutamatergic_Neuron	No
CCEx12_B19_noRG_1in10x_L1_ATCCGAACAAAGGTGC	2.289128e+00	6.818033e-01	Astrocyte_Glutamatergic_Neuron	Yes
CCEx12_B19_noRG_1in10x_L1_ATCCGAACAATAGAGT	5.983545e+00	5.090535e-01	Glutamatergic_Neuron	Yes
CCEx12_B19_noRG_1in10x_L1_ATCCGAACACCACCAG	8.732632e+00	2.346056e-01	Glutamatergic_Neuron	Yes
CCEx12_B19_noRG_1in10x_L1_ATCCGAACATGAAGTA	7.827743e+00	-2.801019e-01	Glutamatergic_Neuron	Yes
CCEx12_B19_noRG_1in10x_L1_ATCCGAACATTACCTT	-9.368356e+00	-1.126845e+00	OPC	Yes
CCEx12_B19_noRG_1in10x_L1_ATCCGAAGTAGTAGTA	-7.807869e+00	-4.766884e+00	Mitotic	No
CCEx12_B19_noRG_1in10x_L1_ATCCGAAGTCCGTCAG	1.866409e+00	6.687899e+00	Glutamatergic_Neuron	No
CCEx12_B19_noRG_1in10x_L1_ATCCGAATCCAGTAGT	6.172870e+00	1.951701e+00	Glutamatergic_Neuron	No
CCEx12_B19_noRG_1in10x_L1_ATCCGAATCTAACCGA	4.929377e+00	3.419125e+00	Glutamatergic_Neuron	Yes
CCEx12_B19_noRG_1in10x_L1_ATCCGAATCTGATACG	8.917688e+00	-5.928185e+00	Interneuron	No
CCEx12_B19_noRG_1in10x_L1_ATCCGAATCTGCCAGG	1.888890e+00	7.483888e+00	Glutamatergic_Neuron	No
CCEx12_B19_noRG_1in10x_L1_ATCCGAATCTGTCAAG	8.604371e+00	1.942639e+00	Glutamatergic_Neuron	No
CCEx12_B19_noRG_1in10x_L1_ATCGAGTAGGACGAAA	2.645683e+00	8.318728e+00	Glutamatergic_Neuron	No
CCEx12_B19_noRG_1in10x_L1_ATCGAGTCACAGTCGC	9.150772e+00	5.926606e+00	Glutamatergic_Neuron	Yes
CCEx12_B19_noRG_1in10x_L1_ATCGAGTCAGCGTCCA	9.157692e+00	2.092512e+00	Glutamatergic_Neuron	Yes
CCEx12_B19_noRG_1in10x_L1_ATCGAGTCATGGTAGG	2.718126e+00	6.470897e+00	Glutamatergic_Neuron	No
CCEx12_B19_noRG_1in10x_L1_ATCGAGTGTACAGCAG	8.649198e+00	2.876335e+00	Glutamatergic_Neuron	Yes
CCEx12_B19_noRG_1in10x_L1_ATCGAGTGTCAGCTAT	8.940524e+00	8.468720e-01	Glutamatergic_Neuron	Yes
CCEx12_B19_noRG_1in10x_L1_ATCGAGTGTGCAGGTA	1.754900e+00	6.933955e+00	Glutamatergic_Neuron	No
CCEx12_B19_noRG_1in10x_L1_ATCGAGTGTTCCAACA	9.012602e+00	1.659043e+00	Glutamatergic_Neuron	Yes
CCEx12_B19_noRG_1in10x_L1_ATCTACTAGATAGGAG	6.195093e+00	-3.691582e-01	Glutamatergic_Neuron	Yes
CCEx12_B19_noRG_1in10x_L1_ATCTACTAGGCTCAGA	8.519864e+00	-5.573145e+00	Interneuron	No
CCEx12_B19_noRG_1in10x_L1_ATCTACTAGTACACCT	5.331653e+00	1.993878e+00	Glutamatergic_Neuron	Yes
CCEx12_B19_noRG_1in10x_L1_ATCTACTCACCCATGG	7.934712e+00	2.587791e+00	Glutamatergic_Neuron	No
CCEx12_B19_noRG_1in10x_L1_ATCTACTCAGGCGATA	4.079278e+00	-2.226490e+00	Glutamatergic_Neuron	Yes
CCEx12_B19_noRG_1in10x_L1_ATCTACTCAGTAACGG	6.375273e+00	1.471817e+00	Glutamatergic_Neuron	No
CCEx12_B19_noRG_1in10x_L1_ATCTACTCATCTCGCT	3.553098e-01	3.564474e-01	Astrocyte	No
CCEx12_B19_noRG_1in10x_L1_ATCTACTGTCGTCTTC	-9.367844e+00	-1.309139e+00	OPC	Yes
CCEx12_B19_noRG_1in10x_L1_ATCTACTGTGCTTCTC	5.240347e+00	2.813487e+00	Glutamatergic_Neuron	Yes
CCEx12_B19_noRG_1in10x_L1_ATCTACTTCAAGGCTT	9.310122e+00	-6.116990e+00	Interneuron	Yes
CCEx12_B19_noRG_1in10x_L1_ATCTACTTCACTTCAT	4.973097e+00	-1.016917e+00	Glutamatergic_Neuron	Yes
CCEx12_B19_noRG_1in10x_L1_ATCTACTTCCGTACAA	7.784897e+00	1.609717e-01	Glutamatergic_Neuron	Yes
CCEx12_B19_noRG_1in10x_L1_ATCTACTTCCTATTCA	-6.894825e+00	-3.284546e+00	Mitotic	No
CCEx12_B19_noRG_1in10x_L1_ATCTACTTCGGTCTAA	6.060586e+00	-1.117896e+00	Glutamatergic_Neuron	Yes
CCEx12_B19_noRG_1in10x_L1_ATCTACTTCTCGATGA	6.314001e+00	3.547834e-01	Glutamatergic_Neuron	No
CCEx12_B19_noRG_1in10x_L1_ATCTGCCAGAGTACCG	7.793865e+00	8.992814e-01	Glutamatergic_Neuron	Yes
CCEx12_B19_noRG_1in10x_L1_ATCTGCCAGATAGCAT	8.298306e+00	5.724606e-02	Glutamatergic_Neuron	Yes
CCEx12_B19_noRG_1in10x_L1_ATCTGCCAGATTACCC	-6.345384e+00	1.067268e+00	Oligodendrocyte	No
CCEx12_B19_noRG_1in10x_L1_ATCTGCCAGTCCAGGA	2.294469e+00	7.316193e+00	Glutamatergic_Neuron	No
CCEx12_B19_noRG_1in10x_L1_ATCTGCCAGTTGCAGG	8.322149e+00	-5.836864e+00	Interneuron	No
CCEx12_B19_noRG_1in10x_L1_ATCTGCCCAGGCTCAC	7.799884e+00	7.811821e-01	Glutamatergic_Neuron	Yes
CCEx12_B19_noRG_1in10x_L1_ATCTGCCCATCTACGA	8.759464e+00	-5.604100e+00	Interneuron	No
CCEx12_B19_noRG_1in10x_L1_ATCTGCCGTCAATGTC	2.288723e+00	6.479051e+00	Glutamatergic_Neuron	No
CCEx12_B19_noRG_1in10x_L1_ATCTGCCGTCTAGCCG	3.091580e+00	8.919497e+00	Glutamatergic_Neuron	Yes
CCEx12_B19_noRG_1in10x_L1_ATCTGCCGTCTAGCGC	-1.036417e+01	-2.778295e+00	OPC	No
CCEx12_B19_noRG_1in10x_L1_ATCTGCCGTGCCTGCA	9.653344e+00	-5.932034e+00	Interneuron	No
CCEx12_B19_noRG_1in10x_L1_ATCTGCCGTGTTGAGG	6.519743e+00	2.107677e+00	Glutamatergic_Neuron	No
CCEx12_B19_noRG_1in10x_L1_ATCTGCCGTTAAGAAC	8.272569e+00	1.870629e+00	Glutamatergic_Neuron	No
CCEx12_B19_noRG_1in10x_L1_ATCTGCCTCAATCACG	-7.058192e+00	-3.146184e+00	Mitotic	No
CCEx12_B19_noRG_1in10x_L1_ATCTGCCTCCCAAGTA	4.347950e+00	-3.042489e+00	Glutamatergic_Neuron	Yes
CCEx12_B19_noRG_1in10x_L1_ATCTGCCTCTATGTGG	-7.300529e+00	-5.715291e+00	Mitotic	Yes
CCEx12_B19_noRG_1in10x_L1_ATCTGCCTCTGTGCAA	8.219816e+00	-5.479932e+00	Interneuron	No
CCEx12_B19_noRG_1in10x_L1_ATGAGGGAGAGGGATA	9.987707e-02	5.299950e-01	Astrocyte	No
CCEx12_B19_noRG_1in10x_L1_ATGAGGGAGCTAGTTC	7.818773e+00	3.028696e+00	Glutamatergic_Neuron	Yes
CCEx12_B19_noRG_1in10x_L1_ATGAGGGAGGAATTAC	3.437936e-01	-7.326350e-02	Astrocyte	Yes
CCEx12_B19_noRG_1in10x_L1_ATGAGGGAGGATGTAT	8.149671e+00	2.658134e+00	Glutamatergic_Neuron	Yes
CCEx12_B19_noRG_1in10x_L1_ATGAGGGAGGCTAGAC	8.164268e+00	2.403463e+00	Glutamatergic_Neuron	Yes
CCEx12_B19_noRG_1in10x_L1_ATGAGGGAGGCTATCT	5.102306e+00	3.338701e+00	Glutamatergic_Neuron	No
CCEx12_B19_noRG_1in10x_L1_ATGAGGGAGGTTCCTA	1.784764e+00	8.144019e+00	Glutamatergic_Neuron	No
CCEx12_B19_noRG_1in10x_L1_ATGAGGGAGTCAAGGC	9.218740e+00	2.282664e+00	Glutamatergic_Neuron	Yes
CCEx12_B19_noRG_1in10x_L1_ATGAGGGCACAGTCGC	8.908002e+00	2.227056e+00	Glutamatergic_Neuron	No
CCEx12_B19_noRG_1in10x_L1_ATGAGGGCACGCCAGT	-7.749656e+00	-4.500717e+00	Mitotic	Yes
CCEx12_B19_noRG_1in10x_L1_ATGAGGGGTCCAGTAT	4.379683e+00	-3.906420e+00	Glutamatergic_Neuron	Yes
CCEx12_B19_noRG_1in10x_L1_ATGAGGGGTTGGACCC	-6.385605e+00	-2.747729e+00	Mitotic	No
CCEx12_B19_noRG_1in10x_L1_ATGAGGGTCCGCATAA	5.888388e+00	3.049775e+00	Glutamatergic_Neuron	Yes
CCEx12_B19_noRG_1in10x_L1_ATGAGGGTCCTCATTA	7.361431e+00	3.127194e+00	Glutamatergic_Neuron	Yes
CCEx12_B19_noRG_1in10x_L1_ATGAGGGTCTCGCTTG	-3.803534e-01	5.961535e-01	Astrocyte	Yes
CCEx12_B19_noRG_1in10x_L1_ATGCGATAGAGTCTGG	8.224586e+00	1.680429e+00	Glutamatergic_Neuron	No
CCEx12_B19_noRG_1in10x_L1_ATGCGATAGATCGGGT	3.405819e-01	1.077349e+00	Astrocyte	No
CCEx12_B19_noRG_1in10x_L1_ATGCGATAGCACCGCT	-7.299931e+00	-5.679720e+00	Mitotic	Yes
CCEx12_B19_noRG_1in10x_L1_ATGCGATAGTGCGATG	8.745849e+00	2.662682e+00	Glutamatergic_Neuron	Yes
CCEx12_B19_noRG_1in10x_L1_ATGCGATCAAGCCGTC	2.102900e+00	5.960849e+00	Glutamatergic_Neuron	No
CCEx12_B19_noRG_1in10x_L1_ATGCGATCAATTCCTT	-1.244021e+01	5.594031e-01	OPC	Yes
CCEx12_B19_noRG_1in10x_L1_ATGCGATCACATGGGA	1.739406e-01	-4.140772e-02	Astrocyte	No
CCEx12_B19_noRG_1in10x_L1_ATGCGATCACCAACCG	2.064002e+00	6.915711e+00	Glutamatergic_Neuron	No
CCEx12_B19_noRG_1in10x_L1_ATGCGATCACCTATCC	-6.960419e+00	2.101845e-01	Oligodendrocyte	No
CCEx12_B19_noRG_1in10x_L1_ATGCGATCAGACAAAT	9.863105e+00	-6.337680e+00	Interneuron	No
CCEx12_B19_noRG_1in10x_L1_ATGCGATCATGACGGA	-1.219871e+00	7.424756e-01	Astrocyte	No
CCEx12_B19_noRG_1in10x_L1_ATGCGATGTGTGACGA	7.888538e-02	4.796694e-01	Astrocyte_Glutamatergic_Neuron	Yes
CCEx12_B19_noRG_1in10x_L1_ATGGGAGAGGTCGGAT	8.541297e+00	1.111687e+00	Glutamatergic_Neuron	Yes
CCEx12_B19_noRG_1in10x_L1_ATGGGAGCACAGCGTC	6.832847e+00	2.263721e+00	Glutamatergic_Neuron	Yes
CCEx12_B19_noRG_1in10x_L1_ATGGGAGCACCAGATT	-8.431552e+00	-5.197692e+00	Mitotic	No
CCEx12_B19_noRG_1in10x_L1_ATGGGAGCACCGTTGG	8.296926e+00	1.317483e+00	Glutamatergic_Neuron	No
CCEx12_B19_noRG_1in10x_L1_ATGGGAGCAGGGAGAG	-7.045345e+00	2.187044e-01	Oligodendrocyte	No
CCEx12_B19_noRG_1in10x_L1_ATGGGAGGTAATAGCA	5.901104e+00	1.002979e+00	Glutamatergic_Neuron	Yes
CCEx12_B19_noRG_1in10x_L1_ATGGGAGGTACTTAGC	8.673326e+00	-6.430922e+00	Interneuron	No
CCEx12_B19_noRG_1in10x_L1_ATGGGAGGTGTGAATA	3.209225e+00	9.166294e+00	Glutamatergic_Neuron	No
CCEx12_B19_noRG_1in10x_L1_ATGGGAGGTTGGGACA	5.808301e+00	-2.112639e+00	Glutamatergic_Neuron	Yes
CCEx12_B19_noRG_1in10x_L1_ATGGGAGGTTGGTAAA	8.458161e+00	7.744331e-01	Glutamatergic_Neuron	Yes
CCEx12_B19_noRG_1in10x_L1_ATGGGAGTCAAGAAGT	6.416681e+00	1.159000e+00	Glutamatergic_Neuron	No
CCEx12_B19_noRG_1in10x_L1_ATGGGAGTCACGACTA	8.600071e+00	-1.215971e-02	Glutamatergic_Neuron	No
CCEx12_B19_noRG_1in10x_L1_ATGGGAGTCACTGGGC	6.110445e+00	3.013824e+00	Glutamatergic_Neuron	No
CCEx12_B19_noRG_1in10x_L1_ATGGGAGTCATAAAGG	6.307875e+00	1.038951e+00	Glutamatergic_Neuron	Yes
CCEx12_B19_noRG_1in10x_L1_ATGGGAGTCGCAGGCT	7.875796e+00	-3.205210e-01	Glutamatergic_Neuron	No
CCEx12_B19_noRG_1in10x_L1_ATGGGAGTCTTGCATT	2.969713e+00	8.045104e+00	Glutamatergic_Neuron	Yes
CCEx12_B19_noRG_1in10x_L1_ATGTGTGAGAACTCGG	1.604620e+00	7.318696e+00	Glutamatergic_Neuron	Yes
CCEx12_B19_noRG_1in10x_L1_ATGTGTGAGCGACGTA	3.965020e+00	3.494407e+00	Glutamatergic_Neuron	Yes
CCEx12_B19_noRG_1in10x_L1_ATGTGTGAGCTGAACG	7.371447e+00	1.439276e+00	Glutamatergic_Neuron	Yes
CCEx12_B19_noRG_1in10x_L1_ATGTGTGAGTATTGGA	5.458888e+00	-2.927646e+00	Glutamatergic_Neuron	Yes
CCEx12_B19_noRG_1in10x_L1_ATGTGTGAGTGGCACA	7.423903e+00	1.306033e+00	Glutamatergic_Neuron	No
CCEx12_B19_noRG_1in10x_L1_ATGTGTGCAACACGCC	-6.175708e+00	1.373908e+00	Oligodendrocyte	No
CCEx12_B19_noRG_1in10x_L1_ATGTGTGCACGTCAGC	8.106655e+00	2.668376e+00	Glutamatergic_Neuron	No
CCEx12_B19_noRG_1in10x_L1_ATGTGTGCAGTGACAG	-2.624027e-01	-7.778595e+00	Astrocyte_Glutamatergic_Neuron	Yes
CCEx12_B19_noRG_1in10x_L1_ATGTGTGGTAGGGACT	1.656676e+00	7.071300e+00	Glutamatergic_Neuron	No
CCEx12_B19_noRG_1in10x_L1_ATGTGTGGTAGTGAAT	7.423865e+00	1.786008e+00	Glutamatergic_Neuron	Yes
CCEx12_B19_noRG_1in10x_L1_ATGTGTGGTCTTTCAT	9.219673e+00	-5.946520e+00	Interneuron	No
CCEx12_B19_noRG_1in10x_L1_ATGTGTGGTGATGCCC	8.443172e+00	5.384877e-01	Glutamatergic_Neuron	No
CCEx12_B19_noRG_1in10x_L1_ATGTGTGTCATGCATG	-8.538136e+00	-5.339462e+00	Mitotic	No
CCEx12_B19_noRG_1in10x_L1_ATGTGTGTCCATTCTA	8.407616e+00	-6.453697e+00	Interneuron	Yes
CCEx12_B19_noRG_1in10x_L1_ATGTGTGTCTTGAGAC	2.220744e+00	7.716938e+00	Glutamatergic_Neuron	No
CCEx12_B19_noRG_1in10x_L1_ATTACTCAGAAGGGTA	8.411113e+00	-5.915158e+00	Interneuron	No
CCEx12_B19_noRG_1in10x_L1_ATTACTCAGAATCTCC	8.053278e+00	2.199092e-01	Glutamatergic_Neuron	No
CCEx12_B19_noRG_1in10x_L1_ATTACTCAGCAGACTG	-1.193487e+01	-6.795329e-01	OPC	No
CCEx12_B19_noRG_1in10x_L1_ATTACTCCACAGCCCA	4.595482e+00	-3.240748e+00	Glutamatergic_Neuron	Yes
CCEx12_B19_noRG_1in10x_L1_ATTACTCCACCACGTG	7.935192e+00	2.217356e-01	Glutamatergic_Neuron	No
CCEx12_B19_noRG_1in10x_L1_ATTACTCCACGGACAA	-1.005080e+01	-2.644516e+00	OPC	Yes
CCEx12_B19_noRG_1in10x_L1_ATTACTCCAGCTGTGC	8.354359e+00	2.941993e+00	Glutamatergic_Neuron	No
CCEx12_B19_noRG_1in10x_L1_ATTACTCCAGGAATCG	2.766299e+00	7.577851e+00	Glutamatergic_Neuron	No
CCEx12_B19_noRG_1in10x_L1_ATTACTCCATCCAACA	8.743896e+00	-6.032132e+00	Interneuron	No
CCEx12_B19_noRG_1in10x_L1_ATTACTCGTTAAGATG	4.567315e+00	1.955729e+00	Glutamatergic_Neuron	Yes
CCEx12_B19_noRG_1in10x_L1_ATTACTCGTTCAGCGC	8.119702e+00	3.862703e-01	Glutamatergic_Neuron	Yes
CCEx12_B19_noRG_1in10x_L1_ATTACTCTCACTCTTA	6.638251e+00	2.708663e+00	Glutamatergic_Neuron	Yes
CCEx12_B19_noRG_1in10x_L1_ATTACTCTCATACGGT	2.679276e+00	7.199119e+00	Glutamatergic_Neuron	No
CCEx12_B19_noRG_1in10x_L1_ATTACTCTCCCTCAGT	8.658664e+00	1.135552e+00	Glutamatergic_Neuron	No
CCEx12_B19_noRG_1in10x_L1_ATTACTCTCGAATGCT	5.409131e+00	4.782456e-01	Glutamatergic_Neuron	Yes
CCEx12_B19_noRG_1in10x_L1_ATTACTCTCTGAAAGA	7.167076e+00	2.316069e-01	Glutamatergic_Neuron	Yes
CCEx12_B19_noRG_1in10x_L1_ATTATCCAGTGGTAGC	3.594769e+00	-1.228705e+00	Astrocyte_Glutamatergic_Neuron	Yes
CCEx12_B19_noRG_1in10x_L1_ATTATCCCACAGACTT	-9.487978e+00	-2.046169e+00	OPC	No
CCEx12_B19_noRG_1in10x_L1_ATTATCCCATTAACCG	7.622858e+00	1.914069e+00	Glutamatergic_Neuron	Yes
CCEx12_B19_noRG_1in10x_L1_ATTATCCGTCAGAATA	6.046560e+00	6.153486e-01	Glutamatergic_Neuron	Yes
CCEx12_B19_noRG_1in10x_L1_ATTATCCGTCGAGATG	6.994793e+00	4.108586e-01	Glutamatergic_Neuron	No
CCEx12_B19_noRG_1in10x_L1_ATTATCCGTCGGCACT	8.435915e+00	3.013121e+00	Glutamatergic_Neuron	No
CCEx12_B19_noRG_1in10x_L1_ATTATCCTCCTCGCAT	2.001267e+00	-1.838104e+00	Astrocyte	No
CCEx12_B19_noRG_1in10x_L1_ATTATCCTCCTTTCGG	5.076667e+00	1.589972e+00	Glutamatergic_Neuron	No
CCEx12_B19_noRG_1in10x_L1_ATTATCCTCGGCTTGG	1.010572e+01	-2.529544e+00	Glutamatergic_Neuron	Yes
CCEx12_B19_noRG_1in10x_L1_ATTATCCTCTACTTAC	6.007609e+00	-1.005464e-01	Glutamatergic_Neuron	Yes
CCEx12_B19_noRG_1in10x_L1_ATTATCCTCTCGTTTA	8.190353e+00	2.462263e+00	Glutamatergic_Neuron	Yes
CCEx12_B19_noRG_1in10x_L1_ATTCTACAGAAGGCCT	2.105804e+00	6.647028e+00	Glutamatergic_Neuron	No
CCEx12_B19_noRG_1in10x_L1_ATTCTACAGCCTATGT	2.821183e+00	7.349617e+00	Glutamatergic_Neuron	No
CCEx12_B19_noRG_1in10x_L1_ATTCTACAGGCATGTG	8.273471e+00	2.907810e+00	Glutamatergic_Neuron	No
CCEx12_B19_noRG_1in10x_L1_ATTCTACCAAGCTGTT	-1.039248e+01	-3.805364e+00	OPC	Yes
CCEx12_B19_noRG_1in10x_L1_ATTCTACCAGGACCCT	4.522334e+00	3.151947e+00	Glutamatergic_Neuron	Yes
CCEx12_B19_noRG_1in10x_L1_ATTCTACGTCTCCATC	4.642498e+00	-3.024274e+00	Glutamatergic_Neuron	Yes
CCEx12_B19_noRG_1in10x_L1_ATTCTACGTTAAGATG	5.857805e+00	4.718575e-01	Glutamatergic_Neuron	No
CCEx12_B19_noRG_1in10x_L1_ATTCTACTCCGTAGTA	7.316031e+00	1.149598e+00	Glutamatergic_Neuron	Yes
CCEx12_B19_noRG_1in10x_L1_ATTGGACAGAAGGCCT	7.637859e+00	1.370563e+00	Glutamatergic_Neuron	No
CCEx12_B19_noRG_1in10x_L1_ATTGGACAGGCAAAGA	4.602348e+00	2.770981e+00	Glutamatergic_Neuron	No
CCEx12_B19_noRG_1in10x_L1_ATTGGACCAATGACCT	8.535755e+00	1.541892e+00	Glutamatergic_Neuron	Yes
CCEx12_B19_noRG_1in10x_L1_ATTGGACCAATGCCAT	9.096782e+00	-5.647225e+00	Interneuron	No
CCEx12_B19_noRG_1in10x_L1_ATTGGACGTGCGATAG	7.412485e+00	2.192189e+00	Glutamatergic_Neuron	Yes
CCEx12_B19_noRG_1in10x_L1_ATTGGACGTGGCCCTA	7.164073e+00	2.752306e+00	Glutamatergic_Neuron	No
CCEx12_B19_noRG_1in10x_L1_ATTGGACTCAGTCAGT	2.137270e+00	8.021544e+00	Glutamatergic_Neuron	No
CCEx12_B19_noRG_1in10x_L1_ATTGGACTCATGTAGC	2.501776e+00	8.166912e+00	Glutamatergic_Neuron	No
CCEx12_B19_noRG_1in10x_L1_ATTGGACTCCGAACGC	7.111961e+00	1.872499e+00	Glutamatergic_Neuron	No
CCEx12_B19_noRG_1in10x_L1_ATTGGTGAGACAAAGG	9.707875e+00	-6.672441e+00	Interneuron	No
CCEx12_B19_noRG_1in10x_L1_ATTGGTGAGCGCTCCA	2.374410e+00	7.451742e+00	Glutamatergic_Neuron	No
CCEx12_B19_noRG_1in10x_L1_ATTGGTGAGGGTCTCC	1.997985e+00	7.984130e+00	Glutamatergic_Neuron	No
CCEx12_B19_noRG_1in10x_L1_ATTGGTGCAAGTTGTC	-7.437822e+00	-6.850947e+00	Mitotic	Yes
CCEx12_B19_noRG_1in10x_L1_ATTGGTGCAGATGAGC	1.320684e+00	7.593783e+00	Glutamatergic_Neuron	No
CCEx12_B19_noRG_1in10x_L1_ATTGGTGCAGTACACT	8.902167e+00	1.723303e+00	Glutamatergic_Neuron	No
CCEx12_B19_noRG_1in10x_L1_ATTGGTGGTAGTGAAT	4.007378e-01	4.879429e-01	Astrocyte	No
CCEx12_B19_noRG_1in10x_L1_ATTGGTGGTCGTTGTA	8.821771e+00	7.152949e-01	Glutamatergic_Neuron	No
CCEx12_B19_noRG_1in10x_L1_ATTGGTGGTCTTGTCC	-1.150317e+01	-2.479521e+00	OPC	No
CCEx12_B19_noRG_1in10x_L1_ATTGGTGGTGCGATAG	8.466483e+00	1.640741e+00	Glutamatergic_Neuron	Yes
CCEx12_B19_noRG_1in10x_L1_ATTGGTGTCAACGCTA	3.692256e+00	7.747983e+00	Glutamatergic_Neuron	Yes
CCEx12_B19_noRG_1in10x_L1_ATTGGTGTCCGTTGTC	5.617327e+00	3.263597e+00	Glutamatergic_Neuron	Yes
CCEx12_B19_noRG_1in10x_L1_ATTGGTGTCGATCCCT	-1.245403e+01	-1.686892e+00	OPC	Yes
CCEx12_B19_noRG_1in10x_L1_ATTGGTGTCGCGGATC	8.103292e+00	5.463719e-01	Glutamatergic_Neuron	No
CCEx12_B19_noRG_1in10x_L1_ATTTCTGAGGCTAGGT	1.601579e-01	2.946965e+00	Astrocyte	Yes
CCEx12_B19_noRG_1in10x_L1_ATTTCTGAGGTCGGAT	-1.254345e+01	-1.658485e-03	OPC	Yes
CCEx12_B19_noRG_1in10x_L1_ATTTCTGCACCGTTGG	8.013379e+00	1.542133e-01	Glutamatergic_Neuron	Yes
CCEx12_B19_noRG_1in10x_L1_ATTTCTGCACGGCCAT	4.402277e+00	-3.205195e+00	Glutamatergic_Neuron	Yes
CCEx12_B19_noRG_1in10x_L1_ATTTCTGCACTTCTGC	1.415377e+00	7.924419e+00	Glutamatergic_Neuron	Yes
CCEx12_B19_noRG_1in10x_L1_ATTTCTGGTAAATACG	4.006409e+00	-2.861911e+00	Glutamatergic_Neuron	Yes
CCEx12_B19_noRG_1in10x_L1_ATTTCTGGTAAGAGGA	6.864210e+00	-2.572908e-01	Glutamatergic_Neuron	No
CCEx12_B19_noRG_1in10x_L1_ATTTCTGGTTGTGGAG	5.169174e+00	1.998721e+00	Glutamatergic_Neuron	Yes
CCEx12_B19_noRG_1in10x_L1_ATTTCTGGTTTGTTGG	8.212868e+00	1.627702e+00	Glutamatergic_Neuron	No
CCEx12_B19_noRG_1in10x_L1_ATTTCTGTCACTTACT	4.660243e+00	3.459545e+00	Glutamatergic_Neuron	Yes
CCEx12_B19_noRG_1in10x_L1_ATTTCTGTCGAATGCT	-6.436375e+00	8.592739e-01	Oligodendrocyte	No
CCEx12_B19_noRG_1in10x_L1_ATTTCTGTCGCAAGCC	2.938351e+00	7.236991e+00	Glutamatergic_Neuron	No
CCEx12_B19_noRG_1in10x_L1_ATTTCTGTCGGTTAAC	8.833524e+00	1.236112e+00	Glutamatergic_Neuron	Yes
CCEx12_B19_noRG_1in10x_L1_ATTTCTGTCGTACGGC	2.418811e+00	7.729446e+00	Glutamatergic_Neuron	No
CCEx12_B19_noRG_1in10x_L1_ATTTCTGTCGTTGACA	7.522525e+00	1.857539e+00	Glutamatergic_Neuron	Yes
CCEx12_B19_noRG_1in10x_L1_ATTTCTGTCTAACGGT	8.129584e+00	7.157074e-01	Glutamatergic_Neuron	Yes
CCEx12_B19_noRG_1in10x_L1_CAACCAAAGGAATGGA	6.977735e+00	1.492653e+00	Glutamatergic_Neuron	Yes
CCEx12_B19_noRG_1in10x_L1_CAACCAAAGGACCACA	2.026560e+00	6.533077e+00	Glutamatergic_Neuron	Yes
CCEx12_B19_noRG_1in10x_L1_CAACCAAAGGCATGGT	8.522967e+00	1.502874e-01	Glutamatergic_Neuron	Yes
CCEx12_B19_noRG_1in10x_L1_CAACCAACAAAGGTGC	8.450663e+00	4.339809e-01	Glutamatergic_Neuron	No
CCEx12_B19_noRG_1in10x_L1_CAACCAACATCCTAGA	8.370769e+00	-5.556292e+00	Interneuron	No
CCEx12_B19_noRG_1in10x_L1_CAACCAAGTCAGTGGA	-8.476362e+00	-5.117890e+00	Mitotic	Yes
CCEx12_B19_noRG_1in10x_L1_CAACCAAGTTCGGCAC	7.841509e+00	-5.329612e+00	Interneuron	No
CCEx12_B19_noRG_1in10x_L1_CAACCAATCACCCGAG	1.008064e+00	1.825876e+00	Astrocyte	Yes
CCEx12_B19_noRG_1in10x_L1_CAACCAATCATGTGGT	4.498327e+00	-3.088643e+00	Glutamatergic_Neuron	Yes
CCEx12_B19_noRG_1in10x_L1_CAACCTCAGAGCCTAG	2.141386e+00	7.961105e+00	Glutamatergic_Neuron	No
CCEx12_B19_noRG_1in10x_L1_CAACCTCAGCCACGTC	8.604585e+00	1.981134e+00	Glutamatergic_Neuron	No
CCEx12_B19_noRG_1in10x_L1_CAACCTCAGCGTTCCG	8.175426e+00	5.519256e-01	Glutamatergic_Neuron	No
CCEx12_B19_noRG_1in10x_L1_CAACCTCAGGCTACGA	-7.040742e+00	2.446699e-03	Oligodendrocyte	No
CCEx12_B19_noRG_1in10x_L1_CAACCTCAGTGGTAGC	1.054134e+00	-9.253729e+00	Interneuron	Yes
CCEx12_B19_noRG_1in10x_L1_CAACCTCAGTGTACGG	7.327811e+00	2.213947e+00	Glutamatergic_Neuron	No
CCEx12_B19_noRG_1in10x_L1_CAACCTCCAGTGGGAT	8.389384e+00	8.828393e-01	Glutamatergic_Neuron	No
CCEx12_B19_noRG_1in10x_L1_CAACCTCCATATACGC	3.054220e+00	8.606865e+00	Glutamatergic_Neuron	No
CCEx12_B19_noRG_1in10x_L1_CAACCTCCATTGAGCT	2.841403e+00	8.018470e+00	Glutamatergic_Neuron	No
CCEx12_B19_noRG_1in10x_L1_CAACCTCGTAAACACA	5.663744e+00	2.431725e+00	Glutamatergic_Neuron	No
CCEx12_B19_noRG_1in10x_L1_CAACCTCTCAATCACG	-5.784837e+00	-3.545056e+00	Mitotic	No
CCEx12_B19_noRG_1in10x_L1_CAACCTCTCACCTTAT	-1.045759e+01	-3.398934e+00	OPC	No
CCEx12_B19_noRG_1in10x_L1_CAACCTCTCGTCCGTT	-1.240505e+01	-9.791111e-01	OPC	Yes
CCEx12_B19_noRG_1in10x_L1_CAACCTCTCTATCGCC	8.262491e+00	-5.956558e+00	Interneuron	Yes
CCEx12_B19_noRG_1in10x_L1_CAACTAGAGAAGATTC	5.383679e+00	4.377348e-01	Glutamatergic_Neuron	No
CCEx12_B19_noRG_1in10x_L1_CAACTAGAGAGCTATA	8.048668e+00	-6.022190e+00	Interneuron	No
CCEx12_B19_noRG_1in10x_L1_CAACTAGAGCCCAACC	7.981412e+00	2.180865e+00	Glutamatergic_Neuron	No
CCEx12_B19_noRG_1in10x_L1_CAACTAGAGCGACGTA	9.110991e+00	1.768010e+00	Glutamatergic_Neuron	No
CCEx12_B19_noRG_1in10x_L1_CAACTAGCAAGTACCT	6.661813e+00	2.200671e+00	Glutamatergic_Neuron	No
CCEx12_B19_noRG_1in10x_L1_CAACTAGCACGCTTTC	3.146577e+00	6.754811e+00	Glutamatergic_Neuron	No
CCEx12_B19_noRG_1in10x_L1_CAACTAGCAGGATCGA	8.256605e+00	2.316273e+00	Glutamatergic_Neuron	No
CCEx12_B19_noRG_1in10x_L1_CAACTAGGTCAGATAA	-7.082668e-01	4.884226e-02	Astrocyte	No
CCEx12_B19_noRG_1in10x_L1_CAACTAGTCCCATTAT	6.308383e+00	2.895372e-01	Glutamatergic_Neuron	No
CCEx12_B19_noRG_1in10x_L1_CAAGAAAAGAATCTCC	3.163060e+00	9.166680e+00	Glutamatergic_Neuron	Yes
CCEx12_B19_noRG_1in10x_L1_CAAGAAAAGCCCAACC	6.318181e+00	1.354415e+00	Glutamatergic_Neuron	Yes
CCEx12_B19_noRG_1in10x_L1_CAAGAAAAGTTGAGTA	5.799358e+00	8.047600e-01	Glutamatergic_Neuron	No
CCEx12_B19_noRG_1in10x_L1_CAAGAAACACATTAGC	5.710926e+00	-2.713699e+00	Glutamatergic_Neuron	Yes
CCEx12_B19_noRG_1in10x_L1_CAAGAAACACCAGCAC	8.263132e+00	-2.451504e-01	Glutamatergic_Neuron	Yes
CCEx12_B19_noRG_1in10x_L1_CAAGAAACAGCCAATT	5.688234e+00	2.061239e+00	Glutamatergic_Neuron	Yes
CCEx12_B19_noRG_1in10x_L1_CAAGAAAGTCGCTTCT	2.027463e-01	1.771658e+00	Astrocyte	No
CCEx12_B19_noRG_1in10x_L1_CAAGAAAGTTCCACGG	7.662776e+00	1.296210e+00	Glutamatergic_Neuron	No
CCEx12_B19_noRG_1in10x_L1_CAAGAAATCACCTTAT	5.903413e+00	9.923454e-01	Glutamatergic_Neuron	Yes
CCEx12_B19_noRG_1in10x_L1_CAAGAAATCAGCTCGG	3.967908e+00	2.674577e+00	Glutamatergic_Neuron	No
CCEx12_B19_noRG_1in10x_L1_CAAGAAATCATTGCCC	7.639740e+00	2.153132e+00	Glutamatergic_Neuron	Yes
CCEx12_B19_noRG_1in10x_L1_CAAGAAATCTCCTATA	-9.119782e+00	-1.421094e+00	OPC	No
CCEx12_B19_noRG_1in10x_L1_CAAGAAATCTCTAGGA	8.775933e+00	-6.619735e+00	Interneuron	No
CCEx12_B19_noRG_1in10x_L1_CAAGAAATCTTGCCGT	5.937481e+00	6.630198e-01	Glutamatergic_Neuron	No
CCEx12_B19_noRG_1in10x_L1_CAAGATCAGACTAGGC	8.043406e+00	1.822967e+00	Glutamatergic_Neuron	No
CCEx12_B19_noRG_1in10x_L1_CAAGATCAGACTTTCG	7.459841e+00	2.130704e+00	Glutamatergic_Neuron	Yes
CCEx12_B19_noRG_1in10x_L1_CAAGATCAGTACGCCC	-2.013647e+00	7.032573e-01	Astrocyte	Yes
CCEx12_B19_noRG_1in10x_L1_CAAGATCCATGCCCGA	4.914067e-01	2.646862e-01	Astrocyte	No
CCEx12_B19_noRG_1in10x_L1_CAAGATCCATTGGCGC	7.357282e+00	2.506386e+00	Glutamatergic_Neuron	Yes
CCEx12_B19_noRG_1in10x_L1_CAAGATCGTGTTGAGG	-1.137128e+01	-2.810724e+00	OPC	No
CCEx12_B19_noRG_1in10x_L1_CAAGATCGTTATGTGC	4.215629e+00	-7.709680e-01	Astrocyte_Glutamatergic_Neuron	Yes
CCEx12_B19_noRG_1in10x_L1_CAAGATCTCACATAGC	1.244964e+00	4.459502e-01	Astrocyte	No
CCEx12_B19_noRG_1in10x_L1_CAAGATCTCATGTCTT	8.671185e+00	-6.420013e+00	Interneuron	No
CCEx12_B19_noRG_1in10x_L1_CAAGATCTCTCCAGGG	6.512311e+00	2.055029e+00	Glutamatergic_Neuron	No
CCEx12_B19_noRG_1in10x_L1_CAAGGCCAGCCAGAAC	7.173034e+00	-2.069936e+00	Glutamatergic_Neuron	No
CCEx12_B19_noRG_1in10x_L1_CAAGGCCAGCTCCTCT	7.002405e+00	2.360210e+00	Glutamatergic_Neuron	Yes
CCEx12_B19_noRG_1in10x_L1_CAAGGCCAGTGCAAGC	8.746961e+00	-5.468790e+00	Interneuron	No
CCEx12_B19_noRG_1in10x_L1_CAAGGCCGTAAGGGAA	-8.517925e+00	-2.659659e+00	Mitotic	Yes
CCEx12_B19_noRG_1in10x_L1_CAAGGCCGTAGAAGGA	8.304379e+00	-5.485791e+00	Interneuron	No
CCEx12_B19_noRG_1in10x_L1_CAAGGCCGTATAATGG	6.802119e+00	1.755497e+00	Glutamatergic_Neuron	No
CCEx12_B19_noRG_1in10x_L1_CAAGGCCGTTCACGGC	6.936439e+00	1.683660e+00	Glutamatergic_Neuron	No
CCEx12_B19_noRG_1in10x_L1_CAAGGCCGTTCGTTGA	4.591486e+00	-4.190221e+00	Glutamatergic_Neuron	Yes
CCEx12_B19_noRG_1in10x_L1_CAAGGCCGTTGTTTGG	8.692574e+00	3.510270e-01	Glutamatergic_Neuron	No
CCEx12_B19_noRG_1in10x_L1_CAAGGCCTCAACGGGA	7.582807e+00	1.539659e-01	Glutamatergic_Neuron	No
CCEx12_B19_noRG_1in10x_L1_CAAGGCCTCAGGCAAG	9.817350e+00	-6.258581e+00	Interneuron	No
CCEx12_B19_noRG_1in10x_L1_CAAGGCCTCCGCAGTG	4.594256e+00	-4.232542e+00	Glutamatergic_Neuron	Yes
CCEx12_B19_noRG_1in10x_L1_CAAGGCCTCCGCGGTA	8.881855e+00	2.162309e+00	Glutamatergic_Neuron	No
CCEx12_B19_noRG_1in10x_L1_CAAGGCCTCCGCGTTT	8.807522e+00	1.630151e+00	Glutamatergic_Neuron	No
CCEx12_B19_noRG_1in10x_L1_CAAGGCCTCTAACTGG	9.340122e+00	-6.728360e+00	Interneuron	No
CCEx12_B19_noRG_1in10x_L1_CAAGTTGAGACGCAAC	9.487333e+00	-4.716194e+00	Interneuron	No
CCEx12_B19_noRG_1in10x_L1_CAAGTTGAGGCTATCT	2.759602e+00	6.228377e-01	Glutamatergic_Neuron	No
CCEx12_B19_noRG_1in10x_L1_CAAGTTGCAACACCCG	8.346553e+00	2.577220e+00	Glutamatergic_Neuron	No
CCEx12_B19_noRG_1in10x_L1_CAAGTTGCAAGGGTCA	9.111521e+00	-5.802245e+00	Interneuron	Yes
CCEx12_B19_noRG_1in10x_L1_CAAGTTGCAGTAACGG	-6.827200e-01	-9.716320e+00	Interneuron	Yes
CCEx12_B19_noRG_1in10x_L1_CAAGTTGCAGTCCTTC	9.964292e+00	-6.231242e+00	Interneuron	No
CCEx12_B19_noRG_1in10x_L1_CAAGTTGGTAGATTAG	3.158145e+00	8.901694e+00	Glutamatergic_Neuron	Yes
CCEx12_B19_noRG_1in10x_L1_CAAGTTGGTAGCCTCG	4.775657e+00	-2.592065e+00	Glutamatergic_Neuron	Yes
CCEx12_B19_noRG_1in10x_L1_CAAGTTGGTCACAAGG	4.854571e-01	6.850519e-01	Astrocyte	No
CCEx12_B19_noRG_1in10x_L1_CAAGTTGGTCTCAACA	8.806252e+00	4.003125e-01	Glutamatergic_Neuron	Yes
CCEx12_B19_noRG_1in10x_L1_CAAGTTGTCATGCTCC	2.839035e-01	-9.081908e+00	Interneuron	Yes
CCEx12_B19_noRG_1in10x_L1_CAAGTTGTCCCAGGTG	9.557954e+00	-6.276353e+00	Interneuron	No
CCEx12_B19_noRG_1in10x_L1_CAAGTTGTCTGCGGCA	9.064487e+00	-5.898842e+00	Interneuron	No
CCEx12_B19_noRG_1in10x_L1_CACAAACAGAAGGTTT	8.641497e+00	-6.547798e+00	Interneuron	Yes
CCEx12_B19_noRG_1in10x_L1_CACAAACAGCGTGAGT	5.855442e+00	2.015708e+00	Glutamatergic_Neuron	No
CCEx12_B19_noRG_1in10x_L1_CACAAACAGTGATCGG	7.748895e+00	-5.608578e-01	Glutamatergic_Neuron	No
CCEx12_B19_noRG_1in10x_L1_CACAAACCAAATTGCC	5.092217e+00	3.297219e+00	Glutamatergic_Neuron	Yes
CCEx12_B19_noRG_1in10x_L1_CACAAACCAACCGCCA	8.871560e+00	2.488128e+00	Glutamatergic_Neuron	Yes
CCEx12_B19_noRG_1in10x_L1_CACAAACCAATAGAGT	4.548097e+00	-4.004017e+00	Glutamatergic_Neuron	Yes
CCEx12_B19_noRG_1in10x_L1_CACAAACCACCCATGG	8.122728e+00	2.232213e+00	Glutamatergic_Neuron	Yes
CCEx12_B19_noRG_1in10x_L1_CACAAACCAGGATTGG	-8.994584e+00	-4.849052e+00	Mitotic	No
CCEx12_B19_noRG_1in10x_L1_CACAAACCAGTAAGAT	5.171475e+00	2.136324e+00	Glutamatergic_Neuron	No
CCEx12_B19_noRG_1in10x_L1_CACAAACGTTATCGGT	3.844151e+00	-2.225276e+00	Astrocyte_Glutamatergic_Neuron	Yes
CCEx12_B19_noRG_1in10x_L1_CACAAACTCCATGAAC	9.936280e+00	-6.554944e+00	Interneuron	Yes
CCEx12_B19_noRG_1in10x_L1_CACAAACTCCCTTGCA	4.333299e+00	3.589055e+00	Glutamatergic_Neuron	Yes
CCEx12_B19_noRG_1in10x_L1_CACAAACTCCTCGCAT	-6.601734e+00	-5.036129e+00	Mitotic	No
CCEx12_B19_noRG_1in10x_L1_CACAAACTCTATGTGG	2.790506e+00	7.922698e+00	Glutamatergic_Neuron	No
CCEx12_B19_noRG_1in10x_L1_CACAAACTCTCGTTTA	6.868614e+00	5.739076e-01	Glutamatergic_Neuron	No
CCEx12_B19_noRG_1in10x_L1_CACACAAAGCCCAATT	3.019852e+00	6.949292e+00	Glutamatergic_Neuron	No
CCEx12_B19_noRG_1in10x_L1_CACACAAAGCGTAGTG	7.476206e+00	2.569566e+00	Glutamatergic_Neuron	No
CCEx12_B19_noRG_1in10x_L1_CACACAACAATCTACG	2.513811e+00	8.169231e+00	Glutamatergic_Neuron	No
CCEx12_B19_noRG_1in10x_L1_CACACAACAGATAATG	5.725297e+00	7.360849e-01	Glutamatergic_Neuron	No
CCEx12_B19_noRG_1in10x_L1_CACACAAGTGTGAAAT	8.534605e+00	9.266252e-01	Glutamatergic_Neuron	Yes
CCEx12_B19_noRG_1in10x_L1_CACACAAGTTAGGGTG	-1.613089e+00	5.202253e-01	Astrocyte	Yes
CCEx12_B19_noRG_1in10x_L1_CACACAAGTTCGGCAC	-1.305755e+01	-1.464688e+00	OPC	Yes
CCEx12_B19_noRG_1in10x_L1_CACACAATCCGCAAGC	4.887536e+00	-2.977927e+00	Glutamatergic_Neuron	Yes
CCEx12_B19_noRG_1in10x_L1_CACACAATCTCTGCTG	8.267982e+00	2.488243e+00	Glutamatergic_Neuron	No
CCEx12_B19_noRG_1in10x_L1_CACACAATCTTTACGT	-6.493329e+00	-3.313566e+00	Mitotic	No
CCEx12_B19_noRG_1in10x_L1_CACACCTAGCGTGAAC	4.582503e+00	-3.420970e+00	Glutamatergic_Neuron	Yes
CCEx12_B19_noRG_1in10x_L1_CACACCTAGCTAGTGG	1.833761e+00	6.847258e+00	Glutamatergic_Neuron	Yes
CCEx12_B19_noRG_1in10x_L1_CACACCTAGGGTCTCC	3.189817e+00	9.281641e+00	Glutamatergic_Neuron	Yes
CCEx12_B19_noRG_1in10x_L1_CACACCTAGGTTCCTA	7.611467e+00	6.483643e-02	Glutamatergic_Neuron	No
CCEx12_B19_noRG_1in10x_L1_CACACCTAGTACTTGC	8.496608e+00	1.325902e+00	Glutamatergic_Neuron	Yes
CCEx12_B19_noRG_1in10x_L1_CACACCTCACCATCCT	1.113044e+00	6.873469e-01	Astrocyte	No
CCEx12_B19_noRG_1in10x_L1_CACACCTCAGACAAGC	8.755286e+00	2.618568e+00	Glutamatergic_Neuron	No
CCEx12_B19_noRG_1in10x_L1_CACACCTCATGTCCTC	8.604528e+00	-5.412135e+00	Interneuron	No
CCEx12_B19_noRG_1in10x_L1_CACACCTGTATAATGG	6.452307e+00	6.761758e-01	Glutamatergic_Neuron	Yes
CCEx12_B19_noRG_1in10x_L1_CACACCTGTATCGCAT	-7.279310e+00	5.847400e-02	Oligodendrocyte	No
CCEx12_B19_noRG_1in10x_L1_CACACCTTCCTTGCCA	-1.117650e+01	-2.771997e+00	OPC	No
CCEx12_B19_noRG_1in10x_L1_CACACCTTCGCCAGCA	-8.020629e+00	-3.141738e+00	Mitotic	No
CCEx12_B19_noRG_1in10x_L1_CACACCTTCGGTCCGA	8.831601e+00	2.447211e-01	Glutamatergic_Neuron	Yes
CCEx12_B19_noRG_1in10x_L1_CACACCTTCTTGCATT	7.427332e+00	2.268674e+00	Glutamatergic_Neuron	No
CCEx12_B19_noRG_1in10x_L1_CACACTCAGACAGACC	-1.290250e+01	-9.101887e-01	OPC	Yes
CCEx12_B19_noRG_1in10x_L1_CACACTCAGAGTCTGG	4.738733e+00	-2.395906e+00	Glutamatergic_Neuron	Yes
CCEx12_B19_noRG_1in10x_L1_CACACTCAGGCAAAGA	1.212743e+00	-6.012926e-02	Astrocyte	No
CCEx12_B19_noRG_1in10x_L1_CACACTCAGTACGACG	7.095823e+00	-9.256099e-01	Glutamatergic_Neuron	Yes
CCEx12_B19_noRG_1in10x_L1_CACACTCAGTACTTGC	8.951582e+00	-5.794130e+00	Interneuron	No
CCEx12_B19_noRG_1in10x_L1_CACACTCCAATCGAAA	2.109521e+00	8.338358e+00	Glutamatergic_Neuron	No
CCEx12_B19_noRG_1in10x_L1_CACACTCCACGCGAAA	8.520788e+00	-5.418008e+00	Interneuron	No
CCEx12_B19_noRG_1in10x_L1_CACACTCCATACCATG	2.063741e+00	7.937075e+00	Glutamatergic_Neuron	Yes
CCEx12_B19_noRG_1in10x_L1_CACACTCCATTCACTT	9.780518e+00	-6.488001e+00	Interneuron	Yes
CCEx12_B19_noRG_1in10x_L1_CACACTCCATTCCTCG	6.544866e+00	2.755137e+00	Glutamatergic_Neuron	No
CCEx12_B19_noRG_1in10x_L1_CACACTCGTCGACTGC	-8.671076e+00	-2.505993e+00	OPC	No
CCEx12_B19_noRG_1in10x_L1_CACACTCGTGAGGGAG	5.258812e-01	1.684598e+00	Astrocyte	No
CCEx12_B19_noRG_1in10x_L1_CACACTCTCAACTCTT	7.714462e+00	1.677057e+00	Glutamatergic_Neuron	Yes
CCEx12_B19_noRG_1in10x_L1_CACACTCTCACGGTTA	4.228284e-01	8.102998e-01	Astrocyte	Yes
CCEx12_B19_noRG_1in10x_L1_CACACTCTCATCACCC	-1.293332e+01	-1.176316e+00	OPC	No
CCEx12_B19_noRG_1in10x_L1_CACACTCTCGCCATAA	5.491563e+00	3.376193e+00	Glutamatergic_Neuron	No
CCEx12_B19_noRG_1in10x_L1_CACACTCTCTACTCAT	-7.247079e+00	-6.355263e-02	Oligodendrocyte	No
CCEx12_B19_noRG_1in10x_L1_CACACTCTCTCGATGA	8.059539e+00	2.612166e+00	Glutamatergic_Neuron	Yes
CCEx12_B19_noRG_1in10x_L1_CACACTCTCTTATCTG	6.810559e+00	4.507648e-01	Glutamatergic_Neuron	No
CCEx12_B19_noRG_1in10x_L1_CACAGGCAGCCACGCT	6.185940e+00	1.164800e+00	Glutamatergic_Neuron	No
CCEx12_B19_noRG_1in10x_L1_CACAGGCAGTTAACGA	2.230926e+00	7.605058e+00	Glutamatergic_Neuron	Yes
CCEx12_B19_noRG_1in10x_L1_CACAGGCAGTTGAGAT	-8.268111e+00	-6.296936e+00	Mitotic	No
CCEx12_B19_noRG_1in10x_L1_CACAGGCCACATGGGA	2.619416e+00	7.374796e+00	Glutamatergic_Neuron	No
CCEx12_B19_noRG_1in10x_L1_CACAGGCCATAAGACA	7.106010e+00	2.264592e+00	Glutamatergic_Neuron	Yes
CCEx12_B19_noRG_1in10x_L1_CACAGGCCATCCCACT	7.937208e+00	2.646283e+00	Glutamatergic_Neuron	No
CCEx12_B19_noRG_1in10x_L1_CACAGGCCATCTCCCA	7.372668e+00	1.424678e+00	Glutamatergic_Neuron	Yes
CCEx12_B19_noRG_1in10x_L1_CACAGGCGTCCGCTGA	8.169945e+00	1.784835e+00	Glutamatergic_Neuron	No
CCEx12_B19_noRG_1in10x_L1_CACAGGCGTGATGTCT	8.983174e+00	2.190101e+00	Glutamatergic_Neuron	Yes
CCEx12_B19_noRG_1in10x_L1_CACAGGCGTGTGCGTC	2.043341e+00	6.137135e+00	Glutamatergic_Neuron	Yes
CCEx12_B19_noRG_1in10x_L1_CACAGGCGTTCGTGAT	9.540048e+00	-6.242839e+00	Interneuron	No
CCEx12_B19_noRG_1in10x_L1_CACAGGCTCAACCATG	8.272348e+00	1.321286e+00	Glutamatergic_Neuron	Yes
CCEx12_B19_noRG_1in10x_L1_CACAGGCTCACCATAG	7.254872e+00	-5.828082e-02	Glutamatergic_Neuron	No
CCEx12_B19_noRG_1in10x_L1_CACAGGCTCCACGACG	8.624972e+00	9.566188e-01	Glutamatergic_Neuron	Yes
CCEx12_B19_noRG_1in10x_L1_CACAGGCTCGGAAATA	1.323937e+00	7.218883e+00	Glutamatergic_Neuron	Yes
CCEx12_B19_noRG_1in10x_L1_CACAGTAAGGTGATAT	5.061493e+00	1.279425e+00	Glutamatergic_Neuron	Yes
CCEx12_B19_noRG_1in10x_L1_CACAGTAAGTCCATAC	5.849390e+00	2.806422e+00	Glutamatergic_Neuron	No
CCEx12_B19_noRG_1in10x_L1_CACAGTAAGTTGCAGG	5.488082e-01	2.166711e+00	Astrocyte	No
CCEx12_B19_noRG_1in10x_L1_CACAGTACAAGAGTCG	4.220054e+00	3.121157e+00	Glutamatergic_Neuron	No
CCEx12_B19_noRG_1in10x_L1_CACAGTACAATAACGA	5.681052e+00	8.369622e-01	Glutamatergic_Neuron	No
CCEx12_B19_noRG_1in10x_L1_CACAGTACACCACGTG	7.619117e+00	1.291002e+00	Glutamatergic_Neuron	No
CCEx12_B19_noRG_1in10x_L1_CACAGTACACCTCGTT	8.580001e+00	1.719833e+00	Glutamatergic_Neuron	No
CCEx12_B19_noRG_1in10x_L1_CACAGTACATTAGCCA	-8.204975e+00	-5.157496e+00	Mitotic	Yes
CCEx12_B19_noRG_1in10x_L1_CACAGTAGTCGTTGTA	2.288607e+00	7.470910e+00	Glutamatergic_Neuron	No
CCEx12_B19_noRG_1in10x_L1_CACAGTAGTCTGATTG	5.911940e+00	1.745948e+00	Glutamatergic_Neuron	No
CCEx12_B19_noRG_1in10x_L1_CACAGTAGTGCCTGCA	8.879096e+00	-5.900293e+00	Interneuron	No
CCEx12_B19_noRG_1in10x_L1_CACAGTAGTTGGACCC	8.756436e+00	1.963917e-01	Glutamatergic_Neuron	No
CCEx12_B19_noRG_1in10x_L1_CACAGTATCACTTATC	5.822737e+00	-7.935854e-02	Glutamatergic_Neuron	No
CCEx12_B19_noRG_1in10x_L1_CACAGTATCAGCCTAA	1.153833e+00	5.281419e-01	Astrocyte	No
CCEx12_B19_noRG_1in10x_L1_CACAGTATCCAAGCCG	7.957109e+00	1.476393e+00	Glutamatergic_Neuron	Yes
CCEx12_B19_noRG_1in10x_L1_CACAGTATCCTGCAGG	4.607404e+00	3.613161e+00	Glutamatergic_Neuron	Yes
CCEx12_B19_noRG_1in10x_L1_CACAGTATCCTTTACA	3.117880e+00	8.746780e+00	Glutamatergic_Neuron	No
CCEx12_B19_noRG_1in10x_L1_CACAGTATCGCGCCAA	7.016622e+00	2.762796e+00	Glutamatergic_Neuron	No
CCEx12_B19_noRG_1in10x_L1_CACAGTATCTCGTATT	2.981413e+00	8.635400e+00	Glutamatergic_Neuron	No
CCEx12_B19_noRG_1in10x_L1_CACATAGAGCAGGTCA	7.778625e+00	2.796169e-01	Glutamatergic_Neuron	No
CCEx12_B19_noRG_1in10x_L1_CACATAGAGCCCAGCT	7.591465e+00	2.713336e+00	Glutamatergic_Neuron	No
CCEx12_B19_noRG_1in10x_L1_CACATAGAGCGAGAAA	9.829736e+00	-6.556771e+00	Interneuron	No
CCEx12_B19_noRG_1in10x_L1_CACATAGAGCTGAACG	-6.635486e+00	-4.246265e+00	Mitotic	No
CCEx12_B19_noRG_1in10x_L1_CACATAGAGGCAGGTT	8.577511e+00	6.266962e-01	Glutamatergic_Neuron	No
CCEx12_B19_noRG_1in10x_L1_CACATAGAGGTGATAT	6.471789e+00	6.926266e-01	Glutamatergic_Neuron	Yes
CCEx12_B19_noRG_1in10x_L1_CACATAGCACATCCAA	7.073162e+00	2.153636e+00	Glutamatergic_Neuron	No
CCEx12_B19_noRG_1in10x_L1_CACATAGCACGAAGCA	9.949695e+00	-6.323514e+00	Interneuron	No
CCEx12_B19_noRG_1in10x_L1_CACATAGCAGCTGTTA	2.917718e+00	7.217914e+00	Glutamatergic_Neuron	Yes
CCEx12_B19_noRG_1in10x_L1_CACATAGGTAGCTAAA	4.921628e+00	1.234214e+00	Glutamatergic_Neuron	Yes
CCEx12_B19_noRG_1in10x_L1_CACATAGGTCCTGCTT	7.501376e-01	-6.718772e-01	Astrocyte	No
CCEx12_B19_noRG_1in10x_L1_CACATAGGTTCTGAAC	7.104751e+00	1.079160e+00	Glutamatergic_Neuron	No
CCEx12_B19_noRG_1in10x_L1_CACATAGTCGTACGGC	-1.190749e+01	-2.163661e+00	OPC	Yes
CCEx12_B19_noRG_1in10x_L1_CACATAGTCGTCGTTC	1.116483e+01	-2.843979e+00	Glutamatergic_Neuron	Yes
CCEx12_B19_noRG_1in10x_L1_CACATAGTCGTGGACC	-7.759065e+00	-1.247991e-01	Oligodendrocyte	No
CCEx12_B19_noRG_1in10x_L1_CACATAGTCTACTCAT	-8.341368e+00	-3.172911e+00	OPC	No
CCEx12_B19_noRG_1in10x_L1_CACATAGTCTCAACTT	5.720636e+00	2.815667e+00	Glutamatergic_Neuron	Yes
CCEx12_B19_noRG_1in10x_L1_CACATAGTCTTGTCAT	5.186168e+00	-3.355110e+00	Glutamatergic_Neuron	Yes
CCEx12_B19_noRG_1in10x_L1_CACATTTAGAGTCGGT	1.001438e+00	8.577881e-01	Astrocyte	No
CCEx12_B19_noRG_1in10x_L1_CACATTTAGATATACG	6.232995e-01	1.655843e+00	Astrocyte	No
CCEx12_B19_noRG_1in10x_L1_CACATTTCACCCATGG	5.062877e+00	2.863735e+00	Glutamatergic_Neuron	No
CCEx12_B19_noRG_1in10x_L1_CACATTTCACGTAAGG	6.963418e+00	-3.261781e-01	Glutamatergic_Neuron	No
CCEx12_B19_noRG_1in10x_L1_CACATTTCAGTTCCCT	5.721030e+00	8.414764e-01	Glutamatergic_Neuron	No
CCEx12_B19_noRG_1in10x_L1_CACATTTGTTCCATGA	6.479124e+00	1.060939e+00	Glutamatergic_Neuron	No
CCEx12_B19_noRG_1in10x_L1_CACATTTGTTCGTTGA	8.421880e+00	-5.942613e+00	Interneuron	No
CCEx12_B19_noRG_1in10x_L1_CACATTTTCCTAGGGC	6.069334e+00	3.304245e+00	Glutamatergic_Neuron	Yes
CCEx12_B19_noRG_1in10x_L1_CACATTTTCCTTAATC	5.891387e+00	7.114756e-01	Glutamatergic_Neuron	No
CCEx12_B19_noRG_1in10x_L1_CACATTTTCGCCTGTT	8.149111e+00	2.354044e+00	Glutamatergic_Neuron	No
CCEx12_B19_noRG_1in10x_L1_CACCACTAGAGAACAG	8.091892e+00	6.739587e-01	Glutamatergic_Neuron	Yes
CCEx12_B19_noRG_1in10x_L1_CACCACTAGAGTAAGG	3.036664e+00	8.550317e+00	Glutamatergic_Neuron	No
CCEx12_B19_noRG_1in10x_L1_CACCACTAGGTAGCCA	8.630911e+00	1.691307e+00	Glutamatergic_Neuron	Yes
CCEx12_B19_noRG_1in10x_L1_CACCACTAGTGGAGTC	3.369097e+00	-1.561445e+00	Astrocyte_Glutamatergic_Neuron	Yes
CCEx12_B19_noRG_1in10x_L1_CACCACTAGTGTGAAT	2.279796e+00	6.200261e+00	Glutamatergic_Neuron	Yes
CCEx12_B19_noRG_1in10x_L1_CACCACTCAATTCCTT	1.020362e+01	-1.684765e+00	Glutamatergic_Neuron	Yes
CCEx12_B19_noRG_1in10x_L1_CACCACTCACCACGTG	8.637805e+00	-5.532061e+00	Interneuron	No
CCEx12_B19_noRG_1in10x_L1_CACCACTCAGCTCGCA	3.559057e+00	-1.375375e+00	Astrocyte_Glutamatergic_Neuron	Yes
CCEx12_B19_noRG_1in10x_L1_CACCACTGTAGCTAAA	-7.219318e+00	1.665912e-01	Oligodendrocyte	No
CCEx12_B19_noRG_1in10x_L1_CACCACTGTCGAACAG	3.074160e+00	6.821610e+00	Glutamatergic_Neuron	No
CCEx12_B19_noRG_1in10x_L1_CACCACTGTCTCATCC	2.690593e+00	1.160914e-01	Astrocyte_Glutamatergic_Neuron	Yes
CCEx12_B19_noRG_1in10x_L1_CACCACTGTCTGGTCG	8.709002e+00	2.724157e+00	Glutamatergic_Neuron	No
CCEx12_B19_noRG_1in10x_L1_CACCACTTCGGTTCGG	8.893090e+00	1.650231e+00	Glutamatergic_Neuron	No
CCEx12_B19_noRG_1in10x_L1_CACCACTTCTCGCTTG	4.681686e+00	-2.043575e+00	Glutamatergic_Neuron	Yes
CCEx12_B19_noRG_1in10x_L1_CACCACTTCTGGTATG	8.758409e+00	1.728747e+00	Glutamatergic_Neuron	Yes
CCEx12_B19_noRG_1in10x_L1_CACCAGGAGGGTATCG	5.557925e-01	9.350902e-01	Astrocyte	No
CCEx12_B19_noRG_1in10x_L1_CACCAGGCAACTGGCC	2.683543e+00	7.726883e+00	Glutamatergic_Neuron	No
CCEx12_B19_noRG_1in10x_L1_CACCAGGCAATCGAAA	5.779545e+00	2.727892e+00	Glutamatergic_Neuron	No
CCEx12_B19_noRG_1in10x_L1_CACCAGGCAATCTGCA	4.127387e+00	-3.339163e+00	Glutamatergic_Neuron	Yes
CCEx12_B19_noRG_1in10x_L1_CACCAGGCACGAAATA	7.484861e+00	2.365899e+00	Glutamatergic_Neuron	Yes
CCEx12_B19_noRG_1in10x_L1_CACCAGGCAGTAACGG	4.079590e+00	3.290802e+00	Glutamatergic_Neuron	No
CCEx12_B19_noRG_1in10x_L1_CACCAGGCATTATCTC	6.298294e+00	2.109843e+00	Glutamatergic_Neuron	No
CCEx12_B19_noRG_1in10x_L1_CACCAGGGTAAGCACG	-1.088790e+01	-2.731984e+00	OPC	Yes
CCEx12_B19_noRG_1in10x_L1_CACCAGGGTAGCTTGT	-1.227437e+01	-1.576388e+00	OPC	Yes
CCEx12_B19_noRG_1in10x_L1_CACCAGGGTCTCATCC	8.946648e+00	-6.220738e+00	Interneuron	Yes
CCEx12_B19_noRG_1in10x_L1_CACCAGGGTGTTCGAT	5.113777e+00	1.211082e+00	Astrocyte_Glutamatergic_Neuron	Yes
CCEx12_B19_noRG_1in10x_L1_CACCAGGGTTGTTTGG	8.219726e+00	8.794103e-02	Glutamatergic_Neuron	No
CCEx12_B19_noRG_1in10x_L1_CACCAGGTCACAACGT	7.835325e+00	2.520738e+00	Glutamatergic_Neuron	No
CCEx12_B19_noRG_1in10x_L1_CACCAGGTCCACGTGG	5.504749e+00	-1.472470e+00	Glutamatergic_Neuron	No
CCEx12_B19_noRG_1in10x_L1_CACCAGGTCCAGATCA	-7.363556e+00	-1.911708e-01	Oligodendrocyte	No
CCEx12_B19_noRG_1in10x_L1_CACCAGGTCGATAGAA	5.609532e+00	6.238511e-01	Glutamatergic_Neuron	No
CCEx12_B19_noRG_1in10x_L1_CACCAGGTCTCGCTTG	8.780272e+00	1.707620e+00	Glutamatergic_Neuron	No
CCEx12_B19_noRG_1in10x_L1_CACCTTGAGAACAACT	2.573521e+00	3.560553e-01	Astrocyte_Glutamatergic_Neuron	Yes
CCEx12_B19_noRG_1in10x_L1_CACCTTGAGACTCGGA	8.600680e+00	3.000262e+00	Glutamatergic_Neuron	No
CCEx12_B19_noRG_1in10x_L1_CACCTTGAGAGGACGG	-5.125093e-01	-3.674637e-01	Astrocyte	No
CCEx12_B19_noRG_1in10x_L1_CACCTTGAGATCCCGC	6.500346e+00	2.693517e+00	Glutamatergic_Neuron	Yes
CCEx12_B19_noRG_1in10x_L1_CACCTTGAGCGACGTA	1.479333e+00	7.881510e+00	Glutamatergic_Neuron	No
CCEx12_B19_noRG_1in10x_L1_CACCTTGAGCGCCTCA	-5.740146e+00	-4.754721e+00	Mitotic	Yes
CCEx12_B19_noRG_1in10x_L1_CACCTTGCAAATTGCC	5.524196e+00	2.217984e+00	Glutamatergic_Neuron	No
CCEx12_B19_noRG_1in10x_L1_CACCTTGCACCAGTTA	9.718733e+00	-6.179212e+00	Interneuron	No
CCEx12_B19_noRG_1in10x_L1_CACCTTGCAGACGCTC	2.851046e+00	5.797832e+00	Glutamatergic_Neuron	No
CCEx12_B19_noRG_1in10x_L1_CACCTTGCAGATCCAT	2.591010e+00	6.417572e+00	Glutamatergic_Neuron	No
CCEx12_B19_noRG_1in10x_L1_CACCTTGCAGCTTCGG	5.713256e+00	3.408785e+00	Glutamatergic_Neuron	Yes
CCEx12_B19_noRG_1in10x_L1_CACCTTGGTAGCGCAA	-6.908144e+00	2.811937e-01	Oligodendrocyte	No
CCEx12_B19_noRG_1in10x_L1_CACCTTGGTCACACGC	8.225769e+00	1.487106e+00	Glutamatergic_Neuron	Yes
CCEx12_B19_noRG_1in10x_L1_CACCTTGGTCATCGGC	-1.219080e+01	-2.359613e+00	OPC	Yes
CCEx12_B19_noRG_1in10x_L1_CACCTTGGTTACGCGC	-1.131800e+01	-2.761100e+00	OPC	No
CCEx12_B19_noRG_1in10x_L1_CACCTTGTCACGATGT	4.932806e+00	2.535580e+00	Glutamatergic_Neuron	No
CCEx12_B19_noRG_1in10x_L1_CACCTTGTCATAAAGG	8.794053e+00	-6.258092e+00	Interneuron	No
CCEx12_B19_noRG_1in10x_L1_CACCTTGTCATAGCAC	1.786006e+00	7.987562e+00	Glutamatergic_Neuron	No
CCEx12_B19_noRG_1in10x_L1_CACCTTGTCCTCAACC	8.704587e+00	1.750647e+00	Glutamatergic_Neuron	No
CCEx12_B19_noRG_1in10x_L1_CACCTTGTCGGTTAAC	8.160348e+00	1.763399e+00	Glutamatergic_Neuron	Yes
CCEx12_B19_noRG_1in10x_L1_CACTCCAAGATCGATA	2.772594e+00	5.979012e+00	Glutamatergic_Neuron	Yes
CCEx12_B19_noRG_1in10x_L1_CACTCCAAGCTAGTCT	-6.171184e+00	-4.412874e+00	Mitotic	No
CCEx12_B19_noRG_1in10x_L1_CACTCCAAGTACATGA	1.087438e+01	-3.085010e+00	Glutamatergic_Neuron	Yes
CCEx12_B19_noRG_1in10x_L1_CACTCCAAGTTCGATC	4.723001e+00	-3.681622e+00	Glutamatergic_Neuron	Yes
CCEx12_B19_noRG_1in10x_L1_CACTCCACAACGCACC	-1.012284e+01	-3.554930e+00	OPC	No
CCEx12_B19_noRG_1in10x_L1_CACTCCACAAGCGAGT	4.715912e+00	2.763192e+00	Glutamatergic_Neuron	No
CCEx12_B19_noRG_1in10x_L1_CACTCCACAAGTTGTC	4.048547e+00	-3.357056e+00	Glutamatergic_Neuron	Yes
CCEx12_B19_noRG_1in10x_L1_CACTCCACACGGATAG	8.922648e+00	2.288276e+00	Glutamatergic_Neuron	No
CCEx12_B19_noRG_1in10x_L1_CACTCCACAGATTGCT	-7.191006e+00	-9.017517e-03	Oligodendrocyte	No
CCEx12_B19_noRG_1in10x_L1_CACTCCACAGTAACGG	-1.202521e+01	-2.079527e+00	OPC	Yes
CCEx12_B19_noRG_1in10x_L1_CACTCCAGTATGAAAC	6.001818e+00	-7.207534e-02	Glutamatergic_Neuron	No
CCEx12_B19_noRG_1in10x_L1_CACTCCATCACCTTAT	2.532445e+00	8.067191e+00	Glutamatergic_Neuron	No
CCEx12_B19_noRG_1in10x_L1_CACTCCATCACGCATA	-6.035374e-01	6.409277e-01	Astrocyte	Yes
CCEx12_B19_noRG_1in10x_L1_CACTCCATCACTTCAT	6.027588e-01	3.394115e-01	Astrocyte	No
CCEx12_B19_noRG_1in10x_L1_CACTCCATCCGTACAA	6.833866e+00	2.795618e+00	Glutamatergic_Neuron	No
CCEx12_B19_noRG_1in10x_L1_CAGAATCAGGAATGGA	6.212018e+00	1.805714e+00	Glutamatergic_Neuron	No
CCEx12_B19_noRG_1in10x_L1_CAGAATCAGTCCAGGA	-6.763016e+00	-3.457489e+00	Mitotic	No
CCEx12_B19_noRG_1in10x_L1_CAGAATCAGTGACTCT	1.646385e+00	6.033053e+00	Glutamatergic_Neuron	Yes
CCEx12_B19_noRG_1in10x_L1_CAGAATCCAGGTCCAC	6.878804e+00	2.412270e+00	Glutamatergic_Neuron	Yes
CCEx12_B19_noRG_1in10x_L1_CAGAATCCATGCCTTC	6.880433e+00	3.294573e+00	Glutamatergic_Neuron	Yes
CCEx12_B19_noRG_1in10x_L1_CAGAATCGTCCTCTTG	3.915224e+00	-2.197457e+00	Glutamatergic_Neuron	Yes
CCEx12_B19_noRG_1in10x_L1_CAGAATCGTCTTCGTC	4.698640e+00	-3.285662e+00	Glutamatergic_Neuron	Yes
CCEx12_B19_noRG_1in10x_L1_CAGAATCGTGCCTGGT	6.289543e+00	2.546741e+00	Glutamatergic_Neuron	Yes
CCEx12_B19_noRG_1in10x_L1_CAGAATCGTTCGTTGA	6.969932e+00	-2.753352e+00	Glutamatergic_Neuron	Yes
CCEx12_B19_noRG_1in10x_L1_CAGAATCTCAGAGCTT	8.045015e+00	-1.704868e-01	Glutamatergic_Neuron	No
CCEx12_B19_noRG_1in10x_L1_CAGAATCTCGCCTGAG	7.924268e+00	2.622359e+00	Glutamatergic_Neuron	Yes
CCEx12_B19_noRG_1in10x_L1_CAGAATCTCGGAATCT	-6.390192e+00	-3.453220e+00	Mitotic	No
CCEx12_B19_noRG_1in10x_L1_CAGAATCTCGTGGACC	6.900821e+00	2.788686e+00	Glutamatergic_Neuron	No
CCEx12_B19_noRG_1in10x_L1_CAGAATCTCTGCCAGG	5.285456e+00	3.293147e+00	Glutamatergic_Neuron	Yes
CCEx12_B19_noRG_1in10x_L1_CAGAATCTCTTGTATC	-8.009151e+00	-3.836151e+00	Mitotic	No
CCEx12_B19_noRG_1in10x_L1_CAGAGAGAGAGCTGGT	7.497155e+00	2.289308e+00	Glutamatergic_Neuron	No
CCEx12_B19_noRG_1in10x_L1_CAGAGAGAGAGCTTCT	-1.111173e+01	-6.377552e-01	OPC	Yes
CCEx12_B19_noRG_1in10x_L1_CAGAGAGAGGCGATAC	9.551284e+00	-3.283498e+00	Glutamatergic_Neuron	Yes
CCEx12_B19_noRG_1in10x_L1_CAGAGAGAGGTAGCCA	-4.621561e+00	-2.435628e+00	Mitotic	No
CCEx12_B19_noRG_1in10x_L1_CAGAGAGAGTAGTGCG	-4.633397e+00	-2.524941e+00	Mitotic	No
CCEx12_B19_noRG_1in10x_L1_CAGAGAGCAAAGCGGT	8.579349e+00	1.583927e-01	Glutamatergic_Neuron	Yes
CCEx12_B19_noRG_1in10x_L1_CAGAGAGCACACAGAG	3.890087e+00	-2.229871e+00	Glutamatergic_Neuron	Yes
CCEx12_B19_noRG_1in10x_L1_CAGAGAGCACGCCAGT	7.162613e+00	1.527171e+00	Glutamatergic_Neuron	Yes
CCEx12_B19_noRG_1in10x_L1_CAGAGAGGTAAACCTC	3.223036e-01	2.843871e+00	Astrocyte	No
CCEx12_B19_noRG_1in10x_L1_CAGAGAGGTATTAGCC	7.107624e+00	-7.964559e-02	Glutamatergic_Neuron	No
CCEx12_B19_noRG_1in10x_L1_CAGAGAGGTCGTTGTA	2.477225e+00	7.336045e+00	Glutamatergic_Neuron	No
CCEx12_B19_noRG_1in10x_L1_CAGAGAGGTCTAGCGC	-1.419292e-01	2.009942e+00	Astrocyte	No
CCEx12_B19_noRG_1in10x_L1_CAGAGAGTCAAGAAGT	6.487846e+00	1.129531e+00	Glutamatergic_Neuron	Yes
CCEx12_B19_noRG_1in10x_L1_CAGAGAGTCAGCGATT	4.940165e+00	-3.588766e+00	Glutamatergic_Neuron	Yes
CCEx12_B19_noRG_1in10x_L1_CAGAGAGTCATAAAGG	3.084040e+00	8.463992e+00	Glutamatergic_Neuron	No
CCEx12_B19_noRG_1in10x_L1_CAGAGAGTCCGAGCCA	1.105064e-01	4.460608e-01	Astrocyte	No
CCEx12_B19_noRG_1in10x_L1_CAGAGAGTCTTCATGT	6.450141e+00	-1.866086e-01	Glutamatergic_Neuron	No
CCEx12_B19_noRG_1in10x_L1_CAGATCAAGAAAGTGG	2.947655e+00	8.804452e+00	Glutamatergic_Neuron	No
CCEx12_B19_noRG_1in10x_L1_CAGATCACACACCGAC	1.661881e+00	7.890808e+00	Glutamatergic_Neuron	Yes
CCEx12_B19_noRG_1in10x_L1_CAGATCACAGCTTCGG	1.475736e-01	-7.920303e+00	OPC	No
CCEx12_B19_noRG_1in10x_L1_CAGATCAGTACGCACC	-1.939030e-01	4.760345e-01	Astrocyte	No
CCEx12_B19_noRG_1in10x_L1_CAGATCAGTGCGATAG	2.224556e+00	6.251280e+00	Glutamatergic_Neuron	Yes
CCEx12_B19_noRG_1in10x_L1_CAGATCATCTCCAACC	-6.728725e+00	-4.732726e+00	Mitotic	No
CCEx12_B19_noRG_1in10x_L1_CAGATCATCTCCTATA	-8.985253e+00	-1.480481e+00	OPC	Yes
CCEx12_B19_noRG_1in10x_L1_CAGCAGCAGCCACCTG	8.745722e+00	9.078501e-01	Glutamatergic_Neuron	No
CCEx12_B19_noRG_1in10x_L1_CAGCAGCAGGACGAAA	7.678410e+00	1.364207e+00	Glutamatergic_Neuron	Yes
CCEx12_B19_noRG_1in10x_L1_CAGCAGCCAAACGCGA	6.191408e+00	1.543026e+00	Glutamatergic_Neuron	Yes
CCEx12_B19_noRG_1in10x_L1_CAGCAGCCAAGTACCT	8.437153e+00	1.662512e+00	Glutamatergic_Neuron	Yes
CCEx12_B19_noRG_1in10x_L1_CAGCAGCCAATGTTGC	8.735686e+00	-5.869684e+00	Interneuron	No
CCEx12_B19_noRG_1in10x_L1_CAGCAGCCAGCGTAAG	6.141676e+00	3.062548e+00	Glutamatergic_Neuron	No
CCEx12_B19_noRG_1in10x_L1_CAGCAGCGTGGTTTCA	8.753590e+00	1.340530e+00	Glutamatergic_Neuron	No
CCEx12_B19_noRG_1in10x_L1_CAGCAGCTCAGCGATT	5.623261e+00	8.790562e-01	Glutamatergic_Neuron	No
CCEx12_B19_noRG_1in10x_L1_CAGCATAAGAGTGAGA	4.878394e+00	3.099102e+00	Glutamatergic_Neuron	Yes
CCEx12_B19_noRG_1in10x_L1_CAGCATAAGTCTTGCA	1.269334e+00	-2.813843e-01	Astrocyte	No
CCEx12_B19_noRG_1in10x_L1_CAGCATACAAGACGTG	4.382142e+00	-2.855445e+00	Glutamatergic_Neuron	Yes
CCEx12_B19_noRG_1in10x_L1_CAGCATACAATCACAC	7.474651e+00	2.644090e+00	Glutamatergic_Neuron	No
CCEx12_B19_noRG_1in10x_L1_CAGCATACATGGTCTA	3.975625e+00	2.555811e+00	Glutamatergic_Neuron	No
CCEx12_B19_noRG_1in10x_L1_CAGCATACATTGTGCA	8.341889e+00	-1.786818e+00	Glutamatergic_Neuron	Yes
CCEx12_B19_noRG_1in10x_L1_CAGCATAGTACAGTGG	2.239496e+00	6.282445e+00	Glutamatergic_Neuron	No
CCEx12_B19_noRG_1in10x_L1_CAGCCGAAGCGATCCC	9.281383e+00	-6.083633e+00	Interneuron	No
CCEx12_B19_noRG_1in10x_L1_CAGCCGAAGCTACCTA	1.283680e+00	1.554084e+00	Astrocyte	No
CCEx12_B19_noRG_1in10x_L1_CAGCCGAAGGATGGTC	-3.444281e-01	-1.669211e+00	Astrocyte	Yes
CCEx12_B19_noRG_1in10x_L1_CAGCCGACAAGAAGAG	1.522580e+00	7.270316e+00	Glutamatergic_Neuron	No
CCEx12_B19_noRG_1in10x_L1_CAGCCGACAGCGTTCG	8.916631e+00	1.942711e+00	Glutamatergic_Neuron	Yes
CCEx12_B19_noRG_1in10x_L1_CAGCCGACAGGAACGT	7.331812e+00	2.542461e+00	Glutamatergic_Neuron	Yes
CCEx12_B19_noRG_1in10x_L1_CAGCCGAGTATAAACG	7.414526e+00	4.015216e-01	Glutamatergic_Neuron	No
CCEx12_B19_noRG_1in10x_L1_CAGCCGAGTCACCCAG	9.770788e+00	-6.220777e+00	Interneuron	No
CCEx12_B19_noRG_1in10x_L1_CAGCGACAGCTAGTGG	8.261361e+00	-5.423326e+00	Interneuron	No
CCEx12_B19_noRG_1in10x_L1_CAGCGACAGGTCATCT	3.654206e+00	-1.438543e+00	Astrocyte_Glutamatergic_Neuron	Yes
CCEx12_B19_noRG_1in10x_L1_CAGCGACAGGTTACCT	8.368784e+00	-2.336633e-01	Glutamatergic_Neuron	No
CCEx12_B19_noRG_1in10x_L1_CAGCGACAGTCAATAG	8.519669e-01	2.108052e+00	Astrocyte	No
CCEx12_B19_noRG_1in10x_L1_CAGCGACAGTGAAGAG	9.229286e+00	-5.945889e+00	Interneuron	No
CCEx12_B19_noRG_1in10x_L1_CAGCGACCACAGTCGC	4.975188e+00	-3.237109e+00	Glutamatergic_Neuron	No
CCEx12_B19_noRG_1in10x_L1_CAGCGACCAGGATCGA	7.538105e+00	2.053213e+00	Glutamatergic_Neuron	Yes
CCEx12_B19_noRG_1in10x_L1_CAGCGACCATGACATC	-4.932378e+00	-2.762117e+00	Mitotic	No
CCEx12_B19_noRG_1in10x_L1_CAGCGACGTCAACATC	8.982467e+00	4.915577e-01	Glutamatergic_Neuron	Yes
CCEx12_B19_noRG_1in10x_L1_CAGCGACGTGTTCGAT	-1.030944e+01	-1.142418e+00	OPC	Yes
CCEx12_B19_noRG_1in10x_L1_CAGCGACTCAAACAAG	5.027697e+00	3.187193e+00	Glutamatergic_Neuron	No
CCEx12_B19_noRG_1in10x_L1_CAGCGACTCACAGTAC	2.508531e+00	6.008350e+00	Glutamatergic_Neuron	Yes
CCEx12_B19_noRG_1in10x_L1_CAGCGACTCAGCGACC	8.483780e+00	2.539106e+00	Glutamatergic_Neuron	Yes
CCEx12_B19_noRG_1in10x_L1_CAGCGACTCGACCAGC	8.190086e+00	-2.197422e+00	Glutamatergic_Neuron	Yes
CCEx12_B19_noRG_1in10x_L1_CAGCTAAAGAATTGTG	3.145350e+00	9.185391e+00	Glutamatergic_Neuron	No
CCEx12_B19_noRG_1in10x_L1_CAGCTAAAGACTAGGC	8.016855e+00	1.532856e+00	Glutamatergic_Neuron	No
CCEx12_B19_noRG_1in10x_L1_CAGCTAAAGCACCGTC	1.899263e+00	7.786359e+00	Glutamatergic_Neuron	No
CCEx12_B19_noRG_1in10x_L1_CAGCTAAAGGATTCGG	7.799479e+00	1.864199e+00	Glutamatergic_Neuron	No
CCEx12_B19_noRG_1in10x_L1_CAGCTAAAGTACTTGC	2.553102e+00	8.044587e+00	Glutamatergic_Neuron	No
CCEx12_B19_noRG_1in10x_L1_CAGCTAACACTGTTAG	7.841002e+00	1.396760e+00	Glutamatergic_Neuron	Yes
CCEx12_B19_noRG_1in10x_L1_CAGCTAACAGCATGAG	8.283920e+00	2.366436e+00	Glutamatergic_Neuron	No
CCEx12_B19_noRG_1in10x_L1_CAGCTAACATGACATC	8.171638e+00	1.749471e-01	Glutamatergic_Neuron	No
CCEx12_B19_noRG_1in10x_L1_CAGCTAAGTACAGTTC	7.201241e+00	1.647307e+00	Glutamatergic_Neuron	Yes
CCEx12_B19_noRG_1in10x_L1_CAGCTAAGTCTCCCTA	7.848061e+00	-5.361191e+00	Interneuron	No
CCEx12_B19_noRG_1in10x_L1_CAGCTAAGTGTGGTTT	8.915425e+00	2.327663e+00	Glutamatergic_Neuron	No
CCEx12_B19_noRG_1in10x_L1_CAGCTAAGTTGACGTT	9.002772e+00	2.086342e+00	Glutamatergic_Neuron	No
CCEx12_B19_noRG_1in10x_L1_CAGCTAATCAAGCCTA	1.921898e+00	6.209516e+00	Glutamatergic_Neuron	No
CCEx12_B19_noRG_1in10x_L1_CAGCTAATCATCATTC	7.253180e+00	5.669512e-02	Glutamatergic_Neuron	Yes
CCEx12_B19_noRG_1in10x_L1_CAGCTAATCGAGAGCA	2.075979e+00	7.278047e+00	Glutamatergic_Neuron	No
CCEx12_B19_noRG_1in10x_L1_CAGCTAATCGTAGATC	6.238954e+00	-1.086136e+00	Glutamatergic_Neuron	No
CCEx12_B19_noRG_1in10x_L1_CAGCTAATCTGCTGTC	8.908290e+00	7.384688e-01	Glutamatergic_Neuron	Yes
CCEx12_B19_noRG_1in10x_L1_CAGCTGGAGAACTCGG	1.383573e+00	7.404562e+00	Glutamatergic_Neuron	Yes
CCEx12_B19_noRG_1in10x_L1_CAGCTGGAGCAGGTCA	8.717555e+00	2.348275e+00	Glutamatergic_Neuron	Yes
CCEx12_B19_noRG_1in10x_L1_CAGCTGGAGTATCTCG	4.063392e+00	-2.180332e+00	Glutamatergic_Neuron	Yes
CCEx12_B19_noRG_1in10x_L1_CAGCTGGCAGGGCATA	-7.536547e+00	-2.783606e-01	Oligodendrocyte	No
CCEx12_B19_noRG_1in10x_L1_CAGCTGGCAGTTCATG	1.918209e+00	7.036096e-01	Astrocyte	Yes
CCEx12_B19_noRG_1in10x_L1_CAGCTGGCATGCCTTC	3.805199e+00	-3.219419e+00	Glutamatergic_Neuron	Yes
CCEx12_B19_noRG_1in10x_L1_CAGCTGGGTAATAGCA	6.705194e+00	4.397691e+00	Glutamatergic_Neuron	Yes
CCEx12_B19_noRG_1in10x_L1_CAGCTGGGTACCGTTA	9.060213e+00	-5.985279e+00	Interneuron	Yes
CCEx12_B19_noRG_1in10x_L1_CAGCTGGGTCACCCAG	8.963533e+00	1.765034e+00	Glutamatergic_Neuron	No
CCEx12_B19_noRG_1in10x_L1_CAGCTGGGTTCATGGT	2.825477e+00	7.031457e+00	Glutamatergic_Neuron	No
CCEx12_B19_noRG_1in10x_L1_CAGCTGGTCAGCAACT	1.114793e+00	4.423438e-01	Astrocyte	No
CCEx12_B19_noRG_1in10x_L1_CAGCTGGTCCTATGTT	1.648873e-02	7.934325e-01	Astrocyte	Yes
CCEx12_B19_noRG_1in10x_L1_CAGCTGGTCGAGGTAG	-1.173899e+01	-3.296486e+00	OPC	No
CCEx12_B19_noRG_1in10x_L1_CAGCTGGTCTCTTGAT	-1.153319e+01	-1.144647e+00	OPC	Yes
CCEx12_B19_noRG_1in10x_L1_CAGCTGGTCTGAGGGA	2.928559e+00	7.170138e+00	Glutamatergic_Neuron	Yes
CCEx12_B19_noRG_1in10x_L1_CAGGTGCAGTGGAGAA	-5.035504e-02	7.041714e-01	Astrocyte	No
CCEx12_B19_noRG_1in10x_L1_CAGGTGCGTAGCACGA	-7.422477e+00	9.956324e-02	Oligodendrocyte	No
CCEx12_B19_noRG_1in10x_L1_CAGGTGCGTTGATTCG	7.630034e+00	-5.319870e+00	Interneuron	Yes
CCEx12_B19_noRG_1in10x_L1_CAGGTGCTCGAATGCT	7.775644e+00	5.540395e-01	Glutamatergic_Neuron	No
CCEx12_B19_noRG_1in10x_L1_CAGGTGCTCGTCCAGG	8.878103e+00	-5.497316e+00	Interneuron	No
CCEx12_B19_noRG_1in10x_L1_CAGGTGCTCTATCGCC	-4.720326e+00	-2.488740e+00	Mitotic	No
CCEx12_B19_noRG_1in10x_L1_CAGGTGCTCTTTCCTC	-9.612796e+00	-2.994404e+00	OPC	No
CCEx12_B19_noRG_1in10x_L1_CAGTAACAGAAACCGC	8.599157e+00	1.451813e+00	Glutamatergic_Neuron	No
CCEx12_B19_noRG_1in10x_L1_CAGTAACAGAATGTGT	5.139456e+00	9.371735e-01	Glutamatergic_Neuron	No
CCEx12_B19_noRG_1in10x_L1_CAGTAACAGATATACG	5.173256e+00	9.873777e-01	Glutamatergic_Neuron	No
CCEx12_B19_noRG_1in10x_L1_CAGTAACAGTAAGTAC	-1.182850e+00	-1.593102e-01	Astrocyte	No
CCEx12_B19_noRG_1in10x_L1_CAGTAACAGTGTTGAA	6.059569e+00	1.517952e+00	Glutamatergic_Neuron	Yes
CCEx12_B19_noRG_1in10x_L1_CAGTAACAGTTTCCTT	3.008081e+00	8.785624e+00	Glutamatergic_Neuron	No
CCEx12_B19_noRG_1in10x_L1_CAGTAACCACCAGCAC	1.625230e+00	7.309967e+00	Glutamatergic_Neuron	No
CCEx12_B19_noRG_1in10x_L1_CAGTAACGTACGACCC	6.276481e+00	7.519572e-01	Glutamatergic_Neuron	Yes
CCEx12_B19_noRG_1in10x_L1_CAGTAACGTAGCTGCC	5.818402e+00	2.795800e+00	Glutamatergic_Neuron	No
CCEx12_B19_noRG_1in10x_L1_CAGTAACGTCATCCCT	9.387554e+00	-6.230480e+00	Interneuron	No
CCEx12_B19_noRG_1in10x_L1_CAGTAACGTCTGGTCG	1.517374e+00	6.984719e+00	Glutamatergic_Neuron	No
CCEx12_B19_noRG_1in10x_L1_CAGTAACGTGCAACGA	8.499830e+00	-5.969345e+00	Interneuron	No
CCEx12_B19_noRG_1in10x_L1_CAGTAACGTGTTCTTT	3.067554e+00	7.420307e+00	Glutamatergic_Neuron	No
CCEx12_B19_noRG_1in10x_L1_CAGTAACGTTACGCGC	7.435087e+00	2.989953e+00	Glutamatergic_Neuron	Yes
CCEx12_B19_noRG_1in10x_L1_CAGTAACTCATCTGCC	6.501009e+00	6.642768e-01	Glutamatergic_Neuron	No
CCEx12_B19_noRG_1in10x_L1_CAGTAACTCATTGCCC	8.875310e+00	-5.898812e+00	Interneuron	Yes
CCEx12_B19_noRG_1in10x_L1_CAGTAACTCGGTGTTA	1.387358e+00	6.767491e+00	Glutamatergic_Neuron	No
CCEx12_B19_noRG_1in10x_L1_CAGTAACTCTCTAGGA	3.085015e+00	8.630780e+00	Glutamatergic_Neuron	No
CCEx12_B19_noRG_1in10x_L1_CAGTAACTCTGCAAGT	-8.261535e-01	5.661739e-01	Astrocyte	No
CCEx12_B19_noRG_1in10x_L1_CAGTCCTAGCACACAG	8.958387e+00	2.487000e+00	Glutamatergic_Neuron	No
CCEx12_B19_noRG_1in10x_L1_CAGTCCTAGTATCTCG	4.049542e+00	2.243504e+00	Glutamatergic_Neuron	No
CCEx12_B19_noRG_1in10x_L1_CAGTCCTCAACTGCTA	9.478359e+00	-5.806197e+00	Interneuron	No
CCEx12_B19_noRG_1in10x_L1_CAGTCCTCAAGCTGTT	1.513562e+00	-1.107502e-01	Astrocyte	No
CCEx12_B19_noRG_1in10x_L1_CAGTCCTCATCTGGTA	5.039792e+00	-1.594107e+00	Glutamatergic_Neuron	Yes
CCEx12_B19_noRG_1in10x_L1_CAGTCCTGTACTTCTT	3.349366e+00	1.162161e+00	Glutamatergic_Neuron	Yes
CCEx12_B19_noRG_1in10x_L1_CAGTCCTGTCCTGCTT	5.684682e+00	3.035280e+00	Glutamatergic_Neuron	Yes
CCEx12_B19_noRG_1in10x_L1_CAGTCCTGTGGAAAGA	4.258769e-01	-1.064432e-01	Mitotic	No
CCEx12_B19_noRG_1in10x_L1_CAGTCCTTCAATACCG	6.952254e+00	2.628157e+00	Glutamatergic_Neuron	Yes
CCEx12_B19_noRG_1in10x_L1_CAGTCCTTCAGCGACC	-6.490642e+00	7.798026e-01	Oligodendrocyte	No
CCEx12_B19_noRG_1in10x_L1_CAGTCCTTCTGCCAGG	-1.008903e+01	-3.300422e+00	OPC	Yes
CCEx12_B19_noRG_1in10x_L1_CAGTCCTTCTGCGACG	5.527458e+00	-1.459461e+00	Glutamatergic_Neuron	No
CCEx12_B19_noRG_1in10x_L1_CATATGGAGACTTTCG	-5.220336e+00	-2.726621e+00	Mitotic	Yes
CCEx12_B19_noRG_1in10x_L1_CATATGGAGAGCTATA	5.438460e+00	-6.203426e-01	Astrocyte_Glutamatergic_Neuron	Yes
CCEx12_B19_noRG_1in10x_L1_CATATGGAGCTGTTCA	9.329630e+00	-5.825155e+00	Interneuron	No
CCEx12_B19_noRG_1in10x_L1_CATATGGAGGACACCA	6.689513e+00	2.487552e+00	Glutamatergic_Neuron	No
CCEx12_B19_noRG_1in10x_L1_CATATGGAGGTGCTTT	-5.293578e+00	-3.576728e+00	Mitotic	Yes
CCEx12_B19_noRG_1in10x_L1_CATATGGAGTCAATAG	4.139933e-02	6.572478e-01	Astrocyte	No
CCEx12_B19_noRG_1in10x_L1_CATATGGAGTGAAGAG	6.260639e+00	7.638157e-01	Glutamatergic_Neuron	No
CCEx12_B19_noRG_1in10x_L1_CATATGGCACATGACT	5.641471e+00	9.043032e-01	Glutamatergic_Neuron	No
CCEx12_B19_noRG_1in10x_L1_CATATGGCACCTTGTC	7.401231e+00	1.871705e+00	Glutamatergic_Neuron	No
CCEx12_B19_noRG_1in10x_L1_CATATGGCACGTAAGG	7.691579e+00	2.367828e+00	Glutamatergic_Neuron	Yes
CCEx12_B19_noRG_1in10x_L1_CATATGGCAGACAAGC	8.922891e+00	7.099479e-01	Glutamatergic_Neuron	Yes
CCEx12_B19_noRG_1in10x_L1_CATATGGCAGCTGTGC	6.302807e+00	2.795171e+00	Glutamatergic_Neuron	No
CCEx12_B19_noRG_1in10x_L1_CATATGGGTAGCGCTC	2.815056e+00	6.600322e+00	Glutamatergic_Neuron	No
CCEx12_B19_noRG_1in10x_L1_CATATGGGTGCCTTGG	7.646981e+00	2.025295e+00	Glutamatergic_Neuron	No
CCEx12_B19_noRG_1in10x_L1_CATATGGGTTAAAGTG	4.539361e+00	1.588413e+00	Glutamatergic_Neuron	No
CCEx12_B19_noRG_1in10x_L1_CATATGGGTTAGATGA	5.137740e+00	1.149968e+00	Glutamatergic_Neuron	No
CCEx12_B19_noRG_1in10x_L1_CATATGGGTTCAACCA	6.281176e+00	-9.758981e-01	Astrocyte_Glutamatergic_Neuron	Yes
CCEx12_B19_noRG_1in10x_L1_CATATGGGTTCCACTC	8.206003e+00	-5.534327e+00	Interneuron	No
CCEx12_B19_noRG_1in10x_L1_CATATGGTCCCAAGAT	5.433105e-01	6.248570e-01	Astrocyte	No
CCEx12_B19_noRG_1in10x_L1_CATATTCAGGGATCTG	2.704176e+00	6.906792e+00	Glutamatergic_Neuron	No
CCEx12_B19_noRG_1in10x_L1_CATATTCAGGGTCGAT	7.318699e+00	1.968840e+00	Glutamatergic_Neuron	Yes
CCEx12_B19_noRG_1in10x_L1_CATATTCAGGTGCAAC	7.092707e+00	9.864871e-01	Glutamatergic_Neuron	No
CCEx12_B19_noRG_1in10x_L1_CATATTCAGTACGACG	4.048527e-01	-6.125590e-01	Astrocyte	No
CCEx12_B19_noRG_1in10x_L1_CATATTCAGTTGCAGG	4.735708e+00	-3.769258e+00	Glutamatergic_Neuron	Yes
CCEx12_B19_noRG_1in10x_L1_CATATTCCAATGAATG	5.332390e+00	6.325213e-01	Glutamatergic_Neuron	No
CCEx12_B19_noRG_1in10x_L1_CATATTCCACATGACT	6.070898e+00	1.147411e+00	Glutamatergic_Neuron	No
CCEx12_B19_noRG_1in10x_L1_CATATTCCATGTAGTC	5.692940e+00	8.110026e-01	Glutamatergic_Neuron	Yes
CCEx12_B19_noRG_1in10x_L1_CATATTCCATGTCTCC	7.649864e+00	2.623456e+00	Glutamatergic_Neuron	No
CCEx12_B19_noRG_1in10x_L1_CATATTCGTAGTGAAT	5.093615e+00	1.575349e+00	Glutamatergic_Neuron	No
CCEx12_B19_noRG_1in10x_L1_CATATTCGTGATGCCC	8.626533e+00	3.447152e-01	Glutamatergic_Neuron	Yes
CCEx12_B19_noRG_1in10x_L1_CATATTCTCGCAGGCT	8.117506e+00	-2.504868e-01	Glutamatergic_Neuron	No
CCEx12_B19_noRG_1in10x_L1_CATATTCTCGTTACGA	7.482091e+00	1.916640e-01	Glutamatergic_Neuron	Yes
CCEx12_B19_noRG_1in10x_L1_CATATTCTCTGCTGCT	-9.375293e+00	-4.028333e-01	OPC	Yes
CCEx12_B19_noRG_1in10x_L1_CATATTCTCTTAGAGC	5.645296e+00	1.752590e+00	Glutamatergic_Neuron	No
CCEx12_B19_noRG_1in10x_L1_CATATTCTCTTTACAC	5.628781e+00	-2.761012e+00	Glutamatergic_Neuron	Yes
CCEx12_B19_noRG_1in10x_L1_CATCAAGAGAGACGAA	-5.934669e+00	-3.792902e+00	Mitotic	No
CCEx12_B19_noRG_1in10x_L1_CATCAAGAGAGCCCAA	2.869713e+00	6.962143e+00	Glutamatergic_Neuron	No
CCEx12_B19_noRG_1in10x_L1_CATCAAGAGAGTAAGG	5.977452e+00	7.844514e-01	Glutamatergic_Neuron	No
CCEx12_B19_noRG_1in10x_L1_CATCAAGAGGCATTGG	1.412802e+00	6.595691e+00	Glutamatergic_Neuron	Yes
CCEx12_B19_noRG_1in10x_L1_CATCAAGAGGGTGTTG	7.554823e+00	-2.389440e+00	Glutamatergic_Neuron	Yes
CCEx12_B19_noRG_1in10x_L1_CATCAAGAGGTGCTAG	3.199770e+00	6.474407e+00	Glutamatergic_Neuron	No
CCEx12_B19_noRG_1in10x_L1_CATCAAGCAACCGCCA	8.205415e+00	6.821600e-02	Glutamatergic_Neuron	No
CCEx12_B19_noRG_1in10x_L1_CATCAAGCAGTACACT	1.208846e+00	-8.904382e-02	Astrocyte	No
CCEx12_B19_noRG_1in10x_L1_CATCAAGGTCCGAACC	4.697915e+00	2.498343e+00	Glutamatergic_Neuron	No
CCEx12_B19_noRG_1in10x_L1_CATCAAGGTCCTGCTT	9.009192e+00	1.990501e+00	Glutamatergic_Neuron	No
CCEx12_B19_noRG_1in10x_L1_CATCAAGGTGCCTTGG	4.327381e+00	-3.608737e+00	Glutamatergic_Neuron	Yes
CCEx12_B19_noRG_1in10x_L1_CATCAAGTCAACACTG	8.473694e+00	2.859985e+00	Glutamatergic_Neuron	No
CCEx12_B19_noRG_1in10x_L1_CATCAAGTCACATGCA	7.532840e-01	1.052375e+00	Astrocyte	Yes
CCEx12_B19_noRG_1in10x_L1_CATCAAGTCTGGAGCC	7.908902e+00	-5.215032e+00	Interneuron	Yes
CCEx12_B19_noRG_1in10x_L1_CATCAAGTCTTCATGT	6.268274e+00	8.926204e-01	Glutamatergic_Neuron	No
CCEx12_B19_noRG_1in10x_L1_CATCAGAAGAGGGATA	5.612404e+00	7.925344e-01	Glutamatergic_Neuron	Yes
CCEx12_B19_noRG_1in10x_L1_CATCAGAAGCAATATG	8.255428e+00	-6.138089e+00	Interneuron	Yes
CCEx12_B19_noRG_1in10x_L1_CATCAGAAGCCACGTC	4.016843e+00	3.682147e+00	Glutamatergic_Neuron	Yes
CCEx12_B19_noRG_1in10x_L1_CATCAGAAGCTAGCCC	8.990726e+00	-6.247777e+00	Interneuron	Yes
CCEx12_B19_noRG_1in10x_L1_CATCAGAAGGAATCGC	2.223359e+00	5.615172e+00	Glutamatergic_Neuron	No
CCEx12_B19_noRG_1in10x_L1_CATCAGAAGGCCATAG	4.902277e+00	3.296994e+00	Glutamatergic_Neuron	No
CCEx12_B19_noRG_1in10x_L1_CATCAGAAGGCTAGGT	4.666679e+00	-4.066212e+00	Glutamatergic_Neuron	Yes
CCEx12_B19_noRG_1in10x_L1_CATCAGAAGGGTCGAT	1.523837e-01	-7.999931e+00	Interneuron	No
CCEx12_B19_noRG_1in10x_L1_CATCAGACAATGGATA	6.342791e+00	1.258887e+00	Glutamatergic_Neuron	No
CCEx12_B19_noRG_1in10x_L1_CATCAGAGTGAGTATA	3.033883e+00	8.874173e+00	Glutamatergic_Neuron	No
CCEx12_B19_noRG_1in10x_L1_CATCAGAGTTACTGAC	2.961565e+00	8.720305e+00	Glutamatergic_Neuron	No
CCEx12_B19_noRG_1in10x_L1_CATCAGAGTTGGTAAA	6.089505e+00	1.331146e+00	Glutamatergic_Neuron	No
CCEx12_B19_noRG_1in10x_L1_CATCAGATCACCACCT	6.455832e+00	3.281599e+00	Glutamatergic_Neuron	No
CCEx12_B19_noRG_1in10x_L1_CATCAGATCGCGATCG	5.716945e+00	8.647739e-01	Glutamatergic_Neuron	No
CCEx12_B19_noRG_1in10x_L1_CATCCACAGCAACGGT	8.135055e+00	-5.610232e+00	Interneuron	No
CCEx12_B19_noRG_1in10x_L1_CATCCACAGCAGCGTA	8.734379e+00	2.463035e+00	Glutamatergic_Neuron	No
CCEx12_B19_noRG_1in10x_L1_CATCCACAGGCTATCT	-1.170493e+01	-1.463250e+00	OPC	Yes
CCEx12_B19_noRG_1in10x_L1_CATCCACCAAAGCGGT	8.758118e+00	2.522682e+00	Glutamatergic_Neuron	No
CCEx12_B19_noRG_1in10x_L1_CATCCACGTACCCAAT	8.276677e+00	4.020249e-01	Glutamatergic_Neuron	No
CCEx12_B19_noRG_1in10x_L1_CATCCACGTAGCGTCC	1.899442e+00	7.134156e+00	Glutamatergic_Neuron	No
CCEx12_B19_noRG_1in10x_L1_CATCCACGTGGCGAAT	7.513968e+00	3.211562e+00	Glutamatergic_Neuron	No
CCEx12_B19_noRG_1in10x_L1_CATCCACTCCGAACGC	-4.674773e+00	-2.552119e+00	Mitotic	Yes
CCEx12_B19_noRG_1in10x_L1_CATCCACTCTTAGCCC	-1.000069e+01	-3.071834e+00	OPC	Yes
CCEx12_B19_noRG_1in10x_L1_CATCCACTCTTGCAAG	-1.133097e+00	4.634505e-01	Astrocyte	Yes
CCEx12_B19_noRG_1in10x_L1_CATCGAAAGATATACG	8.303335e+00	-6.215066e+00	Glutamatergic_Neuron	Yes
CCEx12_B19_noRG_1in10x_L1_CATCGAAAGTGGAGAA	7.428903e-01	7.076222e-01	Astrocyte	No
CCEx12_B19_noRG_1in10x_L1_CATCGAACATCAGTAC	-1.224601e+01	-2.320009e+00	OPC	Yes
CCEx12_B19_noRG_1in10x_L1_CATCGAACATCATCCC	8.592301e+00	-5.631506e+00	Interneuron	Yes
CCEx12_B19_noRG_1in10x_L1_CATCGAACATTTCAGG	-1.254202e+01	-1.645863e+00	OPC	Yes
CCEx12_B19_noRG_1in10x_L1_CATCGAAGTCTAAACC	2.848316e+00	8.214787e+00	Glutamatergic_Neuron	No
CCEx12_B19_noRG_1in10x_L1_CATCGAATCAGTGCAT	1.746871e+00	6.845611e+00	Glutamatergic_Neuron	No
CCEx12_B19_noRG_1in10x_L1_CATCGAATCCGCAGTG	2.265303e+00	7.629114e+00	Glutamatergic_Neuron	Yes
CCEx12_B19_noRG_1in10x_L1_CATCGAATCGGTTAAC	-8.416864e-02	2.383139e-01	Astrocyte	No
CCEx12_B19_noRG_1in10x_L1_CATCGAATCGTGGACC	1.162001e+00	2.478283e+00	Astrocyte	No
CCEx12_B19_noRG_1in10x_L1_CATCGAATCGTTGACA	2.135434e+00	6.228704e+00	Glutamatergic_Neuron	Yes
CCEx12_B19_noRG_1in10x_L1_CATCGAATCTGTCCGT	1.677421e+00	6.919145e+00	Glutamatergic_Neuron	No
CCEx12_B19_noRG_1in10x_L1_CATCGAATCTTTACGT	7.253387e+00	8.201087e-01	Glutamatergic_Neuron	No
CCEx12_B19_noRG_1in10x_L1_CATCGGGAGGACTGGT	9.409737e+00	-5.831000e+00	Interneuron	No
CCEx12_B19_noRG_1in10x_L1_CATCGGGAGGTTCCTA	7.673415e+00	2.505532e+00	Glutamatergic_Neuron	Yes
CCEx12_B19_noRG_1in10x_L1_CATCGGGCAGTCAGCC	8.975412e+00	2.269990e+00	Glutamatergic_Neuron	Yes
CCEx12_B19_noRG_1in10x_L1_CATCGGGGTACTCAAC	7.385800e+00	1.179467e+00	Glutamatergic_Neuron	Yes
CCEx12_B19_noRG_1in10x_L1_CATCGGGGTACTCTCC	2.257476e-01	1.416681e-01	Mitotic	No
CCEx12_B19_noRG_1in10x_L1_CATCGGGGTGCAGGTA	-5.410568e+00	-2.488765e+00	Mitotic	No
CCEx12_B19_noRG_1in10x_L1_CATCGGGTCTAGCACA	2.149909e+00	5.949901e+00	Glutamatergic_Neuron	No
CCEx12_B19_noRG_1in10x_L1_CATGACAAGAGTCGGT	2.515605e+00	6.836388e+00	Glutamatergic_Neuron	No
CCEx12_B19_noRG_1in10x_L1_CATGACAAGCGTTGCC	8.097574e-01	2.486240e+00	Astrocyte	No
CCEx12_B19_noRG_1in10x_L1_CATGACAAGTGGTAAT	8.850989e+00	-6.356352e+00	Interneuron	No
CCEx12_B19_noRG_1in10x_L1_CATGACAAGTTCGATC	8.155238e+00	1.521170e+00	Glutamatergic_Neuron	Yes
CCEx12_B19_noRG_1in10x_L1_CATGACACAAACCCAT	5.958618e+00	1.312727e+00	Glutamatergic_Neuron	Yes
CCEx12_B19_noRG_1in10x_L1_CATGACACAATCGAAA	6.153348e+00	3.336586e-01	Glutamatergic_Neuron	No
CCEx12_B19_noRG_1in10x_L1_CATGACACAATGGAGC	2.833684e+00	7.100229e+00	Glutamatergic_Neuron	Yes
CCEx12_B19_noRG_1in10x_L1_CATGACACACAGTCGC	8.917775e+00	1.339240e+00	Glutamatergic_Neuron	No
CCEx12_B19_noRG_1in10x_L1_CATGACACAGACACTT	4.712371e+00	-3.495226e+00	Glutamatergic_Neuron	Yes
CCEx12_B19_noRG_1in10x_L1_CATGACACATTTCAGG	6.681437e+00	8.760315e-01	Glutamatergic_Neuron	No
CCEx12_B19_noRG_1in10x_L1_CATGACAGTCCTCTTG	2.514069e+00	6.839979e+00	Glutamatergic_Neuron	No
CCEx12_B19_noRG_1in10x_L1_CATGACAGTCGTGGCT	1.597044e+00	6.299286e+00	Glutamatergic_Neuron	No
CCEx12_B19_noRG_1in10x_L1_CATGACATCACCTCGT	8.529286e+00	1.729940e+00	Glutamatergic_Neuron	Yes
CCEx12_B19_noRG_1in10x_L1_CATGACATCGTTGACA	2.802974e+00	7.309855e+00	Glutamatergic_Neuron	No
CCEx12_B19_noRG_1in10x_L1_CATGCCTAGGGTCTCC	8.436946e+00	-1.504103e-01	Glutamatergic_Neuron	No
CCEx12_B19_noRG_1in10x_L1_CATGCCTCAAGCTGTT	6.120992e-01	4.782057e-01	Astrocyte	No
CCEx12_B19_noRG_1in10x_L1_CATGCCTCATCCCACT	-8.025432e+00	-2.930897e+00	Mitotic	No
CCEx12_B19_noRG_1in10x_L1_CATGCCTGTCCAGTTA	8.911125e+00	-5.963631e+00	Interneuron	No
CCEx12_B19_noRG_1in10x_L1_CATGCCTTCATTCACT	8.505511e+00	2.263510e+00	Glutamatergic_Neuron	No
CCEx12_B19_noRG_1in10x_L1_CATGCCTTCCGGCACA	4.018158e+00	-3.445565e+00	Glutamatergic_Neuron	Yes
CCEx12_B19_noRG_1in10x_L1_CATGCCTTCCTTAATC	6.349621e+00	3.070997e+00	Glutamatergic_Neuron	No
CCEx12_B19_noRG_1in10x_L1_CATGCCTTCGGGAGTA	5.256861e+00	1.604018e+00	Glutamatergic_Neuron	No
CCEx12_B19_noRG_1in10x_L1_CATGCCTTCTGATACG	4.707088e+00	1.401540e+00	Glutamatergic_Neuron	No
[truncated: 58,817 more rows]
