# Supplementary material for: Ascertaining cells’ synaptic connections and RNA expression simultaneously with barcoded rabies virus libraries
Source: Nat Commun. 2022 Nov 16;13:6993. doi: 10.1038/s41467-022-34334-1 (PMC9668842; doi:10.1038/s41467-022-34334-1)
Supplement: Supplementary file 6 — Source Data [file 41467_2022_34334_MOESM6_ESM.zip › saunders_source_data/Figure_1h.csv]

experiment	file_type	n_unique_VBCs	median_n_unique_infections	.group
170330_pSPBN_GFP_v9_v2_B19EnvA_15P_BCpooled_day5_Final_RVg_Concatenated	Pseudotyped_Concatenated	1	1.0	1
170330_pSPBN_GFP_v9_v2_B19EnvA_15P_BCpooled_day5_Final_RVg_Concatenated	Pseudotyped_Concatenated	25	25.0	2
170330_pSPBN_GFP_v9_v2_B19EnvA_15P_BCpooled_day5_Final_RVg_Concatenated	Pseudotyped_Concatenated	50	51.0	3
170330_pSPBN_GFP_v9_v2_B19EnvA_15P_BCpooled_day5_Final_RVg_Concatenated	Pseudotyped_Concatenated	75	76.5	4
170330_pSPBN_GFP_v9_v2_B19EnvA_15P_BCpooled_day5_Final_RVg_Concatenated	Pseudotyped_Concatenated	100	102.5	5
170330_pSPBN_GFP_v9_v2_B19EnvA_15P_BCpooled_day5_Final_RVg_Concatenated	Pseudotyped_Concatenated	125	130.0	6
170330_pSPBN_GFP_v9_v2_B19EnvA_15P_BCpooled_day5_Final_RVg_Concatenated	Pseudotyped_Concatenated	150	156.5	7
170330_pSPBN_GFP_v9_v2_B19EnvA_15P_BCpooled_day5_Final_RVg_Concatenated	Pseudotyped_Concatenated	175	184.0	8
170330_pSPBN_GFP_v9_v2_B19EnvA_15P_BCpooled_day5_Final_RVg_Concatenated	Pseudotyped_Concatenated	200	213.0	9
170330_pSPBN_GFP_v9_v2_B19EnvA_15P_BCpooled_day5_Final_RVg_Concatenated	Pseudotyped_Concatenated	225	240.0	10
170330_pSPBN_GFP_v9_v2_B19EnvA_15P_BCpooled_day5_Final_RVg_Concatenated	Pseudotyped_Concatenated	250	268.0	11
170330_pSPBN_GFP_v9_v2_B19EnvA_15P_BCpooled_day5_Final_RVg_Concatenated	Pseudotyped_Concatenated	275	296.5	12
170330_pSPBN_GFP_v9_v2_B19EnvA_15P_BCpooled_day5_Final_RVg_Concatenated	Pseudotyped_Concatenated	300	327.0	13
170330_pSPBN_GFP_v9_v2_B19EnvA_15P_BCpooled_day5_Final_RVg_Concatenated	Pseudotyped_Concatenated	325	359.0	14
170330_pSPBN_GFP_v9_v2_B19EnvA_15P_BCpooled_day5_Final_RVg_Concatenated	Pseudotyped_Concatenated	350	386.0	15
170330_pSPBN_GFP_v9_v2_B19EnvA_15P_BCpooled_day5_Final_RVg_Concatenated	Pseudotyped_Concatenated	375	419.0	16
170330_pSPBN_GFP_v9_v2_B19EnvA_15P_BCpooled_day5_Final_RVg_Concatenated	Pseudotyped_Concatenated	400	447.0	17
170330_pSPBN_GFP_v9_v2_B19EnvA_15P_BCpooled_day5_Final_RVg_Concatenated	Pseudotyped_Concatenated	425	480.5	18
170330_pSPBN_GFP_v9_v2_B19EnvA_15P_BCpooled_day5_Final_RVg_Concatenated	Pseudotyped_Concatenated	450	510.5	19
170330_pSPBN_GFP_v9_v2_B19EnvA_15P_BCpooled_day5_Final_RVg_Concatenated	Pseudotyped_Concatenated	475	543.5	20
170330_pSPBN_GFP_v9_v2_B19EnvA_15P_BCpooled_day5_Final_RVg_Concatenated	Pseudotyped_Concatenated	500	570.0	21
170330_pSPBN_GFP_v9_v2_B19EnvA_15P_BCpooled_day5_Final_RVg_Concatenated	Pseudotyped_Concatenated	525	609.5	22
170330_pSPBN_GFP_v9_v2_B19EnvA_15P_BCpooled_day5_Final_RVg_Concatenated	Pseudotyped_Concatenated	550	640.0	23
170330_pSPBN_GFP_v9_v2_B19EnvA_15P_BCpooled_day5_Final_RVg_Concatenated	Pseudotyped_Concatenated	575	676.5	24
170330_pSPBN_GFP_v9_v2_B19EnvA_15P_BCpooled_day5_Final_RVg_Concatenated	Pseudotyped_Concatenated	600	705.0	25
170330_pSPBN_GFP_v9_v2_B19EnvA_15P_BCpooled_day5_Final_RVg_Concatenated	Pseudotyped_Concatenated	625	741.5	26
170330_pSPBN_GFP_v9_v2_B19EnvA_15P_BCpooled_day5_Final_RVg_Concatenated	Pseudotyped_Concatenated	650	781.5	27
170330_pSPBN_GFP_v9_v2_B19EnvA_15P_BCpooled_day5_Final_RVg_Concatenated	Pseudotyped_Concatenated	675	814.0	28
170330_pSPBN_GFP_v9_v2_B19EnvA_15P_BCpooled_day5_Final_RVg_Concatenated	Pseudotyped_Concatenated	700	850.0	29
170330_pSPBN_GFP_v9_v2_B19EnvA_15P_BCpooled_day5_Final_RVg_Concatenated	Pseudotyped_Concatenated	725	882.0	30
170330_pSPBN_GFP_v9_v2_B19EnvA_15P_BCpooled_day5_Final_RVg_Concatenated	Pseudotyped_Concatenated	750	914.0	31
170330_pSPBN_GFP_v9_v2_B19EnvA_15P_BCpooled_day5_Final_RVg_Concatenated	Pseudotyped_Concatenated	775	952.0	32
170330_pSPBN_GFP_v9_v2_B19EnvA_15P_BCpooled_day5_Final_RVg_Concatenated	Pseudotyped_Concatenated	800	993.0	33
170330_pSPBN_GFP_v9_v2_B19EnvA_15P_BCpooled_day5_Final_RVg_Concatenated	Pseudotyped_Concatenated	825	1025.0	34
170330_pSPBN_GFP_v9_v2_B19EnvA_15P_BCpooled_day5_Final_RVg_Concatenated	Pseudotyped_Concatenated	850	1060.5	35
170330_pSPBN_GFP_v9_v2_B19EnvA_15P_BCpooled_day5_Final_RVg_Concatenated	Pseudotyped_Concatenated	875	1104.5	36
170330_pSPBN_GFP_v9_v2_B19EnvA_15P_BCpooled_day5_Final_RVg_Concatenated	Pseudotyped_Concatenated	900	1137.5	37
170330_pSPBN_GFP_v9_v2_B19EnvA_15P_BCpooled_day5_Final_RVg_Concatenated	Pseudotyped_Concatenated	925	1178.0	38
170330_pSPBN_GFP_v9_v2_B19EnvA_15P_BCpooled_day5_Final_RVg_Concatenated	Pseudotyped_Concatenated	950	1212.0	39
170330_pSPBN_GFP_v9_v2_B19EnvA_15P_BCpooled_day5_Final_RVg_Concatenated	Pseudotyped_Concatenated	975	1253.0	40
170330_pSPBN_GFP_v9_v2_B19EnvA_15P_BCpooled_day5_Final_RVg_Concatenated	Pseudotyped_Concatenated	1000	1291.0	41
170330_pSPBN_GFP_v9_v2_B19EnvA_15P_BCpooled_day5_Final_RVg_Concatenated	Pseudotyped_Concatenated	1100	1443.0	42
170330_pSPBN_GFP_v9_v2_B19EnvA_15P_BCpooled_day5_Final_RVg_Concatenated	Pseudotyped_Concatenated	1200	1605.0	43
170330_pSPBN_GFP_v9_v2_B19EnvA_15P_BCpooled_day5_Final_RVg_Concatenated	Pseudotyped_Concatenated	1300	1779.0	44
170330_pSPBN_GFP_v9_v2_B19EnvA_15P_BCpooled_day5_Final_RVg_Concatenated	Pseudotyped_Concatenated	1400	1946.0	45
170330_pSPBN_GFP_v9_v2_B19EnvA_15P_BCpooled_day5_Final_RVg_Concatenated	Pseudotyped_Concatenated	1500	2120.0	46
170330_pSPBN_GFP_v9_v2_B19EnvA_15P_BCpooled_day5_Final_RVg_Concatenated	Pseudotyped_Concatenated	1600	2296.5	47
170330_pSPBN_GFP_v9_v2_B19EnvA_15P_BCpooled_day5_Final_RVg_Concatenated	Pseudotyped_Concatenated	1700	2490.5	48
170330_pSPBN_GFP_v9_v2_B19EnvA_15P_BCpooled_day5_Final_RVg_Concatenated	Pseudotyped_Concatenated	1800	2671.5	49
170330_pSPBN_GFP_v9_v2_B19EnvA_15P_BCpooled_day5_Final_RVg_Concatenated	Pseudotyped_Concatenated	1900	2850.0	50
170330_pSPBN_GFP_v9_v2_B19EnvA_15P_BCpooled_day5_Final_RVg_Concatenated	Pseudotyped_Concatenated	2000	3059.0	51
170330_pSPBN_GFP_v9_v2_B19EnvA_15P_BCpooled_day5_Final_RVg_Concatenated	Pseudotyped_Concatenated	2100	3268.5	52
170330_pSPBN_GFP_v9_v2_B19EnvA_15P_BCpooled_day5_Final_RVg_Concatenated	Pseudotyped_Concatenated	2200	3435.5	53
170330_pSPBN_GFP_v9_v2_B19EnvA_15P_BCpooled_day5_Final_RVg_Concatenated	Pseudotyped_Concatenated	2300	3655.5	54
170330_pSPBN_GFP_v9_v2_B19EnvA_15P_BCpooled_day5_Final_RVg_Concatenated	Pseudotyped_Concatenated	2400	3864.5	55
170330_pSPBN_GFP_v9_v2_B19EnvA_15P_BCpooled_day5_Final_RVg_Concatenated	Pseudotyped_Concatenated	2500	4078.5	56
170330_pSPBN_GFP_v9_v2_B19EnvA_15P_BCpooled_day5_Final_RVg_Concatenated	Pseudotyped_Concatenated	2600	4315.0	57
170330_pSPBN_GFP_v9_v2_B19EnvA_15P_BCpooled_day5_Final_RVg_Concatenated	Pseudotyped_Concatenated	2700	4502.5	58
170330_pSPBN_GFP_v9_v2_B19EnvA_15P_BCpooled_day5_Final_RVg_Concatenated	Pseudotyped_Concatenated	2800	4716.0	59
170330_pSPBN_GFP_v9_v2_B19EnvA_15P_BCpooled_day5_Final_RVg_Concatenated	Pseudotyped_Concatenated	2900	4940.0	60
170330_pSPBN_GFP_v9_v2_B19EnvA_15P_BCpooled_day5_Final_RVg_Concatenated	Pseudotyped_Concatenated	3000	5189.0	61
170330_pSPBN_GFP_v9_v2_B19EnvA_15P_BCpooled_day5_Final_RVg_Concatenated	Pseudotyped_Concatenated	3100	5410.0	62
170330_pSPBN_GFP_v9_v2_B19EnvA_15P_BCpooled_day5_Final_RVg_Concatenated	Pseudotyped_Concatenated	3200	5647.5	63
170330_pSPBN_GFP_v9_v2_B19EnvA_15P_BCpooled_day5_Final_RVg_Concatenated	Pseudotyped_Concatenated	3300	5887.0	64
170330_pSPBN_GFP_v9_v2_B19EnvA_15P_BCpooled_day5_Final_RVg_Concatenated	Pseudotyped_Concatenated	3400	6126.5	65
170330_pSPBN_GFP_v9_v2_B19EnvA_15P_BCpooled_day5_Final_RVg_Concatenated	Pseudotyped_Concatenated	3500	6380.5	66
170330_pSPBN_GFP_v9_v2_B19EnvA_15P_BCpooled_day5_Final_RVg_Concatenated	Pseudotyped_Concatenated	3600	6609.5	67
170330_pSPBN_GFP_v9_v2_B19EnvA_15P_BCpooled_day5_Final_RVg_Concatenated	Pseudotyped_Concatenated	3700	6859.5	68
170330_pSPBN_GFP_v9_v2_B19EnvA_15P_BCpooled_day5_Final_RVg_Concatenated	Pseudotyped_Concatenated	3800	7121.5	69
170330_pSPBN_GFP_v9_v2_B19EnvA_15P_BCpooled_day5_Final_RVg_Concatenated	Pseudotyped_Concatenated	3900	7345.5	70
170330_pSPBN_GFP_v9_v2_B19EnvA_15P_BCpooled_day5_Final_RVg_Concatenated	Pseudotyped_Concatenated	4000	7635.5	71
170330_pSPBN_GFP_v9_v2_B19EnvA_15P_BCpooled_day5_Final_RVg_Concatenated	Pseudotyped_Concatenated	4100	7877.0	72
170330_pSPBN_GFP_v9_v2_B19EnvA_15P_BCpooled_day5_Final_RVg_Concatenated	Pseudotyped_Concatenated	4200	8150.0	73
170330_pSPBN_GFP_v9_v2_B19EnvA_15P_BCpooled_day5_Final_RVg_Concatenated	Pseudotyped_Concatenated	4300	8434.5	74
170330_pSPBN_GFP_v9_v2_B19EnvA_15P_BCpooled_day5_Final_RVg_Concatenated	Pseudotyped_Concatenated	4400	8671.5	75
170330_pSPBN_GFP_v9_v2_B19EnvA_15P_BCpooled_day5_Final_RVg_Concatenated	Pseudotyped_Concatenated	4500	8947.0	76
170330_pSPBN_GFP_v9_v2_B19EnvA_15P_BCpooled_day5_Final_RVg_Concatenated	Pseudotyped_Concatenated	4600	9231.0	77
170330_pSPBN_GFP_v9_v2_B19EnvA_15P_BCpooled_day5_Final_RVg_Concatenated	Pseudotyped_Concatenated	4700	9529.0	78
170330_pSPBN_GFP_v9_v2_B19EnvA_15P_BCpooled_day5_Final_RVg_Concatenated	Pseudotyped_Concatenated	4800	9761.0	79
170330_pSPBN_GFP_v9_v2_B19EnvA_15P_BCpooled_day5_Final_RVg_Concatenated	Pseudotyped_Concatenated	4900	10025.5	80
170330_pSPBN_GFP_v9_v2_B19EnvA_15P_BCpooled_day5_Final_RVg_Concatenated	Pseudotyped_Concatenated	5000	10321.0	81
170330_pSPBN_GFP_v9_v2_B19EnvA_15P_BCpooled_day5_Final_RVg_Concatenated	Pseudotyped_Concatenated	5100	10623.0	82
170330_pSPBN_GFP_v9_v2_B19EnvA_15P_BCpooled_day5_Final_RVg_Concatenated	Pseudotyped_Concatenated	5200	10942.5	83
170330_pSPBN_GFP_v9_v2_B19EnvA_15P_BCpooled_day5_Final_RVg_Concatenated	Pseudotyped_Concatenated	5300	11174.0	84
170330_pSPBN_GFP_v9_v2_B19EnvA_15P_BCpooled_day5_Final_RVg_Concatenated	Pseudotyped_Concatenated	5400	11463.0	85
170330_pSPBN_GFP_v9_v2_B19EnvA_15P_BCpooled_day5_Final_RVg_Concatenated	Pseudotyped_Concatenated	5500	11743.5	86
170330_pSPBN_GFP_v9_v2_B19EnvA_15P_BCpooled_day5_Final_RVg_Concatenated	Pseudotyped_Concatenated	5600	12050.5	87
170330_pSPBN_GFP_v9_v2_B19EnvA_15P_BCpooled_day5_Final_RVg_Concatenated	Pseudotyped_Concatenated	5700	12336.5	88
170330_pSPBN_GFP_v9_v2_B19EnvA_15P_BCpooled_day5_Final_RVg_Concatenated	Pseudotyped_Concatenated	5800	12655.5	89
170330_pSPBN_GFP_v9_v2_B19EnvA_15P_BCpooled_day5_Final_RVg_Concatenated	Pseudotyped_Concatenated	5900	12937.5	90
170330_pSPBN_GFP_v9_v2_B19EnvA_15P_BCpooled_day5_Final_RVg_Concatenated	Pseudotyped_Concatenated	6000	13299.5	91
170330_pSPBN_GFP_v9_v2_B19EnvA_15P_BCpooled_day5_Final_RVg_Concatenated	Pseudotyped_Concatenated	6100	13551.5	92
170330_pSPBN_GFP_v9_v2_B19EnvA_15P_BCpooled_day5_Final_RVg_Concatenated	Pseudotyped_Concatenated	6200	13830.0	93
170330_pSPBN_GFP_v9_v2_B19EnvA_15P_BCpooled_day5_Final_RVg_Concatenated	Pseudotyped_Concatenated	6300	14221.5	94
170330_pSPBN_GFP_v9_v2_B19EnvA_15P_BCpooled_day5_Final_RVg_Concatenated	Pseudotyped_Concatenated	6400	14504.0	95
170330_pSPBN_GFP_v9_v2_B19EnvA_15P_BCpooled_day5_Final_RVg_Concatenated	Pseudotyped_Concatenated	6500	14802.0	96
170330_pSPBN_GFP_v9_v2_B19EnvA_15P_BCpooled_day5_Final_RVg_Concatenated	Pseudotyped_Concatenated	6600	15130.0	97
170330_pSPBN_GFP_v9_v2_B19EnvA_15P_BCpooled_day5_Final_RVg_Concatenated	Pseudotyped_Concatenated	6700	15448.0	98
170330_pSPBN_GFP_v9_v2_B19EnvA_15P_BCpooled_day5_Final_RVg_Concatenated	Pseudotyped_Concatenated	6800	15732.5	99
170330_pSPBN_GFP_v9_v2_B19EnvA_15P_BCpooled_day5_Final_RVg_Concatenated	Pseudotyped_Concatenated	6900	16042.0	100
170330_pSPBN_GFP_v9_v2_B19EnvA_15P_BCpooled_day5_Final_RVg_Concatenated	Pseudotyped_Concatenated	7000	16330.0	101
170330_pSPBN_GFP_v9_v2_B19EnvA_15P_BCpooled_day5_Final_RVg_Concatenated	Pseudotyped_Concatenated	7100	16662.0	102
170330_pSPBN_GFP_v9_v2_B19EnvA_15P_BCpooled_day5_Final_RVg_Concatenated	Pseudotyped_Concatenated	7200	17042.0	103
170330_pSPBN_GFP_v9_v2_B19EnvA_15P_BCpooled_day5_Final_RVg_Concatenated	Pseudotyped_Concatenated	7300	17366.5	104
170330_pSPBN_GFP_v9_v2_B19EnvA_15P_BCpooled_day5_Final_RVg_Concatenated	Pseudotyped_Concatenated	7400	17709.5	105
170330_pSPBN_GFP_v9_v2_B19EnvA_15P_BCpooled_day5_Final_RVg_Concatenated	Pseudotyped_Concatenated	7500	18017.5	106
170330_pSPBN_GFP_v9_v2_B19EnvA_15P_BCpooled_day5_Final_RVg_Concatenated	Pseudotyped_Concatenated	7600	18415.5	107
170330_pSPBN_GFP_v9_v2_B19EnvA_15P_BCpooled_day5_Final_RVg_Concatenated	Pseudotyped_Concatenated	7700	18717.5	108
170330_pSPBN_GFP_v9_v2_B19EnvA_15P_BCpooled_day5_Final_RVg_Concatenated	Pseudotyped_Concatenated	7800	19023.5	109
170330_pSPBN_GFP_v9_v2_B19EnvA_15P_BCpooled_day5_Final_RVg_Concatenated	Pseudotyped_Concatenated	7900	19366.5	110
170330_pSPBN_GFP_v9_v2_B19EnvA_15P_BCpooled_day5_Final_RVg_Concatenated	Pseudotyped_Concatenated	8000	19713.5	111
170330_pSPBN_GFP_v9_v2_B19EnvA_15P_BCpooled_day5_Final_RVg_Concatenated	Pseudotyped_Concatenated	8100	20033.5	112
170330_pSPBN_GFP_v9_v2_B19EnvA_15P_BCpooled_day5_Final_RVg_Concatenated	Pseudotyped_Concatenated	8200	20322.0	113
170330_pSPBN_GFP_v9_v2_B19EnvA_15P_BCpooled_day5_Final_RVg_Concatenated	Pseudotyped_Concatenated	8300	20726.0	114
170330_pSPBN_GFP_v9_v2_B19EnvA_15P_BCpooled_day5_Final_RVg_Concatenated	Pseudotyped_Concatenated	8400	21116.5	115
170330_pSPBN_GFP_v9_v2_B19EnvA_15P_BCpooled_day5_Final_RVg_Concatenated	Pseudotyped_Concatenated	8500	21369.5	116
170330_pSPBN_GFP_v9_v2_B19EnvA_15P_BCpooled_day5_Final_RVg_Concatenated	Pseudotyped_Concatenated	8600	21822.0	117
170330_pSPBN_GFP_v9_v2_B19EnvA_15P_BCpooled_day5_Final_RVg_Concatenated	Pseudotyped_Concatenated	8700	22119.5	118
170330_pSPBN_GFP_v9_v2_B19EnvA_15P_BCpooled_day5_Final_RVg_Concatenated	Pseudotyped_Concatenated	8800	22469.0	119
170330_pSPBN_GFP_v9_v2_B19EnvA_15P_BCpooled_day5_Final_RVg_Concatenated	Pseudotyped_Concatenated	8900	22812.0	120
170330_pSPBN_GFP_v9_v2_B19EnvA_15P_BCpooled_day5_Final_RVg_Concatenated	Pseudotyped_Concatenated	9000	23130.0	121
170330_pSPBN_GFP_v9_v2_B19EnvA_15P_BCpooled_day5_Final_RVg_Concatenated	Pseudotyped_Concatenated	9100	23573.0	122
170330_pSPBN_GFP_v9_v2_B19EnvA_15P_BCpooled_day5_Final_RVg_Concatenated	Pseudotyped_Concatenated	9200	23820.0	123
170330_pSPBN_GFP_v9_v2_B19EnvA_15P_BCpooled_day5_Final_RVg_Concatenated	Pseudotyped_Concatenated	9300	24220.5	124
170330_pSPBN_GFP_v9_v2_B19EnvA_15P_BCpooled_day5_Final_RVg_Concatenated	Pseudotyped_Concatenated	9400	24571.0	125
170330_pSPBN_GFP_v9_v2_B19EnvA_15P_BCpooled_day5_Final_RVg_Concatenated	Pseudotyped_Concatenated	9500	24919.5	126
170330_pSPBN_GFP_v9_v2_B19EnvA_15P_BCpooled_day5_Final_RVg_Concatenated	Pseudotyped_Concatenated	9600	25313.5	127
170330_pSPBN_GFP_v9_v2_B19EnvA_15P_BCpooled_day5_Final_RVg_Concatenated	Pseudotyped_Concatenated	9700	25668.0	128
170330_pSPBN_GFP_v9_v2_B19EnvA_15P_BCpooled_day5_Final_RVg_Concatenated	Pseudotyped_Concatenated	9800	26005.0	129
170330_pSPBN_GFP_v9_v2_B19EnvA_15P_BCpooled_day5_Final_RVg_Concatenated	Pseudotyped_Concatenated	9900	26418.5	130
170330_pSPBN_GFP_v9_v2_B19EnvA_15P_BCpooled_day5_Final_RVg_Concatenated	Pseudotyped_Concatenated	10000	26763.5	131
170330_pSPBN_GFP_v9_v2_B19EnvA_15P_BCpooled_day5_Final_RVg_Concatenated	Pseudotyped_Concatenated	11000	30519.5	132
170330_pSPBN_GFP_v9_v2_B19EnvA_15P_BCpooled_day5_Final_RVg_Concatenated	Pseudotyped_Concatenated	12000	34268.0	133
170330_pSPBN_GFP_v9_v2_B19EnvA_15P_BCpooled_day5_Final_RVg_Concatenated	Pseudotyped_Concatenated	13000	38215.0	134
170330_pSPBN_GFP_v9_v2_B19EnvA_15P_BCpooled_day5_Final_RVg_Concatenated	Pseudotyped_Concatenated	14000	42307.0	135
170330_pSPBN_GFP_v9_v2_B19EnvA_15P_BCpooled_day5_Final_RVg_Concatenated	Pseudotyped_Concatenated	15000	46415.0	136
170330_pSPBN_GFP_v9_v2_B19EnvA_15P_BCpooled_day5_Final_RVg_Concatenated	Pseudotyped_Concatenated	16000	50508.0	137
170330_pSPBN_GFP_v9_v2_B19EnvA_15P_BCpooled_day5_Final_RVg_Concatenated	Pseudotyped_Concatenated	17000	54906.0	138
170330_pSPBN_GFP_v9_v2_B19EnvA_15P_BCpooled_day5_Final_RVg_Concatenated	Pseudotyped_Concatenated	18000	59111.5	139
170330_pSPBN_GFP_v9_v2_B19EnvA_15P_BCpooled_day5_Final_RVg_Concatenated	Pseudotyped_Concatenated	19000	63452.0	140
170330_pSPBN_GFP_v9_v2_B19EnvA_15P_BCpooled_day5_Final_RVg_Concatenated	Pseudotyped_Concatenated	20000	67904.5	141
170330_pSPBN_GFP_v9_v2_B19EnvA_15P_BCpooled_day5_Final_RVg_Concatenated	Pseudotyped_Concatenated	21000	72512.5	142
170330_pSPBN_GFP_v9_v2_B19EnvA_15P_BCpooled_day5_Final_RVg_Concatenated	Pseudotyped_Concatenated	22000	77014.0	143
170330_pSPBN_GFP_v9_v2_B19EnvA_15P_BCpooled_day5_Final_RVg_Concatenated	Pseudotyped_Concatenated	23000	81604.5	144
170330_pSPBN_GFP_v9_v2_B19EnvA_15P_BCpooled_day5_Final_RVg_Concatenated	Pseudotyped_Concatenated	24000	86406.0	145
170330_pSPBN_GFP_v9_v2_B19EnvA_15P_BCpooled_day5_Final_RVg_Concatenated	Pseudotyped_Concatenated	25000	91109.0	146
170330_pSPBN_GFP_v9_v2_B19EnvA_15P_BCpooled_day5_Final_RVg_Concatenated	Pseudotyped_Concatenated	26000	95704.5	147
170330_pSPBN_GFP_v9_v2_B19EnvA_15P_BCpooled_day5_Final_RVg_Concatenated	Pseudotyped_Concatenated	27000	100509.5	148
170330_pSPBN_GFP_v9_v2_B19EnvA_15P_BCpooled_day5_Final_RVg_Concatenated	Pseudotyped_Concatenated	28000	105306.0	149
170330_pSPBN_GFP_v9_v2_B19EnvA_15P_BCpooled_day5_Final_RVg_Concatenated	Pseudotyped_Concatenated	29000	110359.0	150
170330_pSPBN_GFP_v9_v2_B19EnvA_15P_BCpooled_day5_Final_RVg_Concatenated	Pseudotyped_Concatenated	30000	115305.5	151
170330_pSPBN_GFP_v9_v2_B19EnvA_15P_BCpooled_day5_Final_RVg_Concatenated	Pseudotyped_Concatenated	31000	120105.0	152
170330_pSPBN_GFP_v9_v2_B19EnvA_15P_BCpooled_day5_Final_RVg_Concatenated	Pseudotyped_Concatenated	32000	125156.5	153
170330_pSPBN_GFP_v9_v2_B19EnvA_15P_BCpooled_day5_Final_RVg_Concatenated	Pseudotyped_Concatenated	33000	130154.5	154
170330_pSPBN_GFP_v9_v2_B19EnvA_15P_BCpooled_day5_Final_RVg_Concatenated	Pseudotyped_Concatenated	34000	135158.5	155
170330_pSPBN_GFP_v9_v2_B19EnvA_15P_BCpooled_day5_Final_RVg_Concatenated	Pseudotyped_Concatenated	35000	140406.0	156
170330_pSPBN_GFP_v9_v2_B19EnvA_15P_BCpooled_day5_Final_RVg_Concatenated	Pseudotyped_Concatenated	36000	145503.5	157
170330_pSPBN_GFP_v9_v2_B19EnvA_15P_BCpooled_day5_Final_RVg_Concatenated	Pseudotyped_Concatenated	37000	150602.5	158
170330_pSPBN_GFP_v9_v2_B19EnvA_15P_BCpooled_day5_Final_RVg_Concatenated	Pseudotyped_Concatenated	38000	155654.0	159
170330_pSPBN_GFP_v9_v2_B19EnvA_15P_BCpooled_day5_Final_RVg_Concatenated	Pseudotyped_Concatenated	39000	160952.0	160
170330_pSPBN_GFP_v9_v2_B19EnvA_15P_BCpooled_day5_Final_RVg_Concatenated	Pseudotyped_Concatenated	40000	166002.5	161
170330_pSPBN_GFP_v9_v2_B19EnvA_15P_BCpooled_day5_Final_RVg_Concatenated	Pseudotyped_Concatenated	41000	171555.5	162
170330_pSPBN_GFP_v9_v2_B19EnvA_15P_BCpooled_day5_Final_RVg_Concatenated	Pseudotyped_Concatenated	42000	176453.5	163
170330_pSPBN_GFP_v9_v2_B19EnvA_15P_BCpooled_day5_Final_RVg_Concatenated	Pseudotyped_Concatenated	43000	181906.0	164
170330_pSPBN_GFP_v9_v2_B19EnvA_15P_BCpooled_day5_Final_RVg_Concatenated	Pseudotyped_Concatenated	44000	187205.5	165
170330_pSPBN_GFP_v9_v2_B19EnvA_15P_BCpooled_day5_Final_RVg_Concatenated	Pseudotyped_Concatenated	45000	192403.5	166
170330_pSPBN_GFP_v9_v2_B19EnvA_15P_BCpooled_day5_Final_RVg_Concatenated	Pseudotyped_Concatenated	46000	197752.5	167
170330_pSPBN_GFP_v9_v2_B19EnvA_15P_BCpooled_day5_Final_RVg_Concatenated	Pseudotyped_Concatenated	47000	202752.5	168
170330_pSPBN_GFP_v9_v2_B19EnvA_15P_BCpooled_day5_Final_RVg_Concatenated	Pseudotyped_Concatenated	48000	208604.0	169
170330_pSPBN_GFP_v9_v2_B19EnvA_15P_BCpooled_day5_Final_RVg_Concatenated	Pseudotyped_Concatenated	49000	213952.0	170
170330_pSPBN_GFP_v9_v2_B19EnvA_15P_BCpooled_day5_Final_RVg_Concatenated	Pseudotyped_Concatenated	50000	219552.0	171
170330_pSPBN_GFP_v9_v2_B19EnvA_15P_BCpooled_day5_Final_RVg_Concatenated	Pseudotyped_Concatenated	75000	360902.0	172
170330_pSPBN_GFP_v9_v2_B19EnvA_15P_BCpooled_day5_Final_RVg_Concatenated	Pseudotyped_Concatenated	100000	510601.0	173
170330_pSPBN_GFP_v9_v2_B19EnvA_15P_BCpooled_day5_Final_RVg_Concatenated_Notop5thQuintile	Pseudotyped_Concatenated_Notop5thQuintile	1	1.0	174
170330_pSPBN_GFP_v9_v2_B19EnvA_15P_BCpooled_day5_Final_RVg_Concatenated_Notop5thQuintile	Pseudotyped_Concatenated_Notop5thQuintile	25	25.0	175
170330_pSPBN_GFP_v9_v2_B19EnvA_15P_BCpooled_day5_Final_RVg_Concatenated_Notop5thQuintile	Pseudotyped_Concatenated_Notop5thQuintile	50	50.0	176
170330_pSPBN_GFP_v9_v2_B19EnvA_15P_BCpooled_day5_Final_RVg_Concatenated_Notop5thQuintile	Pseudotyped_Concatenated_Notop5thQuintile	75	76.0	177
170330_pSPBN_GFP_v9_v2_B19EnvA_15P_BCpooled_day5_Final_RVg_Concatenated_Notop5thQuintile	Pseudotyped_Concatenated_Notop5thQuintile	100	101.0	178
170330_pSPBN_GFP_v9_v2_B19EnvA_15P_BCpooled_day5_Final_RVg_Concatenated_Notop5thQuintile	Pseudotyped_Concatenated_Notop5thQuintile	125	127.5	179
170330_pSPBN_GFP_v9_v2_B19EnvA_15P_BCpooled_day5_Final_RVg_Concatenated_Notop5thQuintile	Pseudotyped_Concatenated_Notop5thQuintile	150	153.0	180
170330_pSPBN_GFP_v9_v2_B19EnvA_15P_BCpooled_day5_Final_RVg_Concatenated_Notop5thQuintile	Pseudotyped_Concatenated_Notop5thQuintile	175	180.0	181
170330_pSPBN_GFP_v9_v2_B19EnvA_15P_BCpooled_day5_Final_RVg_Concatenated_Notop5thQuintile	Pseudotyped_Concatenated_Notop5thQuintile	200	206.0	182
170330_pSPBN_GFP_v9_v2_B19EnvA_15P_BCpooled_day5_Final_RVg_Concatenated_Notop5thQuintile	Pseudotyped_Concatenated_Notop5thQuintile	225	232.5	183
170330_pSPBN_GFP_v9_v2_B19EnvA_15P_BCpooled_day5_Final_RVg_Concatenated_Notop5thQuintile	Pseudotyped_Concatenated_Notop5thQuintile	250	257.5	184
170330_pSPBN_GFP_v9_v2_B19EnvA_15P_BCpooled_day5_Final_RVg_Concatenated_Notop5thQuintile	Pseudotyped_Concatenated_Notop5thQuintile	275	286.5	185
170330_pSPBN_GFP_v9_v2_B19EnvA_15P_BCpooled_day5_Final_RVg_Concatenated_Notop5thQuintile	Pseudotyped_Concatenated_Notop5thQuintile	300	310.0	186
170330_pSPBN_GFP_v9_v2_B19EnvA_15P_BCpooled_day5_Final_RVg_Concatenated_Notop5thQuintile	Pseudotyped_Concatenated_Notop5thQuintile	325	339.0	187
170330_pSPBN_GFP_v9_v2_B19EnvA_15P_BCpooled_day5_Final_RVg_Concatenated_Notop5thQuintile	Pseudotyped_Concatenated_Notop5thQuintile	350	366.0	188
170330_pSPBN_GFP_v9_v2_B19EnvA_15P_BCpooled_day5_Final_RVg_Concatenated_Notop5thQuintile	Pseudotyped_Concatenated_Notop5thQuintile	375	395.0	189
170330_pSPBN_GFP_v9_v2_B19EnvA_15P_BCpooled_day5_Final_RVg_Concatenated_Notop5thQuintile	Pseudotyped_Concatenated_Notop5thQuintile	400	420.5	190
170330_pSPBN_GFP_v9_v2_B19EnvA_15P_BCpooled_day5_Final_RVg_Concatenated_Notop5thQuintile	Pseudotyped_Concatenated_Notop5thQuintile	425	451.0	191
170330_pSPBN_GFP_v9_v2_B19EnvA_15P_BCpooled_day5_Final_RVg_Concatenated_Notop5thQuintile	Pseudotyped_Concatenated_Notop5thQuintile	450	474.5	192
170330_pSPBN_GFP_v9_v2_B19EnvA_15P_BCpooled_day5_Final_RVg_Concatenated_Notop5thQuintile	Pseudotyped_Concatenated_Notop5thQuintile	475	509.0	193
170330_pSPBN_GFP_v9_v2_B19EnvA_15P_BCpooled_day5_Final_RVg_Concatenated_Notop5thQuintile	Pseudotyped_Concatenated_Notop5thQuintile	500	532.5	194
170330_pSPBN_GFP_v9_v2_B19EnvA_15P_BCpooled_day5_Final_RVg_Concatenated_Notop5thQuintile	Pseudotyped_Concatenated_Notop5thQuintile	525	565.0	195
170330_pSPBN_GFP_v9_v2_B19EnvA_15P_BCpooled_day5_Final_RVg_Concatenated_Notop5thQuintile	Pseudotyped_Concatenated_Notop5thQuintile	550	594.0	196
170330_pSPBN_GFP_v9_v2_B19EnvA_15P_BCpooled_day5_Final_RVg_Concatenated_Notop5thQuintile	Pseudotyped_Concatenated_Notop5thQuintile	575	623.5	197
170330_pSPBN_GFP_v9_v2_B19EnvA_15P_BCpooled_day5_Final_RVg_Concatenated_Notop5thQuintile	Pseudotyped_Concatenated_Notop5thQuintile	600	649.5	198
170330_pSPBN_GFP_v9_v2_B19EnvA_15P_BCpooled_day5_Final_RVg_Concatenated_Notop5thQuintile	Pseudotyped_Concatenated_Notop5thQuintile	625	680.5	199
170330_pSPBN_GFP_v9_v2_B19EnvA_15P_BCpooled_day5_Final_RVg_Concatenated_Notop5thQuintile	Pseudotyped_Concatenated_Notop5thQuintile	650	708.0	200
170330_pSPBN_GFP_v9_v2_B19EnvA_15P_BCpooled_day5_Final_RVg_Concatenated_Notop5thQuintile	Pseudotyped_Concatenated_Notop5thQuintile	675	737.5	201
170330_pSPBN_GFP_v9_v2_B19EnvA_15P_BCpooled_day5_Final_RVg_Concatenated_Notop5thQuintile	Pseudotyped_Concatenated_Notop5thQuintile	700	769.5	202
170330_pSPBN_GFP_v9_v2_B19EnvA_15P_BCpooled_day5_Final_RVg_Concatenated_Notop5thQuintile	Pseudotyped_Concatenated_Notop5thQuintile	725	798.0	203
170330_pSPBN_GFP_v9_v2_B19EnvA_15P_BCpooled_day5_Final_RVg_Concatenated_Notop5thQuintile	Pseudotyped_Concatenated_Notop5thQuintile	750	834.0	204
170330_pSPBN_GFP_v9_v2_B19EnvA_15P_BCpooled_day5_Final_RVg_Concatenated_Notop5thQuintile	Pseudotyped_Concatenated_Notop5thQuintile	775	859.0	205
170330_pSPBN_GFP_v9_v2_B19EnvA_15P_BCpooled_day5_Final_RVg_Concatenated_Notop5thQuintile	Pseudotyped_Concatenated_Notop5thQuintile	800	893.0	206
170330_pSPBN_GFP_v9_v2_B19EnvA_15P_BCpooled_day5_Final_RVg_Concatenated_Notop5thQuintile	Pseudotyped_Concatenated_Notop5thQuintile	825	921.5	207
170330_pSPBN_GFP_v9_v2_B19EnvA_15P_BCpooled_day5_Final_RVg_Concatenated_Notop5thQuintile	Pseudotyped_Concatenated_Notop5thQuintile	850	958.5	208
170330_pSPBN_GFP_v9_v2_B19EnvA_15P_BCpooled_day5_Final_RVg_Concatenated_Notop5thQuintile	Pseudotyped_Concatenated_Notop5thQuintile	875	989.0	209
170330_pSPBN_GFP_v9_v2_B19EnvA_15P_BCpooled_day5_Final_RVg_Concatenated_Notop5thQuintile	Pseudotyped_Concatenated_Notop5thQuintile	900	1016.5	210
170330_pSPBN_GFP_v9_v2_B19EnvA_15P_BCpooled_day5_Final_RVg_Concatenated_Notop5thQuintile	Pseudotyped_Concatenated_Notop5thQuintile	925	1045.0	211
170330_pSPBN_GFP_v9_v2_B19EnvA_15P_BCpooled_day5_Final_RVg_Concatenated_Notop5thQuintile	Pseudotyped_Concatenated_Notop5thQuintile	950	1084.5	212
170330_pSPBN_GFP_v9_v2_B19EnvA_15P_BCpooled_day5_Final_RVg_Concatenated_Notop5thQuintile	Pseudotyped_Concatenated_Notop5thQuintile	975	1116.5	213
170330_pSPBN_GFP_v9_v2_B19EnvA_15P_BCpooled_day5_Final_RVg_Concatenated_Notop5thQuintile	Pseudotyped_Concatenated_Notop5thQuintile	1000	1151.5	214
170330_pSPBN_GFP_v9_v2_B19EnvA_15P_BCpooled_day5_Final_RVg_Concatenated_Notop5thQuintile	Pseudotyped_Concatenated_Notop5thQuintile	1100	1283.0	215
170330_pSPBN_GFP_v9_v2_B19EnvA_15P_BCpooled_day5_Final_RVg_Concatenated_Notop5thQuintile	Pseudotyped_Concatenated_Notop5thQuintile	1200	1405.5	216
170330_pSPBN_GFP_v9_v2_B19EnvA_15P_BCpooled_day5_Final_RVg_Concatenated_Notop5thQuintile	Pseudotyped_Concatenated_Notop5thQuintile	1300	1553.5	217
170330_pSPBN_GFP_v9_v2_B19EnvA_15P_BCpooled_day5_Final_RVg_Concatenated_Notop5thQuintile	Pseudotyped_Concatenated_Notop5thQuintile	1400	1692.5	218
170330_pSPBN_GFP_v9_v2_B19EnvA_15P_BCpooled_day5_Final_RVg_Concatenated_Notop5thQuintile	Pseudotyped_Concatenated_Notop5thQuintile	1500	1837.0	219
170330_pSPBN_GFP_v9_v2_B19EnvA_15P_BCpooled_day5_Final_RVg_Concatenated_Notop5thQuintile	Pseudotyped_Concatenated_Notop5thQuintile	1600	1992.5	220
170330_pSPBN_GFP_v9_v2_B19EnvA_15P_BCpooled_day5_Final_RVg_Concatenated_Notop5thQuintile	Pseudotyped_Concatenated_Notop5thQuintile	1700	2135.5	221
170330_pSPBN_GFP_v9_v2_B19EnvA_15P_BCpooled_day5_Final_RVg_Concatenated_Notop5thQuintile	Pseudotyped_Concatenated_Notop5thQuintile	1800	2287.0	222
170330_pSPBN_GFP_v9_v2_B19EnvA_15P_BCpooled_day5_Final_RVg_Concatenated_Notop5thQuintile	Pseudotyped_Concatenated_Notop5thQuintile	1900	2450.0	223
170330_pSPBN_GFP_v9_v2_B19EnvA_15P_BCpooled_day5_Final_RVg_Concatenated_Notop5thQuintile	Pseudotyped_Concatenated_Notop5thQuintile	2000	2607.0	224
170330_pSPBN_GFP_v9_v2_B19EnvA_15P_BCpooled_day5_Final_RVg_Concatenated_Notop5thQuintile	Pseudotyped_Concatenated_Notop5thQuintile	2100	2775.0	225
170330_pSPBN_GFP_v9_v2_B19EnvA_15P_BCpooled_day5_Final_RVg_Concatenated_Notop5thQuintile	Pseudotyped_Concatenated_Notop5thQuintile	2200	2924.5	226
170330_pSPBN_GFP_v9_v2_B19EnvA_15P_BCpooled_day5_Final_RVg_Concatenated_Notop5thQuintile	Pseudotyped_Concatenated_Notop5thQuintile	2300	3096.5	227
170330_pSPBN_GFP_v9_v2_B19EnvA_15P_BCpooled_day5_Final_RVg_Concatenated_Notop5thQuintile	Pseudotyped_Concatenated_Notop5thQuintile	2400	3273.5	228
170330_pSPBN_GFP_v9_v2_B19EnvA_15P_BCpooled_day5_Final_RVg_Concatenated_Notop5thQuintile	Pseudotyped_Concatenated_Notop5thQuintile	2500	3431.0	229
170330_pSPBN_GFP_v9_v2_B19EnvA_15P_BCpooled_day5_Final_RVg_Concatenated_Notop5thQuintile	Pseudotyped_Concatenated_Notop5thQuintile	2600	3598.5	230
170330_pSPBN_GFP_v9_v2_B19EnvA_15P_BCpooled_day5_Final_RVg_Concatenated_Notop5thQuintile	Pseudotyped_Concatenated_Notop5thQuintile	2700	3788.5	231
170330_pSPBN_GFP_v9_v2_B19EnvA_15P_BCpooled_day5_Final_RVg_Concatenated_Notop5thQuintile	Pseudotyped_Concatenated_Notop5thQuintile	2800	3968.5	232
170330_pSPBN_GFP_v9_v2_B19EnvA_15P_BCpooled_day5_Final_RVg_Concatenated_Notop5thQuintile	Pseudotyped_Concatenated_Notop5thQuintile	2900	4162.0	233
170330_pSPBN_GFP_v9_v2_B19EnvA_15P_BCpooled_day5_Final_RVg_Concatenated_Notop5thQuintile	Pseudotyped_Concatenated_Notop5thQuintile	3000	4330.0	234
170330_pSPBN_GFP_v9_v2_B19EnvA_15P_BCpooled_day5_Final_RVg_Concatenated_Notop5thQuintile	Pseudotyped_Concatenated_Notop5thQuintile	3100	4532.0	235
170330_pSPBN_GFP_v9_v2_B19EnvA_15P_BCpooled_day5_Final_RVg_Concatenated_Notop5thQuintile	Pseudotyped_Concatenated_Notop5thQuintile	3200	4720.5	236
170330_pSPBN_GFP_v9_v2_B19EnvA_15P_BCpooled_day5_Final_RVg_Concatenated_Notop5thQuintile	Pseudotyped_Concatenated_Notop5thQuintile	3300	4901.5	237
170330_pSPBN_GFP_v9_v2_B19EnvA_15P_BCpooled_day5_Final_RVg_Concatenated_Notop5thQuintile	Pseudotyped_Concatenated_Notop5thQuintile	3400	5098.5	238
170330_pSPBN_GFP_v9_v2_B19EnvA_15P_BCpooled_day5_Final_RVg_Concatenated_Notop5thQuintile	Pseudotyped_Concatenated_Notop5thQuintile	3500	5281.0	239
170330_pSPBN_GFP_v9_v2_B19EnvA_15P_BCpooled_day5_Final_RVg_Concatenated_Notop5thQuintile	Pseudotyped_Concatenated_Notop5thQuintile	3600	5464.5	240
170330_pSPBN_GFP_v9_v2_B19EnvA_15P_BCpooled_day5_Final_RVg_Concatenated_Notop5thQuintile	Pseudotyped_Concatenated_Notop5thQuintile	3700	5696.0	241
170330_pSPBN_GFP_v9_v2_B19EnvA_15P_BCpooled_day5_Final_RVg_Concatenated_Notop5thQuintile	Pseudotyped_Concatenated_Notop5thQuintile	3800	5882.0	242
170330_pSPBN_GFP_v9_v2_B19EnvA_15P_BCpooled_day5_Final_RVg_Concatenated_Notop5thQuintile	Pseudotyped_Concatenated_Notop5thQuintile	3900	6103.0	243
170330_pSPBN_GFP_v9_v2_B19EnvA_15P_BCpooled_day5_Final_RVg_Concatenated_Notop5thQuintile	Pseudotyped_Concatenated_Notop5thQuintile	4000	6305.5	244
170330_pSPBN_GFP_v9_v2_B19EnvA_15P_BCpooled_day5_Final_RVg_Concatenated_Notop5thQuintile	Pseudotyped_Concatenated_Notop5thQuintile	4100	6519.0	245
170330_pSPBN_GFP_v9_v2_B19EnvA_15P_BCpooled_day5_Final_RVg_Concatenated_Notop5thQuintile	Pseudotyped_Concatenated_Notop5thQuintile	4200	6734.0	246
170330_pSPBN_GFP_v9_v2_B19EnvA_15P_BCpooled_day5_Final_RVg_Concatenated_Notop5thQuintile	Pseudotyped_Concatenated_Notop5thQuintile	4300	6941.0	247
170330_pSPBN_GFP_v9_v2_B19EnvA_15P_BCpooled_day5_Final_RVg_Concatenated_Notop5thQuintile	Pseudotyped_Concatenated_Notop5thQuintile	4400	7171.0	248
170330_pSPBN_GFP_v9_v2_B19EnvA_15P_BCpooled_day5_Final_RVg_Concatenated_Notop5thQuintile	Pseudotyped_Concatenated_Notop5thQuintile	4500	7373.0	249
170330_pSPBN_GFP_v9_v2_B19EnvA_15P_BCpooled_day5_Final_RVg_Concatenated_Notop5thQuintile	Pseudotyped_Concatenated_Notop5thQuintile	4600	7568.0	250
170330_pSPBN_GFP_v9_v2_B19EnvA_15P_BCpooled_day5_Final_RVg_Concatenated_Notop5thQuintile	Pseudotyped_Concatenated_Notop5thQuintile	4700	7834.5	251
170330_pSPBN_GFP_v9_v2_B19EnvA_15P_BCpooled_day5_Final_RVg_Concatenated_Notop5thQuintile	Pseudotyped_Concatenated_Notop5thQuintile	4800	8035.0	252
170330_pSPBN_GFP_v9_v2_B19EnvA_15P_BCpooled_day5_Final_RVg_Concatenated_Notop5thQuintile	Pseudotyped_Concatenated_Notop5thQuintile	4900	8250.5	253
170330_pSPBN_GFP_v9_v2_B19EnvA_15P_BCpooled_day5_Final_RVg_Concatenated_Notop5thQuintile	Pseudotyped_Concatenated_Notop5thQuintile	5000	8493.5	254
170330_pSPBN_GFP_v9_v2_B19EnvA_15P_BCpooled_day5_Final_RVg_Concatenated_Notop5thQuintile	Pseudotyped_Concatenated_Notop5thQuintile	5100	8717.5	255
170330_pSPBN_GFP_v9_v2_B19EnvA_15P_BCpooled_day5_Final_RVg_Concatenated_Notop5thQuintile	Pseudotyped_Concatenated_Notop5thQuintile	5200	8931.0	256
170330_pSPBN_GFP_v9_v2_B19EnvA_15P_BCpooled_day5_Final_RVg_Concatenated_Notop5thQuintile	Pseudotyped_Concatenated_Notop5thQuintile	5300	9188.0	257
170330_pSPBN_GFP_v9_v2_B19EnvA_15P_BCpooled_day5_Final_RVg_Concatenated_Notop5thQuintile	Pseudotyped_Concatenated_Notop5thQuintile	5400	9414.5	258
170330_pSPBN_GFP_v9_v2_B19EnvA_15P_BCpooled_day5_Final_RVg_Concatenated_Notop5thQuintile	Pseudotyped_Concatenated_Notop5thQuintile	5500	9626.0	259
170330_pSPBN_GFP_v9_v2_B19EnvA_15P_BCpooled_day5_Final_RVg_Concatenated_Notop5thQuintile	Pseudotyped_Concatenated_Notop5thQuintile	5600	9852.5	260
170330_pSPBN_GFP_v9_v2_B19EnvA_15P_BCpooled_day5_Final_RVg_Concatenated_Notop5thQuintile	Pseudotyped_Concatenated_Notop5thQuintile	5700	10149.0	261
170330_pSPBN_GFP_v9_v2_B19EnvA_15P_BCpooled_day5_Final_RVg_Concatenated_Notop5thQuintile	Pseudotyped_Concatenated_Notop5thQuintile	5800	10343.5	262
170330_pSPBN_GFP_v9_v2_B19EnvA_15P_BCpooled_day5_Final_RVg_Concatenated_Notop5thQuintile	Pseudotyped_Concatenated_Notop5thQuintile	5900	10656.5	263
170330_pSPBN_GFP_v9_v2_B19EnvA_15P_BCpooled_day5_Final_RVg_Concatenated_Notop5thQuintile	Pseudotyped_Concatenated_Notop5thQuintile	6000	10859.5	264
170330_pSPBN_GFP_v9_v2_B19EnvA_15P_BCpooled_day5_Final_RVg_Concatenated_Notop5thQuintile	Pseudotyped_Concatenated_Notop5thQuintile	6100	11120.5	265
170330_pSPBN_GFP_v9_v2_B19EnvA_15P_BCpooled_day5_Final_RVg_Concatenated_Notop5thQuintile	Pseudotyped_Concatenated_Notop5thQuintile	6200	11353.0	266
170330_pSPBN_GFP_v9_v2_B19EnvA_15P_BCpooled_day5_Final_RVg_Concatenated_Notop5thQuintile	Pseudotyped_Concatenated_Notop5thQuintile	6300	11623.5	267
170330_pSPBN_GFP_v9_v2_B19EnvA_15P_BCpooled_day5_Final_RVg_Concatenated_Notop5thQuintile	Pseudotyped_Concatenated_Notop5thQuintile	6400	11840.5	268
170330_pSPBN_GFP_v9_v2_B19EnvA_15P_BCpooled_day5_Final_RVg_Concatenated_Notop5thQuintile	Pseudotyped_Concatenated_Notop5thQuintile	6500	12131.0	269
170330_pSPBN_GFP_v9_v2_B19EnvA_15P_BCpooled_day5_Final_RVg_Concatenated_Notop5thQuintile	Pseudotyped_Concatenated_Notop5thQuintile	6600	12369.0	270
170330_pSPBN_GFP_v9_v2_B19EnvA_15P_BCpooled_day5_Final_RVg_Concatenated_Notop5thQuintile	Pseudotyped_Concatenated_Notop5thQuintile	6700	12632.5	271
170330_pSPBN_GFP_v9_v2_B19EnvA_15P_BCpooled_day5_Final_RVg_Concatenated_Notop5thQuintile	Pseudotyped_Concatenated_Notop5thQuintile	6800	12830.0	272
170330_pSPBN_GFP_v9_v2_B19EnvA_15P_BCpooled_day5_Final_RVg_Concatenated_Notop5thQuintile	Pseudotyped_Concatenated_Notop5thQuintile	6900	13116.0	273
170330_pSPBN_GFP_v9_v2_B19EnvA_15P_BCpooled_day5_Final_RVg_Concatenated_Notop5thQuintile	Pseudotyped_Concatenated_Notop5thQuintile	7000	13377.5	274
170330_pSPBN_GFP_v9_v2_B19EnvA_15P_BCpooled_day5_Final_RVg_Concatenated_Notop5thQuintile	Pseudotyped_Concatenated_Notop5thQuintile	7100	13616.5	275
170330_pSPBN_GFP_v9_v2_B19EnvA_15P_BCpooled_day5_Final_RVg_Concatenated_Notop5thQuintile	Pseudotyped_Concatenated_Notop5thQuintile	7200	13928.0	276
170330_pSPBN_GFP_v9_v2_B19EnvA_15P_BCpooled_day5_Final_RVg_Concatenated_Notop5thQuintile	Pseudotyped_Concatenated_Notop5thQuintile	7300	14120.0	277
170330_pSPBN_GFP_v9_v2_B19EnvA_15P_BCpooled_day5_Final_RVg_Concatenated_Notop5thQuintile	Pseudotyped_Concatenated_Notop5thQuintile	7400	14446.0	278
170330_pSPBN_GFP_v9_v2_B19EnvA_15P_BCpooled_day5_Final_RVg_Concatenated_Notop5thQuintile	Pseudotyped_Concatenated_Notop5thQuintile	7500	14711.0	279
170330_pSPBN_GFP_v9_v2_B19EnvA_15P_BCpooled_day5_Final_RVg_Concatenated_Notop5thQuintile	Pseudotyped_Concatenated_Notop5thQuintile	7600	15011.0	280
170330_pSPBN_GFP_v9_v2_B19EnvA_15P_BCpooled_day5_Final_RVg_Concatenated_Notop5thQuintile	Pseudotyped_Concatenated_Notop5thQuintile	7700	15232.5	281
170330_pSPBN_GFP_v9_v2_B19EnvA_15P_BCpooled_day5_Final_RVg_Concatenated_Notop5thQuintile	Pseudotyped_Concatenated_Notop5thQuintile	7800	15517.0	282
170330_pSPBN_GFP_v9_v2_B19EnvA_15P_BCpooled_day5_Final_RVg_Concatenated_Notop5thQuintile	Pseudotyped_Concatenated_Notop5thQuintile	7900	15808.5	283
170330_pSPBN_GFP_v9_v2_B19EnvA_15P_BCpooled_day5_Final_RVg_Concatenated_Notop5thQuintile	Pseudotyped_Concatenated_Notop5thQuintile	8000	16039.0	284
170330_pSPBN_GFP_v9_v2_B19EnvA_15P_BCpooled_day5_Final_RVg_Concatenated_Notop5thQuintile	Pseudotyped_Concatenated_Notop5thQuintile	8100	16330.0	285
170330_pSPBN_GFP_v9_v2_B19EnvA_15P_BCpooled_day5_Final_RVg_Concatenated_Notop5thQuintile	Pseudotyped_Concatenated_Notop5thQuintile	8200	16615.5	286
170330_pSPBN_GFP_v9_v2_B19EnvA_15P_BCpooled_day5_Final_RVg_Concatenated_Notop5thQuintile	Pseudotyped_Concatenated_Notop5thQuintile	8300	16914.5	287
170330_pSPBN_GFP_v9_v2_B19EnvA_15P_BCpooled_day5_Final_RVg_Concatenated_Notop5thQuintile	Pseudotyped_Concatenated_Notop5thQuintile	8400	17124.0	288
170330_pSPBN_GFP_v9_v2_B19EnvA_15P_BCpooled_day5_Final_RVg_Concatenated_Notop5thQuintile	Pseudotyped_Concatenated_Notop5thQuintile	8500	17381.0	289
170330_pSPBN_GFP_v9_v2_B19EnvA_15P_BCpooled_day5_Final_RVg_Concatenated_Notop5thQuintile	Pseudotyped_Concatenated_Notop5thQuintile	8600	17737.0	290
170330_pSPBN_GFP_v9_v2_B19EnvA_15P_BCpooled_day5_Final_RVg_Concatenated_Notop5thQuintile	Pseudotyped_Concatenated_Notop5thQuintile	8700	18015.5	291
170330_pSPBN_GFP_v9_v2_B19EnvA_15P_BCpooled_day5_Final_RVg_Concatenated_Notop5thQuintile	Pseudotyped_Concatenated_Notop5thQuintile	8800	18219.5	292
170330_pSPBN_GFP_v9_v2_B19EnvA_15P_BCpooled_day5_Final_RVg_Concatenated_Notop5thQuintile	Pseudotyped_Concatenated_Notop5thQuintile	8900	18522.5	293
170330_pSPBN_GFP_v9_v2_B19EnvA_15P_BCpooled_day5_Final_RVg_Concatenated_Notop5thQuintile	Pseudotyped_Concatenated_Notop5thQuintile	9000	18810.0	294
170330_pSPBN_GFP_v9_v2_B19EnvA_15P_BCpooled_day5_Final_RVg_Concatenated_Notop5thQuintile	Pseudotyped_Concatenated_Notop5thQuintile	9100	19118.0	295
170330_pSPBN_GFP_v9_v2_B19EnvA_15P_BCpooled_day5_Final_RVg_Concatenated_Notop5thQuintile	Pseudotyped_Concatenated_Notop5thQuintile	9200	19404.5	296
170330_pSPBN_GFP_v9_v2_B19EnvA_15P_BCpooled_day5_Final_RVg_Concatenated_Notop5thQuintile	Pseudotyped_Concatenated_Notop5thQuintile	9300	19719.0	297
170330_pSPBN_GFP_v9_v2_B19EnvA_15P_BCpooled_day5_Final_RVg_Concatenated_Notop5thQuintile	Pseudotyped_Concatenated_Notop5thQuintile	9400	19919.0	298
170330_pSPBN_GFP_v9_v2_B19EnvA_15P_BCpooled_day5_Final_RVg_Concatenated_Notop5thQuintile	Pseudotyped_Concatenated_Notop5thQuintile	9500	20221.0	299
170330_pSPBN_GFP_v9_v2_B19EnvA_15P_BCpooled_day5_Final_RVg_Concatenated_Notop5thQuintile	Pseudotyped_Concatenated_Notop5thQuintile	9600	20528.0	300
170330_pSPBN_GFP_v9_v2_B19EnvA_15P_BCpooled_day5_Final_RVg_Concatenated_Notop5thQuintile	Pseudotyped_Concatenated_Notop5thQuintile	9700	20811.0	301
170330_pSPBN_GFP_v9_v2_B19EnvA_15P_BCpooled_day5_Final_RVg_Concatenated_Notop5thQuintile	Pseudotyped_Concatenated_Notop5thQuintile	9800	21114.5	302
170330_pSPBN_GFP_v9_v2_B19EnvA_15P_BCpooled_day5_Final_RVg_Concatenated_Notop5thQuintile	Pseudotyped_Concatenated_Notop5thQuintile	9900	21418.5	303
170330_pSPBN_GFP_v9_v2_B19EnvA_15P_BCpooled_day5_Final_RVg_Concatenated_Notop5thQuintile	Pseudotyped_Concatenated_Notop5thQuintile	10000	21717.5	304
170330_pSPBN_GFP_v9_v2_B19EnvA_15P_BCpooled_day5_Final_RVg_Concatenated_Notop5thQuintile	Pseudotyped_Concatenated_Notop5thQuintile	11000	24710.0	305
170330_pSPBN_GFP_v9_v2_B19EnvA_15P_BCpooled_day5_Final_RVg_Concatenated_Notop5thQuintile	Pseudotyped_Concatenated_Notop5thQuintile	12000	27708.0	306
170330_pSPBN_GFP_v9_v2_B19EnvA_15P_BCpooled_day5_Final_RVg_Concatenated_Notop5thQuintile	Pseudotyped_Concatenated_Notop5thQuintile	13000	30904.5	307
170330_pSPBN_GFP_v9_v2_B19EnvA_15P_BCpooled_day5_Final_RVg_Concatenated_Notop5thQuintile	Pseudotyped_Concatenated_Notop5thQuintile	14000	34118.5	308
170330_pSPBN_GFP_v9_v2_B19EnvA_15P_BCpooled_day5_Final_RVg_Concatenated_Notop5thQuintile	Pseudotyped_Concatenated_Notop5thQuintile	15000	37506.5	309
170330_pSPBN_GFP_v9_v2_B19EnvA_15P_BCpooled_day5_Final_RVg_Concatenated_Notop5thQuintile	Pseudotyped_Concatenated_Notop5thQuintile	16000	40806.5	310
170330_pSPBN_GFP_v9_v2_B19EnvA_15P_BCpooled_day5_Final_RVg_Concatenated_Notop5thQuintile	Pseudotyped_Concatenated_Notop5thQuintile	17000	44209.0	311
170330_pSPBN_GFP_v9_v2_B19EnvA_15P_BCpooled_day5_Final_RVg_Concatenated_Notop5thQuintile	Pseudotyped_Concatenated_Notop5thQuintile	18000	47707.0	312
170330_pSPBN_GFP_v9_v2_B19EnvA_15P_BCpooled_day5_Final_RVg_Concatenated_Notop5thQuintile	Pseudotyped_Concatenated_Notop5thQuintile	19000	51208.0	313
170330_pSPBN_GFP_v9_v2_B19EnvA_15P_BCpooled_day5_Final_RVg_Concatenated_Notop5thQuintile	Pseudotyped_Concatenated_Notop5thQuintile	20000	54706.5	314
170330_pSPBN_GFP_v9_v2_B19EnvA_15P_BCpooled_day5_Final_RVg_Concatenated_Notop5thQuintile	Pseudotyped_Concatenated_Notop5thQuintile	21000	58405.0	315
170330_pSPBN_GFP_v9_v2_B19EnvA_15P_BCpooled_day5_Final_RVg_Concatenated_Notop5thQuintile	Pseudotyped_Concatenated_Notop5thQuintile	22000	62159.0	316
170330_pSPBN_GFP_v9_v2_B19EnvA_15P_BCpooled_day5_Final_RVg_Concatenated_Notop5thQuintile	Pseudotyped_Concatenated_Notop5thQuintile	23000	65807.0	317
170330_pSPBN_GFP_v9_v2_B19EnvA_15P_BCpooled_day5_Final_RVg_Concatenated_Notop5thQuintile	Pseudotyped_Concatenated_Notop5thQuintile	24000	69553.5	318
170330_pSPBN_GFP_v9_v2_B19EnvA_15P_BCpooled_day5_Final_RVg_Concatenated_Notop5thQuintile	Pseudotyped_Concatenated_Notop5thQuintile	25000	73301.5	319
170330_pSPBN_GFP_v9_v2_B19EnvA_15P_BCpooled_day5_Final_RVg_Concatenated_Notop5thQuintile	Pseudotyped_Concatenated_Notop5thQuintile	26000	77155.5	320
170330_pSPBN_GFP_v9_v2_B19EnvA_15P_BCpooled_day5_Final_RVg_Concatenated_Notop5thQuintile	Pseudotyped_Concatenated_Notop5thQuintile	27000	80804.0	321
170330_pSPBN_GFP_v9_v2_B19EnvA_15P_BCpooled_day5_Final_RVg_Concatenated_Notop5thQuintile	Pseudotyped_Concatenated_Notop5thQuintile	28000	84854.5	322
170330_pSPBN_GFP_v9_v2_B19EnvA_15P_BCpooled_day5_Final_RVg_Concatenated_Notop5thQuintile	Pseudotyped_Concatenated_Notop5thQuintile	29000	88706.5	323
170330_pSPBN_GFP_v9_v2_B19EnvA_15P_BCpooled_day5_Final_RVg_Concatenated_Notop5thQuintile	Pseudotyped_Concatenated_Notop5thQuintile	30000	92508.0	324
170330_pSPBN_GFP_v9_v2_B19EnvA_15P_BCpooled_day5_Final_RVg_Concatenated_Notop5thQuintile	Pseudotyped_Concatenated_Notop5thQuintile	31000	96603.5	325
170330_pSPBN_GFP_v9_v2_B19EnvA_15P_BCpooled_day5_Final_RVg_Concatenated_Notop5thQuintile	Pseudotyped_Concatenated_Notop5thQuintile	32000	100657.0	326
170330_pSPBN_GFP_v9_v2_B19EnvA_15P_BCpooled_day5_Final_RVg_Concatenated_Notop5thQuintile	Pseudotyped_Concatenated_Notop5thQuintile	33000	104707.5	327
170330_pSPBN_GFP_v9_v2_B19EnvA_15P_BCpooled_day5_Final_RVg_Concatenated_Notop5thQuintile	Pseudotyped_Concatenated_Notop5thQuintile	34000	108807.5	328
170330_pSPBN_GFP_v9_v2_B19EnvA_15P_BCpooled_day5_Final_RVg_Concatenated_Notop5thQuintile	Pseudotyped_Concatenated_Notop5thQuintile	35000	113052.5	329
170330_pSPBN_GFP_v9_v2_B19EnvA_15P_BCpooled_day5_Final_RVg_Concatenated_Notop5thQuintile	Pseudotyped_Concatenated_Notop5thQuintile	36000	116906.0	330
170330_pSPBN_GFP_v9_v2_B19EnvA_15P_BCpooled_day5_Final_RVg_Concatenated_Notop5thQuintile	Pseudotyped_Concatenated_Notop5thQuintile	37000	121052.5	331
170330_pSPBN_GFP_v9_v2_B19EnvA_15P_BCpooled_day5_Final_RVg_Concatenated_Notop5thQuintile	Pseudotyped_Concatenated_Notop5thQuintile	38000	125209.0	332
170330_pSPBN_GFP_v9_v2_B19EnvA_15P_BCpooled_day5_Final_RVg_Concatenated_Notop5thQuintile	Pseudotyped_Concatenated_Notop5thQuintile	39000	129054.0	333
170330_pSPBN_GFP_v9_v2_B19EnvA_15P_BCpooled_day5_Final_RVg_Concatenated_Notop5thQuintile	Pseudotyped_Concatenated_Notop5thQuintile	40000	133756.0	334
170330_pSPBN_GFP_v9_v2_B19EnvA_15P_BCpooled_day5_Final_RVg_Concatenated_Notop5thQuintile	Pseudotyped_Concatenated_Notop5thQuintile	41000	137601.0	335
170330_pSPBN_GFP_v9_v2_B19EnvA_15P_BCpooled_day5_Final_RVg_Concatenated_Notop5thQuintile	Pseudotyped_Concatenated_Notop5thQuintile	42000	141955.5	336
170330_pSPBN_GFP_v9_v2_B19EnvA_15P_BCpooled_day5_Final_RVg_Concatenated_Notop5thQuintile	Pseudotyped_Concatenated_Notop5thQuintile	43000	146106.0	337
170330_pSPBN_GFP_v9_v2_B19EnvA_15P_BCpooled_day5_Final_RVg_Concatenated_Notop5thQuintile	Pseudotyped_Concatenated_Notop5thQuintile	44000	150406.0	338
170330_pSPBN_GFP_v9_v2_B19EnvA_15P_BCpooled_day5_Final_RVg_Concatenated_Notop5thQuintile	Pseudotyped_Concatenated_Notop5thQuintile	45000	154655.0	339
170330_pSPBN_GFP_v9_v2_B19EnvA_15P_BCpooled_day5_Final_RVg_Concatenated_Notop5thQuintile	Pseudotyped_Concatenated_Notop5thQuintile	46000	159005.5	340
170330_pSPBN_GFP_v9_v2_B19EnvA_15P_BCpooled_day5_Final_RVg_Concatenated_Notop5thQuintile	Pseudotyped_Concatenated_Notop5thQuintile	47000	163256.5	341
170330_pSPBN_GFP_v9_v2_B19EnvA_15P_BCpooled_day5_Final_RVg_Concatenated_Notop5thQuintile	Pseudotyped_Concatenated_Notop5thQuintile	48000	167502.5	342
170330_pSPBN_GFP_v9_v2_B19EnvA_15P_BCpooled_day5_Final_RVg_Concatenated_Notop5thQuintile	Pseudotyped_Concatenated_Notop5thQuintile	49000	172104.5	343
170330_pSPBN_GFP_v9_v2_B19EnvA_15P_BCpooled_day5_Final_RVg_Concatenated_Notop5thQuintile	Pseudotyped_Concatenated_Notop5thQuintile	50000	176155.5	344
170330_pSPBN_GFP_v9_v2_B19EnvA_15P_BCpooled_day5_Final_RVg_Concatenated_Notop5thQuintile	Pseudotyped_Concatenated_Notop5thQuintile	75000	289751.5	345
170330_pSPBN_GFP_v9_v2_B19EnvA_15P_BCpooled_day5_Final_RVg_Concatenated_Notop5thQuintile	Pseudotyped_Concatenated_Notop5thQuintile	100000	409503.5	346
