# Supplementary material for: Ascertaining cells’ synaptic connections and RNA expression simultaneously with barcoded rabies virus libraries
Source: Nat Commun. 2022 Nov 16;13:6993. doi: 10.1038/s41467-022-34334-1 (PMC9668842; doi:10.1038/s41467-022-34334-1)
Supplement: Supplementary file 6 — Source Data [file 41467_2022_34334_MOESM6_ESM.zip › saunders_source_data/SI_Figure_9e_right.csv]

common_name_detailed	log2.diff.exp	fishers.pval
Glu_Neuron_AOV	3.89995219	1.287089e-05
Glu_Neuron_AOV	-4.21797032	2.358491e-01
Glu_Neuron_AOV	2.24237569	8.049536e-02
Glu_Neuron_AOV	-5.07772396	1.238390e-02
Glu_Neuron_AOV	-0.03271382	1.000000e+00
Glu_Neuron_AOV	-2.74295715	2.246118e-03
Glu_Neuron_AOV	3.17847567	1.123092e-05
Glu_Neuron_AOV	-2.13922470	1.974468e-01
Glu_Neuron_AOV	-0.27872548	1.000000e+00
Glu_Neuron_AOV	-2.81600232	5.105438e-02
Glu_Neuron_AOV	0.00000000	1.000000e+00
Glu_Neuron_AOV	0.91311574	7.375342e-02
Glu_Neuron_AOV	1.76922563	3.107769e-01
Glu_Neuron_AOV	3.54766364	1.413987e-06
Glu_Neuron_AOV	-0.18437460	1.000000e+00
Glu_Neuron_AOV	4.56640344	2.591374e-06
Glu_Neuron_AOV	-4.86974948	2.481596e-03
Glu_Neuron_AOV	2.06108096	5.692308e-01
Glu_Neuron_AOV	1.93063464	4.663035e-04
Glu_Neuron_AOV	0.00000000	1.000000e+00
Glu_Neuron_AOV	-1.96714494	1.868028e-01
Glu_Neuron_AOV	1.89618613	5.454545e-01
Glu_Neuron_AOV	3.55432765	4.545455e-01
Glu_Neuron_AOV	-0.80425237	6.499166e-01
Glu_Neuron_AOV	-1.57241537	2.588791e-02
Glu_Neuron_AOV	-1.84680064	2.335148e-02
Glu_Neuron_AOV	1.34106163	1.231997e-01
Glu_Neuron_AOV	-1.27092668	2.913484e-01
Glu_Neuron_AOV	1.36120467	3.498452e-01
Glu_Neuron_AOV	-3.61227771	1.000000e+00
Glu_Neuron_AOV	-2.89829685	2.200000e-01
Glu_Neuron_AOV	3.02921630	1.227814e-02
Glu_Neuron_AOV	-3.60215603	1.000000e+00
Glu_Neuron_AOV	-0.01479078	1.000000e+00
Glu_Neuron_AOV	-4.38631504	1.021088e-02
Glu_Neuron_AOV	-1.03235183	3.645789e-01
Glu_Neuron_AOV	-1.00909163	6.513410e-01
Glu_Neuron_AOV	0.79284879	6.816592e-01
Glu_Neuron_AOV	0.05861995	1.000000e+00
Glu_Neuron_AOV	-2.42217700	1.408669e-01
Glu_Neuron_AOV	-0.31355548	1.000000e+00
Glu_Neuron_AOV	-0.38480165	1.000000e+00
Glu_Neuron_AOV	1.68129300	1.148881e-01
Glu_Neuron_AOV	-3.50127639	1.923077e-01
Glu_Neuron_AOV	-0.44645336	1.000000e+00
Glu_Neuron_AOV	-2.40076058	1.774194e-01
Glu_Neuron_AOV	-2.58883700	8.768328e-02
Glu_Neuron_AOV	-3.21073802	1.225052e-04
Glu_Neuron_AOV	-1.89767468	1.003765e-02
Glu_Neuron_AOV	-3.92585656	6.993007e-02
Glu_Neuron_AOV	-1.59455237	3.948559e-01
Glu_Neuron_AOV	1.98694822	1.748407e-01
Glu_Neuron_AOV	-0.55003660	1.000000e+00
Glu_Neuron_AOV	-5.56142332	9.559610e-05
Glu_Neuron_AOV	0.83729420	6.816592e-01
Glu_Neuron_AOV	2.30299895	4.091180e-02
Glu_Neuron_AOV	-3.18904312	9.022556e-02
Glu_Neuron_AOV	4.18808867	1.528881e-05
Glu_Neuron_AOV	1.29468814	1.000000e+00
Glu_Neuron_AOV	-1.12696040	1.977830e-01
Glu_Neuron_AOV	1.56993563	2.070461e-01
Glu_Neuron_AOV	1.52431560	1.000000e+00
Glu_Neuron_AOV	-2.06028211	4.857143e-01
Glu_Neuron_AOV	2.08919438	1.024839e-02
Glu_Neuron_AOV	3.25567700	1.992298e-08
Glu_Neuron_AOV	0.31474393	1.000000e+00
Glu_Neuron_AOV	1.17647763	6.499166e-01
Glu_Neuron_AOV	4.94496066	4.575797e-10
Glu_Neuron_AOV	-2.62855967	4.359604e-02
Glu_Neuron_AOV	5.24444010	8.979893e-06
Glu_Neuron_AOV	-1.32807773	1.971083e-01
Glu_Neuron_AOV	0.54821836	7.152492e-01
Glu_Neuron_AOV	-2.86647814	1.159974e-02
Glu_Neuron_AOV	1.10058954	2.185840e-02
Glu_Neuron_AOV	4.44328116	5.907984e-09
Glu_Neuron_AOV	2.76319921	1.093763e-03
Glu_Neuron_AOV	1.74128413	1.163185e-02
Glu_Neuron_AOV	-3.04286505	9.316770e-02
Glu_Neuron_AOV	-0.33168466	1.000000e+00
Glu_Neuron_AOV	0.69051062	1.000000e+00
Glu_Neuron_AOV	-1.33799218	3.782609e-01
Glu_Neuron_AOV	-1.16483240	1.863733e-01
Glu_Neuron_AOV	-2.89928363	8.741056e-05
Glu_Neuron_AOV	-1.48834700	3.614551e-01
Glu_Neuron_AOV	2.47903175	5.423790e-02
Glu_Neuron_AOV	0.62432651	4.977664e-01
Glu_Neuron_AOV	0.83096321	1.000000e+00
Glu_Neuron_AOV	5.19426860	3.373097e-03
Glu_Neuron_AOV	-1.42947709	5.253270e-02
Glu_Neuron_AOV	-0.95943360	6.850822e-01
Glu_Neuron_AOV	-0.01601089	1.000000e+00
Glu_Neuron_AOV	-1.26267600	1.000000e+00
Glu_Neuron_AOV	-2.12053242	2.941176e-01
Glu_Neuron_AOV	1.57603580	1.000000e+00
Glu_Neuron_AOV	-1.82375143	1.000000e+00
Glu_Neuron_AOV	-0.84477921	5.281219e-01
Glu_Neuron_AOV	2.44243200	2.941176e-01
Glu_Neuron_AOV	0.26850780	1.000000e+00
Glu_Neuron_AOV	1.45900273	1.827370e-02
Glu_Neuron_AOV	0.91434811	1.000000e+00
Glu_Neuron_AOV	-0.66525369	1.000000e+00
