# Supplementary material for: Ascertaining cells’ synaptic connections and RNA expression simultaneously with barcoded rabies virus libraries
Source: Nat Commun. 2022 Nov 16;13:6993. doi: 10.1038/s41467-022-34334-1 (PMC9668842; doi:10.1038/s41467-022-34334-1)
Supplement: Supplementary file 6 — Source Data [file 41467_2022_34334_MOESM6_ESM.zip › saunders_source_data/SI_Figure_3a.csv]

CBC	n_unique_vbcs	total_vbc_umis
CCEx12_B19_noRG_1in10x_L1_CATCAAGAGGGTGTTG	460	16223
CCEx12_B19_noRG_1in10x_L1_ATCACGAGTTGGTTTG	312	11558
CCEx12_B19_noRG_1in10x_L1_CCTATTAGTCAACATC	279	9141
CCEx12_B19_noRG_1in10x_L1_GGTGCGTGTGACTCAT	397	9366
CCEx12_B19_noRG_1in10x_L1_TACCTATGTAAACGCG	277	7498
CCEx12_B19_noRG_1in10x_L1_GGGTCTGGTCAAAGCG	480	9844
CCEx12_B19_noRG_1in10x_L1_GCGCGATTCTGTTTGT	185	5515
CCEx12_B19_noRG_1in10x_L1_TCACAAGGTGCTGTAT	299	6284
CCEx12_B19_noRG_1in10x_L1_CGCTTCACAGACAGGT	323	4802
CCEx12_B19_noRG_1in10x_L1_TAGTGGTTCCAAACAC	153	4178
CCEx12_B19_noRG_1in10x_L1_ACTGTCCCACCAGTTA	254	4986
CCEx12_B19_noRG_1in10x_L1_TTGAACGTCATCTGCC	343	5224
CCEx12_B19_noRG_1in10x_L1_GACTGCGCACGACGAA	199	4996
CCEx12_B19_noRG_1in10x_L1_AGATCTGAGTTACCCA	186	4276
CCEx12_B19_noRG_1in10x_L1_CAAGAAACAGCCAATT	191	4628
CCEx12_B19_noRG_1in10x_L1_CTAGAGTCATGAAGTA	277	4808
CCEx12_B19_noRG_1in10x_L1_CAGCGACTCGACCAGC	253	4598
CCEx12_B19_noRG_1in10x_L1_AGAGCGATCGGAGGTA	132	3561
CCEx12_B19_noRG_1in10x_L1_CTCGTCAGTAGAGGAA	165	3830
CCEx12_B19_noRG_1in10x_L1_CAGTAACGTTACGCGC	146	3153
CCEx12_B19_noRG_1in10x_L1_ACCAGTAGTATTACCG	189	4522
CCEx12_B19_noRG_1in10x_L1_TACGGGCCACAGGCCT	163	3957
CCEx12_B19_noRG_1in10x_L1_GGTATTGTCCGAAGAG	243	4059
CCEx12_B19_noRG_1in10x_L1_CAGCGACTCACAGTAC	136	3353
CCEx12_B19_noRG_1in10x_L1_ATCATCTTCAAGATCC	233	4134
CCEx12_B19_noRG_1in10x_L1_AATCGGTGTTGGAGGT	167	3465
CCEx12_B19_noRG_1in10x_L1_AGCTCCTTCTGCAGTA	128	3231
CCEx12_B19_noRG_1in10x_L1_GCTTGAAAGTGCAAGC	153	3526
CCEx12_B19_noRG_1in10x_L1_GGGAATGGTAAGGGCT	188	3356
CCEx12_B19_noRG_1in10x_L1_TACCTTAGTGTTCGAT	173	2926
CCEx12_B19_noRG_1in10x_L1_CCCAGTTCAATGTAAG	147	2784
CCEx12_B19_noRG_1in10x_L1_GCTTCCAAGGATTCGG	151	2816
CCEx12_B19_noRG_1in10x_L1_TAAACCGGTTGTCGCG	154	2896
CCEx12_B19_noRG_1in10x_L1_CCGTGGAGTATAATGG	153	2605
CCEx12_B19_noRG_1in10x_L1_ACATGGTCACGAAACG	121	2841
CCEx12_B19_noRG_1in10x_L1_AGCATACGTGTTCTTT	166	3460
CCEx12_B19_noRG_1in10x_L1_TCGAGGCGTACCAGTT	114	2427
CCEx12_B19_noRG_1in10x_L1_ATGGGAGCACAGCGTC	103	2370
CCEx12_B19_noRG_1in10x_L1_CTCGTACTCTACTATC	103	2345
CCEx12_B19_noRG_1in10x_L1_CTCGGGAAGTCGCCGT	196	3489
CCEx12_B19_noRG_1in10x_L1_GGACAGAGTGTTCTTT	106	2237
CCEx12_B19_noRG_1in10x_L1_GGAGCAAAGTGGAGAA	193	2940
CCEx12_B19_noRG_1in10x_L1_TGACTAGTCACATACG	219	2860
CCEx12_B19_noRG_1in10x_L1_CTCTAATGTTGGTAAA	116	2282
CCEx12_B19_noRG_1in10x_L1_CCGGGATGTTAGAACA	150	2069
CCEx12_B19_noRG_1in10x_L1_CGATGTAAGGAGCGAG	188	2663
CCEx12_B19_noRG_1in10x_L1_AACTCAGCAAAGCAAT	144	2483
CCEx12_B19_noRG_1in10x_L1_ACTTACTGTATGAAAC	210	3442
CCEx12_B19_noRG_1in10x_L1_CCACTACGTGATGTGG	116	2403
CCEx12_B19_noRG_1in10x_L1_AGGGAGTCATCATCCC	134	2057
CCEx12_B19_noRG_1in10x_L1_CCGTACTAGGCTAGGT	152	2766
CCEx12_B19_noRG_1in10x_L1_TTTGCGCGTCACCTAA	121	2244
CCEx12_B19_noRG_1in10x_L1_CCACGGAGTGGCTCCA	182	2364
CCEx12_B19_noRG_1in10x_L1_GATGAGGGTGCCTTGG	114	2222
CCEx12_B19_noRG_1in10x_L1_AACTCAGAGTTGCAGG	119	2239
CCEx12_B19_noRG_1in10x_L1_TTCTTAGCAGTCGATT	103	1926
CCEx12_B19_noRG_1in10x_L1_AACTGGTAGCGTGAAC	142	2293
CCEx12_B19_noRG_1in10x_L1_TTGTAGGAGTGTTGAA	146	1966
CCEx12_B19_noRG_1in10x_L1_ACACCCTGTGGACGAT	103	1936
CCEx12_B19_noRG_1in10x_L1_GCTGCTTCACACGCTG	164	2631
CCEx12_B19_noRG_1in10x_L1_CTGCCTAAGACTTGAA	126	2400
CCEx12_B19_noRG_1in10x_L1_TATCTCATCACTTATC	95	1521
CCEx12_B19_noRG_1in10x_L1_CGTGAGCAGGCTCTTA	94	1769
CCEx12_B19_noRG_1in10x_L1_ACATACGGTTAAGACA	118	1788
CCEx12_B19_noRG_1in10x_L1_GTGAAGGTCACCCTCA	175	1917
CCEx12_B19_noRG_1in10x_L1_TTGGCAACATTACGAC	91	1517
CCEx12_B19_noRG_1in10x_L1_ACCCACTCATACGCTA	115	1603
CCEx12_B19_noRG_1in10x_L1_GACGCGTGTTCCCGAG	116	1622
CCEx12_B19_noRG_1in10x_L1_TCTTCGGCATTTGCCC	115	1625
CCEx12_B19_noRG_1in10x_L1_TTTGGTTCAGTATCTG	98	1856
CCEx12_B19_noRG_1in10x_L1_CCTTACGTCAACTCTT	167	2229
CCEx12_B19_noRG_1in10x_L1_CAGCTAACACTGTTAG	117	1775
CCEx12_B19_noRG_1in10x_L1_ACGCAGCAGTGTTAGA	111	2040
CCEx12_B19_noRG_1in10x_L1_TCTTCGGTCTACCAGA	147	1492
CCEx12_B19_noRG_1in10x_L1_TCTGGAATCACCCTCA	94	1771
CCEx12_B19_noRG_1in10x_L1_TGATTTCTCAACACTG	88	1692
CCEx12_B19_noRG_1in10x_L1_CAAGTTGCAAGGGTCA	113	1572
CCEx12_B19_noRG_1in10x_L1_CTTCTCTTCCTGCAGG	133	1718
CCEx12_B19_noRG_1in10x_L1_GGCTCGATCTTCTGGC	81	1600
CCEx12_B19_noRG_1in10x_L1_TGGACGCTCCAGAAGG	76	1384
CCEx12_B19_noRG_1in10x_L1_GTACTTTTCCAAGCCG	70	1129
CCEx12_B19_noRG_1in10x_L1_TGACAACGTGCTTCTC	105	1077
CCEx12_B19_noRG_1in10x_L1_AGCGGTCAGGGTATCG	116	1730
CCEx12_B19_noRG_1in10x_L1_TGATTTCCAACTGCGC	81	1520
CCEx12_B19_noRG_1in10x_L1_CTTGGCTAGATGTCGG	64	1268
CCEx12_B19_noRG_1in10x_L1_GTTACAGCAGCTTAAC	64	1104
CCEx12_B19_noRG_1in10x_L1_CGGACACAGGACACCA	80	1338
CCEx12_B19_noRG_1in10x_L1_GGATGTTTCAGTTGAC	94	1346
CCEx12_B19_noRG_1in10x_L1_ATTACTCGTTAAGATG	108	1298
CCEx12_B19_noRG_1in10x_L1_TTTGTCATCATTGCGA	82	1333
CCEx12_B19_noRG_1in10x_L1_TAGCCGGAGAGGGATA	74	1269
CCEx12_B19_noRG_1in10x_L1_CGAGCCAAGAATAGGG	106	1893
CCEx12_B19_noRG_1in10x_L1_CTCGGGAGTTCCGTCT	75	1175
CCEx12_B19_noRG_1in10x_L1_CACCACTAGAGAACAG	64	997
CCEx12_B19_noRG_1in10x_L1_CGAATGTTCCAACCAA	67	1130
CCEx12_B19_noRG_1in10x_L1_TGATTTCGTTACGTCA	76	1219
CCEx12_B19_noRG_1in10x_L1_TTAGGACAGCTGGAAC	89	1479
CCEx12_B19_noRG_1in10x_L1_AAAGCAACATACTCTT	128	1284
CCEx12_B19_noRG_1in10x_L1_GACAGAGAGGATGGAA	101	1033
CCEx12_B19_noRG_1in10x_L1_AGAATAGGTGTGAATA	138	1289
CCEx12_B19_noRG_1in10x_L1_ATTACTCTCTGAAAGA	95	1139
CCEx12_B19_noRG_1in10x_L1_TCTATTGTCGCGCCAA	79	1195
CCEx12_B19_noRG_1in10x_L1_ACTGAACAGTACGTTC	90	1482
CCEx12_B19_noRG_1in10x_L1_GCACTCTAGTGTTTGC	72	1141
CCEx12_B19_noRG_1in10x_L1_GCGCAGTTCATGCATG	94	1442
CCEx12_B19_noRG_1in10x_L1_CATATTCTCGTTACGA	70	1136
CCEx12_B19_noRG_1in10x_L1_CGCCAAGGTCTCCCTA	77	1259
CCEx12_B19_noRG_1in10x_L1_GTAACTGAGCCAGTAG	102	1513
CCEx12_B19_noRG_1in10x_L1_TTAGTTCAGTGAATTG	65	873
CCEx12_B19_noRG_1in10x_L1_AAATGCCAGAAGATTC	97	1425
CCEx12_B19_noRG_1in10x_L1_TACTCGCGTAGTGAAT	83	1323
CCEx12_B19_noRG_1in10x_L1_CAACCAAAGGCATGGT	128	1388
CCEx12_B19_noRG_1in10x_L1_ACGCCGAGTTCGGGCT	151	1456
CCEx12_B19_noRG_1in10x_L1_TGGGCGTCAAGCTGGA	95	934
CCEx12_B19_noRG_1in10x_L1_GGCTCGAAGAGGTTGC	61	1036
CCEx12_B19_noRG_1in10x_L1_CCTAAAGCATCACGTA	72	1130
CCEx12_B19_noRG_1in10x_L1_GGCTGGTAGATGTTAG	58	956
CCEx12_B19_noRG_1in10x_L1_GTTCGGGCAGCGATCC	73	1115
CCEx12_B19_noRG_1in10x_L1_GCAAACTGTTGTACAC	90	1122
CCEx12_B19_noRG_1in10x_L1_ACGAGCCAGGCAATTA	132	1284
CCEx12_B19_noRG_1in10x_L1_TACGGGCTCACGCATA	99	1094
CCEx12_B19_noRG_1in10x_L1_ATTTCTGTCTAACGGT	74	1086
CCEx12_B19_noRG_1in10x_L1_CCTTTCTGTTAGGGTG	85	1301
CCEx12_B19_noRG_1in10x_L1_ATCTACTTCCGTACAA	87	969
CCEx12_B19_noRG_1in10x_L1_CCGGTAGTCTGGCGTG	214	2408
CCEx12_B19_noRG_1in10x_L1_ATAAGAGAGTACATGA	80	1261
CCEx12_B19_noRG_1in10x_L1_GATTCAGAGAATAGGG	109	1008
CCEx12_B19_noRG_1in10x_L1_GCTGGGTTCTTTAGTC	72	1146
CCEx12_B19_noRG_1in10x_L1_AGCTCTCAGTAGATGT	67	975
CCEx12_B19_noRG_1in10x_L1_TATTACCCATCGGACC	58	839
CCEx12_B19_noRG_1in10x_L1_GTGCATAAGCGTCTAT	160	1901
CCEx12_B19_noRG_1in10x_L1_GATCGTAAGCCAGTAG	79	1013
CCEx12_B19_noRG_1in10x_L1_GCGCAACTCATGCAAC	103	1043
CCEx12_B19_noRG_1in10x_L1_GCGGGTTCAGATGAGC	74	1134
CCEx12_B19_noRG_1in10x_L1_TTGACTTGTAGCACGA	56	898
CCEx12_B19_noRG_1in10x_L1_AAACGGGCATACTCTT	84	1058
CCEx12_B19_noRG_1in10x_L1_ACCAGTATCGTCTGAA	102	865
CCEx12_B19_noRG_1in10x_L1_TTAGGCACAATCTACG	56	899
CCEx12_B19_noRG_1in10x_L1_GCTTGAAAGAGATGAG	65	935
CCEx12_B19_noRG_1in10x_L1_AGTGAGGGTTAAGGGC	109	978
CCEx12_B19_noRG_1in10x_L1_GCAGCCATCGCCAGCA	121	1234
CCEx12_B19_noRG_1in10x_L1_GCATACACATGGTCTA	89	1045
CCEx12_B19_noRG_1in10x_L1_CGTTAGATCCATTCTA	49	782
CCEx12_B19_noRG_1in10x_L1_GACTAACTCTAAGCCA	108	1152
CCEx12_B19_noRG_1in10x_L1_TAAACCGCATCCGCGA	73	1181
CCEx12_B19_noRG_1in10x_L1_CATCGAATCGTTGACA	65	745
CCEx12_B19_noRG_1in10x_L1_GTTTCTATCTGTCAAG	70	1035
CCEx12_B19_noRG_1in10x_L1_AACTCCCTCCGTCATC	116	1308
CCEx12_B19_noRG_1in10x_L1_CCGGGATTCAGTTGAC	80	1155
CCEx12_B19_noRG_1in10x_L1_TACAGTGCAGGGAGAG	69	1066
CCEx12_B19_noRG_1in10x_L1_ACGCCGAAGCTGTCTA	83	1080
CCEx12_B19_noRG_1in10x_L1_CTACATTAGAGGGCTT	96	891
CCEx12_B19_noRG_1in10x_L1_AGGGATGAGAAGGTGA	81	1219
CCEx12_B19_noRG_1in10x_L1_ACCTTTACATTCCTCG	67	726
CCEx12_B19_noRG_1in10x_L1_TCTGGAATCAAACCAC	65	981
CCEx12_B19_noRG_1in10x_L1_TGTTCCGGTTCGGGCT	64	1070
CCEx12_B19_noRG_1in10x_L1_CGTCACTTCAAGAAGT	139	1389
CCEx12_B19_noRG_1in10x_L1_AGTGAGGCAATTCCTT	97	1015
CCEx12_B19_noRG_1in10x_L1_CACCAGGGTCTCATCC	63	1048
CCEx12_B19_noRG_1in10x_L1_CATGGCGAGCAGCCTC	77	1153
CCEx12_B19_noRG_1in10x_L1_CTTCTCTCATAAGACA	69	994
CCEx12_B19_noRG_1in10x_L1_AGTGTCACATCCCATC	77	1013
CCEx12_B19_noRG_1in10x_L1_ATTTCTGCACCGTTGG	98	877
CCEx12_B19_noRG_1in10x_L1_GTTAAGCGTCTTTCAT	60	901
CCEx12_B19_noRG_1in10x_L1_GCATGTACAGATAATG	85	776
CCEx12_B19_noRG_1in10x_L1_TCCCGATAGGCTCTTA	70	836
CCEx12_B19_noRG_1in10x_L1_CATGGCGTCAGAAATG	71	1022
CCEx12_B19_noRG_1in10x_L1_AGTGAGGGTTGGGACA	81	913
CCEx12_B19_noRG_1in10x_L1_ACAGCTAAGGCTACGA	67	971
CCEx12_B19_noRG_1in10x_L1_ATCATCTAGGCTAGGT	67	1005
CCEx12_B19_noRG_1in10x_L1_AACACGTAGTGTCCAT	76	1059
CCEx12_B19_noRG_1in10x_L1_CGCTTCAAGCTGTCTA	90	1014
CCEx12_B19_noRG_1in10x_L1_GTCTTCGTCGCAAACT	57	827
CCEx12_B19_noRG_1in10x_L1_AACGTTGGTTCTGTTT	58	789
CCEx12_B19_noRG_1in10x_L1_ACGGCCAGTCTCCATC	90	968
CCEx12_B19_noRG_1in10x_L1_AGTGAGGAGACAAAGG	61	774
CCEx12_B19_noRG_1in10x_L1_CGCTGGACACAGGTTT	132	1196
CCEx12_B19_noRG_1in10x_L1_CCTATTAAGAAGGGTA	84	937
CCEx12_B19_noRG_1in10x_L1_TAGGCATGTCAGTGGA	96	847
CCEx12_B19_noRG_1in10x_L1_TAGGCATTCCCTGACT	81	955
CCEx12_B19_noRG_1in10x_L1_AGAGTGGGTTCCAACA	82	820
CCEx12_B19_noRG_1in10x_L1_AGCATACCAAATACAG	64	899
CCEx12_B19_noRG_1in10x_L1_GCATGTAGTAGAAGGA	80	810
CCEx12_B19_noRG_1in10x_L1_CATTCGCTCCCTTGCA	65	732
CCEx12_B19_noRG_1in10x_L1_GACACGCGTAACGACG	111	1114
CCEx12_B19_noRG_1in10x_L1_CCGGTAGTCTAACGGT	64	1032
CCEx12_B19_noRG_1in10x_L1_AACTGGTGTCTGGTCG	82	913
CCEx12_B19_noRG_1in10x_L1_AAACGGGAGAGCCTAG	74	770
CCEx12_B19_noRG_1in10x_L1_GACGTTAGTAAGGGCT	91	847
CCEx12_B19_noRG_1in10x_L1_GCCAAATAGAGACTTA	83	816
CCEx12_B19_noRG_1in10x_L1_GCTGCGATCGCATGGC	107	1320
CCEx12_B19_noRG_1in10x_L1_CACATTTTCCTAGGGC	87	857
CCEx12_B19_noRG_1in10x_L1_AAGTCTGCAATAACGA	53	762
CCEx12_B19_noRG_1in10x_L1_TGACAACTCGTACGGC	76	765
CCEx12_B19_noRG_1in10x_L1_ACTGAACTCTAGAGTC	67	765
CCEx12_B19_noRG_1in10x_L1_AACTCAGGTAGCACGA	63	801
CCEx12_B19_noRG_1in10x_L1_AGAGCGATCTGCGACG	61	679
CCEx12_B19_noRG_1in10x_L1_TAGTGGTAGCTAAGAT	61	720
CCEx12_B19_noRG_1in10x_L1_AACACGTAGAGGGCTT	65	931
CCEx12_B19_noRG_1in10x_L1_TACGGGCTCCGCGTTT	86	759
CCEx12_B19_noRG_1in10x_L1_CACCACTAGGTAGCCA	49	779
CCEx12_B19_noRG_1in10x_L1_TCCCGATCATCCCACT	65	708
CCEx12_B19_noRG_1in10x_L1_CATCAAGTCTGGAGCC	87	971
CCEx12_B19_noRG_1in10x_L1_CTCATTAAGCCCAATT	75	647
CCEx12_B19_noRG_1in10x_L1_CGTGTAAGTGGCGAAT	76	846
CCEx12_B19_noRG_1in10x_L1_TTCTCCTAGTGGGCTA	76	1125
CCEx12_B19_noRG_1in10x_L1_AACTCTTCACGCGAAA	59	953
CCEx12_B19_noRG_1in10x_L1_CGAACATGTCACCCAG	68	820
CCEx12_B19_noRG_1in10x_L1_CACACTCTCAACTCTT	70	832
CCEx12_B19_noRG_1in10x_L1_AAGGTTCGTTCCGGCA	58	746
CCEx12_B19_noRG_1in10x_L1_TTAGTTCTCAGGCGAA	64	901
CCEx12_B19_noRG_1in10x_L1_AGTGAGGGTAGCCTCG	54	788
CCEx12_B19_noRG_1in10x_L1_GTAGTCAAGTGTGAAT	75	951
CCEx12_B19_noRG_1in10x_L1_ACTTACTGTACCGTAT	89	731
CCEx12_B19_noRG_1in10x_L1_TCAGGATGTTGACGTT	67	638
CCEx12_B19_noRG_1in10x_L1_GATCGCGAGGATATAC	77	736
CCEx12_B19_noRG_1in10x_L1_GGGCATCAGCCACTAT	99	1036
CCEx12_B19_noRG_1in10x_L1_TCAGCAAGTAATCGTC	81	867
CCEx12_B19_noRG_1in10x_L1_TCCACACCAGCCAGAA	67	832
CCEx12_B19_noRG_1in10x_L1_AGTGGGACACAAGCCC	79	844
CCEx12_B19_noRG_1in10x_L1_AGATCTGCATAAGACA	56	739
CCEx12_B19_noRG_1in10x_L1_AACACGTTCGCATGGC	75	1067
CCEx12_B19_noRG_1in10x_L1_TTGCCGTAGACCTAGG	57	666
CCEx12_B19_noRG_1in10x_L1_CAGAGAGCACGCCAGT	59	884
CCEx12_B19_noRG_1in10x_L1_CGATGTAAGATGTTAG	73	733
CCEx12_B19_noRG_1in10x_L1_TGTCCCATCAACGGGA	53	709
CCEx12_B19_noRG_1in10x_L1_ACGCCAGAGACAGGCT	64	848
CCEx12_B19_noRG_1in10x_L1_CTACATTGTATAGGTA	62	863
CCEx12_B19_noRG_1in10x_L1_TAGTTGGTCTTGAGGT	60	787
CCEx12_B19_noRG_1in10x_L1_CTCTGGTTCAAACCGT	59	727
CCEx12_B19_noRG_1in10x_L1_AGTGTCACAGCAGTTT	58	859
CCEx12_B19_noRG_1in10x_L1_AACTCTTTCATCTGCC	57	824
CCEx12_B19_noRG_1in10x_L1_AAAGCAATCATCGCTC	69	940
CCEx12_B19_noRG_1in10x_L1_GATCGATTCGTAGATC	62	603
CCEx12_B19_noRG_1in10x_L1_CCTCTGATCATCGCTC	78	809
CCEx12_B19_noRG_1in10x_L1_CAGAGAGCAAAGCGGT	73	795
CCEx12_B19_noRG_1in10x_L1_CTCGTCACAAGTACCT	54	636
CCEx12_B19_noRG_1in10x_L1_CTTCTCTAGGAGTCTG	74	772
CCEx12_B19_noRG_1in10x_L1_ATCACGAAGACTAGAT	75	629
CCEx12_B19_noRG_1in10x_L1_TGAGGGATCGTGACAT	87	868
CCEx12_B19_noRG_1in10x_L1_CAAGATCAGACTTTCG	56	798
CCEx12_B19_noRG_1in10x_L1_AGCTTGATCTGGCGAC	87	795
CCEx12_B19_noRG_1in10x_L1_CTACATTTCAGGTAAA	79	804
CCEx12_B19_noRG_1in10x_L1_CTCAGAATCTTGAGAC	62	845
CCEx12_B19_noRG_1in10x_L1_TACCTTAGTAACGACG	92	713
CCEx12_B19_noRG_1in10x_L1_GCGAGAACATGTAGTC	77	732
CCEx12_B19_noRG_1in10x_L1_GCATGCGTCTACTCAT	49	699
CCEx12_B19_noRG_1in10x_L1_GTACTCCCACTACAGT	59	750
CCEx12_B19_noRG_1in10x_L1_AACCGCGCAGAGCCAA	81	761
CCEx12_B19_noRG_1in10x_L1_GTATTCTAGAGACGAA	54	719
CCEx12_B19_noRG_1in10x_L1_CTACACCTCTATCCTA	46	554
CCEx12_B19_noRG_1in10x_L1_CCGTGGACAATGTTGC	60	846
CCEx12_B19_noRG_1in10x_L1_CGTCACTGTCTGGAGA	64	942
CCEx12_B19_noRG_1in10x_L1_GTACTCCGTTACCAGT	92	871
CCEx12_B19_noRG_1in10x_L1_AAGGAGCTCCTTGGTC	68	695
CCEx12_B19_noRG_1in10x_L1_ATCCGAACATGAAGTA	63	749
CCEx12_B19_noRG_1in10x_L1_TGGTTAGCAATCGAAA	60	696
CCEx12_B19_noRG_1in10x_L1_CTGTTTATCTGTCCGT	78	745
CCEx12_B19_noRG_1in10x_L1_TCGGTAACACGCATCG	56	779
CCEx12_B19_noRG_1in10x_L1_CGATTGACACTGTCGG	88	727
CCEx12_B19_noRG_1in10x_L1_AAAGTAGCAAGCGATG	60	743
CCEx12_B19_noRG_1in10x_L1_CTCAGAAGTGATGTGG	85	652
CCEx12_B19_noRG_1in10x_L1_CGTTGGGGTATAGTAG	63	817
CCEx12_B19_noRG_1in10x_L1_TCAGGATAGCCACCTG	108	713
CCEx12_B19_noRG_1in10x_L1_GAATAAGTCAAACAAG	62	620
CCEx12_B19_noRG_1in10x_L1_CACACCTTCGGTCCGA	109	1206
CCEx12_B19_noRG_1in10x_L1_ACGATGTGTAAGTTCC	49	581
CCEx12_B19_noRG_1in10x_L1_TGGTTCCAGGGATCTG	96	748
CCEx12_B19_noRG_1in10x_L1_CCCAGTTAGTGAAGAG	63	830
CCEx12_B19_noRG_1in10x_L1_AGTGAGGTCTTGTTTG	50	613
CCEx12_B19_noRG_1in10x_L1_GATCGCGTCTTAACCT	50	640
CCEx12_B19_noRG_1in10x_L1_CGACCTTCAGTTTACG	53	617
CCEx12_B19_noRG_1in10x_L1_AACCATGAGTGGCACA	70	650
CCEx12_B19_noRG_1in10x_L1_TCTGAGATCTACCAGA	58	720
CCEx12_B19_noRG_1in10x_L1_ACCCACTGTAAGAGGA	56	728
CCEx12_B19_noRG_1in10x_L1_ATCCGAACAAAGGTGC	60	709
CCEx12_B19_noRG_1in10x_L1_TGACTTTCATGACGGA	56	558
CCEx12_B19_noRG_1in10x_L1_CGCCAAGTCTTTACAC	86	662
CCEx12_B19_noRG_1in10x_L1_TGAGAGGAGTGTACTC	94	636
CCEx12_B19_noRG_1in10x_L1_TTTGGTTAGGTGCAAC	62	688
CCEx12_B19_noRG_1in10x_L1_ACTGAACTCCAATGGT	75	693
CCEx12_B19_noRG_1in10x_L1_AAAGATGGTCGGGTCT	57	680
CCEx12_B19_noRG_1in10x_L1_ACTGCTCCACATCCGG	71	694
CCEx12_B19_noRG_1in10x_L1_ACACCAAGTGCACTTA	63	679
CCEx12_B19_noRG_1in10x_L1_CGTTAGACAGCTTAAC	58	864
CCEx12_B19_noRG_1in10x_L1_ATCCGAACACCACCAG	88	573
CCEx12_B19_noRG_1in10x_L1_TGTCCCACACAGAGGT	104	914
CCEx12_B19_noRG_1in10x_L1_AGGGTGACAGGGATTG	56	691
CCEx12_B19_noRG_1in10x_L1_CAGCTGGCATATGCTG	49	595
CCEx12_B19_noRG_1in10x_L1_TCGAGGCAGAGACTAT	53	632
CCEx12_B19_noRG_1in10x_L1_ACGAGCCGTCCTCTTG	61	533
CCEx12_B19_noRG_1in10x_L1_CGTGTAAAGGGCACTA	47	690
CCEx12_B19_noRG_1in10x_L1_CACAGGCGTGTGCGTC	47	585
CCEx12_B19_noRG_1in10x_L1_GGACAAGTCGGAAATA	72	696
CCEx12_B19_noRG_1in10x_L1_GCTTGAATCATGCAAC	64	572
CCEx12_B19_noRG_1in10x_L1_CACACTCCATTCACTT	66	651
CCEx12_B19_noRG_1in10x_L1_TATGCCCAGAGCTATA	67	858
CCEx12_B19_noRG_1in10x_L1_CATCGGGGTACTCAAC	72	589
CCEx12_B19_noRG_1in10x_L1_CCCAGTTTCATCTGTT	96	1112
CCEx12_B19_noRG_1in10x_L1_GAGGTGATCCGCATAA	55	669
CCEx12_B19_noRG_1in10x_L1_ACGATACAGTGTTTGC	51	508
CCEx12_B19_noRG_1in10x_L1_AAAGCAACACTGAAGG	74	856
CCEx12_B19_noRG_1in10x_L1_CAGCTAATCATCATTC	75	545
CCEx12_B19_noRG_1in10x_L1_GGGAATGTCACCCTCA	64	693
CCEx12_B19_noRG_1in10x_L1_GTCAAGTGTATAATGG	63	564
CCEx12_B19_noRG_1in10x_L1_CGCTTCACAGGATTGG	63	642
CCEx12_B19_noRG_1in10x_L1_TCACGAAAGAATGTGT	61	582
CCEx12_B19_noRG_1in10x_L1_AACCATGCAGGCTCAC	62	559
CCEx12_B19_noRG_1in10x_L1_GCATACATCTTGACGA	68	592
CCEx12_B19_noRG_1in10x_L1_TAAGTGCCACGTTGGC	73	611
CCEx12_B19_noRG_1in10x_L1_TTTATGCGTTGTGGAG	46	512
CCEx12_B19_noRG_1in10x_L1_GGAAAGCTCTCATTCA	67	835
CCEx12_B19_noRG_1in10x_L1_CTCGGAGTCTACCAGA	58	558
CCEx12_B19_noRG_1in10x_L1_GTACTTTCAAGGTTCT	47	652
CCEx12_B19_noRG_1in10x_L1_AGCTTGATCTACTTAC	55	516
CCEx12_B19_noRG_1in10x_L1_CTCCTAGAGAATTCCC	52	667
CCEx12_B19_noRG_1in10x_L1_GACAGAGTCTTGCATT	46	577
CCEx12_B19_noRG_1in10x_L1_TTCGGTCTCCTTTCTC	73	1031
CCEx12_B19_noRG_1in10x_L1_CGTGTCTCACGGTAAG	56	634
CCEx12_B19_noRG_1in10x_L1_TGAGCCGCAGTCGTGC	61	411
CCEx12_B19_noRG_1in10x_L1_GTGAAGGTCTTGCAAG	77	675
CCEx12_B19_noRG_1in10x_L1_TCGCGTTGTGAGCGAT	69	775
CCEx12_B19_noRG_1in10x_L1_CTAGAGTGTTAAGATG	54	728
CCEx12_B19_noRG_1in10x_L1_ATTACTCGTTCAGCGC	121	1286
CCEx12_B19_noRG_1in10x_L1_ATGTGTGAGAACTCGG	67	584
CCEx12_B19_noRG_1in10x_L1_GGACAAGTCACAGGCC	49	617
CCEx12_B19_noRG_1in10x_L1_TACGGATCACCTCGGA	54	583
CCEx12_B19_noRG_1in10x_L1_CGACCTTCAGCTGCAC	79	940
CCEx12_B19_noRG_1in10x_L1_AACTCAGAGTCACGCC	47	628
CCEx12_B19_noRG_1in10x_L1_TGGGAAGCAAGAGGCT	75	710
CCEx12_B19_noRG_1in10x_L1_TACGGGCTCGACAGCC	50	614
CCEx12_B19_noRG_1in10x_L1_TTCTACACACCCATGG	50	616
CCEx12_B19_noRG_1in10x_L1_CTACATTAGACCCACC	66	578
CCEx12_B19_noRG_1in10x_L1_CCTTCCCGTGGGTCAA	66	595
CCEx12_B19_noRG_1in10x_L1_AACTTTCCATCACAAC	67	622
CCEx12_B19_noRG_1in10x_L1_ATCATGGAGTAGTGCG	61	622
CCEx12_B19_noRG_1in10x_L1_ACTTGTTTCATGTGGT	53	729
CCEx12_B19_noRG_1in10x_L1_TTCGGTCTCCTAGTGA	67	615
CCEx12_B19_noRG_1in10x_L1_TCTTCGGAGCACGCCT	55	557
CCEx12_B19_noRG_1in10x_L1_AGAATAGAGCTGAACG	100	989
CCEx12_B19_noRG_1in10x_L1_GTAACGTCAGATGAGC	70	595
CCEx12_B19_noRG_1in10x_L1_AGGCCACCACATAACC	41	500
CCEx12_B19_noRG_1in10x_L1_CTCGAGGAGCTCTCGG	49	460
CCEx12_B19_noRG_1in10x_L1_ATCTGCCAGATAGCAT	56	618
CCEx12_B19_noRG_1in10x_L1_CCAGCGAGTCTTCTCG	54	639
CCEx12_B19_noRG_1in10x_L1_ACACTGACACACCGCA	56	715
CCEx12_B19_noRG_1in10x_L1_GCTTCCACATCACAAC	39	561
CCEx12_B19_noRG_1in10x_L1_ATAAGAGAGCCGTCGT	41	576
CCEx12_B19_noRG_1in10x_L1_ACACCCTGTTGTCTTT	44	625
CCEx12_B19_noRG_1in10x_L1_GCATGTACACAGACTT	63	686
CCEx12_B19_noRG_1in10x_L1_CGCTATCTCACGACTA	83	531
CCEx12_B19_noRG_1in10x_L1_TACGGATTCCATTCTA	54	488
CCEx12_B19_noRG_1in10x_L1_CCTACCACAAAGAATC	52	582
CCEx12_B19_noRG_1in10x_L1_TGTATTCTCGGTTCGG	44	555
CCEx12_B19_noRG_1in10x_L1_AGGGTGAAGACAGGCT	63	612
CCEx12_B19_noRG_1in10x_L1_ACTGATGTCTCTTATG	50	638
CCEx12_B19_noRG_1in10x_L1_CCTACCAGTTCACGGC	47	540
CCEx12_B19_noRG_1in10x_L1_CCCTCCTGTATAATGG	62	759
CCEx12_B19_noRG_1in10x_L1_CGTCTACCATGCAACT	65	509
CCEx12_B19_noRG_1in10x_L1_GAAACTCCAGATGGGT	82	675
CCEx12_B19_noRG_1in10x_L1_CCGTACTGTGTTCTTT	74	508
CCEx12_B19_noRG_1in10x_L1_TTGACTTTCGCGTTTC	48	602
CCEx12_B19_noRG_1in10x_L1_CAACCAATCACCCGAG	69	696
CCEx12_B19_noRG_1in10x_L1_CTGCTGTCAAATACAG	53	571
CCEx12_B19_noRG_1in10x_L1_TCGGTAATCTGAGTGT	41	504
CCEx12_B19_noRG_1in10x_L1_AAACCTGCACTCTGTC	50	675
CCEx12_B19_noRG_1in10x_L1_CCGTGGATCCCAGGTG	56	612
CCEx12_B19_noRG_1in10x_L1_TGACAACCAAGCTGAG	53	650
CCEx12_B19_noRG_1in10x_L1_GGTGCGTTCCAACCAA	67	496
CCEx12_B19_noRG_1in10x_L1_CATTATCGTGAACCTT	59	513
CCEx12_B19_noRG_1in10x_L1_TTCTACATCTGCCCTA	59	473
CCEx12_B19_noRG_1in10x_L1_GTAGGCCGTTCAGTAC	53	452
CCEx12_B19_noRG_1in10x_L1_AGGTCCGAGAACTGTA	60	474
CCEx12_B19_noRG_1in10x_L1_ACACCAAGTGGGTCAA	44	604
CCEx12_B19_noRG_1in10x_L1_TCAACGAAGGTTACCT	74	730
CCEx12_B19_noRG_1in10x_L1_TTAGGCAGTCCCGACA	48	477
CCEx12_B19_noRG_1in10x_L1_ACTGCTCAGATGGCGT	51	571
CCEx12_B19_noRG_1in10x_L1_GTTAAGCCAAGCCGTC	60	582
CCEx12_B19_noRG_1in10x_L1_CGTCAGGGTTTAAGCC	75	794
CCEx12_B19_noRG_1in10x_L1_TATTACCGTAAGTAGT	54	599
CCEx12_B19_noRG_1in10x_L1_CGTTCTGAGCAGGTCA	58	467
CCEx12_B19_noRG_1in10x_L1_AACCATGCAATCGGTT	76	671
CCEx12_B19_noRG_1in10x_L1_GATCAGTCAATTCCTT	53	591
CCEx12_B19_noRG_1in10x_L1_CGCGTTTAGTTGAGTA	54	656
CCEx12_B19_noRG_1in10x_L1_GGCTCGATCTCTGTCG	113	1137
CCEx12_B19_noRG_1in10x_L1_CCACTACAGAAGAAGC	46	519
CCEx12_B19_noRG_1in10x_L1_GCAGTTAGTTCCACTC	64	536
CCEx12_B19_noRG_1in10x_L1_TGACTAGAGGGAAACA	48	501
CCEx12_B19_noRG_1in10x_L1_AAGGTTCAGGGTGTTG	44	558
CCEx12_B19_noRG_1in10x_L1_ATTTCTGTCGGTTAAC	63	600
CCEx12_B19_noRG_1in10x_L1_ATGTGTGAGCTGAACG	52	497
CCEx12_B19_noRG_1in10x_L1_GATCGTACATACAGCT	48	585
CCEx12_B19_noRG_1in10x_L1_TGGCGCAGTGGTCTCG	74	707
CCEx12_B19_noRG_1in10x_L1_TGACGGCCAATCGAAA	48	600
CCEx12_B19_noRG_1in10x_L1_CATATTCGTGATGCCC	66	602
CCEx12_B19_noRG_1in10x_L1_AAAGATGGTGACTACT	50	618
CCEx12_B19_noRG_1in10x_L1_ATAACGCTCCGCGTTT	67	627
CCEx12_B19_noRG_1in10x_L1_AAGTCTGTCATCACCC	46	527
CCEx12_B19_noRG_1in10x_L1_GCGGGTTAGGGATCTG	71	613
CCEx12_B19_noRG_1in10x_L1_GGCGTGTGTCGATTGT	45	620
CCEx12_B19_noRG_1in10x_L1_TACGGTAAGGCTAGCA	48	548
CCEx12_B19_noRG_1in10x_L1_CGTGTCTAGCTGAAAT	42	513
CCEx12_B19_noRG_1in10x_L1_AACTCTTAGCATGGCA	67	546
CCEx12_B19_noRG_1in10x_L1_TGCCAAACATGCAACT	62	505
CCEx12_B19_noRG_1in10x_L1_GCAATCAGTCACAAGG	53	571
CCEx12_B19_noRG_1in10x_L1_CCCAGTTAGGGATGGG	41	544
CCEx12_B19_noRG_1in10x_L1_ACATGGTGTTCGTCTC	54	550
CCEx12_B19_noRG_1in10x_L1_TTAGGCAGTAAATACG	75	694
CCEx12_B19_noRG_1in10x_L1_GAACATCCAAATTGCC	41	428
CCEx12_B19_noRG_1in10x_L1_GTGAAGGGTAATCACC	60	645
CCEx12_B19_noRG_1in10x_L1_CCATGTCTCGAACGGA	52	590
CCEx12_B19_noRG_1in10x_L1_GCGCAACAGACTGTAA	63	551
CCEx12_B19_noRG_1in10x_L1_ACGGAGATCCAGTAGT	57	382
CCEx12_B19_noRG_1in10x_L1_GTGAAGGGTATAATGG	46	552
CCEx12_B19_noRG_1in10x_L1_CCAATCCGTTGCGTTA	43	491
CCEx12_B19_noRG_1in10x_L1_GTATTCTTCCATGAGT	48	452
CCEx12_B19_noRG_1in10x_L1_CCGTTCATCATCATTC	42	435
CCEx12_B19_noRG_1in10x_L1_GACTGCGAGAGGTTGC	58	507
CCEx12_B19_noRG_1in10x_L1_CCTACCATCAACACCA	46	614
CCEx12_B19_noRG_1in10x_L1_AACGTTGGTGTTAAGA	54	375
CCEx12_B19_noRG_1in10x_L1_GAATAAGTCATCTGCC	45	636
CCEx12_B19_noRG_1in10x_L1_TCAGGTAGTCAATACC	57	594
CCEx12_B19_noRG_1in10x_L1_GATGCTAGTTCAGTAC	48	518
CCEx12_B19_noRG_1in10x_L1_ACGCAGCCACTTCGAA	41	472
CCEx12_B19_noRG_1in10x_L1_CCTCTGAAGACCGGAT	54	451
CCEx12_B19_noRG_1in10x_L1_TCAGCAACAGGGTATG	71	713
CCEx12_B19_noRG_1in10x_L1_AACCATGGTCGATTGT	70	490
CCEx12_B19_noRG_1in10x_L1_GACAGAGAGAATGTTG	45	462
CCEx12_B19_noRG_1in10x_L1_TAAGAGATCGTTACGA	67	602
CCEx12_B19_noRG_1in10x_L1_TGAAAGAGTGACGCCT	39	434
CCEx12_B19_noRG_1in10x_L1_GTCCTCATCTCCGGTT	47	499
CCEx12_B19_noRG_1in10x_L1_GTTACAGTCCTCGCAT	50	531
CCEx12_B19_noRG_1in10x_L1_CCACGGATCAACGGCC	53	514
CCEx12_B19_noRG_1in10x_L1_CCGGGATAGCTATGCT	48	618
CCEx12_B19_noRG_1in10x_L1_AGACGTTAGAAGATTC	58	559
CCEx12_B19_noRG_1in10x_L1_ACGCCAGAGATGGCGT	50	402
CCEx12_B19_noRG_1in10x_L1_TTGCCGTCACACCGCA	48	586
CCEx12_B19_noRG_1in10x_L1_ATCTACTGTGCTTCTC	67	480
CCEx12_B19_noRG_1in10x_L1_ACGTCAACACTATCTT	68	550
CCEx12_B19_noRG_1in10x_L1_GTCAAGTCAGGTGGAT	50	467
CCEx12_B19_noRG_1in10x_L1_TTCGGTCCAGTCGATT	60	456
CCEx12_B19_noRG_1in10x_L1_CTTGGCTTCAGCTTAG	50	639
CCEx12_B19_noRG_1in10x_L1_TACTTACCAGTACACT	40	456
CCEx12_B19_noRG_1in10x_L1_TGGACGCCAATAGCGG	60	536
CCEx12_B19_noRG_1in10x_L1_GGTGTTATCCAGAAGG	84	840
CCEx12_B19_noRG_1in10x_L1_CGTGTAAAGTACGACG	60	733
CCEx12_B19_noRG_1in10x_L1_GTAGTCAAGCAGGCTA	71	568
CCEx12_B19_noRG_1in10x_L1_AGCTCCTTCTCGCATC	39	511
CCEx12_B19_noRG_1in10x_L1_GATCGATCATCTCGCT	31	350
CCEx12_B19_noRG_1in10x_L1_CTTAACTTCCGCGTTT	40	563
CCEx12_B19_noRG_1in10x_L1_TAAGTGCTCAAACGGG	45	520
CCEx12_B19_noRG_1in10x_L1_CTAACTTCAAGTCTAC	42	530
CCEx12_B19_noRG_1in10x_L1_GCTGCGATCAGGCGAA	54	639
CCEx12_B19_noRG_1in10x_L1_GGCAATTGTCATATGC	74	423
CCEx12_B19_noRG_1in10x_L1_ATCTACTAGTACACCT	92	818
CCEx12_B19_noRG_1in10x_L1_TTGCGTCTCTCTGAGA	44	421
CCEx12_B19_noRG_1in10x_L1_CGCGGTACATAACCTG	63	576
CCEx12_B19_noRG_1in10x_L1_ATTGGTGCAAGTTGTC	63	482
CCEx12_B19_noRG_1in10x_L1_GAGCAGACACTTACGA	48	441
CCEx12_B19_noRG_1in10x_L1_ACCAGTAGTGCTAGCC	73	461
CCEx12_B19_noRG_1in10x_L1_GCAGCCATCGCCTGAG	35	442
CCEx12_B19_noRG_1in10x_L1_AACTTTCGTGCTGTAT	49	329
CCEx12_B19_noRG_1in10x_L1_AGACGTTGTCCTCCAT	49	413
CCEx12_B19_noRG_1in10x_L1_GCGACCATCACTTACT	70	514
CCEx12_B19_noRG_1in10x_L1_GCTCCTAAGGGTGTTG	50	283
CCEx12_B19_noRG_1in10x_L1_GCGCCAACAGCCTGTG	48	538
CCEx12_B19_noRG_1in10x_L1_CCTTACGAGACTTGAA	68	557
CCEx12_B19_noRG_1in10x_L1_AGAGTGGTCATGTCTT	49	633
CCEx12_B19_noRG_1in10x_L1_TCACAAGGTTTGTTGG	54	591
CCEx12_B19_noRG_1in10x_L1_TATCAGGCAGCGTCCA	57	428
CCEx12_B19_noRG_1in10x_L1_AACGTTGAGTACGTAA	52	580
CCEx12_B19_noRG_1in10x_L1_GAGCAGATCAGCGACC	56	598
CCEx12_B19_noRG_1in10x_L1_CTTTGCGTCCAAAGTC	36	429
CCEx12_B19_noRG_1in10x_L1_ATTGGACGTGCGATAG	46	542
CCEx12_B19_noRG_1in10x_L1_GCGCAGTTCTCTGTCG	48	514
CCEx12_B19_noRG_1in10x_L1_CCTCAGTCATGCAACT	46	421
CCEx12_B19_noRG_1in10x_L1_GGGACCTAGGACTGGT	31	408
CCEx12_B19_noRG_1in10x_L1_TCAGCAAAGGGTGTGT	48	516
CCEx12_B19_noRG_1in10x_L1_TAGCCGGTCTCGTATT	73	462
CCEx12_B19_noRG_1in10x_L1_CAGCTGGTCCTATGTT	41	378
CCEx12_B19_noRG_1in10x_L1_GCGCAGTAGTGCCATT	60	502
CCEx12_B19_noRG_1in10x_L1_CCACGGAAGCCCAATT	47	568
CCEx12_B19_noRG_1in10x_L1_GGACATTCAAGTACCT	47	381
CCEx12_B19_noRG_1in10x_L1_AGGTCCGCAAAGTCAA	63	582
CCEx12_B19_noRG_1in10x_L1_CAGCGACGTCAACATC	38	444
CCEx12_B19_noRG_1in10x_L1_TCAGCAAGTGCGAAAC	64	610
CCEx12_B19_noRG_1in10x_L1_ACACCGGTCAAACCGT	55	468
CCEx12_B19_noRG_1in10x_L1_TTTCCTCTCAGCTTAG	54	736
CCEx12_B19_noRG_1in10x_L1_AGCGGTCAGCTGATAA	67	431
CCEx12_B19_noRG_1in10x_L1_CTCGTCAAGCCAGGAT	44	562
CCEx12_B19_noRG_1in10x_L1_AACTCAGAGCAGCGTA	35	360
CCEx12_B19_noRG_1in10x_L1_TGACTAGAGGATGCGT	44	444
CCEx12_B19_noRG_1in10x_L1_GAGTCCGTCTGATACG	38	402
CCEx12_B19_noRG_1in10x_L1_CGATGTAAGAATTGTG	42	411
CCEx12_B19_noRG_1in10x_L1_GTCGTAAAGACCACGA	82	770
CCEx12_B19_noRG_1in10x_L1_TAAGCGTGTCTTGCGG	61	428
CCEx12_B19_noRG_1in10x_L1_CTTCTCTGTCGTTGTA	40	446
CCEx12_B19_noRG_1in10x_L1_AGCGGTCAGGACAGCT	62	493
CCEx12_B19_noRG_1in10x_L1_TAAGCGTAGAGGTTAT	44	435
CCEx12_B19_noRG_1in10x_L1_AGCCTAACATAGGATA	48	415
CCEx12_B19_noRG_1in10x_L1_ACTATCTTCTTGCATT	46	480
CCEx12_B19_noRG_1in10x_L1_TCTATTGTCTTACCGC	47	422
CCEx12_B19_noRG_1in10x_L1_CCTTTCTTCGGCCGAT	42	504
CCEx12_B19_noRG_1in10x_L1_CATGGCGCAATAGAGT	42	404
CCEx12_B19_noRG_1in10x_L1_TTTATGCGTTCCACTC	43	549
CCEx12_B19_noRG_1in10x_L1_GGCTCGAGTCTTCTCG	44	528
CCEx12_B19_noRG_1in10x_L1_GATCGTAAGGCATGGT	76	579
CCEx12_B19_noRG_1in10x_L1_TACTCATAGCTCCCAG	36	345
CCEx12_B19_noRG_1in10x_L1_CATTATCCAAAGCGGT	43	520
CCEx12_B19_noRG_1in10x_L1_TAAGAGAAGGTGATAT	59	387
CCEx12_B19_noRG_1in10x_L1_TCTGGAAGTGCTGTAT	67	639
CCEx12_B19_noRG_1in10x_L1_AGTGTCAAGTATCTCG	45	435
CCEx12_B19_noRG_1in10x_L1_TCAATCTCAAGGCTCC	34	353
CCEx12_B19_noRG_1in10x_L1_TCGTACCCAGTCCTTC	42	412
CCEx12_B19_noRG_1in10x_L1_TCTCTAAAGAGGTACC	34	362
CCEx12_B19_noRG_1in10x_L1_TGCGCAGTCCATGAAC	60	534
CCEx12_B19_noRG_1in10x_L1_TCGAGGCGTCTAGCCG	36	341
CCEx12_B19_noRG_1in10x_L1_AGCGGTCTCCAGATCA	35	397
CCEx12_B19_noRG_1in10x_L1_GACTAACTCTCACATT	42	371
CCEx12_B19_noRG_1in10x_L1_GACAGAGAGCTAGTCT	54	648
CCEx12_B19_noRG_1in10x_L1_CCTATTACAAGTTAAG	61	385
CCEx12_B19_noRG_1in10x_L1_CAGAGAGCAGTAGAGC	62	497
CCEx12_B19_noRG_1in10x_L1_CGGGTCAAGGCAGGTT	54	425
CCEx12_B19_noRG_1in10x_L1_CTGATAGAGTCCGGTC	40	482
CCEx12_B19_noRG_1in10x_L1_AGTCTTTAGTTTCCTT	34	386
CCEx12_B19_noRG_1in10x_L1_CATCGGGCAGTCAGCC	44	515
CCEx12_B19_noRG_1in10x_L1_CCTAGCTAGTAGGCCA	55	417
CCEx12_B19_noRG_1in10x_L1_CTACACCGTCCAAGTT	48	472
CCEx12_B19_noRG_1in10x_L1_CGCTGGATCACCCGAG	47	622
CCEx12_B19_noRG_1in10x_L1_GATCGATAGGAGCGTT	52	403
CCEx12_B19_noRG_1in10x_L1_TGCGGGTAGGAGTTGC	59	543
CCEx12_B19_noRG_1in10x_L1_CCTTTCTTCAGCTCTC	32	283
CCEx12_B19_noRG_1in10x_L1_ATGTGTGGTAGTGAAT	68	548
CCEx12_B19_noRG_1in10x_L1_AGGGAGTAGTTAGCGG	39	403
CCEx12_B19_noRG_1in10x_L1_ACATGGTGTCAGAAGC	47	357
CCEx12_B19_noRG_1in10x_L1_TGTCCCATCGCGTAGC	57	397
CCEx12_B19_noRG_1in10x_L1_GCATACAGTAGAGTGC	55	397
CCEx12_B19_noRG_1in10x_L1_GATGAAACACGCGAAA	48	520
CCEx12_B19_noRG_1in10x_L1_GAACATCCATTTCACT	40	419
CCEx12_B19_noRG_1in10x_L1_ACCGTAATCAGCAACT	55	341
CCEx12_B19_noRG_1in10x_L1_CGACTTCAGGGTGTTG	57	512
CCEx12_B19_noRG_1in10x_L1_CTCGTACCATCTCGCT	38	382
CCEx12_B19_noRG_1in10x_L1_CGACTTCAGGTCATCT	54	465
CCEx12_B19_noRG_1in10x_L1_GTTCATTTCATTGCGA	41	439
CCEx12_B19_noRG_1in10x_L1_GCAATCAAGACAAAGG	63	453
CCEx12_B19_noRG_1in10x_L1_AATCGGTTCCGCATAA	40	396
CCEx12_B19_noRG_1in10x_L1_AGGGTGACAGGGAGAG	41	464
CCEx12_B19_noRG_1in10x_L1_AAACCTGAGATATACG	47	490
CCEx12_B19_noRG_1in10x_L1_TCTGGAAGTTAAGTAG	63	428
CCEx12_B19_noRG_1in10x_L1_GCGCCAACAAGTCTGT	38	432
CCEx12_B19_noRG_1in10x_L1_TACTTACGTACAAGTA	41	421
CCEx12_B19_noRG_1in10x_L1_CTTAGGATCCGCATAA	68	454
CCEx12_B19_noRG_1in10x_L1_TAGGCATAGGCTATCT	46	378
CCEx12_B19_noRG_1in10x_L1_CAAGAAAAGAATCTCC	60	420
CCEx12_B19_noRG_1in10x_L1_AACTCAGCATATACCG	43	435
CCEx12_B19_noRG_1in10x_L1_CACAGGCCATCTCCCA	39	444
CCEx12_B19_noRG_1in10x_L1_AAGACCTCAGGAATGC	48	341
CCEx12_B19_noRG_1in10x_L1_CAGCAGCCAAACGCGA	60	458
CCEx12_B19_noRG_1in10x_L1_AACTCAGTCCCAGGTG	61	381
CCEx12_B19_noRG_1in10x_L1_AACTCCCAGTCAAGCG	52	425
CCEx12_B19_noRG_1in10x_L1_GAATGAATCAGTGCAT	71	473
CCEx12_B19_noRG_1in10x_L1_ATTTCTGGTTGTGGAG	43	307
CCEx12_B19_noRG_1in10x_L1_AGCGGTCGTGTAACGG	35	390
CCEx12_B19_noRG_1in10x_L1_GGAACTTAGATGTGTA	63	469
CCEx12_B19_noRG_1in10x_L1_CCATTCGTCTGGAGCC	40	374
CCEx12_B19_noRG_1in10x_L1_CAGAATCGTGCCTGGT	44	389
CCEx12_B19_noRG_1in10x_L1_TTCGAAGGTAACGACG	57	321
CCEx12_B19_noRG_1in10x_L1_CATATGGCAGACAAGC	47	482
CCEx12_B19_noRG_1in10x_L1_GTTCTCGGTTGTTTGG	45	420
CCEx12_B19_noRG_1in10x_L1_GGACAAGTCTTTAGTC	64	516
CCEx12_B19_noRG_1in10x_L1_TCAGGATGTTGTCGCG	42	458
CCEx12_B19_noRG_1in10x_L1_ACCCACTTCACAGTAC	50	262
CCEx12_B19_noRG_1in10x_L1_CACAGGCGTGATGTCT	39	393
CCEx12_B19_noRG_1in10x_L1_ATCGAGTGTCAGCTAT	57	595
CCEx12_B19_noRG_1in10x_L1_CCGGGATAGCACCGCT	54	453
CCEx12_B19_noRG_1in10x_L1_ATTGGACCAATGACCT	41	453
CCEx12_B19_noRG_1in10x_L1_CAAGGCCGTAAGGGAA	47	428
CCEx12_B19_noRG_1in10x_L1_CCGGGATCACGTCAGC	30	324
CCEx12_B19_noRG_1in10x_L1_AAACCTGCATAGGATA	65	592
CCEx12_B19_noRG_1in10x_L1_TATTACCGTCACACGC	42	366
CCEx12_B19_noRG_1in10x_L1_AGATTGCAGCCACTAT	53	545
CCEx12_B19_noRG_1in10x_L1_ACCAGTATCGTGTAGT	41	421
CCEx12_B19_noRG_1in10x_L1_AGGGATGGTACCTACA	53	398
CCEx12_B19_noRG_1in10x_L1_CGGACGTGTGTCAATC	74	368
CCEx12_B19_noRG_1in10x_L1_ATTCTACTCCGTAGTA	50	501
CCEx12_B19_noRG_1in10x_L1_CGACTTCGTCGGGTCT	40	414
CCEx12_B19_noRG_1in10x_L1_CTTCTCTCATCGATGT	50	362
CCEx12_B19_noRG_1in10x_L1_GCCAAATAGGTGACCA	41	352
CCEx12_B19_noRG_1in10x_L1_CGTAGCGTCCGTCATC	41	489
CCEx12_B19_noRG_1in10x_L1_TACGGATTCACGGTTA	46	331
CCEx12_B19_noRG_1in10x_L1_GGTATTGAGGGCTTGA	53	387
CCEx12_B19_noRG_1in10x_L1_GGATGTTCACGGTTTA	64	428
CCEx12_B19_noRG_1in10x_L1_GCTCTGTTCACCGTAA	42	432
CCEx12_B19_noRG_1in10x_L1_AAGGTTCTCACAGGCC	62	401
CCEx12_B19_noRG_1in10x_L1_TCAGCAACACAGATTC	39	383
CCEx12_B19_noRG_1in10x_L1_TCGGTAACACACCGAC	41	426
CCEx12_B19_noRG_1in10x_L1_CTCGTCATCGGCGGTT	63	509
CCEx12_B19_noRG_1in10x_L1_ACGCAGCTCGGAGCAA	72	439
CCEx12_B19_noRG_1in10x_L1_TTGAACGGTGTGAAAT	53	371
CCEx12_B19_noRG_1in10x_L1_AGGGAGTTCCACTCCA	37	321
CCEx12_B19_noRG_1in10x_L1_CCCAGTTCATGGGAAC	48	331
CCEx12_B19_noRG_1in10x_L1_CACACCTAGCGTGAAC	40	265
CCEx12_B19_noRG_1in10x_L1_GACGGCTTCACCACCT	38	384
CCEx12_B19_noRG_1in10x_L1_CACAGTATCCAAGCCG	52	316
CCEx12_B19_noRG_1in10x_L1_TACTCGCTCAACACTG	40	335
CCEx12_B19_noRG_1in10x_L1_GCAGCCAAGACTTGAA	44	385
CCEx12_B19_noRG_1in10x_L1_ATCGAGTCACAGTCGC	34	425
CCEx12_B19_noRG_1in10x_L1_TACGGGCCATCAGTAC	48	331
CCEx12_B19_noRG_1in10x_L1_TCGCGAGTCAGGTAAA	46	320
CCEx12_B19_noRG_1in10x_L1_CATCAGAAGCTAGCCC	47	491
CCEx12_B19_noRG_1in10x_L1_GGAGCAAAGGGATGGG	69	556
CCEx12_B19_noRG_1in10x_L1_GCTGGGTCAACGCACC	57	436
CCEx12_B19_noRG_1in10x_L1_GCGCGATAGTGTACCT	36	399
CCEx12_B19_noRG_1in10x_L1_CGAGCCAAGGGTGTGT	39	436
CCEx12_B19_noRG_1in10x_L1_CAGCTGGAGCAGGTCA	43	419
CCEx12_B19_noRG_1in10x_L1_CGATTGACACAACTGT	50	484
CCEx12_B19_noRG_1in10x_L1_TGCCCATAGAGATGAG	39	376
CCEx12_B19_noRG_1in10x_L1_CGGACACTCGAATGCT	35	339
CCEx12_B19_noRG_1in10x_L1_AACCGCGAGCCAGAAC	48	545
CCEx12_B19_noRG_1in10x_L1_CCTCAGTCAGATCGGA	46	297
CCEx12_B19_noRG_1in10x_L1_ATTTCTGTCACTTACT	42	348
CCEx12_B19_noRG_1in10x_L1_CCACGGAGTGAGGCTA	43	235
CCEx12_B19_noRG_1in10x_L1_GGCGACTTCTCGATGA	54	382
CCEx12_B19_noRG_1in10x_L1_GTACTCCAGACCTTTG	38	340
CCEx12_B19_noRG_1in10x_L1_CGTGTCTAGTACGACG	45	294
CCEx12_B19_noRG_1in10x_L1_CAGAGAGAGGCGATAC	42	425
CCEx12_B19_noRG_1in10x_L1_GGGCACTAGCTCCTCT	47	366
CCEx12_B19_noRG_1in10x_L1_GACGTGCAGTGCGTGA	36	374
CCEx12_B19_noRG_1in10x_L1_CTCGAAACAAGCGCTC	41	441
CCEx12_B19_noRG_1in10x_L1_TGCGCAGAGCAAATCA	33	257
CCEx12_B19_noRG_1in10x_L1_ACCGTAAAGCGTAATA	39	416
CCEx12_B19_noRG_1in10x_L1_GCATGATCACTGAAGG	42	413
CCEx12_B19_noRG_1in10x_L1_ACGAGCCAGAGGTTGC	45	469
CCEx12_B19_noRG_1in10x_L1_AAGGCAGAGCTGTTCA	72	514
CCEx12_B19_noRG_1in10x_L1_TCTCATAGTTCCGTCT	50	425
CCEx12_B19_noRG_1in10x_L1_TGCGTGGTCGTGGGAA	66	449
CCEx12_B19_noRG_1in10x_L1_CTGCCTATCTTTACGT	41	323
CCEx12_B19_noRG_1in10x_L1_CTCTACGTCACCCTCA	38	421
CCEx12_B19_noRG_1in10x_L1_TCCACACTCAGCACAT	36	311
CCEx12_B19_noRG_1in10x_L1_GTATTCTCACCTTGTC	50	317
CCEx12_B19_noRG_1in10x_L1_ACGAGGAAGGTGCTAG	43	684
CCEx12_B19_noRG_1in10x_L1_AAGGAGCGTCCGTGAC	35	375
CCEx12_B19_noRG_1in10x_L1_CGGTTAACATACTCTT	51	369
CCEx12_B19_noRG_1in10x_L1_CCGTGGAAGGCCGAAT	84	673
CCEx12_B19_noRG_1in10x_L1_CGTTCTGTCAGGCAAG	43	324
CCEx12_B19_noRG_1in10x_L1_TTCCCAGAGGTAGCTG	35	353
CCEx12_B19_noRG_1in10x_L1_CTAAGACGTCATCGGC	95	537
CCEx12_B19_noRG_1in10x_L1_GGACAGATCATTCACT	29	294
CCEx12_B19_noRG_1in10x_L1_TTGGAACCACACCGCA	50	344
CCEx12_B19_noRG_1in10x_L1_GATGCTATCTGATACG	34	338
CCEx12_B19_noRG_1in10x_L1_CAGAGAGTCAAGAAGT	41	445
CCEx12_B19_noRG_1in10x_L1_CAGATCAGTGCGATAG	45	433
CCEx12_B19_noRG_1in10x_L1_TCTTCGGTCGGCGCAT	37	415
CCEx12_B19_noRG_1in10x_L1_CTAGCCTAGGGTCGAT	38	368
CCEx12_B19_noRG_1in10x_L1_AAACCTGCATGGTCTA	57	427
CCEx12_B19_noRG_1in10x_L1_ATCCGAAAGATCGATA	39	350
CCEx12_B19_noRG_1in10x_L1_GGCTCGAAGGACCACA	41	304
CCEx12_B19_noRG_1in10x_L1_CCTAAAGCATTGTGCA	39	359
CCEx12_B19_noRG_1in10x_L1_GCCTCTATCGTTTGCC	48	423
CCEx12_B19_noRG_1in10x_L1_AAAGTAGTCCAAGCCG	38	319
CCEx12_B19_noRG_1in10x_L1_CGATTGAGTTAGTGGG	56	410
CCEx12_B19_noRG_1in10x_L1_CGGACTGCAGATGGGT	55	462
CCEx12_B19_noRG_1in10x_L1_CCGGGATCATACGCCG	45	488
CCEx12_B19_noRG_1in10x_L1_TTCGGTCGTGGTTTCA	44	350
CCEx12_B19_noRG_1in10x_L1_GTGTGCGAGTCGTACT	52	389
CCEx12_B19_noRG_1in10x_L1_ACTGAACGTTAGATGA	40	405
CCEx12_B19_noRG_1in10x_L1_CGTGTAACATGTTGAC	44	363
CCEx12_B19_noRG_1in10x_L1_GCGAGAAGTCCAACTA	62	510
CCEx12_B19_noRG_1in10x_L1_TGGGCGTGTATGAATG	42	313
CCEx12_B19_noRG_1in10x_L1_TACAGTGGTGTTCTTT	25	258
CCEx12_B19_noRG_1in10x_L1_TAGGCATAGAAGGGTA	35	322
CCEx12_B19_noRG_1in10x_L1_ACGATGTTCCTCAATT	43	355
CCEx12_B19_noRG_1in10x_L1_TCACGAAGTAATCGTC	35	319
CCEx12_B19_noRG_1in10x_L1_ACGATACGTCTTCTCG	31	274
CCEx12_B19_noRG_1in10x_L1_TTTGTCAAGACAGAGA	35	336
CCEx12_B19_noRG_1in10x_L1_CACACTCTCTCGATGA	50	329
CCEx12_B19_noRG_1in10x_L1_TGAGGGACAACGATCT	31	345
CCEx12_B19_noRG_1in10x_L1_CGAGAAGGTATTCTCT	42	417
CCEx12_B19_noRG_1in10x_L1_TGACAACTCGGCGCTA	42	302
CCEx12_B19_noRG_1in10x_L1_TACTCATAGTGTCTCA	41	304
CCEx12_B19_noRG_1in10x_L1_CTCTAATCATATGCTG	39	361
CCEx12_B19_noRG_1in10x_L1_TGCCAAACACCATGTA	40	340
CCEx12_B19_noRG_1in10x_L1_ACACCCTAGCTATGCT	45	276
CCEx12_B19_noRG_1in10x_L1_ACACCCTAGTGAACGC	28	253
CCEx12_B19_noRG_1in10x_L1_TGGCCAGGTAGTACCT	37	306
CCEx12_B19_noRG_1in10x_L1_GTAACTGCAACGCACC	45	213
CCEx12_B19_noRG_1in10x_L1_TGCTGCTGTCTGCGGT	33	325
CCEx12_B19_noRG_1in10x_L1_CATGACATCACCTCGT	36	314
CCEx12_B19_noRG_1in10x_L1_CTGATAGAGCGTCTAT	32	324
CCEx12_B19_noRG_1in10x_L1_GTAGTCAGTAGTAGTA	59	545
CCEx12_B19_noRG_1in10x_L1_ATCTACTTCAAGGCTT	44	445
CCEx12_B19_noRG_1in10x_L1_CACAGTAGTTTGTGTG	41	298
CCEx12_B19_noRG_1in10x_L1_TCTTTCCAGTAGTGCG	33	310
CCEx12_B19_noRG_1in10x_L1_TTTATGCAGGCTAGCA	42	418
CCEx12_B19_noRG_1in10x_L1_TACCTTAAGCTATGCT	42	280
CCEx12_B19_noRG_1in10x_L1_TTGTAGGTCGATGAGG	36	374
CCEx12_B19_noRG_1in10x_L1_TGCGGGTTCGTCACGG	44	395
CCEx12_B19_noRG_1in10x_L1_AGCATACAGGTAAACT	39	359
CCEx12_B19_noRG_1in10x_L1_CAAGAAATCATTGCCC	55	479
CCEx12_B19_noRG_1in10x_L1_TGAGCATCAGTCCTTC	41	424
CCEx12_B19_noRG_1in10x_L1_ATTGGTGTCCGTTGTC	34	326
CCEx12_B19_noRG_1in10x_L1_TCATTTGAGACAGAGA	44	333
CCEx12_B19_noRG_1in10x_L1_GGAGCAATCAATCTCT	44	393
CCEx12_B19_noRG_1in10x_L1_CGTAGCGAGCTGCAAG	42	270
CCEx12_B19_noRG_1in10x_L1_CAAGAAACACCAGCAC	40	360
CCEx12_B19_noRG_1in10x_L1_CGCTGGAAGTAGCGGT	28	284
CCEx12_B19_noRG_1in10x_L1_TAGTGGTAGAGTACAT	49	482
CCEx12_B19_noRG_1in10x_L1_CCATTCGCAGTAAGAT	35	221
CCEx12_B19_noRG_1in10x_L1_AAGGCAGCATGCGCAC	62	490
CCEx12_B19_noRG_1in10x_L1_CTCACACAGATATACG	46	336
CCEx12_B19_noRG_1in10x_L1_GCCAAATCAATCTGCA	53	382
CCEx12_B19_noRG_1in10x_L1_GCATGCGAGCTAAGAT	36	326
CCEx12_B19_noRG_1in10x_L1_CTGATAGCATGCCTAA	39	329
CCEx12_B19_noRG_1in10x_L1_CTGTGCTTCGTCTGCT	37	323
CCEx12_B19_noRG_1in10x_L1_AACTCCCAGCAATCTC	42	295
CCEx12_B19_noRG_1in10x_L1_GGGATGATCGTAGGTT	46	287
CCEx12_B19_noRG_1in10x_L1_CTCCTAGAGTTATCGC	33	289
CCEx12_B19_noRG_1in10x_L1_CACACTCAGTACGACG	44	342
CCEx12_B19_noRG_1in10x_L1_TGGGAAGCACGAAATA	31	320
CCEx12_B19_noRG_1in10x_L1_CTTCTCTCACGGACAA	38	330
CCEx12_B19_noRG_1in10x_L1_ATCATGGCAGACGCCT	39	373
CCEx12_B19_noRG_1in10x_L1_GAATAAGCAGACTCGC	41	334
CCEx12_B19_noRG_1in10x_L1_GACCTGGCAGGTGGAT	35	238
CCEx12_B19_noRG_1in10x_L1_AGGTCCGGTGTTTGTG	34	308
CCEx12_B19_noRG_1in10x_L1_GAACGGAGTAGAGGAA	56	527
CCEx12_B19_noRG_1in10x_L1_GCCAAATAGTAGGCCA	66	391
CCEx12_B19_noRG_1in10x_L1_TTTGGTTAGGGCTCTC	31	227
CCEx12_B19_noRG_1in10x_L1_ACAGCCGTCTCCGGTT	29	193
CCEx12_B19_noRG_1in10x_L1_TACAGTGAGCTAACTC	47	326
CCEx12_B19_noRG_1in10x_L1_ACGATGTGTGAACCTT	49	352
CCEx12_B19_noRG_1in10x_L1_AGCCTAAGTGGTCCGT	42	400
CCEx12_B19_noRG_1in10x_L1_CACCTTGTCGGTTAAC	31	322
CCEx12_B19_noRG_1in10x_L1_ACGGGTCCATGGGAAC	47	403
CCEx12_B19_noRG_1in10x_L1_CCATGTCTCAACCAAC	30	326
CCEx12_B19_noRG_1in10x_L1_GCGACCACATAAAGGT	44	218
CCEx12_B19_noRG_1in10x_L1_AAGGCAGAGTACGTAA	48	319
CCEx12_B19_noRG_1in10x_L1_AGGTCCGGTACCGCTG	42	293
CCEx12_B19_noRG_1in10x_L1_ACCTTTAAGTGAAGAG	44	460
CCEx12_B19_noRG_1in10x_L1_CTGTGCTAGTACGCCC	51	302
CCEx12_B19_noRG_1in10x_L1_GGTGCGTAGGCAATTA	58	333
CCEx12_B19_noRG_1in10x_L1_CCTTCGACAGCGATCC	36	299
CCEx12_B19_noRG_1in10x_L1_AACTCCCGTTGAACTC	52	240
CCEx12_B19_noRG_1in10x_L1_AGGGAGTCACCAGGCT	48	293
CCEx12_B19_noRG_1in10x_L1_GTCCTCATCCTCATTA	36	388
CCEx12_B19_noRG_1in10x_L1_CCGGGATAGTGTCCAT	32	344
CCEx12_B19_noRG_1in10x_L1_CACCTTGAGATCCCGC	34	276
CCEx12_B19_noRG_1in10x_L1_CGACCTTCACGTGAGA	42	311
CCEx12_B19_noRG_1in10x_L1_ATGAGGGTCCGCATAA	35	295
CCEx12_B19_noRG_1in10x_L1_ATTATCCGTCAGAATA	52	310
CCEx12_B19_noRG_1in10x_L1_CGAGAAGTCAGGCGAA	32	340
CCEx12_B19_noRG_1in10x_L1_GAATAAGCAAGTTGTC	42	400
CCEx12_B19_noRG_1in10x_L1_CTACACCCAGACAAAT	28	311
CCEx12_B19_noRG_1in10x_L1_CTGGTCTCATGCGCAC	31	284
CCEx12_B19_noRG_1in10x_L1_CTACACCAGGATATAC	38	254
CCEx12_B19_noRG_1in10x_L1_CTAACTTCATGAGCGA	31	264
CCEx12_B19_noRG_1in10x_L1_TCCACACTCACAGTAC	51	372
CCEx12_B19_noRG_1in10x_L1_TCGTAGAAGCTAGTGG	51	277
CCEx12_B19_noRG_1in10x_L1_GTCTTCGTCAGTTGAC	46	225
CCEx12_B19_noRG_1in10x_L1_CCGGTAGTCACTCTTA	32	360
CCEx12_B19_noRG_1in10x_L1_ATCGAGTGTTCCAACA	37	220
CCEx12_B19_noRG_1in10x_L1_AAACGGGTCAGATAAG	38	333
CCEx12_B19_noRG_1in10x_L1_ACTGAGTCACCACCAG	37	316
CCEx12_B19_noRG_1in10x_L1_CGTAGCGAGTGTACGG	40	320
CCEx12_B19_noRG_1in10x_L1_ACGATGTAGACCACGA	40	256
CCEx12_B19_noRG_1in10x_L1_GGCGACTGTCAGAGGT	40	341
CCEx12_B19_noRG_1in10x_L1_TACTTACCAGAAGCAC	28	241
CCEx12_B19_noRG_1in10x_L1_CAGAATCTCTGCCAGG	28	254
CCEx12_B19_noRG_1in10x_L1_TCTGGAACACTAAGTC	46	426
CCEx12_B19_noRG_1in10x_L1_CCAGCGAAGATGTCGG	40	239
CCEx12_B19_noRG_1in10x_L1_ACATGGTAGCTAGTGG	38	292
CCEx12_B19_noRG_1in10x_L1_CGTCACTGTAGAAGGA	32	227
CCEx12_B19_noRG_1in10x_L1_TACCTTACACTGAAGG	47	311
CCEx12_B19_noRG_1in10x_L1_CCTAGCTCACAACGTT	30	311
CCEx12_B19_noRG_1in10x_L1_CGATTGACACATGTGT	30	292
CCEx12_B19_noRG_1in10x_L1_GATGCTATCCTATGTT	30	257
CCEx12_B19_noRG_1in10x_L1_CTGATCCCATTTGCCC	37	259
CCEx12_B19_noRG_1in10x_L1_ACGATGTGTCTGATCA	31	225
CCEx12_B19_noRG_1in10x_L1_CACCACTTCTGGTATG	34	291
CCEx12_B19_noRG_1in10x_L1_TATCTCACACGTGAGA	36	297
CCEx12_B19_noRG_1in10x_L1_AGGGTGAAGATGAGAG	35	423
CCEx12_B19_noRG_1in10x_L1_GTGCTTCAGATGGCGT	47	415
CCEx12_B19_noRG_1in10x_L1_CATTCGCAGCGTGAGT	32	263
CCEx12_B19_noRG_1in10x_L1_CTACACCCACCAACCG	42	271
CCEx12_B19_noRG_1in10x_L1_TAGCCGGTCCTCAACC	44	222
CCEx12_B19_noRG_1in10x_L1_GAGGTGAAGCTGCCCA	34	314
CCEx12_B19_noRG_1in10x_L1_CGTTCTGTCGTACCGG	37	217
CCEx12_B19_noRG_1in10x_L1_CGGTTAACAGTATGCT	30	251
CCEx12_B19_noRG_1in10x_L1_TCGGTAACACGAGAGT	44	338
CCEx12_B19_noRG_1in10x_L1_ATAGACCGTTGGTAAA	26	197
CCEx12_B19_noRG_1in10x_L1_TAGGCATTCACGAAGG	32	295
CCEx12_B19_noRG_1in10x_L1_ACGCCGAGTTCTCATT	32	318
CCEx12_B19_noRG_1in10x_L1_ACACCAAGTTCGTTGA	42	360
CCEx12_B19_noRG_1in10x_L1_TACTCATGTGGCCCTA	33	266
CCEx12_B19_noRG_1in10x_L1_CCTCTGACATATACGC	31	277
CCEx12_B19_noRG_1in10x_L1_TTGACTTAGAGGTTAT	34	225
CCEx12_B19_noRG_1in10x_L1_TTATGCTTCTATCGCC	39	247
CCEx12_B19_noRG_1in10x_L1_CGAGAAGAGTCGCCGT	42	281
CCEx12_B19_noRG_1in10x_L1_CACACCTAGCTAGTGG	48	429
CCEx12_B19_noRG_1in10x_L1_AGATCTGTCTCCAACC	31	263
CCEx12_B19_noRG_1in10x_L1_CTCCTAGGTCAAGCGA	36	295
CCEx12_B19_noRG_1in10x_L1_TGCGCAGTCAACGGGA	40	287
CCEx12_B19_noRG_1in10x_L1_GAACGGAAGCTCAACT	26	246
CCEx12_B19_noRG_1in10x_L1_GCGACCAAGACTTTCG	46	249
CCEx12_B19_noRG_1in10x_L1_GGGCATCCACTTGGAT	33	288
CCEx12_B19_noRG_1in10x_L1_GATCGATCAAGCGCTC	30	232
CCEx12_B19_noRG_1in10x_L1_TAGCCGGAGAAACCTA	30	280
CCEx12_B19_noRG_1in10x_L1_TGTCCCACACGAAGCA	28	260
CCEx12_B19_noRG_1in10x_L1_GTCACGGGTTTGACAC	33	312
CCEx12_B19_noRG_1in10x_L1_GCTGGGTCAACTTGAC	36	277
CCEx12_B19_noRG_1in10x_L1_CTCTACGAGCCACGTC	46	323
CCEx12_B19_noRG_1in10x_L1_CTTAGGAAGACAGACC	38	203
CCEx12_B19_noRG_1in10x_L1_CCGTGGATCTATCCTA	33	283
CCEx12_B19_noRG_1in10x_L1_CATCAGAAGCCACGTC	40	310
CCEx12_B19_noRG_1in10x_L1_CTAACTTCATTACGAC	32	165
CCEx12_B19_noRG_1in10x_L1_CACATAGGTAGCTAAA	40	286
CCEx12_B19_noRG_1in10x_L1_GCGCCAAGTACCGTTA	38	366
CCEx12_B19_noRG_1in10x_L1_CGCCAAGGTACGCACC	56	421
CCEx12_B19_noRG_1in10x_L1_TGTTCCGGTGATGTGG	27	221
CCEx12_B19_noRG_1in10x_L1_TCAGCTCAGCAATCTC	178	1366
CCEx12_B19_noRG_1in10x_L1_TCAGCAACAATACGCT	32	213
CCEx12_B19_noRG_1in10x_L1_TGGCTGGTCCTTAATC	34	298
CCEx12_B19_noRG_1in10x_L1_GCCTCTACATCCCACT	38	242
CCEx12_B19_noRG_1in10x_L1_GACTGCGAGTTAGCGG	31	257
CCEx12_B19_noRG_1in10x_L1_AGGTCATCATCTATGG	32	238
CCEx12_B19_noRG_1in10x_L1_CCGTTCATCGACAGCC	44	312
CCEx12_B19_noRG_1in10x_L1_TCACAAGCACGAAATA	40	198
CCEx12_B19_noRG_1in10x_L1_AACTCCCAGCGTAATA	46	300
CCEx12_B19_noRG_1in10x_L1_TGCCAAAGTCGCGTGT	31	270
CCEx12_B19_noRG_1in10x_L1_GTGTTAGTCTTAGAGC	30	229
CCEx12_B19_noRG_1in10x_L1_ATGGGAGGTAATAGCA	29	265
CCEx12_B19_noRG_1in10x_L1_TTCTCCTGTCAGAAGC	50	319
CCEx12_B19_noRG_1in10x_L1_TCATTTGCAAGGACAC	31	263
CCEx12_B19_noRG_1in10x_L1_CGCCAAGCAAGAAAGG	44	343
CCEx12_B19_noRG_1in10x_L1_GATCGTAAGATATGGT	31	232
CCEx12_B19_noRG_1in10x_L1_ACGCCGATCCGTCAAA	30	275
CCEx12_B19_noRG_1in10x_L1_TACACGAAGACTCGGA	35	369
CCEx12_B19_noRG_1in10x_L1_GGCGACTCAGACGTAG	41	251
CCEx12_B19_noRG_1in10x_L1_CAGCCGACAGCGTTCG	33	294
CCEx12_B19_noRG_1in10x_L1_AGAGTGGCAGGGTTAG	41	315
CCEx12_B19_noRG_1in10x_L1_TCGGTAAGTCAGAAGC	32	251
CCEx12_B19_noRG_1in10x_L1_CGGGTCAAGGAGCGTT	37	323
CCEx12_B19_noRG_1in10x_L1_GAAGCAGTCGGTCCGA	41	265
CCEx12_B19_noRG_1in10x_L1_TACAGTGGTGGCTCCA	31	236
CCEx12_B19_noRG_1in10x_L1_TATCAGGCAGCTCCGA	34	268
CCEx12_B19_noRG_1in10x_L1_CGCTGGATCTTAACCT	42	226
CCEx12_B19_noRG_1in10x_L1_GCTCCTATCAACGGCC	30	162
CCEx12_B19_noRG_1in10x_L1_GGGACCTGTTATCACG	33	319
CCEx12_B19_noRG_1in10x_L1_TTTACTGGTCCGAAGA	32	276
CCEx12_B19_noRG_1in10x_L1_ACGGAGATCGAACTGT	39	263
CCEx12_B19_noRG_1in10x_L1_CTACGTCCATGCAACT	36	387
CCEx12_B19_noRG_1in10x_L1_CATATGGGTTCAACCA	26	128
CCEx12_B19_noRG_1in10x_L1_TGACTAGCATCATCCC	28	209
CCEx12_B19_noRG_1in10x_L1_GGACATTCAATGGAAT	28	181
CCEx12_B19_noRG_1in10x_L1_TCTCATAGTATCTGCA	33	225
CCEx12_B19_noRG_1in10x_L1_CTCTACGGTGCGAAAC	32	286
CCEx12_B19_noRG_1in10x_L1_TGCCAAAAGATGCCTT	33	158
CCEx12_B19_noRG_1in10x_L1_CACATAGAGGTGATAT	36	392
CCEx12_B19_noRG_1in10x_L1_AGCTTGAAGCACACAG	36	297
CCEx12_B19_noRG_1in10x_L1_CAGCAGCAGGACGAAA	27	247
CCEx12_B19_noRG_1in10x_L1_ATTTCTGCACTTCTGC	34	244
CCEx12_B19_noRG_1in10x_L1_GACCAATAGTTAACGA	29	205
CCEx12_B19_noRG_1in10x_L1_AACCGCGTCCTATTCA	40	258
CCEx12_B19_noRG_1in10x_L1_TCGTACCAGCTAGTTC	27	209
CCEx12_B19_noRG_1in10x_L1_TTGACTTGTCCGTCAG	31	245
CCEx12_B19_noRG_1in10x_L1_TGACGGCCAGAAGCAC	33	217
CCEx12_B19_noRG_1in10x_L1_CATGGCGAGCACCGTC	34	250
CCEx12_B19_noRG_1in10x_L1_ACGAGGAGTCTAAAGA	35	306
CCEx12_B19_noRG_1in10x_L1_AACTCCCGTCGCTTTC	27	203
CCEx12_B19_noRG_1in10x_L1_CTTAGGATCGAGGTAG	29	251
CCEx12_B19_noRG_1in10x_L1_TTGCGTCAGTGGGTTG	27	210
CCEx12_B19_noRG_1in10x_L1_TCAGGTAGTGATAAGT	30	254
CCEx12_B19_noRG_1in10x_L1_TCCACACCACAGACAG	36	227
CCEx12_B19_noRG_1in10x_L1_ACGAGGAGTAGCTAAA	32	265
CCEx12_B19_noRG_1in10x_L1_ACATCAGGTGTGTGCC	25	177
CCEx12_B19_noRG_1in10x_L1_CATCAAGGTGCCTTGG	27	152
CCEx12_B19_noRG_1in10x_L1_CGTAGGCGTGTTGGGA	42	249
CCEx12_B19_noRG_1in10x_L1_CCACCTATCGGATGTT	49	241
CCEx12_B19_noRG_1in10x_L1_TGCCCTATCGTGGACC	30	230
CCEx12_B19_noRG_1in10x_L1_GTGCATAAGTCATCCA	33	251
CCEx12_B19_noRG_1in10x_L1_GTCCTCAGTCAGAATA	29	249
CCEx12_B19_noRG_1in10x_L1_TACTCGCCAGGCGATA	35	159
CCEx12_B19_noRG_1in10x_L1_CTCGGGATCAGCATGT	35	261
CCEx12_B19_noRG_1in10x_L1_CTAGCCTGTAAACCTC	31	253
CCEx12_B19_noRG_1in10x_L1_ACACCGGAGGCGATAC	32	260
CCEx12_B19_noRG_1in10x_L1_GGACGTCGTCCGTTAA	35	233
CCEx12_B19_noRG_1in10x_L1_GATGAGGGTCGGCATC	29	277
CCEx12_B19_noRG_1in10x_L1_CGATCGGGTTACGTCA	27	230
CCEx12_B19_noRG_1in10x_L1_CAGCAGCCAAGTACCT	36	342
CCEx12_B19_noRG_1in10x_L1_ACTTTCATCATTGCGA	27	178
CCEx12_B19_noRG_1in10x_L1_CCCAGTTTCTTTAGGG	33	258
CCEx12_B19_noRG_1in10x_L1_CGGCTAGTCTATGTGG	34	279
CCEx12_B19_noRG_1in10x_L1_CATCGAAGTATATCCG	32	274
CCEx12_B19_noRG_1in10x_L1_GGAAAGCGTCTCATCC	30	268
CCEx12_B19_noRG_1in10x_L1_GGCGACTGTATCACCA	41	258
CCEx12_B19_noRG_1in10x_L1_TTTGTCACAATCAGAA	35	256
CCEx12_B19_noRG_1in10x_L1_CATGACACAAACCCAT	30	217
CCEx12_B19_noRG_1in10x_L1_GGAGCAATCTACTATC	44	249
CCEx12_B19_noRG_1in10x_L1_GTTCATTCATTAGGCT	28	205
CCEx12_B19_noRG_1in10x_L1_GTGTGCGTCCAGAAGG	46	264
CCEx12_B19_noRG_1in10x_L1_CACAGGCTCAACCATG	33	215
CCEx12_B19_noRG_1in10x_L1_TCTATTGGTCAAAGAT	28	214
CCEx12_B19_noRG_1in10x_L1_TGAGCCGAGGAGCGTT	32	263
CCEx12_B19_noRG_1in10x_L1_AAGCCGCCACAGATTC	36	256
CCEx12_B19_noRG_1in10x_L1_CCCATACGTAGAGCTG	31	247
CCEx12_B19_noRG_1in10x_L1_ATGCGATGTGTGACGA	34	237
CCEx12_B19_noRG_1in10x_L1_ATTTCTGTCGTTGACA	21	190
CCEx12_B19_noRG_1in10x_L1_GGTGTTATCATCGATG	26	194
CCEx12_B19_noRG_1in10x_L1_AACTCAGAGCTAAACA	36	205
CCEx12_B19_noRG_1in10x_L1_CGGCTAGTCTTCAACT	35	191
CCEx12_B19_noRG_1in10x_L1_CTCTACGGTTCCACGG	32	211
CCEx12_B19_noRG_1in10x_L1_CCCATACAGAACAATC	25	198
CCEx12_B19_noRG_1in10x_L1_TTCTACAAGATATACG	28	204
CCEx12_B19_noRG_1in10x_L1_GAGGTGAGTTATCACG	48	316
CCEx12_B19_noRG_1in10x_L1_ACTTACTTCAGCACAT	30	213
CCEx12_B19_noRG_1in10x_L1_ACTGAGTAGTACTTGC	23	118
CCEx12_B19_noRG_1in10x_L1_TGCTGCTCATGATCCA	40	259
CCEx12_B19_noRG_1in10x_L1_GGCTGGTGTTAAAGTG	43	338
CCEx12_B19_noRG_1in10x_L1_CCAATCCCACCATGTA	34	297
CCEx12_B19_noRG_1in10x_L1_CGTCCATTCATCACCC	27	235
CCEx12_B19_noRG_1in10x_L1_CGCGTTTGTTGTGGAG	22	168
CCEx12_B19_noRG_1in10x_L1_ACATCAGGTAAGAGGA	21	153
CCEx12_B19_noRG_1in10x_L1_TACGGTAAGTGTACGG	21	184
CCEx12_B19_noRG_1in10x_L1_TTAGGACGTCTAACGT	26	195
CCEx12_B19_noRG_1in10x_L1_GCAATCAGTAAGAGAG	39	251
CCEx12_B19_noRG_1in10x_L1_GCGCGATAGCTGAACG	23	186
CCEx12_B19_noRG_1in10x_L1_CCGTGGAAGGTGGGTT	32	253
CCEx12_B19_noRG_1in10x_L1_GAAGCAGTCCACGTGG	28	175
CCEx12_B19_noRG_1in10x_L1_ATCTGCCAGAGTACCG	44	377
CCEx12_B19_noRG_1in10x_L1_CTCGAGGAGTCCAGGA	27	211
CCEx12_B19_noRG_1in10x_L1_AACTCAGCAGCTGTGC	27	207
CCEx12_B19_noRG_1in10x_L1_GATGAGGGTTAGAACA	58	390
CCEx12_B19_noRG_1in10x_L1_GCAGCCAGTCCGCTGA	29	224
CCEx12_B19_noRG_1in10x_L1_ACCCACTGTTGTGGCC	41	251
CCEx12_B19_noRG_1in10x_L1_CACAAACCAACCGCCA	28	257
CCEx12_B19_noRG_1in10x_L1_CTCGAGGCATCATCCC	46	264
CCEx12_B19_noRG_1in10x_L1_ATCATCTCACAACTGT	20	141
CCEx12_B19_noRG_1in10x_L1_CGCTATCTCAGCGATT	27	199
CCEx12_B19_noRG_1in10x_L1_GGGAATGTCCTCAATT	21	109
CCEx12_B19_noRG_1in10x_L1_TACAGTGTCATGTCCC	31	176
CCEx12_B19_noRG_1in10x_L1_CCTATTAGTGCAGGTA	26	140
CCEx12_B19_noRG_1in10x_L1_TTCCCAGTCTGGTATG	34	272
CCEx12_B19_noRG_1in10x_L1_TTTGCGCAGACACTAA	40	302
CCEx12_B19_noRG_1in10x_L1_AGCAGCCCATAAAGGT	22	193
CCEx12_B19_noRG_1in10x_L1_GAATAAGGTTCCACTC	37	242
CCEx12_B19_noRG_1in10x_L1_GCAGCCATCTTGCATT	35	244
CCEx12_B19_noRG_1in10x_L1_CTCTAATAGTTAAGTG	30	226
CCEx12_B19_noRG_1in10x_L1_CAGTCCTGTACTTCTT	27	174
CCEx12_B19_noRG_1in10x_L1_CATGACACAATGGAGC	26	160
CCEx12_B19_noRG_1in10x_L1_TGCACCTCATGCCTAA	25	182
CCEx12_B19_noRG_1in10x_L1_CCACGGAAGCGCCTCA	27	184
CCEx12_B19_noRG_1in10x_L1_GAATGAAAGAAGGCCT	24	194
CCEx12_B19_noRG_1in10x_L1_CCTACCACAGACGCCT	36	217
CCEx12_B19_noRG_1in10x_L1_GGCGTGTGTTGGGACA	85	927
CCEx12_B19_noRG_1in10x_L1_ATCCGAACAATAGAGT	31	173
CCEx12_B19_noRG_1in10x_L1_TCAGGATAGACAAAGG	36	215
CCEx12_B19_noRG_1in10x_L1_CGATGTACACGGACAA	28	135
CCEx12_B19_noRG_1in10x_L1_TCTATTGCAGATGAGC	28	222
CCEx12_B19_noRG_1in10x_L1_GACACGCCACCCTATC	28	202
CCEx12_B19_noRG_1in10x_L1_GGTGTTAGTGCACGAA	22	199
CCEx12_B19_noRG_1in10x_L1_ACCTTTACACGGATAG	27	212
CCEx12_B19_noRG_1in10x_L1_CGGGTCAAGAGCCTAG	32	258
CCEx12_B19_noRG_1in10x_L1_AGGCCACTCACATAGC	26	180
CCEx12_B19_noRG_1in10x_L1_AGTGTCACAAGTTAAG	54	320
CCEx12_B19_noRG_1in10x_L1_TCATTACGTATTACCG	28	170
CCEx12_B19_noRG_1in10x_L1_TTCTTAGTCCACGACG	21	228
CCEx12_B19_noRG_1in10x_L1_CTCTGGTCACAGGTTT	30	223
CCEx12_B19_noRG_1in10x_L1_AGTGGGAAGTTGTCGT	29	226
CCEx12_B19_noRG_1in10x_L1_TGGCCAGAGACTAAGT	28	220
CCEx12_B19_noRG_1in10x_L1_CTCGAAAAGAGGTTAT	24	140
CCEx12_B19_noRG_1in10x_L1_ATCGAGTGTACAGCAG	27	175
CCEx12_B19_noRG_1in10x_L1_CTCATTAGTGAAATCA	35	277
CCEx12_B19_noRG_1in10x_L1_CTGTGCTTCGTTTATC	28	171
CCEx12_B19_noRG_1in10x_L1_CTCGTCAGTAGCTAAA	28	208
CCEx12_B19_noRG_1in10x_L1_GCTGCTTTCTTGCAAG	43	381
CCEx12_B19_noRG_1in10x_L1_ATTATCCTCTCGTTTA	21	195
CCEx12_B19_noRG_1in10x_L1_CGACTTCGTGGTACAG	34	204
CCEx12_B19_noRG_1in10x_L1_ATGGGAGAGGTCGGAT	28	166
CCEx12_B19_noRG_1in10x_L1_ACGGGTCAGTCCAGGA	31	243
CCEx12_B19_noRG_1in10x_L1_GGGAATGTCTACCAGA	30	256
CCEx12_B19_noRG_1in10x_L1_AGGCCACTCGGAGGTA	25	243
CCEx12_B19_noRG_1in10x_L1_CCAGCGATCCGATATG	29	180
CCEx12_B19_noRG_1in10x_L1_CAGAATCCATGCCTTC	30	211
CCEx12_B19_noRG_1in10x_L1_CCGTGGAGTATATGGA	27	162
CCEx12_B19_noRG_1in10x_L1_GGTATTGTCCAGAGGA	45	313
CCEx12_B19_noRG_1in10x_L1_GTCTTCGGTTTCCACC	25	201
CCEx12_B19_noRG_1in10x_L1_GTAACGTAGAATAGGG	30	243
CCEx12_B19_noRG_1in10x_L1_CTCCTAGAGCGAAGGG	25	187
CCEx12_B19_noRG_1in10x_L1_CTTTGCGGTAGCTCCG	27	209
CCEx12_B19_noRG_1in10x_L1_TAGTGGTTCTCGATGA	28	121
CCEx12_B19_noRG_1in10x_L1_ACGCAGCGTTCACCTC	30	207
CCEx12_B19_noRG_1in10x_L1_ACTTGTTCATGCATGT	27	221
CCEx12_B19_noRG_1in10x_L1_CTACACCCACAGGCCT	20	160
CCEx12_B19_noRG_1in10x_L1_TTTACTGGTGATGTGG	31	193
CCEx12_B19_noRG_1in10x_L1_CAGAATCTCGCCTGAG	27	209
CCEx12_B19_noRG_1in10x_L1_CTGCCTAGTGGCTCCA	38	241
CCEx12_B19_noRG_1in10x_L1_TTCGAAGGTCTAAAGA	27	197
CCEx12_B19_noRG_1in10x_L1_ACACCGGAGTGCAAGC	26	221
CCEx12_B19_noRG_1in10x_L1_TGAGGGATCTCGATGA	30	191
CCEx12_B19_noRG_1in10x_L1_TAGGCATTCGTCGTTC	25	169
CCEx12_B19_noRG_1in10x_L1_GAGGTGACAAGGGTCA	29	207
CCEx12_B19_noRG_1in10x_L1_GCCAAATCACGGACAA	28	191
CCEx12_B19_noRG_1in10x_L1_TAGTTGGCATAAGACA	29	170
CCEx12_B19_noRG_1in10x_L1_GGGAATGGTCTCCACT	30	201
CCEx12_B19_noRG_1in10x_L1_ACTGTCCTCACCTTAT	25	172
CCEx12_B19_noRG_1in10x_L1_GTGCTTCTCAACGAAA	32	225
CCEx12_B19_noRG_1in10x_L1_GTCACAATCCTTAATC	29	308
CCEx12_B19_noRG_1in10x_L1_TGACGGCCAATAACGA	27	190
CCEx12_B19_noRG_1in10x_L1_GCATACATCAAAGTAG	28	242
CCEx12_B19_noRG_1in10x_L1_CAGAATCGTCCTCTTG	28	162
CCEx12_B19_noRG_1in10x_L1_CCTCTGAAGATGTAAC	35	240
CCEx12_B19_noRG_1in10x_L1_TCAGGTAAGCCGGTAA	29	171
CCEx12_B19_noRG_1in10x_L1_TAAGCGTCAGGCAGTA	24	171
CCEx12_B19_noRG_1in10x_L1_GTGCTTCAGAAAGTGG	30	198
CCEx12_B19_noRG_1in10x_L1_GATCTAGGTTGCTCCT	23	164
CCEx12_B19_noRG_1in10x_L1_CCGTGGAGTCTAGGTT	30	195
CCEx12_B19_noRG_1in10x_L1_CGTTAGAAGGTGCAAC	30	138
CCEx12_B19_noRG_1in10x_L1_CTGTGCTCATTGGTAC	39	290
CCEx12_B19_noRG_1in10x_L1_CGTCTACTCTGTCAAG	27	215
CCEx12_B19_noRG_1in10x_L1_TGACGGCCACTAAGTC	26	214
CCEx12_B19_noRG_1in10x_L1_AGAATAGGTGGACGAT	34	338
CCEx12_B19_noRG_1in10x_L1_GGAGCAAAGCACAGGT	26	195
CCEx12_B19_noRG_1in10x_L1_CATATTCAGGGTCGAT	28	197
CCEx12_B19_noRG_1in10x_L1_CGTTAGACAAGCGATG	29	201
CCEx12_B19_noRG_1in10x_L1_CTACATTAGCCAGAAC	31	226
CCEx12_B19_noRG_1in10x_L1_TGACAACTCGCCTGTT	25	178
CCEx12_B19_noRG_1in10x_L1_GAATAAGAGACGCTTT	36	207
CCEx12_B19_noRG_1in10x_L1_CATATGGCACGTAAGG	23	164
CCEx12_B19_noRG_1in10x_L1_GAGTCCGGTACGAAAT	27	203
CCEx12_B19_noRG_1in10x_L1_GTCTCGTGTGCACCAC	27	228
CCEx12_B19_noRG_1in10x_L1_GTTCGGGTCGCCTGTT	34	229
CCEx12_B19_noRG_1in10x_L1_TCTCATAGTGTTAAGA	36	174
CCEx12_B19_noRG_1in10x_L1_CGTTCTGGTACGCACC	33	239
CCEx12_B19_noRG_1in10x_L1_AGAATAGCACCAGGTC	20	135
CCEx12_B19_noRG_1in10x_L1_CAACCAAAGGAATGGA	26	179
CCEx12_B19_noRG_1in10x_L1_TCAGGATTCAGTTAGC	29	137
CCEx12_B19_noRG_1in10x_L1_AGTAGTCAGAGTAATC	34	224
CCEx12_B19_noRG_1in10x_L1_CTACACCTCTCTAAGG	26	174
CCEx12_B19_noRG_1in10x_L1_TGCGCAGTCGTCACGG	26	197
CCEx12_B19_noRG_1in10x_L1_CCTATTAAGTGAATTG	144	952
CCEx12_B19_noRG_1in10x_L1_AACCGCGGTCCGAGTC	33	284
CCEx12_B19_noRG_1in10x_L1_CAGCTGGCATGCCTTC	35	248
CCEx12_B19_noRG_1in10x_L1_CAGTCCTTCAATACCG	26	140
CCEx12_B19_noRG_1in10x_L1_AACTCCCGTCTCCACT	33	183
CCEx12_B19_noRG_1in10x_L1_ACTGATGGTAAGTGGC	28	222
CCEx12_B19_noRG_1in10x_L1_ACTTTCACAAACTGCT	24	166
CCEx12_B19_noRG_1in10x_L1_GCATGCGCAAAGTCAA	22	179
CCEx12_B19_noRG_1in10x_L1_GCAGTTAAGAAGGCCT	30	214
CCEx12_B19_noRG_1in10x_L1_AAAGTAGCACCAGCAC	25	198
CCEx12_B19_noRG_1in10x_L1_TGACTTTTCGTCTGCT	23	202
CCEx12_B19_noRG_1in10x_L1_ACGGGCTTCACATACG	25	202
CCEx12_B19_noRG_1in10x_L1_TCGCGTTGTACTTAGC	27	233
CCEx12_B19_noRG_1in10x_L1_GGCTCGAGTGAGTGAC	39	241
CCEx12_B19_noRG_1in10x_L1_CGTAGGCCATTCGACA	26	208
CCEx12_B19_noRG_1in10x_L1_GTGTTAGAGGTGATAT	28	222
CCEx12_B19_noRG_1in10x_L1_ACGCCGATCTCGAGTA	27	190
CCEx12_B19_noRG_1in10x_L1_ACACCGGAGAAGGGTA	22	151
CCEx12_B19_noRG_1in10x_L1_CAGCATACATTGTGCA	29	201
CCEx12_B19_noRG_1in10x_L1_ACACTGACAAACTGTC	24	217
CCEx12_B19_noRG_1in10x_L1_TGTGTTTGTCGGCATC	19	124
CCEx12_B19_noRG_1in10x_L1_AACCGCGTCTAACTCT	24	201
CCEx12_B19_noRG_1in10x_L1_GAACATCTCATCTGCC	24	148
CCEx12_B19_noRG_1in10x_L1_AGAATAGAGACAGAGA	28	167
CCEx12_B19_noRG_1in10x_L1_GCCTCTAGTATAATGG	19	149
CCEx12_B19_noRG_1in10x_L1_AAAGCAACAGTCTTCC	51	453
CCEx12_B19_noRG_1in10x_L1_GCAGCCACATCCGGGT	23	160
CCEx12_B19_noRG_1in10x_L1_GTGTTAGCAGCTGCAC	22	131
CCEx12_B19_noRG_1in10x_L1_CAGCTAAAGGACGAAA	26	182
CCEx12_B19_noRG_1in10x_L1_GCAGTTAAGGTGATAT	28	229
CCEx12_B19_noRG_1in10x_L1_TCAGATGAGAGTGACC	22	162
CCEx12_B19_noRG_1in10x_L1_CGAGCCAGTTACGACT	27	168
CCEx12_B19_noRG_1in10x_L1_GGTGCGTCAGAGTGTG	26	220
CCEx12_B19_noRG_1in10x_L1_GAACATCGTAAAGTCA	15	80
CCEx12_B19_noRG_1in10x_L1_TTCTCCTCATCGTCGG	19	127
CCEx12_B19_noRG_1in10x_L1_TCGTAGACAAACTGCT	35	235
CCEx12_B19_noRG_1in10x_L1_GTACTCCCAATCAGAA	27	165
CCEx12_B19_noRG_1in10x_L1_TATCAGGTCCTCCTAG	24	269
CCEx12_B19_noRG_1in10x_L1_CTTTGCGGTATAGGGC	29	198
CCEx12_B19_noRG_1in10x_L1_GCTTCCAAGCTGCCCA	31	163
CCEx12_B19_noRG_1in10x_L1_AGCGTATGTCTAGAGG	24	139
CCEx12_B19_noRG_1in10x_L1_TCAACGAGTACCTACA	27	127
CCEx12_B19_noRG_1in10x_L1_TGCCCATTCCAGGGCT	25	163
CCEx12_B19_noRG_1in10x_L1_ACGGGTCTCATATCGG	38	244
CCEx12_B19_noRG_1in10x_L1_AGCCTAAGTGTCAATC	30	281
CCEx12_B19_noRG_1in10x_L1_GGCTGGTCAATGGAGC	43	344
CCEx12_B19_noRG_1in10x_L1_CTCGTACGTGAAATCA	21	114
CCEx12_B19_noRG_1in10x_L1_CTGATAGAGATATACG	26	197
CCEx12_B19_noRG_1in10x_L1_CGTGTCTGTAAACGCG	26	154
CCEx12_B19_noRG_1in10x_L1_ATAAGAGGTATATGGA	26	162
CCEx12_B19_noRG_1in10x_L1_TCCACACTCTGGTATG	26	161
CCEx12_B19_noRG_1in10x_L1_GCAAACTCAAGTTCTG	24	208
CCEx12_B19_noRG_1in10x_L1_CATATGGAGACTTTCG	22	141
CCEx12_B19_noRG_1in10x_L1_CGTCTACTCCAGAGGA	22	150
CCEx12_B19_noRG_1in10x_L1_CATTCGCAGAGGTTAT	26	173
CCEx12_B19_noRG_1in10x_L1_GAAGCAGAGCGTCTAT	18	159
CCEx12_B19_noRG_1in10x_L1_ACACCCTCATTGGGCC	17	140
CCEx12_B19_noRG_1in10x_L1_GCTTCCACAGTAAGAT	30	134
CCEx12_B19_noRG_1in10x_L1_GATCGCGGTGATAAAC	24	150
CCEx12_B19_noRG_1in10x_L1_TGACTTTCATCCCATC	27	155
CCEx12_B19_noRG_1in10x_L1_ACCCACTCAGACTCGC	24	180
CCEx12_B19_noRG_1in10x_L1_ACGAGCCTCAGTGCAT	24	161
CCEx12_B19_noRG_1in10x_L1_GGACATTTCTGTCTCG	24	167
CCEx12_B19_noRG_1in10x_L1_AGACGTTAGGAGTTTA	32	248
CCEx12_B19_noRG_1in10x_L1_AGATTGCAGTCCGTAT	23	172
CCEx12_B19_noRG_1in10x_L1_TGTGTTTTCGGATGGA	21	157
CCEx12_B19_noRG_1in10x_L1_ACCCACTAGGCGACAT	32	170
CCEx12_B19_noRG_1in10x_L1_AACTCTTCAGCTCGAC	18	119
CCEx12_B19_noRG_1in10x_L1_CTCGAAATCCTTAATC	21	126
CCEx12_B19_noRG_1in10x_L1_CTCTGGTTCTCATTCA	25	141
CCEx12_B19_noRG_1in10x_L1_AACTGGTCACCTGGTG	27	185
CCEx12_B19_noRG_1in10x_L1_ACCTTTAGTATAGGGC	31	183
CCEx12_B19_noRG_1in10x_L1_TCACGAAAGAACTGTA	15	70
CCEx12_B19_noRG_1in10x_L1_ACTTACTAGACAGAGA	28	187
CCEx12_B19_noRG_1in10x_L1_GTGTTAGCAGCTCGCA	25	198
CCEx12_B19_noRG_1in10x_L1_TCCCGATGTTGTTTGG	39	267
CCEx12_B19_noRG_1in10x_L1_AAGGTTCAGAGGGATA	25	160
CCEx12_B19_noRG_1in10x_L1_TTAGTTCGTTCGCTAA	26	123
CCEx12_B19_noRG_1in10x_L1_CAAGGCCAGCTCCTCT	29	177
CCEx12_B19_noRG_1in10x_L1_GGGCATCCAGACAAGC	22	187
CCEx12_B19_noRG_1in10x_L1_GAGTCCGAGGCCCGTT	22	155
CCEx12_B19_noRG_1in10x_L1_CGCGGTATCGCACTCT	20	172
CCEx12_B19_noRG_1in10x_L1_CTAATGGGTAGCAAAT	29	213
CCEx12_B19_noRG_1in10x_L1_CGTAGGCCAGCTTAAC	26	132
CCEx12_B19_noRG_1in10x_L1_CTCGGGACACAACGCC	30	183
CCEx12_B19_noRG_1in10x_L1_GACGCGTTCCGTTGCT	29	152
CCEx12_B19_noRG_1in10x_L1_TGGACGCGTGAGGGAG	22	152
CCEx12_B19_noRG_1in10x_L1_TCAACGATCACCGGGT	20	146
CCEx12_B19_noRG_1in10x_L1_GCTTGAACATCGGGTC	34	185
CCEx12_B19_noRG_1in10x_L1_TCAGGTATCTAACTCT	26	193
CCEx12_B19_noRG_1in10x_L1_CACAGGCTCCACGACG	21	147
CCEx12_B19_noRG_1in10x_L1_TCCACACGTGAGGGTT	23	176
CCEx12_B19_noRG_1in10x_L1_CACAGGCTCGGAAATA	28	157
CCEx12_B19_noRG_1in10x_L1_CCTTACGGTCTTTCAT	21	153
CCEx12_B19_noRG_1in10x_L1_CAACCAAAGGACCACA	19	121
CCEx12_B19_noRG_1in10x_L1_ACACCCTAGTTGTAGA	21	157
CCEx12_B19_noRG_1in10x_L1_AATCCAGTCTCATTCA	35	250
CCEx12_B19_noRG_1in10x_L1_TGCGCAGTCTTAGCCC	28	147
CCEx12_B19_noRG_1in10x_L1_TGGGAAGTCTCGCATC	20	149
CCEx12_B19_noRG_1in10x_L1_TTTCCTCCAATGGAAT	28	187
CCEx12_B19_noRG_1in10x_L1_TCCACACAGAACAACT	20	163
CCEx12_B19_noRG_1in10x_L1_TCAGGTAAGAAGCCCA	22	167
CCEx12_B19_noRG_1in10x_L1_TGGCCAGCACAGGAGT	27	222
CCEx12_B19_noRG_1in10x_L1_GTCATTTCAGGACGTA	24	133
CCEx12_B19_noRG_1in10x_L1_CTTAGGACAATAGAGT	32	183
CCEx12_B19_noRG_1in10x_L1_GCACATATCTGGCGTG	24	119
CCEx12_B19_noRG_1in10x_L1_TGACTAGTCTCTAGGA	38	240
CCEx12_B19_noRG_1in10x_L1_TGAAAGACACAGGCCT	24	137
CCEx12_B19_noRG_1in10x_L1_CTGCTGTAGTCATGCT	27	132
CCEx12_B19_noRG_1in10x_L1_TCAGCAAAGAATAGGG	26	187
CCEx12_B19_noRG_1in10x_L1_GGTGAAGAGGGTATCG	23	115
CCEx12_B19_noRG_1in10x_L1_GTACTCCCATACCATG	24	188
CCEx12_B19_noRG_1in10x_L1_CTCTACGAGAGTTGGC	24	163
CCEx12_B19_noRG_1in10x_L1_AACTCTTTCACAACGT	20	136
CCEx12_B19_noRG_1in10x_L1_CACATAGCAGCTGTTA	27	188
CCEx12_B19_noRG_1in10x_L1_CCTATTATCACTCCTG	22	142
CCEx12_B19_noRG_1in10x_L1_ACTGAACGTTGTGGCC	36	331
CCEx12_B19_noRG_1in10x_L1_CCTATTACAATCTGCA	18	108
CCEx12_B19_noRG_1in10x_L1_CTGATAGTCGGTTCGG	27	198
CCEx12_B19_noRG_1in10x_L1_AGTCTTTCATGTCTCC	25	144
CCEx12_B19_noRG_1in10x_L1_CACAAACAGAAGGTTT	27	152
CCEx12_B19_noRG_1in10x_L1_ATTGGTGTCAACGCTA	28	217
CCEx12_B19_noRG_1in10x_L1_AGGCCACCACGGCCAT	21	138
CCEx12_B19_noRG_1in10x_L1_TAGTTGGCATGTAAGA	20	125
CCEx12_B19_noRG_1in10x_L1_CAACCTCTCTATCGCC	27	126
CCEx12_B19_noRG_1in10x_L1_CGGGTCAGTCCATCCT	29	216
CCEx12_B19_noRG_1in10x_L1_TACACGAGTTCACGGC	27	208
CCEx12_B19_noRG_1in10x_L1_CGTCTACCAACACGCC	22	162
CCEx12_B19_noRG_1in10x_L1_CATCGAACATCATCCC	27	215
CCEx12_B19_noRG_1in10x_L1_CGTTGGGTCCCAACGG	29	175
CCEx12_B19_noRG_1in10x_L1_CTGATCCTCCTCTAGC	63	494
CCEx12_B19_noRG_1in10x_L1_AACCGCGAGATCCCAT	26	140
CCEx12_B19_noRG_1in10x_L1_GACGTGCTCGCGTAGC	21	135
CCEx12_B19_noRG_1in10x_L1_CAAGAAACACATTAGC	22	151
CCEx12_B19_noRG_1in10x_L1_CGCGTTTAGCGATAGC	26	143
CCEx12_B19_noRG_1in10x_L1_AAACGGGGTAGGCATG	25	165
CCEx12_B19_noRG_1in10x_L1_AAGGAGCCAATGTTGC	20	106
CCEx12_B19_noRG_1in10x_L1_GAGGTGACAGGGCATA	21	141
CCEx12_B19_noRG_1in10x_L1_GGATTACCACACCGAC	30	156
CCEx12_B19_noRG_1in10x_L1_CAAGTTGGTCTCAACA	25	175
CCEx12_B19_noRG_1in10x_L1_CAGTAACTCATTGCCC	26	168
CCEx12_B19_noRG_1in10x_L1_TAAACCGAGTGGGATC	20	92
CCEx12_B19_noRG_1in10x_L1_ACCCACTAGAAGGACA	25	103
CCEx12_B19_noRG_1in10x_L1_TGACAACCAAGTTCTG	35	216
CCEx12_B19_noRG_1in10x_L1_ACTTTCACAATGTAAG	30	224
CCEx12_B19_noRG_1in10x_L1_CCAGCGAAGGAGTCTG	30	149
CCEx12_B19_noRG_1in10x_L1_GTCATTTAGGACTGGT	24	115
CCEx12_B19_noRG_1in10x_L1_CTCTAATTCTTATCTG	21	117
CCEx12_B19_noRG_1in10x_L1_TACGGTACAGCGTAAG	12	77
CCEx12_B19_noRG_1in10x_L1_CACAGGCCATAAGACA	20	147
CCEx12_B19_noRG_1in10x_L1_ATCACGACAGCTGGCT	28	151
CCEx12_B19_noRG_1in10x_L1_TGACTTTGTGACCAAG	29	154
CCEx12_B19_noRG_1in10x_L1_GGAATAACACGCTTTC	24	145
CCEx12_B19_noRG_1in10x_L1_TACGGATGTAGGAGTC	24	174
CCEx12_B19_noRG_1in10x_L1_TCCACACAGTAGCGGT	23	160
CCEx12_B19_noRG_1in10x_L1_GCCAAATAGCGATCCC	26	165
CCEx12_B19_noRG_1in10x_L1_TGAAAGACATAGTAAG	42	212
CCEx12_B19_noRG_1in10x_L1_CATTCGCTCCAATGGT	20	145
CCEx12_B19_noRG_1in10x_L1_CCACTACAGGGATCTG	19	114
CCEx12_B19_noRG_1in10x_L1_CTACGTCCACCGCTAG	24	127
CCEx12_B19_noRG_1in10x_L1_CCATTCGGTCAACTGT	21	112
CCEx12_B19_noRG_1in10x_L1_ATCACGAAGTGTCCAT	25	136
CCEx12_B19_noRG_1in10x_L1_AGAGCGAGTCAGAGGT	26	137
CCEx12_B19_noRG_1in10x_L1_AGGGATGCAACTGCTA	25	204
CCEx12_B19_noRG_1in10x_L1_GCATGATGTCCGAATT	22	130
CCEx12_B19_noRG_1in10x_L1_GCTTCCATCATCGGAT	13	54
CCEx12_B19_noRG_1in10x_L1_TGCCCTAGTTCAGCGC	20	147
CCEx12_B19_noRG_1in10x_L1_CCTTTCTTCGGATGGA	22	123
CCEx12_B19_noRG_1in10x_L1_CGATGGCTCAGAAATG	25	168
CCEx12_B19_noRG_1in10x_L1_TGCGCAGTCGTGGGAA	17	114
CCEx12_B19_noRG_1in10x_L1_ATAAGAGTCTTGCCGT	30	210
CCEx12_B19_noRG_1in10x_L1_CTGCGGACACGAGGTA	18	90
CCEx12_B19_noRG_1in10x_L1_CGAATGTAGGACACCA	40	178
CCEx12_B19_noRG_1in10x_L1_CCATGTCCACCAGGCT	19	145
CCEx12_B19_noRG_1in10x_L1_GTCTTCGAGATGTTAG	23	147
CCEx12_B19_noRG_1in10x_L1_CCACGGAAGGTCGGAT	22	172
CCEx12_B19_noRG_1in10x_L1_CGATCGGTCCTATGTT	19	119
CCEx12_B19_noRG_1in10x_L1_GTCACGGCACCTATCC	22	127
CCEx12_B19_noRG_1in10x_L1_CTGCTGTGTTCCATGA	20	172
CCEx12_B19_noRG_1in10x_L1_ACTGAGTAGGCCGAAT	24	145
CCEx12_B19_noRG_1in10x_L1_AGTCTTTTCCAGTATG	18	113
CCEx12_B19_noRG_1in10x_L1_TAGACCACAGCTGTTA	20	94
CCEx12_B19_noRG_1in10x_L1_TACTCATCAGACGCTC	22	138
CCEx12_B19_noRG_1in10x_L1_ATGGGAGTCTTGCATT	19	140
CCEx12_B19_noRG_1in10x_L1_TGGCGCATCGAATCCA	15	66
CCEx12_B19_noRG_1in10x_L1_TCGCGAGAGGATCGCA	20	102
CCEx12_B19_noRG_1in10x_L1_ATGAGGGAGTCAAGGC	28	190
CCEx12_B19_noRG_1in10x_L1_TGAGCATTCGCGCCAA	21	101
CCEx12_B19_noRG_1in10x_L1_CAGTAACAGTGTTGAA	29	152
CCEx12_B19_noRG_1in10x_L1_ACGAGCCTCCAACCAA	19	112
CCEx12_B19_noRG_1in10x_L1_ACGAGCCGTCCGAGTC	19	102
CCEx12_B19_noRG_1in10x_L1_AGACGTTAGCCACTAT	18	97
CCEx12_B19_noRG_1in10x_L1_TCAGATGCAAATCCGT	21	88
CCEx12_B19_noRG_1in10x_L1_ATCTGCCCAGGCTCAC	23	98
CCEx12_B19_noRG_1in10x_L1_GCTGGGTGTATGAATG	22	137
CCEx12_B19_noRG_1in10x_L1_CTCATTACAACTTGAC	20	98
CCEx12_B19_noRG_1in10x_L1_CTTTGCGTCTGCCAGG	22	157
CCEx12_B19_noRG_1in10x_L1_CATGGCGCATCGGACC	27	147
CCEx12_B19_noRG_1in10x_L1_GTGCTTCAGTAGTGCG	20	111
CCEx12_B19_noRG_1in10x_L1_ACGCCAGTCGCACTCT	20	93
CCEx12_B19_noRG_1in10x_L1_CAGAATCCAGGTCCAC	24	130
CCEx12_B19_noRG_1in10x_L1_CTCACACAGTCAAGCG	23	160
CCEx12_B19_noRG_1in10x_L1_TACCTATTCCAACCAA	21	128
CCEx12_B19_noRG_1in10x_L1_CGTGTCTGTAGCTTGT	27	206
CCEx12_B19_noRG_1in10x_L1_CGTCAGGAGAGCTATA	22	161
CCEx12_B19_noRG_1in10x_L1_AAGCCGCTCAAACGGG	25	159
CCEx12_B19_noRG_1in10x_L1_TGACGGCGTCTACCTC	24	131
CCEx12_B19_noRG_1in10x_L1_TGCTACCAGCAGATCG	17	79
CCEx12_B19_noRG_1in10x_L1_CACCTTGAGAACAACT	26	140
CCEx12_B19_noRG_1in10x_L1_ATGTGTGAGTATTGGA	24	117
CCEx12_B19_noRG_1in10x_L1_GATGAGGTCAACGGGA	21	130
CCEx12_B19_noRG_1in10x_L1_TCAGCAAAGGTGACCA	17	84
CCEx12_B19_noRG_1in10x_L1_CAGCTGGTCTGAGGGA	23	170
CCEx12_B19_noRG_1in10x_L1_CAGCTAAGTACAGTTC	19	80
CCEx12_B19_noRG_1in10x_L1_CCAATCCCAGCCTTTC	15	98
CCEx12_B19_noRG_1in10x_L1_AACTCAGCATTCGACA	19	95
CCEx12_B19_noRG_1in10x_L1_AGCGTCGGTCCCTTGT	17	131
CCEx12_B19_noRG_1in10x_L1_CAGCTGGGTACCGTTA	35	279
CCEx12_B19_noRG_1in10x_L1_GTGGGTCGTACAGCAG	33	197
CCEx12_B19_noRG_1in10x_L1_ATCACGACATGTTGAC	11	83
CCEx12_B19_noRG_1in10x_L1_GTAGTCAGTGTGACCC	19	113
CCEx12_B19_noRG_1in10x_L1_GGCGACTAGTTGTCGT	23	139
CCEx12_B19_noRG_1in10x_L1_TAGACCAAGCGCTTAT	23	134
CCEx12_B19_noRG_1in10x_L1_CGAGAAGCAGCGTAAG	28	207
CCEx12_B19_noRG_1in10x_L1_TCGCGTTTCGTGGACC	26	145
CCEx12_B19_noRG_1in10x_L1_CAAGTTGCAGTAACGG	29	187
CCEx12_B19_noRG_1in10x_L1_AGCGTATCAAAGGAAG	23	241
CCEx12_B19_noRG_1in10x_L1_CGGCTAGAGTTCGCGC	24	132
CCEx12_B19_noRG_1in10x_L1_GAACATCAGAATAGGG	15	68
CCEx12_B19_noRG_1in10x_L1_CTAAGACCATGAAGTA	20	111
CCEx12_B19_noRG_1in10x_L1_TTTACTGAGACGCAAC	22	125
CCEx12_B19_noRG_1in10x_L1_CCTTTCTCACCGAATT	19	91
CCEx12_B19_noRG_1in10x_L1_ACCGTAACAATCGAAA	17	98
CCEx12_B19_noRG_1in10x_L1_AGCTCCTTCGTGGACC	21	127
CCEx12_B19_noRG_1in10x_L1_GGATTACGTCCATCCT	31	187
CCEx12_B19_noRG_1in10x_L1_ATGGGAGGTTGGTAAA	31	153
CCEx12_B19_noRG_1in10x_L1_CACACTCTCACGGTTA	18	105
CCEx12_B19_noRG_1in10x_L1_ACAGCCGCAGCCAGAA	30	137
CCEx12_B19_noRG_1in10x_L1_GCATGATGTCTCTTTA	22	109
CCEx12_B19_noRG_1in10x_L1_CGTTCTGAGGTTCCTA	19	118
CCEx12_B19_noRG_1in10x_L1_AACTCAGCAATGGTCT	24	171
CCEx12_B19_noRG_1in10x_L1_ACTTACTGTGTGTGCC	20	126
CCEx12_B19_noRG_1in10x_L1_TGACAACCATGAACCT	23	151
CCEx12_B19_noRG_1in10x_L1_CACCAGGCACGAAATA	20	116
CCEx12_B19_noRG_1in10x_L1_GTCTTCGTCAGGCGAA	20	101
CCEx12_B19_noRG_1in10x_L1_TCAACGACACACCGAC	16	66
CCEx12_B19_noRG_1in10x_L1_TATCAGGAGGATCGCA	20	93
CCEx12_B19_noRG_1in10x_L1_AGACGTTTCATGTGGT	12	72
CCEx12_B19_noRG_1in10x_L1_CTCATTATCTTGCATT	22	137
CCEx12_B19_noRG_1in10x_L1_CACAAACCAAATTGCC	50	618
CCEx12_B19_noRG_1in10x_L1_CAGCCGACAGGAACGT	30	208
CCEx12_B19_noRG_1in10x_L1_CGATTGAAGCCAGAAC	13	53
CCEx12_B19_noRG_1in10x_L1_CGCCAAGCAGGAACGT	20	103
CCEx12_B19_noRG_1in10x_L1_CCTTACGTCAGCAACT	21	128
CCEx12_B19_noRG_1in10x_L1_GCGACCAAGGACAGAA	18	123
CCEx12_B19_noRG_1in10x_L1_ATGAGGGAGGCTAGAC	20	130
CCEx12_B19_noRG_1in10x_L1_AGACGTTCATATACCG	20	104
CCEx12_B19_noRG_1in10x_L1_CTCGGAGAGATCACGG	14	65
CCEx12_B19_noRG_1in10x_L1_CGATGGCTCTCTGTCG	23	160
CCEx12_B19_noRG_1in10x_L1_AGTCTTTTCCAAGTAC	24	135
CCEx12_B19_noRG_1in10x_L1_CGAACATAGACGCACA	19	90
CCEx12_B19_noRG_1in10x_L1_ACGGCCAGTCTCTTAT	21	108
CCEx12_B19_noRG_1in10x_L1_TTTATGCTCAGCTCTC	16	113
CCEx12_B19_noRG_1in10x_L1_CTTGGCTAGAACAACT	19	98
CCEx12_B19_noRG_1in10x_L1_CCTCAGTGTCGACTAT	22	189
CCEx12_B19_noRG_1in10x_L1_GTCACAAAGTACGACG	19	131
CCEx12_B19_noRG_1in10x_L1_CCTACACGTTCCACGG	18	93
CCEx12_B19_noRG_1in10x_L1_TGAGAGGTCCTGTAGA	19	170
CCEx12_B19_noRG_1in10x_L1_AGCTCTCTCGGCTACG	18	98
CCEx12_B19_noRG_1in10x_L1_CGATCGGTCTCGCATC	16	100
CCEx12_B19_noRG_1in10x_L1_ATTATCCCATTAACCG	24	136
CCEx12_B19_noRG_1in10x_L1_GGTGCGTAGAGGTTAT	23	110
CCEx12_B19_noRG_1in10x_L1_CGGACGTGTATCACCA	20	151
CCEx12_B19_noRG_1in10x_L1_GATCAGTAGCTGAACG	25	160
CCEx12_B19_noRG_1in10x_L1_CGAGCACGTCTCTTAT	23	132
CCEx12_B19_noRG_1in10x_L1_ACGAGGATCCTCAACC	16	77
CCEx12_B19_noRG_1in10x_L1_CAGAATCGTTCGTTGA	23	126
CCEx12_B19_noRG_1in10x_L1_GCAGCCAGTATTACCG	27	184
CCEx12_B19_noRG_1in10x_L1_CAAGATCCATTGGCGC	18	125
CCEx12_B19_noRG_1in10x_L1_GATCGATAGAGGGATA	21	146
CCEx12_B19_noRG_1in10x_L1_TTATGCTAGACTTTCG	26	131
CCEx12_B19_noRG_1in10x_L1_GTTAAGCAGAGCCTAG	14	61
CCEx12_B19_noRG_1in10x_L1_GGGTTGCTCGTTTGCC	18	130
CCEx12_B19_noRG_1in10x_L1_TGCACCTTCAACGGCC	26	186
CCEx12_B19_noRG_1in10x_L1_ATGTGTGAGGAGCGAG	17	100
CCEx12_B19_noRG_1in10x_L1_GAATAAGGTTACGCGC	26	131
CCEx12_B19_noRG_1in10x_L1_GGGACCTGTCGACTAT	21	126
CCEx12_B19_noRG_1in10x_L1_TCAGCTCGTGCAGTAG	23	120
CCEx12_B19_noRG_1in10x_L1_CTCTAATCATAGGATA	19	106
CCEx12_B19_noRG_1in10x_L1_TGGCCAGAGTCATCCA	19	118
CCEx12_B19_noRG_1in10x_L1_CGACTTCAGTCGATAA	23	132
CCEx12_B19_noRG_1in10x_L1_ACCAGTAGTTACAGAA	22	152
CCEx12_B19_noRG_1in10x_L1_AAGTCTGGTTGTCGCG	16	111
CCEx12_B19_noRG_1in10x_L1_CGCTATCCACACGCTG	20	151
CCEx12_B19_noRG_1in10x_L1_ATCCGAATCTAACCGA	29	219
CCEx12_B19_noRG_1in10x_L1_TAAGAGACAGGTGCCT	13	66
CCEx12_B19_noRG_1in10x_L1_TACGGTAAGACTGGGT	19	70
CCEx12_B19_noRG_1in10x_L1_TTAGGCATCCTCCTAG	14	105
CCEx12_B19_noRG_1in10x_L1_TCAGCAAAGGAATGGA	14	52
CCEx12_B19_noRG_1in10x_L1_CCGGTAGGTCAGCTAT	33	219
CCEx12_B19_noRG_1in10x_L1_AAGACCTTCAACCATG	19	100
CCEx12_B19_noRG_1in10x_L1_TACAGTGGTTGGTAAA	22	137
CCEx12_B19_noRG_1in10x_L1_TTAACTCGTTACGACT	25	209
CCEx12_B19_noRG_1in10x_L1_CGGTTAAAGCCGATTT	20	86
CCEx12_B19_noRG_1in10x_L1_TCTCTAAGTTAAAGTG	19	93
CCEx12_B19_noRG_1in10x_L1_GGTGCGTCATGGAATA	23	108
CCEx12_B19_noRG_1in10x_L1_TTGCCGTAGGGCTCTC	23	116
CCEx12_B19_noRG_1in10x_L1_TTAGGACTCGAGAGCA	18	117
CCEx12_B19_noRG_1in10x_L1_CAAGAAATCACCTTAT	23	176
CCEx12_B19_noRG_1in10x_L1_CCTAGCTGTAGAAAGG	23	131
CCEx12_B19_noRG_1in10x_L1_ACACCGGCATGTCCTC	22	109
CCEx12_B19_noRG_1in10x_L1_AGCGTCGAGACTTTCG	31	216
CCEx12_B19_noRG_1in10x_L1_ATCATGGGTCGCGTGT	20	134
CCEx12_B19_noRG_1in10x_L1_CCAGCGACATGGTTGT	17	95
CCEx12_B19_noRG_1in10x_L1_AGCGTATTCTGGTATG	8	32
CCEx12_B19_noRG_1in10x_L1_CTCATTAGTGTGACCC	14	105
CCEx12_B19_noRG_1in10x_L1_ACTATCTGTGTAAGTA	17	92
CCEx12_B19_noRG_1in10x_L1_AGGGAGTAGACTGTAA	40	242
CCEx12_B19_noRG_1in10x_L1_CAGCTAATCTGCTGTC	28	155
CCEx12_B19_noRG_1in10x_L1_GCGAGAAAGATCCTGT	23	165
CCEx12_B19_noRG_1in10x_L1_TCAGCAATCTTTAGTC	20	90
CCEx12_B19_noRG_1in10x_L1_TGCACCTAGCGATCCC	42	218
CCEx12_B19_noRG_1in10x_L1_CGTTGGGAGCTGAAAT	24	143
CCEx12_B19_noRG_1in10x_L1_CGTGAGCAGAAGGACA	13	62
CCEx12_B19_noRG_1in10x_L1_TCTTCGGTCTAGCACA	13	90
CCEx12_B19_noRG_1in10x_L1_ATGAGGGTCCTCATTA	14	88
CCEx12_B19_noRG_1in10x_L1_ACATGGTGTGGGTATG	24	151
CCEx12_B19_noRG_1in10x_L1_CATGGCGAGCATGGCA	16	88
CCEx12_B19_noRG_1in10x_L1_TTGGAACCAAGAGGCT	15	74
CCEx12_B19_noRG_1in10x_L1_TGAGAGGCAATAGCGG	22	114
CCEx12_B19_noRG_1in10x_L1_CAGAGAGCACACAGAG	22	107
CCEx12_B19_noRG_1in10x_L1_GGAACTTTCTCTAAGG	25	183
CCEx12_B19_noRG_1in10x_L1_GCAGCCAAGTGTCCCG	24	118
CCEx12_B19_noRG_1in10x_L1_TCGTACCCACCATGTA	16	90
CCEx12_B19_noRG_1in10x_L1_GCAGTTACAGGAATCG	17	136
CCEx12_B19_noRG_1in10x_L1_ACGATGTCAGATGGCA	17	66
CCEx12_B19_noRG_1in10x_L1_ACTGAGTAGCTAGTCT	21	95
CCEx12_B19_noRG_1in10x_L1_AACCGCGTCGCCTGTT	43	178
CCEx12_B19_noRG_1in10x_L1_CGCTATCGTGGCTCCA	16	117
CCEx12_B19_noRG_1in10x_L1_TAAGCGTGTCATGCCG	17	75
CCEx12_B19_noRG_1in10x_L1_ACTTGTTCATCGGGTC	13	88
CCEx12_B19_noRG_1in10x_L1_CTCGGAGTCGGCGGTT	30	182
CCEx12_B19_noRG_1in10x_L1_AGTGGGATCGGCTACG	18	102
CCEx12_B19_noRG_1in10x_L1_GGACAGATCGTCTGCT	21	126
CCEx12_B19_noRG_1in10x_L1_GCTGGGTTCGGCTACG	18	127
CCEx12_B19_noRG_1in10x_L1_ATCCACCGTCACAAGG	21	139
CCEx12_B19_noRG_1in10x_L1_AGATCTGTCTAACGGT	23	122
CCEx12_B19_noRG_1in10x_L1_CAGCTGGAGAACTCGG	19	135
CCEx12_B19_noRG_1in10x_L1_CAACCAAGTCGGCATC	27	103
CCEx12_B19_noRG_1in10x_L1_CCGGGATTCCGCATCT	15	58
CCEx12_B19_noRG_1in10x_L1_TGGTTCCTCCCACTTG	16	93
CCEx12_B19_noRG_1in10x_L1_GAACATCCAGGTCCAC	17	78
CCEx12_B19_noRG_1in10x_L1_GTTAAGCCAGTGGGAT	26	141
CCEx12_B19_noRG_1in10x_L1_GAGGTGAAGTGGAGAA	18	105
CCEx12_B19_noRG_1in10x_L1_ACTATCTAGGCGCTCT	21	98
CCEx12_B19_noRG_1in10x_L1_CCAATCCGTGAAATCA	20	76
CCEx12_B19_noRG_1in10x_L1_GCTGCGATCTCAAGTG	19	181
CCEx12_B19_noRG_1in10x_L1_CGACTTCAGTGAAGTT	15	92
CCEx12_B19_noRG_1in10x_L1_GACGGCTTCGATGAGG	26	160
CCEx12_B19_noRG_1in10x_L1_GCAATCATCCAAGTAC	18	108
CCEx12_B19_noRG_1in10x_L1_TCCACACAGCCTATGT	21	137
CCEx12_B19_noRG_1in10x_L1_TTCTCCTTCCTCGCAT	20	129
CCEx12_B19_noRG_1in10x_L1_AATCGGTGTCCATCCT	9	38
CCEx12_B19_noRG_1in10x_L1_GTGGGTCTCGGCCGAT	17	81
CCEx12_B19_noRG_1in10x_L1_CGCGTTTGTTCAGTAC	24	136
CCEx12_B19_noRG_1in10x_L1_GTAGGCCTCGGAATCT	21	94
CCEx12_B19_noRG_1in10x_L1_CGATGTACAGCGTAAG	14	73
CCEx12_B19_noRG_1in10x_L1_GGCTCGAAGTCTCAAC	20	142
CCEx12_B19_noRG_1in10x_L1_AGTGAGGCAGTGAGTG	22	124
CCEx12_B19_noRG_1in10x_L1_CTACATTAGATGGGTC	20	95
CCEx12_B19_noRG_1in10x_L1_AGGCCGTTCATTCACT	15	91
CCEx12_B19_noRG_1in10x_L1_AAGACCTGTTAAAGAC	30	243
CCEx12_B19_noRG_1in10x_L1_GCACATAAGAGGTAGA	20	129
CCEx12_B19_noRG_1in10x_L1_ACTATCTTCATGTCTT	14	75
CCEx12_B19_noRG_1in10x_L1_ACGATACCACAGCCCA	17	93
CCEx12_B19_noRG_1in10x_L1_CGGACACCAGTCACTA	17	72
CCEx12_B19_noRG_1in10x_L1_CCAGCGACAAGGTTTC	21	84
CCEx12_B19_noRG_1in10x_L1_GTCATTTGTACCGCTG	16	83
CCEx12_B19_noRG_1in10x_L1_TACCTTAAGTGGTAGC	22	98
CCEx12_B19_noRG_1in10x_L1_TCACGAAAGTCCGGTC	14	80
CCEx12_B19_noRG_1in10x_L1_CTCACACTCCGCAGTG	15	66
CCEx12_B19_noRG_1in10x_L1_CGATGGCTCAGAGACG	18	88
CCEx12_B19_noRG_1in10x_L1_ACACCGGAGCCGCCTA	26	164
CCEx12_B19_noRG_1in10x_L1_TTCTCCTTCCACGTGG	16	90
CCEx12_B19_noRG_1in10x_L1_ACATGGTCAAATCCGT	20	137
CCEx12_B19_noRG_1in10x_L1_GGTATTGAGACTCGGA	19	90
CCEx12_B19_noRG_1in10x_L1_CCACTACCAGTCACTA	22	86
CCEx12_B19_noRG_1in10x_L1_GGTGAAGGTCGAGTTT	8	36
CCEx12_B19_noRG_1in10x_L1_AGCGTATTCCACGACG	21	126
CCEx12_B19_noRG_1in10x_L1_CACTCCATCACGCATA	21	115
CCEx12_B19_noRG_1in10x_L1_TAGTTGGGTTCAGGCC	20	164
CCEx12_B19_noRG_1in10x_L1_GGGTCTGTCCGTCATC	22	143
CCEx12_B19_noRG_1in10x_L1_CTAGAGTGTCCAAGTT	16	114
CCEx12_B19_noRG_1in10x_L1_GTCTTCGTCCACTCCA	14	68
CCEx12_B19_noRG_1in10x_L1_CCTACACCATCCGCGA	22	90
CCEx12_B19_noRG_1in10x_L1_CCAGCGACAGACGCCT	21	111
CCEx12_B19_noRG_1in10x_L1_ATAGACCGTACTTGAC	20	113
CCEx12_B19_noRG_1in10x_L1_GCGCCAAGTCATGCCG	14	61
CCEx12_B19_noRG_1in10x_L1_CGATGTATCCTTTCTC	13	91
CCEx12_B19_noRG_1in10x_L1_TGGGAAGCAGCGTCCA	16	78
CCEx12_B19_noRG_1in10x_L1_ACATACGGTAGCGCAA	14	57
CCEx12_B19_noRG_1in10x_L1_ATCTACTAGATAGGAG	18	84
CCEx12_B19_noRG_1in10x_L1_GGAACTTGTCGCCATG	47	394
CCEx12_B19_noRG_1in10x_L1_CGTCTACCACTCGACG	14	112
CCEx12_B19_noRG_1in10x_L1_TTGCCGTCATGATCCA	17	90
CCEx12_B19_noRG_1in10x_L1_CAGCTGGGTAATAGCA	28	139
CCEx12_B19_noRG_1in10x_L1_ACGGGCTTCTACTATC	15	112
CCEx12_B19_noRG_1in10x_L1_CACAAACCACCCATGG	27	127
CCEx12_B19_noRG_1in10x_L1_AGCGGTCTCGAATGCT	15	84
CCEx12_B19_noRG_1in10x_L1_GAGGTGACACATTAGC	15	95
CCEx12_B19_noRG_1in10x_L1_GCATGATAGATAGGAG	17	102
CCEx12_B19_noRG_1in10x_L1_ATGAGGGAGGATGTAT	20	101
CCEx12_B19_noRG_1in10x_L1_ACTATCTTCCGAAGAG	16	99
CCEx12_B19_noRG_1in10x_L1_ATAACGCTCCTAGGGC	11	59
CCEx12_B19_noRG_1in10x_L1_CCTATTATCAAACGGG	12	65
CCEx12_B19_noRG_1in10x_L1_GATCGTAAGAAGGCCT	28	155
CCEx12_B19_noRG_1in10x_L1_TAGCCGGTCAGTGCAT	17	120
CCEx12_B19_noRG_1in10x_L1_TCGGTAAGTGACCAAG	14	56
CCEx12_B19_noRG_1in10x_L1_GGTGCGTTCTCTAGGA	12	48
CCEx12_B19_noRG_1in10x_L1_GTCCTCAAGCGTAATA	16	84
CCEx12_B19_noRG_1in10x_L1_GCACATAGTCGAACAG	17	104
CCEx12_B19_noRG_1in10x_L1_CGTTAGAGTAGGGACT	18	110
CCEx12_B19_noRG_1in10x_L1_TTATGCTCATTAACCG	20	119
CCEx12_B19_noRG_1in10x_L1_CCATGTCTCATGTCCC	13	66
CCEx12_B19_noRG_1in10x_L1_ATCATCTCACAACGCC	18	107
CCEx12_B19_noRG_1in10x_L1_GCTTCCACATAGACTC	21	110
CCEx12_B19_noRG_1in10x_L1_CGATCGGCACAGAGGT	12	53
CCEx12_B19_noRG_1in10x_L1_AGGGAGTGTTGGACCC	23	132
CCEx12_B19_noRG_1in10x_L1_CACACTCAGGGTCGAT	17	98
CCEx12_B19_noRG_1in10x_L1_TGGGCGTTCAAGGTAA	17	79
CCEx12_B19_noRG_1in10x_L1_TGTTCCGAGATAGTCA	18	96
CCEx12_B19_noRG_1in10x_L1_CATCCACAGGCTATCT	18	84
CCEx12_B19_noRG_1in10x_L1_GCTGCAGGTTGTGGCC	27	145
CCEx12_B19_noRG_1in10x_L1_TGCGTGGGTTTGTGTG	21	115
CCEx12_B19_noRG_1in10x_L1_AAAGCAACAGCTGGCT	15	83
CCEx12_B19_noRG_1in10x_L1_GACTGCGAGCTACCTA	17	108
CCEx12_B19_noRG_1in10x_L1_TTTATGCGTGCAGACA	16	84
CCEx12_B19_noRG_1in10x_L1_GAGTCCGTCACAACGT	18	103
CCEx12_B19_noRG_1in10x_L1_CCACGGATCCGAACGC	17	94
CCEx12_B19_noRG_1in10x_L1_TATCAGGAGGAGTCTG	19	112
CCEx12_B19_noRG_1in10x_L1_TTCTTAGTCGTCTGAA	18	77
CCEx12_B19_noRG_1in10x_L1_CGTTAGAGTTATGTGC	13	49
CCEx12_B19_noRG_1in10x_L1_ATCCACCCAAATCCGT	19	122
CCEx12_B19_noRG_1in10x_L1_TCAGATGCATCACCCT	13	75
CCEx12_B19_noRG_1in10x_L1_CACCACTAGTGTGAAT	22	140
CCEx12_B19_noRG_1in10x_L1_CCGGTAGAGCGATTCT	16	86
CCEx12_B19_noRG_1in10x_L1_AACCATGAGCGGATCA	20	142
CCEx12_B19_noRG_1in10x_L1_CGCGGTAAGCAGCCTC	27	188
CCEx12_B19_noRG_1in10x_L1_TTTGTCAAGTGTGGCA	10	41
CCEx12_B19_noRG_1in10x_L1_CGATGTATCTATCCCG	14	95
CCEx12_B19_noRG_1in10x_L1_CGGTTAATCGTTACAG	22	145
CCEx12_B19_noRG_1in10x_L1_CATATTCTCTTTACAC	23	174
CCEx12_B19_noRG_1in10x_L1_GAGTCCGTCGGCGGTT	19	112
CCEx12_B19_noRG_1in10x_L1_GTGCGGTAGTGCGTGA	15	95
CCEx12_B19_noRG_1in10x_L1_ATTGGTGGTGCGATAG	21	90
CCEx12_B19_noRG_1in10x_L1_TAAGCGTTCAGGCCCA	16	83
CCEx12_B19_noRG_1in10x_L1_AGTAGTCTCCTCATTA	15	77
CCEx12_B19_noRG_1in10x_L1_AGTCTTTAGTCGCCGT	10	98
CCEx12_B19_noRG_1in10x_L1_CGATGTAGTCTCGTTC	14	70
CCEx12_B19_noRG_1in10x_L1_GAACCTAAGCTAAACA	16	72
CCEx12_B19_noRG_1in10x_L1_CAAGTTGGTAGATTAG	10	55
CCEx12_B19_noRG_1in10x_L1_GCTGCTTTCACGATGT	14	91
CCEx12_B19_noRG_1in10x_L1_TGGCCAGTCGGCGGTT	16	111
CCEx12_B19_noRG_1in10x_L1_TGACAACCAATTGCTG	14	73
CCEx12_B19_noRG_1in10x_L1_TGTCCCAAGATGTGTA	13	77
CCEx12_B19_noRG_1in10x_L1_TCATTACTCCAAACAC	22	78
CCEx12_B19_noRG_1in10x_L1_AGCGTCGTCGCCAAAT	18	121
CCEx12_B19_noRG_1in10x_L1_ACACCGGCACGAAGCA	15	81
CCEx12_B19_noRG_1in10x_L1_GGCTGGTGTCGCTTTC	14	116
CCEx12_B19_noRG_1in10x_L1_AGCGTATGTTGGTGGA	18	98
CCEx12_B19_noRG_1in10x_L1_CACCACTCAATTCCTT	19	109
CCEx12_B19_noRG_1in10x_L1_TAAACCGGTTTCCACC	16	107
CCEx12_B19_noRG_1in10x_L1_CGGACTGTCAAAGTAG	20	117
CCEx12_B19_noRG_1in10x_L1_AACTCAGTCTGGTATG	10	52
CCEx12_B19_noRG_1in10x_L1_CGGGTCAAGAGGTTAT	11	70
CCEx12_B19_noRG_1in10x_L1_CGGAGTCTCGGTCTAA	19	104
CCEx12_B19_noRG_1in10x_L1_CTAGTGATCCACGTGG	19	103
CCEx12_B19_noRG_1in10x_L1_GAAACTCGTGAGGCTA	20	117
CCEx12_B19_noRG_1in10x_L1_CCGTACTTCCATTCTA	18	96
CCEx12_B19_noRG_1in10x_L1_GCACTCTGTTTGTGTG	14	85
CCEx12_B19_noRG_1in10x_L1_CTCGTCAGTTGAGGTG	14	73
CCEx12_B19_noRG_1in10x_L1_AATCCAGAGTCATGCT	19	80
CCEx12_B19_noRG_1in10x_L1_ACACCAACACTACAGT	10	54
CCEx12_B19_noRG_1in10x_L1_CCCTCCTAGAGTCGGT	13	73
CCEx12_B19_noRG_1in10x_L1_GTATTCTCATGTAGTC	13	58
CCEx12_B19_noRG_1in10x_L1_GCATACACACAACTGT	23	136
CCEx12_B19_noRG_1in10x_L1_GCACTCTAGGAGCGTT	16	58
CCEx12_B19_noRG_1in10x_L1_GTGAAGGAGGATGCGT	13	74
CCEx12_B19_noRG_1in10x_L1_TCTGGAAAGCTAGTGG	20	95
CCEx12_B19_noRG_1in10x_L1_CCATGTCTCGTCCAGG	16	80
CCEx12_B19_noRG_1in10x_L1_CCTAGCTAGAAGAAGC	7	24
CCEx12_B19_noRG_1in10x_L1_CTACATTCACTCAGGC	17	80
CCEx12_B19_noRG_1in10x_L1_GTACTTTCACGTAAGG	15	71
CCEx12_B19_noRG_1in10x_L1_CTCGAAAGTCGAAAGC	16	85
CCEx12_B19_noRG_1in10x_L1_TGTGTTTAGCAGCGTA	14	59
CCEx12_B19_noRG_1in10x_L1_TCTGAGAGTGTAAGTA	15	75
CCEx12_B19_noRG_1in10x_L1_ACATACGAGCCCAATT	15	89
CCEx12_B19_noRG_1in10x_L1_GAGTCCGTCCTATGTT	14	74
CCEx12_B19_noRG_1in10x_L1_AGTTGGTTCGAGCCCA	13	54
CCEx12_B19_noRG_1in10x_L1_GGGCACTAGTCCGGTC	17	79
CCEx12_B19_noRG_1in10x_L1_ATGAGGGCACGCCAGT	18	82
CCEx12_B19_noRG_1in10x_L1_TACGGGCGTTTGGCGC	26	154
CCEx12_B19_noRG_1in10x_L1_TGTCCCATCCCACTTG	6	25
CCEx12_B19_noRG_1in10x_L1_TTAGGACAGTCGTACT	17	101
CCEx12_B19_noRG_1in10x_L1_TGCTGCTGTAAACCTC	13	74
CCEx12_B19_noRG_1in10x_L1_GCGCAACGTGTTCGAT	14	78
CCEx12_B19_noRG_1in10x_L1_GGAAAGCGTCATGCAT	16	73
CCEx12_B19_noRG_1in10x_L1_AGGGTGAGTATAGGTA	16	71
CCEx12_B19_noRG_1in10x_L1_GACACGCTCGTTTATC	19	85
CCEx12_B19_noRG_1in10x_L1_GGAATAACAAGCCGTC	17	78
CCEx12_B19_noRG_1in10x_L1_CTGTTTAGTTCCCGAG	27	159
CCEx12_B19_noRG_1in10x_L1_TACTTACTCATGGTCA	23	108
CCEx12_B19_noRG_1in10x_L1_ACACTGAAGTAGCCGA	12	52
CCEx12_B19_noRG_1in10x_L1_CGTCTACGTCTGCAAT	12	46
CCEx12_B19_noRG_1in10x_L1_CGCTGGACACGCCAGT	7	27
CCEx12_B19_noRG_1in10x_L1_CTGATCCAGAGCTATA	13	101
CCEx12_B19_noRG_1in10x_L1_AAAGATGTCATGTGGT	13	54
CCEx12_B19_noRG_1in10x_L1_AGAGCTTCAGTCAGCC	16	83
CCEx12_B19_noRG_1in10x_L1_TGCGTGGAGGTAGCCA	16	81
CCEx12_B19_noRG_1in10x_L1_AGTGTCAGTACCTACA	15	79
CCEx12_B19_noRG_1in10x_L1_CGGACTGCAATTGCTG	20	134
CCEx12_B19_noRG_1in10x_L1_TGGCCAGGTCCGAATT	18	109
CCEx12_B19_noRG_1in10x_L1_ACGGGTCGTCATGCAT	11	57
CCEx12_B19_noRG_1in10x_L1_GCAATCAGTAGCTCCG	11	36
CCEx12_B19_noRG_1in10x_L1_GGACATTAGAAGGACA	10	58
CCEx12_B19_noRG_1in10x_L1_CAGCTGGCAGTTCATG	21	115
CCEx12_B19_noRG_1in10x_L1_CGGACTGTCTTGTCAT	20	123
CCEx12_B19_noRG_1in10x_L1_TTAGTTCGTTCGGCAC	15	91
CCEx12_B19_noRG_1in10x_L1_TGTGGTAGTCCGAGTC	22	109
CCEx12_B19_noRG_1in10x_L1_CGACTTCAGCTGCAAG	18	91
CCEx12_B19_noRG_1in10x_L1_AACGTTGAGACCTTTG	14	70
CCEx12_B19_noRG_1in10x_L1_CACACAAGTGTGAAAT	16	77
CCEx12_B19_noRG_1in10x_L1_CTACCCATCGTTACGA	15	79
CCEx12_B19_noRG_1in10x_L1_CGGGTCACACATTAGC	13	54
CCEx12_B19_noRG_1in10x_L1_GTAACGTGTAGCCTCG	16	101
CCEx12_B19_noRG_1in10x_L1_TGTTCCGCAGGTTTCA	14	80
CCEx12_B19_noRG_1in10x_L1_GTATCTTGTCTTGTCC	16	95
CCEx12_B19_noRG_1in10x_L1_AATCGGTAGCGTCTAT	9	53
CCEx12_B19_noRG_1in10x_L1_CTTAACTTCTCTTGAT	8	31
CCEx12_B19_noRG_1in10x_L1_GTCGGGTTCAGCTCGG	14	99
CCEx12_B19_noRG_1in10x_L1_ATGTGTGCAGTGACAG	40	219
CCEx12_B19_noRG_1in10x_L1_ACGAGCCCATCGTCGG	8	40
CCEx12_B19_noRG_1in10x_L1_ACTGTCCTCCTGTACC	12	68
CCEx12_B19_noRG_1in10x_L1_CTAACTTTCAGCTCTC	16	89
CCEx12_B19_noRG_1in10x_L1_TGTGTTTTCACTTCAT	14	69
CCEx12_B19_noRG_1in10x_L1_ACGGGCTTCTTATCTG	14	59
CCEx12_B19_noRG_1in10x_L1_GATCAGTTCTAACTTC	16	67
CCEx12_B19_noRG_1in10x_L1_TCGCGAGCACATGTGT	16	90
CCEx12_B19_noRG_1in10x_L1_TCGTAGATCGCGGATC	13	59
CCEx12_B19_noRG_1in10x_L1_ACTGATGTCGAGAACG	16	79
CCEx12_B19_noRG_1in10x_L1_GGACAGACAAAGGTGC	16	91
CCEx12_B19_noRG_1in10x_L1_CAGTAACGTACGACCC	12	61
CCEx12_B19_noRG_1in10x_L1_ACGGGTCTCGTCCAGG	17	97
CCEx12_B19_noRG_1in10x_L1_TGCTACCGTTACTGAC	18	147
CCEx12_B19_noRG_1in10x_L1_TGTTCCGAGATCCGAG	6	24
CCEx12_B19_noRG_1in10x_L1_TCTTCGGTCCACGAAT	6	37
CCEx12_B19_noRG_1in10x_L1_CTTCTCTGTCAGAGGT	11	51
CCEx12_B19_noRG_1in10x_L1_GAATGAAAGTGGTAAT	19	90
CCEx12_B19_noRG_1in10x_L1_ACGGGTCCAAAGGCGT	14	70
CCEx12_B19_noRG_1in10x_L1_ACTGCTCTCTACTTAC	11	54
CCEx12_B19_noRG_1in10x_L1_CTGATCCTCTGGTTCC	18	109
CCEx12_B19_noRG_1in10x_L1_CTCCTAGTCGTAGATC	15	65
CCEx12_B19_noRG_1in10x_L1_TGCGGGTGTGTGGTTT	15	76
CCEx12_B19_noRG_1in10x_L1_TAAGTGCGTGCCTGCA	16	81
CCEx12_B19_noRG_1in10x_L1_GTAACTGTCGCGCCAA	17	78
CCEx12_B19_noRG_1in10x_L1_GGCCGATTCCGCAAGC	7	29
CCEx12_B19_noRG_1in10x_L1_ACTTGTTCACAACTGT	13	76
CCEx12_B19_noRG_1in10x_L1_TCTCTAACATGGTCAT	21	85
CCEx12_B19_noRG_1in10x_L1_TTTCCTCTCCGAATGT	9	31
CCEx12_B19_noRG_1in10x_L1_CACCACTGTCTCATCC	14	56
CCEx12_B19_noRG_1in10x_L1_ATCTACTGTCGTCTTC	7	56
CCEx12_B19_noRG_1in10x_L1_TCGGGACAGCGATCCC	8	26
CCEx12_B19_noRG_1in10x_L1_ACACCCTAGAGAACAG	10	57
CCEx12_B19_noRG_1in10x_L1_TGTTCCGTCGGCATCG	8	30
CCEx12_B19_noRG_1in10x_L1_GATTCAGCAGTGGGAT	15	89
CCEx12_B19_noRG_1in10x_L1_ACTTACTGTAGCTAAA	9	36
CCEx12_B19_noRG_1in10x_L1_ATTCTACGTCTCCATC	9	60
CCEx12_B19_noRG_1in10x_L1_CATATTCGTCCTCCAT	13	65
CCEx12_B19_noRG_1in10x_L1_ACTTACTTCACCTTAT	14	86
CCEx12_B19_noRG_1in10x_L1_TACACGAGTCGCTTCT	11	61
CCEx12_B19_noRG_1in10x_L1_GAACGGATCGCTAGCG	7	24
CCEx12_B19_noRG_1in10x_L1_GAATGAACAGTCTTCC	13	60
CCEx12_B19_noRG_1in10x_L1_GTACTCCTCTTCGGTC	13	54
CCEx12_B19_noRG_1in10x_L1_GAACGGAAGTAGGCCA	15	50
CCEx12_B19_noRG_1in10x_L1_GACGCGTCAGGGTTAG	9	35
CCEx12_B19_noRG_1in10x_L1_TTGGAACAGAGGTTGC	4	23
CCEx12_B19_noRG_1in10x_L1_AGGTCATAGTCAAGCG	7	31
CCEx12_B19_noRG_1in10x_L1_GACACGCAGACTTTCG	13	56
CCEx12_B19_noRG_1in10x_L1_CATTCGCAGACACGAC	12	59
CCEx12_B19_noRG_1in10x_L1_CTACATTTCTACTCAT	18	66
CCEx12_B19_noRG_1in10x_L1_TAGAGCTAGAAAGTGG	18	124
CCEx12_B19_noRG_1in10x_L1_ATCTACTTCACTTCAT	11	41
CCEx12_B19_noRG_1in10x_L1_CGAGAAGCAGGATCGA	14	54
CCEx12_B19_noRG_1in10x_L1_TTGACTTCACTTCTGC	9	60
CCEx12_B19_noRG_1in10x_L1_CATGGCGTCCGAAGAG	15	71
CCEx12_B19_noRG_1in10x_L1_TCGGGACAGGGCATGT	17	89
CCEx12_B19_noRG_1in10x_L1_GCTGCGAAGCGCCTTG	17	69
CCEx12_B19_noRG_1in10x_L1_CCCATACTCCCGACTT	12	96
CCEx12_B19_noRG_1in10x_L1_CGAGCCACAAGTAATG	13	79
CCEx12_B19_noRG_1in10x_L1_GTAGTCAAGTCGATAA	12	62
CCEx12_B19_noRG_1in10x_L1_GTCGGGTTCGTTACAG	11	62
CCEx12_B19_noRG_1in10x_L1_GTCGTAAAGAATGTGT	4	20
CCEx12_B19_noRG_1in10x_L1_TCATTTGGTCATGCAT	8	31
CCEx12_B19_noRG_1in10x_L1_CGGGTCAGTCATATGC	15	91
CCEx12_B19_noRG_1in10x_L1_CATGGCGTCATGTGGT	11	57
CCEx12_B19_noRG_1in10x_L1_GCTCCTACATTAGCCA	14	87
CCEx12_B19_noRG_1in10x_L1_TAAGTGCAGGCGTACA	17	109
CCEx12_B19_noRG_1in10x_L1_GGAATAACACATGGGA	7	26
CCEx12_B19_noRG_1in10x_L1_ACCTTTACAAGTAGTA	7	26
CCEx12_B19_noRG_1in10x_L1_AAGCCGCTCGCGTTTC	11	58
CCEx12_B19_noRG_1in10x_L1_CTGCTGTGTAGTACCT	6	24
CCEx12_B19_noRG_1in10x_L1_ATGTGTGTCCATTCTA	18	95
CCEx12_B19_noRG_1in10x_L1_TTAACTCTCTTCTGGC	22	155
CCEx12_B19_noRG_1in10x_L1_TATCAGGGTAAATACG	10	46
CCEx12_B19_noRG_1in10x_L1_GGTGTTAAGCGCCTTG	26	222
CCEx12_B19_noRG_1in10x_L1_AGCGTATCAGCTCGAC	11	48
CCEx12_B19_noRG_1in10x_L1_CATGGCGTCGGTGTCG	26	175
CCEx12_B19_noRG_1in10x_L1_TGCACCTAGAATAGGG	12	54
CCEx12_B19_noRG_1in10x_L1_AGTGAGGTCACGAAGG	16	78
CCEx12_B19_noRG_1in10x_L1_TTAACTCTCGGTTAAC	14	55
CCEx12_B19_noRG_1in10x_L1_GTAGTCAGTAGGGACT	14	75
CCEx12_B19_noRG_1in10x_L1_CGACTTCAGCTAAGAT	10	40
CCEx12_B19_noRG_1in10x_L1_ACACCGGAGCGTGAGT	8	36
CCEx12_B19_noRG_1in10x_L1_TCATTTGTCATGCATG	8	32
CCEx12_B19_noRG_1in10x_L1_CACTCCAAGATCGATA	11	48
CCEx12_B19_noRG_1in10x_L1_AGTGAGGTCACTATTC	14	94
CCEx12_B19_noRG_1in10x_L1_AGCGTCGTCGTTGACA	7	37
CCEx12_B19_noRG_1in10x_L1_CTTAGGATCTCACATT	7	26
CCEx12_B19_noRG_1in10x_L1_TGCGTGGGTAGAGGAA	12	58
CCEx12_B19_noRG_1in10x_L1_GTCATTTAGGGAGTAA	9	46
CCEx12_B19_noRG_1in10x_L1_GCTTCCACACAACTGT	9	42
CCEx12_B19_noRG_1in10x_L1_CATCAGAAGAGGGATA	12	72
CCEx12_B19_noRG_1in10x_L1_CTGTGCTGTAAGTTCC	11	58
CCEx12_B19_noRG_1in10x_L1_AGTTGGTTCAACCATG	16	72
CCEx12_B19_noRG_1in10x_L1_TGGTTAGAGGAATCGC	6	34
CCEx12_B19_noRG_1in10x_L1_TTGAACGGTCTAGCCG	10	41
CCEx12_B19_noRG_1in10x_L1_TCGGTAATCGCTAGCG	18	79
CCEx12_B19_noRG_1in10x_L1_GCGCAACTCCGCTGTT	9	39
CCEx12_B19_noRG_1in10x_L1_TGCGCAGAGTCGCCGT	11	52
CCEx12_B19_noRG_1in10x_L1_AACTCTTCACTTACGA	12	50
CCEx12_B19_noRG_1in10x_L1_AACTCAGTCGCGATCG	4	14
CCEx12_B19_noRG_1in10x_L1_GGTATTGCAGGTCGTC	16	113
CCEx12_B19_noRG_1in10x_L1_ATCGAGTCAGCGTCCA	14	63
CCEx12_B19_noRG_1in10x_L1_TCCACACCACGAGAGT	16	63
CCEx12_B19_noRG_1in10x_L1_TGAAAGAGTAGGACAC	9	38
CCEx12_B19_noRG_1in10x_L1_CGCTTCACAGCCTTGG	7	38
CCEx12_B19_noRG_1in10x_L1_GTAACGTTCGTTACAG	5	24
CCEx12_B19_noRG_1in10x_L1_CAGCGACCAGGATCGA	10	49
CCEx12_B19_noRG_1in10x_L1_GTAACTGGTTAAAGAC	15	72
CCEx12_B19_noRG_1in10x_L1_TCTGGAAAGGGCTTGA	7	26
CCEx12_B19_noRG_1in10x_L1_AGGGTGACAAACAACA	10	53
CCEx12_B19_noRG_1in10x_L1_TTTATGCCAGGCAGTA	8	26
CCEx12_B19_noRG_1in10x_L1_TCAGATGTCTTGAGGT	1	4
CCEx12_B19_noRG_1in10x_L1_TGTATTCAGTGCTGCC	10	67
CCEx12_B19_noRG_1in10x_L1_CACCACTAGTGGAGTC	17	72
CCEx12_B19_noRG_1in10x_L1_ACGGAGATCCAAGCCG	12	117
CCEx12_B19_noRG_1in10x_L1_ACGGGCTTCTTGAGAC	13	83
CCEx12_B19_noRG_1in10x_L1_GGACATTCAGCTTAAC	13	48
CCEx12_B19_noRG_1in10x_L1_CTCCTAGCACGCCAGT	10	34
CCEx12_B19_noRG_1in10x_L1_CACACCTAGGGTCTCC	14	64
CCEx12_B19_noRG_1in10x_L1_CATCAGAAGTACGCCC	15	89
CCEx12_B19_noRG_1in10x_L1_TATGCCCCAGCTGCAC	10	41
CCEx12_B19_noRG_1in10x_L1_TTCTACAAGCCGCCTA	14	59
CCEx12_B19_noRG_1in10x_L1_CACTCCAGTTCCCTTG	16	76
CCEx12_B19_noRG_1in10x_L1_CAGATCACACACCGAC	8	38
CCEx12_B19_noRG_1in10x_L1_CACTCCACAAGTTGTC	8	25
CCEx12_B19_noRG_1in10x_L1_ATTACTCTCACTCTTA	9	48
CCEx12_B19_noRG_1in10x_L1_GAAGCAGAGAGTAAGG	12	53
CCEx12_B19_noRG_1in10x_L1_AGAGTGGCACACCGAC	18	90
CCEx12_B19_noRG_1in10x_L1_AGAGTGGAGGAGCGAG	14	86
CCEx12_B19_noRG_1in10x_L1_GCGCAACGTCGCGTGT	6	22
CCEx12_B19_noRG_1in10x_L1_GCAATCAGTGAGGCTA	19	110
CCEx12_B19_noRG_1in10x_L1_GAGGTGATCAACTCTT	7	29
CCEx12_B19_noRG_1in10x_L1_TGAGCATCATGCCTTC	11	63
CCEx12_B19_noRG_1in10x_L1_TAAGAGAGTTATCGGT	10	47
CCEx12_B19_noRG_1in10x_L1_TGGCGCATCAAACCGT	10	47
CCEx12_B19_noRG_1in10x_L1_CGGACACCATAGGATA	9	33
CCEx12_B19_noRG_1in10x_L1_TGCGGGTGTCACCTAA	9	46
CCEx12_B19_noRG_1in10x_L1_AAAGCAAGTATCACCA	10	49
CCEx12_B19_noRG_1in10x_L1_CCGTGGAAGTTCGATC	9	35
CCEx12_B19_noRG_1in10x_L1_GATCGCGCATCGGACC	14	58
CCEx12_B19_noRG_1in10x_L1_CATCGGGAGGTTCCTA	8	30
CCEx12_B19_noRG_1in10x_L1_GACCTGGAGTCCGTAT	15	66
CCEx12_B19_noRG_1in10x_L1_ACATGGTCAAAGGCGT	14	73
CCEx12_B19_noRG_1in10x_L1_CCTATTAAGCCCGAAA	13	60
CCEx12_B19_noRG_1in10x_L1_GGACAGACAAATCCGT	10	38
CCEx12_B19_noRG_1in10x_L1_AAAGCAATCCTTGCCA	28	288
CCEx12_B19_noRG_1in10x_L1_TACACGATCTGTCTCG	14	77
CCEx12_B19_noRG_1in10x_L1_GAGCAGACAAGGACTG	13	58
CCEx12_B19_noRG_1in10x_L1_GCAGTTATCGGTTCGG	12	78
CCEx12_B19_noRG_1in10x_L1_ACGGGTCGTGTTGGGA	3	33
CCEx12_B19_noRG_1in10x_L1_CTAAGACAGTTCGCAT	8	28
CCEx12_B19_noRG_1in10x_L1_GTAACGTAGCAGATCG	8	36
CCEx12_B19_noRG_1in10x_L1_GGACGTCTCGTTGCCT	9	40
CCEx12_B19_noRG_1in10x_L1_CTAAGACTCCGTCATC	12	52
CCEx12_B19_noRG_1in10x_L1_CATCAAGGTAAGAGAG	10	46
CCEx12_B19_noRG_1in10x_L1_TTAGGCACAAGGTTCT	11	45
CCEx12_B19_noRG_1in10x_L1_CTCATTACACCCAGTG	1	4
CCEx12_B19_noRG_1in10x_L1_AGGCCACAGTTTAGGA	7	37
CCEx12_B19_noRG_1in10x_L1_CGCCAAGAGCAGCGTA	11	41
CCEx12_B19_noRG_1in10x_L1_TTGGCAATCCGCAAGC	6	30
CCEx12_B19_noRG_1in10x_L1_CCTTCGATCTTAGCCC	5	21
CCEx12_B19_noRG_1in10x_L1_GACACGCCATGGTAGG	11	58
CCEx12_B19_noRG_1in10x_L1_GGTGAAGAGATGAGAG	19	148
CCEx12_B19_noRG_1in10x_L1_CACCAGGAGTGAAGTT	6	24
CCEx12_B19_noRG_1in10x_L1_TTGTAGGTCGTCTGCT	7	39
CCEx12_B19_noRG_1in10x_L1_AGTGAGGTCAGCCTAA	8	26
CCEx12_B19_noRG_1in10x_L1_CCAGCGAAGTTACGGG	14	57
CCEx12_B19_noRG_1in10x_L1_CAGCTGGTCTCTTGAT	12	65
CCEx12_B19_noRG_1in10x_L1_CTTCTCTTCGCCGTGA	8	49
CCEx12_B19_noRG_1in10x_L1_AGAGCTTGTATGCTTG	19	143
CCEx12_B19_noRG_1in10x_L1_ACGCCGATCACGATGT	18	71
CCEx12_B19_noRG_1in10x_L1_GGACAAGTCAACGAAA	12	64
CCEx12_B19_noRG_1in10x_L1_ACTTACTTCGCCAAAT	11	54
CCEx12_B19_noRG_1in10x_L1_AACTTTCCAACGATCT	13	53
CCEx12_B19_noRG_1in10x_L1_CCCAATCTCGGTGTTA	10	44
CCEx12_B19_noRG_1in10x_L1_TTCTACAGTCACTTCC	6	29
CCEx12_B19_noRG_1in10x_L1_ATAACGCAGTGCCATT	15	73
CCEx12_B19_noRG_1in10x_L1_ATAAGAGTCTACCAGA	7	37
CCEx12_B19_noRG_1in10x_L1_GGCTCGACATCATCCC	14	85
CCEx12_B19_noRG_1in10x_L1_TGACGGCGTCCGACGT	13	49
CCEx12_B19_noRG_1in10x_L1_CATGACACAGACACTT	4	22
CCEx12_B19_noRG_1in10x_L1_TTGAACGCACATTCGA	17	74
CCEx12_B19_noRG_1in10x_L1_AGCAGCCGTTGCTCCT	16	70
CCEx12_B19_noRG_1in10x_L1_TGTGGTAGTCTTCAAG	13	77
CCEx12_B19_noRG_1in10x_L1_CTGGTCTGTTCTGAAC	11	56
CCEx12_B19_noRG_1in10x_L1_TGGGCGTTCGTATCAG	12	58
CCEx12_B19_noRG_1in10x_L1_CGAACATCAGTCGATT	14	59
CCEx12_B19_noRG_1in10x_L1_CAGCGACAGGTCATCT	14	63
CCEx12_B19_noRG_1in10x_L1_TATGCCCGTCAGTGGA	17	74
CCEx12_B19_noRG_1in10x_L1_CTGATAGGTACCGCTG	11	41
CCEx12_B19_noRG_1in10x_L1_TAAGAGAGTTGAACTC	1	3
CCEx12_B19_noRG_1in10x_L1_CGGACGTCAACTGGCC	14	54
CCEx12_B19_noRG_1in10x_L1_AGCCTAAGTCTCACCT	10	45
CCEx12_B19_noRG_1in10x_L1_CATCAAGTCACATGCA	15	74
CCEx12_B19_noRG_1in10x_L1_AACTGGTCAGCTGGCT	8	55
CCEx12_B19_noRG_1in10x_L1_TATGCCCGTAGGAGTC	11	68
CCEx12_B19_noRG_1in10x_L1_CGGGTCAAGCGGATCA	7	37
CCEx12_B19_noRG_1in10x_L1_GGAAAGCCACCAGGCT	30	101
CCEx12_B19_noRG_1in10x_L1_GGGAGATAGAGGTTGC	8	33
CCEx12_B19_noRG_1in10x_L1_CTTACCGAGCTCAACT	11	54
CCEx12_B19_noRG_1in10x_L1_TACTCGCTCCGAAGAG	12	70
CCEx12_B19_noRG_1in10x_L1_TCAGCTCGTGCAACTT	5	20
CCEx12_B19_noRG_1in10x_L1_GACAGAGAGTCACGCC	6	21
CCEx12_B19_noRG_1in10x_L1_CAGGTGCGTTGATTCG	14	81
CCEx12_B19_noRG_1in10x_L1_GCAATCAAGTGAATTG	7	40
CCEx12_B19_noRG_1in10x_L1_TATTACCGTGAGGGAG	4	14
CCEx12_B19_noRG_1in10x_L1_GATGCTAGTAGCGTCC	10	53
CCEx12_B19_noRG_1in10x_L1_CATCCACTCGGACAAG	9	27
CCEx12_B19_noRG_1in10x_L1_TCCACACTCCTGCTTG	9	35
CCEx12_B19_noRG_1in10x_L1_TGCACCTAGTGCCATT	10	46
CCEx12_B19_noRG_1in10x_L1_TAGAGCTTCAACCATG	6	28
CCEx12_B19_noRG_1in10x_L1_TTAGGACAGTCCGGTC	9	41
CCEx12_B19_noRG_1in10x_L1_GATCTAGAGGTGTGGT	23	163
CCEx12_B19_noRG_1in10x_L1_TGGCGCAGTACTTGAC	9	42
CCEx12_B19_noRG_1in10x_L1_AGCGTATGTGATAAGT	11	53
CCEx12_B19_noRG_1in10x_L1_GCATGTACACTTCGAA	13	80
CCEx12_B19_noRG_1in10x_L1_AACACGTTCCACGTGG	12	50
CCEx12_B19_noRG_1in10x_L1_CCTCAGTAGTGGACGT	7	29
CCEx12_B19_noRG_1in10x_L1_GCATACACAGCCTGTG	4	19
CCEx12_B19_noRG_1in10x_L1_ACACTGATCAGAGACG	9	44
CCEx12_B19_noRG_1in10x_L1_CATATTCTCTGCTGCT	5	17
CCEx12_B19_noRG_1in10x_L1_AACGTTGCATCGATGT	8	28
CCEx12_B19_noRG_1in10x_L1_GGACAGAGTACGAAAT	15	72
CCEx12_B19_noRG_1in10x_L1_CACATAGTCTTGTCAT	13	62
CCEx12_B19_noRG_1in10x_L1_AACCATGAGGCACATG	7	32
CCEx12_B19_noRG_1in10x_L1_TCTCTAATCGGTCTAA	9	50
CCEx12_B19_noRG_1in10x_L1_CTCGAGGGTAAGCACG	19	104
CCEx12_B19_noRG_1in10x_L1_CTACACCTCCCTTGCA	9	49
CCEx12_B19_noRG_1in10x_L1_TGTATTCCAACACCCG	2	6
CCEx12_B19_noRG_1in10x_L1_GCGCAGTTCCTGTACC	11	55
CCEx12_B19_noRG_1in10x_L1_TTCTACACAATGAATG	8	28
CCEx12_B19_noRG_1in10x_L1_CATCAGAAGCAATATG	9	59
CCEx12_B19_noRG_1in10x_L1_CCACGGACACCACCAG	8	34
CCEx12_B19_noRG_1in10x_L1_AGCATACCAATGAAAC	9	35
CCEx12_B19_noRG_1in10x_L1_CAGCATACAAGACGTG	11	56
CCEx12_B19_noRG_1in10x_L1_TGTGTTTTCCAAGTAC	12	74
CCEx12_B19_noRG_1in10x_L1_CCTTACGAGCTCCTCT	11	49
CCEx12_B19_noRG_1in10x_L1_AAGACCTTCACATAGC	10	69
CCEx12_B19_noRG_1in10x_L1_CGGACACAGTTATCGC	6	20
CCEx12_B19_noRG_1in10x_L1_GACTAACAGCCGGTAA	7	26
CCEx12_B19_noRG_1in10x_L1_AGCTCTCTCAACCATG	11	42
CCEx12_B19_noRG_1in10x_L1_AACGTTGCAGAGTGTG	11	53
CCEx12_B19_noRG_1in10x_L1_CCGGTAGAGGATGGAA	4	21
CCEx12_B19_noRG_1in10x_L1_TCGTACCCAGGCTGAA	2	10
CCEx12_B19_noRG_1in10x_L1_AAGTCTGCACATCTTT	12	55
CCEx12_B19_noRG_1in10x_L1_CTGAAGTAGAAACCAT	7	34
CCEx12_B19_noRG_1in10x_L1_ATGTGTGAGCGACGTA	11	44
CCEx12_B19_noRG_1in10x_L1_AGATCTGCAGTACACT	8	35
CCEx12_B19_noRG_1in10x_L1_TATTACCCAACTTGAC	5	15
CCEx12_B19_noRG_1in10x_L1_TCTCATACAAGTCATC	25	239
CCEx12_B19_noRG_1in10x_L1_GTTAAGCCACATCTTT	7	26
CCEx12_B19_noRG_1in10x_L1_TCGAGGCGTTCAGTAC	11	49
CCEx12_B19_noRG_1in10x_L1_TCATTTGGTGTTGAGG	3	9
CCEx12_B19_noRG_1in10x_L1_GAACATCAGATGTCGG	4	12
CCEx12_B19_noRG_1in10x_L1_CGAACATAGATGTAAC	13	70
CCEx12_B19_noRG_1in10x_L1_TTTACTGAGCAGATCG	6	26
CCEx12_B19_noRG_1in10x_L1_TATGCCCAGGGATGGG	6	23
CCEx12_B19_noRG_1in10x_L1_ATTACTCCACGGACAA	6	22
CCEx12_B19_noRG_1in10x_L1_TCAACGATCGACGGAA	10	39
CCEx12_B19_noRG_1in10x_L1_TTAGGCATCACTGGGC	7	39
CCEx12_B19_noRG_1in10x_L1_TATGCCCAGTACGACG	5	18
CCEx12_B19_noRG_1in10x_L1_TGCCCTACAAAGGTGC	10	34
CCEx12_B19_noRG_1in10x_L1_TTTACTGAGCTGAACG	10	48
CCEx12_B19_noRG_1in10x_L1_GTACTCCAGCAGATCG	7	70
CCEx12_B19_noRG_1in10x_L1_TATCTCACACCGAAAG	8	40
CCEx12_B19_noRG_1in10x_L1_TAGACCAAGTCTCCTC	10	42
CCEx12_B19_noRG_1in10x_L1_TGGCTGGCATAAGACA	13	67
CCEx12_B19_noRG_1in10x_L1_CGGAGCTAGCCGATTT	8	31
CCEx12_B19_noRG_1in10x_L1_GGTATTGAGTCAATAG	17	89
CCEx12_B19_noRG_1in10x_L1_CGTCCATGTAAACCTC	10	80
CCEx12_B19_noRG_1in10x_L1_GCATACATCCAGAAGG	13	57
CCEx12_B19_noRG_1in10x_L1_TCGTAGAAGACAATAC	7	33
CCEx12_B19_noRG_1in10x_L1_CTCAGAATCTTTCCTC	8	28
CCEx12_B19_noRG_1in10x_L1_TGGCCAGTCGCAGGCT	18	107
CCEx12_B19_noRG_1in10x_L1_TAAGAGACAGCTCCGA	10	38
CCEx12_B19_noRG_1in10x_L1_TCAGATGAGTACGCGA	6	24
CCEx12_B19_noRG_1in10x_L1_ACCCACTCATGTCCTC	10	58
CCEx12_B19_noRG_1in10x_L1_AGATCTGAGGACGAAA	8	25
CCEx12_B19_noRG_1in10x_L1_CGAGCACTCAATACCG	6	26
CCEx12_B19_noRG_1in10x_L1_ATCATCTGTTGGGACA	2	6
CCEx12_B19_noRG_1in10x_L1_AGGTCATAGTTCGCAT	5	16
CCEx12_B19_noRG_1in10x_L1_AGTGGGACAATCGGTT	3	12
CCEx12_B19_noRG_1in10x_L1_CTAAGACGTCAGTGGA	9	47
CCEx12_B19_noRG_1in10x_L1_TCTCTAACAGCTCCGA	5	19
CCEx12_B19_noRG_1in10x_L1_GTCAAGTCAATAACGA	13	58
CCEx12_B19_noRG_1in10x_L1_CGATGTAAGACTAAGT	9	38
CCEx12_B19_noRG_1in10x_L1_ACCCACTGTAGCCTCG	7	24
CCEx12_B19_noRG_1in10x_L1_GGAATAATCGCATGAT	7	28
CCEx12_B19_noRG_1in10x_L1_AACACGTGTCCGAGTC	8	45
CCEx12_B19_noRG_1in10x_L1_CGGGTCAGTGTGACGA	7	31
CCEx12_B19_noRG_1in10x_L1_CTCCTAGGTTGGTAAA	4	18
CCEx12_B19_noRG_1in10x_L1_GAACGGATCAACACAC	10	40
CCEx12_B19_noRG_1in10x_L1_GGTGAAGTCCGCGGTA	8	36
CCEx12_B19_noRG_1in10x_L1_CGACTTCAGGCGTACA	11	52
CCEx12_B19_noRG_1in10x_L1_TCAGCTCCAAAGGTGC	12	56
CCEx12_B19_noRG_1in10x_L1_CTACATTTCCCGACTT	4	13
CCEx12_B19_noRG_1in10x_L1_TACTCATCATCCCATC	5	19
CCEx12_B19_noRG_1in10x_L1_TTGGAACGTGGTGTAG	4	33
CCEx12_B19_noRG_1in10x_L1_AGATCTGTCCTAGTGA	10	38
CCEx12_B19_noRG_1in10x_L1_AAGGCAGAGTGAACGC	5	26
CCEx12_B19_noRG_1in10x_L1_TCGCGAGCAGGCAGTA	6	38
CCEx12_B19_noRG_1in10x_L1_AGGGTGACAATACGCT	10	52
CCEx12_B19_noRG_1in10x_L1_TGGTTAGGTCGCTTTC	9	37
CCEx12_B19_noRG_1in10x_L1_TACCTTAAGCTGCAAG	8	31
CCEx12_B19_noRG_1in10x_L1_TTAGGCAGTTTGACAC	11	43
CCEx12_B19_noRG_1in10x_L1_CTCTACGTCACGACTA	4	14
CCEx12_B19_noRG_1in10x_L1_ACATGGTAGACCTAGG	4	20
CCEx12_B19_noRG_1in10x_L1_TCAGGATGTCGACTGC	3	10
CCEx12_B19_noRG_1in10x_L1_GTCACGGCACGGTAGA	7	36
CCEx12_B19_noRG_1in10x_L1_AGCTTGAAGATCCCGC	6	21
CCEx12_B19_noRG_1in10x_L1_CATATGGAGAGCTATA	6	22
CCEx12_B19_noRG_1in10x_L1_TAGTGGTAGTTCGCAT	14	57
CCEx12_B19_noRG_1in10x_L1_GGTGTTAAGTGGGATC	9	35
CCEx12_B19_noRG_1in10x_L1_GAGTCCGTCACATAGC	7	24
CCEx12_B19_noRG_1in10x_L1_CATCGAATCCGCAGTG	6	26
CCEx12_B19_noRG_1in10x_L1_CCTCAGTAGCTCCCAG	16	61
CCEx12_B19_noRG_1in10x_L1_GCGACCATCTCGGACG	9	35
CCEx12_B19_noRG_1in10x_L1_CATTCGCCACACTGCG	3	15
CCEx12_B19_noRG_1in10x_L1_CTACGTCGTTGAACTC	13	55
CCEx12_B19_noRG_1in10x_L1_AATCGGTAGGTACTCT	2	6
CCEx12_B19_noRG_1in10x_L1_TTTGCGCAGCGCCTTG	13	61
CCEx12_B19_noRG_1in10x_L1_ACTATCTAGTGTACGG	6	33
CCEx12_B19_noRG_1in10x_L1_CAACCTCAGTGGTAGC	3	9
CCEx12_B19_noRG_1in10x_L1_AGCCTAAAGCTTCGCG	9	44
CCEx12_B19_noRG_1in10x_L1_GTAACGTCATCCCACT	8	49
CCEx12_B19_noRG_1in10x_L1_AGTGAGGCACAGGCCT	3	12
CCEx12_B19_noRG_1in10x_L1_GTACGTAAGAAGGACA	5	19
CCEx12_B19_noRG_1in10x_L1_ACGGCCATCTGCTGTC	1	4
CCEx12_B19_noRG_1in10x_L1_ACATCAGTCCGTCATC	7	26
CCEx12_B19_noRG_1in10x_L1_AGCGGTCCAGTATCTG	10	42
CCEx12_B19_noRG_1in10x_L1_AAGGAGCGTCCGAATT	7	30
CCEx12_B19_noRG_1in10x_L1_CACCTTGGTCATCGGC	13	64
CCEx12_B19_noRG_1in10x_L1_CGTCTACTCGTTGCCT	7	33
CCEx12_B19_noRG_1in10x_L1_CTCGGAGTCTCAAACG	1	3
CCEx12_B19_noRG_1in10x_L1_CGGACTGAGTGTTGAA	14	55
CCEx12_B19_noRG_1in10x_L1_TCTGGAATCGCGTTTC	4	15
CCEx12_B19_noRG_1in10x_L1_TTGCCGTGTGTGTGCC	3	11
CCEx12_B19_noRG_1in10x_L1_TCTCATAAGGTCATCT	11	52
CCEx12_B19_noRG_1in10x_L1_ACCTTTAAGTAGGCCA	7	29
CCEx12_B19_noRG_1in10x_L1_CGTGTCTTCTGAGTGT	12	51
CCEx12_B19_noRG_1in10x_L1_TGTTCCGCACCCATGG	5	18
CCEx12_B19_noRG_1in10x_L1_CACACTCAGAGTCTGG	8	28
CCEx12_B19_noRG_1in10x_L1_CTCGAAAGTTTAAGCC	9	34
CCEx12_B19_noRG_1in10x_L1_TCTCATACACGTCAGC	6	18
CCEx12_B19_noRG_1in10x_L1_CCCTCCTTCGCGATCG	11	52
CCEx12_B19_noRG_1in10x_L1_TTCTACAAGTGCGATG	5	25
CCEx12_B19_noRG_1in10x_L1_ACTGAGTCATCCGCGA	9	45
CCEx12_B19_noRG_1in10x_L1_CTGCCTAGTTGAGTTC	8	36
CCEx12_B19_noRG_1in10x_L1_CAGAATCTCACATGCA	10	38
CCEx12_B19_noRG_1in10x_L1_CTCGAGGAGACTAAGT	8	31
CCEx12_B19_noRG_1in10x_L1_GCGACCAAGGAATCGC	4	15
CCEx12_B19_noRG_1in10x_L1_GACGCGTCATCAGTAC	22	135
CCEx12_B19_noRG_1in10x_L1_ACTGAGTGTACCCAAT	6	25
CCEx12_B19_noRG_1in10x_L1_CTTCTCTTCACTTATC	7	23
CCEx12_B19_noRG_1in10x_L1_ACATCAGTCGCGTTTC	21	176
CCEx12_B19_noRG_1in10x_L1_ATCCACCTCTGCCAGG	6	20
CCEx12_B19_noRG_1in10x_L1_TGATTTCCAGGAACGT	8	27
CCEx12_B19_noRG_1in10x_L1_TCGCGAGGTGTGGTTT	7	31
CCEx12_B19_noRG_1in10x_L1_CTAACTTTCCACGACG	1	3
CCEx12_B19_noRG_1in10x_L1_TCGGTAAGTGCAGACA	9	38
CCEx12_B19_noRG_1in10x_L1_TATCTCAAGAGCTGGT	2	10
CCEx12_B19_noRG_1in10x_L1_CGAGCACCATATACGC	9	49
CCEx12_B19_noRG_1in10x_L1_AGGCCACAGCGCTTAT	8	34
CCEx12_B19_noRG_1in10x_L1_CGTTCTGCAGTCTTCC	3	13
CCEx12_B19_noRG_1in10x_L1_GCTGCAGCATCCCACT	7	36
CCEx12_B19_noRG_1in10x_L1_AGGTCCGAGATGGGTC	14	69
CCEx12_B19_noRG_1in10x_L1_GAAATGATCTCAACTT	5	18
CCEx12_B19_noRG_1in10x_L1_TACAGTGGTACCGGCT	10	40
CCEx12_B19_noRG_1in10x_L1_CGGAGCTTCCTCAACC	4	16
CCEx12_B19_noRG_1in10x_L1_CTCGAAAGTCGTGGCT	5	16
CCEx12_B19_noRG_1in10x_L1_AACTTTCAGCGATCCC	12	69
CCEx12_B19_noRG_1in10x_L1_GACGTGCTCTTGCAAG	12	59
CCEx12_B19_noRG_1in10x_L1_CCAGCGATCAACGGCC	2	8
CCEx12_B19_noRG_1in10x_L1_AACTTTCCAGTACACT	11	58
CCEx12_B19_noRG_1in10x_L1_GGCTCGAAGCGATCCC	3	11
CCEx12_B19_noRG_1in10x_L1_GATGAGGGTTAAGATG	5	15
CCEx12_B19_noRG_1in10x_L1_GAAACTCAGTGCCAGA	8	33
CCEx12_B19_noRG_1in10x_L1_CTCGTCAAGTGAACAT	11	42
CCEx12_B19_noRG_1in10x_L1_GCATACAAGAGTGACC	6	26
CCEx12_B19_noRG_1in10x_L1_TCAATCTAGCAATCTC	4	12
CCEx12_B19_noRG_1in10x_L1_TTCGGTCGTGATAAAC	8	48
CCEx12_B19_noRG_1in10x_L1_TGACGGCGTCCATCCT	6	25
CCEx12_B19_noRG_1in10x_L1_CCTCAGTGTTGAACTC	11	41
CCEx12_B19_noRG_1in10x_L1_CGACTTCCAGTCAGCC	10	38
CCEx12_B19_noRG_1in10x_L1_GTGAAGGAGTGGAGAA	1	5
CCEx12_B19_noRG_1in10x_L1_GTTCATTCACGTGAGA	4	20
CCEx12_B19_noRG_1in10x_L1_ATGCGATCAATTCCTT	9	31
CCEx12_B19_noRG_1in10x_L1_CTACGTCCAAGAAGAG	4	14
CCEx12_B19_noRG_1in10x_L1_CCATTCGTCAACCAAC	3	11
CCEx12_B19_noRG_1in10x_L1_ACGCAGCCACGGTGTC	18	112
CCEx12_B19_noRG_1in10x_L1_TGCCAAACAGGATTGG	10	53
CCEx12_B19_noRG_1in10x_L1_ACTGATGAGCGCTCCA	1	3
CCEx12_B19_noRG_1in10x_L1_AGCATACCAGATCGGA	11	54
CCEx12_B19_noRG_1in10x_L1_CAGCATAAGAGTGAGA	1	4
CCEx12_B19_noRG_1in10x_L1_CCTCTGAGTAAGGATT	13	57
CCEx12_B19_noRG_1in10x_L1_TGGTTCCCAAGCGAGT	5	19
CCEx12_B19_noRG_1in10x_L1_AAGGAGCTCATCTGTT	6	30
CCEx12_B19_noRG_1in10x_L1_GTTAAGCAGGCGCTCT	6	22
CCEx12_B19_noRG_1in10x_L1_CACCAGGGTGTTCGAT	11	39
CCEx12_B19_noRG_1in10x_L1_GGGCACTCAGTCAGAG	8	32
CCEx12_B19_noRG_1in10x_L1_GTGCATATCATATCGG	1	3
CCEx12_B19_noRG_1in10x_L1_GCCTCTATCACTCCTG	10	40
CCEx12_B19_noRG_1in10x_L1_TTCTCAATCACGGTTA	4	14
CCEx12_B19_noRG_1in10x_L1_AGTGGGATCATGCAAC	8	28
CCEx12_B19_noRG_1in10x_L1_AGCTCTCGTTCGCGAC	5	22
CCEx12_B19_noRG_1in10x_L1_CACATAGTCGTCGTTC	8	33
CCEx12_B19_noRG_1in10x_L1_CGGTTAATCGCACTCT	9	40
CCEx12_B19_noRG_1in10x_L1_GATGCTAGTCTCTTAT	13	55
CCEx12_B19_noRG_1in10x_L1_AAAGCAATCGATCCCT	3	12
CCEx12_B19_noRG_1in10x_L1_AGCTCTCCACTGCCAG	10	43
CCEx12_B19_noRG_1in10x_L1_AGGGATGGTTCCACAA	8	38
CCEx12_B19_noRG_1in10x_L1_TAGTTGGTCAACGCTA	6	22
CCEx12_B19_noRG_1in10x_L1_ATGGGAGTCGCATGGC	5	19
CCEx12_B19_noRG_1in10x_L1_AGAGCGAGTCATCGGC	12	49
CCEx12_B19_noRG_1in10x_L1_CAACCAATCATGTGGT	3	11
CCEx12_B19_noRG_1in10x_L1_CAAGGCCTCCGCAGTG	14	52
CCEx12_B19_noRG_1in10x_L1_GGACAAGGTCTGATCA	11	73
CCEx12_B19_noRG_1in10x_L1_CTTAACTAGTGTCCCG	11	34
CCEx12_B19_noRG_1in10x_L1_AAAGTAGAGGGATACC	5	20
CCEx12_B19_noRG_1in10x_L1_GTCGTAAGTTATCACG	6	21
[truncated: 41,979 more rows]
