# Supplementary material for: Ascertaining cells’ synaptic connections and RNA expression simultaneously with barcoded rabies virus libraries
Source: Nat Commun. 2022 Nov 16;13:6993. doi: 10.1038/s41467-022-34334-1 (PMC9668842; doi:10.1038/s41467-022-34334-1)
Supplement: Supplementary file 6 — Source Data [file 41467_2022_34334_MOESM6_ESM.zip › saunders_source_data/Figure_5d_top.csv]

meta_tile	value	variable
raw_metacell_pseudo_tile_10_CBC_pseudo_tile_10_1	22.01210	Ncam1
raw_metacell_pseudo_tile_10_CBC_pseudo_tile_10_2	136.09877	Ncam1
raw_metacell_pseudo_tile_10_CBC_pseudo_tile_10_3	197.95652	Ncam1
raw_metacell_pseudo_tile_10_CBC_pseudo_tile_10_4	112.86188	Ncam1
raw_metacell_pseudo_tile_10_CBC_pseudo_tile_10_5	127.43635	Ncam1
raw_metacell_pseudo_tile_10_CBC_pseudo_tile_10_6	170.27545	Ncam1
raw_metacell_pseudo_tile_10_CBC_pseudo_tile_10_7	160.07771	Ncam1
raw_metacell_pseudo_tile_10_CBC_pseudo_tile_10_8	113.53072	Ncam1
raw_metacell_pseudo_tile_10_CBC_pseudo_tile_10_9	106.67839	Ncam1
raw_metacell_pseudo_tile_10_CBC_pseudo_tile_10_10	98.71973	Ncam1
